# Supplementary material for: Untargeted Diversity-Oriented Synthesis for the Discovery of New Antitumor Agents: An Integrated Approach of Inverse Virtual Screening, Bioinformatics, and Omics for Target Deconvolution
Source: J Med Chem. 2025 Jul 24;68(15):16483–517. doi: 10.1021/acs.jmedchem.5c01344 (PMC12362587; doi:10.1021/acs.jmedchem.5c01344)
Supplement: Supplementary file 2 [file jm5c01344_si_002.zip]

Archive with 51 entries (34 files):
- Figure3_panelA/
- Figure3_panelA/31_cb2_6pt0.pdb
- Figure3_panelA/cb2_6pt0.pdb
- Figure3_panelC/
- Figure3_panelC/63_CB2_6pt0.pdb
- Figure3_panelC/CB2_6pt0.pdb
- Figure4_panelA/
- Figure4_panelA/31_TRPM8_8bdc.pdb
- Figure4_panelA/TRPM8_8bdc.pdb
- Figure4_panelC/
- Figure4_panelC/63_TRPM8_8bdc.pdb
- Figure4_panelC/TRPM8_8bdc.pdb
- Figure5_panelA/
- Figure5_panelA/31_BRD4_6djc.pdb
- Figure5_panelA/BRD4_6djc.pdb
- Figure5_panelC/
- Figure5_panelC/63_BRD4_7mra.pdb
- Figure5_panelC/BRD4_7mra.pdb
- FigureS61_panelA/
- FigureS61_panelA/31_TRPA1_6x2j.pdb
- FigureS61_panelA/TRPA1_6x2j.pdb
- FigureS61_panelC/
- FigureS61_panelC/63_TRPA1_6x2j.pdb
- FigureS61_panelC/TRPA1_6x2j.pdb
- FigureS62_panelA/
- FigureS62_panelA/ERBB2_7jxh.pdb
- FigureS62_panelA/ERBB2_7jxh_31.pdb
- FigureS62_panelB/
- FigureS62_panelB/31_DHB13_8g9v.pdb
- FigureS62_panelB/DHB13_8g9v.pdb
- FigureS62_panelC/
- FigureS62_panelC/1RV1.pdb
- FigureS62_panelC/31.pdb
- FigureS62_panelD/
- FigureS62_panelD/31_RXRA_4n8r.pdb
- FigureS62_panelD/RXRA_4n8r.pdb
- FigureS62_panelE/
- FigureS62_panelE/31_PARP1_6ntu.pdb
- FigureS62_panelE/PARP1_6ntu.pdb
- FigureS62_panelF/
- FigureS62_panelF/31_BRAF_5hie.pdb
- FigureS62_panelF/BRAF_5hie.pdb
- FigureS63_panelA/
- FigureS63_panelA/63_AURKA_4uyn.pdb
- FigureS63_panelA/AURKA_4uyn.pdb
- FigureS63_panelB/
- FigureS63_panelB/63_BRK_6cz4.pdb
- FigureS63_panelB/BRK_6cz4.pdb
- FigureS63_panelC/
- FigureS63_panelC/63_KRAS_8afc.pdb
- FigureS63_panelC/KRAS_8afc.pdb
