# Supplementary material for: Untargeted Diversity-Oriented Synthesis for the Discovery of New Antitumor Agents: An Integrated Approach of Inverse Virtual Screening, Bioinformatics, and Omics for Target Deconvolution
Source: J Med Chem. 2025 Jul 24;68(15):16483–517. doi: 10.1021/acs.jmedchem.5c01344 (PMC12362587; doi:10.1021/acs.jmedchem.5c01344)
Supplement: Supplementary file 2 [file jm5c01344_si_002.zip › Figure3_panelA/31_cb2_6pt0.pdb]

REMARK   4      COMPLIES WITH FORMAT V. 3.0, 1-DEC-2006
REMARK 888
REMARK 888 WRITTEN BY MAESTRO (A PRODUCT OF SCHRODINGER, LLC)
TITLE     DS50BIS
MODEL        1
HETATM    1  C1  UNK   900     100.611 110.083 123.220  1.00  0.00           C  
HETATM    2  C2  UNK   900     101.454 109.514 124.390  1.00  0.00           C  
HETATM    3  N1  UNK   900     100.707 109.647 125.666  1.00  0.00           N  
HETATM    4  C3  UNK   900      99.588 108.929 125.967  1.00  0.00           C  
HETATM    5  C4  UNK   900      99.067 107.971 124.913  1.00  0.00           C  
HETATM    6  C5  UNK   900      98.946 108.272 123.532  1.00  0.00           C  
HETATM    7  N2  UNK   900      99.392 109.505 122.992  1.00  0.00           N  
HETATM    8  O1  UNK   900     101.096 110.982 122.537  1.00  0.00           O  
HETATM    9  C6  UNK   900     102.018 108.089 124.158  1.00  0.00           C  
HETATM   10  C7  UNK   900     103.485 107.902 124.537  1.00  0.00           C  
HETATM   11  C8  UNK   900     104.393 108.321 123.402  1.00  0.00           C  
HETATM   12  C9  UNK   900     103.886 108.585 125.869  1.00  0.00           C  
HETATM   13  C10 UNK   900      98.661 110.089 121.836  1.00  0.00           C  
HETATM   14  C11 UNK   900      97.213 110.448 122.080  1.00  0.00           C  
HETATM   15  C12 UNK   900     101.179 110.656 126.660  1.00  0.00           C  
HETATM   16  C13 UNK   900     101.343 110.239 128.140  1.00  0.00           C  
HETATM   17  O2  UNK   900      99.021 108.985 127.056  1.00  0.00           O  
HETATM   18  C14 UNK   900      98.667 106.716 125.397  1.00  0.00           C  
HETATM   19  C15 UNK   900      98.081 105.785 124.551  1.00  0.00           C  
HETATM   20  C16 UNK   900      97.936 106.066 123.201  1.00  0.00           C  
HETATM   21  C17 UNK   900      98.372 107.288 122.705  1.00  0.00           C  
HETATM   22  C18 UNK   900     101.517 108.904 128.530  1.00  0.00           C  
HETATM   23  C19 UNK   900     101.470 108.544 129.872  1.00  0.00           C  
HETATM   24  C20 UNK   900     101.279 109.517 130.856  1.00  0.00           C  
HETATM   25  C21 UNK   900     101.144 110.856 130.476  1.00  0.00           C  
HETATM   26  C22 UNK   900     101.188 111.212 129.129  1.00  0.00           C  
HETATM   27  C23 UNK   900      96.902 111.503 122.935  1.00  0.00           C  
HETATM   28  C24 UNK   900      95.597 111.972 122.999  1.00  0.00           C  
HETATM   29  C25 UNK   900      94.605 111.385 122.207  1.00  0.00           C  
HETATM   30  C26 UNK   900      94.914 110.291 121.395  1.00  0.00           C  
HETATM   31  C27 UNK   900      96.218 109.819 121.334  1.00  0.00           C  
HETATM   32  C28 UNK   900     101.184 109.121 132.331  1.00  0.00           C  
HETATM   33  F1  UNK   900     100.913 107.823 132.484  1.00  0.00           F  
HETATM   34  F2  UNK   900     102.346 109.380 132.929  1.00  0.00           F  
HETATM   35  F3  UNK   900     100.221 109.812 132.942  1.00  0.00           F  
HETATM   36  C29 UNK   900      93.188 111.935 122.195  1.00  0.00           C  
HETATM   37  F4  UNK   900      92.852 112.312 120.961  1.00  0.00           F  
HETATM   38  F5  UNK   900      92.354 110.985 122.600  1.00  0.00           F  
HETATM   39  F6  UNK   900      93.061 112.986 122.999  1.00  0.00           F  
HETATM   40  H1  UNK   900     102.302 110.197 124.415  1.00  0.00           H  
HETATM   41  H2  UNK   900     101.476 107.358 124.748  1.00  0.00           H  
HETATM   42  H3  UNK   900     101.868 107.784 123.121  1.00  0.00           H  
HETATM   43  H4  UNK   900     103.648 106.828 124.600  1.00  0.00           H  
HETATM   44  H5  UNK   900     104.907 107.455 122.989  1.00  0.00           H  
HETATM   45  H6  UNK   900     105.146 108.985 123.800  1.00  0.00           H  
HETATM   46  H7  UNK   900     103.867 108.835 122.596  1.00  0.00           H  
HETATM   47  H8  UNK   900     104.957 108.598 126.013  1.00  0.00           H  
HETATM   48  H9  UNK   900     103.461 108.075 126.728  1.00  0.00           H  
HETATM   49  H10 UNK   900     103.602 109.629 125.929  1.00  0.00           H  
HETATM   50  H11 UNK   900      99.108 111.002 121.439  1.00  0.00           H  
HETATM   51  H12 UNK   900      98.697 109.396 121.001  1.00  0.00           H  
HETATM   52  H13 UNK   900     102.108 111.120 126.332  1.00  0.00           H  
HETATM   53  H14 UNK   900     100.445 111.464 126.640  1.00  0.00           H  
HETATM   54  H15 UNK   900      98.775 106.456 126.442  1.00  0.00           H  
HETATM   55  H16 UNK   900      97.752 104.832 124.939  1.00  0.00           H  
HETATM   56  H17 UNK   900      97.498 105.334 122.538  1.00  0.00           H  
HETATM   57  H18 UNK   900      98.265 107.453 121.645  1.00  0.00           H  
HETATM   58  H19 UNK   900     101.602 108.122 127.793  1.00  0.00           H  
HETATM   59  H20 UNK   900     101.567 107.502 130.141  1.00  0.00           H  
HETATM   60  H21 UNK   900     100.995 111.621 131.225  1.00  0.00           H  
HETATM   61  H22 UNK   900     101.067 112.247 128.852  1.00  0.00           H  
HETATM   62  H23 UNK   900      97.675 111.988 123.513  1.00  0.00           H  
HETATM   63  H24 UNK   900      95.374 112.809 123.645  1.00  0.00           H  
HETATM   64  H25 UNK   900      94.153 109.831 120.782  1.00  0.00           H  
HETATM   65  H26 UNK   900      96.458 109.013 120.657  1.00  0.00           H  
CONECT    1    2    7    8
CONECT    1    8
CONECT    2    1    3    9   40
CONECT    3    2    4   15
CONECT    4    3    5   17
CONECT    4   17
CONECT    5    4    6   18
CONECT    5   18
CONECT    6    5    7   21
CONECT    6   21
CONECT    7    1    6   13
CONECT    8    1
CONECT    8    1
CONECT    9    2   10   41   42
CONECT   10    9   11   12   43
CONECT   11   10   44   45   46
CONECT   12   10   47   48   49
CONECT   13    7   14   50   51
CONECT   14   13   31   27
CONECT   14   27
CONECT   15    3   16   52   53
CONECT   16   15   26   22
CONECT   16   22
CONECT   17    4
CONECT   17    4
CONECT   18    5   19   54
CONECT   18    5
CONECT   19   18   20   55
CONECT   19   20
CONECT   20   19   21   56
CONECT   20   19
CONECT   21    6   20   57
CONECT   21    6
CONECT   22   16   23   58
CONECT   22   16
CONECT   23   22   24   59
CONECT   23   24
CONECT   24   23   25   32
CONECT   24   23
CONECT   25   24   26   60
CONECT   25   26
CONECT   26   16   25   61
CONECT   26   25
CONECT   27   14   28   62
CONECT   27   14
CONECT   28   27   29   63
CONECT   28   29
CONECT   29   28   30   36
CONECT   29   28
CONECT   30   29   31   64
CONECT   30   31
CONECT   31   14   30   65
CONECT   31   30
CONECT   32   24   33   34   35
CONECT   33   32
CONECT   34   32
CONECT   35   32
CONECT   36   29   37   38   39
CONECT   37   36
CONECT   38   36
CONECT   39   36
CONECT   40    2
CONECT   41    9
CONECT   42    9
CONECT   43   10
CONECT   44   11
CONECT   45   11
CONECT   46   11
CONECT   47   12
CONECT   48   12
CONECT   49   12
CONECT   50   13
CONECT   51   13
CONECT   52   15
CONECT   53   15
CONECT   54   18
CONECT   55   19
CONECT   56   20
CONECT   57   21
CONECT   58   22
CONECT   59   23
CONECT   60   25
CONECT   61   26
CONECT   62   27
CONECT   63   28
CONECT   64   30
CONECT   65   31
ENDMDL
END   
