# Supplementary material for: Untargeted Diversity-Oriented Synthesis for the Discovery of New Antitumor Agents: An Integrated Approach of Inverse Virtual Screening, Bioinformatics, and Omics for Target Deconvolution
Source: J Med Chem. 2025 Jul 24;68(15):16483–517. doi: 10.1021/acs.jmedchem.5c01344 (PMC12362587; doi:10.1021/acs.jmedchem.5c01344)
Supplement: Supplementary file 2 [file jm5c01344_si_002.zip › Figure3_panelA/cb2_6pt0.pdb]

HEADER    MEMBRANE PROTEIN                        14-JUL-19   XXXX
REMARK   4 XXXX COMPLIES WITH FORMAT V. 3.0, 1-DEC-2006
REMARK 888
REMARK 888 WRITTEN BY MAESTRO (A PRODUCT OF SCHRODINGER, LLC)
TITLE     CRYO-EM STRUCTURE OF HUMAN CANNABINOID RECEPTOR 2-GI PROTEIN
TITLE    2 IN COMPLEX WITH AGONIST WIN 55,212-2
EXPDTA    ELECTRON MICROSCOPY
REMARK 245   TEMPERATURE (KELVIN)              : NULL
REMARK 245   PH                             : NULL
CRYST1    1.000    1.000    1.000  90.00  90.00  90.00 P 1           0
MODEL        1
ATOM      1  CH3 ACE A   1     106.962 117.946  75.339  1.00  0.00           C  
ATOM      2  C   ACE A   1     106.140 118.980  74.570  1.00  0.00           C  
ATOM      3  O   ACE A   1     105.819 118.759  73.404  1.00  0.00           O  
ATOM      4 1H   ACE A   1     107.168 117.073  74.681  1.00  0.00           H  
ATOM      5 2H   ACE A   1     107.923 118.402  75.666  1.00  0.00           H  
ATOM      6 3H   ACE A   1     106.395 117.612  76.236  1.00  0.00           H  
ATOM      7  N   GLY A   2     105.758 120.158  75.179  1.00120.87           N  
ATOM      8  CA  GLY A   2     104.978 121.135  74.444  1.00120.87           C  
ATOM      9  C   GLY A   2     105.679 121.649  73.202  1.00120.87           C  
ATOM     10  O   GLY A   2     105.032 121.968  72.203  1.00120.87           O  
ATOM     11  H1  GLY A   2     106.022 120.340  76.137  1.00  0.00           H  
ATOM     12  HA3 GLY A   2     104.739 121.974  75.098  1.00  0.00           H  
ATOM     13  HA2 GLY A   2     104.020 120.697  74.164  1.00  0.00           H  
ATOM     14  N   CYS A   3     107.010 121.741  73.275  1.00128.17           N  
ATOM     15  CA  CYS A   3     107.792 122.205  72.133  1.00128.17           C  
ATOM     16  C   CYS A   3     107.777 121.189  70.998  1.00128.17           C  
ATOM     17  O   CYS A   3     107.679 121.563  69.823  1.00128.17           O  
ATOM     18  CB  CYS A   3     109.227 122.504  72.565  1.00128.17           C  
ATOM     19  SG  CYS A   3     110.283 123.145  71.246  1.00128.17           S  
ATOM     20  H   CYS A   3     107.488 121.488  74.128  1.00  0.00           H  
ATOM     21  HA  CYS A   3     107.346 123.130  71.768  1.00  0.00           H  
ATOM     22  HB3 CYS A   3     109.675 121.601  72.980  1.00  0.00           H  
ATOM     23  HB2 CYS A   3     109.215 123.212  73.394  1.00  0.00           H  
ATOM     24  HG  CYS A   3     110.352 122.251  70.256  1.00  0.00           H  
ATOM     25  N   THR A   4     107.887 119.899  71.330  1.00123.93           N  
ATOM     26  CA  THR A   4     107.866 118.858  70.308  1.00123.93           C  
ATOM     27  C   THR A   4     106.484 118.702  69.686  1.00123.93           C  
ATOM     28  O   THR A   4     106.375 118.384  68.496  1.00123.93           O  
ATOM     29  CB  THR A   4     108.325 117.526  70.902  1.00123.93           C  
ATOM     30  OG1 THR A   4     107.425 117.130  71.945  1.00123.93           O  
ATOM     31  CG2 THR A   4     109.728 117.655  71.476  1.00123.93           C  
ATOM     32  H   THR A   4     107.986 119.634  72.299  1.00  0.00           H  
ATOM     33  HA  THR A   4     108.565 119.139  69.520  1.00  0.00           H  
ATOM     34  HB  THR A   4     108.325 116.766  70.121  1.00  0.00           H  
ATOM     35  HG1 THR A   4     107.714 116.294  72.317  1.00  0.00           H  
ATOM     36 HG21 THR A   4     110.039 116.698  71.895  1.00  0.00           H  
ATOM     37 HG22 THR A   4     110.419 117.947  70.685  1.00  0.00           H  
ATOM     38 HG23 THR A   4     109.732 118.412  72.260  1.00  0.00           H  
ATOM     39  N   LEU A   5     105.429 118.910  70.470  1.00110.84           N  
ATOM     40  CA  LEU A   5     104.069 118.762  69.971  1.00110.84           C  
ATOM     41  C   LEU A   5     103.702 119.885  69.006  1.00110.84           C  
ATOM     42  O   LEU A   5     104.208 121.007  69.092  1.00110.84           O  
ATOM     43  CB  LEU A   5     103.075 118.734  71.132  1.00110.84           C  
ATOM     44  CG  LEU A   5     103.155 117.524  72.064  1.00110.84           C  
ATOM     45  CD1 LEU A   5     102.207 117.688  73.242  1.00110.84           C  
ATOM     46  CD2 LEU A   5     102.853 116.244  71.302  1.00110.84           C  
ATOM     47  H   LEU A   5     105.562 119.177  71.435  1.00  0.00           H  
ATOM     48  HA  LEU A   5     104.000 117.814  69.437  1.00  0.00           H  
ATOM     49  HB3 LEU A   5     102.062 118.819  70.739  1.00  0.00           H  
ATOM     50  HB2 LEU A   5     103.182 119.647  71.718  1.00  0.00           H  
ATOM     51  HG  LEU A   5     104.172 117.458  72.451  1.00  0.00           H  
ATOM     52 HD11 LEU A   5     102.280 116.816  73.892  1.00  0.00           H  
ATOM     53 HD12 LEU A   5     102.476 118.583  73.804  1.00  0.00           H  
ATOM     54 HD13 LEU A   5     101.185 117.783  72.876  1.00  0.00           H  
ATOM     55 HD21 LEU A   5     102.914 115.393  71.981  1.00  0.00           H  
ATOM     56 HD22 LEU A   5     101.849 116.300  70.880  1.00  0.00           H  
ATOM     57 HD23 LEU A   5     103.578 116.120  70.498  1.00  0.00           H  
ATOM     58  N   SER A   6     102.803 119.560  68.080  1.00100.63           N  
ATOM     59  CA  SER A   6     102.251 120.511  67.125  1.00100.63           C  
ATOM     60  C   SER A   6     100.732 120.438  67.189  1.00100.63           C  
ATOM     61  O   SER A   6     100.188 119.803  68.097  1.00100.63           O  
ATOM     62  CB  SER A   6     102.752 120.219  65.710  1.00100.63           C  
ATOM     63  OG  SER A   6     102.180 121.114  64.772  1.00100.63           O  
ATOM     64  H   SER A   6     102.468 118.610  68.013  1.00  0.00           H  
ATOM     65  HA  SER A   6     102.566 121.515  67.408  1.00  0.00           H  
ATOM     66  HB3 SER A   6     102.495 119.195  65.438  1.00  0.00           H  
ATOM     67  HB2 SER A   6     103.838 120.311  65.683  1.00  0.00           H  
ATOM     68  HG  SER A   6     102.509 120.911  63.893  1.00  0.00           H  
ATOM     69  N   ALA A   7     100.044 121.097  66.252  1.00 91.53           N  
ATOM     70  CA  ALA A   7      98.583 121.050  66.217  1.00 91.53           C  
ATOM     71  C   ALA A   7      98.078 119.639  65.933  1.00 91.53           C  
ATOM     72  O   ALA A   7      97.236 119.105  66.671  1.00 91.53           O  
ATOM     73  CB  ALA A   7      98.055 122.032  65.171  1.00 91.53           C  
ATOM     74  H   ALA A   7     100.533 121.638  65.553  1.00  0.00           H  
ATOM     75  HA  ALA A   7      98.208 121.357  67.193  1.00  0.00           H  
ATOM     76  HB1 ALA A   7      96.966 121.991  65.151  1.00  0.00           H  
ATOM     77  HB2 ALA A   7      98.376 123.042  65.426  1.00  0.00           H  
ATOM     78  HB3 ALA A   7      98.446 121.764  64.190  1.00  0.00           H  
ATOM     79  N   GLU A   8      98.594 119.014  64.870  1.00 90.26           N  
ATOM     80  CA  GLU A   8      98.189 117.652  64.541  1.00 90.26           C  
ATOM     81  C   GLU A   8      98.704 116.651  65.565  1.00 90.26           C  
ATOM     82  O   GLU A   8      98.052 115.632  65.805  1.00 90.26           O  
ATOM     83  CB  GLU A   8      98.674 117.273  63.143  1.00 90.26           C  
ATOM     84  CG  GLU A   8      98.066 118.118  62.044  1.00 90.26           C  
ATOM     85  CD  GLU A   8      98.463 117.657  60.659  1.00 90.26           C  
ATOM     86  OE1 GLU A   8      99.252 116.696  60.548  1.00 90.26           O  
ATOM     87  OE2 GLU A   8      97.991 118.268  59.680  1.00 90.26           O1-
ATOM     88  H   GLU A   8      99.271 119.485  64.286  1.00  0.00           H  
ATOM     89  HA  GLU A   8      97.100 117.612  64.545  1.00  0.00           H  
ATOM     90  HB3 GLU A   8      98.453 116.222  62.956  1.00  0.00           H  
ATOM     91  HB2 GLU A   8      99.760 117.354  63.103  1.00  0.00           H  
ATOM     92  HG3 GLU A   8      98.365 119.157  62.179  1.00  0.00           H  
ATOM     93  HG2 GLU A   8      96.980 118.102  62.134  1.00  0.00           H  
ATOM     94  N   ASP A   9      99.849 116.931  66.194  1.00 95.67           N  
ATOM     95  CA  ASP A   9     100.344 116.051  67.248  1.00 95.67           C  
ATOM     96  C   ASP A   9      99.465 116.122  68.493  1.00 95.67           C  
ATOM     97  O   ASP A   9      99.187 115.090  69.114  1.00 95.67           O  
ATOM     98  CB  ASP A   9     101.793 116.394  67.588  1.00 95.67           C  
ATOM     99  CG  ASP A   9     102.755 116.027  66.476  1.00 95.67           C  
ATOM    100  OD1 ASP A   9     102.463 115.069  65.729  1.00 95.67           O  
ATOM    101  OD2 ASP A   9     103.803 116.694  66.348  1.00 95.67           O1-
ATOM    102  H   ASP A   9     100.376 117.755  65.941  1.00  0.00           H  
ATOM    103  HA  ASP A   9     100.318 115.028  66.874  1.00  0.00           H  
ATOM    104  HB3 ASP A   9     102.083 115.877  68.503  1.00  0.00           H  
ATOM    105  HB2 ASP A   9     101.873 117.460  67.799  1.00  0.00           H  
ATOM    106  N   LYS A  10      99.011 117.325  68.867  1.00 88.11           N  
ATOM    107  CA  LYS A  10      98.078 117.451  69.988  1.00 88.11           C  
ATOM    108  C   LYS A  10      96.737 116.801  69.673  1.00 88.11           C  
ATOM    109  O   LYS A  10      96.127 116.174  70.548  1.00 88.11           O  
ATOM    110  CB  LYS A  10      97.878 118.920  70.365  1.00 88.11           C  
ATOM    111  CG  LYS A  10      99.037 119.546  71.123  1.00 88.11           C  
ATOM    112  CD  LYS A  10      98.741 120.997  71.465  1.00 88.11           C  
ATOM    113  CE  LYS A  10      99.903 121.641  72.204  1.00 88.11           C  
ATOM    114  NZ  LYS A  10      99.628 123.066  72.533  1.00 88.11           N1+
ATOM    115  H   LYS A  10      99.312 118.154  68.375  1.00  0.00           H  
ATOM    116  HA  LYS A  10      98.510 116.937  70.847  1.00  0.00           H  
ATOM    117  HB3 LYS A  10      96.966 119.021  70.953  1.00  0.00           H  
ATOM    118  HB2 LYS A  10      97.681 119.500  69.464  1.00  0.00           H  
ATOM    119  HG3 LYS A  10      99.940 119.494  70.514  1.00  0.00           H  
ATOM    120  HG2 LYS A  10      99.215 118.986  72.041  1.00  0.00           H  
ATOM    121  HD3 LYS A  10      97.845 121.048  72.083  1.00  0.00           H  
ATOM    122  HD2 LYS A  10      98.541 121.552  70.549  1.00  0.00           H  
ATOM    123  HE3 LYS A  10     100.802 121.577  71.591  1.00  0.00           H  
ATOM    124  HE2 LYS A  10     100.100 121.088  73.123  1.00  0.00           H  
ATOM    125  HZ1 LYS A  10      99.709 123.627  71.697  1.00  0.00           H  
ATOM    126  HZ2 LYS A  10      98.693 123.152  72.906  1.00  0.00           H  
ATOM    127  HZ3 LYS A  10     100.295 123.388  73.220  1.00  0.00           H  
ATOM    128  N   ALA A  11      96.269 116.923  68.427  1.00 84.90           N  
ATOM    129  CA  ALA A  11      95.032 116.248  68.044  1.00 84.90           C  
ATOM    130  C   ALA A  11      95.199 114.730  68.015  1.00 84.90           C  
ATOM    131  O   ALA A  11      94.257 113.999  68.344  1.00 84.90           O  
ATOM    132  CB  ALA A  11      94.553 116.764  66.690  1.00 84.90           C  
ATOM    133  H   ALA A  11      96.771 117.482  67.752  1.00  0.00           H  
ATOM    134  HA  ALA A  11      94.271 116.490  68.786  1.00  0.00           H  
ATOM    135  HB1 ALA A  11      93.630 116.255  66.412  1.00  0.00           H  
ATOM    136  HB2 ALA A  11      94.371 117.837  66.753  1.00  0.00           H  
ATOM    137  HB3 ALA A  11      95.316 116.569  65.936  1.00  0.00           H  
ATOM    138  N   ALA A  12      96.391 114.242  67.661  1.00 80.32           N  
ATOM    139  CA  ALA A  12      96.653 112.806  67.693  1.00 80.32           C  
ATOM    140  C   ALA A  12      96.723 112.287  69.124  1.00 80.32           C  
ATOM    141  O   ALA A  12      96.254 111.180  69.406  1.00 80.32           O  
ATOM    142  CB  ALA A  12      97.946 112.491  66.943  1.00 80.32           C  
ATOM    143  H   ALA A  12      97.126 114.869  67.366  1.00  0.00           H  
ATOM    144  HA  ALA A  12      95.832 112.298  67.186  1.00  0.00           H  
ATOM    145  HB1 ALA A  12      98.132 111.417  66.973  1.00  0.00           H  
ATOM    146  HB2 ALA A  12      97.853 112.814  65.906  1.00  0.00           H  
ATOM    147  HB3 ALA A  12      98.777 113.016  67.414  1.00  0.00           H  
ATOM    148  N   VAL A  13      97.301 113.072  70.038  1.00 80.91           N  
ATOM    149  CA  VAL A  13      97.308 112.694  71.451  1.00 80.91           C  
ATOM    150  C   VAL A  13      95.892 112.731  72.028  1.00 80.91           C  
ATOM    151  O   VAL A  13      95.524 111.873  72.841  1.00 80.91           O  
ATOM    152  CB  VAL A  13      98.295 113.596  72.228  1.00 80.91           C  
ATOM    153  CG1 VAL A  13      98.198 113.391  73.735  1.00 80.91           C  
ATOM    154  CG2 VAL A  13      99.719 113.300  71.789  1.00 80.91           C  
ATOM    155  H   VAL A  13      97.739 113.937  69.756  1.00  0.00           H  
ATOM    156  HA  VAL A  13      97.669 111.668  71.520  1.00  0.00           H  
ATOM    157  HB  VAL A  13      98.069 114.638  72.002  1.00  0.00           H  
ATOM    158 HG11 VAL A  13      98.910 114.046  74.238  1.00  0.00           H  
ATOM    159 HG12 VAL A  13      97.188 113.628  74.070  1.00  0.00           H  
ATOM    160 HG13 VAL A  13      98.427 112.353  73.976  1.00  0.00           H  
ATOM    161 HG21 VAL A  13     100.410 113.938  72.340  1.00  0.00           H  
ATOM    162 HG22 VAL A  13      99.952 112.254  71.991  1.00  0.00           H  
ATOM    163 HG23 VAL A  13      99.818 113.494  70.721  1.00  0.00           H  
ATOM    164  N   GLU A  14      95.057 113.672  71.572  1.00 88.57           N  
ATOM    165  CA  GLU A  14      93.659 113.706  72.003  1.00 88.57           C  
ATOM    166  C   GLU A  14      92.881 112.497  71.486  1.00 88.57           C  
ATOM    167  O   GLU A  14      92.076 111.906  72.224  1.00 88.57           O  
ATOM    168  CB  GLU A  14      93.002 115.007  71.539  1.00 88.57           C  
ATOM    169  CG  GLU A  14      91.550 115.175  71.971  1.00 88.57           C  
ATOM    170  CD  GLU A  14      91.389 115.356  73.470  1.00 88.57           C  
ATOM    171  OE1 GLU A  14      92.323 115.873  74.120  1.00 88.57           O  
ATOM    172  OE2 GLU A  14      90.324 114.977  74.001  1.00 88.57           O1-
ATOM    173  H   GLU A  14      95.389 114.370  70.922  1.00  0.00           H  
ATOM    174  HA  GLU A  14      93.638 113.684  73.093  1.00  0.00           H  
ATOM    175  HB3 GLU A  14      93.066 115.076  70.453  1.00  0.00           H  
ATOM    176  HB2 GLU A  14      93.586 115.854  71.899  1.00  0.00           H  
ATOM    177  HG3 GLU A  14      90.973 114.309  71.647  1.00  0.00           H  
ATOM    178  HG2 GLU A  14      91.115 116.031  71.454  1.00  0.00           H  
ATOM    179  N   ARG A  15      93.124 112.103  70.229  1.00 81.74           N  
ATOM    180  CA  ARG A  15      92.506 110.889  69.704  1.00 81.74           C  
ATOM    181  C   ARG A  15      93.007 109.654  70.443  1.00 81.74           C  
ATOM    182  O   ARG A  15      92.232 108.731  70.703  1.00 81.74           O  
ATOM    183  CB  ARG A  15      92.771 110.733  68.204  1.00 81.74           C  
ATOM    184  CG  ARG A  15      91.986 109.562  67.623  1.00 81.74           C  
ATOM    185  CD  ARG A  15      92.301 109.197  66.196  1.00 81.74           C  
ATOM    186  NE  ARG A  15      91.511 108.024  65.829  1.00 81.74           N  
ATOM    187  CZ  ARG A  15      91.613 107.372  64.678  1.00 81.74           C  
ATOM    188  NH1 ARG A  15      90.845 106.318  64.440  1.00 81.74           N  
ATOM    189  NH2 ARG A  15      92.494 107.760  63.775  1.00 81.74           N1+
ATOM    190  H   ARG A  15      93.738 112.647  69.639  1.00  0.00           H  
ATOM    191  HA  ARG A  15      91.429 110.962  69.854  1.00  0.00           H  
ATOM    192  HB3 ARG A  15      93.836 110.573  68.038  1.00  0.00           H  
ATOM    193  HB2 ARG A  15      92.488 111.651  67.688  1.00  0.00           H  
ATOM    194  HG3 ARG A  15      90.919 109.763  67.715  1.00  0.00           H  
ATOM    195  HG2 ARG A  15      92.125 108.686  68.257  1.00  0.00           H  
ATOM    196  HD3 ARG A  15      93.362 108.963  66.107  1.00  0.00           H  
ATOM    197  HD2 ARG A  15      92.040 110.029  65.542  1.00  0.00           H  
ATOM    198  HE  ARG A  15      90.849 107.716  66.527  1.00  0.00           H  
ATOM    199 HH12 ARG A  15      90.924 105.823  63.563  1.00  0.00           H  
ATOM    200 HH11 ARG A  15      90.181 106.010  65.136  1.00  0.00           H  
ATOM    201 HH22 ARG A  15      92.571 107.263  62.899  1.00  0.00           H  
ATOM    202 HH21 ARG A  15      93.091 108.554  63.960  1.00  0.00           H  
ATOM    203  N   SER A  16      94.294 109.629  70.802  1.00 78.43           N  
ATOM    204  CA  SER A  16      94.846 108.511  71.561  1.00 78.43           C  
ATOM    205  C   SER A  16      94.235 108.424  72.953  1.00 78.43           C  
ATOM    206  O   SER A  16      94.008 107.324  73.463  1.00 78.43           O  
ATOM    207  CB  SER A  16      96.364 108.641  71.654  1.00 78.43           C  
ATOM    208  OG  SER A  16      96.921 107.586  72.419  1.00 78.43           O  
ATOM    209  H   SER A  16      94.904 110.393  70.548  1.00  0.00           H  
ATOM    210  HA  SER A  16      94.614 107.589  71.028  1.00  0.00           H  
ATOM    211  HB3 SER A  16      96.619 109.596  72.113  1.00  0.00           H  
ATOM    212  HB2 SER A  16      96.791 108.627  70.651  1.00  0.00           H  
ATOM    213  HG  SER A  16      96.557 107.607  73.307  1.00  0.00           H  
ATOM    214  N   LYS A  17      93.958 109.573  73.576  1.00 89.22           N  
ATOM    215  CA  LYS A  17      93.267 109.575  74.864  1.00 89.22           C  
ATOM    216  C   LYS A  17      91.830 109.084  74.730  1.00 89.22           C  
ATOM    217  O   LYS A  17      91.341 108.346  75.594  1.00 89.22           O  
ATOM    218  CB  LYS A  17      93.299 110.972  75.481  1.00 89.22           C  
ATOM    219  CG  LYS A  17      94.666 111.399  75.988  1.00 89.22           C  
ATOM    220  CD  LYS A  17      94.612 112.786  76.606  1.00 89.22           C  
ATOM    221  CE  LYS A  17      95.982 113.226  77.093  1.00 89.22           C  
ATOM    222  NZ  LYS A  17      95.946 114.591  77.686  1.00 89.22           N1+
ATOM    223  H   LYS A  17      94.227 110.452  73.157  1.00  0.00           H  
ATOM    224  HA  LYS A  17      93.796 108.897  75.533  1.00  0.00           H  
ATOM    225  HB3 LYS A  17      92.579 111.023  76.298  1.00  0.00           H  
ATOM    226  HB2 LYS A  17      92.942 111.698  74.750  1.00  0.00           H  
ATOM    227  HG3 LYS A  17      95.376 111.398  75.161  1.00  0.00           H  
ATOM    228  HG2 LYS A  17      95.017 110.684  76.732  1.00  0.00           H  
ATOM    229  HD3 LYS A  17      93.913 112.784  77.442  1.00  0.00           H  
ATOM    230  HD2 LYS A  17      94.243 113.498  75.868  1.00  0.00           H  
ATOM    231  HE3 LYS A  17      96.685 113.211  76.260  1.00  0.00           H  
ATOM    232  HE2 LYS A  17      96.348 112.517  77.836  1.00  0.00           H  
ATOM    233  HZ1 LYS A  17      95.279 115.159  77.184  1.00  0.00           H  
ATOM    234  HZ2 LYS A  17      95.672 114.530  78.656  1.00  0.00           H  
ATOM    235  HZ3 LYS A  17      96.862 115.011  77.621  1.00  0.00           H  
ATOM    236  N   MET A  18      91.149 109.454  73.638  1.00 91.21           N  
ATOM    237  CA  MET A  18      89.788 108.963  73.413  1.00 91.21           C  
ATOM    238  C   MET A  18      89.776 107.462  73.140  1.00 91.21           C  
ATOM    239  O   MET A  18      88.908 106.733  73.649  1.00 91.21           O  
ATOM    240  CB  MET A  18      89.140 109.724  72.257  1.00 91.21           C  
ATOM    241  CG  MET A  18      87.686 109.360  72.017  1.00 91.21           C  
ATOM    242  SD  MET A  18      86.665 109.697  73.463  1.00 91.21           S  
ATOM    243  CE  MET A  18      86.679 111.486  73.473  1.00 91.21           C  
ATOM    244  H   MET A  18      91.574 110.075  72.964  1.00  0.00           H  
ATOM    245  HA  MET A  18      89.204 109.150  74.314  1.00  0.00           H  
ATOM    246  HB3 MET A  18      89.711 109.551  71.345  1.00  0.00           H  
ATOM    247  HB2 MET A  18      89.219 110.796  72.440  1.00  0.00           H  
ATOM    248  HG3 MET A  18      87.614 108.303  71.761  1.00  0.00           H  
ATOM    249  HG2 MET A  18      87.307 109.925  71.166  1.00  0.00           H  
ATOM    250  HE1 MET A  18      86.088 111.850  74.313  1.00  0.00           H  
ATOM    251  HE2 MET A  18      87.705 111.841  73.570  1.00  0.00           H  
ATOM    252  HE3 MET A  18      86.253 111.858  72.541  1.00  0.00           H  
ATOM    253  N   ILE A  19      90.750 106.991  72.354  1.00 82.43           N  
ATOM    254  CA  ILE A  19      90.896 105.567  72.082  1.00 82.43           C  
ATOM    255  C   ILE A  19      91.196 104.806  73.363  1.00 82.43           C  
ATOM    256  O   ILE A  19      90.453 103.896  73.694  1.00 82.43           O  
ATOM    257  CB  ILE A  19      91.958 105.321  70.993  1.00 82.43           C  
ATOM    258  CG1 ILE A  19      91.444 105.795  69.631  1.00 82.43           C  
ATOM    259  CG2 ILE A  19      92.328 103.864  70.897  1.00 82.43           C  
ATOM    260  CD1 ILE A  19      90.202 105.069  69.152  1.00 82.43           C  
ATOM    261  H   ILE A  19      91.410 107.628  71.931  1.00  0.00           H  
ATOM    262  HA  ILE A  19      89.942 105.205  71.699  1.00  0.00           H  
ATOM    263  HB  ILE A  19      92.852 105.891  71.245  1.00  0.00           H  
ATOM    264 HG13 ILE A  19      92.235 105.687  68.889  1.00  0.00           H  
ATOM    265 HG12 ILE A  19      91.243 106.865  69.673  1.00  0.00           H  
ATOM    266 HG21 ILE A  19      93.079 103.730  70.119  1.00  0.00           H  
ATOM    267 HG22 ILE A  19      92.731 103.527  71.852  1.00  0.00           H  
ATOM    268 HG23 ILE A  19      91.442 103.279  70.651  1.00  0.00           H  
ATOM    269 HD11 ILE A  19      89.902 105.463  68.181  1.00  0.00           H  
ATOM    270 HD12 ILE A  19      90.415 104.004  69.061  1.00  0.00           H  
ATOM    271 HD13 ILE A  19      89.394 105.218  69.869  1.00  0.00           H  
ATOM    272  N   ASP A  20      92.215 105.227  74.140  1.00 89.12           N  
ATOM    273  CA  ASP A  20      92.550 104.604  75.430  1.00 89.12           C  
ATOM    274  C   ASP A  20      91.371 104.614  76.401  1.00 89.12           C  
ATOM    275  O   ASP A  20      91.209 103.673  77.185  1.00 89.12           O  
ATOM    276  CB  ASP A  20      93.748 105.321  76.064  1.00 89.12           C  
ATOM    277  CG  ASP A  20      94.450 104.488  77.137  1.00 89.12           C  
ATOM    278  OD1 ASP A  20      94.050 103.331  77.382  1.00 89.12           O  
ATOM    279  OD2 ASP A  20      95.417 105.002  77.740  1.00 89.12           O1-
ATOM    280  H   ASP A  20      92.788 106.004  73.844  1.00  0.00           H  
ATOM    281  HA  ASP A  20      92.831 103.567  75.245  1.00  0.00           H  
ATOM    282  HB3 ASP A  20      93.417 106.265  76.497  1.00  0.00           H  
ATOM    283  HB2 ASP A  20      94.464 105.587  75.286  1.00  0.00           H  
ATOM    284  N   ARG A  21      90.518 105.640  76.329  1.00 92.05           N  
ATOM    285  CA  ARG A  21      89.325 105.686  77.167  1.00 92.05           C  
ATOM    286  C   ARG A  21      88.320 104.610  76.764  1.00 92.05           C  
ATOM    287  O   ARG A  21      87.809 103.879  77.622  1.00 92.05           O  
ATOM    288  CB  ARG A  21      88.693 107.073  77.087  1.00 92.05           C  
ATOM    289  CG  ARG A  21      87.490 107.262  77.988  1.00 92.05           C  
ATOM    290  CD  ARG A  21      86.973 108.689  77.913  1.00 92.05           C  
ATOM    291  NE  ARG A  21      87.937 109.646  78.450  1.00 92.05           N  
ATOM    292  CZ  ARG A  21      88.575 110.557  77.721  1.00 92.05           C  
ATOM    293  NH1 ARG A  21      88.355 110.639  76.416  1.00 92.05           N  
ATOM    294  NH2 ARG A  21      89.435 111.386  78.297  1.00 92.05           N1+
ATOM    295  H   ARG A  21      90.695 106.399  75.687  1.00  0.00           H  
ATOM    296  HA  ARG A  21      89.625 105.505  78.199  1.00  0.00           H  
ATOM    297  HB3 ARG A  21      88.408 107.281  76.056  1.00  0.00           H  
ATOM    298  HB2 ARG A  21      89.444 107.826  77.325  1.00  0.00           H  
ATOM    299  HG3 ARG A  21      87.767 107.030  79.016  1.00  0.00           H  
ATOM    300  HG2 ARG A  21      86.700 106.574  77.688  1.00  0.00           H  
ATOM    301  HD3 ARG A  21      86.038 108.766  78.468  1.00  0.00           H  
ATOM    302  HD2 ARG A  21      86.752 108.940  76.876  1.00  0.00           H  
ATOM    303  HE  ARG A  21      88.107 109.585  79.444  1.00  0.00           H  
ATOM    304 HH12 ARG A  21      88.841 111.332  75.865  1.00  0.00           H  
ATOM    305 HH11 ARG A  21      87.702 110.009  75.973  1.00  0.00           H  
ATOM    306 HH22 ARG A  21      89.919 112.077  77.742  1.00  0.00           H  
ATOM    307 HH21 ARG A  21      89.606 111.326  79.291  1.00  0.00           H  
ATOM    308  N   ASN A  22      88.018 104.507  75.461  1.00 91.17           N  
ATOM    309  CA  ASN A  22      87.131 103.440  74.989  1.00 91.17           C  
ATOM    310  C   ASN A  22      87.749 102.060  75.197  1.00 91.17           C  
ATOM    311  O   ASN A  22      87.027 101.087  75.454  1.00 91.17           O  
ATOM    312  CB  ASN A  22      86.782 103.645  73.515  1.00 91.17           C  
ATOM    313  CG  ASN A  22      85.952 104.891  73.280  1.00 91.17           C  
ATOM    314  OD1 ASN A  22      84.745 104.909  73.831  1.00 91.17           O  
ATOM    315  ND2 ASN A  22      86.390 105.825  72.611  1.00 91.17           N  
ATOM    316  H   ASN A  22      88.402 105.167  74.800  1.00  0.00           H  
ATOM    317  HA  ASN A  22      86.207 103.488  75.566  1.00  0.00           H  
ATOM    318  HB3 ASN A  22      86.240 102.774  73.146  1.00  0.00           H  
ATOM    319  HB2 ASN A  22      87.700 103.706  72.930  1.00  0.00           H  
ATOM    320 HD22 ASN A  22      85.825 106.649  72.463  1.00  0.00           H  
ATOM    321 HD21 ASN A  22      87.315 105.768  72.209  1.00  0.00           H  
ATOM    322  N   LEU A  23      89.081 101.977  75.131  1.00 90.53           N  
ATOM    323  CA  LEU A  23      89.800 100.730  75.361  1.00 90.53           C  
ATOM    324  C   LEU A  23      89.629 100.289  76.800  1.00 90.53           C  
ATOM    325  O   LEU A  23      89.336  99.121  77.068  1.00 90.53           O  
ATOM    326  CB  LEU A  23      91.283 100.899  75.040  1.00 90.53           C  
ATOM    327  CG  LEU A  23      91.634 101.132  73.582  1.00 90.53           C  
ATOM    328  CD1 LEU A  23      93.043 101.372  73.439  1.00 90.53           C  
ATOM    329  CD2 LEU A  23      91.204 100.072  72.760  1.00 90.53           C  
ATOM    330  H   LEU A  23      89.628 102.798  74.915  1.00  0.00           H  
ATOM    331  HA  LEU A  23      89.386  99.962  74.708  1.00  0.00           H  
ATOM    332  HB3 LEU A  23      91.831 100.031  75.407  1.00  0.00           H  
ATOM    333  HB2 LEU A  23      91.690 101.711  75.642  1.00  0.00           H  
ATOM    334  HG  LEU A  23      91.112 102.032  73.258  1.00  0.00           H  
ATOM    335 HD11 LEU A  23      93.279 101.537  72.388  1.00  0.00           H  
ATOM    336 HD12 LEU A  23      93.322 102.253  74.017  1.00  0.00           H  
ATOM    337 HD13 LEU A  23      93.598 100.508  73.804  1.00  0.00           H  
ATOM    338 HD21 LEU A  23      91.476 100.281  71.725  1.00  0.00           H  
ATOM    339 HD22 LEU A  23      91.681  99.146  73.081  1.00  0.00           H  
ATOM    340 HD23 LEU A  23      90.122  99.968  72.837  1.00  0.00           H  
ATOM    341  N   ARG A  24      89.834 101.217  77.739  1.00 93.20           N  
ATOM    342  CA  ARG A  24      89.658 100.927  79.156  1.00 93.20           C  
ATOM    343  C   ARG A  24      88.196 100.601  79.488  1.00 93.20           C  
ATOM    344  O   ARG A  24      87.945  99.737  80.336  1.00 93.20           O  
ATOM    345  CB  ARG A  24      90.170 102.104  79.991  1.00 93.20           C  
ATOM    346  CG  ARG A  24      90.198 101.860  81.494  1.00 93.20           C  
ATOM    347  CD  ARG A  24      90.759 103.063  82.239  1.00 93.20           C  
ATOM    348  NE  ARG A  24      92.179 103.270  81.968  1.00 93.20           N  
ATOM    349  CZ  ARG A  24      92.862 104.344  82.351  1.00 93.20           C  
ATOM    350  NH1 ARG A  24      92.256 105.314  83.023  1.00 93.20           N  
ATOM    351  NH2 ARG A  24      94.152 104.450  82.062  1.00 93.20           N1+
ATOM    352  H   ARG A  24      90.119 102.149  77.474  1.00  0.00           H  
ATOM    353  HA  ARG A  24      90.262 100.053  79.399  1.00  0.00           H  
ATOM    354  HB3 ARG A  24      89.565 102.986  79.780  1.00  0.00           H  
ATOM    355  HB2 ARG A  24      91.169 102.380  79.652  1.00  0.00           H  
ATOM    356  HG3 ARG A  24      90.809 100.983  81.708  1.00  0.00           H  
ATOM    357  HG2 ARG A  24      89.188 101.654  81.847  1.00  0.00           H  
ATOM    358  HD3 ARG A  24      90.610 102.927  83.310  1.00  0.00           H  
ATOM    359  HD2 ARG A  24      90.202 103.956  81.956  1.00  0.00           H  
ATOM    360  HE  ARG A  24      92.642 102.533  81.456  1.00  0.00           H  
ATOM    361 HH12 ARG A  24      92.777 106.129  83.313  1.00  0.00           H  
ATOM    362 HH11 ARG A  24      91.274 105.237  83.245  1.00  0.00           H  
ATOM    363 HH22 ARG A  24      94.669 105.267  82.354  1.00  0.00           H  
ATOM    364 HH21 ARG A  24      94.617 103.714  81.550  1.00  0.00           H  
ATOM    365  N   GLU A  25      87.220 101.336  78.894  1.00 99.11           N  
ATOM    366  CA  GLU A  25      85.789 101.018  79.065  1.00 99.11           C  
ATOM    367  C   GLU A  25      85.463  99.603  78.594  1.00 99.11           C  
ATOM    368  O   GLU A  25      84.765  98.852  79.288  1.00 99.11           O  
ATOM    369  CB  GLU A  25      84.904 102.031  78.320  1.00 99.11           C  
ATOM    370  CG  GLU A  25      83.389 101.806  78.497  1.00 99.11           C  
ATOM    371  CD  GLU A  25      82.540 102.842  77.772  1.00 99.11           C  
ATOM    372  OE1 GLU A  25      83.118 103.727  77.107  1.00 99.11           O  
ATOM    373  OE2 GLU A  25      81.295 102.770  77.865  1.00 99.11           O1-
ATOM    374  H   GLU A  25      87.465 102.127  78.315  1.00  0.00           H  
ATOM    375  HA  GLU A  25      85.554 101.082  80.127  1.00  0.00           H  
ATOM    376  HB3 GLU A  25      85.150 102.013  77.258  1.00  0.00           H  
ATOM    377  HB2 GLU A  25      85.159 103.040  78.644  1.00  0.00           H  
ATOM    378  HG3 GLU A  25      83.143 101.816  79.559  1.00  0.00           H  
ATOM    379  HG2 GLU A  25      83.127 100.810  78.141  1.00  0.00           H  
ATOM    380  N   ASP A  26      85.984  99.212  77.427  1.00 96.76           N  
ATOM    381  CA  ASP A  26      85.789  97.847  76.951  1.00 96.76           C  
ATOM    382  C   ASP A  26      86.551  96.843  77.808  1.00 96.76           C  
ATOM    383  O   ASP A  26      86.095  95.710  77.984  1.00 96.76           O  
ATOM    384  CB  ASP A  26      86.212  97.738  75.486  1.00 96.76           C  
ATOM    385  CG  ASP A  26      85.261  98.461  74.552  1.00 96.76           C  
ATOM    386  OD1 ASP A  26      84.059  98.550  74.879  1.00 96.76           O  
ATOM    387  OD2 ASP A  26      85.714  98.942  73.493  1.00 96.76           O1-
ATOM    388  H   ASP A  26      86.517  99.863  76.868  1.00  0.00           H  
ATOM    389  HA  ASP A  26      84.727  97.613  77.016  1.00  0.00           H  
ATOM    390  HB3 ASP A  26      86.269  96.687  75.203  1.00  0.00           H  
ATOM    391  HB2 ASP A  26      87.216  98.146  75.367  1.00  0.00           H  
ATOM    392  N   GLY A  27      87.686  97.251  78.377  1.00 98.26           N  
ATOM    393  CA  GLY A  27      88.429  96.366  79.259  1.00 98.26           C  
ATOM    394  C   GLY A  27      87.725  96.108  80.577  1.00 98.26           C  
ATOM    395  O   GLY A  27      87.705  94.976  81.065  1.00 98.26           O  
ATOM    396  H   GLY A  27      88.036  98.181  78.196  1.00  0.00           H  
ATOM    397  HA3 GLY A  27      89.414  96.791  79.452  1.00  0.00           H  
ATOM    398  HA2 GLY A  27      88.608  95.418  78.753  1.00  0.00           H  
ATOM    399  N   GLU A  28      87.146  97.149  81.178  1.00102.49           N  
ATOM    400  CA  GLU A  28      86.374  96.948  82.398  1.00102.49           C  
ATOM    401  C   GLU A  28      85.026  96.296  82.114  1.00102.49           C  
ATOM    402  O   GLU A  28      84.443  95.693  83.021  1.00102.49           O  
ATOM    403  CB  GLU A  28      86.183  98.268  83.154  1.00102.49           C  
ATOM    404  CG  GLU A  28      85.288  99.289  82.478  1.00102.49           C  
ATOM    405  CD  GLU A  28      85.190 100.584  83.259  1.00102.49           C  
ATOM    406  OE1 GLU A  28      85.846 100.693  84.316  1.00102.49           O  
ATOM    407  OE2 GLU A  28      84.456 101.493  82.818  1.00102.49           O1-
ATOM    408  H   GLU A  28      87.243  98.075  80.788  1.00  0.00           H  
ATOM    409  HA  GLU A  28      86.940  96.275  83.042  1.00  0.00           H  
ATOM    410  HB3 GLU A  28      87.158  98.716  83.348  1.00  0.00           H  
ATOM    411  HB2 GLU A  28      85.800  98.059  84.153  1.00  0.00           H  
ATOM    412  HG3 GLU A  28      84.291  98.868  82.349  1.00  0.00           H  
ATOM    413  HG2 GLU A  28      85.667  99.497  81.477  1.00  0.00           H  
ATOM    414  N   LYS A  29      84.521  96.396  80.879  1.00100.31           N  
ATOM    415  CA  LYS A  29      83.362  95.596  80.501  1.00100.31           C  
ATOM    416  C   LYS A  29      83.737  94.127  80.336  1.00100.31           C  
ATOM    417  O   LYS A  29      82.934  93.241  80.651  1.00100.31           O  
ATOM    418  CB  LYS A  29      82.746  96.146  79.213  1.00100.31           C  
ATOM    419  CG  LYS A  29      81.431  95.498  78.808  1.00100.31           C  
ATOM    420  CD  LYS A  29      80.924  96.057  77.490  1.00100.31           C  
ATOM    421  CE  LYS A  29      80.380  97.466  77.662  1.00100.31           C  
ATOM    422  NZ  LYS A  29      79.772  97.983  76.406  1.00100.31           N1+
ATOM    423  H   LYS A  29      84.943  97.025  80.210  1.00  0.00           H  
ATOM    424  HA  LYS A  29      82.620  95.673  81.295  1.00  0.00           H  
ATOM    425  HB3 LYS A  29      83.463  96.046  78.399  1.00  0.00           H  
ATOM    426  HB2 LYS A  29      82.602  97.222  79.313  1.00  0.00           H  
ATOM    427  HG3 LYS A  29      80.687  95.671  79.586  1.00  0.00           H  
ATOM    428  HG2 LYS A  29      81.571  94.421  78.716  1.00  0.00           H  
ATOM    429  HD3 LYS A  29      80.138  95.410  77.100  1.00  0.00           H  
ATOM    430  HD2 LYS A  29      81.737  96.068  76.764  1.00  0.00           H  
ATOM    431  HE3 LYS A  29      81.186  98.130  77.975  1.00  0.00           H  
ATOM    432  HE2 LYS A  29      79.633  97.472  78.456  1.00  0.00           H  
ATOM    433  HZ1 LYS A  29      80.503  98.237  75.757  1.00  0.00           H  
ATOM    434  HZ2 LYS A  29      79.190  97.268  75.994  1.00  0.00           H  
ATOM    435  HZ3 LYS A  29      79.209  98.796  76.613  1.00  0.00           H  
ATOM    436  N   ALA A  30      84.956  93.852  79.866  1.00101.27           N  
ATOM    437  CA  ALA A  30      85.424  92.480  79.725  1.00101.27           C  
ATOM    438  C   ALA A  30      85.911  91.889  81.042  1.00101.27           C  
ATOM    439  O   ALA A  30      86.047  90.665  81.144  1.00101.27           O  
ATOM    440  CB  ALA A  30      86.543  92.408  78.685  1.00101.27           C  
ATOM    441  H   ALA A  30      85.576  94.604  79.599  1.00  0.00           H  
ATOM    442  HA  ALA A  30      84.591  91.873  79.369  1.00  0.00           H  
ATOM    443  HB1 ALA A  30      86.884  91.377  78.589  1.00  0.00           H  
ATOM    444  HB2 ALA A  30      86.169  92.758  77.723  1.00  0.00           H  
ATOM    445  HB3 ALA A  30      87.375  93.038  79.001  1.00  0.00           H  
ATOM    446  N   ALA A  31      86.187  92.724  82.040  1.00104.14           N  
ATOM    447  CA  ALA A  31      86.491  92.249  83.381  1.00104.14           C  
ATOM    448  C   ALA A  31      85.242  92.034  84.224  1.00104.14           C  
ATOM    449  O   ALA A  31      85.321  91.377  85.267  1.00104.14           O  
ATOM    450  CB  ALA A  31      87.428  93.230  84.095  1.00104.14           C  
ATOM    451  H   ALA A  31      86.190  93.721  81.878  1.00  0.00           H  
ATOM    452  HA  ALA A  31      87.007  91.293  83.292  1.00  0.00           H  
ATOM    453  HB1 ALA A  31      87.646  92.861  85.097  1.00  0.00           H  
ATOM    454  HB2 ALA A  31      88.357  93.321  83.532  1.00  0.00           H  
ATOM    455  HB3 ALA A  31      86.948  94.206  84.165  1.00  0.00           H  
ATOM    456  N   ARG A  32      84.099  92.568  83.795  1.00109.96           N  
ATOM    457  CA  ARG A  32      82.823  92.368  84.465  1.00109.96           C  
ATOM    458  C   ARG A  32      82.059  91.176  83.870  1.00109.96           C  
ATOM    459  O   ARG A  32      80.865  90.998  84.134  1.00109.96           O  
ATOM    460  CB  ARG A  32      82.006  93.669  84.386  1.00109.96           C  
ATOM    461  CG  ARG A  32      80.890  93.871  85.425  1.00109.96           C  
ATOM    462  CD  ARG A  32      80.156  95.184  85.197  1.00109.96           C  
ATOM    463  NE  ARG A  32      81.000  96.345  85.459  1.00109.96           N  
ATOM    464  CZ  ARG A  32      81.139  96.912  86.653  1.00109.96           C  
ATOM    465  NH1 ARG A  32      80.479  96.430  87.697  1.00109.96           N  
ATOM    466  NH2 ARG A  32      81.929  97.966  86.803  1.00109.96           N1+
ATOM    467  H   ARG A  32      84.091  93.144  82.966  1.00  0.00           H  
ATOM    468  HA  ARG A  32      83.021  92.154  85.515  1.00  0.00           H  
ATOM    469  HB3 ARG A  32      81.585  93.767  83.385  1.00  0.00           H  
ATOM    470  HB2 ARG A  32      82.685  94.521  84.420  1.00  0.00           H  
ATOM    471  HG3 ARG A  32      81.321  93.865  86.426  1.00  0.00           H  
ATOM    472  HG2 ARG A  32      80.182  93.044  85.363  1.00  0.00           H  
ATOM    473  HD3 ARG A  32      79.276  95.223  85.839  1.00  0.00           H  
ATOM    474  HD2 ARG A  32      79.794  95.223  84.169  1.00  0.00           H  
ATOM    475  HE  ARG A  32      81.496  96.717  84.662  1.00  0.00           H  
ATOM    476 HH12 ARG A  32      80.585  96.861  88.604  1.00  0.00           H  
ATOM    477 HH11 ARG A  32      79.870  95.632  87.585  1.00  0.00           H  
ATOM    478 HH22 ARG A  32      82.032  98.394  87.712  1.00  0.00           H  
ATOM    479 HH21 ARG A  32      82.428  98.341  86.008  1.00  0.00           H  
ATOM    480  N   GLU A  33      82.738  90.335  83.094  1.00108.43           N  
ATOM    481  CA  GLU A  33      82.105  89.198  82.447  1.00108.43           C  
ATOM    482  C   GLU A  33      82.974  87.963  82.629  1.00108.43           C  
ATOM    483  O   GLU A  33      84.198  88.054  82.760  1.00108.43           O  
ATOM    484  CB  GLU A  33      81.851  89.461  80.953  1.00108.43           C  
ATOM    485  CG  GLU A  33      83.092  89.598  80.097  1.00108.43           C  
ATOM    486  CD  GLU A  33      82.770  89.943  78.657  1.00108.43           C  
ATOM    487  OE1 GLU A  33      81.573  90.096  78.335  1.00108.43           O  
ATOM    488  OE2 GLU A  33      83.713  90.063  77.848  1.00108.43           O1-
ATOM    489  H   GLU A  33      83.726  90.477  82.939  1.00  0.00           H  
ATOM    490  HA  GLU A  33      81.146  89.017  82.932  1.00  0.00           H  
ATOM    491  HB3 GLU A  33      81.238  90.355  80.844  1.00  0.00           H  
ATOM    492  HB2 GLU A  33      81.221  88.668  80.550  1.00  0.00           H  
ATOM    493  HG3 GLU A  33      83.658  88.667  80.129  1.00  0.00           H  
ATOM    494  HG2 GLU A  33      83.739  90.367  80.518  1.00  0.00           H  
ATOM    495  N   VAL A  34      82.322  86.807  82.663  1.00 99.23           N  
ATOM    496  CA  VAL A  34      82.992  85.533  82.887  1.00 99.23           C  
ATOM    497  C   VAL A  34      83.272  84.880  81.543  1.00 99.23           C  
ATOM    498  O   VAL A  34      82.368  84.746  80.710  1.00 99.23           O  
ATOM    499  CB  VAL A  34      82.144  84.614  83.782  1.00 99.23           C  
ATOM    500  CG1 VAL A  34      82.789  83.245  83.900  1.00 99.23           C  
ATOM    501  CG2 VAL A  34      81.959  85.241  85.153  1.00 99.23           C  
ATOM    502  H   VAL A  34      81.321  86.788  82.531  1.00  0.00           H  
ATOM    503  HA  VAL A  34      83.942  85.723  83.386  1.00  0.00           H  
ATOM    504  HB  VAL A  34      81.163  84.495  83.322  1.00  0.00           H  
ATOM    505 HG11 VAL A  34      82.176  82.607  84.537  1.00  0.00           H  
ATOM    506 HG12 VAL A  34      82.873  82.796  82.910  1.00  0.00           H  
ATOM    507 HG13 VAL A  34      83.782  83.347  84.338  1.00  0.00           H  
ATOM    508 HG21 VAL A  34      81.357  84.580  85.777  1.00  0.00           H  
ATOM    509 HG22 VAL A  34      82.933  85.392  85.619  1.00  0.00           H  
ATOM    510 HG23 VAL A  34      81.454  86.201  85.049  1.00  0.00           H  
ATOM    511  N   LYS A  35      84.525  84.499  81.322  1.00 94.13           N  
ATOM    512  CA  LYS A  35      84.924  83.671  80.193  1.00 94.13           C  
ATOM    513  C   LYS A  35      85.257  82.284  80.721  1.00 94.13           C  
ATOM    514  O   LYS A  35      86.047  82.155  81.661  1.00 94.13           O  
ATOM    515  CB  LYS A  35      86.132  84.272  79.475  1.00 94.13           C  
ATOM    516  CG  LYS A  35      85.876  85.639  78.868  1.00 94.13           C  
ATOM    517  CD  LYS A  35      87.106  86.153  78.144  1.00 94.13           C  
ATOM    518  CE  LYS A  35      88.213  86.497  79.127  1.00 94.13           C  
ATOM    519  NZ  LYS A  35      87.839  87.638  80.008  1.00 94.13           N1+
ATOM    520  H   LYS A  35      85.259  84.785  81.955  1.00  0.00           H  
ATOM    521  HA  LYS A  35      84.092  83.597  79.492  1.00  0.00           H  
ATOM    522  HB3 LYS A  35      86.466  83.587  78.695  1.00  0.00           H  
ATOM    523  HB2 LYS A  35      86.970  84.336  80.169  1.00  0.00           H  
ATOM    524  HG3 LYS A  35      85.599  86.340  79.656  1.00  0.00           H  
ATOM    525  HG2 LYS A  35      85.043  85.575  78.168  1.00  0.00           H  
ATOM    526  HD3 LYS A  35      86.844  87.040  77.568  1.00  0.00           H  
ATOM    527  HD2 LYS A  35      87.462  85.393  77.448  1.00  0.00           H  
ATOM    528  HE3 LYS A  35      89.121  86.745  78.578  1.00  0.00           H  
ATOM    529  HE2 LYS A  35      88.438  85.624  79.740  1.00  0.00           H  
ATOM    530  HZ1 LYS A  35      87.011  87.400  80.535  1.00  0.00           H  
ATOM    531  HZ2 LYS A  35      88.598  87.835  80.645  1.00  0.00           H  
ATOM    532  HZ3 LYS A  35      87.654  88.454  79.442  1.00  0.00           H  
ATOM    533  N   LEU A  36      84.645  81.250  80.142  1.00 88.27           N  
ATOM    534  CA  LEU A  36      84.880  79.898  80.630  1.00 88.27           C  
ATOM    535  C   LEU A  36      84.970  78.904  79.479  1.00 88.27           C  
ATOM    536  O   LEU A  36      84.205  78.973  78.511  1.00 88.27           O  
ATOM    537  CB  LEU A  36      83.805  79.493  81.655  1.00 88.27           C  
ATOM    538  CG  LEU A  36      82.307  79.633  81.373  1.00 88.27           C  
ATOM    539  CD1 LEU A  36      81.737  78.424  80.678  1.00 88.27           C  
ATOM    540  CD2 LEU A  36      81.566  79.882  82.676  1.00 88.27           C  
ATOM    541  H   LEU A  36      84.018  81.404  79.365  1.00  0.00           H  
ATOM    542  HA  LEU A  36      85.842  79.896  81.143  1.00  0.00           H  
ATOM    543  HB3 LEU A  36      84.028  79.978  82.605  1.00  0.00           H  
ATOM    544  HB2 LEU A  36      84.004  78.474  81.986  1.00  0.00           H  
ATOM    545  HG  LEU A  36      82.161  80.498  80.727  1.00  0.00           H  
ATOM    546 HD11 LEU A  36      80.672  78.574  80.501  1.00  0.00           H  
ATOM    547 HD12 LEU A  36      82.246  78.278  79.725  1.00  0.00           H  
ATOM    548 HD13 LEU A  36      81.880  77.543  81.304  1.00  0.00           H  
ATOM    549 HD21 LEU A  36      80.499  79.982  82.475  1.00  0.00           H  
ATOM    550 HD22 LEU A  36      81.731  79.045  83.354  1.00  0.00           H  
ATOM    551 HD23 LEU A  36      81.936  80.799  83.135  1.00  0.00           H  
ATOM    552  N   LEU A  37      85.927  77.988  79.603  1.00 81.11           N  
ATOM    553  CA  LEU A  37      86.218  76.957  78.622  1.00 81.11           C  
ATOM    554  C   LEU A  37      85.252  75.778  78.765  1.00 81.11           C  
ATOM    555  O   LEU A  37      84.686  75.529  79.832  1.00 81.11           O  
ATOM    556  CB  LEU A  37      87.676  76.511  78.784  1.00 81.11           C  
ATOM    557  CG  LEU A  37      88.404  75.555  77.839  1.00 81.11           C  
ATOM    558  CD1 LEU A  37      89.860  75.936  77.760  1.00 81.11           C  
ATOM    559  CD2 LEU A  37      88.303  74.151  78.367  1.00 81.11           C  
ATOM    560  H   LEU A  37      86.513  77.978  80.425  1.00  0.00           H  
ATOM    561  HA  LEU A  37      86.096  77.384  77.626  1.00  0.00           H  
ATOM    562  HB3 LEU A  37      87.816  76.158  79.806  1.00  0.00           H  
ATOM    563  HB2 LEU A  37      88.294  77.399  78.919  1.00  0.00           H  
ATOM    564  HG  LEU A  37      87.956  75.607  76.847  1.00  0.00           H  
ATOM    565 HD11 LEU A  37      90.379  75.254  77.086  1.00  0.00           H  
ATOM    566 HD12 LEU A  37      89.950  76.955  77.384  1.00  0.00           H  
ATOM    567 HD13 LEU A  37      90.307  75.875  78.752  1.00  0.00           H  
ATOM    568 HD21 LEU A  37      88.822  73.470  77.692  1.00  0.00           H  
ATOM    569 HD22 LEU A  37      88.759  74.100  79.356  1.00  0.00           H  
ATOM    570 HD23 LEU A  37      87.254  73.863  78.436  1.00  0.00           H  
ATOM    571  N   LEU A  38      85.072  75.047  77.660  1.00 89.67           N  
ATOM    572  CA  LEU A  38      84.207  73.864  77.611  1.00 89.67           C  
ATOM    573  C   LEU A  38      84.899  72.772  76.795  1.00 89.67           C  
ATOM    574  O   LEU A  38      84.844  72.777  75.561  1.00 89.67           O  
ATOM    575  CB  LEU A  38      82.837  74.211  77.031  1.00 89.67           C  
ATOM    576  CG  LEU A  38      81.832  73.070  76.820  1.00 89.67           C  
ATOM    577  CD1 LEU A  38      81.516  72.344  78.105  1.00 89.67           C  
ATOM    578  CD2 LEU A  38      80.554  73.570  76.168  1.00 89.67           C  
ATOM    579  H   LEU A  38      85.544  75.301  76.804  1.00  0.00           H  
ATOM    580  HA  LEU A  38      84.067  73.497  78.628  1.00  0.00           H  
ATOM    581  HB3 LEU A  38      82.972  74.746  76.091  1.00  0.00           H  
ATOM    582  HB2 LEU A  38      82.375  74.985  77.644  1.00  0.00           H  
ATOM    583  HG  LEU A  38      82.289  72.351  76.140  1.00  0.00           H  
ATOM    584 HD11 LEU A  38      80.801  71.546  77.906  1.00  0.00           H  
ATOM    585 HD12 LEU A  38      82.431  71.917  78.516  1.00  0.00           H  
ATOM    586 HD13 LEU A  38      81.088  73.044  78.822  1.00  0.00           H  
ATOM    587 HD21 LEU A  38      79.864  72.737  76.033  1.00  0.00           H  
ATOM    588 HD22 LEU A  38      80.092  74.324  76.805  1.00  0.00           H  
ATOM    589 HD23 LEU A  38      80.788  74.008  75.198  1.00  0.00           H  
ATOM    590  N   LEU A  39      85.582  71.861  77.485  1.00 98.81           N  
ATOM    591  CA  LEU A  39      86.043  70.614  76.886  1.00 98.81           C  
ATOM    592  C   LEU A  39      85.060  69.483  77.145  1.00 98.81           C  
ATOM    593  O   LEU A  39      84.502  69.362  78.239  1.00 98.81           O  
ATOM    594  CB  LEU A  39      87.424  70.221  77.409  1.00 98.81           C  
ATOM    595  CG  LEU A  39      88.606  70.887  76.718  1.00 98.81           C  
ATOM    596  CD1 LEU A  39      89.865  70.659  77.505  1.00 98.81           C  
ATOM    597  CD2 LEU A  39      88.753  70.301  75.330  1.00 98.81           C  
ATOM    598  H   LEU A  39      85.798  72.022  78.458  1.00  0.00           H  
ATOM    599  HA  LEU A  39      86.116  70.761  75.808  1.00  0.00           H  
ATOM    600  HB3 LEU A  39      87.536  69.138  77.351  1.00  0.00           H  
ATOM    601  HB2 LEU A  39      87.474  70.421  78.479  1.00  0.00           H  
ATOM    602  HG  LEU A  39      88.420  71.958  76.639  1.00  0.00           H  
ATOM    603 HD11 LEU A  39      90.702  71.141  77.000  1.00  0.00           H  
ATOM    604 HD12 LEU A  39      89.752  71.082  78.503  1.00  0.00           H  
ATOM    605 HD13 LEU A  39      90.056  69.589  77.584  1.00  0.00           H  
ATOM    606 HD21 LEU A  39      89.597  70.770  74.824  1.00  0.00           H  
ATOM    607 HD22 LEU A  39      88.926  69.227  75.405  1.00  0.00           H  
ATOM    608 HD23 LEU A  39      87.842  70.483  74.760  1.00  0.00           H  
ATOM    609  N   GLY A  40      84.854  68.656  76.127  1.00120.09           N  
ATOM    610  CA  GLY A  40      84.016  67.481  76.261  1.00120.09           C  
ATOM    611  C   GLY A  40      84.409  66.437  75.246  1.00120.09           C  
ATOM    612  O   GLY A  40      84.969  66.753  74.192  1.00120.09           O  
ATOM    613  H   GLY A  40      85.286  68.839  75.232  1.00  0.00           H  
ATOM    614  HA3 GLY A  40      82.973  67.760  76.110  1.00  0.00           H  
ATOM    615  HA2 GLY A  40      84.124  67.070  77.265  1.00  0.00           H  
ATOM    616  N   ALA A  41      84.120  65.181  75.570  1.00137.22           N  
ATOM    617  CA  ALA A  41      84.387  64.090  74.650  1.00137.22           C  
ATOM    618  C   ALA A  41      83.359  64.081  73.522  1.00137.22           C  
ATOM    619  O   ALA A  41      82.261  64.633  73.642  1.00137.22           O  
ATOM    620  CB  ALA A  41      84.377  62.749  75.384  1.00137.22           C  
ATOM    621  H   ALA A  41      83.708  64.973  76.468  1.00  0.00           H  
ATOM    622  HA  ALA A  41      85.376  64.239  74.215  1.00  0.00           H  
ATOM    623  HB1 ALA A  41      84.579  61.945  74.676  1.00  0.00           H  
ATOM    624  HB2 ALA A  41      85.144  62.752  76.158  1.00  0.00           H  
ATOM    625  HB3 ALA A  41      83.400  62.592  75.842  1.00  0.00           H  
ATOM    626  N   GLY A  42      83.744  63.463  72.402  1.00146.58           N  
ATOM    627  CA  GLY A  42      82.828  63.322  71.282  1.00146.58           C  
ATOM    628  C   GLY A  42      81.645  62.424  71.584  1.00146.58           C  
ATOM    629  O   GLY A  42      80.547  62.641  71.063  1.00146.58           O  
ATOM    630  H   GLY A  42      84.679  63.089  72.328  1.00  0.00           H  
ATOM    631  HA3 GLY A  42      83.368  62.931  70.420  1.00  0.00           H  
ATOM    632  HA2 GLY A  42      82.468  64.306  70.983  1.00  0.00           H  
ATOM    633  N   GLU A  43      81.848  61.408  72.425  1.00148.79           N  
ATOM    634  CA  GLU A  43      80.743  60.558  72.852  1.00148.79           C  
ATOM    635  C   GLU A  43      79.852  61.279  73.859  1.00148.79           C  
ATOM    636  O   GLU A  43      78.657  60.976  73.961  1.00148.79           O  
ATOM    637  CB  GLU A  43      81.296  59.254  73.439  1.00148.79           C  
ATOM    638  CG  GLU A  43      80.262  58.179  73.769  1.00148.79           C  
ATOM    639  CD  GLU A  43      79.607  57.589  72.532  1.00148.79           C  
ATOM    640  OE1 GLU A  43      80.252  57.562  71.464  1.00148.79           O  
ATOM    641  OE2 GLU A  43      78.441  57.155  72.625  1.00148.79           O1-
ATOM    642  H   GLU A  43      82.777  61.219  72.774  1.00  0.00           H  
ATOM    643  HA  GLU A  43      80.142  60.312  71.977  1.00  0.00           H  
ATOM    644  HB3 GLU A  43      81.878  59.480  74.333  1.00  0.00           H  
ATOM    645  HB2 GLU A  43      82.040  58.840  72.758  1.00  0.00           H  
ATOM    646  HG3 GLU A  43      79.495  58.601  74.418  1.00  0.00           H  
ATOM    647  HG2 GLU A  43      80.738  57.383  74.342  1.00  0.00           H  
ATOM    648  N   SER A  44      80.416  62.246  74.590  1.00137.95           N  
ATOM    649  CA  SER A  44      79.692  62.933  75.657  1.00137.95           C  
ATOM    650  C   SER A  44      78.562  63.799  75.109  1.00137.95           C  
ATOM    651  O   SER A  44      77.389  63.595  75.441  1.00137.95           O  
ATOM    652  CB  SER A  44      80.667  63.780  76.476  1.00137.95           C  
ATOM    653  OG  SER A  44      79.981  64.543  77.449  1.00137.95           O  
ATOM    654  H   SER A  44      81.371  62.522  74.412  1.00  0.00           H  
ATOM    655  HA  SER A  44      79.257  62.180  76.315  1.00  0.00           H  
ATOM    656  HB3 SER A  44      81.215  64.448  75.811  1.00  0.00           H  
ATOM    657  HB2 SER A  44      81.389  63.128  76.968  1.00  0.00           H  
ATOM    658  HG  SER A  44      80.574  64.742  78.177  1.00  0.00           H  
ATOM    659  N   GLY A  45      78.896  64.774  74.270  1.00134.38           N  
ATOM    660  CA  GLY A  45      77.888  65.658  73.722  1.00134.38           C  
ATOM    661  C   GLY A  45      77.822  66.995  74.431  1.00134.38           C  
ATOM    662  O   GLY A  45      77.257  67.104  75.524  1.00134.38           O  
ATOM    663  H   GLY A  45      79.862  64.905  74.007  1.00  0.00           H  
ATOM    664  HA3 GLY A  45      76.914  65.172  73.774  1.00  0.00           H  
ATOM    665  HA2 GLY A  45      78.086  65.820  72.662  1.00  0.00           H  
ATOM    666  N   LYS A  46      78.401  68.022  73.813  1.00122.78           N  
ATOM    667  CA  LYS A  46      78.406  69.365  74.373  1.00122.78           C  
ATOM    668  C   LYS A  46      77.274  70.231  73.845  1.00122.78           C  
ATOM    669  O   LYS A  46      76.934  71.234  74.491  1.00122.78           O  
ATOM    670  CB  LYS A  46      79.742  70.055  74.076  1.00122.78           C  
ATOM    671  CG  LYS A  46      80.935  69.396  74.739  1.00122.78           C  
ATOM    672  CD  LYS A  46      82.202  70.195  74.498  1.00122.78           C  
ATOM    673  CE  LYS A  46      82.694  70.039  73.071  1.00122.78           C  
ATOM    674  NZ  LYS A  46      83.994  70.734  72.867  1.00122.78           N1+
ATOM    675  H   LYS A  46      78.858  67.883  72.923  1.00  0.00           H  
ATOM    676  HA  LYS A  46      78.297  69.284  75.455  1.00  0.00           H  
ATOM    677  HB3 LYS A  46      79.687  71.098  74.386  1.00  0.00           H  
ATOM    678  HB2 LYS A  46      79.900  70.088  72.998  1.00  0.00           H  
ATOM    679  HG3 LYS A  46      81.060  68.389  74.342  1.00  0.00           H  
ATOM    680  HG2 LYS A  46      80.755  69.315  75.811  1.00  0.00           H  
ATOM    681  HD3 LYS A  46      82.978  69.862  75.188  1.00  0.00           H  
ATOM    682  HD2 LYS A  46      82.011  71.248  74.703  1.00  0.00           H  
ATOM    683  HE3 LYS A  46      81.952  70.448  72.385  1.00  0.00           H  
ATOM    684  HE2 LYS A  46      82.809  68.980  72.841  1.00  0.00           H  
ATOM    685  HZ1 LYS A  46      84.640  70.461  73.594  1.00  0.00           H  
ATOM    686  HZ2 LYS A  46      84.374  70.481  71.966  1.00  0.00           H  
ATOM    687  HZ3 LYS A  46      83.851  71.733  72.903  1.00  0.00           H  
ATOM    688  N   ASN A  47      76.735  69.881  72.666  1.00130.45           N  
ATOM    689  CA  ASN A  47      75.663  70.649  72.033  1.00130.45           C  
ATOM    690  C   ASN A  47      74.451  70.773  72.948  1.00130.45           C  
ATOM    691  O   ASN A  47      73.903  71.868  73.108  1.00130.45           O  
ATOM    692  CB  ASN A  47      75.269  70.038  70.685  1.00 30.00           C  
ATOM    693  CG  ASN A  47      76.345  70.218  69.628  1.00 30.00           C  
ATOM    694  OD1 ASN A  47      77.129  71.165  69.686  1.00 30.00           O  
ATOM    695  ND2 ASN A  47      76.344  69.351  68.622  1.00 30.00           N  
ATOM    696  H   ASN A  47      77.069  69.060  72.182  1.00  0.00           H  
ATOM    697  HA  ASN A  47      76.041  71.654  71.844  1.00  0.00           H  
ATOM    698  HB3 ASN A  47      74.341  70.493  70.338  1.00  0.00           H  
ATOM    699  HB2 ASN A  47      75.063  68.976  70.815  1.00  0.00           H  
ATOM    700 HD22 ASN A  47      77.037  69.424  67.891  1.00  0.00           H  
ATOM    701 HD21 ASN A  47      75.650  68.618  68.588  1.00  0.00           H  
ATOM    702  N   THR A  48      74.004  69.651  73.530  1.00132.68           N  
ATOM    703  CA  THR A  48      72.847  69.671  74.424  1.00132.68           C  
ATOM    704  C   THR A  48      73.108  70.511  75.675  1.00132.68           C  
ATOM    705  O   THR A  48      72.186  71.161  76.183  1.00132.68           O  
ATOM    706  CB  THR A  48      72.426  68.237  74.786  1.00132.68           C  
ATOM    707  OG1 THR A  48      71.293  68.270  75.665  1.00132.68           O  
ATOM    708  CG2 THR A  48      73.566  67.430  75.419  1.00132.68           C  
ATOM    709  H   THR A  48      74.468  68.771  73.354  1.00  0.00           H  
ATOM    710  HA  THR A  48      72.020  70.132  73.884  1.00  0.00           H  
ATOM    711  HB  THR A  48      72.125  67.732  73.868  1.00  0.00           H  
ATOM    712  HG1 THR A  48      71.523  68.745  76.467  1.00  0.00           H  
ATOM    713 HG21 THR A  48      73.214  66.426  75.655  1.00  0.00           H  
ATOM    714 HG22 THR A  48      74.400  67.367  74.719  1.00  0.00           H  
ATOM    715 HG23 THR A  48      73.896  67.923  76.334  1.00  0.00           H  
ATOM    716  N   ILE A  49      74.360  70.553  76.147  1.00132.36           N  
ATOM    717  CA  ILE A  49      74.717  71.401  77.281  1.00132.36           C  
ATOM    718  C   ILE A  49      74.620  72.872  76.891  1.00132.36           C  
ATOM    719  O   ILE A  49      74.114  73.701  77.659  1.00132.36           O  
ATOM    720  CB  ILE A  49      76.127  71.041  77.786  1.00132.36           C  
ATOM    721  CG1 ILE A  49      76.232  69.541  78.068  1.00132.36           C  
ATOM    722  CG2 ILE A  49      76.469  71.830  79.042  1.00132.36           C  
ATOM    723  CD1 ILE A  49      75.282  69.042  79.128  1.00132.36           C  
ATOM    724  H   ILE A  49      75.081  69.991  75.718  1.00  0.00           H  
ATOM    725  HA  ILE A  49      74.007  71.213  78.086  1.00  0.00           H  
ATOM    726  HB  ILE A  49      76.848  71.298  77.010  1.00  0.00           H  
ATOM    727 HG13 ILE A  49      77.255  69.298  78.356  1.00  0.00           H  
ATOM    728 HG12 ILE A  49      76.065  68.987  77.144  1.00  0.00           H  
ATOM    729 HG21 ILE A  49      77.469  71.559  79.381  1.00  0.00           H  
ATOM    730 HG22 ILE A  49      76.437  72.897  78.821  1.00  0.00           H  
ATOM    731 HG23 ILE A  49      75.746  71.599  79.825  1.00  0.00           H  
ATOM    732 HD11 ILE A  49      75.422  67.970  79.266  1.00  0.00           H  
ATOM    733 HD12 ILE A  49      75.481  69.558  80.067  1.00  0.00           H  
ATOM    734 HD13 ILE A  49      74.256  69.237  78.818  1.00  0.00           H  
ATOM    735  N   VAL A  50      75.082  73.210  75.682  1.00135.91           N  
ATOM    736  CA  VAL A  50      74.999  74.587  75.196  1.00135.91           C  
ATOM    737  C   VAL A  50      73.543  74.993  74.969  1.00135.91           C  
ATOM    738  O   VAL A  50      73.145  76.126  75.272  1.00135.91           O  
ATOM    739  CB  VAL A  50      75.855  74.741  73.921  1.00135.91           C  
ATOM    740  CG1 VAL A  50      75.692  76.118  73.292  1.00135.91           C  
ATOM    741  CG2 VAL A  50      77.321  74.498  74.243  1.00135.91           C  
ATOM    742  H   VAL A  50      75.498  72.509  75.086  1.00  0.00           H  
ATOM    743  HA  VAL A  50      75.415  75.241  75.962  1.00  0.00           H  
ATOM    744  HB  VAL A  50      75.533  73.992  73.198  1.00  0.00           H  
ATOM    745 HG11 VAL A  50      76.311  76.185  72.397  1.00  0.00           H  
ATOM    746 HG12 VAL A  50      74.647  76.274  73.023  1.00  0.00           H  
ATOM    747 HG13 VAL A  50      76.001  76.883  74.005  1.00  0.00           H  
ATOM    748 HG21 VAL A  50      77.916  74.609  73.336  1.00  0.00           H  
ATOM    749 HG22 VAL A  50      77.655  75.221  74.987  1.00  0.00           H  
ATOM    750 HG23 VAL A  50      77.445  73.489  74.637  1.00  0.00           H  
ATOM    751  N   LYS A  51      72.716  74.063  74.484  1.00136.41           N  
ATOM    752  CA  LYS A  51      71.307  74.368  74.244  1.00136.41           C  
ATOM    753  C   LYS A  51      70.534  74.540  75.547  1.00136.41           C  
ATOM    754  O   LYS A  51      69.657  75.407  75.637  1.00136.41           O  
ATOM    755  CB  LYS A  51      70.664  73.283  73.379  1.00136.41           C  
ATOM    756  CG  LYS A  51      71.087  73.314  71.919  1.00136.41           C  
ATOM    757  CD  LYS A  51      70.381  72.230  71.118  1.00136.41           C  
ATOM    758  CE  LYS A  51      70.816  72.247  69.661  1.00136.41           C  
ATOM    759  NZ  LYS A  51      70.152  71.175  68.871  1.00136.41           N1+
ATOM    760  H   LYS A  51      73.062  73.137  74.279  1.00  0.00           H  
ATOM    761  HA  LYS A  51      71.256  75.309  73.696  1.00  0.00           H  
ATOM    762  HB3 LYS A  51      69.579  73.366  73.443  1.00  0.00           H  
ATOM    763  HB2 LYS A  51      70.891  72.304  73.800  1.00  0.00           H  
ATOM    764  HG3 LYS A  51      72.165  73.171  71.851  1.00  0.00           H  
ATOM    765  HG2 LYS A  51      70.853  74.290  71.494  1.00  0.00           H  
ATOM    766  HD3 LYS A  51      69.303  72.380  71.177  1.00  0.00           H  
ATOM    767  HD2 LYS A  51      70.604  71.255  71.552  1.00  0.00           H  
ATOM    768  HE3 LYS A  51      71.897  72.123  69.604  1.00  0.00           H  
ATOM    769  HE2 LYS A  51      70.582  73.218  69.224  1.00  0.00           H  
ATOM    770  HZ1 LYS A  51      70.397  70.273  69.254  1.00  0.00           H  
ATOM    771  HZ2 LYS A  51      69.150  71.297  68.912  1.00  0.00           H  
ATOM    772  HZ3 LYS A  51      70.458  71.226  67.910  1.00  0.00           H  
ATOM    773  N   GLN A  52      70.832  73.729  76.567  1.00137.60           N  
ATOM    774  CA  GLN A  52      70.121  73.899  77.830  1.00137.60           C  
ATOM    775  C   GLN A  52      70.623  75.111  78.610  1.00137.60           C  
ATOM    776  O   GLN A  52      69.838  75.746  79.323  1.00137.60           O  
ATOM    777  CB  GLN A  52      70.201  72.627  78.686  1.00137.60           C  
ATOM    778  CG  GLN A  52      71.569  72.274  79.242  1.00137.60           C  
ATOM    779  CD  GLN A  52      71.545  71.024  80.091  1.00137.60           C  
ATOM    780  OE1 GLN A  52      72.700  70.656  80.626  1.00137.60           O  
ATOM    781  NE2 GLN A  52      70.498  70.407  80.283  1.00137.60           N  
ATOM    782  H   GLN A  52      71.538  73.015  76.455  1.00  0.00           H  
ATOM    783  HA  GLN A  52      69.071  74.071  77.595  1.00  0.00           H  
ATOM    784  HB3 GLN A  52      69.818  71.783  78.112  1.00  0.00           H  
ATOM    785  HB2 GLN A  52      69.488  72.701  79.507  1.00  0.00           H  
ATOM    786  HG3 GLN A  52      71.945  73.108  79.835  1.00  0.00           H  
ATOM    787  HG2 GLN A  52      72.271  72.140  78.419  1.00  0.00           H  
ATOM    788 HE22 GLN A  52      70.500  69.573  80.853  1.00  0.00           H  
ATOM    789 HE21 GLN A  52      69.636  70.734  79.870  1.00  0.00           H  
ATOM    790  N   MET A  53      71.911  75.455  78.494  1.00133.60           N  
ATOM    791  CA  MET A  53      72.431  76.598  79.236  1.00133.60           C  
ATOM    792  C   MET A  53      72.123  77.926  78.556  1.00133.60           C  
ATOM    793  O   MET A  53      71.893  78.926  79.244  1.00133.60           O  
ATOM    794  CB  MET A  53      73.936  76.448  79.454  1.00133.60           C  
ATOM    795  CG  MET A  53      74.297  75.389  80.481  1.00133.60           C  
ATOM    796  SD  MET A  53      76.074  75.165  80.650  1.00133.60           S  
ATOM    797  CE  MET A  53      76.536  76.734  81.377  1.00133.60           C  
ATOM    798  H   MET A  53      72.524  74.923  77.892  1.00  0.00           H  
ATOM    799  HA  MET A  53      71.952  76.606  80.215  1.00  0.00           H  
ATOM    800  HB3 MET A  53      74.354  77.407  79.761  1.00  0.00           H  
ATOM    801  HB2 MET A  53      74.417  76.211  78.505  1.00  0.00           H  
ATOM    802  HG3 MET A  53      73.837  74.441  80.201  1.00  0.00           H  
ATOM    803  HG2 MET A  53      73.873  75.662  81.447  1.00  0.00           H  
ATOM    804  HE1 MET A  53      77.613  76.754  81.545  1.00  0.00           H  
ATOM    805  HE2 MET A  53      76.259  77.544  80.702  1.00  0.00           H  
ATOM    806  HE3 MET A  53      76.018  76.861  82.328  1.00  0.00           H  
ATOM    807  N   LYS A  54      72.113  77.963  77.228  1.00139.93           N  
ATOM    808  CA  LYS A  54      71.855  79.191  76.479  1.00139.93           C  
ATOM    809  C   LYS A  54      70.466  79.062  75.860  1.00139.93           C  
ATOM    810  O   LYS A  54      70.290  78.397  74.835  1.00139.93           O  
ATOM    811  CB  LYS A  54      72.939  79.428  75.427  1.00139.93           C  
ATOM    812  CG  LYS A  54      72.934  80.817  74.783  1.00139.93           C  
ATOM    813  CD  LYS A  54      72.200  80.847  73.447  1.00139.93           C  
ATOM    814  CE  LYS A  54      72.363  82.192  72.758  1.00139.93           C  
ATOM    815  NZ  LYS A  54      71.719  83.292  73.528  1.00139.93           N1+
ATOM    816  H   LYS A  54      72.288  77.121  76.698  1.00  0.00           H  
ATOM    817  HA  LYS A  54      71.852  80.031  77.174  1.00  0.00           H  
ATOM    818  HB3 LYS A  54      72.857  78.670  74.648  1.00  0.00           H  
ATOM    819  HB2 LYS A  54      73.917  79.239  75.869  1.00  0.00           H  
ATOM    820  HG3 LYS A  54      73.961  81.153  74.640  1.00  0.00           H  
ATOM    821  HG2 LYS A  54      72.473  81.531  75.466  1.00  0.00           H  
ATOM    822  HD3 LYS A  54      71.141  80.649  73.611  1.00  0.00           H  
ATOM    823  HD2 LYS A  54      72.589  80.059  72.802  1.00  0.00           H  
ATOM    824  HE3 LYS A  54      71.926  82.144  71.760  1.00  0.00           H  
ATOM    825  HE2 LYS A  54      73.424  82.409  72.633  1.00  0.00           H  
ATOM    826  HZ1 LYS A  54      70.892  82.941  73.990  1.00  0.00           H  
ATOM    827  HZ2 LYS A  54      72.366  83.644  74.219  1.00  0.00           H  
ATOM    828  HZ3 LYS A  54      71.461  84.038  72.898  1.00  0.00           H  
ATOM    829  N   ILE A  55      69.489  79.698  76.489  1.00157.31           N  
ATOM    830  CA  ILE A  55      68.118  79.731  75.995  1.00157.31           C  
ATOM    831  C   ILE A  55      67.977  80.931  75.068  1.00157.31           C  
ATOM    832  O   ILE A  55      68.507  82.013  75.350  1.00157.31           O  
ATOM    833  CB  ILE A  55      67.124  79.789  77.172  1.00157.31           C  
ATOM    834  CG1 ILE A  55      67.324  78.583  78.092  1.00157.31           C  
ATOM    835  CG2 ILE A  55      65.677  79.809  76.692  1.00157.31           C  
ATOM    836  CD1 ILE A  55      66.578  78.687  79.405  1.00157.31           C  
ATOM    837  H   ILE A  55      69.679  80.189  77.351  1.00  0.00           H  
ATOM    838  HA  ILE A  55      67.930  78.823  75.423  1.00  0.00           H  
ATOM    839  HB  ILE A  55      67.314  80.698  77.743  1.00  0.00           H  
ATOM    840 HG13 ILE A  55      68.388  78.452  78.290  1.00  0.00           H  
ATOM    841 HG12 ILE A  55      67.015  77.676  77.572  1.00  0.00           H  
ATOM    842 HG21 ILE A  55      65.009  79.850  77.552  1.00  0.00           H  
ATOM    843 HG22 ILE A  55      65.514  80.685  76.064  1.00  0.00           H  
ATOM    844 HG23 ILE A  55      65.472  78.906  76.116  1.00  0.00           H  
ATOM    845 HD11 ILE A  55      66.768  77.796  80.003  1.00  0.00           H  
ATOM    846 HD12 ILE A  55      66.919  79.568  79.948  1.00  0.00           H  
ATOM    847 HD13 ILE A  55      65.509  78.772  79.210  1.00  0.00           H  
ATOM    848  N   ILE A  56      67.285  80.731  73.941  1.00167.79           N  
ATOM    849  CA  ILE A  56      67.063  81.809  72.980  1.00167.79           C  
ATOM    850  C   ILE A  56      66.159  82.883  73.579  1.00167.79           C  
ATOM    851  O   ILE A  56      66.412  84.086  73.427  1.00167.79           O  
ATOM    852  CB  ILE A  56      66.490  81.241  71.661  1.00167.79           C  
ATOM    853  CG1 ILE A  56      67.502  80.325  70.956  1.00167.79           C  
ATOM    854  CG2 ILE A  56      66.063  82.351  70.707  1.00167.79           C  
ATOM    855  CD1 ILE A  56      67.323  78.832  71.216  1.00167.79           C  
ATOM    856  H   ILE A  56      66.902  79.818  73.739  1.00  0.00           H  
ATOM    857  HA  ILE A  56      68.027  82.266  72.759  1.00  0.00           H  
ATOM    858  HB  ILE A  56      65.609  80.647  71.904  1.00  0.00           H  
ATOM    859 HG13 ILE A  56      68.513  80.621  71.237  1.00  0.00           H  
ATOM    860 HG12 ILE A  56      67.469  80.510  69.882  1.00  0.00           H  
ATOM    861 HG21 ILE A  56      65.666  81.912  69.792  1.00  0.00           H  
ATOM    862 HG22 ILE A  56      65.294  82.961  71.180  1.00  0.00           H  
ATOM    863 HG23 ILE A  56      66.924  82.975  70.466  1.00  0.00           H  
ATOM    864 HD11 ILE A  56      68.086  78.274  70.673  1.00  0.00           H  
ATOM    865 HD12 ILE A  56      67.419  78.634  72.284  1.00  0.00           H  
ATOM    866 HD13 ILE A  56      66.335  78.519  70.877  1.00  0.00           H  
ATOM    867  N   HIS A  57      65.111  82.468  74.299  1.00173.14           N  
ATOM    868  CA  HIS A  57      64.196  83.421  74.922  1.00173.14           C  
ATOM    869  C   HIS A  57      64.850  84.177  76.074  1.00173.14           C  
ATOM    870  O   HIS A  57      64.457  85.313  76.366  1.00173.14           O  
ATOM    871  CB  HIS A  57      62.943  82.698  75.415  1.00173.14           C  
ATOM    872  CG  HIS A  57      62.112  82.112  74.316  1.00173.14           C  
ATOM    873  ND1 HIS A  57      62.321  80.843  73.821  1.00173.14           N  
ATOM    874  CD2 HIS A  57      61.069  82.621  73.619  1.00173.14           C  
ATOM    875  CE1 HIS A  57      61.444  80.596  72.865  1.00173.14           C  
ATOM    876  NE2 HIS A  57      60.672  81.658  72.723  1.00173.14           N  
ATOM    877  H   HIS A  57      64.941  81.480  74.420  1.00  0.00           H  
ATOM    878  HA  HIS A  57      63.895  84.147  74.167  1.00  0.00           H  
ATOM    879  HB3 HIS A  57      62.334  83.387  76.000  1.00  0.00           H  
ATOM    880  HB2 HIS A  57      63.231  81.910  76.111  1.00  0.00           H  
ATOM    881  HD2 HIS A  57      60.713  83.619  73.831  1.00  0.00           H  
ATOM    882  HE1 HIS A  57      61.455  79.644  72.355  1.00  0.00           H  
ATOM    883  HE2 HIS A  57      59.899  81.837  72.098  1.00  0.00           H  
ATOM    884  N   GLU A  58      65.829  83.563  76.745  1.00167.43           N  
ATOM    885  CA  GLU A  58      66.500  84.224  77.861  1.00167.43           C  
ATOM    886  C   GLU A  58      67.379  85.376  77.387  1.00167.43           C  
ATOM    887  O   GLU A  58      67.381  86.452  77.996  1.00167.43           O  
ATOM    888  CB  GLU A  58      67.327  83.208  78.649  1.00167.43           C  
ATOM    889  CG  GLU A  58      68.002  83.769  79.890  1.00167.43           C  
ATOM    890  CD  GLU A  58      68.772  82.713  80.659  1.00167.43           C  
ATOM    891  OE1 GLU A  58      68.797  81.548  80.210  1.00167.43           O  
ATOM    892  OE2 GLU A  58      69.353  83.048  81.713  1.00167.43           O1-
ATOM    893  H   GLU A  58      66.113  82.630  76.482  1.00  0.00           H  
ATOM    894  HA  GLU A  58      65.737  84.629  78.525  1.00  0.00           H  
ATOM    895  HB3 GLU A  58      68.081  82.771  77.994  1.00  0.00           H  
ATOM    896  HB2 GLU A  58      66.693  82.368  78.932  1.00  0.00           H  
ATOM    897  HG3 GLU A  58      67.250  84.215  80.541  1.00  0.00           H  
ATOM    898  HG2 GLU A  58      68.679  84.573  79.602  1.00  0.00           H  
ATOM    899  N   ALA A  59      68.127  85.175  76.303  1.00169.17           N  
ATOM    900  CA  ALA A  59      69.054  86.179  75.788  1.00169.17           C  
ATOM    901  C   ALA A  59      68.697  86.492  74.340  1.00169.17           C  
ATOM    902  O   ALA A  59      68.905  85.659  73.450  1.00169.17           O  
ATOM    903  CB  ALA A  59      70.499  85.697  75.903  1.00169.17           C  
ATOM    904  H   ALA A  59      68.066  84.300  75.802  1.00  0.00           H  
ATOM    905  HA  ALA A  59      68.943  87.089  76.378  1.00  0.00           H  
ATOM    906  HB1 ALA A  59      71.170  86.462  75.513  1.00  0.00           H  
ATOM    907  HB2 ALA A  59      70.736  85.505  76.949  1.00  0.00           H  
ATOM    908  HB3 ALA A  59      70.623  84.779  75.329  1.00  0.00           H  
ATOM    909  N   GLY A  60      68.168  87.694  74.107  1.00170.68           N  
ATOM    910  CA  GLY A  60      67.883  88.145  72.763  1.00170.68           C  
ATOM    911  C   GLY A  60      69.110  88.702  72.065  1.00170.68           C  
ATOM    912  O   GLY A  60      70.152  88.940  72.677  1.00170.68           O  
ATOM    913  H   GLY A  60      67.958  88.311  74.878  1.00  0.00           H  
ATOM    914  HA3 GLY A  60      67.106  88.909  72.794  1.00  0.00           H  
ATOM    915  HA2 GLY A  60      67.480  87.317  72.181  1.00  0.00           H  
ATOM    916  N   TYR A  61      68.977  88.891  70.753  1.00167.27           N  
ATOM    917  CA  TYR A  61      70.057  89.472  69.966  1.00167.27           C  
ATOM    918  C   TYR A  61      70.256  90.940  70.328  1.00167.27           C  
ATOM    919  O   TYR A  61      69.292  91.695  70.488  1.00167.27           O  
ATOM    920  CB  TYR A  61      69.780  89.310  68.465  1.00167.27           C  
ATOM    921  CG  TYR A  61      68.565  90.047  67.928  1.00167.27           C  
ATOM    922  CD1 TYR A  61      67.300  89.468  67.970  1.00167.27           C  
ATOM    923  CD2 TYR A  61      68.691  91.303  67.337  1.00167.27           C  
ATOM    924  CE1 TYR A  61      66.191  90.132  67.471  1.00167.27           C  
ATOM    925  CE2 TYR A  61      67.588  91.974  66.837  1.00167.27           C  
ATOM    926  CZ  TYR A  61      66.342  91.383  66.905  1.00167.27           C  
ATOM    927  OH  TYR A  61      65.245  92.046  66.406  1.00167.27           O  
ATOM    928  H   TYR A  61      68.118  88.630  70.290  1.00  0.00           H  
ATOM    929  HA  TYR A  61      70.976  88.936  70.202  1.00  0.00           H  
ATOM    930  HB3 TYR A  61      69.691  88.250  68.228  1.00  0.00           H  
ATOM    931  HB2 TYR A  61      70.663  89.613  67.902  1.00  0.00           H  
ATOM    932  HD1 TYR A  61      67.170  88.484  68.397  1.00  0.00           H  
ATOM    933  HD2 TYR A  61      69.662  91.770  67.263  1.00  0.00           H  
ATOM    934  HE1 TYR A  61      65.216  89.671  67.526  1.00  0.00           H  
ATOM    935  HE2 TYR A  61      67.705  92.953  66.397  1.00  0.00           H  
ATOM    936  HH  TYR A  61      64.461  91.506  66.529  1.00  0.00           H  
ATOM    937  N   SER A  62      71.517  91.333  70.484  1.00169.98           N  
ATOM    938  CA  SER A  62      71.842  92.699  70.871  1.00169.98           C  
ATOM    939  C   SER A  62      71.601  93.663  69.714  1.00169.98           C  
ATOM    940  O   SER A  62      71.961  93.388  68.566  1.00169.98           O  
ATOM    941  CB  SER A  62      73.292  92.784  71.344  1.00169.98           C  
ATOM    942  OG  SER A  62      74.188  92.474  70.294  1.00169.98           O  
ATOM    943  H   SER A  62      72.272  90.679  70.334  1.00  0.00           H  
ATOM    944  HA  SER A  62      71.193  92.986  71.698  1.00  0.00           H  
ATOM    945  HB3 SER A  62      73.446  92.089  72.169  1.00  0.00           H  
ATOM    946  HB2 SER A  62      73.496  93.790  71.710  1.00  0.00           H  
ATOM    947  HG  SER A  62      74.985  92.082  70.658  1.00  0.00           H  
ATOM    948  N   GLU A  63      70.974  94.800  70.031  1.00169.83           N  
ATOM    949  CA  GLU A  63      70.645  95.799  69.017  1.00169.83           C  
ATOM    950  C   GLU A  63      71.889  96.502  68.483  1.00169.83           C  
ATOM    951  O   GLU A  63      71.922  96.890  67.309  1.00169.83           O  
ATOM    952  CB  GLU A  63      69.655  96.812  69.602  1.00169.83           C  
ATOM    953  CG  GLU A  63      69.097  97.827  68.613  1.00169.83           C  
ATOM    954  CD  GLU A  63      68.087  98.762  69.248  1.00169.83           C  
ATOM    955  OE1 GLU A  63      67.835  98.631  70.465  1.00169.83           O  
ATOM    956  OE2 GLU A  63      67.544  99.629  68.531  1.00169.83           O1-
ATOM    957  H   GLU A  63      70.717  94.984  70.990  1.00  0.00           H  
ATOM    958  HA  GLU A  63      70.159  95.291  68.185  1.00  0.00           H  
ATOM    959  HB3 GLU A  63      70.127  97.339  70.431  1.00  0.00           H  
ATOM    960  HB2 GLU A  63      68.830  96.278  70.074  1.00  0.00           H  
ATOM    961  HG3 GLU A  63      68.631  97.302  67.779  1.00  0.00           H  
ATOM    962  HG2 GLU A  63      69.916  98.410  68.192  1.00  0.00           H  
ATOM    963  N   GLU A  64      72.914  96.676  69.326  1.00159.24           N  
ATOM    964  CA  GLU A  64      74.131  97.369  68.905  1.00159.24           C  
ATOM    965  C   GLU A  64      74.901  96.573  67.857  1.00159.24           C  
ATOM    966  O   GLU A  64      75.416  97.146  66.890  1.00159.24           O  
ATOM    967  CB  GLU A  64      75.020  97.650  70.117  1.00159.24           C  
ATOM    968  CG  GLU A  64      74.438  98.650  71.104  1.00159.24           C  
ATOM    969  CD  GLU A  64      74.365 100.056  70.541  1.00159.24           C  
ATOM    970  OE1 GLU A  64      75.243 100.423  69.731  1.00159.24           O  
ATOM    971  OE2 GLU A  64      73.429 100.797  70.910  1.00159.24           O1-
ATOM    972  H   GLU A  64      72.855  96.326  70.272  1.00  0.00           H  
ATOM    973  HA  GLU A  64      73.844  98.324  68.464  1.00  0.00           H  
ATOM    974  HB3 GLU A  64      75.993  98.003  69.777  1.00  0.00           H  
ATOM    975  HB2 GLU A  64      75.232  96.714  70.634  1.00  0.00           H  
ATOM    976  HG3 GLU A  64      75.040  98.654  72.013  1.00  0.00           H  
ATOM    977  HG2 GLU A  64      73.440  98.327  71.401  1.00  0.00           H  
ATOM    978  N   GLU A  65      74.988  95.254  68.028  1.00154.23           N  
ATOM    979  CA  GLU A  65      75.669  94.407  67.057  1.00154.23           C  
ATOM    980  C   GLU A  65      74.820  94.099  65.831  1.00154.23           C  
ATOM    981  O   GLU A  65      75.325  93.460  64.904  1.00154.23           O  
ATOM    982  CB  GLU A  65      76.110  93.097  67.711  1.00154.23           C  
ATOM    983  CG  GLU A  65      77.183  93.263  68.773  1.00154.23           C  
ATOM    984  CD  GLU A  65      77.582  91.946  69.408  1.00154.23           C  
ATOM    985  OE1 GLU A  65      76.937  90.920  69.107  1.00154.23           O  
ATOM    986  OE2 GLU A  65      78.541  91.937  70.208  1.00154.23           O1-
ATOM    987  H   GLU A  65      74.577  94.822  68.843  1.00  0.00           H  
ATOM    988  HA  GLU A  65      76.563  94.933  66.722  1.00  0.00           H  
ATOM    989  HB3 GLU A  65      76.466  92.411  66.942  1.00  0.00           H  
ATOM    990  HB2 GLU A  65      75.243  92.601  68.148  1.00  0.00           H  
ATOM    991  HG3 GLU A  65      76.826  93.944  69.545  1.00  0.00           H  
ATOM    992  HG2 GLU A  65      78.061  93.733  68.330  1.00  0.00           H  
ATOM    993  N   CYS A  66      73.550  94.519  65.808  1.00148.60           N  
ATOM    994  CA  CYS A  66      72.698  94.272  64.648  1.00148.60           C  
ATOM    995  C   CYS A  66      73.164  95.056  63.425  1.00148.60           C  
ATOM    996  O   CYS A  66      73.007  94.584  62.292  1.00148.60           O  
ATOM    997  CB  CYS A  66      71.247  94.618  64.985  1.00148.60           C  
ATOM    998  SG  CYS A  66      70.058  94.292  63.666  1.00148.60           S  
ATOM    999  H   CYS A  66      73.168  95.015  66.601  1.00  0.00           H  
ATOM   1000  HA  CYS A  66      72.748  93.209  64.410  1.00  0.00           H  
ATOM   1001  HB3 CYS A  66      71.185  95.667  65.276  1.00  0.00           H  
ATOM   1002  HB2 CYS A  66      70.947  94.078  65.883  1.00  0.00           H  
ATOM   1003  HG  CYS A  66      70.381  95.010  62.587  1.00  0.00           H  
ATOM   1004  N   LYS A  67      73.753  96.236  63.634  1.00138.82           N  
ATOM   1005  CA  LYS A  67      74.329  96.987  62.522  1.00138.82           C  
ATOM   1006  C   LYS A  67      75.556  96.280  61.958  1.00138.82           C  
ATOM   1007  O   LYS A  67      75.745  96.230  60.736  1.00138.82           O  
ATOM   1008  CB  LYS A  67      74.677  98.405  62.975  1.00138.82           C  
ATOM   1009  CG  LYS A  67      73.460  99.257  63.295  1.00138.82           C  
ATOM   1010  CD  LYS A  67      73.856 100.603  63.874  1.00138.82           C  
ATOM   1011  CE  LYS A  67      74.475 101.498  62.815  1.00138.82           C  
ATOM   1012  NZ  LYS A  67      74.750 102.864  63.340  1.00138.82           N1+
ATOM   1013  H   LYS A  67      73.803  96.617  64.568  1.00  0.00           H  
ATOM   1014  HA  LYS A  67      73.581  97.055  61.732  1.00  0.00           H  
ATOM   1015  HB3 LYS A  67      75.270  98.896  62.203  1.00  0.00           H  
ATOM   1016  HB2 LYS A  67      75.325  98.356  63.850  1.00  0.00           H  
ATOM   1017  HG3 LYS A  67      72.824  98.729  64.006  1.00  0.00           H  
ATOM   1018  HG2 LYS A  67      72.876  99.410  62.388  1.00  0.00           H  
ATOM   1019  HD3 LYS A  67      74.569 100.454  64.685  1.00  0.00           H  
ATOM   1020  HD2 LYS A  67      72.976 101.091  64.292  1.00  0.00           H  
ATOM   1021  HE3 LYS A  67      73.802 101.567  61.960  1.00  0.00           H  
ATOM   1022  HE2 LYS A  67      75.404 101.052  62.461  1.00  0.00           H  
ATOM   1023  HZ1 LYS A  67      75.417 103.328  62.740  1.00  0.00           H  
ATOM   1024  HZ2 LYS A  67      73.892 103.396  63.363  1.00  0.00           H  
ATOM   1025  HZ3 LYS A  67      75.128 102.796  64.274  1.00  0.00           H  
ATOM   1026  N   GLN A  68      76.386  95.707  62.835  1.00144.71           N  
ATOM   1027  CA  GLN A  68      77.505  94.885  62.381  1.00144.71           C  
ATOM   1028  C   GLN A  68      77.013  93.637  61.657  1.00144.71           C  
ATOM   1029  O   GLN A  68      77.619  93.204  60.672  1.00144.71           O  
ATOM   1030  CB  GLN A  68      78.388  94.500  63.568  1.00144.71           C  
ATOM   1031  CG  GLN A  68      79.031  95.678  64.283  1.00144.71           C  
ATOM   1032  CD  GLN A  68      80.038  96.409  63.419  1.00144.71           C  
ATOM   1033  OE1 GLN A  68      80.779  95.795  62.652  1.00144.71           O  
ATOM   1034  NE2 GLN A  68      80.073  97.731  63.543  1.00144.71           N  
ATOM   1035  H   GLN A  68      76.244  95.840  63.826  1.00  0.00           H  
ATOM   1036  HA  GLN A  68      78.103  95.473  61.685  1.00  0.00           H  
ATOM   1037  HB3 GLN A  68      79.165  93.814  63.232  1.00  0.00           H  
ATOM   1038  HB2 GLN A  68      77.802  93.921  64.281  1.00  0.00           H  
ATOM   1039  HG3 GLN A  68      79.520  95.327  65.191  1.00  0.00           H  
ATOM   1040  HG2 GLN A  68      78.256  96.374  64.604  1.00  0.00           H  
ATOM   1041 HE22 GLN A  68      80.724  98.273  62.993  1.00  0.00           H  
ATOM   1042 HE21 GLN A  68      79.449  98.194  64.188  1.00  0.00           H  
ATOM   1043  N   TYR A  69      75.891  93.072  62.114  1.00144.16           N  
ATOM   1044  CA  TYR A  69      75.336  91.873  61.488  1.00144.16           C  
ATOM   1045  C   TYR A  69      74.807  92.167  60.089  1.00144.16           C  
ATOM   1046  O   TYR A  69      75.071  91.408  59.149  1.00144.16           O  
ATOM   1047  CB  TYR A  69      74.224  91.290  62.363  1.00144.16           C  
ATOM   1048  CG  TYR A  69      74.699  90.662  63.657  1.00144.16           C  
ATOM   1049  CD1 TYR A  69      76.032  90.304  63.836  1.00144.16           C  
ATOM   1050  CD2 TYR A  69      73.813  90.439  64.705  1.00144.16           C  
ATOM   1051  CE1 TYR A  69      76.467  89.734  65.020  1.00144.16           C  
ATOM   1052  CE2 TYR A  69      74.238  89.869  65.893  1.00144.16           C  
ATOM   1053  CZ  TYR A  69      75.565  89.519  66.044  1.00144.16           C  
ATOM   1054  OH  TYR A  69      75.993  88.953  67.223  1.00144.16           O  
ATOM   1055  H   TYR A  69      75.410  93.473  62.906  1.00  0.00           H  
ATOM   1056  HA  TYR A  69      76.130  91.131  61.405  1.00  0.00           H  
ATOM   1057  HB3 TYR A  69      73.662  90.553  61.789  1.00  0.00           H  
ATOM   1058  HB2 TYR A  69      73.495  92.069  62.586  1.00  0.00           H  
ATOM   1059  HD1 TYR A  69      76.747  90.470  63.044  1.00  0.00           H  
ATOM   1060  HD2 TYR A  69      72.773  90.712  64.600  1.00  0.00           H  
ATOM   1061  HE1 TYR A  69      77.505  89.461  65.138  1.00  0.00           H  
ATOM   1062  HE2 TYR A  69      73.533  89.701  66.694  1.00  0.00           H  
ATOM   1063  HH  TYR A  69      76.934  88.771  67.168  1.00  0.00           H  
ATOM   1064  N   LYS A  70      74.072  93.271  59.925  1.00134.66           N  
ATOM   1065  CA  LYS A  70      73.599  93.626  58.591  1.00134.66           C  
ATOM   1066  C   LYS A  70      74.748  94.078  57.692  1.00134.66           C  
ATOM   1067  O   LYS A  70      74.681  93.883  56.474  1.00134.66           O  
ATOM   1068  CB  LYS A  70      72.495  94.689  58.666  1.00134.66           C  
ATOM   1069  CG  LYS A  70      72.919  96.055  59.164  1.00134.66           C  
ATOM   1070  CD  LYS A  70      71.738  97.007  59.266  1.00134.66           C  
ATOM   1071  CE  LYS A  70      72.181  98.378  59.754  1.00134.66           C  
ATOM   1072  NZ  LYS A  70      71.039  99.325  59.881  1.00134.66           N1+
ATOM   1073  H   LYS A  70      73.848  93.852  60.721  1.00  0.00           H  
ATOM   1074  HA  LYS A  70      73.165  92.731  58.146  1.00  0.00           H  
ATOM   1075  HB3 LYS A  70      71.680  94.317  59.287  1.00  0.00           H  
ATOM   1076  HB2 LYS A  70      72.028  94.792  57.686  1.00  0.00           H  
ATOM   1077  HG3 LYS A  70      73.664  96.473  58.487  1.00  0.00           H  
ATOM   1078  HG2 LYS A  70      73.389  95.955  60.142  1.00  0.00           H  
ATOM   1079  HD3 LYS A  70      71.000  96.597  59.956  1.00  0.00           H  
ATOM   1080  HD2 LYS A  70      71.265  97.105  58.289  1.00  0.00           H  
ATOM   1081  HE3 LYS A  70      72.917  98.788  59.063  1.00  0.00           H  
ATOM   1082  HE2 LYS A  70      72.677  98.276  60.719  1.00  0.00           H  
ATOM   1083  HZ1 LYS A  70      71.317 100.114  60.447  1.00  0.00           H  
ATOM   1084  HZ2 LYS A  70      70.766  99.648  58.964  1.00  0.00           H  
ATOM   1085  HZ3 LYS A  70      70.259  98.856  60.318  1.00  0.00           H  
ATOM   1086  N   ALA A  71      75.823  94.631  58.270  1.00128.69           N  
ATOM   1087  CA  ALA A  71      77.025  94.907  57.486  1.00128.69           C  
ATOM   1088  C   ALA A  71      77.679  93.618  56.995  1.00128.69           C  
ATOM   1089  O   ALA A  71      78.175  93.562  55.863  1.00128.69           O  
ATOM   1090  CB  ALA A  71      78.012  95.731  58.311  1.00128.69           C  
ATOM   1091  H   ALA A  71      75.806  94.860  59.254  1.00  0.00           H  
ATOM   1092  HA  ALA A  71      76.736  95.495  56.615  1.00  0.00           H  
ATOM   1093  HB1 ALA A  71      78.904  95.931  57.718  1.00  0.00           H  
ATOM   1094  HB2 ALA A  71      77.548  96.675  58.598  1.00  0.00           H  
ATOM   1095  HB3 ALA A  71      78.289  95.176  59.207  1.00  0.00           H  
ATOM   1096  N   VAL A  72      77.685  92.576  57.836  1.00126.24           N  
ATOM   1097  CA  VAL A  72      78.129  91.246  57.412  1.00126.24           C  
ATOM   1098  C   VAL A  72      77.238  90.714  56.291  1.00126.24           C  
ATOM   1099  O   VAL A  72      77.724  90.095  55.336  1.00126.24           O  
ATOM   1100  CB  VAL A  72      78.177  90.291  58.625  1.00126.24           C  
ATOM   1101  CG1 VAL A  72      78.366  88.836  58.209  1.00126.24           C  
ATOM   1102  CG2 VAL A  72      79.317  90.673  59.544  1.00126.24           C  
ATOM   1103  H   VAL A  72      77.378  92.696  58.791  1.00  0.00           H  
ATOM   1104  HA  VAL A  72      79.141  91.340  57.019  1.00  0.00           H  
ATOM   1105  HB  VAL A  72      77.240  90.378  59.176  1.00  0.00           H  
ATOM   1106 HG11 VAL A  72      78.393  88.204  59.097  1.00  0.00           H  
ATOM   1107 HG12 VAL A  72      77.537  88.529  57.571  1.00  0.00           H  
ATOM   1108 HG13 VAL A  72      79.303  88.733  57.661  1.00  0.00           H  
ATOM   1109 HG21 VAL A  72      79.341  89.993  60.396  1.00  0.00           H  
ATOM   1110 HG22 VAL A  72      80.260  90.608  59.001  1.00  0.00           H  
ATOM   1111 HG23 VAL A  72      79.172  91.694  59.899  1.00  0.00           H  
ATOM   1112  N   VAL A  73      75.931  90.986  56.369  1.00127.92           N  
ATOM   1113  CA  VAL A  73      74.994  90.550  55.327  1.00127.92           C  
ATOM   1114  C   VAL A  73      75.297  91.235  53.993  1.00127.92           C  
ATOM   1115  O   VAL A  73      75.339  90.584  52.937  1.00127.92           O  
ATOM   1116  CB  VAL A  73      73.542  90.796  55.777  1.00127.92           C  
ATOM   1117  CG1 VAL A  73      72.563  90.543  54.640  1.00127.92           C  
ATOM   1118  CG2 VAL A  73      73.204  89.896  56.942  1.00127.92           C  
ATOM   1119  H   VAL A  73      75.569  91.502  57.158  1.00  0.00           H  
ATOM   1120  HA  VAL A  73      75.124  89.477  55.189  1.00  0.00           H  
ATOM   1121  HB  VAL A  73      73.446  91.834  56.097  1.00  0.00           H  
ATOM   1122 HG11 VAL A  73      71.546  90.725  54.988  1.00  0.00           H  
ATOM   1123 HG12 VAL A  73      72.788  91.213  53.810  1.00  0.00           H  
ATOM   1124 HG13 VAL A  73      72.653  89.509  54.306  1.00  0.00           H  
ATOM   1125 HG21 VAL A  73      72.175  90.076  57.254  1.00  0.00           H  
ATOM   1126 HG22 VAL A  73      73.315  88.854  56.641  1.00  0.00           H  
ATOM   1127 HG23 VAL A  73      73.878  90.107  57.772  1.00  0.00           H  
ATOM   1128  N   TYR A  74      75.537  92.553  54.024  1.00121.34           N  
ATOM   1129  CA  TYR A  74      75.908  93.264  52.798  1.00121.34           C  
ATOM   1130  C   TYR A  74      77.261  92.798  52.267  1.00121.34           C  
ATOM   1131  O   TYR A  74      77.455  92.709  51.048  1.00121.34           O  
ATOM   1132  CB  TYR A  74      75.929  94.783  53.005  1.00121.34           C  
ATOM   1133  CG  TYR A  74      74.577  95.419  53.250  1.00121.34           C  
ATOM   1134  CD1 TYR A  74      73.585  95.378  52.279  1.00121.34           C  
ATOM   1135  CD2 TYR A  74      74.332  96.156  54.402  1.00121.34           C  
ATOM   1136  CE1 TYR A  74      72.354  95.973  52.491  1.00121.34           C  
ATOM   1137  CE2 TYR A  74      73.108  96.759  54.623  1.00121.34           C  
ATOM   1138  CZ  TYR A  74      72.125  96.669  53.660  1.00121.34           C  
ATOM   1139  OH  TYR A  74      70.907  97.274  53.869  1.00121.34           O  
ATOM   1140  H   TYR A  74      75.462  93.060  54.895  1.00  0.00           H  
ATOM   1141  HA  TYR A  74      75.156  93.040  52.041  1.00  0.00           H  
ATOM   1142  HB3 TYR A  74      76.400  95.258  52.144  1.00  0.00           H  
ATOM   1143  HB2 TYR A  74      76.596  95.025  53.832  1.00  0.00           H  
ATOM   1144  HD1 TYR A  74      73.768  94.876  51.341  1.00  0.00           H  
ATOM   1145  HD2 TYR A  74      75.106  96.267  55.147  1.00  0.00           H  
ATOM   1146  HE1 TYR A  74      71.579  95.891  51.744  1.00  0.00           H  
ATOM   1147  HE2 TYR A  74      72.928  97.295  55.543  1.00  0.00           H  
ATOM   1148  HH  TYR A  74      70.270  96.941  53.232  1.00  0.00           H  
ATOM   1149  N   SER A  75      78.202  92.485  53.166  1.00113.85           N  
ATOM   1150  CA  SER A  75      79.506  91.980  52.744  1.00113.85           C  
ATOM   1151  C   SER A  75      79.392  90.608  52.088  1.00113.85           C  
ATOM   1152  O   SER A  75      80.077  90.333  51.097  1.00113.85           O  
ATOM   1153  CB  SER A  75      80.458  91.926  53.938  1.00113.85           C  
ATOM   1154  OG  SER A  75      81.722  91.412  53.559  1.00113.85           O  
ATOM   1155  H   SER A  75      78.015  92.597  54.152  1.00  0.00           H  
ATOM   1156  HA  SER A  75      79.918  92.674  52.011  1.00  0.00           H  
ATOM   1157  HB3 SER A  75      80.028  91.295  54.716  1.00  0.00           H  
ATOM   1158  HB2 SER A  75      80.582  92.928  54.349  1.00  0.00           H  
ATOM   1159  HG  SER A  75      81.615  90.524  53.211  1.00  0.00           H  
ATOM   1160  N   ASN A  76      78.527  89.739  52.619  1.00117.50           N  
ATOM   1161  CA  ASN A  76      78.288  88.445  51.985  1.00117.50           C  
ATOM   1162  C   ASN A  76      77.569  88.593  50.651  1.00117.50           C  
ATOM   1163  O   ASN A  76      77.807  87.798  49.737  1.00117.50           O  
ATOM   1164  CB  ASN A  76      77.494  87.517  52.908  1.00117.50           C  
ATOM   1165  CG  ASN A  76      78.314  87.013  54.081  1.00117.50           C  
ATOM   1166  OD1 ASN A  76      79.390  86.296  53.781  1.00117.50           O  
ATOM   1167  ND2 ASN A  76      77.987  87.261  55.240  1.00117.50           N  
ATOM   1168  H   ASN A  76      78.031  89.974  53.467  1.00  0.00           H  
ATOM   1169  HA  ASN A  76      79.256  87.981  51.795  1.00  0.00           H  
ATOM   1170  HB3 ASN A  76      77.122  86.668  52.335  1.00  0.00           H  
ATOM   1171  HB2 ASN A  76      76.614  88.042  53.280  1.00  0.00           H  
ATOM   1172 HD22 ASN A  76      78.546  86.916  56.007  1.00  0.00           H  
ATOM   1173 HD21 ASN A  76      77.159  87.809  55.425  1.00  0.00           H  
ATOM   1174  N   THR A  77      76.701  89.600  50.517  1.00114.17           N  
ATOM   1175  CA  THR A  77      76.063  89.863  49.228  1.00114.17           C  
ATOM   1176  C   THR A  77      77.085  90.326  48.190  1.00114.17           C  
ATOM   1177  O   THR A  77      77.056  89.878  47.032  1.00114.17           O  
ATOM   1178  CB  THR A  77      74.956  90.906  49.403  1.00114.17           C  
ATOM   1179  OG1 THR A  77      74.015  90.442  50.379  1.00114.17           O  
ATOM   1180  CG2 THR A  77      74.222  91.149  48.091  1.00114.17           C  
ATOM   1181  H   THR A  77      76.481  90.186  51.310  1.00  0.00           H  
ATOM   1182  HA  THR A  77      75.610  88.937  48.874  1.00  0.00           H  
ATOM   1183  HB  THR A  77      75.396  91.842  49.746  1.00  0.00           H  
ATOM   1184  HG1 THR A  77      74.416  90.472  51.251  1.00  0.00           H  
ATOM   1185 HG21 THR A  77      73.441  91.894  48.244  1.00  0.00           H  
ATOM   1186 HG22 THR A  77      74.926  91.510  47.341  1.00  0.00           H  
ATOM   1187 HG23 THR A  77      73.773  90.217  47.748  1.00  0.00           H  
ATOM   1188  N   ILE A  78      78.006  91.205  48.600  1.00110.30           N  
ATOM   1189  CA  ILE A  78      79.083  91.658  47.718  1.00110.30           C  
ATOM   1190  C   ILE A  78      80.010  90.498  47.359  1.00110.30           C  
ATOM   1191  O   ILE A  78      80.451  90.372  46.209  1.00110.30           O  
ATOM   1192  CB  ILE A  78      79.840  92.834  48.371  1.00110.30           C  
ATOM   1193  CG1 ILE A  78      78.926  94.056  48.476  1.00110.30           C  
ATOM   1194  CG2 ILE A  78      81.092  93.215  47.589  1.00110.30           C  
ATOM   1195  CD1 ILE A  78      79.488  95.168  49.332  1.00110.30           C  
ATOM   1196  H   ILE A  78      77.969  91.574  49.540  1.00  0.00           H  
ATOM   1197  HA  ILE A  78      78.630  92.022  46.796  1.00  0.00           H  
ATOM   1198  HB  ILE A  78      80.138  92.538  49.377  1.00  0.00           H  
ATOM   1199 HG13 ILE A  78      77.957  93.750  48.871  1.00  0.00           H  
ATOM   1200 HG12 ILE A  78      78.718  94.439  47.477  1.00  0.00           H  
ATOM   1201 HG21 ILE A  78      81.592  94.047  48.085  1.00  0.00           H  
ATOM   1202 HG22 ILE A  78      81.767  92.360  47.544  1.00  0.00           H  
ATOM   1203 HG23 ILE A  78      80.813  93.511  46.578  1.00  0.00           H  
ATOM   1204 HD11 ILE A  78      78.783  95.999  49.358  1.00  0.00           H  
ATOM   1205 HD12 ILE A  78      79.652  94.800  50.345  1.00  0.00           H  
ATOM   1206 HD13 ILE A  78      80.434  95.508  48.911  1.00  0.00           H  
ATOM   1207  N   GLN A  79      80.283  89.612  48.322  1.00110.58           N  
ATOM   1208  CA  GLN A  79      81.102  88.430  48.057  1.00110.58           C  
ATOM   1209  C   GLN A  79      80.408  87.475  47.090  1.00110.58           C  
ATOM   1210  O   GLN A  79      81.054  86.898  46.205  1.00110.58           O  
ATOM   1211  CB  GLN A  79      81.432  87.724  49.372  1.00110.58           C  
ATOM   1212  CG  GLN A  79      82.383  86.547  49.238  1.00110.58           C  
ATOM   1213  CD  GLN A  79      82.728  85.928  50.578  1.00110.58           C  
ATOM   1214  OE1 GLN A  79      83.593  84.920  50.559  1.00110.58           O  
ATOM   1215  NE2 GLN A  79      82.225  86.352  51.618  1.00110.58           N  
ATOM   1216  H   GLN A  79      79.921  89.752  49.255  1.00  0.00           H  
ATOM   1217  HA  GLN A  79      82.037  88.757  47.602  1.00  0.00           H  
ATOM   1218  HB3 GLN A  79      80.508  87.390  49.844  1.00  0.00           H  
ATOM   1219  HB2 GLN A  79      81.848  88.446  50.075  1.00  0.00           H  
ATOM   1220  HG3 GLN A  79      83.298  86.875  48.744  1.00  0.00           H  
ATOM   1221  HG2 GLN A  79      81.935  85.790  48.594  1.00  0.00           H  
ATOM   1222 HE22 GLN A  79      82.464  85.930  52.504  1.00  0.00           H  
ATOM   1223 HE21 GLN A  79      81.573  87.122  51.586  1.00  0.00           H  
ATOM   1224  N   SER A  80      79.087  87.330  47.223  1.00112.24           N  
ATOM   1225  CA  SER A  80      78.317  86.485  46.316  1.00112.24           C  
ATOM   1226  C   SER A  80      78.345  87.029  44.893  1.00112.24           C  
ATOM   1227  O   SER A  80      78.595  86.284  43.937  1.00112.24           O  
ATOM   1228  CB  SER A  80      76.878  86.366  46.820  1.00112.24           C  
ATOM   1229  OG  SER A  80      76.831  85.731  48.086  1.00112.24           O  
ATOM   1230  H   SER A  80      78.598  87.811  47.964  1.00  0.00           H  
ATOM   1231  HA  SER A  80      78.763  85.490  46.312  1.00  0.00           H  
ATOM   1232  HB3 SER A  80      76.289  85.792  46.104  1.00  0.00           H  
ATOM   1233  HB2 SER A  80      76.437  87.360  46.896  1.00  0.00           H  
ATOM   1234  HG  SER A  80      77.145  86.338  48.761  1.00  0.00           H  
ATOM   1235  N   ILE A  81      78.118  88.337  44.732  1.00116.42           N  
ATOM   1236  CA  ILE A  81      78.079  88.884  43.377  1.00116.42           C  
ATOM   1237  C   ILE A  81      79.482  88.983  42.774  1.00116.42           C  
ATOM   1238  O   ILE A  81      79.639  88.860  41.550  1.00116.42           O  
ATOM   1239  CB  ILE A  81      77.335  90.235  43.344  1.00116.42           C  
ATOM   1240  CG1 ILE A  81      78.051  91.298  44.174  1.00116.42           C  
ATOM   1241  CG2 ILE A  81      75.906  90.060  43.834  1.00116.42           C  
ATOM   1242  CD1 ILE A  81      77.499  92.687  43.988  1.00116.42           C  
ATOM   1243  H   ILE A  81      77.977  88.928  45.539  1.00  0.00           H  
ATOM   1244  HA  ILE A  81      77.511  88.186  42.762  1.00  0.00           H  
ATOM   1245  HB  ILE A  81      77.300  90.578  42.310  1.00  0.00           H  
ATOM   1246 HG13 ILE A  81      79.113  91.295  43.927  1.00  0.00           H  
ATOM   1247 HG12 ILE A  81      78.001  91.027  45.229  1.00  0.00           H  
ATOM   1248 HG21 ILE A  81      75.392  91.021  43.806  1.00  0.00           H  
ATOM   1249 HG22 ILE A  81      75.385  89.351  43.191  1.00  0.00           H  
ATOM   1250 HG23 ILE A  81      75.916  89.683  44.857  1.00  0.00           H  
ATOM   1251 HD11 ILE A  81      78.058  93.387  44.609  1.00  0.00           H  
ATOM   1252 HD12 ILE A  81      77.590  92.978  42.941  1.00  0.00           H  
ATOM   1253 HD13 ILE A  81      76.449  92.703  44.279  1.00  0.00           H  
ATOM   1254  N   ILE A  82      80.525  89.155  43.599  1.00118.09           N  
ATOM   1255  CA  ILE A  82      81.876  89.164  43.046  1.00118.09           C  
ATOM   1256  C   ILE A  82      82.281  87.745  42.650  1.00118.09           C  
ATOM   1257  O   ILE A  82      82.996  87.556  41.657  1.00118.09           O  
ATOM   1258  CB  ILE A  82      82.882  89.839  44.017  1.00118.09           C  
ATOM   1259  CG1 ILE A  82      84.136  90.315  43.282  1.00118.09           C  
ATOM   1260  CG2 ILE A  82      83.348  88.939  45.144  1.00118.09           C  
ATOM   1261  CD1 ILE A  82      83.933  91.557  42.464  1.00118.09           C  
ATOM   1262  H   ILE A  82      80.371  89.276  44.590  1.00  0.00           H  
ATOM   1263  HA  ILE A  82      81.851  89.762  42.135  1.00  0.00           H  
ATOM   1264  HB  ILE A  82      82.396  90.710  44.457  1.00  0.00           H  
ATOM   1265 HG13 ILE A  82      84.504  89.515  42.639  1.00  0.00           H  
ATOM   1266 HG12 ILE A  82      84.935  90.484  44.003  1.00  0.00           H  
ATOM   1267 HG21 ILE A  82      84.048  89.483  45.778  1.00  0.00           H  
ATOM   1268 HG22 ILE A  82      82.489  88.625  45.737  1.00  0.00           H  
ATOM   1269 HG23 ILE A  82      83.842  88.061  44.728  1.00  0.00           H  
ATOM   1270 HD11 ILE A  82      84.869  91.828  41.975  1.00  0.00           H  
ATOM   1271 HD12 ILE A  82      83.169  91.374  41.708  1.00  0.00           H  
ATOM   1272 HD13 ILE A  82      83.614  92.372  43.113  1.00  0.00           H  
ATOM   1273  N   ALA A  83      81.754  86.725  43.346  1.00115.65           N  
ATOM   1274  CA  ALA A  83      81.982  85.346  42.930  1.00115.65           C  
ATOM   1275  C   ALA A  83      81.239  85.031  41.638  1.00115.65           C  
ATOM   1276  O   ALA A  83      81.756  84.300  40.786  1.00115.65           O  
ATOM   1277  CB  ALA A  83      81.560  84.385  44.041  1.00115.65           C  
ATOM   1278  H   ALA A  83      81.194  86.909  44.166  1.00  0.00           H  
ATOM   1279  HA  ALA A  83      83.049  85.215  42.751  1.00  0.00           H  
ATOM   1280  HB1 ALA A  83      81.735  83.358  43.720  1.00  0.00           H  
ATOM   1281  HB2 ALA A  83      82.143  84.588  44.939  1.00  0.00           H  
ATOM   1282  HB3 ALA A  83      80.501  84.522  44.258  1.00  0.00           H  
ATOM   1283  N   ILE A  84      80.033  85.587  41.476  1.00116.96           N  
ATOM   1284  CA  ILE A  84      79.269  85.402  40.240  1.00116.96           C  
ATOM   1285  C   ILE A  84      79.989  86.035  39.052  1.00116.96           C  
ATOM   1286  O   ILE A  84      80.126  85.414  37.988  1.00116.96           O  
ATOM   1287  CB  ILE A  84      77.839  85.952  40.401  1.00116.96           C  
ATOM   1288  CG1 ILE A  84      77.041  85.063  41.352  1.00116.96           C  
ATOM   1289  CG2 ILE A  84      77.121  86.058  39.060  1.00116.96           C  
ATOM   1290  CD1 ILE A  84      76.895  83.640  40.857  1.00116.96           C  
ATOM   1291  H   ILE A  84      79.632  86.147  42.214  1.00  0.00           H  
ATOM   1292  HA  ILE A  84      79.194  84.331  40.052  1.00  0.00           H  
ATOM   1293  HB  ILE A  84      77.902  86.949  40.836  1.00  0.00           H  
ATOM   1294 HG13 ILE A  84      76.053  85.495  41.508  1.00  0.00           H  
ATOM   1295 HG12 ILE A  84      77.520  85.058  42.331  1.00  0.00           H  
ATOM   1296 HG21 ILE A  84      76.116  86.450  39.215  1.00  0.00           H  
ATOM   1297 HG22 ILE A  84      77.674  86.729  38.403  1.00  0.00           H  
ATOM   1298 HG23 ILE A  84      77.059  85.071  38.601  1.00  0.00           H  
ATOM   1299 HD11 ILE A  84      76.318  83.061  41.578  1.00  0.00           H  
ATOM   1300 HD12 ILE A  84      76.380  83.640  39.897  1.00  0.00           H  
ATOM   1301 HD13 ILE A  84      77.882  83.193  40.739  1.00  0.00           H  
ATOM   1302  N   ILE A  85      80.478  87.268  39.217  1.00121.15           N  
ATOM   1303  CA  ILE A  85      81.121  87.921  38.078  1.00121.15           C  
ATOM   1304  C   ILE A  85      82.497  87.312  37.809  1.00121.15           C  
ATOM   1305  O   ILE A  85      82.962  87.309  36.663  1.00121.15           O  
ATOM   1306  CB  ILE A  85      81.172  89.456  38.265  1.00121.15           C  
ATOM   1307  CG1 ILE A  85      82.065  89.906  39.429  1.00121.15           C  
ATOM   1308  CG2 ILE A  85      79.764  90.020  38.421  1.00121.15           C  
ATOM   1309  CD1 ILE A  85      83.475  90.363  39.014  1.00121.15           C  
ATOM   1310  H   ILE A  85      80.399  87.727  40.113  1.00  0.00           H  
ATOM   1311  HA  ILE A  85      80.504  87.723  37.202  1.00  0.00           H  
ATOM   1312  HB  ILE A  85      81.591  89.880  37.352  1.00  0.00           H  
ATOM   1313 HG13 ILE A  85      82.147  89.097  40.155  1.00  0.00           H  
ATOM   1314 HG12 ILE A  85      81.570  90.711  39.973  1.00  0.00           H  
ATOM   1315 HG21 ILE A  85      79.817  91.101  38.552  1.00  0.00           H  
ATOM   1316 HG22 ILE A  85      79.179  89.791  37.530  1.00  0.00           H  
ATOM   1317 HG23 ILE A  85      79.287  89.572  39.293  1.00  0.00           H  
ATOM   1318 HD11 ILE A  85      84.036  90.663  39.899  1.00  0.00           H  
ATOM   1319 HD12 ILE A  85      83.992  89.542  38.518  1.00  0.00           H  
ATOM   1320 HD13 ILE A  85      83.397  91.208  38.330  1.00  0.00           H  
ATOM   1321  N   ARG A  86      83.163  86.775  38.839  1.00118.13           N  
ATOM   1322  CA  ARG A  86      84.409  86.055  38.597  1.00118.13           C  
ATOM   1323  C   ARG A  86      84.151  84.737  37.876  1.00118.13           C  
ATOM   1324  O   ARG A  86      84.919  84.354  36.986  1.00118.13           O  
ATOM   1325  CB  ARG A  86      85.152  85.822  39.913  1.00118.13           C  
ATOM   1326  CG  ARG A  86      86.494  85.130  39.738  1.00118.13           C  
ATOM   1327  CD  ARG A  86      87.427  85.985  38.893  1.00118.13           C  
ATOM   1328  NE  ARG A  86      88.730  85.359  38.694  1.00118.13           N  
ATOM   1329  CZ  ARG A  86      89.652  85.812  37.851  1.00118.13           C  
ATOM   1330  NH1 ARG A  86      89.414  86.896  37.126  1.00118.13           N  
ATOM   1331  NH2 ARG A  86      90.813  85.181  37.732  1.00118.13           N1+
ATOM   1332  H   ARG A  86      82.803  86.869  39.778  1.00  0.00           H  
ATOM   1333  HA  ARG A  86      85.039  86.673  37.957  1.00  0.00           H  
ATOM   1334  HB3 ARG A  86      84.526  85.233  40.583  1.00  0.00           H  
ATOM   1335  HB2 ARG A  86      85.300  86.776  40.419  1.00  0.00           H  
ATOM   1336  HG3 ARG A  86      86.345  84.166  39.252  1.00  0.00           H  
ATOM   1337  HG2 ARG A  86      86.944  84.959  40.716  1.00  0.00           H  
ATOM   1338  HD3 ARG A  86      87.561  86.956  39.370  1.00  0.00           H  
ATOM   1339  HD2 ARG A  86      86.965  86.176  37.924  1.00  0.00           H  
ATOM   1340  HE  ARG A  86      88.912  84.533  39.245  1.00  0.00           H  
ATOM   1341 HH12 ARG A  86      90.116  87.239  36.486  1.00  0.00           H  
ATOM   1342 HH11 ARG A  86      88.531  87.379  37.214  1.00  0.00           H  
ATOM   1343 HH22 ARG A  86      91.512  85.527  37.091  1.00  0.00           H  
ATOM   1344 HH21 ARG A  86      90.997  84.355  38.283  1.00  0.00           H  
ATOM   1345  N   ALA A  87      83.064  84.040  38.234  1.00119.06           N  
ATOM   1346  CA  ALA A  87      82.690  82.812  37.539  1.00119.06           C  
ATOM   1347  C   ALA A  87      82.308  83.085  36.092  1.00119.06           C  
ATOM   1348  O   ALA A  87      82.580  82.261  35.213  1.00119.06           O  
ATOM   1349  CB  ALA A  87      81.536  82.126  38.270  1.00119.06           C  
ATOM   1350  H   ALA A  87      82.486  84.362  38.997  1.00  0.00           H  
ATOM   1351  HA  ALA A  87      83.548  82.140  37.546  1.00  0.00           H  
ATOM   1352  HB1 ALA A  87      81.265  81.211  37.744  1.00  0.00           H  
ATOM   1353  HB2 ALA A  87      81.843  81.882  39.287  1.00  0.00           H  
ATOM   1354  HB3 ALA A  87      80.676  82.795  38.301  1.00  0.00           H  
ATOM   1355  N   MET A  88      81.686  84.232  35.828  1.00131.75           N  
ATOM   1356  CA  MET A  88      81.442  84.666  34.459  1.00131.75           C  
ATOM   1357  C   MET A  88      82.661  85.319  33.817  1.00131.75           C  
ATOM   1358  O   MET A  88      82.587  85.710  32.648  1.00131.75           O  
ATOM   1359  CB  MET A  88      80.255  85.629  34.410  1.00131.75           C  
ATOM   1360  CG  MET A  88      78.920  84.978  34.722  1.00131.75           C  
ATOM   1361  SD  MET A  88      77.562  86.156  34.639  1.00131.75           S  
ATOM   1362  CE  MET A  88      77.512  86.466  32.875  1.00131.75           C  
ATOM   1363  H   MET A  88      81.372  84.822  36.585  1.00  0.00           H  
ATOM   1364  HA  MET A  88      81.184  83.786  33.870  1.00  0.00           H  
ATOM   1365  HB3 MET A  88      80.208  86.095  33.426  1.00  0.00           H  
ATOM   1366  HB2 MET A  88      80.427  86.451  35.105  1.00  0.00           H  
ATOM   1367  HG3 MET A  88      78.956  84.536  35.718  1.00  0.00           H  
ATOM   1368  HG2 MET A  88      78.739  84.166  34.018  1.00  0.00           H  
ATOM   1369  HE1 MET A  88      76.719  87.180  32.653  1.00  0.00           H  
ATOM   1370  HE2 MET A  88      78.469  86.874  32.550  1.00  0.00           H  
ATOM   1371  HE3 MET A  88      77.318  85.533  32.347  1.00  0.00           H  
ATOM   1372  N   GLY A  89      83.760  85.474  34.553  1.00125.56           N  
ATOM   1373  CA  GLY A  89      85.007  85.929  33.970  1.00125.56           C  
ATOM   1374  C   GLY A  89      86.018  84.812  33.796  1.00125.56           C  
ATOM   1375  O   GLY A  89      86.767  84.786  32.815  1.00125.56           O  
ATOM   1376  H   GLY A  89      83.738  85.273  35.543  1.00  0.00           H  
ATOM   1377  HA3 GLY A  89      85.436  86.711  34.597  1.00  0.00           H  
ATOM   1378  HA2 GLY A  89      84.807  86.391  33.003  1.00  0.00           H  
ATOM   1379  N   ARG A  90      86.046  83.880  34.748  1.00126.94           N  
ATOM   1380  CA  ARG A  90      86.965  82.749  34.737  1.00126.94           C  
ATOM   1381  C   ARG A  90      86.319  81.505  34.106  1.00126.94           C  
ATOM   1382  O   ARG A  90      86.818  80.386  34.276  1.00126.94           O  
ATOM   1383  CB  ARG A  90      87.450  82.491  36.174  1.00126.94           C  
ATOM   1384  CG  ARG A  90      88.742  81.692  36.380  1.00126.94           C  
ATOM   1385  CD  ARG A  90      89.037  81.553  37.863  1.00126.94           C  
ATOM   1386  NE  ARG A  90      87.938  80.900  38.571  1.00126.94           N  
ATOM   1387  CZ  ARG A  90      87.766  79.584  38.648  1.00126.94           C  
ATOM   1388  NH1 ARG A  90      88.625  78.759  38.064  1.00126.94           N  
ATOM   1389  NH2 ARG A  90      86.732  79.090  39.316  1.00126.94           N1+
ATOM   1390  H   ARG A  90      85.408  83.936  35.529  1.00  0.00           H  
ATOM   1391  HA  ARG A  90      87.830  83.023  34.133  1.00  0.00           H  
ATOM   1392  HB3 ARG A  90      86.647  82.022  36.742  1.00  0.00           H  
ATOM   1393  HB2 ARG A  90      87.532  83.443  36.698  1.00  0.00           H  
ATOM   1394  HG3 ARG A  90      89.569  82.207  35.892  1.00  0.00           H  
ATOM   1395  HG2 ARG A  90      88.631  80.702  35.938  1.00  0.00           H  
ATOM   1396  HD3 ARG A  90      89.210  82.540  38.293  1.00  0.00           H  
ATOM   1397  HD2 ARG A  90      89.951  80.974  37.998  1.00  0.00           H  
ATOM   1398  HE  ARG A  90      87.282  81.522  39.022  1.00  0.00           H  
ATOM   1399 HH12 ARG A  90      88.488  77.760  38.127  1.00  0.00           H  
ATOM   1400 HH11 ARG A  90      89.416  79.130  37.557  1.00  0.00           H  
ATOM   1401 HH22 ARG A  90      86.600  78.090  39.375  1.00  0.00           H  
ATOM   1402 HH21 ARG A  90      86.077  79.713  39.765  1.00  0.00           H  
ATOM   1403  N   LEU A  91      85.209  81.688  33.388  1.00133.50           N  
ATOM   1404  CA  LEU A  91      84.503  80.577  32.756  1.00133.50           C  
ATOM   1405  C   LEU A  91      85.358  79.944  31.660  1.00133.50           C  
ATOM   1406  O   LEU A  91      85.998  80.643  30.867  1.00133.50           O  
ATOM   1407  CB  LEU A  91      83.156  81.057  32.200  1.00133.50           C  
ATOM   1408  CG  LEU A  91      82.951  81.816  30.878  1.00133.50           C  
ATOM   1409  CD1 LEU A  91      81.462  81.961  30.591  1.00133.50           C  
ATOM   1410  CD2 LEU A  91      83.645  83.170  30.827  1.00133.50           C  
ATOM   1411  H   LEU A  91      84.832  82.618  33.268  1.00  0.00           H  
ATOM   1412  HA  LEU A  91      84.308  79.820  33.516  1.00  0.00           H  
ATOM   1413  HB3 LEU A  91      82.634  81.598  32.989  1.00  0.00           H  
ATOM   1414  HB2 LEU A  91      82.458  80.220  32.225  1.00  0.00           H  
ATOM   1415  HG  LEU A  91      83.376  81.203  30.083  1.00  0.00           H  
ATOM   1416 HD11 LEU A  91      81.323  82.499  29.653  1.00  0.00           H  
ATOM   1417 HD12 LEU A  91      81.009  80.973  30.513  1.00  0.00           H  
ATOM   1418 HD13 LEU A  91      80.988  82.515  31.401  1.00  0.00           H  
ATOM   1419 HD21 LEU A  91      83.452  83.642  29.863  1.00  0.00           H  
ATOM   1420 HD22 LEU A  91      83.262  83.806  31.625  1.00  0.00           H  
ATOM   1421 HD23 LEU A  91      84.719  83.034  30.956  1.00  0.00           H  
ATOM   1422  N   LYS A  92      85.408  78.609  31.655  1.00149.74           N  
ATOM   1423  CA  LYS A  92      86.258  77.896  30.705  1.00149.74           C  
ATOM   1424  C   LYS A  92      85.679  77.954  29.297  1.00149.74           C  
ATOM   1425  O   LYS A  92      86.394  78.245  28.331  1.00149.74           O  
ATOM   1426  CB  LYS A  92      86.445  76.447  31.153  1.00149.74           C  
ATOM   1427  CG  LYS A  92      87.405  75.648  30.286  1.00149.74           C  
ATOM   1428  CD  LYS A  92      87.613  74.246  30.836  1.00149.74           C  
ATOM   1429  CE  LYS A  92      88.565  73.446  29.961  1.00149.74           C  
ATOM   1430  NZ  LYS A  92      88.779  72.068  30.485  1.00149.74           N1+
ATOM   1431  H   LYS A  92      84.854  78.080  32.313  1.00  0.00           H  
ATOM   1432  HA  LYS A  92      87.235  78.378  30.692  1.00  0.00           H  
ATOM   1433  HB3 LYS A  92      85.476  75.948  31.174  1.00  0.00           H  
ATOM   1434  HB2 LYS A  92      86.792  76.430  32.186  1.00  0.00           H  
ATOM   1435  HG3 LYS A  92      88.364  76.164  30.236  1.00  0.00           H  
ATOM   1436  HG2 LYS A  92      87.011  75.585  29.272  1.00  0.00           H  
ATOM   1437  HD3 LYS A  92      86.653  73.732  30.892  1.00  0.00           H  
ATOM   1438  HD2 LYS A  92      88.016  74.309  31.847  1.00  0.00           H  
ATOM   1439  HE3 LYS A  92      89.522  73.963  29.900  1.00  0.00           H  
ATOM   1440  HE2 LYS A  92      88.167  73.391  28.948  1.00  0.00           H  
ATOM   1441  HZ1 LYS A  92      88.770  72.086  31.495  1.00  0.00           H  
ATOM   1442  HZ2 LYS A  92      88.041  71.463  30.153  1.00  0.00           H  
ATOM   1443  HZ3 LYS A  92      89.670  71.719  30.163  1.00  0.00           H  
ATOM   1444  N   ILE A  93      84.386  77.682  29.162  1.00157.24           N  
ATOM   1445  CA  ILE A  93      83.691  77.755  27.883  1.00157.24           C  
ATOM   1446  C   ILE A  93      82.902  79.055  27.868  1.00157.24           C  
ATOM   1447  O   ILE A  93      82.080  79.296  28.761  1.00157.24           O  
ATOM   1448  CB  ILE A  93      82.774  76.542  27.669  1.00157.24           C  
ATOM   1449  CG1 ILE A  93      83.599  75.254  27.624  1.00157.24           C  
ATOM   1450  CG2 ILE A  93      81.964  76.702  26.391  1.00157.24           C  
ATOM   1451  CD1 ILE A  93      82.765  73.993  27.675  1.00157.24           C  
ATOM   1452  H   ILE A  93      83.840  77.411  29.967  1.00  0.00           H  
ATOM   1453  HA  ILE A  93      84.430  77.783  27.082  1.00  0.00           H  
ATOM   1454  HB  ILE A  93      82.083  76.480  28.510  1.00  0.00           H  
ATOM   1455 HG13 ILE A  93      84.310  75.251  28.450  1.00  0.00           H  
ATOM   1456 HG12 ILE A  93      84.210  75.247  26.721  1.00  0.00           H  
ATOM   1457 HG21 ILE A  93      81.320  75.833  26.257  1.00  0.00           H  
ATOM   1458 HG22 ILE A  93      81.351  77.600  26.459  1.00  0.00           H  
ATOM   1459 HG23 ILE A  93      82.640  76.788  25.540  1.00  0.00           H  
ATOM   1460 HD11 ILE A  93      83.420  73.122  27.639  1.00  0.00           H  
ATOM   1461 HD12 ILE A  93      82.188  73.975  28.600  1.00  0.00           H  
ATOM   1462 HD13 ILE A  93      82.085  73.972  26.823  1.00  0.00           H  
ATOM   1463  N   ASP A  94      83.162  79.892  26.863  1.00165.56           N  
ATOM   1464  CA  ASP A  94      82.582  81.228  26.805  1.00165.56           C  
ATOM   1465  C   ASP A  94      81.075  81.174  26.579  1.00165.56           C  
ATOM   1466  O   ASP A  94      80.576  80.391  25.767  1.00165.56           O  
ATOM   1467  CB  ASP A  94      83.245  82.042  25.694  1.00165.56           C  
ATOM   1468  CG  ASP A  94      84.689  82.382  26.003  1.00165.56           C  
ATOM   1469  OD1 ASP A  94      85.030  82.507  27.198  1.00165.56           O  
ATOM   1470  OD2 ASP A  94      85.484  82.524  25.050  1.00165.56           O1-
ATOM   1471  H   ASP A  94      83.776  79.606  26.114  1.00  0.00           H  
ATOM   1472  HA  ASP A  94      82.770  81.726  27.756  1.00  0.00           H  
ATOM   1473  HB3 ASP A  94      82.683  82.962  25.534  1.00  0.00           H  
ATOM   1474  HB2 ASP A  94      83.196  81.485  24.758  1.00  0.00           H  
ATOM   1475  N   PHE A  95      80.353  82.017  27.313  1.00155.38           N  
ATOM   1476  CA  PHE A  95      78.901  82.092  27.245  1.00155.38           C  
ATOM   1477  C   PHE A  95      78.501  83.463  26.724  1.00155.38           C  
ATOM   1478  O   PHE A  95      79.039  84.482  27.173  1.00155.38           O  
ATOM   1479  CB  PHE A  95      78.274  81.830  28.617  1.00155.38           C  
ATOM   1480  CG  PHE A  95      76.774  81.863  28.614  1.00155.38           C  
ATOM   1481  CD1 PHE A  95      76.048  80.826  28.048  1.00155.38           C  
ATOM   1482  CD2 PHE A  95      76.089  82.922  29.191  1.00155.38           C  
ATOM   1483  CE1 PHE A  95      74.664  80.849  28.045  1.00155.38           C  
ATOM   1484  CE2 PHE A  95      74.705  82.952  29.193  1.00155.38           C  
ATOM   1485  CZ  PHE A  95      73.993  81.914  28.619  1.00155.38           C  
ATOM   1486  H   PHE A  95      80.811  82.646  27.957  1.00  0.00           H  
ATOM   1487  HA  PHE A  95      78.544  81.335  26.547  1.00  0.00           H  
ATOM   1488  HB3 PHE A  95      78.650  82.562  29.332  1.00  0.00           H  
ATOM   1489  HB2 PHE A  95      78.614  80.864  28.991  1.00  0.00           H  
ATOM   1490  HD1 PHE A  95      76.562  79.987  27.602  1.00  0.00           H  
ATOM   1491  HD2 PHE A  95      76.636  83.735  29.645  1.00  0.00           H  
ATOM   1492  HE1 PHE A  95      74.111  80.037  27.596  1.00  0.00           H  
ATOM   1493  HE2 PHE A  95      74.184  83.784  29.642  1.00  0.00           H  
ATOM   1494  HZ  PHE A  95      72.913  81.935  28.619  1.00  0.00           H  
ATOM   1495  N   GLY A  96      77.576  83.480  25.766  1.00151.94           N  
ATOM   1496  CA  GLY A  96      77.136  84.735  25.183  1.00151.94           C  
ATOM   1497  C   GLY A  96      76.348  85.578  26.172  1.00151.94           C  
ATOM   1498  O   GLY A  96      75.470  85.088  26.883  1.00151.94           O  
ATOM   1499  H   GLY A  96      77.173  82.614  25.438  1.00  0.00           H  
ATOM   1500  HA3 GLY A  96      76.519  84.532  24.308  1.00  0.00           H  
ATOM   1501  HA2 GLY A  96      78.003  85.298  24.837  1.00  0.00           H  
ATOM   1502  N   ASP A  97      76.667  86.867  26.205  1.00151.14           N  
ATOM   1503  CA  ASP A  97      76.055  87.811  27.126  1.00151.14           C  
ATOM   1504  C   ASP A  97      75.281  88.858  26.340  1.00151.14           C  
ATOM   1505  O   ASP A  97      75.743  89.330  25.296  1.00151.14           O  
ATOM   1506  CB  ASP A  97      77.109  88.487  28.008  1.00151.14           C  
ATOM   1507  CG  ASP A  97      77.761  87.522  28.977  1.00151.14           C  
ATOM   1508  OD1 ASP A  97      77.101  86.540  29.375  1.00151.14           O  
ATOM   1509  OD2 ASP A  97      78.935  87.745  29.342  1.00151.14           O1-
ATOM   1510  H   ASP A  97      77.364  87.231  25.571  1.00  0.00           H  
ATOM   1511  HA  ASP A  97      75.358  87.271  27.767  1.00  0.00           H  
ATOM   1512  HB3 ASP A  97      76.647  89.302  28.565  1.00  0.00           H  
ATOM   1513  HB2 ASP A  97      77.874  88.939  27.377  1.00  0.00           H  
ATOM   1514  N   SER A  98      74.090  89.199  26.842  1.00153.69           N  
ATOM   1515  CA  SER A  98      73.252  90.198  26.185  1.00153.69           C  
ATOM   1516  C   SER A  98      73.877  91.587  26.234  1.00153.69           C  
ATOM   1517  O   SER A  98      73.708  92.373  25.295  1.00153.69           O  
ATOM   1518  CB  SER A  98      71.864  90.219  26.826  1.00153.69           C  
ATOM   1519  OG  SER A  98      71.195  88.985  26.632  1.00153.69           O  
ATOM   1520  H   SER A  98      73.756  88.763  27.690  1.00  0.00           H  
ATOM   1521  HA  SER A  98      73.139  89.913  25.139  1.00  0.00           H  
ATOM   1522  HB3 SER A  98      71.274  91.024  26.388  1.00  0.00           H  
ATOM   1523  HB2 SER A  98      71.960  90.416  27.894  1.00  0.00           H  
ATOM   1524  HG  SER A  98      70.328  89.023  27.042  1.00  0.00           H  
ATOM   1525  N   ALA A  99      74.597  91.906  27.305  1.00153.13           N  
ATOM   1526  CA  ALA A  99      75.233  93.206  27.471  1.00153.13           C  
ATOM   1527  C   ALA A  99      76.744  93.048  27.363  1.00153.13           C  
ATOM   1528  O   ALA A  99      77.342  92.248  28.092  1.00153.13           O  
ATOM   1529  CB  ALA A  99      74.856  93.833  28.814  1.00153.13           C  
ATOM   1530  H   ALA A  99      74.722  91.234  28.048  1.00  0.00           H  
ATOM   1531  HA  ALA A  99      74.894  93.865  26.672  1.00  0.00           H  
ATOM   1532  HB1 ALA A  99      75.344  94.803  28.913  1.00  0.00           H  
ATOM   1533  HB2 ALA A  99      73.775  93.964  28.864  1.00  0.00           H  
ATOM   1534  HB3 ALA A  99      75.180  93.180  29.624  1.00  0.00           H  
ATOM   1535  N   ARG A 100      77.355  93.810  26.452  1.00159.52           N  
ATOM   1536  CA  ARG A 100      78.809  93.798  26.332  1.00159.52           C  
ATOM   1537  C   ARG A 100      79.472  94.541  27.483  1.00159.52           C  
ATOM   1538  O   ARG A 100      80.625  94.254  27.823  1.00159.52           O  
ATOM   1539  CB  ARG A 100      79.237  94.403  24.995  1.00159.52           C  
ATOM   1540  CG  ARG A 100      78.881  93.554  23.788  1.00159.52           C  
ATOM   1541  CD  ARG A 100      79.369  94.199  22.502  1.00159.52           C  
ATOM   1542  NE  ARG A 100      79.039  93.397  21.328  1.00159.52           N  
ATOM   1543  CZ  ARG A 100      79.315  93.755  20.079  1.00159.52           C  
ATOM   1544  NH1 ARG A 100      79.931  94.905  19.837  1.00159.52           N  
ATOM   1545  NH2 ARG A 100      78.979  92.963  19.070  1.00159.52           N1+
ATOM   1546  H   ARG A 100      76.810  94.400  25.840  1.00  0.00           H  
ATOM   1547  HA  ARG A 100      79.144  92.761  26.359  1.00  0.00           H  
ATOM   1548  HB3 ARG A 100      80.312  94.581  25.007  1.00  0.00           H  
ATOM   1549  HB2 ARG A 100      78.790  95.391  24.886  1.00  0.00           H  
ATOM   1550  HG3 ARG A 100      77.800  93.425  23.741  1.00  0.00           H  
ATOM   1551  HG2 ARG A 100      79.332  92.567  23.893  1.00  0.00           H  
ATOM   1552  HD3 ARG A 100      80.449  94.339  22.554  1.00  0.00           H  
ATOM   1553  HD2 ARG A 100      78.924  95.189  22.401  1.00  0.00           H  
ATOM   1554  HE  ARG A 100      78.572  92.520  21.511  1.00  0.00           H  
ATOM   1555 HH12 ARG A 100      80.140  95.176  18.887  1.00  0.00           H  
ATOM   1556 HH11 ARG A 100      80.191  95.510  20.603  1.00  0.00           H  
ATOM   1557 HH22 ARG A 100      79.190  93.237  18.121  1.00  0.00           H  
ATOM   1558 HH21 ARG A 100      78.512  92.086  19.250  1.00  0.00           H  
ATOM   1559  N   ALA A 101      78.760  95.490  28.099  1.00150.58           N  
ATOM   1560  CA  ALA A 101      79.233  96.262  29.246  1.00150.58           C  
ATOM   1561  C   ALA A 101      79.339  95.450  30.537  1.00150.58           C  
ATOM   1562  O   ALA A 101      79.733  96.040  31.552  1.00150.58           O  
ATOM   1563  CB  ALA A 101      78.315  97.463  29.477  1.00150.58           C  
ATOM   1564  H   ALA A 101      77.830  95.713  27.776  1.00  0.00           H  
ATOM   1565  HA  ALA A 101      80.226  96.641  29.007  1.00  0.00           H  
ATOM   1566  HB1 ALA A 101      78.673  98.035  30.333  1.00  0.00           H  
ATOM   1567  HB2 ALA A 101      78.316  98.098  28.591  1.00  0.00           H  
ATOM   1568  HB3 ALA A 101      77.301  97.114  29.672  1.00  0.00           H  
ATOM   1569  N   ASP A 102      78.968  94.159  30.505  1.00143.96           N  
ATOM   1570  CA  ASP A 102      78.985  93.266  31.666  1.00143.96           C  
ATOM   1571  C   ASP A 102      80.337  93.268  32.376  1.00143.96           C  
ATOM   1572  O   ASP A 102      80.399  93.363  33.608  1.00143.96           O  
ATOM   1573  CB  ASP A 102      78.618  91.850  31.208  1.00143.96           C  
ATOM   1574  CG  ASP A 102      78.285  90.907  32.360  1.00143.96           C  
ATOM   1575  OD1 ASP A 102      78.310  91.320  33.538  1.00143.96           O  
ATOM   1576  OD2 ASP A 102      77.993  89.727  32.075  1.00143.96           O1-
ATOM   1577  H   ASP A 102      78.651  93.746  29.639  1.00  0.00           H  
ATOM   1578  HA  ASP A 102      78.227  93.606  32.371  1.00  0.00           H  
ATOM   1579  HB3 ASP A 102      79.440  91.434  30.626  1.00  0.00           H  
ATOM   1580  HB2 ASP A 102      77.771  91.899  30.524  1.00  0.00           H  
ATOM   1581  N   ASP A 103      81.428  93.176  31.605  1.00146.42           N  
ATOM   1582  CA  ASP A 103      82.767  93.240  32.185  1.00146.42           C  
ATOM   1583  C   ASP A 103      83.025  94.592  32.843  1.00146.42           C  
ATOM   1584  O   ASP A 103      83.615  94.657  33.930  1.00146.42           O  
ATOM   1585  CB  ASP A 103      83.821  92.931  31.117  1.00146.42           C  
ATOM   1586  CG  ASP A 103      83.714  93.831  29.889  1.00146.42           C  
ATOM   1587  OD1 ASP A 103      82.759  94.632  29.794  1.00146.42           O  
ATOM   1588  OD2 ASP A 103      84.599  93.737  29.013  1.00146.42           O1-
ATOM   1589  H   ASP A 103      81.332  93.060  30.606  1.00  0.00           H  
ATOM   1590  HA  ASP A 103      82.836  92.473  32.956  1.00  0.00           H  
ATOM   1591  HB3 ASP A 103      83.731  91.889  30.811  1.00  0.00           H  
ATOM   1592  HB2 ASP A 103      84.816  93.028  31.552  1.00  0.00           H  
ATOM   1593  N   ALA A 104      82.553  95.675  32.213  1.00142.99           N  
ATOM   1594  CA  ALA A 104      82.571  96.982  32.860  1.00142.99           C  
ATOM   1595  C   ALA A 104      81.693  96.981  34.102  1.00142.99           C  
ATOM   1596  O   ALA A 104      82.062  97.576  35.126  1.00142.99           O  
ATOM   1597  CB  ALA A 104      82.117  98.063  31.878  1.00142.99           C  
ATOM   1598  H   ALA A 104      82.179  95.593  31.279  1.00  0.00           H  
ATOM   1599  HA  ALA A 104      83.595  97.201  33.163  1.00  0.00           H  
ATOM   1600  HB1 ALA A 104      82.135  99.034  32.372  1.00  0.00           H  
ATOM   1601  HB2 ALA A 104      82.789  98.080  31.020  1.00  0.00           H  
ATOM   1602  HB3 ALA A 104      81.103  97.846  31.541  1.00  0.00           H  
ATOM   1603  N   ARG A 105      80.553  96.271  34.038  1.00142.26           N  
ATOM   1604  CA  ARG A 105      79.734  96.033  35.225  1.00142.26           C  
ATOM   1605  C   ARG A 105      80.540  95.342  36.313  1.00142.26           C  
ATOM   1606  O   ARG A 105      80.412  95.691  37.494  1.00142.26           O  
ATOM   1607  CB  ARG A 105      78.504  95.194  34.872  1.00142.26           C  
ATOM   1608  CG  ARG A 105      77.506  95.865  33.944  1.00142.26           C  
ATOM   1609  CD  ARG A 105      76.798  97.021  34.620  1.00142.26           C  
ATOM   1610  NE  ARG A 105      75.739  97.569  33.778  1.00142.26           N  
ATOM   1611  CZ  ARG A 105      75.916  98.550  32.899  1.00142.26           C  
ATOM   1612  NH1 ARG A 105      77.115  99.094  32.743  1.00142.26           N  
ATOM   1613  NH2 ARG A 105      74.895  98.985  32.175  1.00142.26           N1+
ATOM   1614  H   ARG A 105      80.245  95.888  33.155  1.00  0.00           H  
ATOM   1615  HA  ARG A 105      79.395  96.996  35.607  1.00  0.00           H  
ATOM   1616  HB3 ARG A 105      77.998  94.893  35.789  1.00  0.00           H  
ATOM   1617  HB2 ARG A 105      78.826  94.250  34.433  1.00  0.00           H  
ATOM   1618  HG3 ARG A 105      76.770  95.133  33.613  1.00  0.00           H  
ATOM   1619  HG2 ARG A 105      78.023  96.226  33.055  1.00  0.00           H  
ATOM   1620  HD3 ARG A 105      77.520  97.804  34.850  1.00  0.00           H  
ATOM   1621  HD2 ARG A 105      76.372  96.683  35.565  1.00  0.00           H  
ATOM   1622  HE  ARG A 105      74.825  97.155  33.895  1.00  0.00           H  
ATOM   1623 HH12 ARG A 105      77.248  99.839  32.075  1.00  0.00           H  
ATOM   1624 HH11 ARG A 105      77.895  98.763  33.292  1.00  0.00           H  
ATOM   1625 HH22 ARG A 105      75.031  99.731  31.507  1.00  0.00           H  
ATOM   1626 HH21 ARG A 105      73.981  98.571  32.291  1.00  0.00           H  
ATOM   1627  N   GLN A 106      81.426  94.413  35.913  1.00136.87           N  
ATOM   1628  CA  GLN A 106      82.356  93.770  36.839  1.00136.87           C  
ATOM   1629  C   GLN A 106      83.217  94.802  37.546  1.00136.87           C  
ATOM   1630  O   GLN A 106      83.322  94.794  38.782  1.00136.87           O  
ATOM   1631  CB  GLN A 106      83.235  92.772  36.089  1.00136.87           C  
ATOM   1632  CG  GLN A 106      82.483  91.587  35.531  1.00136.87           C  
ATOM   1633  CD  GLN A 106      83.392  90.613  34.814  1.00136.87           C  
ATOM   1634  OE1 GLN A 106      82.828  89.499  34.365  1.00136.87           O  
ATOM   1635  NE2 GLN A 106      84.590  90.856  34.669  1.00136.87           N  
ATOM   1636  H   GLN A 106      81.465  94.137  34.942  1.00  0.00           H  
ATOM   1637  HA  GLN A 106      81.779  93.228  37.589  1.00  0.00           H  
ATOM   1638  HB3 GLN A 106      84.026  92.419  36.750  1.00  0.00           H  
ATOM   1639  HB2 GLN A 106      83.754  93.285  35.279  1.00  0.00           H  
ATOM   1640  HG3 GLN A 106      81.713  91.937  34.844  1.00  0.00           H  
ATOM   1641  HG2 GLN A 106      81.966  91.072  36.341  1.00  0.00           H  
ATOM   1642 HE22 GLN A 106      85.185  90.196  34.188  1.00  0.00           H  
ATOM   1643 HE21 GLN A 106      84.978  91.715  35.031  1.00  0.00           H  
ATOM   1644  N   LEU A 107      83.802  95.724  36.764  1.00136.81           N  
ATOM   1645  CA  LEU A 107      84.569  96.832  37.322  1.00136.81           C  
ATOM   1646  C   LEU A 107      83.679  97.660  38.229  1.00136.81           C  
ATOM   1647  O   LEU A 107      84.115  98.114  39.295  1.00136.81           O  
ATOM   1648  CB  LEU A 107      85.137  97.693  36.195  1.00136.81           C  
ATOM   1649  CG  LEU A 107      86.092  96.994  35.227  1.00136.81           C  
ATOM   1650  CD1 LEU A 107      86.432  97.905  34.057  1.00136.81           C  
ATOM   1651  CD2 LEU A 107      87.354  96.543  35.942  1.00136.81           C  
ATOM   1652  H   LEU A 107      83.717  95.661  35.760  1.00  0.00           H  
ATOM   1653  HA  LEU A 107      85.394  96.430  37.909  1.00  0.00           H  
ATOM   1654  HB3 LEU A 107      85.633  98.564  36.623  1.00  0.00           H  
ATOM   1655  HB2 LEU A 107      84.315  98.136  35.632  1.00  0.00           H  
ATOM   1656  HG  LEU A 107      85.590  96.110  34.834  1.00  0.00           H  
ATOM   1657 HD11 LEU A 107      87.113  97.389  33.380  1.00  0.00           H  
ATOM   1658 HD12 LEU A 107      85.519  98.168  33.523  1.00  0.00           H  
ATOM   1659 HD13 LEU A 107      86.909  98.812  34.429  1.00  0.00           H  
ATOM   1660 HD21 LEU A 107      88.017  96.049  35.232  1.00  0.00           H  
ATOM   1661 HD22 LEU A 107      87.860  97.409  36.369  1.00  0.00           H  
ATOM   1662 HD23 LEU A 107      87.092  95.847  36.739  1.00  0.00           H  
ATOM   1663  N   PHE A 108      82.432  97.884  37.788  1.00144.44           N  
ATOM   1664  CA  PHE A 108      81.446  98.601  38.585  1.00144.44           C  
ATOM   1665  C   PHE A 108      81.206  97.897  39.915  1.00144.44           C  
ATOM   1666  O   PHE A 108      81.100  98.551  40.960  1.00144.44           O  
ATOM   1667  CB  PHE A 108      80.145  98.741  37.794  1.00144.44           C  
ATOM   1668  CG  PHE A 108      79.133  99.629  38.449  1.00144.44           C  
ATOM   1669  CD1 PHE A 108      79.287 101.007  38.421  1.00144.44           C  
ATOM   1670  CD2 PHE A 108      78.027  99.092  39.089  1.00144.44           C  
ATOM   1671  CE1 PHE A 108      78.358 101.836  39.021  1.00144.44           C  
ATOM   1672  CE2 PHE A 108      77.094  99.916  39.691  1.00144.44           C  
ATOM   1673  CZ  PHE A 108      77.261 101.288  39.658  1.00144.44           C  
ATOM   1674  H   PHE A 108      82.151  97.552  36.876  1.00  0.00           H  
ATOM   1675  HA  PHE A 108      81.832  99.600  38.790  1.00  0.00           H  
ATOM   1676  HB3 PHE A 108      79.711  97.754  37.635  1.00  0.00           H  
ATOM   1677  HB2 PHE A 108      80.367  99.120  36.797  1.00  0.00           H  
ATOM   1678  HD1 PHE A 108      80.141 101.445  37.926  1.00  0.00           H  
ATOM   1679  HD2 PHE A 108      77.888  98.021  39.120  1.00  0.00           H  
ATOM   1680  HE1 PHE A 108      78.491 102.907  38.991  1.00  0.00           H  
ATOM   1681  HE2 PHE A 108      76.235  99.488  40.187  1.00  0.00           H  
ATOM   1682  HZ  PHE A 108      76.534 101.932  40.130  1.00  0.00           H  
ATOM   1683  N   VAL A 109      81.173  96.556  39.901  1.00136.86           N  
ATOM   1684  CA  VAL A 109      81.096  95.800  41.150  1.00136.86           C  
ATOM   1685  C   VAL A 109      82.402  95.945  41.932  1.00136.86           C  
ATOM   1686  O   VAL A 109      82.404  95.921  43.170  1.00136.86           O  
ATOM   1687  CB  VAL A 109      80.726  94.331  40.838  1.00136.86           C  
ATOM   1688  CG1 VAL A 109      80.730  93.447  42.078  1.00136.86           C  
ATOM   1689  CG2 VAL A 109      79.346  94.266  40.210  1.00136.86           C  
ATOM   1690  H   VAL A 109      81.201  96.059  39.022  1.00  0.00           H  
ATOM   1691  HA  VAL A 109      80.295  96.228  41.752  1.00  0.00           H  
ATOM   1692  HB  VAL A 109      81.450  93.934  40.127  1.00  0.00           H  
ATOM   1693 HG11 VAL A 109      80.463  92.428  41.799  1.00  0.00           H  
ATOM   1694 HG12 VAL A 109      81.724  93.452  42.526  1.00  0.00           H  
ATOM   1695 HG13 VAL A 109      80.006  93.827  42.798  1.00  0.00           H  
ATOM   1696 HG21 VAL A 109      79.093  93.228  39.993  1.00  0.00           H  
ATOM   1697 HG22 VAL A 109      78.612  94.682  40.900  1.00  0.00           H  
ATOM   1698 HG23 VAL A 109      79.340  94.842  39.284  1.00  0.00           H  
ATOM   1699  N   LEU A 110      83.510  96.204  41.237  1.00130.23           N  
ATOM   1700  CA  LEU A 110      84.737  96.594  41.921  1.00130.23           C  
ATOM   1701  C   LEU A 110      84.606  97.997  42.508  1.00130.23           C  
ATOM   1702  O   LEU A 110      85.107  98.259  43.608  1.00130.23           O  
ATOM   1703  CB  LEU A 110      85.924  96.510  40.952  1.00130.23           C  
ATOM   1704  CG  LEU A 110      87.376  96.621  41.439  1.00130.23           C  
ATOM   1705  CD1 LEU A 110      88.262  95.744  40.573  1.00130.23           C  
ATOM   1706  CD2 LEU A 110      87.905  98.054  41.411  1.00130.23           C  
ATOM   1707  H   LEU A 110      83.503  96.131  40.230  1.00  0.00           H  
ATOM   1708  HA  LEU A 110      84.911  95.895  42.739  1.00  0.00           H  
ATOM   1709  HB3 LEU A 110      85.769  97.226  40.145  1.00  0.00           H  
ATOM   1710  HB2 LEU A 110      85.824  95.605  40.352  1.00  0.00           H  
ATOM   1711  HG  LEU A 110      87.425  96.255  42.465  1.00  0.00           H  
ATOM   1712 HD11 LEU A 110      89.294  95.819  40.915  1.00  0.00           H  
ATOM   1713 HD12 LEU A 110      87.931  94.708  40.645  1.00  0.00           H  
ATOM   1714 HD13 LEU A 110      88.198  96.074  39.536  1.00  0.00           H  
ATOM   1715 HD21 LEU A 110      88.935  98.068  41.766  1.00  0.00           H  
ATOM   1716 HD22 LEU A 110      87.867  98.436  40.391  1.00  0.00           H  
ATOM   1717 HD23 LEU A 110      87.290  98.682  42.056  1.00  0.00           H  
ATOM   1718  N   ALA A 111      83.908  98.898  41.800  1.00129.29           N  
ATOM   1719  CA  ALA A 111      83.777 100.280  42.260  1.00129.29           C  
ATOM   1720  C   ALA A 111      82.936 100.363  43.526  1.00129.29           C  
ATOM   1721  O   ALA A 111      83.293 101.079  44.470  1.00129.29           O  
ATOM   1722  CB  ALA A 111      83.176 101.149  41.156  1.00129.29           C  
ATOM   1723  H   ALA A 111      83.463  98.626  40.935  1.00  0.00           H  
ATOM   1724  HA  ALA A 111      84.773 100.659  42.487  1.00  0.00           H  
ATOM   1725  HB1 ALA A 111      83.084 102.176  41.511  1.00  0.00           H  
ATOM   1726  HB2 ALA A 111      83.825 101.125  40.280  1.00  0.00           H  
ATOM   1727  HB3 ALA A 111      82.191 100.767  40.888  1.00  0.00           H  
ATOM   1728  N   GLY A 112      81.827  99.620  43.569  1.00119.82           N  
ATOM   1729  CA  GLY A 112      81.102  99.454  44.815  1.00119.82           C  
ATOM   1730  C   GLY A 112      81.901  98.703  45.860  1.00119.82           C  
ATOM   1731  O   GLY A 112      81.690  98.896  47.060  1.00119.82           O  
ATOM   1732  H   GLY A 112      81.488  99.170  42.731  1.00  0.00           H  
ATOM   1733  HA3 GLY A 112      80.169  98.925  44.623  1.00  0.00           H  
ATOM   1734  HA2 GLY A 112      80.824 100.433  45.206  1.00  0.00           H  
ATOM   1735  N   ALA A 113      82.826  97.840  45.424  1.00121.82           N  
ATOM   1736  CA  ALA A 113      83.782  97.250  46.353  1.00121.82           C  
ATOM   1737  C   ALA A 113      84.787  98.281  46.846  1.00121.82           C  
ATOM   1738  O   ALA A 113      85.359  98.116  47.930  1.00121.82           O  
ATOM   1739  CB  ALA A 113      84.510  96.076  45.700  1.00121.82           C  
ATOM   1740  H   ALA A 113      82.865  97.593  44.445  1.00  0.00           H  
ATOM   1741  HA  ALA A 113      83.231  96.872  47.214  1.00  0.00           H  
ATOM   1742  HB1 ALA A 113      85.219  95.648  46.408  1.00  0.00           H  
ATOM   1743  HB2 ALA A 113      83.786  95.316  45.408  1.00  0.00           H  
ATOM   1744  HB3 ALA A 113      85.045  96.425  44.817  1.00  0.00           H  
ATOM   1745  N   ALA A 114      85.030  99.331  46.055  1.00125.09           N  
ATOM   1746  CA  ALA A 114      85.985 100.364  46.446  1.00125.09           C  
ATOM   1747  C   ALA A 114      85.475 101.167  47.637  1.00125.09           C  
ATOM   1748  O   ALA A 114      86.206 101.384  48.611  1.00125.09           O  
ATOM   1749  CB  ALA A 114      86.277 101.283  45.260  1.00125.09           C  
ATOM   1750  H   ALA A 114      84.550  99.419  45.171  1.00  0.00           H  
ATOM   1751  HA  ALA A 114      86.915  99.876  46.737  1.00  0.00           H  
ATOM   1752  HB1 ALA A 114      86.990 102.050  45.561  1.00  0.00           H  
ATOM   1753  HB2 ALA A 114      86.697 100.698  44.442  1.00  0.00           H  
ATOM   1754  HB3 ALA A 114      85.352 101.757  44.930  1.00  0.00           H  
ATOM   1755  N   GLU A 115      84.221 101.617  47.581  1.00121.78           N  
ATOM   1756  CA  GLU A 115      83.679 102.429  48.665  1.00121.78           C  
ATOM   1757  C   GLU A 115      83.194 101.563  49.824  1.00121.78           C  
ATOM   1758  O   GLU A 115      83.744 101.634  50.930  1.00121.78           O  
ATOM   1759  CB  GLU A 115      82.547 103.314  48.136  1.00121.78           C  
ATOM   1760  CG  GLU A 115      82.997 104.347  47.111  1.00121.78           C  
ATOM   1761  CD  GLU A 115      83.905 105.411  47.702  1.00121.78           C  
ATOM   1762  OE1 GLU A 115      83.724 105.764  48.887  1.00121.78           O  
ATOM   1763  OE2 GLU A 115      84.803 105.893  46.980  1.00121.78           O1-
ATOM   1764  H   GLU A 115      83.640 101.396  46.785  1.00  0.00           H  
ATOM   1765  HA  GLU A 115      84.474 103.077  49.034  1.00  0.00           H  
ATOM   1766  HB3 GLU A 115      82.064 103.821  48.971  1.00  0.00           H  
ATOM   1767  HB2 GLU A 115      81.771 102.686  47.699  1.00  0.00           H  
ATOM   1768  HG3 GLU A 115      82.122 104.823  46.668  1.00  0.00           H  
ATOM   1769  HG2 GLU A 115      83.513 103.844  46.293  1.00  0.00           H  
ATOM   1770  N   GLU A 116      82.176 100.728  49.567  1.00115.05           N  
ATOM   1771  CA  GLU A 116      81.528  99.847  50.556  1.00115.05           C  
ATOM   1772  C   GLU A 116      81.032 100.612  51.783  1.00115.05           C  
ATOM   1773  O   GLU A 116      81.144 100.146  52.919  1.00115.05           O  
ATOM   1774  CB  GLU A 116      82.447  98.696  50.979  1.00115.05           C  
ATOM   1775  CG  GLU A 116      82.689  97.645  49.918  1.00115.05           C  
ATOM   1776  CD  GLU A 116      83.596  96.533  50.402  1.00115.05           C  
ATOM   1777  OE1 GLU A 116      84.133  96.648  51.524  1.00115.05           O  
ATOM   1778  OE2 GLU A 116      83.772  95.544  49.661  1.00115.05           O1-
ATOM   1779  H   GLU A 116      81.795 100.669  48.634  1.00  0.00           H  
ATOM   1780  HA  GLU A 116      80.656  99.405  50.075  1.00  0.00           H  
ATOM   1781  HB3 GLU A 116      82.041  98.220  51.872  1.00  0.00           H  
ATOM   1782  HB2 GLU A 116      83.403  99.101  51.310  1.00  0.00           H  
ATOM   1783  HG3 GLU A 116      83.128  98.114  49.037  1.00  0.00           H  
ATOM   1784  HG2 GLU A 116      81.735  97.223  49.602  1.00  0.00           H  
ATOM   1785  N   GLY A 117      80.475 101.798  51.556  1.00114.18           N  
ATOM   1786  CA  GLY A 117      79.900 102.562  52.646  1.00114.18           C  
ATOM   1787  C   GLY A 117      78.539 102.036  53.047  1.00114.18           C  
ATOM   1788  O   GLY A 117      78.293 101.734  54.219  1.00114.18           O  
ATOM   1789  H   GLY A 117      80.450 102.173  50.619  1.00  0.00           H  
ATOM   1790  HA3 GLY A 117      79.812 103.607  52.349  1.00  0.00           H  
ATOM   1791  HA2 GLY A 117      80.570 102.528  53.505  1.00  0.00           H  
ATOM   1792  N   PHE A 118      77.654 101.905  52.062  1.00116.83           N  
ATOM   1793  CA  PHE A 118      76.295 101.421  52.254  1.00116.83           C  
ATOM   1794  C   PHE A 118      75.868 100.721  50.972  1.00116.83           C  
ATOM   1795  O   PHE A 118      76.619 100.670  49.993  1.00116.83           O  
ATOM   1796  CB  PHE A 118      75.324 102.554  52.613  1.00116.83           C  
ATOM   1797  CG  PHE A 118      75.507 103.100  54.000  1.00116.83           C  
ATOM   1798  CD1 PHE A 118      74.994 102.422  55.096  1.00116.83           C  
ATOM   1799  CD2 PHE A 118      76.183 104.293  54.208  1.00116.83           C  
ATOM   1800  CE1 PHE A 118      75.158 102.920  56.377  1.00116.83           C  
ATOM   1801  CE2 PHE A 118      76.351 104.798  55.486  1.00116.83           C  
ATOM   1802  CZ  PHE A 118      75.837 104.110  56.572  1.00116.83           C  
ATOM   1803  H   PHE A 118      77.912 102.148  51.116  1.00  0.00           H  
ATOM   1804  HA  PHE A 118      76.296 100.693  53.065  1.00  0.00           H  
ATOM   1805  HB3 PHE A 118      74.299 102.202  52.495  1.00  0.00           H  
ATOM   1806  HB2 PHE A 118      75.429 103.363  51.890  1.00  0.00           H  
ATOM   1807  HD1 PHE A 118      74.459 101.494  54.955  1.00  0.00           H  
ATOM   1808  HD2 PHE A 118      76.585 104.839  53.368  1.00  0.00           H  
ATOM   1809  HE1 PHE A 118      74.756 102.380  57.222  1.00  0.00           H  
ATOM   1810  HE2 PHE A 118      76.882 105.727  55.634  1.00  0.00           H  
ATOM   1811  HZ  PHE A 118      75.965 104.501  57.570  1.00  0.00           H  
ATOM   1812  N   MET A 119      74.662 100.155  50.993  1.00133.95           N  
ATOM   1813  CA  MET A 119      74.131  99.474  49.818  1.00133.95           C  
ATOM   1814  C   MET A 119      73.844 100.478  48.708  1.00133.95           C  
ATOM   1815  O   MET A 119      73.096 101.441  48.906  1.00133.95           O  
ATOM   1816  CB  MET A 119      72.866  98.700  50.168  1.00133.95           C  
ATOM   1817  CG  MET A 119      72.402  97.828  49.023  1.00133.95           C  
ATOM   1818  SD  MET A 119      70.947  96.833  49.361  1.00133.95           S  
ATOM   1819  CE  MET A 119      70.823  95.974  47.801  1.00133.95           C  
ATOM   1820  H   MET A 119      74.101 100.194  51.832  1.00  0.00           H  
ATOM   1821  HA  MET A 119      74.880  98.768  49.460  1.00  0.00           H  
ATOM   1822  HB3 MET A 119      72.074  99.400  50.434  1.00  0.00           H  
ATOM   1823  HB2 MET A 119      73.052  98.079  51.044  1.00  0.00           H  
ATOM   1824  HG3 MET A 119      73.219  97.177  48.711  1.00  0.00           H  
ATOM   1825  HG2 MET A 119      72.217  98.451  48.148  1.00  0.00           H  
ATOM   1826  HE1 MET A 119      69.966  95.301  47.823  1.00  0.00           H  
ATOM   1827  HE2 MET A 119      70.696  96.698  46.996  1.00  0.00           H  
ATOM   1828  HE3 MET A 119      71.732  95.397  47.630  1.00  0.00           H  
ATOM   1829  N   THR A 120      74.436 100.247  47.540  1.00136.96           N  
ATOM   1830  CA  THR A 120      74.275 101.129  46.392  1.00136.96           C  
ATOM   1831  C   THR A 120      73.092 100.648  45.559  1.00136.96           C  
ATOM   1832  O   THR A 120      73.045  99.480  45.156  1.00136.96           O  
ATOM   1833  CB  THR A 120      75.555 101.161  45.558  1.00136.96           C  
ATOM   1834  OG1 THR A 120      76.646 101.607  46.373  1.00136.96           O  
ATOM   1835  CG2 THR A 120      75.399 102.104  44.383  1.00136.96           C  
ATOM   1836  H   THR A 120      75.024  99.434  47.424  1.00  0.00           H  
ATOM   1837  HA  THR A 120      74.065 102.137  46.751  1.00  0.00           H  
ATOM   1838  HB  THR A 120      75.769 100.158  45.188  1.00  0.00           H  
ATOM   1839  HG1 THR A 120      76.761 101.005  47.112  1.00  0.00           H  
ATOM   1840 HG21 THR A 120      76.320 102.114  43.800  1.00  0.00           H  
ATOM   1841 HG22 THR A 120      74.575 101.768  43.754  1.00  0.00           H  
ATOM   1842 HG23 THR A 120      75.190 103.109  44.749  1.00  0.00           H  
ATOM   1843  N   ALA A 121      72.131 101.548  45.321  1.00135.61           N  
ATOM   1844  CA  ALA A 121      70.894 101.175  44.638  1.00135.61           C  
ATOM   1845  C   ALA A 121      71.132 100.837  43.170  1.00135.61           C  
ATOM   1846  O   ALA A 121      70.546  99.880  42.649  1.00135.61           O  
ATOM   1847  CB  ALA A 121      69.866 102.299  44.769  1.00135.61           C  
ATOM   1848  H   ALA A 121      72.253 102.507  45.615  1.00  0.00           H  
ATOM   1849  HA  ALA A 121      70.491 100.289  45.128  1.00  0.00           H  
ATOM   1850  HB1 ALA A 121      68.947 102.013  44.257  1.00  0.00           H  
ATOM   1851  HB2 ALA A 121      69.654 102.477  45.823  1.00  0.00           H  
ATOM   1852  HB3 ALA A 121      70.263 103.209  44.320  1.00  0.00           H  
ATOM   1853  N   GLU A 122      71.979 101.611  42.483  1.00140.64           N  
ATOM   1854  CA  GLU A 122      72.249 101.326  41.077  1.00140.64           C  
ATOM   1855  C   GLU A 122      73.094 100.068  40.910  1.00140.64           C  
ATOM   1856  O   GLU A 122      72.988  99.387  39.882  1.00140.64           O  
ATOM   1857  CB  GLU A 122      72.916 102.530  40.402  1.00140.64           C  
ATOM   1858  CG  GLU A 122      74.290 102.897  40.932  1.00140.64           C  
ATOM   1859  CD  GLU A 122      74.880 104.109  40.241  1.00140.64           C  
ATOM   1860  OE1 GLU A 122      74.203 104.683  39.363  1.00140.64           O  
ATOM   1861  OE2 GLU A 122      76.023 104.486  40.574  1.00140.64           O1-
ATOM   1862  H   GLU A 122      72.431 102.392  42.937  1.00  0.00           H  
ATOM   1863  HA  GLU A 122      71.293 101.154  40.582  1.00  0.00           H  
ATOM   1864  HB3 GLU A 122      72.258 103.396  40.478  1.00  0.00           H  
ATOM   1865  HB2 GLU A 122      72.980 102.351  39.329  1.00  0.00           H  
ATOM   1866  HG3 GLU A 122      74.963 102.048  40.812  1.00  0.00           H  
ATOM   1867  HG2 GLU A 122      74.226 103.086  42.004  1.00  0.00           H  
ATOM   1868  N   LEU A 123      73.917  99.734  41.911  1.00138.64           N  
ATOM   1869  CA  LEU A 123      74.621  98.455  41.903  1.00138.64           C  
ATOM   1870  C   LEU A 123      73.641  97.294  42.017  1.00138.64           C  
ATOM   1871  O   LEU A 123      73.776  96.292  41.304  1.00138.64           O  
ATOM   1872  CB  LEU A 123      75.656  98.424  43.031  1.00138.64           C  
ATOM   1873  CG  LEU A 123      76.661  97.275  43.155  1.00138.64           C  
ATOM   1874  CD1 LEU A 123      77.978  97.822  43.656  1.00138.64           C  
ATOM   1875  CD2 LEU A 123      76.176  96.199  44.118  1.00138.64           C  
ATOM   1876  H   LEU A 123      74.057 100.370  42.683  1.00  0.00           H  
ATOM   1877  HA  LEU A 123      75.149  98.363  40.954  1.00  0.00           H  
ATOM   1878  HB3 LEU A 123      75.141  98.545  43.984  1.00  0.00           H  
ATOM   1879  HB2 LEU A 123      76.200  99.369  43.036  1.00  0.00           H  
ATOM   1880  HG  LEU A 123      76.813  96.829  42.172  1.00  0.00           H  
ATOM   1881 HD11 LEU A 123      78.699  97.009  43.747  1.00  0.00           H  
ATOM   1882 HD12 LEU A 123      78.355  98.564  42.952  1.00  0.00           H  
ATOM   1883 HD13 LEU A 123      77.831  98.288  44.631  1.00  0.00           H  
ATOM   1884 HD21 LEU A 123      76.918  95.403  44.177  1.00  0.00           H  
ATOM   1885 HD22 LEU A 123      76.031  96.634  45.107  1.00  0.00           H  
ATOM   1886 HD23 LEU A 123      75.231  95.789  43.760  1.00  0.00           H  
ATOM   1887  N   ALA A 124      72.644  97.423  42.898  1.00142.21           N  
ATOM   1888  CA  ALA A 124      71.589  96.418  42.996  1.00142.21           C  
ATOM   1889  C   ALA A 124      70.795  96.325  41.700  1.00142.21           C  
ATOM   1890  O   ALA A 124      70.408  95.229  41.280  1.00142.21           O  
ATOM   1891  CB  ALA A 124      70.663  96.743  44.165  1.00142.21           C  
ATOM   1892  H   ALA A 124      72.612  98.226  43.510  1.00  0.00           H  
ATOM   1893  HA  ALA A 124      72.053  95.450  43.185  1.00  0.00           H  
ATOM   1894  HB1 ALA A 124      69.880  95.988  44.230  1.00  0.00           H  
ATOM   1895  HB2 ALA A 124      71.236  96.751  45.092  1.00  0.00           H  
ATOM   1896  HB3 ALA A 124      70.211  97.722  44.009  1.00  0.00           H  
ATOM   1897  N   GLY A 125      70.589  97.462  41.032  1.00146.51           N  
ATOM   1898  CA  GLY A 125      69.870  97.454  39.768  1.00146.51           C  
ATOM   1899  C   GLY A 125      70.631  96.765  38.649  1.00146.51           C  
ATOM   1900  O   GLY A 125      70.051  95.986  37.888  1.00146.51           O  
ATOM   1901  H   GLY A 125      70.933  98.336  41.404  1.00  0.00           H  
ATOM   1902  HA3 GLY A 125      69.643  98.479  39.474  1.00  0.00           H  
ATOM   1903  HA2 GLY A 125      68.905  96.966  39.904  1.00  0.00           H  
ATOM   1904  N   VAL A 126      71.938  97.027  38.538  1.00146.55           N  
ATOM   1905  CA  VAL A 126      72.702  96.380  37.472  1.00146.55           C  
ATOM   1906  C   VAL A 126      72.927  94.898  37.777  1.00146.55           C  
ATOM   1907  O   VAL A 126      72.955  94.076  36.853  1.00146.55           O  
ATOM   1908  CB  VAL A 126      74.024  97.127  37.183  1.00146.55           C  
ATOM   1909  CG1 VAL A 126      73.737  98.544  36.702  1.00146.55           C  
ATOM   1910  CG2 VAL A 126      74.959  97.148  38.381  1.00146.55           C  
ATOM   1911  H   VAL A 126      72.382  97.663  39.185  1.00  0.00           H  
ATOM   1912  HA  VAL A 126      72.098  96.433  36.566  1.00  0.00           H  
ATOM   1913  HB  VAL A 126      74.532  96.600  36.376  1.00  0.00           H  
ATOM   1914 HG11 VAL A 126      74.677  99.058  36.502  1.00  0.00           H  
ATOM   1915 HG12 VAL A 126      73.144  98.505  35.788  1.00  0.00           H  
ATOM   1916 HG13 VAL A 126      73.184  99.084  37.471  1.00  0.00           H  
ATOM   1917 HG21 VAL A 126      75.871  97.685  38.121  1.00  0.00           H  
ATOM   1918 HG22 VAL A 126      74.469  97.648  39.216  1.00  0.00           H  
ATOM   1919 HG23 VAL A 126      75.209  96.126  38.666  1.00  0.00           H  
ATOM   1920  N   ILE A 127      73.040  94.519  39.058  1.00149.23           N  
ATOM   1921  CA  ILE A 127      73.110  93.099  39.404  1.00149.23           C  
ATOM   1922  C   ILE A 127      71.778  92.407  39.115  1.00149.23           C  
ATOM   1923  O   ILE A 127      71.751  91.263  38.644  1.00149.23           O  
ATOM   1924  CB  ILE A 127      73.568  92.931  40.869  1.00149.23           C  
ATOM   1925  CG1 ILE A 127      75.035  93.344  41.011  1.00149.23           C  
ATOM   1926  CG2 ILE A 127      73.396  91.503  41.381  1.00149.23           C  
ATOM   1927  CD1 ILE A 127      75.984  92.522  40.165  1.00149.23           C  
ATOM   1928  H   ILE A 127      73.077  95.215  39.789  1.00  0.00           H  
ATOM   1929  HA  ILE A 127      73.866  92.640  38.767  1.00  0.00           H  
ATOM   1930  HB  ILE A 127      72.966  93.592  41.493  1.00  0.00           H  
ATOM   1931 HG13 ILE A 127      75.331  93.274  42.058  1.00  0.00           H  
ATOM   1932 HG12 ILE A 127      75.141  94.398  40.753  1.00  0.00           H  
ATOM   1933 HG21 ILE A 127      73.734  91.444  42.416  1.00  0.00           H  
ATOM   1934 HG22 ILE A 127      72.345  91.221  41.326  1.00  0.00           H  
ATOM   1935 HG23 ILE A 127      73.987  90.823  40.767  1.00  0.00           H  
ATOM   1936 HD11 ILE A 127      77.005  92.873  40.318  1.00  0.00           H  
ATOM   1937 HD12 ILE A 127      75.913  91.473  40.454  1.00  0.00           H  
ATOM   1938 HD13 ILE A 127      75.718  92.628  39.113  1.00  0.00           H  
ATOM   1939  N   LYS A 128      70.659  93.109  39.329  1.00150.52           N  
ATOM   1940  CA  LYS A 128      69.348  92.570  38.971  1.00150.52           C  
ATOM   1941  C   LYS A 128      69.199  92.407  37.460  1.00150.52           C  
ATOM   1942  O   LYS A 128      68.624  91.416  36.991  1.00150.52           O  
ATOM   1943  CB  LYS A 128      68.254  93.482  39.529  1.00150.52           C  
ATOM   1944  CG  LYS A 128      66.831  93.000  39.304  1.00150.52           C  
ATOM   1945  CD  LYS A 128      65.833  93.941  39.963  1.00150.52           C  
ATOM   1946  CE  LYS A 128      64.400  93.502  39.713  1.00150.52           C  
ATOM   1947  NZ  LYS A 128      63.421  94.416  40.364  1.00150.52           N1+
ATOM   1948  H   LYS A 128      70.711  94.028  39.745  1.00  0.00           H  
ATOM   1949  HA  LYS A 128      69.244  91.588  39.433  1.00  0.00           H  
ATOM   1950  HB3 LYS A 128      68.367  94.481  39.107  1.00  0.00           H  
ATOM   1951  HB2 LYS A 128      68.419  93.632  40.596  1.00  0.00           H  
ATOM   1952  HG3 LYS A 128      66.716  91.999  39.721  1.00  0.00           H  
ATOM   1953  HG2 LYS A 128      66.630  92.949  38.234  1.00  0.00           H  
ATOM   1954  HD3 LYS A 128      65.976  94.950  39.576  1.00  0.00           H  
ATOM   1955  HD2 LYS A 128      66.020  93.974  41.036  1.00  0.00           H  
ATOM   1956  HE3 LYS A 128      64.259  92.490  40.093  1.00  0.00           H  
ATOM   1957  HE2 LYS A 128      64.211  93.474  38.640  1.00  0.00           H  
ATOM   1958  HZ1 LYS A 128      63.456  94.289  41.365  1.00  0.00           H  
ATOM   1959  HZ2 LYS A 128      63.651  95.373  40.138  1.00  0.00           H  
ATOM   1960  HZ3 LYS A 128      62.491  94.206  40.031  1.00  0.00           H  
ATOM   1961  N   ARG A 129      69.723  93.364  36.686  1.00148.44           N  
ATOM   1962  CA  ARG A 129      69.673  93.261  35.228  1.00148.44           C  
ATOM   1963  C   ARG A 129      70.551  92.126  34.712  1.00148.44           C  
ATOM   1964  O   ARG A 129      70.203  91.470  33.723  1.00148.44           O  
ATOM   1965  CB  ARG A 129      70.081  94.587  34.586  1.00148.44           C  
ATOM   1966  CG  ARG A 129      69.071  95.705  34.777  1.00148.44           C  
ATOM   1967  CD  ARG A 129      69.550  96.998  34.141  1.00148.44           C  
ATOM   1968  NE  ARG A 129      69.645  96.884  32.689  1.00148.44           N  
ATOM   1969  CZ  ARG A 129      68.638  97.120  31.855  1.00148.44           C  
ATOM   1970  NH1 ARG A 129      67.453  97.484  32.327  1.00148.44           N  
ATOM   1971  NH2 ARG A 129      68.815  96.991  30.547  1.00148.44           N1+
ATOM   1972  H   ARG A 129      70.160  94.171  37.107  1.00  0.00           H  
ATOM   1973  HA  ARG A 129      68.643  93.049  34.940  1.00  0.00           H  
ATOM   1974  HB3 ARG A 129      70.254  94.435  33.521  1.00  0.00           H  
ATOM   1975  HB2 ARG A 129      71.046  94.900  34.985  1.00  0.00           H  
ATOM   1976  HG3 ARG A 129      68.904  95.865  35.842  1.00  0.00           H  
ATOM   1977  HG2 ARG A 129      68.119  95.413  34.333  1.00  0.00           H  
ATOM   1978  HD3 ARG A 129      70.526  97.263  34.549  1.00  0.00           H  
ATOM   1979  HD2 ARG A 129      68.863  97.804  34.397  1.00  0.00           H  
ATOM   1980  HE  ARG A 129      70.546  96.606  32.327  1.00  0.00           H  
ATOM   1981 HH12 ARG A 129      66.689  97.663  31.691  1.00  0.00           H  
ATOM   1982 HH11 ARG A 129      67.314  97.582  33.323  1.00  0.00           H  
ATOM   1983 HH22 ARG A 129      68.049  97.171  29.914  1.00  0.00           H  
ATOM   1984 HH21 ARG A 129      69.716  96.713  30.184  1.00  0.00           H  
ATOM   1985  N   LEU A 130      71.700  91.891  35.353  1.00143.18           N  
ATOM   1986  CA  LEU A 130      72.525  90.744  34.981  1.00143.18           C  
ATOM   1987  C   LEU A 130      71.857  89.428  35.368  1.00143.18           C  
ATOM   1988  O   LEU A 130      71.879  88.464  34.596  1.00143.18           O  
ATOM   1989  CB  LEU A 130      73.908  90.857  35.620  1.00143.18           C  
ATOM   1990  CG  LEU A 130      74.769  92.004  35.087  1.00143.18           C  
ATOM   1991  CD1 LEU A 130      76.068  92.120  35.870  1.00143.18           C  
ATOM   1992  CD2 LEU A 130      75.028  91.842  33.597  1.00143.18           C  
ATOM   1993  H   LEU A 130      71.999  92.507  36.096  1.00  0.00           H  
ATOM   1994  HA  LEU A 130      72.651  90.754  33.898  1.00  0.00           H  
ATOM   1995  HB3 LEU A 130      74.442  89.916  35.493  1.00  0.00           H  
ATOM   1996  HB2 LEU A 130      73.799  90.959  36.700  1.00  0.00           H  
ATOM   1997  HG  LEU A 130      74.212  92.930  35.228  1.00  0.00           H  
ATOM   1998 HD11 LEU A 130      76.661  92.943  35.471  1.00  0.00           H  
ATOM   1999 HD12 LEU A 130      75.844  92.310  36.920  1.00  0.00           H  
ATOM   2000 HD13 LEU A 130      76.631  91.191  35.781  1.00  0.00           H  
ATOM   2001 HD21 LEU A 130      75.642  92.670  33.242  1.00  0.00           H  
ATOM   2002 HD22 LEU A 130      75.549  90.901  33.418  1.00  0.00           H  
ATOM   2003 HD23 LEU A 130      74.079  91.839  33.061  1.00  0.00           H  
ATOM   2004  N   TRP A 131      71.248  89.376  36.557  1.00145.03           N  
ATOM   2005  CA  TRP A 131      70.546  88.188  37.033  1.00145.03           C  
ATOM   2006  C   TRP A 131      69.283  87.892  36.229  1.00145.03           C  
ATOM   2007  O   TRP A 131      68.800  86.755  36.258  1.00145.03           O  
ATOM   2008  CB  TRP A 131      70.213  88.365  38.520  1.00145.03           C  
ATOM   2009  CG  TRP A 131      69.583  87.174  39.182  1.00145.03           C  
ATOM   2010  CD1 TRP A 131      68.267  87.020  39.507  1.00145.03           C  
ATOM   2011  CD2 TRP A 131      70.243  85.972  39.596  1.00145.03           C  
ATOM   2012  NE1 TRP A 131      68.067  85.797  40.101  1.00145.03           N  
ATOM   2013  CE2 TRP A 131      69.264  85.134  40.167  1.00145.03           C  
ATOM   2014  CE3 TRP A 131      71.566  85.523  39.540  1.00145.03           C  
ATOM   2015  CZ2 TRP A 131      69.566  83.873  40.678  1.00145.03           C  
ATOM   2016  CZ3 TRP A 131      71.865  84.271  40.048  1.00145.03           C  
ATOM   2017  CH2 TRP A 131      70.869  83.461  40.609  1.00145.03           C  
ATOM   2018  H   TRP A 131      71.262  90.181  37.167  1.00  0.00           H  
ATOM   2019  HA  TRP A 131      71.218  87.335  36.935  1.00  0.00           H  
ATOM   2020  HB3 TRP A 131      69.563  89.231  38.643  1.00  0.00           H  
ATOM   2021  HB2 TRP A 131      71.118  88.642  39.061  1.00  0.00           H  
ATOM   2022  HD1 TRP A 131      67.561  87.807  39.287  1.00  0.00           H  
ATOM   2023  HE1 TRP A 131      67.142  85.528  40.404  1.00  0.00           H  
ATOM   2024  HE3 TRP A 131      72.331  86.150  39.106  1.00  0.00           H  
ATOM   2025  HZ2 TRP A 131      68.785  83.263  41.107  1.00  0.00           H  
ATOM   2026  HZ3 TRP A 131      72.880  83.904  40.016  1.00  0.00           H  
ATOM   2027  HH2 TRP A 131      71.150  82.491  40.992  1.00  0.00           H  
ATOM   2028  N   LYS A 132      68.745  88.892  35.517  1.00148.00           N  
ATOM   2029  CA  LYS A 132      67.564  88.693  34.678  1.00148.00           C  
ATOM   2030  C   LYS A 132      67.819  87.692  33.552  1.00148.00           C  
ATOM   2031  O   LYS A 132      66.895  86.987  33.127  1.00148.00           O  
ATOM   2032  CB  LYS A 132      67.113  90.044  34.112  1.00148.00           C  
ATOM   2033  CG  LYS A 132      65.812  90.026  33.321  1.00148.00           C  
ATOM   2034  CD  LYS A 132      65.406  91.427  32.897  1.00148.00           C  
ATOM   2035  CE  LYS A 132      64.196  91.395  31.978  1.00148.00           C  
ATOM   2036  NZ  LYS A 132      62.979  90.900  32.679  1.00148.00           N1+
ATOM   2037  H   LYS A 132      69.156  89.814  35.551  1.00  0.00           H  
ATOM   2038  HA  LYS A 132      66.763  88.302  35.305  1.00  0.00           H  
ATOM   2039  HB3 LYS A 132      67.907  90.457  33.490  1.00  0.00           H  
ATOM   2040  HB2 LYS A 132      67.030  90.765  34.925  1.00  0.00           H  
ATOM   2041  HG3 LYS A 132      65.022  89.589  33.932  1.00  0.00           H  
ATOM   2042  HG2 LYS A 132      65.934  89.400  32.437  1.00  0.00           H  
ATOM   2043  HD3 LYS A 132      66.239  91.906  32.383  1.00  0.00           H  
ATOM   2044  HD2 LYS A 132      65.174  92.021  33.781  1.00  0.00           H  
ATOM   2045  HE3 LYS A 132      64.408  90.754  31.122  1.00  0.00           H  
ATOM   2046  HE2 LYS A 132      64.009  92.396  31.590  1.00  0.00           H  
ATOM   2047  HZ1 LYS A 132      62.953  91.277  33.616  1.00  0.00           H  
ATOM   2048  HZ2 LYS A 132      62.156  91.196  32.175  1.00  0.00           H  
ATOM   2049  HZ3 LYS A 132      63.002  89.891  32.723  1.00  0.00           H  
ATOM   2050  N   ASP A 133      69.060  87.604  33.071  1.00137.36           N  
ATOM   2051  CA  ASP A 133      69.424  86.600  32.078  1.00137.36           C  
ATOM   2052  C   ASP A 133      69.339  85.203  32.688  1.00137.36           C  
ATOM   2053  O   ASP A 133      69.843  84.962  33.790  1.00137.36           O  
ATOM   2054  CB  ASP A 133      70.835  86.868  31.552  1.00137.36           C  
ATOM   2055  CG  ASP A 133      71.144  86.105  30.271  1.00137.36           C  
ATOM   2056  OD1 ASP A 133      70.261  85.385  29.758  1.00137.36           O  
ATOM   2057  OD2 ASP A 133      72.283  86.229  29.774  1.00137.36           O1-
ATOM   2058  H   ASP A 133      69.773  88.242  33.394  1.00  0.00           H  
ATOM   2059  HA  ASP A 133      68.723  86.661  31.246  1.00  0.00           H  
ATOM   2060  HB3 ASP A 133      71.564  86.601  32.317  1.00  0.00           H  
ATOM   2061  HB2 ASP A 133      70.959  87.937  31.376  1.00  0.00           H  
ATOM   2062  N   SER A 134      68.679  84.290  31.967  1.00135.73           N  
ATOM   2063  CA  SER A 134      68.484  82.926  32.455  1.00135.73           C  
ATOM   2064  C   SER A 134      69.791  82.144  32.520  1.00135.73           C  
ATOM   2065  O   SER A 134      69.922  81.234  33.349  1.00135.73           O  
ATOM   2066  CB  SER A 134      67.477  82.194  31.568  1.00135.73           C  
ATOM   2067  OG  SER A 134      67.302  80.854  31.993  1.00135.73           O  
ATOM   2068  H   SER A 134      68.302  84.537  31.063  1.00  0.00           H  
ATOM   2069  HA  SER A 134      68.071  82.982  33.462  1.00  0.00           H  
ATOM   2070  HB3 SER A 134      67.828  82.205  30.536  1.00  0.00           H  
ATOM   2071  HB2 SER A 134      66.519  82.713  31.601  1.00  0.00           H  
ATOM   2072  HG  SER A 134      68.142  80.392  31.949  1.00  0.00           H  
ATOM   2073  N   GLY A 135      70.748  82.462  31.645  1.00137.84           N  
ATOM   2074  CA  GLY A 135      72.044  81.803  31.698  1.00137.84           C  
ATOM   2075  C   GLY A 135      72.819  82.126  32.961  1.00137.84           C  
ATOM   2076  O   GLY A 135      73.519  81.269  33.506  1.00137.84           O  
ATOM   2077  H   GLY A 135      70.575  83.164  30.940  1.00  0.00           H  
ATOM   2078  HA3 GLY A 135      72.633  82.092  30.828  1.00  0.00           H  
ATOM   2079  HA2 GLY A 135      71.905  80.724  31.624  1.00  0.00           H  
ATOM   2080  N   VAL A 136      72.690  83.363  33.450  1.00140.24           N  
ATOM   2081  CA  VAL A 136      73.328  83.759  34.703  1.00140.24           C  
ATOM   2082  C   VAL A 136      72.715  83.001  35.878  1.00140.24           C  
ATOM   2083  O   VAL A 136      73.418  82.606  36.818  1.00140.24           O  
ATOM   2084  CB  VAL A 136      73.218  85.288  34.871  1.00140.24           C  
ATOM   2085  CG1 VAL A 136      73.840  85.760  36.181  1.00140.24           C  
ATOM   2086  CG2 VAL A 136      73.867  85.985  33.687  1.00140.24           C  
ATOM   2087  H   VAL A 136      72.141  84.049  32.951  1.00  0.00           H  
ATOM   2088  HA  VAL A 136      74.385  83.498  34.644  1.00  0.00           H  
ATOM   2089  HB  VAL A 136      72.161  85.553  34.883  1.00  0.00           H  
ATOM   2090 HG11 VAL A 136      73.742  86.843  36.261  1.00  0.00           H  
ATOM   2091 HG12 VAL A 136      73.328  85.286  37.018  1.00  0.00           H  
ATOM   2092 HG13 VAL A 136      74.896  85.489  36.201  1.00  0.00           H  
ATOM   2093 HG21 VAL A 136      73.786  87.065  33.811  1.00  0.00           H  
ATOM   2094 HG22 VAL A 136      74.919  85.704  33.631  1.00  0.00           H  
ATOM   2095 HG23 VAL A 136      73.362  85.687  32.768  1.00  0.00           H  
ATOM   2096  N   GLN A 137      71.404  82.751  35.823  1.00145.18           N  
ATOM   2097  CA  GLN A 137      70.746  81.968  36.865  1.00145.18           C  
ATOM   2098  C   GLN A 137      71.155  80.500  36.802  1.00145.18           C  
ATOM   2099  O   GLN A 137      71.403  79.875  37.840  1.00145.18           O  
ATOM   2100  CB  GLN A 137      69.230  82.114  36.744  1.00145.18           C  
ATOM   2101  CG  GLN A 137      68.731  83.521  37.029  1.00145.18           C  
ATOM   2102  CD  GLN A 137      67.230  83.659  36.872  1.00145.18           C  
ATOM   2103  OE1 GLN A 137      66.545  82.714  36.480  1.00145.18           O  
ATOM   2104  NE2 GLN A 137      66.710  84.842  37.177  1.00145.18           N  
ATOM   2105  H   GLN A 137      70.854  83.105  35.053  1.00  0.00           H  
ATOM   2106  HA  GLN A 137      71.050  82.365  37.833  1.00  0.00           H  
ATOM   2107  HB3 GLN A 137      68.744  81.413  37.423  1.00  0.00           H  
ATOM   2108  HB2 GLN A 137      68.916  81.815  35.744  1.00  0.00           H  
ATOM   2109  HG3 GLN A 137      69.231  84.224  36.363  1.00  0.00           H  
ATOM   2110  HG2 GLN A 137      69.017  83.809  38.041  1.00  0.00           H  
ATOM   2111 HE22 GLN A 137      65.715  84.993  37.092  1.00  0.00           H  
ATOM   2112 HE21 GLN A 137      67.309  85.591  37.494  1.00  0.00           H  
ATOM   2113  N   ALA A 138      71.236  79.932  35.596  1.00140.46           N  
ATOM   2114  CA  ALA A 138      71.648  78.541  35.439  1.00140.46           C  
ATOM   2115  C   ALA A 138      73.144  78.332  35.646  1.00140.46           C  
ATOM   2116  O   ALA A 138      73.577  77.182  35.775  1.00140.46           O  
ATOM   2117  CB  ALA A 138      71.245  78.029  34.055  1.00140.46           C  
ATOM   2118  H   ALA A 138      71.010  80.467  34.770  1.00  0.00           H  
ATOM   2119  HA  ALA A 138      71.119  77.947  36.185  1.00  0.00           H  
ATOM   2120  HB1 ALA A 138      71.556  76.990  33.947  1.00  0.00           H  
ATOM   2121  HB2 ALA A 138      70.163  78.097  33.943  1.00  0.00           H  
ATOM   2122  HB3 ALA A 138      71.728  78.635  33.288  1.00  0.00           H  
ATOM   2123  N   CYS A 139      73.937  79.407  35.671  1.00139.68           N  
ATOM   2124  CA  CYS A 139      75.374  79.296  35.896  1.00139.68           C  
ATOM   2125  C   CYS A 139      75.716  78.867  37.321  1.00139.68           C  
ATOM   2126  O   CYS A 139      76.821  78.364  37.549  1.00139.68           O  
ATOM   2127  CB  CYS A 139      76.041  80.636  35.564  1.00139.68           C  
ATOM   2128  SG  CYS A 139      77.853  80.669  35.582  1.00139.68           S  
ATOM   2129  H   CYS A 139      73.545  80.327  35.532  1.00  0.00           H  
ATOM   2130  HA  CYS A 139      75.767  78.543  35.212  1.00  0.00           H  
ATOM   2131  HB3 CYS A 139      75.661  81.403  36.239  1.00  0.00           H  
ATOM   2132  HB2 CYS A 139      75.685  80.983  34.594  1.00  0.00           H  
ATOM   2133  HG  CYS A 139      78.280  81.897  35.275  1.00  0.00           H  
ATOM   2134  N   PHE A 140      74.795  79.043  38.275  1.00138.23           N  
ATOM   2135  CA  PHE A 140      75.074  78.707  39.671  1.00138.23           C  
ATOM   2136  C   PHE A 140      75.239  77.203  39.872  1.00138.23           C  
ATOM   2137  O   PHE A 140      76.058  76.770  40.693  1.00138.23           O  
ATOM   2138  CB  PHE A 140      73.962  79.249  40.570  1.00138.23           C  
ATOM   2139  CG  PHE A 140      74.174  78.970  42.029  1.00138.23           C  
ATOM   2140  CD1 PHE A 140      75.132  79.669  42.747  1.00138.23           C  
ATOM   2141  CD2 PHE A 140      73.410  78.016  42.687  1.00138.23           C  
ATOM   2142  CE1 PHE A 140      75.333  79.417  44.093  1.00138.23           C  
ATOM   2143  CE2 PHE A 140      73.604  77.761  44.033  1.00138.23           C  
ATOM   2144  CZ  PHE A 140      74.568  78.462  44.736  1.00138.23           C  
ATOM   2145  H   PHE A 140      73.886  79.414  38.037  1.00  0.00           H  
ATOM   2146  HA  PHE A 140      76.008  79.192  39.957  1.00  0.00           H  
ATOM   2147  HB3 PHE A 140      73.006  78.829  40.257  1.00  0.00           H  
ATOM   2148  HB2 PHE A 140      73.866  80.324  40.418  1.00  0.00           H  
ATOM   2149  HD1 PHE A 140      75.732  80.421  42.257  1.00  0.00           H  
ATOM   2150  HD2 PHE A 140      72.655  77.464  42.148  1.00  0.00           H  
ATOM   2151  HE1 PHE A 140      76.086  79.966  44.639  1.00  0.00           H  
ATOM   2152  HE2 PHE A 140      73.004  77.016  44.533  1.00  0.00           H  
ATOM   2153  HZ  PHE A 140      74.723  78.263  45.786  1.00  0.00           H  
ATOM   2154  N   ASN A 141      74.473  76.395  39.130  1.00149.06           N  
ATOM   2155  CA  ASN A 141      74.591  74.942  39.232  1.00149.06           C  
ATOM   2156  C   ASN A 141      75.952  74.464  38.734  1.00149.06           C  
ATOM   2157  O   ASN A 141      76.550  73.553  39.320  1.00149.06           O  
ATOM   2158  CB  ASN A 141      73.458  74.275  38.449  1.00149.06           C  
ATOM   2159  CG  ASN A 141      73.265  72.812  38.818  1.00149.06           C  
ATOM   2160  OD1 ASN A 141      72.313  72.162  38.159  1.00149.06           O  
ATOM   2161  ND2 ASN A 141      73.958  72.274  39.682  1.00149.06           N  
ATOM   2162  H   ASN A 141      73.800  76.787  38.487  1.00  0.00           H  
ATOM   2163  HA  ASN A 141      74.493  74.663  40.281  1.00  0.00           H  
ATOM   2164  HB3 ASN A 141      73.660  74.355  37.381  1.00  0.00           H  
ATOM   2165  HB2 ASN A 141      72.529  74.818  38.623  1.00  0.00           H  
ATOM   2166 HD22 ASN A 141      73.813  71.301  39.912  1.00  0.00           H  
ATOM   2167 HD21 ASN A 141      74.671  72.806  40.161  1.00  0.00           H  
ATOM   2168  N   ARG A 142      76.458  75.068  37.656  1.00143.15           N  
ATOM   2169  CA  ARG A 142      77.814  74.771  37.206  1.00143.15           C  
ATOM   2170  C   ARG A 142      78.860  75.333  38.162  1.00143.15           C  
ATOM   2171  O   ARG A 142      79.947  74.760  38.296  1.00143.15           O  
ATOM   2172  CB  ARG A 142      78.030  75.322  35.798  1.00143.15           C  
ATOM   2173  CG  ARG A 142      77.197  74.635  34.729  1.00143.15           C  
ATOM   2174  CD  ARG A 142      77.438  75.264  33.369  1.00143.15           C  
ATOM   2175  NE  ARG A 142      78.809  75.057  32.914  1.00143.15           N  
ATOM   2176  CZ  ARG A 142      79.338  75.646  31.847  1.00143.15           C  
ATOM   2177  NH1 ARG A 142      78.611  76.484  31.120  1.00143.15           N  
ATOM   2178  NH2 ARG A 142      80.596  75.400  31.507  1.00143.15           N1+
ATOM   2179  H   ARG A 142      75.901  75.737  37.144  1.00  0.00           H  
ATOM   2180  HA  ARG A 142      77.932  73.688  37.170  1.00  0.00           H  
ATOM   2181  HB3 ARG A 142      79.086  75.245  35.538  1.00  0.00           H  
ATOM   2182  HB2 ARG A 142      77.816  76.391  35.791  1.00  0.00           H  
ATOM   2183  HG3 ARG A 142      76.140  74.716  34.984  1.00  0.00           H  
ATOM   2184  HG2 ARG A 142      77.457  73.577  34.691  1.00  0.00           H  
ATOM   2185  HD3 ARG A 142      77.231  76.333  33.422  1.00  0.00           H  
ATOM   2186  HD2 ARG A 142      76.747  74.835  32.644  1.00  0.00           H  
ATOM   2187  HE  ARG A 142      79.365  74.420  33.467  1.00  0.00           H  
ATOM   2188 HH12 ARG A 142      79.015  76.931  30.309  1.00  0.00           H  
ATOM   2189 HH11 ARG A 142      77.653  76.675  31.377  1.00  0.00           H  
ATOM   2190 HH22 ARG A 142      80.997  75.848  30.696  1.00  0.00           H  
ATOM   2191 HH21 ARG A 142      81.153  74.764  32.059  1.00  0.00           H  
ATOM   2192  N   SER A 143      78.555  76.452  38.824  1.00140.17           N  
ATOM   2193  CA  SER A 143      79.473  77.033  39.798  1.00140.17           C  
ATOM   2194  C   SER A 143      79.566  76.206  41.074  1.00140.17           C  
ATOM   2195  O   SER A 143      80.552  76.333  41.809  1.00140.17           O  
ATOM   2196  CB  SER A 143      79.046  78.462  40.134  1.00140.17           C  
ATOM   2197  OG  SER A 143      79.134  79.302  38.996  1.00140.17           O  
ATOM   2198  H   SER A 143      77.673  76.914  38.655  1.00  0.00           H  
ATOM   2199  HA  SER A 143      80.465  77.073  39.347  1.00  0.00           H  
ATOM   2200  HB3 SER A 143      79.684  78.855  40.925  1.00  0.00           H  
ATOM   2201  HB2 SER A 143      78.020  78.457  40.503  1.00  0.00           H  
ATOM   2202  HG  SER A 143      78.410  79.107  38.397  1.00  0.00           H  
ATOM   2203  N   ARG A 144      78.555  75.374  41.351  1.00138.57           N  
ATOM   2204  CA  ARG A 144      78.600  74.437  42.476  1.00138.57           C  
ATOM   2205  C   ARG A 144      79.733  73.416  42.372  1.00138.57           C  
ATOM   2206  O   ARG A 144      80.081  72.800  43.387  1.00138.57           O  
ATOM   2207  CB  ARG A 144      77.272  73.685  42.594  1.00138.57           C  
ATOM   2208  CG  ARG A 144      76.097  74.527  43.050  1.00138.57           C  
ATOM   2209  CD  ARG A 144      74.810  73.716  43.052  1.00138.57           C  
ATOM   2210  NE  ARG A 144      73.656  74.533  43.415  1.00138.57           N  
ATOM   2211  CZ  ARG A 144      72.400  74.099  43.413  1.00138.57           C  
ATOM   2212  NH1 ARG A 144      72.127  72.849  43.065  1.00138.57           N  
ATOM   2213  NH2 ARG A 144      71.415  74.917  43.758  1.00138.57           N1+
ATOM   2214  H   ARG A 144      77.725  75.379  40.775  1.00  0.00           H  
ATOM   2215  HA  ARG A 144      78.746  75.012  43.390  1.00  0.00           H  
ATOM   2216  HB3 ARG A 144      77.395  72.840  43.272  1.00  0.00           H  
ATOM   2217  HB2 ARG A 144      77.034  73.222  41.637  1.00  0.00           H  
ATOM   2218  HG3 ARG A 144      75.985  75.384  42.386  1.00  0.00           H  
ATOM   2219  HG2 ARG A 144      76.289  74.905  44.054  1.00  0.00           H  
ATOM   2220  HD3 ARG A 144      74.904  72.888  43.755  1.00  0.00           H  
ATOM   2221  HD2 ARG A 144      74.652  73.284  42.064  1.00  0.00           H  
ATOM   2222  HE  ARG A 144      73.861  75.486  43.680  1.00  0.00           H  
ATOM   2223 HH12 ARG A 144      71.171  72.522  43.064  1.00  0.00           H  
ATOM   2224 HH11 ARG A 144      72.875  72.224  42.800  1.00  0.00           H  
ATOM   2225 HH22 ARG A 144      70.460  74.587  43.756  1.00  0.00           H  
ATOM   2226 HH21 ARG A 144      71.619  75.870  44.022  1.00  0.00           H  
ATOM   2227  N   GLU A 145      80.284  73.200  41.172  1.00134.28           N  
ATOM   2228  CA  GLU A 145      81.345  72.216  40.967  1.00134.28           C  
ATOM   2229  C   GLU A 145      82.615  72.587  41.728  1.00134.28           C  
ATOM   2230  O   GLU A 145      83.091  71.825  42.577  1.00134.28           O  
ATOM   2231  CB  GLU A 145      81.636  72.082  39.471  1.00134.28           C  
ATOM   2232  CG  GLU A 145      80.491  71.495  38.665  1.00134.28           C  
ATOM   2233  CD  GLU A 145      80.787  71.461  37.179  1.00134.28           C  
ATOM   2234  OE1 GLU A 145      81.830  72.012  36.767  1.00134.28           O  
ATOM   2235  OE2 GLU A 145      79.976  70.888  36.422  1.00134.28           O1-
ATOM   2236  H   GLU A 145      79.968  73.726  40.369  1.00  0.00           H  
ATOM   2237  HA  GLU A 145      80.994  71.252  41.335  1.00  0.00           H  
ATOM   2238  HB3 GLU A 145      82.528  71.471  39.330  1.00  0.00           H  
ATOM   2239  HB2 GLU A 145      81.900  73.059  39.065  1.00  0.00           H  
ATOM   2240  HG3 GLU A 145      79.587  72.078  38.841  1.00  0.00           H  
ATOM   2241  HG2 GLU A 145      80.281  70.485  39.016  1.00  0.00           H  
ATOM   2242  N   TYR A 146      83.178  73.758  41.439  1.00128.42           N  
ATOM   2243  CA  TYR A 146      84.416  74.173  42.082  1.00128.42           C  
ATOM   2244  C   TYR A 146      84.124  74.729  43.478  1.00128.42           C  
ATOM   2245  O   TYR A 146      82.985  74.722  43.956  1.00128.42           O  
ATOM   2246  CB  TYR A 146      85.162  75.180  41.205  1.00128.42           C  
ATOM   2247  CG  TYR A 146      84.517  76.545  41.091  1.00128.42           C  
ATOM   2248  CD1 TYR A 146      83.509  76.789  40.166  1.00128.42           C  
ATOM   2249  CD2 TYR A 146      84.954  77.604  41.878  1.00128.42           C  
ATOM   2250  CE1 TYR A 146      82.930  78.041  40.057  1.00128.42           C  
ATOM   2251  CE2 TYR A 146      84.380  78.855  41.781  1.00128.42           C  
ATOM   2252  CZ  TYR A 146      83.371  79.068  40.868  1.00128.42           C  
ATOM   2253  OH  TYR A 146      82.803  80.316  40.767  1.00128.42           O  
ATOM   2254  H   TYR A 146      82.746  74.373  40.765  1.00  0.00           H  
ATOM   2255  HA  TYR A 146      85.048  73.292  42.196  1.00  0.00           H  
ATOM   2256  HB3 TYR A 146      85.295  74.760  40.208  1.00  0.00           H  
ATOM   2257  HB2 TYR A 146      86.181  75.293  41.574  1.00  0.00           H  
ATOM   2258  HD1 TYR A 146      83.166  75.995  39.519  1.00  0.00           H  
ATOM   2259  HD2 TYR A 146      85.758  77.457  42.583  1.00  0.00           H  
ATOM   2260  HE1 TYR A 146      82.139  78.210  39.341  1.00  0.00           H  
ATOM   2261  HE2 TYR A 146      84.723  79.657  42.418  1.00  0.00           H  
ATOM   2262  HH  TYR A 146      81.933  80.241  40.368  1.00  0.00           H  
ATOM   2263  N   GLN A 147      85.180  75.201  44.146  1.00132.43           N  
ATOM   2264  CA  GLN A 147      85.079  75.699  45.516  1.00132.43           C  
ATOM   2265  C   GLN A 147      84.246  76.976  45.571  1.00132.43           C  
ATOM   2266  O   GLN A 147      84.624  78.003  44.999  1.00132.43           O  
ATOM   2267  CB  GLN A 147      86.471  75.950  46.094  1.00132.43           C  
ATOM   2268  CG  GLN A 147      87.304  74.695  46.339  1.00132.43           C  
ATOM   2269  CD  GLN A 147      88.064  74.238  45.108  1.00132.43           C  
ATOM   2270  OE1 GLN A 147      88.241  74.998  44.156  1.00132.43           O  
ATOM   2271  NE2 GLN A 147      88.519  72.991  45.124  1.00132.43           N  
ATOM   2272  H   GLN A 147      86.088  75.222  43.705  1.00  0.00           H  
ATOM   2273  HA  GLN A 147      84.586  74.940  46.123  1.00  0.00           H  
ATOM   2274  HB3 GLN A 147      86.379  76.509  47.025  1.00  0.00           H  
ATOM   2275  HB2 GLN A 147      87.019  76.623  45.435  1.00  0.00           H  
ATOM   2276  HG3 GLN A 147      86.654  73.890  46.683  1.00  0.00           H  
ATOM   2277  HG2 GLN A 147      88.007  74.880  47.151  1.00  0.00           H  
ATOM   2278 HE22 GLN A 147      89.032  72.631  44.332  1.00  0.00           H  
ATOM   2279 HE21 GLN A 147      88.352  72.403  45.928  1.00  0.00           H  
ATOM   2280  N   LEU A 148      83.127  76.916  46.289  1.00129.57           N  
ATOM   2281  CA  LEU A 148      82.174  78.013  46.336  1.00129.57           C  
ATOM   2282  C   LEU A 148      81.534  78.013  47.718  1.00129.57           C  
ATOM   2283  O   LEU A 148      81.577  77.010  48.437  1.00129.57           O  
ATOM   2284  CB  LEU A 148      81.125  77.873  45.218  1.00129.57           C  
ATOM   2285  CG  LEU A 148      80.119  78.984  44.897  1.00129.57           C  
ATOM   2286  CD1 LEU A 148      80.836  80.229  44.394  1.00129.57           C  
ATOM   2287  CD2 LEU A 148      79.080  78.510  43.894  1.00129.57           C  
ATOM   2288  H   LEU A 148      82.916  76.087  46.826  1.00  0.00           H  
ATOM   2289  HA  LEU A 148      82.711  78.951  46.198  1.00  0.00           H  
ATOM   2290  HB3 LEU A 148      80.581  76.940  45.364  1.00  0.00           H  
ATOM   2291  HB2 LEU A 148      81.632  77.583  44.297  1.00  0.00           H  
ATOM   2292  HG  LEU A 148      79.601  79.245  45.820  1.00  0.00           H  
ATOM   2293 HD11 LEU A 148      80.104  81.006  44.172  1.00  0.00           H  
ATOM   2294 HD12 LEU A 148      81.524  80.587  45.160  1.00  0.00           H  
ATOM   2295 HD13 LEU A 148      81.394  79.987  43.490  1.00  0.00           H  
ATOM   2296 HD21 LEU A 148      78.380  79.319  43.685  1.00  0.00           H  
ATOM   2297 HD22 LEU A 148      79.576  78.212  42.970  1.00  0.00           H  
ATOM   2298 HD23 LEU A 148      78.538  77.659  44.306  1.00  0.00           H  
ATOM   2299  N   ASN A 149      80.965  79.158  48.095  1.00127.07           N  
ATOM   2300  CA  ASN A 149      80.306  79.291  49.388  1.00127.07           C  
ATOM   2301  C   ASN A 149      79.050  78.430  49.442  1.00127.07           C  
ATOM   2302  O   ASN A 149      78.249  78.419  48.501  1.00127.07           O  
ATOM   2303  CB  ASN A 149      79.954  80.753  49.651  1.00127.07           C  
ATOM   2304  CG  ASN A 149      81.177  81.610  49.901  1.00127.07           C  
ATOM   2305  OD1 ASN A 149      82.098  81.205  50.609  1.00127.07           O  
ATOM   2306  ND2 ASN A 149      81.193  82.802  49.317  1.00127.07           N  
ATOM   2307  H   ASN A 149      80.985  79.958  47.479  1.00  0.00           H  
ATOM   2308  HA  ASN A 149      80.993  78.954  50.164  1.00  0.00           H  
ATOM   2309  HB3 ASN A 149      79.286  80.816  50.510  1.00  0.00           H  
ATOM   2310  HB2 ASN A 149      79.400  81.151  48.801  1.00  0.00           H  
ATOM   2311 HD22 ASN A 149      81.983  83.418  49.448  1.00  0.00           H  
ATOM   2312 HD21 ASN A 149      80.415  83.093  48.742  1.00  0.00           H  
ATOM   2313  N   ASP A 150      78.890  77.694  50.544  1.00135.05           N  
ATOM   2314  CA  ASP A 150      77.696  76.875  50.724  1.00135.05           C  
ATOM   2315  C   ASP A 150      76.470  77.741  50.982  1.00135.05           C  
ATOM   2316  O   ASP A 150      75.386  77.467  50.453  1.00135.05           O  
ATOM   2317  CB  ASP A 150      77.905  75.886  51.870  1.00135.05           C  
ATOM   2318  CG  ASP A 150      78.922  74.814  51.535  1.00135.05           C  
ATOM   2319  OD1 ASP A 150      79.060  74.476  50.340  1.00135.05           O  
ATOM   2320  OD2 ASP A 150      79.583  74.308  52.466  1.00135.05           O1-
ATOM   2321  H   ASP A 150      79.599  77.701  51.263  1.00  0.00           H  
ATOM   2322  HA  ASP A 150      77.528  76.308  49.808  1.00  0.00           H  
ATOM   2323  HB3 ASP A 150      76.954  75.417  52.122  1.00  0.00           H  
ATOM   2324  HB2 ASP A 150      78.228  76.426  52.760  1.00  0.00           H  
ATOM   2325  N   SER A 151      76.622  78.789  51.785  1.00134.71           N  
ATOM   2326  CA  SER A 151      75.540  79.738  52.045  1.00134.71           C  
ATOM   2327  C   SER A 151      75.547  80.881  51.034  1.00134.71           C  
ATOM   2328  O   SER A 151      75.570  82.057  51.393  1.00134.71           O  
ATOM   2329  CB  SER A 151      75.645  80.266  53.471  1.00134.71           C  
ATOM   2330  OG  SER A 151      76.818  81.041  53.641  1.00134.71           O  
ATOM   2331  H   SER A 151      77.509  78.952  52.240  1.00  0.00           H  
ATOM   2332  HA  SER A 151      74.593  79.207  51.949  1.00  0.00           H  
ATOM   2333  HB3 SER A 151      75.659  79.428  54.168  1.00  0.00           H  
ATOM   2334  HB2 SER A 151      74.771  80.876  53.697  1.00  0.00           H  
ATOM   2335  HG  SER A 151      76.862  81.362  54.545  1.00  0.00           H  
ATOM   2336  N   ALA A 152      75.534  80.534  49.748  1.00133.33           N  
ATOM   2337  CA  ALA A 152      75.510  81.515  48.673  1.00133.33           C  
ATOM   2338  C   ALA A 152      74.184  81.577  47.936  1.00133.33           C  
ATOM   2339  O   ALA A 152      73.811  82.652  47.464  1.00133.33           O  
ATOM   2340  CB  ALA A 152      76.626  81.228  47.661  1.00133.33           C  
ATOM   2341  H   ALA A 152      75.541  79.558  49.488  1.00  0.00           H  
ATOM   2342  HA  ALA A 152      75.697  82.496  49.110  1.00  0.00           H  
ATOM   2343  HB1 ALA A 152      76.594  81.971  46.864  1.00  0.00           H  
ATOM   2344  HB2 ALA A 152      77.593  81.275  48.162  1.00  0.00           H  
ATOM   2345  HB3 ALA A 152      76.486  80.234  47.237  1.00  0.00           H  
ATOM   2346  N   ALA A 153      73.472  80.450  47.823  1.00137.52           N  
ATOM   2347  CA  ALA A 153      72.193  80.425  47.119  1.00137.52           C  
ATOM   2348  C   ALA A 153      71.126  81.240  47.838  1.00137.52           C  
ATOM   2349  O   ALA A 153      70.234  81.795  47.186  1.00137.52           O  
ATOM   2350  CB  ALA A 153      71.718  78.983  46.942  1.00137.52           C  
ATOM   2351  H   ALA A 153      73.817  79.592  48.229  1.00  0.00           H  
ATOM   2352  HA  ALA A 153      72.341  80.858  46.130  1.00  0.00           H  
ATOM   2353  HB1 ALA A 153      70.763  78.976  46.416  1.00  0.00           H  
ATOM   2354  HB2 ALA A 153      72.455  78.426  46.364  1.00  0.00           H  
ATOM   2355  HB3 ALA A 153      71.596  78.517  47.920  1.00  0.00           H  
ATOM   2356  N   TYR A 154      71.202  81.315  49.172  1.00135.31           N  
ATOM   2357  CA  TYR A 154      70.250  82.108  49.945  1.00135.31           C  
ATOM   2358  C   TYR A 154      70.373  83.594  49.631  1.00135.31           C  
ATOM   2359  O   TYR A 154      69.369  84.314  49.597  1.00135.31           O  
ATOM   2360  CB  TYR A 154      70.459  81.854  51.438  1.00135.31           C  
ATOM   2361  CG  TYR A 154      69.498  82.597  52.336  1.00135.31           C  
ATOM   2362  CD1 TYR A 154      68.176  82.187  52.460  1.00135.31           C  
ATOM   2363  CD2 TYR A 154      69.917  83.702  53.070  1.00135.31           C  
ATOM   2364  CE1 TYR A 154      67.293  82.862  53.284  1.00135.31           C  
ATOM   2365  CE2 TYR A 154      69.042  84.383  53.897  1.00135.31           C  
ATOM   2366  CZ  TYR A 154      67.732  83.958  53.999  1.00135.31           C  
ATOM   2367  OH  TYR A 154      66.858  84.632  54.821  1.00135.31           O  
ATOM   2368  H   TYR A 154      71.929  80.817  49.665  1.00  0.00           H  
ATOM   2369  HA  TYR A 154      69.243  81.785  49.681  1.00  0.00           H  
ATOM   2370  HB3 TYR A 154      71.482  82.115  51.709  1.00  0.00           H  
ATOM   2371  HB2 TYR A 154      70.385  80.785  51.636  1.00  0.00           H  
ATOM   2372  HD1 TYR A 154      67.823  81.328  51.908  1.00  0.00           H  
ATOM   2373  HD2 TYR A 154      70.940  84.041  52.999  1.00  0.00           H  
ATOM   2374  HE1 TYR A 154      66.268  82.530  53.364  1.00  0.00           H  
ATOM   2375  HE2 TYR A 154      69.385  85.240  54.457  1.00  0.00           H  
ATOM   2376  HH  TYR A 154      67.349  85.229  55.391  1.00  0.00           H  
ATOM   2377  N   TYR A 155      71.595  84.071  49.392  1.00144.20           N  
ATOM   2378  CA  TYR A 155      71.782  85.476  49.052  1.00144.20           C  
ATOM   2379  C   TYR A 155      71.575  85.734  47.565  1.00144.20           C  
ATOM   2380  O   TYR A 155      71.059  86.794  47.191  1.00144.20           O  
ATOM   2381  CB  TYR A 155      73.178  85.936  49.476  1.00144.20           C  
ATOM   2382  CG  TYR A 155      73.392  85.938  50.973  1.00144.20           C  
ATOM   2383  CD1 TYR A 155      72.944  86.994  51.760  1.00144.20           C  
ATOM   2384  CD2 TYR A 155      74.037  84.879  51.601  1.00144.20           C  
ATOM   2385  CE1 TYR A 155      73.139  86.997  53.132  1.00144.20           C  
ATOM   2386  CE2 TYR A 155      74.236  84.871  52.972  1.00144.20           C  
ATOM   2387  CZ  TYR A 155      73.784  85.932  53.731  1.00144.20           C  
ATOM   2388  OH  TYR A 155      73.980  85.928  55.093  1.00144.20           O  
ATOM   2389  H   TYR A 155      72.396  83.458  49.446  1.00  0.00           H  
ATOM   2390  HA  TYR A 155      71.047  86.061  49.605  1.00  0.00           H  
ATOM   2391  HB3 TYR A 155      73.364  86.935  49.083  1.00  0.00           H  
ATOM   2392  HB2 TYR A 155      73.927  85.300  49.005  1.00  0.00           H  
ATOM   2393  HD1 TYR A 155      72.435  87.830  51.303  1.00  0.00           H  
ATOM   2394  HD2 TYR A 155      74.393  84.042  51.019  1.00  0.00           H  
ATOM   2395  HE1 TYR A 155      72.788  87.828  53.726  1.00  0.00           H  
ATOM   2396  HE2 TYR A 155      74.741  84.039  53.439  1.00  0.00           H  
ATOM   2397  HH  TYR A 155      73.271  86.413  55.520  1.00  0.00           H  
ATOM   2398  N   LEU A 156      71.959  84.785  46.709  1.00139.53           N  
ATOM   2399  CA  LEU A 156      71.834  84.962  45.267  1.00139.53           C  
ATOM   2400  C   LEU A 156      70.417  84.748  44.754  1.00139.53           C  
ATOM   2401  O   LEU A 156      70.104  85.192  43.645  1.00139.53           O  
ATOM   2402  CB  LEU A 156      72.795  84.021  44.542  1.00139.53           C  
ATOM   2403  CG  LEU A 156      74.264  84.407  44.700  1.00139.53           C  
ATOM   2404  CD1 LEU A 156      75.169  83.322  44.147  1.00139.53           C  
ATOM   2405  CD2 LEU A 156      74.520  85.736  44.009  1.00139.53           C  
ATOM   2406  H   LEU A 156      72.347  83.919  47.056  1.00  0.00           H  
ATOM   2407  HA  LEU A 156      72.125  85.985  45.029  1.00  0.00           H  
ATOM   2408  HB3 LEU A 156      72.541  83.991  43.482  1.00  0.00           H  
ATOM   2409  HB2 LEU A 156      72.647  83.004  44.904  1.00  0.00           H  
ATOM   2410  HG  LEU A 156      74.477  84.525  45.763  1.00  0.00           H  
ATOM   2411 HD11 LEU A 156      76.210  83.619  44.270  1.00  0.00           H  
ATOM   2412 HD12 LEU A 156      74.991  82.391  44.685  1.00  0.00           H  
ATOM   2413 HD13 LEU A 156      74.957  83.176  43.088  1.00  0.00           H  
ATOM   2414 HD21 LEU A 156      75.569  86.009  44.123  1.00  0.00           H  
ATOM   2415 HD22 LEU A 156      74.282  85.647  42.949  1.00  0.00           H  
ATOM   2416 HD23 LEU A 156      73.893  86.506  44.458  1.00  0.00           H  
ATOM   2417  N   ASN A 157      69.561  84.069  45.514  1.00143.72           N  
ATOM   2418  CA  ASN A 157      68.170  83.925  45.113  1.00143.72           C  
ATOM   2419  C   ASN A 157      67.272  84.996  45.713  1.00143.72           C  
ATOM   2420  O   ASN A 157      66.168  85.217  45.204  1.00143.72           O  
ATOM   2421  CB  ASN A 157      67.650  82.538  45.502  1.00143.72           C  
ATOM   2422  CG  ASN A 157      68.278  81.432  44.678  1.00143.72           C  
ATOM   2423  OD1 ASN A 157      68.451  81.567  43.466  1.00143.72           O  
ATOM   2424  ND2 ASN A 157      68.628  80.332  45.333  1.00143.72           N  
ATOM   2425  H   ASN A 157      69.875  83.649  46.377  1.00  0.00           H  
ATOM   2426  HA  ASN A 157      68.121  84.012  44.028  1.00  0.00           H  
ATOM   2427  HB3 ASN A 157      66.567  82.510  45.381  1.00  0.00           H  
ATOM   2428  HB2 ASN A 157      67.849  82.360  46.559  1.00  0.00           H  
ATOM   2429 HD22 ASN A 157      69.051  79.561  44.836  1.00  0.00           H  
ATOM   2430 HD21 ASN A 157      68.471  80.266  46.329  1.00  0.00           H  
ATOM   2431  N   ASP A 158      67.721  85.666  46.775  1.00140.75           N  
ATOM   2432  CA  ASP A 158      66.968  86.737  47.414  1.00140.75           C  
ATOM   2433  C   ASP A 158      67.446  88.121  46.988  1.00140.75           C  
ATOM   2434  O   ASP A 158      67.297  89.075  47.757  1.00140.75           O  
ATOM   2435  CB  ASP A 158      67.041  86.605  48.936  1.00140.75           C  
ATOM   2436  CG  ASP A 158      66.310  85.382  49.454  1.00140.75           C  
ATOM   2437  OD1 ASP A 158      65.359  84.926  48.788  1.00140.75           O  
ATOM   2438  OD2 ASP A 158      66.677  84.883  50.539  1.00140.75           O1-
ATOM   2439  H   ASP A 158      68.621  85.438  47.172  1.00  0.00           H  
ATOM   2440  HA  ASP A 158      65.924  86.636  47.118  1.00  0.00           H  
ATOM   2441  HB3 ASP A 158      66.623  87.499  49.398  1.00  0.00           H  
ATOM   2442  HB2 ASP A 158      68.085  86.561  49.246  1.00  0.00           H  
ATOM   2443  N   LEU A 159      68.023  88.239  45.783  1.00142.72           N  
ATOM   2444  CA  LEU A 159      68.614  89.501  45.331  1.00142.72           C  
ATOM   2445  C   LEU A 159      67.573  90.608  45.203  1.00142.72           C  
ATOM   2446  O   LEU A 159      67.864  91.777  45.481  1.00142.72           O  
ATOM   2447  CB  LEU A 159      69.334  89.299  43.998  1.00142.72           C  
ATOM   2448  CG  LEU A 159      70.610  88.458  44.012  1.00142.72           C  
ATOM   2449  CD1 LEU A 159      71.106  88.222  42.594  1.00142.72           C  
ATOM   2450  CD2 LEU A 159      71.682  89.133  44.850  1.00142.72           C  
ATOM   2451  H   LEU A 159      68.058  87.445  45.160  1.00  0.00           H  
ATOM   2452  HA  LEU A 159      69.352  89.814  46.070  1.00  0.00           H  
ATOM   2453  HB3 LEU A 159      69.551  90.272  43.557  1.00  0.00           H  
ATOM   2454  HB2 LEU A 159      68.636  88.879  43.274  1.00  0.00           H  
ATOM   2455  HG  LEU A 159      70.380  87.492  44.461  1.00  0.00           H  
ATOM   2456 HD11 LEU A 159      72.015  87.622  42.622  1.00  0.00           H  
ATOM   2457 HD12 LEU A 159      70.341  87.695  42.024  1.00  0.00           H  
ATOM   2458 HD13 LEU A 159      71.318  89.180  42.119  1.00  0.00           H  
ATOM   2459 HD21 LEU A 159      72.584  88.521  44.849  1.00  0.00           H  
ATOM   2460 HD22 LEU A 159      71.909  90.113  44.430  1.00  0.00           H  
ATOM   2461 HD23 LEU A 159      71.324  89.250  45.873  1.00  0.00           H  
ATOM   2462  N   ASP A 160      66.353  90.257  44.793  1.00141.89           N  
ATOM   2463  CA  ASP A 160      65.270  91.234  44.789  1.00141.89           C  
ATOM   2464  C   ASP A 160      64.857  91.602  46.211  1.00141.89           C  
ATOM   2465  O   ASP A 160      64.520  92.759  46.485  1.00141.89           O  
ATOM   2466  CB  ASP A 160      64.079  90.691  44.001  1.00141.89           C  
ATOM   2467  CG  ASP A 160      64.386  90.533  42.526  1.00141.89           C  
ATOM   2468  OD1 ASP A 160      65.250  91.277  42.017  1.00141.89           O  
ATOM   2469  OD2 ASP A 160      63.765  89.667  41.875  1.00141.89           O1-
ATOM   2470  H   ASP A 160      66.177  89.312  44.484  1.00  0.00           H  
ATOM   2471  HA  ASP A 160      65.626  92.137  44.292  1.00  0.00           H  
ATOM   2472  HB3 ASP A 160      63.227  91.360  44.124  1.00  0.00           H  
ATOM   2473  HB2 ASP A 160      63.780  89.728  44.414  1.00  0.00           H  
ATOM   2474  N   ARG A 161      64.870  90.625  47.123  1.00148.12           N  
ATOM   2475  CA  ARG A 161      64.560  90.900  48.523  1.00148.12           C  
ATOM   2476  C   ARG A 161      65.664  91.714  49.192  1.00148.12           C  
ATOM   2477  O   ARG A 161      65.384  92.549  50.061  1.00148.12           O  
ATOM   2478  CB  ARG A 161      64.316  89.590  49.277  1.00148.12           C  
ATOM   2479  CG  ARG A 161      62.880  89.071  49.192  1.00148.12           C  
ATOM   2480  CD  ARG A 161      62.589  88.295  47.911  1.00148.12           C  
ATOM   2481  NE  ARG A 161      63.290  87.015  47.842  1.00148.12           N  
ATOM   2482  CZ  ARG A 161      63.381  86.276  46.740  1.00148.12           C  
ATOM   2483  NH1 ARG A 161      62.819  86.693  45.613  1.00148.12           N  
ATOM   2484  NH2 ARG A 161      64.031  85.120  46.762  1.00148.12           N1+
ATOM   2485  H   ARG A 161      65.097  89.680  46.848  1.00  0.00           H  
ATOM   2486  HA  ARG A 161      63.641  91.485  48.557  1.00  0.00           H  
ATOM   2487  HB3 ARG A 161      64.592  89.719  50.324  1.00  0.00           H  
ATOM   2488  HB2 ARG A 161      64.999  88.826  48.904  1.00  0.00           H  
ATOM   2489  HG3 ARG A 161      62.187  89.909  49.273  1.00  0.00           H  
ATOM   2490  HG2 ARG A 161      62.673  88.437  50.054  1.00  0.00           H  
ATOM   2491  HD3 ARG A 161      62.862  88.904  47.049  1.00  0.00           H  
ATOM   2492  HD2 ARG A 161      61.516  88.125  47.827  1.00  0.00           H  
ATOM   2493  HE  ARG A 161      63.721  86.699  48.699  1.00  0.00           H  
ATOM   2494 HH12 ARG A 161      62.888  86.132  44.776  1.00  0.00           H  
ATOM   2495 HH11 ARG A 161      62.322  87.572  45.592  1.00  0.00           H  
ATOM   2496 HH22 ARG A 161      64.098  84.562  45.923  1.00  0.00           H  
ATOM   2497 HH21 ARG A 161      64.459  84.798  47.618  1.00  0.00           H  
ATOM   2498  N   ILE A 162      66.923  91.476  48.811  1.00148.33           N  
ATOM   2499  CA  ILE A 162      68.026  92.300  49.300  1.00148.33           C  
ATOM   2500  C   ILE A 162      67.929  93.711  48.726  1.00148.33           C  
ATOM   2501  O   ILE A 162      68.231  94.694  49.418  1.00148.33           O  
ATOM   2502  CB  ILE A 162      69.374  91.617  48.974  1.00148.33           C  
ATOM   2503  CG1 ILE A 162      69.516  90.313  49.761  1.00148.33           C  
ATOM   2504  CG2 ILE A 162      70.571  92.504  49.297  1.00148.33           C  
ATOM   2505  CD1 ILE A 162      70.672  89.449  49.306  1.00148.33           C  
ATOM   2506  H   ILE A 162      67.123  90.717  48.176  1.00  0.00           H  
ATOM   2507  HA  ILE A 162      67.938  92.371  50.384  1.00  0.00           H  
ATOM   2508  HB  ILE A 162      69.394  91.383  47.910  1.00  0.00           H  
ATOM   2509 HG13 ILE A 162      68.589  89.744  49.689  1.00  0.00           H  
ATOM   2510 HG12 ILE A 162      69.630  90.541  50.821  1.00  0.00           H  
ATOM   2511 HG21 ILE A 162      71.492  91.976  49.049  1.00  0.00           H  
ATOM   2512 HG22 ILE A 162      70.511  93.423  48.714  1.00  0.00           H  
ATOM   2513 HG23 ILE A 162      70.567  92.748  50.359  1.00  0.00           H  
ATOM   2514 HD11 ILE A 162      70.709  88.543  49.910  1.00  0.00           H  
ATOM   2515 HD12 ILE A 162      70.536  89.181  48.258  1.00  0.00           H  
ATOM   2516 HD13 ILE A 162      71.605  90.000  49.421  1.00  0.00           H  
ATOM   2517  N   ALA A 163      67.447  93.833  47.479  1.00152.35           N  
ATOM   2518  CA  ALA A 163      67.341  95.122  46.792  1.00152.35           C  
ATOM   2519  C   ALA A 163      66.401  96.096  47.498  1.00152.35           C  
ATOM   2520  O   ALA A 163      66.543  97.314  47.340  1.00152.35           O  
ATOM   2521  CB  ALA A 163      66.884  94.904  45.349  1.00152.35           C  
ATOM   2522  H   ALA A 163      67.139  93.014  46.974  1.00  0.00           H  
ATOM   2523  HA  ALA A 163      68.334  95.572  46.766  1.00  0.00           H  
ATOM   2524  HB1 ALA A 163      66.807  95.866  44.843  1.00  0.00           H  
ATOM   2525  HB2 ALA A 163      67.608  94.277  44.829  1.00  0.00           H  
ATOM   2526  HB3 ALA A 163      65.911  94.413  45.346  1.00  0.00           H  
ATOM   2527  N   GLN A 164      65.440  95.589  48.262  1.00158.65           N  
ATOM   2528  CA  GLN A 164      64.603  96.452  49.087  1.00158.65           C  
ATOM   2529  C   GLN A 164      65.430  97.040  50.228  1.00158.65           C  
ATOM   2530  O   GLN A 164      66.190  96.309  50.875  1.00158.65           O  
ATOM   2531  CB  GLN A 164      63.418  95.659  49.635  1.00158.65           C  
ATOM   2532  CG  GLN A 164      62.415  96.473  50.434  1.00158.65           C  
ATOM   2533  CD  GLN A 164      61.231  95.646  50.890  1.00158.65           C  
ATOM   2534  OE1 GLN A 164      61.168  94.442  50.641  1.00158.65           O  
ATOM   2535  NE2 GLN A 164      60.282  96.288  51.560  1.00158.65           N  
ATOM   2536  H   GLN A 164      65.280  94.592  48.277  1.00  0.00           H  
ATOM   2537  HA  GLN A 164      64.225  97.268  48.471  1.00  0.00           H  
ATOM   2538  HB3 GLN A 164      63.787  94.838  50.249  1.00  0.00           H  
ATOM   2539  HB2 GLN A 164      62.905  95.162  48.812  1.00  0.00           H  
ATOM   2540  HG3 GLN A 164      62.062  97.308  49.829  1.00  0.00           H  
ATOM   2541  HG2 GLN A 164      62.910  96.907  51.303  1.00  0.00           H  
ATOM   2542 HE22 GLN A 164      59.469  95.787  51.889  1.00  0.00           H  
ATOM   2543 HE21 GLN A 164      60.373  97.277  51.741  1.00  0.00           H  
ATOM   2544  N   PRO A 165      65.325  98.347  50.496  1.00149.14           N  
ATOM   2545  CA  PRO A 165      66.130  98.935  51.579  1.00149.14           C  
ATOM   2546  C   PRO A 165      65.666  98.536  52.970  1.00149.14           C  
ATOM   2547  O   PRO A 165      66.498  98.457  53.882  1.00149.14           O  
ATOM   2548  CB  PRO A 165      65.983 100.445  51.345  1.00149.14           C  
ATOM   2549  CG  PRO A 165      64.691 100.588  50.619  1.00149.14           C  
ATOM   2550  CD  PRO A 165      64.573  99.370  49.747  1.00149.14           C  
ATOM   2551  HA  PRO A 165      67.174  98.649  51.450  1.00  0.00           H  
ATOM   2552  HB3 PRO A 165      66.796 100.792  50.707  1.00  0.00           H  
ATOM   2553  HB2 PRO A 165      65.915 100.954  52.306  1.00  0.00           H  
ATOM   2554  HG3 PRO A 165      64.724 101.480  49.993  1.00  0.00           H  
ATOM   2555  HG2 PRO A 165      63.871 100.600  51.337  1.00  0.00           H  
ATOM   2556  HD2 PRO A 165      63.526  99.073  49.684  1.00  0.00           H  
ATOM   2557  HD3 PRO A 165      65.071  99.559  48.796  1.00  0.00           H  
ATOM   2558  N   ASN A 166      64.370  98.303  53.164  1.00145.50           N  
ATOM   2559  CA  ASN A 166      63.882  97.790  54.437  1.00145.50           C  
ATOM   2560  C   ASN A 166      64.340  96.348  54.618  1.00145.50           C  
ATOM   2561  O   ASN A 166      64.205  95.525  53.708  1.00145.50           O  
ATOM   2562  CB  ASN A 166      62.358  97.874  54.494  1.00145.50           C  
ATOM   2563  CG  ASN A 166      61.850  99.298  54.397  1.00145.50           C  
ATOM   2564  OD1 ASN A 166      61.183  99.666  53.430  1.00145.50           O  
ATOM   2565  ND2 ASN A 166      62.165 100.109  55.400  1.00145.50           N  
ATOM   2566  H   ASN A 166      63.708  98.482  52.422  1.00  0.00           H  
ATOM   2567  HA  ASN A 166      64.298  98.395  55.243  1.00  0.00           H  
ATOM   2568  HB3 ASN A 166      62.005  97.426  55.423  1.00  0.00           H  
ATOM   2569  HB2 ASN A 166      61.932  97.281  53.684  1.00  0.00           H  
ATOM   2570 HD22 ASN A 166      61.854 101.070  55.389  1.00  0.00           H  
ATOM   2571 HD21 ASN A 166      62.716  99.765  56.173  1.00  0.00           H  
ATOM   2572  N   TYR A 167      64.886  96.041  55.792  1.00149.69           N  
ATOM   2573  CA  TYR A 167      65.482  94.735  56.027  1.00149.69           C  
ATOM   2574  C   TYR A 167      65.033  94.208  57.383  1.00149.69           C  
ATOM   2575  O   TYR A 167      64.721  94.979  58.294  1.00149.69           O  
ATOM   2576  CB  TYR A 167      67.013  94.813  55.951  1.00149.69           C  
ATOM   2577  CG  TYR A 167      67.692  93.468  55.939  1.00149.69           C  
ATOM   2578  CD1 TYR A 167      67.686  92.683  54.792  1.00149.69           C  
ATOM   2579  CD2 TYR A 167      68.329  92.978  57.072  1.00149.69           C  
ATOM   2580  CE1 TYR A 167      68.300  91.449  54.771  1.00149.69           C  
ATOM   2581  CE2 TYR A 167      68.947  91.745  57.060  1.00149.69           C  
ATOM   2582  CZ  TYR A 167      68.928  90.984  55.906  1.00149.69           C  
ATOM   2583  OH  TYR A 167      69.539  89.754  55.882  1.00149.69           O  
ATOM   2584  H   TYR A 167      64.892  96.720  56.539  1.00  0.00           H  
ATOM   2585  HA  TYR A 167      65.131  94.050  55.255  1.00  0.00           H  
ATOM   2586  HB3 TYR A 167      67.387  95.399  56.790  1.00  0.00           H  
ATOM   2587  HB2 TYR A 167      67.303  95.372  55.061  1.00  0.00           H  
ATOM   2588  HD1 TYR A 167      67.195  93.037  53.898  1.00  0.00           H  
ATOM   2589  HD2 TYR A 167      68.345  93.565  57.979  1.00  0.00           H  
ATOM   2590  HE1 TYR A 167      68.287  90.854  53.870  1.00  0.00           H  
ATOM   2591  HE2 TYR A 167      69.441  91.380  57.948  1.00  0.00           H  
ATOM   2592  HH  TYR A 167      69.791  89.504  56.774  1.00  0.00           H  
ATOM   2593  N   ILE A 168      65.002  92.885  57.507  1.00155.76           N  
ATOM   2594  CA  ILE A 168      64.502  92.202  58.692  1.00155.76           C  
ATOM   2595  C   ILE A 168      65.657  91.440  59.333  1.00155.76           C  
ATOM   2596  O   ILE A 168      66.255  90.572  58.692  1.00155.76           O  
ATOM   2597  CB  ILE A 168      63.341  91.243  58.369  1.00155.76           C  
ATOM   2598  CG1 ILE A 168      62.106  92.003  57.864  1.00155.76           C  
ATOM   2599  CG2 ILE A 168      62.987  90.402  59.587  1.00155.76           C  
ATOM   2600  CD1 ILE A 168      61.979  92.085  56.348  1.00155.76           C  
ATOM   2601  H   ILE A 168      65.337  92.299  56.755  1.00  0.00           H  
ATOM   2602  HA  ILE A 168      64.146  92.951  59.399  1.00  0.00           H  
ATOM   2603  HB  ILE A 168      63.670  90.569  57.578  1.00  0.00           H  
ATOM   2604 HG13 ILE A 168      62.107  93.010  58.281  1.00  0.00           H  
ATOM   2605 HG12 ILE A 168      61.207  91.545  58.277  1.00  0.00           H  
ATOM   2606 HG21 ILE A 168      62.165  89.731  59.339  1.00  0.00           H  
ATOM   2607 HG22 ILE A 168      63.855  89.816  59.889  1.00  0.00           H  
ATOM   2608 HG23 ILE A 168      62.687  91.056  60.406  1.00  0.00           H  
ATOM   2609 HD11 ILE A 168      61.077  92.640  56.088  1.00  0.00           H  
ATOM   2610 HD12 ILE A 168      62.850  92.595  55.937  1.00  0.00           H  
ATOM   2611 HD13 ILE A 168      61.919  91.079  55.933  1.00  0.00           H  
ATOM   2612  N   PRO A 169      66.016  91.730  60.589  1.00158.28           N  
ATOM   2613  CA  PRO A 169      67.032  90.915  61.273  1.00158.28           C  
ATOM   2614  C   PRO A 169      66.448  89.694  61.973  1.00158.28           C  
ATOM   2615  O   PRO A 169      65.506  89.806  62.765  1.00158.28           O  
ATOM   2616  CB  PRO A 169      67.646  91.900  62.276  1.00158.28           C  
ATOM   2617  CG  PRO A 169      66.550  92.877  62.559  1.00158.28           C  
ATOM   2618  CD  PRO A 169      65.757  93.003  61.286  1.00158.28           C  
ATOM   2619  HA  PRO A 169      67.791  90.599  60.558  1.00  0.00           H  
ATOM   2620  HB3 PRO A 169      68.481  92.420  61.806  1.00  0.00           H  
ATOM   2621  HB2 PRO A 169      67.902  91.369  63.193  1.00  0.00           H  
ATOM   2622  HG3 PRO A 169      66.984  93.844  62.813  1.00  0.00           H  
ATOM   2623  HG2 PRO A 169      65.909  92.484  63.348  1.00  0.00           H  
ATOM   2624  HD2 PRO A 169      64.696  93.072  61.528  1.00  0.00           H  
ATOM   2625  HD3 PRO A 169      66.156  93.826  60.693  1.00  0.00           H  
ATOM   2626  N   THR A 170      66.994  88.514  61.679  1.00150.31           N  
ATOM   2627  CA  THR A 170      66.557  87.265  62.289  1.00150.31           C  
ATOM   2628  C   THR A 170      67.767  86.489  62.789  1.00150.31           C  
ATOM   2629  O   THR A 170      68.908  86.757  62.403  1.00150.31           O  
ATOM   2630  CB  THR A 170      65.764  86.375  61.310  1.00150.31           C  
ATOM   2631  OG1 THR A 170      66.574  86.073  60.167  1.00150.31           O  
ATOM   2632  CG2 THR A 170      64.466  87.043  60.863  1.00150.31           C  
ATOM   2633  H   THR A 170      67.745  88.459  61.006  1.00  0.00           H  
ATOM   2634  HA  THR A 170      65.918  87.499  63.141  1.00  0.00           H  
ATOM   2635  HB  THR A 170      65.516  85.441  61.815  1.00  0.00           H  
ATOM   2636  HG1 THR A 170      66.798  86.886  59.709  1.00  0.00           H  
ATOM   2637 HG21 THR A 170      63.936  86.385  60.174  1.00  0.00           H  
ATOM   2638 HG22 THR A 170      63.839  87.238  61.733  1.00  0.00           H  
ATOM   2639 HG23 THR A 170      64.695  87.984  60.362  1.00  0.00           H  
ATOM   2640  N   GLN A 171      67.505  85.516  63.667  1.00146.56           N  
ATOM   2641  CA  GLN A 171      68.553  84.586  64.072  1.00146.56           C  
ATOM   2642  C   GLN A 171      68.916  83.615  62.954  1.00146.56           C  
ATOM   2643  O   GLN A 171      70.028  83.077  62.954  1.00146.56           O  
ATOM   2644  CB  GLN A 171      68.134  83.822  65.331  1.00146.56           C  
ATOM   2645  CG  GLN A 171      66.921  82.923  65.166  1.00146.56           C  
ATOM   2646  CD  GLN A 171      66.536  82.230  66.458  1.00146.56           C  
ATOM   2647  OE1 GLN A 171      67.209  82.379  67.478  1.00146.56           O  
ATOM   2648  NE2 GLN A 171      65.450  81.468  66.421  1.00146.56           N  
ATOM   2649  H   GLN A 171      66.577  85.422  64.054  1.00  0.00           H  
ATOM   2650  HA  GLN A 171      69.443  85.168  64.313  1.00  0.00           H  
ATOM   2651  HB3 GLN A 171      67.950  84.531  66.138  1.00  0.00           H  
ATOM   2652  HB2 GLN A 171      68.976  83.230  65.690  1.00  0.00           H  
ATOM   2653  HG3 GLN A 171      67.126  82.175  64.401  1.00  0.00           H  
ATOM   2654  HG2 GLN A 171      66.078  83.514  64.807  1.00  0.00           H  
ATOM   2655 HE22 GLN A 171      65.146  80.982  67.252  1.00  0.00           H  
ATOM   2656 HE21 GLN A 171      64.928  81.374  65.562  1.00  0.00           H  
ATOM   2657  N   GLN A 172      68.002  83.381  62.006  1.00144.54           N  
ATOM   2658  CA  GLN A 172      68.337  82.622  60.805  1.00144.54           C  
ATOM   2659  C   GLN A 172      69.370  83.354  59.957  1.00144.54           C  
ATOM   2660  O   GLN A 172      70.231  82.716  59.337  1.00144.54           O  
ATOM   2661  CB  GLN A 172      67.062  82.350  60.000  1.00144.54           C  
ATOM   2662  CG  GLN A 172      67.252  81.548  58.720  1.00144.54           C  
ATOM   2663  CD  GLN A 172      67.834  80.173  58.970  1.00144.54           C  
ATOM   2664  OE1 GLN A 172      69.009  79.927  58.701  1.00144.54           O  
ATOM   2665  NE2 GLN A 172      67.013  79.268  59.489  1.00144.54           N  
ATOM   2666  H   GLN A 172      67.061  83.732  62.114  1.00  0.00           H  
ATOM   2667  HA  GLN A 172      68.760  81.665  61.111  1.00  0.00           H  
ATOM   2668  HB3 GLN A 172      66.577  83.297  59.763  1.00  0.00           H  
ATOM   2669  HB2 GLN A 172      66.335  81.845  60.636  1.00  0.00           H  
ATOM   2670  HG3 GLN A 172      67.903  82.099  58.041  1.00  0.00           H  
ATOM   2671  HG2 GLN A 172      66.294  81.448  58.209  1.00  0.00           H  
ATOM   2672 HE22 GLN A 172      67.346  78.333  59.677  1.00  0.00           H  
ATOM   2673 HE21 GLN A 172      66.055  79.514  59.695  1.00  0.00           H  
ATOM   2674  N   ASP A 173      69.323  84.690  59.959  1.00148.28           N  
ATOM   2675  CA  ASP A 173      70.247  85.496  59.165  1.00148.28           C  
ATOM   2676  C   ASP A 173      71.683  85.344  59.659  1.00148.28           C  
ATOM   2677  O   ASP A 173      72.606  85.153  58.860  1.00148.28           O  
ATOM   2678  CB  ASP A 173      69.813  86.961  59.209  1.00148.28           C  
ATOM   2679  CG  ASP A 173      70.469  87.801  58.135  1.00148.28           C  
ATOM   2680  OD1 ASP A 173      71.223  87.256  57.302  1.00148.28           O  
ATOM   2681  OD2 ASP A 173      70.225  89.024  58.128  1.00148.28           O1-
ATOM   2682  H   ASP A 173      68.634  85.170  60.521  1.00  0.00           H  
ATOM   2683  HA  ASP A 173      70.201  85.154  58.131  1.00  0.00           H  
ATOM   2684  HB3 ASP A 173      70.046  87.379  60.188  1.00  0.00           H  
ATOM   2685  HB2 ASP A 173      68.730  87.021  59.104  1.00  0.00           H  
ATOM   2686  N   VAL A 174      71.892  85.423  60.975  1.00145.81           N  
ATOM   2687  CA  VAL A 174      73.224  85.164  61.510  1.00145.81           C  
ATOM   2688  C   VAL A 174      73.538  83.673  61.528  1.00145.81           C  
ATOM   2689  O   VAL A 174      74.715  83.296  61.562  1.00145.81           O  
ATOM   2690  CB  VAL A 174      73.394  85.776  62.912  1.00145.81           C  
ATOM   2691  CG1 VAL A 174      73.243  87.289  62.848  1.00145.81           C  
ATOM   2692  CG2 VAL A 174      72.398  85.183  63.894  1.00145.81           C  
ATOM   2693  H   VAL A 174      71.130  85.661  61.594  1.00  0.00           H  
ATOM   2694  HA  VAL A 174      73.945  85.646  60.849  1.00  0.00           H  
ATOM   2695  HB  VAL A 174      74.400  85.547  63.265  1.00  0.00           H  
ATOM   2696 HG11 VAL A 174      73.365  87.709  63.846  1.00  0.00           H  
ATOM   2697 HG12 VAL A 174      74.002  87.703  62.184  1.00  0.00           H  
ATOM   2698 HG13 VAL A 174      72.253  87.540  62.468  1.00  0.00           H  
ATOM   2699 HG21 VAL A 174      72.542  85.634  64.876  1.00  0.00           H  
ATOM   2700 HG22 VAL A 174      71.384  85.382  63.548  1.00  0.00           H  
ATOM   2701 HG23 VAL A 174      72.553  84.106  63.964  1.00  0.00           H  
ATOM   2702  N   LEU A 175      72.517  82.810  61.474  1.00145.06           N  
ATOM   2703  CA  LEU A 175      72.761  81.376  61.353  1.00145.06           C  
ATOM   2704  C   LEU A 175      73.322  81.023  59.980  1.00145.06           C  
ATOM   2705  O   LEU A 175      74.026  80.014  59.843  1.00145.06           O  
ATOM   2706  CB  LEU A 175      71.468  80.606  61.644  1.00145.06           C  
ATOM   2707  CG  LEU A 175      71.469  79.088  61.876  1.00145.06           C  
ATOM   2708  CD1 LEU A 175      70.385  78.736  62.880  1.00145.06           C  
ATOM   2709  CD2 LEU A 175      71.246  78.293  60.594  1.00145.06           C  
ATOM   2710  H   LEU A 175      71.567  83.149  61.517  1.00  0.00           H  
ATOM   2711  HA  LEU A 175      73.499  81.094  62.103  1.00  0.00           H  
ATOM   2712  HB3 LEU A 175      70.737  80.842  60.870  1.00  0.00           H  
ATOM   2713  HB2 LEU A 175      70.952  81.088  62.475  1.00  0.00           H  
ATOM   2714  HG  LEU A 175      72.434  78.803  62.296  1.00  0.00           H  
ATOM   2715 HD11 LEU A 175      70.381  77.659  63.049  1.00  0.00           H  
ATOM   2716 HD12 LEU A 175      70.580  79.250  63.821  1.00  0.00           H  
ATOM   2717 HD13 LEU A 175      69.415  79.046  62.492  1.00  0.00           H  
ATOM   2718 HD21 LEU A 175      71.257  77.227  60.820  1.00  0.00           H  
ATOM   2719 HD22 LEU A 175      70.282  78.562  60.162  1.00  0.00           H  
ATOM   2720 HD23 LEU A 175      72.039  78.521  59.882  1.00  0.00           H  
ATOM   2721  N   ARG A 176      73.009  81.831  58.958  1.00140.93           N  
ATOM   2722  CA  ARG A 176      73.599  81.627  57.633  1.00140.93           C  
ATOM   2723  C   ARG A 176      75.115  81.813  57.648  1.00140.93           C  
ATOM   2724  O   ARG A 176      75.825  81.164  56.872  1.00140.93           O  
ATOM   2725  CB  ARG A 176      72.978  82.574  56.602  1.00140.93           C  
ATOM   2726  CG  ARG A 176      71.484  82.410  56.386  1.00140.93           C  
ATOM   2727  CD  ARG A 176      71.114  81.024  55.885  1.00140.93           C  
ATOM   2728  NE  ARG A 176      71.653  80.731  54.562  1.00140.93           N  
ATOM   2729  CZ  ARG A 176      71.725  79.509  54.045  1.00140.93           C  
ATOM   2730  NH1 ARG A 176      71.289  78.469  54.743  1.00140.93           N  
ATOM   2731  NH2 ARG A 176      72.229  79.323  52.834  1.00140.93           N1+
ATOM   2732  H   ARG A 176      72.359  82.592  59.096  1.00  0.00           H  
ATOM   2733  HA  ARG A 176      73.387  80.604  57.323  1.00  0.00           H  
ATOM   2734  HB3 ARG A 176      73.495  82.458  55.649  1.00  0.00           H  
ATOM   2735  HB2 ARG A 176      73.190  83.605  56.886  1.00  0.00           H  
ATOM   2736  HG3 ARG A 176      71.137  83.158  55.673  1.00  0.00           H  
ATOM   2737  HG2 ARG A 176      70.959  82.610  57.320  1.00  0.00           H  
ATOM   2738  HD3 ARG A 176      70.029  80.924  55.864  1.00  0.00           H  
ATOM   2739  HD2 ARG A 176      71.469  80.276  56.594  1.00  0.00           H  
ATOM   2740  HE  ARG A 176      71.983  81.524  54.031  1.00  0.00           H  
ATOM   2741 HH12 ARG A 176      71.343  77.540  54.351  1.00  0.00           H  
ATOM   2742 HH11 ARG A 176      70.903  78.606  55.666  1.00  0.00           H  
ATOM   2743 HH22 ARG A 176      72.281  78.392  52.446  1.00  0.00           H  
ATOM   2744 HH21 ARG A 176      72.561  80.112  52.299  1.00  0.00           H  
ATOM   2745  N   THR A 177      75.628  82.705  58.500  1.00134.57           N  
ATOM   2746  CA  THR A 177      77.072  82.810  58.685  1.00134.57           C  
ATOM   2747  C   THR A 177      77.587  81.809  59.714  1.00134.57           C  
ATOM   2748  O   THR A 177      78.746  81.387  59.640  1.00134.57           O  
ATOM   2749  CB  THR A 177      77.452  84.231  59.105  1.00134.57           C  
ATOM   2750  OG1 THR A 177      76.817  84.551  60.349  1.00134.57           O  
ATOM   2751  CG2 THR A 177      77.018  85.233  58.046  1.00134.57           C  
ATOM   2752  H   THR A 177      75.015  83.314  59.023  1.00  0.00           H  
ATOM   2753  HA  THR A 177      77.554  82.596  57.731  1.00  0.00           H  
ATOM   2754  HB  THR A 177      78.533  84.289  59.230  1.00  0.00           H  
ATOM   2755  HG1 THR A 177      77.057  85.443  60.611  1.00  0.00           H  
ATOM   2756 HG21 THR A 177      77.296  86.239  58.361  1.00  0.00           H  
ATOM   2757 HG22 THR A 177      77.509  85.000  57.101  1.00  0.00           H  
ATOM   2758 HG23 THR A 177      75.937  85.180  57.916  1.00  0.00           H  
ATOM   2759  N   ARG A 178      76.740  81.425  60.673  1.00144.29           N  
ATOM   2760  CA  ARG A 178      77.124  80.494  61.728  1.00144.29           C  
ATOM   2761  C   ARG A 178      77.249  79.057  61.221  1.00144.29           C  
ATOM   2762  O   ARG A 178      77.977  78.259  61.825  1.00144.29           O  
ATOM   2763  CB  ARG A 178      76.096  80.619  62.868  1.00144.29           C  
ATOM   2764  CG  ARG A 178      76.202  79.658  64.048  1.00144.29           C  
ATOM   2765  CD  ARG A 178      77.503  79.808  64.818  1.00144.29           C  
ATOM   2766  NE  ARG A 178      77.552  78.872  65.938  1.00144.29           N  
ATOM   2767  CZ  ARG A 178      77.965  77.612  65.842  1.00144.29           C  
ATOM   2768  NH1 ARG A 178      78.371  77.131  64.675  1.00144.29           N  
ATOM   2769  NH2 ARG A 178      77.970  76.828  66.911  1.00144.29           N1+
ATOM   2770  H   ARG A 178      75.795  81.782  60.685  1.00  0.00           H  
ATOM   2771  HA  ARG A 178      78.096  80.802  62.114  1.00  0.00           H  
ATOM   2772  HB3 ARG A 178      75.091  80.561  62.450  1.00  0.00           H  
ATOM   2773  HB2 ARG A 178      76.100  81.643  63.241  1.00  0.00           H  
ATOM   2774  HG3 ARG A 178      76.110  78.633  63.690  1.00  0.00           H  
ATOM   2775  HG2 ARG A 178      75.361  79.819  64.723  1.00  0.00           H  
ATOM   2776  HD3 ARG A 178      77.587  80.828  65.193  1.00  0.00           H  
ATOM   2777  HD2 ARG A 178      78.344  79.619  64.150  1.00  0.00           H  
ATOM   2778  HE  ARG A 178      77.246  79.237  66.829  1.00  0.00           H  
ATOM   2779 HH12 ARG A 178      78.684  76.173  64.605  1.00  0.00           H  
ATOM   2780 HH11 ARG A 178      78.367  77.722  63.856  1.00  0.00           H  
ATOM   2781 HH22 ARG A 178      78.284  75.871  66.834  1.00  0.00           H  
ATOM   2782 HH21 ARG A 178      77.659  77.187  67.802  1.00  0.00           H  
ATOM   2783  N   VAL A 179      76.627  78.734  60.082  1.00151.64           N  
ATOM   2784  CA  VAL A 179      76.587  77.361  59.577  1.00151.64           C  
ATOM   2785  C   VAL A 179      77.950  76.850  59.111  1.00151.64           C  
ATOM   2786  O   VAL A 179      78.123  75.636  58.942  1.00151.64           O  
ATOM   2787  CB  VAL A 179      75.534  77.278  58.446  1.00151.64           C  
ATOM   2788  CG1 VAL A 179      76.063  77.874  57.144  1.00151.64           C  
ATOM   2789  CG2 VAL A 179      74.983  75.855  58.261  1.00151.64           C  
ATOM   2790  H   VAL A 179      76.164  79.449  59.539  1.00  0.00           H  
ATOM   2791  HA  VAL A 179      76.252  76.718  60.391  1.00  0.00           H  
ATOM   2792  HB  VAL A 179      74.694  77.900  58.755  1.00  0.00           H  
ATOM   2793 HG11 VAL A 179      75.297  77.799  56.372  1.00  0.00           H  
ATOM   2794 HG12 VAL A 179      76.318  78.922  57.301  1.00  0.00           H  
ATOM   2795 HG13 VAL A 179      76.952  77.327  56.828  1.00  0.00           H  
ATOM   2796 HG21 VAL A 179      74.248  75.851  57.456  1.00  0.00           H  
ATOM   2797 HG22 VAL A 179      75.800  75.178  58.010  1.00  0.00           H  
ATOM   2798 HG23 VAL A 179      74.510  75.525  59.186  1.00  0.00           H  
ATOM   2799  N   LYS A 180      78.934  77.739  58.927  1.00142.80           N  
ATOM   2800  CA  LYS A 180      80.276  77.307  58.543  1.00142.80           C  
ATOM   2801  C   LYS A 180      80.973  76.545  59.667  1.00142.80           C  
ATOM   2802  O   LYS A 180      81.800  75.670  59.387  1.00142.80           O  
ATOM   2803  CB  LYS A 180      81.111  78.514  58.118  1.00142.80           C  
ATOM   2804  CG  LYS A 180      80.642  79.156  56.822  1.00142.80           C  
ATOM   2805  CD  LYS A 180      81.467  80.385  56.484  1.00142.80           C  
ATOM   2806  CE  LYS A 180      82.875  79.999  56.066  1.00142.80           C  
ATOM   2807  NZ  LYS A 180      82.890  79.269  54.768  1.00142.80           N1+
ATOM   2808  H   LYS A 180      78.754  78.725  59.054  1.00  0.00           H  
ATOM   2809  HA  LYS A 180      80.185  76.639  57.686  1.00  0.00           H  
ATOM   2810  HB3 LYS A 180      82.154  78.214  58.016  1.00  0.00           H  
ATOM   2811  HB2 LYS A 180      81.102  79.258  58.914  1.00  0.00           H  
ATOM   2812  HG3 LYS A 180      79.593  79.438  56.915  1.00  0.00           H  
ATOM   2813  HG2 LYS A 180      80.719  78.433  56.010  1.00  0.00           H  
ATOM   2814  HD3 LYS A 180      81.514  81.041  57.353  1.00  0.00           H  
ATOM   2815  HD2 LYS A 180      80.986  80.934  55.674  1.00  0.00           H  
ATOM   2816  HE3 LYS A 180      83.324  79.375  56.838  1.00  0.00           H  
ATOM   2817  HE2 LYS A 180      83.488  80.897  55.984  1.00  0.00           H  
ATOM   2818  HZ1 LYS A 180      82.689  79.913  54.017  1.00  0.00           H  
ATOM   2819  HZ2 LYS A 180      83.801  78.857  54.623  1.00  0.00           H  
ATOM   2820  HZ3 LYS A 180      82.190  78.541  54.783  1.00  0.00           H  
ATOM   2821  N   THR A 181      80.624  76.851  60.928  1.00134.45           N  
ATOM   2822  CA  THR A 181      81.036  76.233  62.200  1.00134.45           C  
ATOM   2823  C   THR A 181      82.510  75.826  62.303  1.00134.45           C  
ATOM   2824  O   THR A 181      82.845  74.793  62.893  1.00134.45           O  
ATOM   2825  CB  THR A 181      80.108  75.041  62.568  1.00134.45           C  
ATOM   2826  OG1 THR A 181      80.457  74.546  63.867  1.00134.45           O  
ATOM   2827  CG2 THR A 181      80.094  73.859  61.553  1.00134.45           C  
ATOM   2828  H   THR A 181      79.983  77.612  61.104  1.00  0.00           H  
ATOM   2829  HA  THR A 181      80.877  76.989  62.969  1.00  0.00           H  
ATOM   2830  HB  THR A 181      79.091  75.428  62.630  1.00  0.00           H  
ATOM   2831  HG1 THR A 181      81.370  74.250  63.863  1.00  0.00           H  
ATOM   2832 HG21 THR A 181      79.415  73.083  61.907  1.00  0.00           H  
ATOM   2833 HG22 THR A 181      79.758  74.219  60.580  1.00  0.00           H  
ATOM   2834 HG23 THR A 181      81.099  73.447  61.461  1.00  0.00           H  
ATOM   2835  N   THR A 182      83.407  76.670  61.800  1.00113.56           N  
ATOM   2836  CA  THR A 182      84.842  76.439  61.912  1.00113.56           C  
ATOM   2837  C   THR A 182      85.406  77.269  63.057  1.00113.56           C  
ATOM   2838  O   THR A 182      85.117  78.466  63.165  1.00113.56           O  
ATOM   2839  CB  THR A 182      85.567  76.786  60.610  1.00113.56           C  
ATOM   2840  OG1 THR A 182      85.323  78.158  60.273  1.00113.56           O  
ATOM   2841  CG2 THR A 182      85.104  75.888  59.475  1.00113.56           C  
ATOM   2842  H   THR A 182      83.102  77.505  61.321  1.00  0.00           H  
ATOM   2843  HA  THR A 182      85.008  75.384  62.132  1.00  0.00           H  
ATOM   2844  HB  THR A 182      86.638  76.645  60.756  1.00  0.00           H  
ATOM   2845  HG1 THR A 182      85.647  78.724  60.978  1.00  0.00           H  
ATOM   2846 HG21 THR A 182      85.634  76.155  58.561  1.00  0.00           H  
ATOM   2847 HG22 THR A 182      85.313  74.848  59.725  1.00  0.00           H  
ATOM   2848 HG23 THR A 182      84.032  76.016  59.324  1.00  0.00           H  
ATOM   2849  N   GLY A 183      86.208  76.633  63.903  1.00 98.88           N  
ATOM   2850  CA  GLY A 183      86.833  77.318  65.015  1.00 98.88           C  
ATOM   2851  C   GLY A 183      86.044  77.214  66.302  1.00 98.88           C  
ATOM   2852  O   GLY A 183      85.040  76.503  66.415  1.00 98.88           O  
ATOM   2853  H   GLY A 183      86.394  75.648  63.779  1.00  0.00           H  
ATOM   2854  HA3 GLY A 183      86.973  78.369  64.760  1.00  0.00           H  
ATOM   2855  HA2 GLY A 183      87.834  76.916  65.171  1.00  0.00           H  
ATOM   2856  N   ILE A 184      86.536  77.944  67.304  1.00 88.15           N  
ATOM   2857  CA  ILE A 184      85.864  77.994  68.595  1.00 88.15           C  
ATOM   2858  C   ILE A 184      84.566  78.785  68.469  1.00 88.15           C  
ATOM   2859  O   ILE A 184      84.449  79.722  67.667  1.00 88.15           O  
ATOM   2860  CB  ILE A 184      86.790  78.589  69.672  1.00 88.15           C  
ATOM   2861  CG1 ILE A 184      87.223  80.011  69.309  1.00 88.15           C  
ATOM   2862  CG2 ILE A 184      88.015  77.720  69.849  1.00 88.15           C  
ATOM   2863  CD1 ILE A 184      87.952  80.718  70.421  1.00 88.15           C  
ATOM   2864  H   ILE A 184      87.387  78.473  67.173  1.00  0.00           H  
ATOM   2865  HA  ILE A 184      85.614  76.974  68.888  1.00  0.00           H  
ATOM   2866  HB  ILE A 184      86.248  78.622  70.617  1.00  0.00           H  
ATOM   2867 HG13 ILE A 184      86.348  80.594  69.023  1.00  0.00           H  
ATOM   2868 HG12 ILE A 184      87.857  79.981  68.423  1.00  0.00           H  
ATOM   2869 HG21 ILE A 184      88.661  78.153  70.613  1.00  0.00           H  
ATOM   2870 HG22 ILE A 184      87.710  76.719  70.155  1.00  0.00           H  
ATOM   2871 HG23 ILE A 184      88.558  77.661  68.906  1.00  0.00           H  
ATOM   2872 HD11 ILE A 184      88.229  81.720  70.095  1.00  0.00           H  
ATOM   2873 HD12 ILE A 184      87.304  80.787  71.295  1.00  0.00           H  
ATOM   2874 HD13 ILE A 184      88.851  80.159  70.680  1.00  0.00           H  
ATOM   2875  N   VAL A 185      83.564  78.377  69.240  1.00 94.67           N  
ATOM   2876  CA  VAL A 185      82.260  79.026  69.244  1.00 94.67           C  
ATOM   2877  C   VAL A 185      82.100  79.773  70.560  1.00 94.67           C  
ATOM   2878  O   VAL A 185      82.257  79.191  71.639  1.00 94.67           O  
ATOM   2879  CB  VAL A 185      81.123  78.010  69.037  1.00 94.67           C  
ATOM   2880  CG1 VAL A 185      79.773  78.703  69.100  1.00 94.67           C  
ATOM   2881  CG2 VAL A 185      81.300  77.280  67.715  1.00 94.67           C  
ATOM   2882  H   VAL A 185      83.690  77.587  69.856  1.00  0.00           H  
ATOM   2883  HA  VAL A 185      82.231  79.749  68.429  1.00  0.00           H  
ATOM   2884  HB  VAL A 185      81.169  77.276  69.842  1.00  0.00           H  
ATOM   2885 HG11 VAL A 185      78.980  77.970  68.952  1.00  0.00           H  
ATOM   2886 HG12 VAL A 185      79.652  79.176  70.075  1.00  0.00           H  
ATOM   2887 HG13 VAL A 185      79.717  79.461  68.319  1.00  0.00           H  
ATOM   2888 HG21 VAL A 185      80.488  76.565  67.583  1.00  0.00           H  
ATOM   2889 HG22 VAL A 185      81.286  78.000  66.897  1.00  0.00           H  
ATOM   2890 HG23 VAL A 185      82.253  76.751  67.716  1.00  0.00           H  
ATOM   2891  N   GLU A 186      81.800  81.063  70.466  1.00101.88           N  
ATOM   2892  CA  GLU A 186      81.540  81.907  71.625  1.00101.88           C  
ATOM   2893  C   GLU A 186      80.032  81.966  71.825  1.00101.88           C  
ATOM   2894  O   GLU A 186      79.326  82.612  71.043  1.00101.88           O  
ATOM   2895  CB  GLU A 186      82.130  83.300  71.407  1.00101.88           C  
ATOM   2896  CG  GLU A 186      82.094  84.238  72.609  1.00101.88           C  
ATOM   2897  CD  GLU A 186      80.831  85.070  72.692  1.00101.88           C  
ATOM   2898  OE1 GLU A 186      80.220  85.345  71.638  1.00101.88           O  
ATOM   2899  OE2 GLU A 186      80.464  85.465  73.817  1.00101.88           O1-
ATOM   2900  H   GLU A 186      81.743  81.503  69.559  1.00  0.00           H  
ATOM   2901  HA  GLU A 186      82.000  81.458  72.505  1.00  0.00           H  
ATOM   2902  HB3 GLU A 186      81.627  83.776  70.565  1.00  0.00           H  
ATOM   2903  HB2 GLU A 186      83.158  83.204  71.056  1.00  0.00           H  
ATOM   2904  HG3 GLU A 186      82.961  84.898  72.579  1.00  0.00           H  
ATOM   2905  HG2 GLU A 186      82.205  83.657  73.525  1.00  0.00           H  
ATOM   2906  N   THR A 187      79.528  81.293  72.857  1.00 99.33           N  
ATOM   2907  CA  THR A 187      78.109  81.381  73.183  1.00 99.33           C  
ATOM   2908  C   THR A 187      77.947  82.260  74.415  1.00 99.33           C  
ATOM   2909  O   THR A 187      78.499  81.960  75.479  1.00 99.33           O  
ATOM   2910  CB  THR A 187      77.478  80.003  73.394  1.00 99.33           C  
ATOM   2911  OG1 THR A 187      78.110  79.341  74.488  1.00 99.33           O  
ATOM   2912  CG2 THR A 187      77.626  79.155  72.144  1.00 99.33           C  
ATOM   2913  H   THR A 187      80.130  80.713  73.424  1.00  0.00           H  
ATOM   2914  HA  THR A 187      77.598  81.865  72.351  1.00  0.00           H  
ATOM   2915  HB  THR A 187      76.418  80.127  73.617  1.00  0.00           H  
ATOM   2916  HG1 THR A 187      78.417  79.993  75.122  1.00  0.00           H  
ATOM   2917 HG21 THR A 187      77.172  78.178  72.311  1.00  0.00           H  
ATOM   2918 HG22 THR A 187      77.129  79.648  71.309  1.00  0.00           H  
ATOM   2919 HG23 THR A 187      78.684  79.029  71.913  1.00  0.00           H  
ATOM   2920  N   HIS A 188      77.201  83.349  74.254  1.00106.02           N  
ATOM   2921  CA  HIS A 188      77.073  84.408  75.245  1.00106.02           C  
ATOM   2922  C   HIS A 188      75.685  84.339  75.866  1.00106.02           C  
ATOM   2923  O   HIS A 188      74.683  84.430  75.149  1.00106.02           O  
ATOM   2924  CB  HIS A 188      77.295  85.769  74.586  1.00106.02           C  
ATOM   2925  CG  HIS A 188      77.262  86.923  75.536  1.00106.02           C  
ATOM   2926  ND1 HIS A 188      78.313  87.224  76.375  1.00106.02           N  
ATOM   2927  CD2 HIS A 188      76.311  87.856  75.773  1.00106.02           C  
ATOM   2928  CE1 HIS A 188      78.010  88.293  77.087  1.00106.02           C  
ATOM   2929  NE2 HIS A 188      76.799  88.694  76.744  1.00106.02           N  
ATOM   2930  H   HIS A 188      76.677  83.480  73.401  1.00  0.00           H  
ATOM   2931  HA  HIS A 188      77.821  84.261  76.024  1.00  0.00           H  
ATOM   2932  HB3 HIS A 188      76.547  85.920  73.808  1.00  0.00           H  
ATOM   2933  HB2 HIS A 188      78.248  85.763  74.058  1.00  0.00           H  
ATOM   2934  HD1 HIS A 188      79.144  86.650  76.369  1.00  0.00           H  
ATOM   2935  HD2 HIS A 188      75.380  87.830  75.226  1.00  0.00           H  
ATOM   2936  HE1 HIS A 188      78.718  88.684  77.803  1.00  0.00           H  
ATOM   2937  N   PHE A 189      75.620  84.180  77.187  1.00110.53           N  
ATOM   2938  CA  PHE A 189      74.326  84.232  77.854  1.00110.53           C  
ATOM   2939  C   PHE A 189      74.439  84.995  79.166  1.00110.53           C  
ATOM   2940  O   PHE A 189      75.479  84.984  79.828  1.00110.53           O  
ATOM   2941  CB  PHE A 189      73.726  82.826  78.080  1.00110.53           C  
ATOM   2942  CG  PHE A 189      74.490  81.961  79.048  1.00110.53           C  
ATOM   2943  CD1 PHE A 189      75.561  81.194  78.616  1.00110.53           C  
ATOM   2944  CD2 PHE A 189      74.091  81.859  80.376  1.00110.53           C  
ATOM   2945  CE1 PHE A 189      76.249  80.381  79.500  1.00110.53           C  
ATOM   2946  CE2 PHE A 189      74.775  81.048  81.263  1.00110.53           C  
ATOM   2947  CZ  PHE A 189      75.851  80.303  80.822  1.00110.53           C  
ATOM   2948  H   PHE A 189      76.464  84.025  77.719  1.00  0.00           H  
ATOM   2949  HA  PHE A 189      73.643  84.784  77.208  1.00  0.00           H  
ATOM   2950  HB3 PHE A 189      73.644  82.311  77.123  1.00  0.00           H  
ATOM   2951  HB2 PHE A 189      72.695  82.924  78.420  1.00  0.00           H  
ATOM   2952  HD1 PHE A 189      75.866  81.227  77.581  1.00  0.00           H  
ATOM   2953  HD2 PHE A 189      73.236  82.418  80.727  1.00  0.00           H  
ATOM   2954  HE1 PHE A 189      77.097  79.807  79.157  1.00  0.00           H  
ATOM   2955  HE2 PHE A 189      74.467  80.999  82.297  1.00  0.00           H  
ATOM   2956  HZ  PHE A 189      76.381  79.660  81.509  1.00  0.00           H  
ATOM   2957  N   THR A 190      73.344  85.650  79.537  1.00117.55           N  
ATOM   2958  CA  THR A 190      73.287  86.475  80.733  1.00117.55           C  
ATOM   2959  C   THR A 190      72.514  85.757  81.831  1.00117.55           C  
ATOM   2960  O   THR A 190      71.507  85.094  81.563  1.00117.55           O  
ATOM   2961  CB  THR A 190      72.620  87.819  80.435  1.00117.55           C  
ATOM   2962  OG1 THR A 190      71.254  87.601  80.064  1.00117.55           O  
ATOM   2963  CG2 THR A 190      73.330  88.516  79.291  1.00117.55           C  
ATOM   2964  H   THR A 190      72.504  85.586  78.979  1.00  0.00           H  
ATOM   2965  HA  THR A 190      74.303  86.658  81.082  1.00  0.00           H  
ATOM   2966  HB  THR A 190      72.659  88.449  81.324  1.00  0.00           H  
ATOM   2967  HG1 THR A 190      70.792  87.167  80.785  1.00  0.00           H  
ATOM   2968 HG21 THR A 190      72.845  89.471  79.090  1.00  0.00           H  
ATOM   2969 HG22 THR A 190      74.372  88.688  79.560  1.00  0.00           H  
ATOM   2970 HG23 THR A 190      73.284  87.891  78.399  1.00  0.00           H  
ATOM   2971  N   PHE A 191      72.989  85.902  83.066  1.00114.35           N  
ATOM   2972  CA  PHE A 191      72.300  85.343  84.228  1.00114.35           C  
ATOM   2973  C   PHE A 191      72.743  86.106  85.465  1.00114.35           C  
ATOM   2974  O   PHE A 191      73.937  86.103  85.790  1.00114.35           O  
ATOM   2975  CB  PHE A 191      72.594  83.850  84.386  1.00114.35           C  
ATOM   2976  CG  PHE A 191      71.791  83.190  85.471  1.00114.35           C  
ATOM   2977  CD1 PHE A 191      70.454  82.884  85.267  1.00114.35           C  
ATOM   2978  CD2 PHE A 191      72.368  82.881  86.695  1.00114.35           C  
ATOM   2979  CE1 PHE A 191      69.705  82.278  86.261  1.00114.35           C  
ATOM   2980  CE2 PHE A 191      71.623  82.276  87.695  1.00114.35           C  
ATOM   2981  CZ  PHE A 191      70.291  81.974  87.476  1.00114.35           C  
ATOM   2982  H   PHE A 191      73.848  86.410  83.220  1.00  0.00           H  
ATOM   2983  HA  PHE A 191      71.226  85.478  84.098  1.00  0.00           H  
ATOM   2984  HB3 PHE A 191      73.656  83.710  84.586  1.00  0.00           H  
ATOM   2985  HB2 PHE A 191      72.409  83.343  83.439  1.00  0.00           H  
ATOM   2986  HD1 PHE A 191      69.984  83.118  84.323  1.00  0.00           H  
ATOM   2987  HD2 PHE A 191      73.407  83.112  86.876  1.00  0.00           H  
ATOM   2988  HE1 PHE A 191      68.665  82.044  86.087  1.00  0.00           H  
ATOM   2989  HE2 PHE A 191      72.083  82.041  88.644  1.00  0.00           H  
ATOM   2990  HZ  PHE A 191      69.709  81.501  88.253  1.00  0.00           H  
ATOM   2991  N   LYS A 192      71.777  86.756  86.132  1.00114.36           N  
ATOM   2992  CA  LYS A 192      71.946  87.436  87.426  1.00114.36           C  
ATOM   2993  C   LYS A 192      73.062  88.485  87.354  1.00114.36           C  
ATOM   2994  O   LYS A 192      74.009  88.485  88.146  1.00114.36           O  
ATOM   2995  CB  LYS A 192      72.181  86.413  88.547  1.00114.36           C  
ATOM   2996  CG  LYS A 192      71.924  86.918  89.971  1.00114.36           C  
ATOM   2997  CD  LYS A 192      70.471  87.324  90.156  1.00114.36           C  
ATOM   2998  CE  LYS A 192      69.540  86.128  90.023  1.00114.36           C  
ATOM   2999  NZ  LYS A 192      69.710  85.160  91.141  1.00114.36           N1+
ATOM   3000  H   LYS A 192      70.844  86.806  85.748  1.00  0.00           H  
ATOM   3001  HA  LYS A 192      71.016  87.959  87.647  1.00  0.00           H  
ATOM   3002  HB3 LYS A 192      73.200  86.032  88.479  1.00  0.00           H  
ATOM   3003  HB2 LYS A 192      71.569  85.530  88.362  1.00  0.00           H  
ATOM   3004  HG3 LYS A 192      72.568  87.773  90.175  1.00  0.00           H  
ATOM   3005  HG2 LYS A 192      72.175  86.134  90.685  1.00  0.00           H  
ATOM   3006  HD3 LYS A 192      70.206  88.074  89.411  1.00  0.00           H  
ATOM   3007  HD2 LYS A 192      70.343  87.776  91.140  1.00  0.00           H  
ATOM   3008  HE3 LYS A 192      69.730  85.624  89.075  1.00  0.00           H  
ATOM   3009  HE2 LYS A 192      68.507  86.474  89.997  1.00  0.00           H  
ATOM   3010  HZ1 LYS A 192      70.596  84.685  91.044  1.00  0.00           H  
ATOM   3011  HZ2 LYS A 192      69.689  85.655  92.021  1.00  0.00           H  
ATOM   3012  HZ3 LYS A 192      68.961  84.483  91.118  1.00  0.00           H  
ATOM   3013  N   ASP A 193      72.973  89.331  86.321  1.00115.89           N  
ATOM   3014  CA  ASP A 193      73.921  90.401  85.990  1.00115.89           C  
ATOM   3015  C   ASP A 193      75.331  89.859  85.709  1.00115.89           C  
ATOM   3016  O   ASP A 193      76.323  90.587  85.823  1.00115.89           O  
ATOM   3017  CB  ASP A 193      73.943  91.489  87.082  1.00115.89           C  
ATOM   3018  CG  ASP A 193      74.421  92.843  86.568  1.00115.89           C  
ATOM   3019  OD1 ASP A 193      74.729  92.956  85.363  1.00115.89           O  
ATOM   3020  OD2 ASP A 193      74.488  93.793  87.376  1.00115.89           O1-
ATOM   3021  H   ASP A 193      72.195  89.265  85.680  1.00  0.00           H  
ATOM   3022  HA  ASP A 193      73.568  90.872  85.073  1.00  0.00           H  
ATOM   3023  HB3 ASP A 193      74.585  91.166  87.902  1.00  0.00           H  
ATOM   3024  HB2 ASP A 193      72.945  91.595  87.507  1.00  0.00           H  
ATOM   3025  N   LEU A 194      75.450  88.582  85.350  1.00109.56           N  
ATOM   3026  CA  LEU A 194      76.702  88.022  84.864  1.00109.56           C  
ATOM   3027  C   LEU A 194      76.594  87.698  83.383  1.00109.56           C  
ATOM   3028  O   LEU A 194      75.566  87.198  82.918  1.00109.56           O  
ATOM   3029  CB  LEU A 194      77.108  86.766  85.639  1.00109.56           C  
ATOM   3030  CG  LEU A 194      77.741  87.035  86.999  1.00109.56           C  
ATOM   3031  CD1 LEU A 194      78.032  85.743  87.731  1.00109.56           C  
ATOM   3032  CD2 LEU A 194      79.018  87.808  86.769  1.00109.56           C  
ATOM   3033  H   LEU A 194      74.653  87.964  85.410  1.00  0.00           H  
ATOM   3034  HA  LEU A 194      77.484  88.771  84.993  1.00  0.00           H  
ATOM   3035  HB3 LEU A 194      77.793  86.174  85.033  1.00  0.00           H  
ATOM   3036  HB2 LEU A 194      76.237  86.124  85.767  1.00  0.00           H  
ATOM   3037  HG  LEU A 194      77.060  87.640  87.597  1.00  0.00           H  
ATOM   3038 HD11 LEU A 194      78.483  85.966  88.698  1.00  0.00           H  
ATOM   3039 HD12 LEU A 194      77.103  85.193  87.882  1.00  0.00           H  
ATOM   3040 HD13 LEU A 194      78.720  85.137  87.141  1.00  0.00           H  
ATOM   3041 HD21 LEU A 194      79.495  88.016  87.727  1.00  0.00           H  
ATOM   3042 HD22 LEU A 194      79.693  87.219  86.148  1.00  0.00           H  
ATOM   3043 HD23 LEU A 194      78.789  88.748  86.266  1.00  0.00           H  
ATOM   3044  N   HIS A 195      77.663  87.985  82.655  1.00109.84           N  
ATOM   3045  CA  HIS A 195      77.754  87.728  81.223  1.00109.84           C  
ATOM   3046  C   HIS A 195      78.695  86.543  81.034  1.00109.84           C  
ATOM   3047  O   HIS A 195      79.918  86.710  81.009  1.00109.84           O  
ATOM   3048  CB  HIS A 195      78.254  88.966  80.487  1.00109.84           C  
ATOM   3049  CG  HIS A 195      77.340  90.146  80.589  1.00109.84           C  
ATOM   3050  ND1 HIS A 195      76.179  90.254  79.855  1.00109.84           N  
ATOM   3051  CD2 HIS A 195      77.418  91.272  81.336  1.00109.84           C  
ATOM   3052  CE1 HIS A 195      75.580  91.394  80.147  1.00109.84           C  
ATOM   3053  NE2 HIS A 195      76.312  92.032  81.043  1.00109.84           N  
ATOM   3054  H   HIS A 195      78.472  88.405  83.090  1.00  0.00           H  
ATOM   3055  HA  HIS A 195      76.767  87.463  80.845  1.00  0.00           H  
ATOM   3056  HB3 HIS A 195      78.414  88.722  79.437  1.00  0.00           H  
ATOM   3057  HB2 HIS A 195      79.239  89.238  80.866  1.00  0.00           H  
ATOM   3058  HD1 HIS A 195      75.915  89.517  79.217  1.00  0.00           H  
ATOM   3059  HD2 HIS A 195      78.254  91.421  82.003  1.00  0.00           H  
ATOM   3060  HE1 HIS A 195      74.648  91.653  79.667  1.00  0.00           H  
ATOM   3061  N   PHE A 196      78.129  85.345  80.925  1.00103.41           N  
ATOM   3062  CA  PHE A 196      78.925  84.148  80.711  1.00103.41           C  
ATOM   3063  C   PHE A 196      79.208  83.960  79.228  1.00103.41           C  
ATOM   3064  O   PHE A 196      78.326  84.142  78.380  1.00103.41           O  
ATOM   3065  CB  PHE A 196      78.211  82.916  81.261  1.00103.41           C  
ATOM   3066  CG  PHE A 196      78.093  82.895  82.756  1.00103.41           C  
ATOM   3067  CD1 PHE A 196      79.160  82.489  83.541  1.00103.41           C  
ATOM   3068  CD2 PHE A 196      76.911  83.271  83.376  1.00103.41           C  
ATOM   3069  CE1 PHE A 196      79.054  82.463  84.920  1.00103.41           C  
ATOM   3070  CE2 PHE A 196      76.798  83.248  84.755  1.00103.41           C  
ATOM   3071  CZ  PHE A 196      77.872  82.843  85.527  1.00103.41           C  
ATOM   3072  H   PHE A 196      77.125  85.253  80.991  1.00  0.00           H  
ATOM   3073  HA  PHE A 196      79.874  84.263  81.235  1.00  0.00           H  
ATOM   3074  HB3 PHE A 196      78.731  82.018  80.927  1.00  0.00           H  
ATOM   3075  HB2 PHE A 196      77.217  82.847  80.819  1.00  0.00           H  
ATOM   3076  HD1 PHE A 196      80.088  82.188  83.077  1.00  0.00           H  
ATOM   3077  HD2 PHE A 196      76.066  83.586  82.782  1.00  0.00           H  
ATOM   3078  HE1 PHE A 196      79.894  82.146  85.520  1.00  0.00           H  
ATOM   3079  HE2 PHE A 196      75.873  83.546  85.226  1.00  0.00           H  
ATOM   3080  HZ  PHE A 196      77.787  82.824  86.603  1.00  0.00           H  
ATOM   3081  N   LYS A 197      80.448  83.577  78.931  1.00 97.38           N  
ATOM   3082  CA  LYS A 197      80.931  83.358  77.571  1.00 97.38           C  
ATOM   3083  C   LYS A 197      81.531  81.957  77.545  1.00 97.38           C  
ATOM   3084  O   LYS A 197      82.641  81.743  78.047  1.00 97.38           O  
ATOM   3085  CB  LYS A 197      81.964  84.411  77.182  1.00 97.38           C  
ATOM   3086  CG  LYS A 197      81.425  85.829  77.115  1.00 97.38           C  
ATOM   3087  CD  LYS A 197      82.553  86.831  76.923  1.00 97.38           C  
ATOM   3088  CE  LYS A 197      83.121  86.789  75.516  1.00 97.38           C  
ATOM   3089  NZ  LYS A 197      82.163  87.346  74.526  1.00 97.38           N1+
ATOM   3090  H   LYS A 197      81.119  83.420  79.670  1.00  0.00           H  
ATOM   3091  HA  LYS A 197      80.091  83.404  76.878  1.00  0.00           H  
ATOM   3092  HB3 LYS A 197      82.405  84.147  76.221  1.00  0.00           H  
ATOM   3093  HB2 LYS A 197      82.798  84.375  77.883  1.00  0.00           H  
ATOM   3094  HG3 LYS A 197      80.889  86.058  78.036  1.00  0.00           H  
ATOM   3095  HG2 LYS A 197      80.722  85.911  76.286  1.00  0.00           H  
ATOM   3096  HD3 LYS A 197      83.347  86.625  77.641  1.00  0.00           H  
ATOM   3097  HD2 LYS A 197      82.186  87.835  77.136  1.00  0.00           H  
ATOM   3098  HE3 LYS A 197      83.358  85.759  75.251  1.00  0.00           H  
ATOM   3099  HE2 LYS A 197      84.050  87.359  75.483  1.00  0.00           H  
ATOM   3100  HZ1 LYS A 197      81.508  86.628  74.250  1.00  0.00           H  
ATOM   3101  HZ2 LYS A 197      81.661  88.118  74.940  1.00  0.00           H  
ATOM   3102  HZ3 LYS A 197      82.668  87.671  73.714  1.00  0.00           H  
ATOM   3103  N   MET A 198      80.796  81.006  76.976  1.00102.71           N  
ATOM   3104  CA  MET A 198      81.257  79.629  76.880  1.00102.71           C  
ATOM   3105  C   MET A 198      82.048  79.475  75.589  1.00102.71           C  
ATOM   3106  O   MET A 198      81.539  79.785  74.500  1.00102.71           O  
ATOM   3107  CB  MET A 198      80.087  78.648  76.899  1.00102.71           C  
ATOM   3108  CG  MET A 198      79.177  78.746  78.102  1.00102.71           C  
ATOM   3109  SD  MET A 198      77.825  77.564  77.992  1.00102.71           S  
ATOM   3110  CE  MET A 198      78.716  76.038  78.257  1.00102.71           C  
ATOM   3111  H   MET A 198      79.888  81.230  76.594  1.00  0.00           H  
ATOM   3112  HA  MET A 198      81.912  79.415  77.724  1.00  0.00           H  
ATOM   3113  HB3 MET A 198      80.469  77.630  76.818  1.00  0.00           H  
ATOM   3114  HB2 MET A 198      79.498  78.773  75.991  1.00  0.00           H  
ATOM   3115  HG3 MET A 198      78.772  79.756  78.169  1.00  0.00           H  
ATOM   3116  HG2 MET A 198      79.752  78.556  79.008  1.00  0.00           H  
ATOM   3117  HE1 MET A 198      78.021  75.199  78.220  1.00  0.00           H  
ATOM   3118  HE2 MET A 198      79.471  75.918  77.480  1.00  0.00           H  
ATOM   3119  HE3 MET A 198      79.201  76.064  79.233  1.00  0.00           H  
ATOM   3120  N   PHE A 199      83.298  79.029  75.718  1.00 90.15           N  
ATOM   3121  CA  PHE A 199      84.176  78.748  74.586  1.00 90.15           C  
ATOM   3122  C   PHE A 199      84.345  77.236  74.486  1.00 90.15           C  
ATOM   3123  O   PHE A 199      85.091  76.640  75.267  1.00 90.15           O  
ATOM   3124  CB  PHE A 199      85.526  79.433  74.765  1.00 90.15           C  
ATOM   3125  CG  PHE A 199      85.439  80.922  74.870  1.00 90.15           C  
ATOM   3126  CD1 PHE A 199      85.270  81.700  73.738  1.00 90.15           C  
ATOM   3127  CD2 PHE A 199      85.532  81.545  76.104  1.00 90.15           C  
ATOM   3128  CE1 PHE A 199      85.189  83.073  73.837  1.00 90.15           C  
ATOM   3129  CE2 PHE A 199      85.453  82.920  76.208  1.00 90.15           C  
ATOM   3130  CZ  PHE A 199      85.282  83.686  75.072  1.00 90.15           C  
ATOM   3131  H   PHE A 199      83.684  78.868  76.637  1.00  0.00           H  
ATOM   3132  HA  PHE A 199      83.708  79.115  73.673  1.00  0.00           H  
ATOM   3133  HB3 PHE A 199      86.179  79.167  73.934  1.00  0.00           H  
ATOM   3134  HB2 PHE A 199      86.018  79.036  75.653  1.00  0.00           H  
ATOM   3135  HD1 PHE A 199      85.200  81.233  72.767  1.00  0.00           H  
ATOM   3136  HD2 PHE A 199      85.668  80.955  76.998  1.00  0.00           H  
ATOM   3137  HE1 PHE A 199      85.053  83.671  72.948  1.00  0.00           H  
ATOM   3138  HE2 PHE A 199      85.525  83.393  77.176  1.00  0.00           H  
ATOM   3139  HZ  PHE A 199      85.221  84.762  75.147  1.00  0.00           H  
ATOM   3140  N   ASP A 200      83.653  76.611  73.537  1.00 94.15           N  
ATOM   3141  CA  ASP A 200      83.818  75.186  73.273  1.00 94.15           C  
ATOM   3142  C   ASP A 200      84.698  74.993  72.042  1.00 94.15           C  
ATOM   3143  O   ASP A 200      84.342  75.411  70.935  1.00 94.15           O  
ATOM   3144  CB  ASP A 200      82.468  74.478  73.124  1.00 94.15           C  
ATOM   3145  CG  ASP A 200      81.508  75.203  72.203  1.00 94.15           C  
ATOM   3146  OD1 ASP A 200      81.806  76.342  71.802  1.00 94.15           O  
ATOM   3147  OD2 ASP A 200      80.449  74.626  71.878  1.00 94.15           O1-
ATOM   3148  H   ASP A 200      82.990  77.125  72.974  1.00  0.00           H  
ATOM   3149  HA  ASP A 200      84.334  74.745  74.126  1.00  0.00           H  
ATOM   3150  HB3 ASP A 200      82.010  74.363  74.106  1.00  0.00           H  
ATOM   3151  HB2 ASP A 200      82.629  73.465  72.754  1.00  0.00           H  
ATOM   3152  N   VAL A 201      85.860  74.373  72.247  1.00 94.92           N  
ATOM   3153  CA  VAL A 201      86.838  74.259  71.172  1.00 94.92           C  
ATOM   3154  C   VAL A 201      86.460  73.160  70.178  1.00 94.92           C  
ATOM   3155  O   VAL A 201      86.802  73.253  68.993  1.00 94.92           O  
ATOM   3156  CB  VAL A 201      88.243  74.058  71.769  1.00 94.92           C  
ATOM   3157  CG1 VAL A 201      88.619  75.269  72.606  1.00 94.92           C  
ATOM   3158  CG2 VAL A 201      88.305  72.809  72.626  1.00 94.92           C  
ATOM   3159  H   VAL A 201      86.069  73.978  73.153  1.00  0.00           H  
ATOM   3160  HA  VAL A 201      86.843  75.205  70.630  1.00  0.00           H  
ATOM   3161  HB  VAL A 201      88.960  73.959  70.954  1.00  0.00           H  
ATOM   3162 HG11 VAL A 201      89.614  75.125  73.028  1.00  0.00           H  
ATOM   3163 HG12 VAL A 201      88.617  76.160  71.978  1.00  0.00           H  
ATOM   3164 HG13 VAL A 201      87.897  75.392  73.413  1.00  0.00           H  
ATOM   3165 HG21 VAL A 201      89.310  72.696  73.032  1.00  0.00           H  
ATOM   3166 HG22 VAL A 201      87.590  72.893  73.444  1.00  0.00           H  
ATOM   3167 HG23 VAL A 201      88.059  71.938  72.018  1.00  0.00           H  
ATOM   3168  N   GLY A 202      85.756  72.119  70.624  1.00104.52           N  
ATOM   3169  CA  GLY A 202      85.313  71.069  69.731  1.00104.52           C  
ATOM   3170  C   GLY A 202      86.436  70.144  69.282  1.00104.52           C  
ATOM   3171  O   GLY A 202      87.554  70.154  69.799  1.00104.52           O  
ATOM   3172  H   GLY A 202      85.521  72.051  71.604  1.00  0.00           H  
ATOM   3173  HA3 GLY A 202      84.839  71.514  68.856  1.00  0.00           H  
ATOM   3174  HA2 GLY A 202      84.535  70.483  70.220  1.00  0.00           H  
ATOM   3175  N   ALA A 203      86.104  69.331  68.279  1.00119.11           N  
ATOM   3176  CA  ALA A 203      87.025  68.368  67.695  1.00119.11           C  
ATOM   3177  C   ALA A 203      87.617  68.857  66.378  1.00119.11           C  
ATOM   3178  O   ALA A 203      88.059  68.038  65.563  1.00119.11           O  
ATOM   3179  CB  ALA A 203      86.326  67.023  67.493  1.00119.11           C  
ATOM   3180  H   ALA A 203      85.174  69.366  67.888  1.00  0.00           H  
ATOM   3181  HA  ALA A 203      87.845  68.219  68.397  1.00  0.00           H  
ATOM   3182  HB1 ALA A 203      87.026  66.311  67.055  1.00  0.00           H  
ATOM   3183  HB2 ALA A 203      85.978  66.646  68.455  1.00  0.00           H  
ATOM   3184  HB3 ALA A 203      85.475  67.152  66.825  1.00  0.00           H  
ATOM   3185  N   GLN A 204      87.605  70.174  66.147  1.00118.50           N  
ATOM   3186  CA  GLN A 204      88.128  70.735  64.904  1.00118.50           C  
ATOM   3187  C   GLN A 204      89.636  70.542  64.788  1.00118.50           C  
ATOM   3188  O   GLN A 204      90.152  70.281  63.695  1.00118.50           O  
ATOM   3189  CB  GLN A 204      87.775  72.220  64.816  1.00118.50           C  
ATOM   3190  CG  GLN A 204      86.284  72.511  64.770  1.00118.50           C  
ATOM   3191  CD  GLN A 204      85.633  72.027  63.491  1.00118.50           C  
ATOM   3192  OE1 GLN A 204      86.212  72.130  62.409  1.00118.50           O  
ATOM   3193  NE2 GLN A 204      84.421  71.498  63.607  1.00118.50           N  
ATOM   3194  H   GLN A 204      87.228  70.805  66.840  1.00  0.00           H  
ATOM   3195  HA  GLN A 204      87.652  70.220  64.069  1.00  0.00           H  
ATOM   3196  HB3 GLN A 204      88.255  72.654  63.939  1.00  0.00           H  
ATOM   3197  HB2 GLN A 204      88.220  72.747  65.660  1.00  0.00           H  
ATOM   3198  HG3 GLN A 204      86.121  73.583  64.876  1.00  0.00           H  
ATOM   3199  HG2 GLN A 204      85.797  72.042  65.625  1.00  0.00           H  
ATOM   3200 HE22 GLN A 204      83.938  71.158  62.788  1.00  0.00           H  
ATOM   3201 HE21 GLN A 204      83.982  71.435  64.514  1.00  0.00           H  
ATOM   3202  N   ARG A 205      90.354  70.665  65.899  1.00110.72           N  
ATOM   3203  CA  ARG A 205      91.809  70.651  65.904  1.00110.72           C  
ATOM   3204  C   ARG A 205      92.324  69.346  66.497  1.00110.72           C  
ATOM   3205  O   ARG A 205      91.784  68.845  67.489  1.00110.72           O  
ATOM   3206  CB  ARG A 205      92.344  71.851  66.684  1.00110.72           C  
ATOM   3207  CG  ARG A 205      92.051  73.168  65.985  1.00110.72           C  
ATOM   3208  CD  ARG A 205      92.647  74.348  66.719  1.00110.72           C  
ATOM   3209  NE  ARG A 205      92.029  74.533  68.027  1.00110.72           N  
ATOM   3210  CZ  ARG A 205      90.926  75.242  68.238  1.00110.72           C  
ATOM   3211  NH1 ARG A 205      90.310  75.838  67.226  1.00110.72           N  
ATOM   3212  NH2 ARG A 205      90.438  75.355  69.464  1.00110.72           N1+
ATOM   3213  H   ARG A 205      89.891  70.774  66.790  1.00  0.00           H  
ATOM   3214  HA  ARG A 205      92.159  70.724  64.874  1.00  0.00           H  
ATOM   3215  HB3 ARG A 205      93.420  71.744  66.820  1.00  0.00           H  
ATOM   3216  HB2 ARG A 205      91.901  71.863  67.680  1.00  0.00           H  
ATOM   3217  HG3 ARG A 205      90.973  73.301  65.900  1.00  0.00           H  
ATOM   3218  HG2 ARG A 205      92.446  73.135  64.970  1.00  0.00           H  
ATOM   3219  HD3 ARG A 205      92.513  75.251  66.123  1.00  0.00           H  
ATOM   3220  HD2 ARG A 205      93.719  74.194  66.843  1.00  0.00           H  
ATOM   3221  HE  ARG A 205      92.494  74.080  68.801  1.00  0.00           H  
ATOM   3222 HH12 ARG A 205      89.471  76.376  67.392  1.00  0.00           H  
ATOM   3223 HH11 ARG A 205      90.679  75.754  66.290  1.00  0.00           H  
ATOM   3224 HH22 ARG A 205      89.599  75.894  69.626  1.00  0.00           H  
ATOM   3225 HH21 ARG A 205      90.905  74.902  70.237  1.00  0.00           H  
ATOM   3226  N   SER A 206      93.373  68.799  65.879  1.00121.79           N  
ATOM   3227  CA  SER A 206      93.880  67.486  66.266  1.00121.79           C  
ATOM   3228  C   SER A 206      94.768  67.562  67.504  1.00121.79           C  
ATOM   3229  O   SER A 206      94.591  66.789  68.451  1.00121.79           O  
ATOM   3230  CB  SER A 206      94.644  66.859  65.099  1.00121.79           C  
ATOM   3231  OG  SER A 206      95.816  67.598  64.800  1.00121.79           O  
ATOM   3232  H   SER A 206      93.832  69.295  65.128  1.00  0.00           H  
ATOM   3233  HA  SER A 206      93.028  66.847  66.497  1.00  0.00           H  
ATOM   3234  HB3 SER A 206      94.001  66.827  64.220  1.00  0.00           H  
ATOM   3235  HB2 SER A 206      94.916  65.834  65.352  1.00  0.00           H  
ATOM   3236  HG  SER A 206      96.277  67.185  64.066  1.00  0.00           H  
ATOM   3237  N   GLU A 207      95.727  68.483  67.514  1.00113.33           N  
ATOM   3238  CA  GLU A 207      96.739  68.558  68.558  1.00113.33           C  
ATOM   3239  C   GLU A 207      96.565  69.848  69.349  1.00113.33           C  
ATOM   3240  O   GLU A 207      96.274  70.904  68.778  1.00113.33           O  
ATOM   3241  CB  GLU A 207      98.145  68.483  67.949  1.00113.33           C  
ATOM   3242  CG  GLU A 207      99.294  68.439  68.946  1.00113.33           C  
ATOM   3243  CD  GLU A 207     100.645  68.324  68.266  1.00113.33           C  
ATOM   3244  OE1 GLU A 207     100.682  68.293  67.018  1.00113.33           O  
ATOM   3245  OE2 GLU A 207     101.670  68.267  68.977  1.00113.33           O1-
ATOM   3246  H   GLU A 207      95.775  69.170  66.775  1.00  0.00           H  
ATOM   3247  HA  GLU A 207      96.606  67.713  69.234  1.00  0.00           H  
ATOM   3248  HB3 GLU A 207      98.289  69.324  67.271  1.00  0.00           H  
ATOM   3249  HB2 GLU A 207      98.206  67.616  67.291  1.00  0.00           H  
ATOM   3250  HG3 GLU A 207      99.155  67.595  69.622  1.00  0.00           H  
ATOM   3251  HG2 GLU A 207      99.274  69.338  69.562  1.00  0.00           H  
ATOM   3252  N   ARG A 208      96.746  69.757  70.669  1.00110.89           N  
ATOM   3253  CA  ARG A 208      96.482  70.868  71.576  1.00110.89           C  
ATOM   3254  C   ARG A 208      97.694  71.228  72.429  1.00110.89           C  
ATOM   3255  O   ARG A 208      97.540  71.868  73.476  1.00110.89           O  
ATOM   3256  CB  ARG A 208      95.286  70.546  72.471  1.00110.89           C  
ATOM   3257  CG  ARG A 208      95.500  69.363  73.395  1.00110.89           C  
ATOM   3258  CD  ARG A 208      94.279  69.129  74.243  1.00110.89           C  
ATOM   3259  NE  ARG A 208      94.488  68.055  75.204  1.00110.89           N  
ATOM   3260  CZ  ARG A 208      93.578  67.675  76.089  1.00110.89           C  
ATOM   3261  NH1 ARG A 208      92.402  68.286  76.122  1.00110.89           N  
ATOM   3262  NH2 ARG A 208      93.842  66.690  76.936  1.00110.89           N1+
ATOM   3263  H   ARG A 208      97.078  68.894  71.075  1.00  0.00           H  
ATOM   3264  HA  ARG A 208      96.225  71.739  70.973  1.00  0.00           H  
ATOM   3265  HB3 ARG A 208      94.409  70.365  71.850  1.00  0.00           H  
ATOM   3266  HB2 ARG A 208      95.031  71.425  73.063  1.00  0.00           H  
ATOM   3267  HG3 ARG A 208      96.358  69.556  74.039  1.00  0.00           H  
ATOM   3268  HG2 ARG A 208      95.706  68.472  72.802  1.00  0.00           H  
ATOM   3269  HD3 ARG A 208      93.434  68.882  73.601  1.00  0.00           H  
ATOM   3270  HD2 ARG A 208      94.025  70.046  74.774  1.00  0.00           H  
ATOM   3271  HE  ARG A 208      95.385  67.592  75.171  1.00  0.00           H  
ATOM   3272 HH12 ARG A 208      91.704  68.001  76.794  1.00  0.00           H  
ATOM   3273 HH11 ARG A 208      92.204  69.036  75.475  1.00  0.00           H  
ATOM   3274 HH22 ARG A 208      93.146  66.403  77.609  1.00  0.00           H  
ATOM   3275 HH21 ARG A 208      94.739  66.227  76.908  1.00  0.00           H  
ATOM   3276  N   LYS A 209      98.896  70.830  71.998  1.00109.96           N  
ATOM   3277  CA  LYS A 209     100.113  71.179  72.727  1.00109.96           C  
ATOM   3278  C   LYS A 209     100.357  72.682  72.744  1.00109.96           C  
ATOM   3279  O   LYS A 209     100.914  73.209  73.714  1.00109.96           O  
ATOM   3280  CB  LYS A 209     101.316  70.458  72.117  1.00109.96           C  
ATOM   3281  CG  LYS A 209     101.252  68.944  72.218  1.00109.96           C  
ATOM   3282  CD  LYS A 209     101.258  68.489  73.668  1.00109.96           C  
ATOM   3283  CE  LYS A 209     102.585  68.808  74.337  1.00109.96           C  
ATOM   3284  NZ  LYS A 209     103.713  68.065  73.712  1.00109.96           N1+
ATOM   3285  H   LYS A 209      98.973  70.279  71.155  1.00  0.00           H  
ATOM   3286  HA  LYS A 209     100.001  70.841  73.757  1.00  0.00           H  
ATOM   3287  HB3 LYS A 209     102.230  70.813  72.593  1.00  0.00           H  
ATOM   3288  HB2 LYS A 209     101.417  70.746  71.071  1.00  0.00           H  
ATOM   3289  HG3 LYS A 209     102.105  68.509  71.698  1.00  0.00           H  
ATOM   3290  HG2 LYS A 209     100.346  68.586  71.729  1.00  0.00           H  
ATOM   3291  HD3 LYS A 209     101.078  67.415  73.712  1.00  0.00           H  
ATOM   3292  HD2 LYS A 209     100.451  68.985  74.207  1.00  0.00           H  
ATOM   3293  HE3 LYS A 209     102.527  68.556  75.396  1.00  0.00           H  
ATOM   3294  HE2 LYS A 209     102.776  69.879  74.272  1.00  0.00           H  
ATOM   3295  HZ1 LYS A 209     103.543  67.965  72.721  1.00  0.00           H  
ATOM   3296  HZ2 LYS A 209     104.573  68.574  73.856  1.00  0.00           H  
ATOM   3297  HZ3 LYS A 209     103.789  67.150  74.134  1.00  0.00           H  
ATOM   3298  N   LYS A 210      99.948  73.389  71.691  1.00 99.17           N  
ATOM   3299  CA  LYS A 210     100.159  74.830  71.630  1.00 99.17           C  
ATOM   3300  C   LYS A 210      98.953  75.618  72.133  1.00 99.17           C  
ATOM   3301  O   LYS A 210      99.031  76.285  73.169  1.00 99.17           O  
ATOM   3302  CB  LYS A 210     100.502  75.242  70.196  1.00 99.17           C  
ATOM   3303  CG  LYS A 210     101.769  74.604  69.686  1.00 99.17           C  
ATOM   3304  CD  LYS A 210     102.959  75.095  70.481  1.00 99.17           C  
ATOM   3305  CE  LYS A 210     104.246  74.534  69.926  1.00 99.17           C  
ATOM   3306  NZ  LYS A 210     105.422  74.952  70.737  1.00 99.17           N1+
ATOM   3307  H   LYS A 210      99.485  72.927  70.921  1.00  0.00           H  
ATOM   3308  HA  LYS A 210     101.011  75.074  72.265  1.00  0.00           H  
ATOM   3309  HB3 LYS A 210     100.596  76.327  70.144  1.00  0.00           H  
ATOM   3310  HB2 LYS A 210      99.674  74.981  69.537  1.00  0.00           H  
ATOM   3311  HG3 LYS A 210     101.905  74.857  68.635  1.00  0.00           H  
ATOM   3312  HG2 LYS A 210     101.693  73.521  69.779  1.00  0.00           H  
ATOM   3313  HD3 LYS A 210     102.850  74.792  71.522  1.00  0.00           H  
ATOM   3314  HD2 LYS A 210     102.994  76.184  70.447  1.00  0.00           H  
ATOM   3315  HE3 LYS A 210     104.376  74.872  68.898  1.00  0.00           H  
ATOM   3316  HE2 LYS A 210     104.188  73.446  69.905  1.00  0.00           H  
ATOM   3317  HZ1 LYS A 210     105.313  74.620  71.685  1.00  0.00           H  
ATOM   3318  HZ2 LYS A 210     106.263  74.560  70.338  1.00  0.00           H  
ATOM   3319  HZ3 LYS A 210     105.489  75.960  70.739  1.00  0.00           H  
ATOM   3320  N   TRP A 211      97.809  75.492  71.451  1.00 96.30           N  
ATOM   3321  CA  TRP A 211      96.715  76.449  71.618  1.00 96.30           C  
ATOM   3322  C   TRP A 211      95.961  76.320  72.938  1.00 96.30           C  
ATOM   3323  O   TRP A 211      94.993  77.060  73.137  1.00 96.30           O  
ATOM   3324  CB  TRP A 211      95.732  76.343  70.449  1.00 96.30           C  
ATOM   3325  CG  TRP A 211      95.138  74.985  70.229  1.00 96.30           C  
ATOM   3326  CD1 TRP A 211      95.608  74.016  69.394  1.00 96.30           C  
ATOM   3327  CD2 TRP A 211      93.961  74.446  70.846  1.00 96.30           C  
ATOM   3328  NE1 TRP A 211      94.797  72.910  69.447  1.00 96.30           N  
ATOM   3329  CE2 TRP A 211      93.782  73.146  70.336  1.00 96.30           C  
ATOM   3330  CE3 TRP A 211      93.043  74.936  71.779  1.00 96.30           C  
ATOM   3331  CZ2 TRP A 211      92.721  72.332  70.725  1.00 96.30           C  
ATOM   3332  CZ3 TRP A 211      91.998  74.124  72.169  1.00 96.30           C  
ATOM   3333  CH2 TRP A 211      91.843  72.837  71.643  1.00 96.30           C  
ATOM   3334  H   TRP A 211      97.688  74.725  70.806  1.00  0.00           H  
ATOM   3335  HA  TRP A 211      97.150  77.448  71.588  1.00  0.00           H  
ATOM   3336  HB3 TRP A 211      96.223  76.674  69.534  1.00  0.00           H  
ATOM   3337  HB2 TRP A 211      94.930  77.069  70.586  1.00  0.00           H  
ATOM   3338  HD1 TRP A 211      96.502  74.190  68.814  1.00  0.00           H  
ATOM   3339  HE1 TRP A 211      95.007  72.102  68.878  1.00  0.00           H  
ATOM   3340  HE3 TRP A 211      93.160  75.932  72.180  1.00  0.00           H  
ATOM   3341  HZ2 TRP A 211      92.616  71.343  70.304  1.00  0.00           H  
ATOM   3342  HZ3 TRP A 211      91.280  74.479  72.894  1.00  0.00           H  
ATOM   3343  HH2 TRP A 211      91.008  72.239  71.977  1.00  0.00           H  
ATOM   3344  N   ILE A 212      96.361  75.429  73.846  1.00 94.62           N  
ATOM   3345  CA  ILE A 212      95.800  75.471  75.189  1.00 94.62           C  
ATOM   3346  C   ILE A 212      96.417  76.611  76.000  1.00 94.62           C  
ATOM   3347  O   ILE A 212      95.763  77.134  76.916  1.00 94.62           O  
ATOM   3348  CB  ILE A 212      95.964  74.098  75.873  1.00 94.62           C  
ATOM   3349  CG1 ILE A 212      95.055  73.975  77.100  1.00 94.62           C  
ATOM   3350  CG2 ILE A 212      97.421  73.810  76.237  1.00 94.62           C  
ATOM   3351  CD1 ILE A 212      93.581  73.973  76.762  1.00 94.62           C  
ATOM   3352  H   ILE A 212      97.049  74.731  73.600  1.00  0.00           H  
ATOM   3353  HA  ILE A 212      94.732  75.670  75.096  1.00  0.00           H  
ATOM   3354  HB  ILE A 212      95.650  73.338  75.158  1.00  0.00           H  
ATOM   3355 HG13 ILE A 212      95.267  74.792  77.790  1.00  0.00           H  
ATOM   3356 HG12 ILE A 212      95.303  73.063  77.644  1.00  0.00           H  
ATOM   3357 HG21 ILE A 212      97.490  72.833  76.716  1.00  0.00           H  
ATOM   3358 HG22 ILE A 212      98.030  73.814  75.333  1.00  0.00           H  
ATOM   3359 HG23 ILE A 212      97.783  74.577  76.922  1.00  0.00           H  
ATOM   3360 HD11 ILE A 212      92.998  73.883  77.678  1.00  0.00           H  
ATOM   3361 HD12 ILE A 212      93.322  74.904  76.257  1.00  0.00           H  
ATOM   3362 HD13 ILE A 212      93.359  73.131  76.107  1.00  0.00           H  
ATOM   3363  N   HIS A 213      97.626  77.067  75.630  1.00 89.88           N  
ATOM   3364  CA  HIS A 213      98.361  78.030  76.447  1.00 89.88           C  
ATOM   3365  C   HIS A 213      97.718  79.409  76.445  1.00 89.88           C  
ATOM   3366  O   HIS A 213      98.001  80.211  77.340  1.00 89.88           O  
ATOM   3367  CB  HIS A 213      99.808  78.162  75.964  1.00 89.88           C  
ATOM   3368  CG  HIS A 213      99.960  78.973  74.712  1.00 89.88           C  
ATOM   3369  ND1 HIS A 213      99.724  78.463  73.455  1.00 89.88           N  
ATOM   3370  CD2 HIS A 213     100.329  80.262  74.528  1.00 89.88           C  
ATOM   3371  CE1 HIS A 213      99.938  79.401  72.551  1.00 89.88           C  
ATOM   3372  NE2 HIS A 213     100.306  80.504  73.176  1.00 89.88           N  
ATOM   3373  H   HIS A 213      98.046  76.744  74.770  1.00  0.00           H  
ATOM   3374  HA  HIS A 213      98.377  77.663  77.473  1.00  0.00           H  
ATOM   3375  HB3 HIS A 213     100.228  77.169  75.804  1.00  0.00           H  
ATOM   3376  HB2 HIS A 213     100.415  78.602  76.756  1.00  0.00           H  
ATOM   3377  HD1 HIS A 213      99.434  77.502  73.346  1.00  0.00           H  
ATOM   3378  HD2 HIS A 213     100.572  80.881  75.379  1.00  0.00           H  
ATOM   3379  HE1 HIS A 213      99.801  79.182  71.502  1.00  0.00           H  
ATOM   3380  N   CYS A 214      96.864  79.701  75.464  1.00 88.69           N  
ATOM   3381  CA  CYS A 214      96.160  80.972  75.465  1.00 88.69           C  
ATOM   3382  C   CYS A 214      95.013  80.999  76.462  1.00 88.69           C  
ATOM   3383  O   CYS A 214      94.575  82.087  76.849  1.00 88.69           O  
ATOM   3384  CB  CYS A 214      95.640  81.304  74.064  1.00 88.69           C  
ATOM   3385  SG  CYS A 214      94.350  80.212  73.447  1.00 88.69           S  
ATOM   3386  H   CYS A 214      96.705  79.038  74.719  1.00  0.00           H  
ATOM   3387  HA  CYS A 214      96.870  81.748  75.751  1.00  0.00           H  
ATOM   3388  HB3 CYS A 214      96.474  81.309  73.362  1.00  0.00           H  
ATOM   3389  HB2 CYS A 214      95.280  82.333  74.048  1.00  0.00           H  
ATOM   3390  HG  CYS A 214      94.813  78.960  73.393  1.00  0.00           H  
ATOM   3391  N   PHE A 215      94.544  79.836  76.919  1.00 81.17           N  
ATOM   3392  CA  PHE A 215      93.441  79.772  77.866  1.00 81.17           C  
ATOM   3393  C   PHE A 215      93.899  79.860  79.320  1.00 81.17           C  
ATOM   3394  O   PHE A 215      93.184  79.386  80.210  1.00 81.17           O  
ATOM   3395  CB  PHE A 215      92.630  78.495  77.644  1.00 81.17           C  
ATOM   3396  CG  PHE A 215      91.869  78.479  76.349  1.00 81.17           C  
ATOM   3397  CD1 PHE A 215      90.652  79.135  76.237  1.00 81.17           C  
ATOM   3398  CD2 PHE A 215      92.366  77.802  75.246  1.00 81.17           C  
ATOM   3399  CE1 PHE A 215      89.945  79.120  75.047  1.00 81.17           C  
ATOM   3400  CE2 PHE A 215      91.665  77.783  74.052  1.00 81.17           C  
ATOM   3401  CZ  PHE A 215      90.453  78.443  73.953  1.00 81.17           C  
ATOM   3402  H   PHE A 215      94.956  78.968  76.608  1.00  0.00           H  
ATOM   3403  HA  PHE A 215      92.785  80.621  77.671  1.00  0.00           H  
ATOM   3404  HB3 PHE A 215      91.936  78.359  78.473  1.00  0.00           H  
ATOM   3405  HB2 PHE A 215      93.296  77.633  77.683  1.00  0.00           H  
ATOM   3406  HD1 PHE A 215      90.245  79.666  77.085  1.00  0.00           H  
ATOM   3407  HD2 PHE A 215      93.310  77.282  75.312  1.00  0.00           H  
ATOM   3408  HE1 PHE A 215      88.999  79.636  74.974  1.00  0.00           H  
ATOM   3409  HE2 PHE A 215      92.064  77.254  73.200  1.00  0.00           H  
ATOM   3410  HZ  PHE A 215      89.904  78.430  73.023  1.00  0.00           H  
ATOM   3411  N   GLU A 216      95.076  80.444  79.573  1.00 84.82           N  
ATOM   3412  CA  GLU A 216      95.553  80.628  80.941  1.00 84.82           C  
ATOM   3413  C   GLU A 216      94.666  81.599  81.710  1.00 84.82           C  
ATOM   3414  O   GLU A 216      94.301  81.337  82.862  1.00 84.82           O  
ATOM   3415  CB  GLU A 216      96.999  81.122  80.932  1.00 84.82           C  
ATOM   3416  CG  GLU A 216      97.611  81.263  82.316  1.00 84.82           C  
ATOM   3417  CD  GLU A 216      99.045  81.750  82.274  1.00 84.82           C  
ATOM   3418  OE1 GLU A 216      99.551  82.019  81.164  1.00 84.82           O  
ATOM   3419  OE2 GLU A 216      99.668  81.860  83.350  1.00 84.82           O1-
ATOM   3420  H   GLU A 216      95.654  80.767  78.810  1.00  0.00           H  
ATOM   3421  HA  GLU A 216      95.524  79.663  81.447  1.00  0.00           H  
ATOM   3422  HB3 GLU A 216      97.050  82.080  80.415  1.00  0.00           H  
ATOM   3423  HB2 GLU A 216      97.609  80.444  80.334  1.00  0.00           H  
ATOM   3424  HG3 GLU A 216      97.569  80.303  82.830  1.00  0.00           H  
ATOM   3425  HG2 GLU A 216      97.011  81.954  82.909  1.00  0.00           H  
ATOM   3426  N   GLY A 217      94.301  82.716  81.089  1.00 86.79           N  
ATOM   3427  CA  GLY A 217      93.375  83.633  81.719  1.00 86.79           C  
ATOM   3428  C   GLY A 217      91.944  83.209  81.473  1.00 86.79           C  
ATOM   3429  O   GLY A 217      91.366  83.496  80.421  1.00 86.79           O  
ATOM   3430  H   GLY A 217      94.670  82.928  80.173  1.00  0.00           H  
ATOM   3431  HA3 GLY A 217      93.530  84.636  81.321  1.00  0.00           H  
ATOM   3432  HA2 GLY A 217      93.566  83.661  82.792  1.00  0.00           H  
ATOM   3433  N   VAL A 218      91.367  82.518  82.452  1.00 81.08           N  
ATOM   3434  CA  VAL A 218      90.018  81.973  82.371  1.00 81.08           C  
ATOM   3435  C   VAL A 218      89.497  81.901  83.804  1.00 81.08           C  
ATOM   3436  O   VAL A 218      90.257  82.036  84.765  1.00 81.08           O  
ATOM   3437  CB  VAL A 218      90.014  80.587  81.671  1.00 81.08           C  
ATOM   3438  CG1 VAL A 218      90.520  79.493  82.602  1.00 81.08           C  
ATOM   3439  CG2 VAL A 218      88.662  80.243  81.035  1.00 81.08           C  
ATOM   3440  H   VAL A 218      91.868  82.346  83.312  1.00  0.00           H  
ATOM   3441  HA  VAL A 218      89.392  82.660  81.801  1.00  0.00           H  
ATOM   3442  HB  VAL A 218      90.732  80.652  80.853  1.00  0.00           H  
ATOM   3443 HG11 VAL A 218      90.504  78.536  82.081  1.00  0.00           H  
ATOM   3444 HG12 VAL A 218      91.540  79.721  82.911  1.00  0.00           H  
ATOM   3445 HG13 VAL A 218      89.878  79.438  83.481  1.00  0.00           H  
ATOM   3446 HG21 VAL A 218      88.721  79.263  80.561  1.00  0.00           H  
ATOM   3447 HG22 VAL A 218      87.891  80.227  81.805  1.00  0.00           H  
ATOM   3448 HG23 VAL A 218      88.411  80.994  80.285  1.00  0.00           H  
ATOM   3449  N   THR A 219      88.189  81.698  83.959  1.00 83.49           N  
ATOM   3450  CA  THR A 219      87.580  81.638  85.284  1.00 83.49           C  
ATOM   3451  C   THR A 219      87.249  80.207  85.694  1.00 83.49           C  
ATOM   3452  O   THR A 219      87.725  79.730  86.727  1.00 83.49           O  
ATOM   3453  CB  THR A 219      86.317  82.509  85.325  1.00 83.49           C  
ATOM   3454  OG1 THR A 219      86.667  83.873  85.056  1.00 83.49           O  
ATOM   3455  CG2 THR A 219      85.655  82.419  86.689  1.00 83.49           C  
ATOM   3456  H   THR A 219      87.597  81.582  83.149  1.00  0.00           H  
ATOM   3457  HA  THR A 219      88.293  82.041  86.003  1.00  0.00           H  
ATOM   3458  HB  THR A 219      85.618  82.162  84.564  1.00  0.00           H  
ATOM   3459  HG1 THR A 219      87.070  83.935  84.187  1.00  0.00           H  
ATOM   3460 HG21 THR A 219      84.761  83.042  86.701  1.00  0.00           H  
ATOM   3461 HG22 THR A 219      85.379  81.384  86.892  1.00  0.00           H  
ATOM   3462 HG23 THR A 219      86.350  82.766  87.454  1.00  0.00           H  
ATOM   3463  N   ALA A 220      86.448  79.509  84.898  1.00 84.25           N  
ATOM   3464  CA  ALA A 220      86.139  78.109  85.136  1.00 84.25           C  
ATOM   3465  C   ALA A 220      86.563  77.279  83.932  1.00 84.25           C  
ATOM   3466  O   ALA A 220      86.965  77.805  82.892  1.00 84.25           O  
ATOM   3467  CB  ALA A 220      84.646  77.913  85.423  1.00 84.25           C  
ATOM   3468  H   ALA A 220      86.028  79.950  84.092  1.00  0.00           H  
ATOM   3469  HA  ALA A 220      86.705  77.773  86.005  1.00  0.00           H  
ATOM   3470  HB1 ALA A 220      84.445  76.856  85.597  1.00  0.00           H  
ATOM   3471  HB2 ALA A 220      84.367  78.486  86.307  1.00  0.00           H  
ATOM   3472  HB3 ALA A 220      84.063  78.258  84.569  1.00  0.00           H  
ATOM   3473  N   ILE A 221      86.478  75.960  84.090  1.00 79.79           N  
ATOM   3474  CA  ILE A 221      86.698  75.002  83.009  1.00 79.79           C  
ATOM   3475  C   ILE A 221      85.557  73.998  83.110  1.00 79.79           C  
ATOM   3476  O   ILE A 221      85.571  73.123  83.982  1.00 79.79           O  
ATOM   3477  CB  ILE A 221      88.060  74.298  83.099  1.00 79.79           C  
ATOM   3478  CG1 ILE A 221      89.216  75.290  82.965  1.00 79.79           C  
ATOM   3479  CG2 ILE A 221      88.191  73.234  82.016  1.00 79.79           C  
ATOM   3480  CD1 ILE A 221      90.554  74.700  83.324  1.00 79.79           C  
ATOM   3481  H   ILE A 221      86.251  75.573  84.995  1.00  0.00           H  
ATOM   3482  HA  ILE A 221      86.630  75.522  82.054  1.00  0.00           H  
ATOM   3483  HB  ILE A 221      88.134  73.811  84.072  1.00  0.00           H  
ATOM   3484 HG13 ILE A 221      89.023  76.158  83.595  1.00  0.00           H  
ATOM   3485 HG12 ILE A 221      89.250  75.670  81.944  1.00  0.00           H  
ATOM   3486 HG21 ILE A 221      89.163  72.748  82.099  1.00  0.00           H  
ATOM   3487 HG22 ILE A 221      87.403  72.491  82.139  1.00  0.00           H  
ATOM   3488 HG23 ILE A 221      88.101  73.700  81.035  1.00  0.00           H  
ATOM   3489 HD11 ILE A 221      91.329  75.458  83.207  1.00  0.00           H  
ATOM   3490 HD12 ILE A 221      90.535  74.358  84.359  1.00  0.00           H  
ATOM   3491 HD13 ILE A 221      90.768  73.857  82.667  1.00  0.00           H  
ATOM   3492  N   ILE A 222      84.549  74.138  82.257  1.00 83.95           N  
ATOM   3493  CA  ILE A 222      83.476  73.153  82.225  1.00 83.95           C  
ATOM   3494  C   ILE A 222      83.989  71.910  81.513  1.00 83.95           C  
ATOM   3495  O   ILE A 222      84.639  71.998  80.465  1.00 83.95           O  
ATOM   3496  CB  ILE A 222      82.222  73.722  81.539  1.00 83.95           C  
ATOM   3497  CG1 ILE A 222      81.858  75.079  82.130  1.00 83.95           C  
ATOM   3498  CG2 ILE A 222      81.038  72.784  81.738  1.00 83.95           C  
ATOM   3499  CD1 ILE A 222      81.496  75.057  83.588  1.00 83.95           C  
ATOM   3500  H   ILE A 222      84.525  74.928  81.629  1.00  0.00           H  
ATOM   3501  HA  ILE A 222      83.220  72.885  83.250  1.00  0.00           H  
ATOM   3502  HB  ILE A 222      82.416  73.835  80.472  1.00  0.00           H  
ATOM   3503 HG13 ILE A 222      81.035  75.511  81.561  1.00  0.00           H  
ATOM   3504 HG12 ILE A 222      82.683  75.774  81.974  1.00  0.00           H  
ATOM   3505 HG21 ILE A 222      80.158  73.200  81.247  1.00  0.00           H  
ATOM   3506 HG22 ILE A 222      81.269  71.810  81.306  1.00  0.00           H  
ATOM   3507 HG23 ILE A 222      80.839  72.670  82.804  1.00  0.00           H  
ATOM   3508 HD11 ILE A 222      81.253  76.067  83.918  1.00  0.00           H  
ATOM   3509 HD12 ILE A 222      80.633  74.408  83.739  1.00  0.00           H  
ATOM   3510 HD13 ILE A 222      82.339  74.680  84.167  1.00  0.00           H  
ATOM   3511  N   PHE A 223      83.700  70.742  82.083  1.00100.11           N  
ATOM   3512  CA  PHE A 223      84.238  69.477  81.581  1.00100.11           C  
ATOM   3513  C   PHE A 223      83.088  68.474  81.590  1.00100.11           C  
ATOM   3514  O   PHE A 223      82.793  67.860  82.617  1.00100.11           O  
ATOM   3515  CB  PHE A 223      85.410  69.020  82.436  1.00100.11           C  
ATOM   3516  CG  PHE A 223      86.128  67.819  81.907  1.00100.11           C  
ATOM   3517  CD1 PHE A 223      86.966  67.930  80.809  1.00100.11           C  
ATOM   3518  CD2 PHE A 223      85.995  66.587  82.526  1.00100.11           C  
ATOM   3519  CE1 PHE A 223      87.643  66.829  80.324  1.00100.11           C  
ATOM   3520  CE2 PHE A 223      86.672  65.480  82.048  1.00100.11           C  
ATOM   3521  CZ  PHE A 223      87.495  65.602  80.943  1.00100.11           C  
ATOM   3522  H   PHE A 223      83.092  70.710  82.889  1.00  0.00           H  
ATOM   3523  HA  PHE A 223      84.579  69.618  80.555  1.00  0.00           H  
ATOM   3524  HB3 PHE A 223      85.061  68.815  83.448  1.00  0.00           H  
ATOM   3525  HB2 PHE A 223      86.117  69.842  82.549  1.00  0.00           H  
ATOM   3526  HD1 PHE A 223      87.095  68.886  80.323  1.00  0.00           H  
ATOM   3527  HD2 PHE A 223      85.357  66.484  83.391  1.00  0.00           H  
ATOM   3528  HE1 PHE A 223      88.287  66.927  79.462  1.00  0.00           H  
ATOM   3529  HE2 PHE A 223      86.557  64.524  82.537  1.00  0.00           H  
ATOM   3530  HZ  PHE A 223      88.022  64.739  80.564  1.00  0.00           H  
ATOM   3531  N   CYS A 224      82.424  68.335  80.447  1.00115.92           N  
ATOM   3532  CA  CYS A 224      81.224  67.515  80.329  1.00115.92           C  
ATOM   3533  C   CYS A 224      81.612  66.137  79.805  1.00115.92           C  
ATOM   3534  O   CYS A 224      82.075  66.008  78.667  1.00115.92           O  
ATOM   3535  CB  CYS A 224      80.207  68.182  79.406  1.00115.92           C  
ATOM   3536  SG  CYS A 224      79.544  69.743  80.024  1.00115.92           S  
ATOM   3537  H   CYS A 224      82.747  68.808  79.615  1.00  0.00           H  
ATOM   3538  HA  CYS A 224      80.779  67.401  81.317  1.00  0.00           H  
ATOM   3539  HB3 CYS A 224      79.386  67.491  79.215  1.00  0.00           H  
ATOM   3540  HB2 CYS A 224      80.659  68.344  78.428  1.00  0.00           H  
ATOM   3541  HG  CYS A 224      80.542  70.615  80.195  1.00  0.00           H  
ATOM   3542  N   VAL A 225      81.421  65.111  80.631  1.00119.76           N  
ATOM   3543  CA  VAL A 225      81.640  63.727  80.225  1.00119.76           C  
ATOM   3544  C   VAL A 225      80.392  62.915  80.548  1.00119.76           C  
ATOM   3545  O   VAL A 225      79.821  63.040  81.637  1.00119.76           O  
ATOM   3546  CB  VAL A 225      82.897  63.114  80.879  1.00119.76           C  
ATOM   3547  CG1 VAL A 225      84.144  63.670  80.222  1.00119.76           C  
ATOM   3548  CG2 VAL A 225      82.946  63.411  82.373  1.00119.76           C  
ATOM   3549  H   VAL A 225      81.113  65.276  81.579  1.00  0.00           H  
ATOM   3550  HA  VAL A 225      81.781  63.712  79.144  1.00  0.00           H  
ATOM   3551  HB  VAL A 225      82.876  62.034  80.736  1.00  0.00           H  
ATOM   3552 HG11 VAL A 225      85.027  63.233  80.689  1.00  0.00           H  
ATOM   3553 HG12 VAL A 225      84.136  63.425  79.160  1.00  0.00           H  
ATOM   3554 HG13 VAL A 225      84.168  64.753  80.344  1.00  0.00           H  
ATOM   3555 HG21 VAL A 225      83.843  62.966  82.803  1.00  0.00           H  
ATOM   3556 HG22 VAL A 225      82.966  64.490  82.529  1.00  0.00           H  
ATOM   3557 HG23 VAL A 225      82.064  62.991  82.857  1.00  0.00           H  
ATOM   3558  N   ALA A 226      79.943  62.121  79.580  1.00135.66           N  
ATOM   3559  CA  ALA A 226      78.812  61.224  79.773  1.00135.66           C  
ATOM   3560  C   ALA A 226      79.324  59.906  80.338  1.00135.66           C  
ATOM   3561  O   ALA A 226      80.137  59.228  79.701  1.00135.66           O  
ATOM   3562  CB  ALA A 226      78.065  60.997  78.460  1.00135.66           C  
ATOM   3563  H   ALA A 226      80.389  62.127  78.674  1.00  0.00           H  
ATOM   3564  HA  ALA A 226      78.128  61.672  80.493  1.00  0.00           H  
ATOM   3565  HB1 ALA A 226      77.225  60.324  78.631  1.00  0.00           H  
ATOM   3566  HB2 ALA A 226      77.695  61.950  78.082  1.00  0.00           H  
ATOM   3567  HB3 ALA A 226      78.741  60.555  77.728  1.00  0.00           H  
ATOM   3568  N   LEU A 227      78.850  59.543  81.528  1.00147.70           N  
ATOM   3569  CA  LEU A 227      79.298  58.332  82.205  1.00147.70           C  
ATOM   3570  C   LEU A 227      78.613  57.065  81.699  1.00147.70           C  
ATOM   3571  O   LEU A 227      78.813  55.997  82.288  1.00147.70           O  
ATOM   3572  CB  LEU A 227      79.103  58.460  83.721  1.00147.70           C  
ATOM   3573  CG  LEU A 227      77.734  58.388  84.407  1.00147.70           C  
ATOM   3574  CD1 LEU A 227      77.941  58.086  85.881  1.00147.70           C  
ATOM   3575  CD2 LEU A 227      76.930  59.673  84.257  1.00147.70           C  
ATOM   3576  H   LEU A 227      78.157  60.114  81.991  1.00  0.00           H  
ATOM   3577  HA  LEU A 227      80.367  58.226  82.018  1.00  0.00           H  
ATOM   3578  HB3 LEU A 227      79.615  59.360  84.062  1.00  0.00           H  
ATOM   3579  HB2 LEU A 227      79.777  57.762  84.218  1.00  0.00           H  
ATOM   3580  HG  LEU A 227      77.166  57.571  83.962  1.00  0.00           H  
ATOM   3581 HD11 LEU A 227      76.974  58.032  86.381  1.00  0.00           H  
ATOM   3582 HD12 LEU A 227      78.458  57.132  85.988  1.00  0.00           H  
ATOM   3583 HD13 LEU A 227      78.540  58.876  86.334  1.00  0.00           H  
ATOM   3584 HD21 LEU A 227      75.971  59.563  84.763  1.00  0.00           H  
ATOM   3585 HD22 LEU A 227      77.482  60.501  84.702  1.00  0.00           H  
ATOM   3586 HD23 LEU A 227      76.762  59.875  83.199  1.00  0.00           H  
ATOM   3587  N   SER A 228      77.823  57.149  80.632  1.00154.91           N  
ATOM   3588  CA  SER A 228      77.253  55.978  79.984  1.00154.91           C  
ATOM   3589  C   SER A 228      78.163  55.407  78.903  1.00154.91           C  
ATOM   3590  O   SER A 228      77.745  54.506  78.170  1.00154.91           O  
ATOM   3591  CB  SER A 228      75.889  56.322  79.380  1.00154.91           C  
ATOM   3592  OG  SER A 228      74.965  56.701  80.385  1.00154.91           O  
ATOM   3593  H   SER A 228      77.598  58.052  80.240  1.00  0.00           H  
ATOM   3594  HA  SER A 228      77.104  55.210  80.743  1.00  0.00           H  
ATOM   3595  HB3 SER A 228      75.503  55.458  78.840  1.00  0.00           H  
ATOM   3596  HB2 SER A 228      76.004  57.138  78.666  1.00  0.00           H  
ATOM   3597  HG  SER A 228      75.145  57.602  80.663  1.00  0.00           H  
ATOM   3598  N   ASP A 229      79.397  55.904  78.795  1.00162.13           N  
ATOM   3599  CA  ASP A 229      80.296  55.525  77.713  1.00162.13           C  
ATOM   3600  C   ASP A 229      81.050  54.225  77.967  1.00162.13           C  
ATOM   3601  O   ASP A 229      81.785  53.782  77.077  1.00162.13           O  
ATOM   3602  CB  ASP A 229      81.294  56.656  77.439  1.00162.13           C  
ATOM   3603  CG  ASP A 229      82.116  57.039  78.664  1.00162.13           C  
ATOM   3604  OD1 ASP A 229      81.833  56.548  79.778  1.00162.13           O  
ATOM   3605  OD2 ASP A 229      83.063  57.839  78.507  1.00162.13           O1-
ATOM   3606  H   ASP A 229      79.736  56.567  79.478  1.00  0.00           H  
ATOM   3607  HA  ASP A 229      79.694  55.389  76.814  1.00  0.00           H  
ATOM   3608  HB3 ASP A 229      80.757  57.532  77.075  1.00  0.00           H  
ATOM   3609  HB2 ASP A 229      81.964  56.360  76.632  1.00  0.00           H  
ATOM   3610  N   TYR A 230      80.917  53.632  79.159  1.00163.54           N  
ATOM   3611  CA  TYR A 230      81.629  52.394  79.469  1.00163.54           C  
ATOM   3612  C   TYR A 230      81.144  51.231  78.611  1.00163.54           C  
ATOM   3613  O   TYR A 230      81.925  50.325  78.297  1.00163.54           O  
ATOM   3614  CB  TYR A 230      81.494  52.064  80.961  1.00163.54           C  
ATOM   3615  CG  TYR A 230      80.087  51.744  81.433  1.00163.54           C  
ATOM   3616  CD1 TYR A 230      79.215  52.757  81.820  1.00163.54           C  
ATOM   3617  CD2 TYR A 230      79.644  50.426  81.528  1.00163.54           C  
ATOM   3618  CE1 TYR A 230      77.934  52.469  82.257  1.00163.54           C  
ATOM   3619  CE2 TYR A 230      78.365  50.130  81.965  1.00163.54           C  
ATOM   3620  CZ  TYR A 230      77.516  51.155  82.330  1.00163.54           C  
ATOM   3621  OH  TYR A 230      76.245  50.865  82.768  1.00163.54           O  
ATOM   3622  H   TYR A 230      80.317  54.040  79.862  1.00  0.00           H  
ATOM   3623  HA  TYR A 230      82.686  52.552  79.254  1.00  0.00           H  
ATOM   3624  HB3 TYR A 230      81.892  52.890  81.550  1.00  0.00           H  
ATOM   3625  HB2 TYR A 230      82.154  51.232  81.207  1.00  0.00           H  
ATOM   3626  HD1 TYR A 230      79.534  53.788  81.782  1.00  0.00           H  
ATOM   3627  HD2 TYR A 230      80.303  49.614  81.258  1.00  0.00           H  
ATOM   3628  HE1 TYR A 230      77.267  53.270  82.539  1.00  0.00           H  
ATOM   3629  HE2 TYR A 230      78.037  49.102  82.019  1.00  0.00           H  
ATOM   3630  HH  TYR A 230      76.112  49.914  82.760  1.00  0.00           H  
ATOM   3631  N   ASP A 231      79.870  51.238  78.226  1.00166.49           N  
ATOM   3632  CA  ASP A 231      79.329  50.248  77.306  1.00166.49           C  
ATOM   3633  C   ASP A 231      79.235  50.775  75.879  1.00166.49           C  
ATOM   3634  O   ASP A 231      79.324  49.988  74.931  1.00166.49           O  
ATOM   3635  CB  ASP A 231      77.942  49.797  77.782  1.00166.49           C  
ATOM   3636  CG  ASP A 231      77.513  48.460  77.196  1.00166.49           C  
ATOM   3637  OD1 ASP A 231      78.306  47.824  76.471  1.00166.49           O  
ATOM   3638  OD2 ASP A 231      76.368  48.042  77.465  1.00166.49           O1-
ATOM   3639  H   ASP A 231      79.241  51.948  78.574  1.00  0.00           H  
ATOM   3640  HA  ASP A 231      79.990  49.381  77.308  1.00  0.00           H  
ATOM   3641  HB3 ASP A 231      77.206  50.558  77.524  1.00  0.00           H  
ATOM   3642  HB2 ASP A 231      77.936  49.734  78.870  1.00  0.00           H  
ATOM   3643  N   LEU A 232      79.068  52.086  75.708  1.00166.55           N  
ATOM   3644  CA  LEU A 232      79.013  52.685  74.382  1.00166.55           C  
ATOM   3645  C   LEU A 232      80.383  52.628  73.708  1.00166.55           C  
ATOM   3646  O   LEU A 232      81.427  52.546  74.361  1.00166.55           O  
ATOM   3647  CB  LEU A 232      78.524  54.132  74.468  1.00166.55           C  
ATOM   3648  CG  LEU A 232      77.067  54.313  74.897  1.00166.55           C  
ATOM   3649  CD1 LEU A 232      76.735  55.779  75.130  1.00166.55           C  
ATOM   3650  CD2 LEU A 232      76.127  53.707  73.866  1.00166.55           C  
ATOM   3651  H   LEU A 232      78.976  52.692  76.511  1.00  0.00           H  
ATOM   3652  HA  LEU A 232      78.307  52.118  73.776  1.00  0.00           H  
ATOM   3653  HB3 LEU A 232      78.680  54.622  73.507  1.00  0.00           H  
ATOM   3654  HB2 LEU A 232      79.171  54.691  75.145  1.00  0.00           H  
ATOM   3655  HG  LEU A 232      76.924  53.781  75.838  1.00  0.00           H  
ATOM   3656 HD11 LEU A 232      75.692  55.872  75.434  1.00  0.00           H  
ATOM   3657 HD12 LEU A 232      77.378  56.178  75.915  1.00  0.00           H  
ATOM   3658 HD13 LEU A 232      76.896  56.339  74.209  1.00  0.00           H  
ATOM   3659 HD21 LEU A 232      75.095  53.846  74.189  1.00  0.00           H  
ATOM   3660 HD22 LEU A 232      76.276  54.199  72.905  1.00  0.00           H  
ATOM   3661 HD23 LEU A 232      76.336  52.642  73.765  1.00  0.00           H  
ATOM   3662  N   VAL A 233      80.367  52.671  72.379  1.00172.92           N  
ATOM   3663  CA  VAL A 233      81.554  52.431  71.567  1.00172.92           C  
ATOM   3664  C   VAL A 233      81.920  53.710  70.828  1.00172.92           C  
ATOM   3665  O   VAL A 233      81.146  54.201  69.996  1.00172.92           O  
ATOM   3666  CB  VAL A 233      81.337  51.274  70.580  1.00172.92           C  
ATOM   3667  CG1 VAL A 233      82.562  51.095  69.693  1.00172.92           C  
ATOM   3668  CG2 VAL A 233      81.014  49.988  71.326  1.00172.92           C  
ATOM   3669  H   VAL A 233      79.507  52.877  71.891  1.00  0.00           H  
ATOM   3670  HA  VAL A 233      82.378  52.168  72.230  1.00  0.00           H  
ATOM   3671  HB  VAL A 233      80.488  51.522  69.944  1.00  0.00           H  
ATOM   3672 HG11 VAL A 233      82.392  50.271  69.000  1.00  0.00           H  
ATOM   3673 HG12 VAL A 233      82.741  52.011  69.131  1.00  0.00           H  
ATOM   3674 HG13 VAL A 233      83.431  50.874  70.313  1.00  0.00           H  
ATOM   3675 HG21 VAL A 233      80.864  49.180  70.610  1.00  0.00           H  
ATOM   3676 HG22 VAL A 233      81.841  49.735  71.990  1.00  0.00           H  
ATOM   3677 HG23 VAL A 233      80.106  50.126  71.913  1.00  0.00           H  
ATOM   3678  N   LEU A 234      83.099  54.250  71.137  1.00171.35           N  
ATOM   3679  CA  LEU A 234      83.772  55.257  70.311  1.00171.35           C  
ATOM   3680  C   LEU A 234      85.255  54.905  70.417  1.00171.35           C  
ATOM   3681  O   LEU A 234      85.945  55.344  71.340  1.00171.35           O  
ATOM   3682  CB  LEU A 234      83.472  56.684  70.766  1.00171.35           C  
ATOM   3683  CG  LEU A 234      83.858  57.857  69.849  1.00171.35           C  
ATOM   3684  CD1 LEU A 234      82.872  59.001  70.012  1.00171.35           C  
ATOM   3685  CD2 LEU A 234      85.272  58.373  70.101  1.00171.35           C  
ATOM   3686  H   LEU A 234      83.578  53.969  71.981  1.00  0.00           H  
ATOM   3687  HA  LEU A 234      83.452  55.139  69.276  1.00  0.00           H  
ATOM   3688  HB3 LEU A 234      83.912  56.843  71.751  1.00  0.00           H  
ATOM   3689  HB2 LEU A 234      82.414  56.762  71.017  1.00  0.00           H  
ATOM   3690  HG  LEU A 234      83.804  57.510  68.817  1.00  0.00           H  
ATOM   3691 HD11 LEU A 234      83.158  59.824  69.357  1.00  0.00           H  
ATOM   3692 HD12 LEU A 234      81.871  58.659  69.749  1.00  0.00           H  
ATOM   3693 HD13 LEU A 234      82.878  59.342  71.047  1.00  0.00           H  
ATOM   3694 HD21 LEU A 234      85.484  59.200  69.423  1.00  0.00           H  
ATOM   3695 HD22 LEU A 234      85.355  58.718  71.131  1.00  0.00           H  
ATOM   3696 HD23 LEU A 234      85.988  57.570  69.929  1.00  0.00           H  
ATOM   3697  N   ALA A 235      85.734  54.099  69.473  1.00178.29           N  
ATOM   3698  CA  ALA A 235      87.066  53.515  69.567  1.00178.29           C  
ATOM   3699  C   ALA A 235      87.728  53.517  68.200  1.00178.29           C  
ATOM   3700  O   ALA A 235      87.186  52.952  67.245  1.00178.29           O  
ATOM   3701  CB  ALA A 235      86.997  52.090  70.121  1.00178.29           C  
ATOM   3702  H   ALA A 235      85.171  53.877  68.665  1.00  0.00           H  
ATOM   3703  HA  ALA A 235      87.665  54.123  70.245  1.00  0.00           H  
ATOM   3704  HB1 ALA A 235      88.003  51.674  70.182  1.00  0.00           H  
ATOM   3705  HB2 ALA A 235      86.550  52.107  71.115  1.00  0.00           H  
ATOM   3706  HB3 ALA A 235      86.389  51.472  69.461  1.00  0.00           H  
ATOM   3707  N   GLU A 236      88.895  54.149  68.111  1.00181.61           N  
ATOM   3708  CA  GLU A 236      89.761  54.028  66.947  1.00181.61           C  
ATOM   3709  C   GLU A 236      90.711  52.843  67.057  1.00181.61           C  
ATOM   3710  O   GLU A 236      91.493  52.602  66.132  1.00181.61           O  
ATOM   3711  CB  GLU A 236      90.563  55.318  66.749  1.00181.61           C  
ATOM   3712  CG  GLU A 236      89.714  56.540  66.425  1.00181.61           C  
ATOM   3713  CD  GLU A 236      89.052  56.456  65.063  1.00181.61           C  
ATOM   3714  OE1 GLU A 236      89.648  55.858  64.142  1.00181.61           O  
ATOM   3715  OE2 GLU A 236      87.933  56.990  64.913  1.00181.61           O1-
ATOM   3716  H   GLU A 236      89.209  54.739  68.868  1.00  0.00           H  
ATOM   3717  HA  GLU A 236      89.132  53.880  66.069  1.00  0.00           H  
ATOM   3718  HB3 GLU A 236      91.298  55.169  65.958  1.00  0.00           H  
ATOM   3719  HB2 GLU A 236      91.155  55.516  67.643  1.00  0.00           H  
ATOM   3720  HG3 GLU A 236      90.335  57.435  66.471  1.00  0.00           H  
ATOM   3721  HG2 GLU A 236      88.950  56.664  67.192  1.00  0.00           H  
ATOM   3722  N   ASP A 237      90.658  52.107  68.161  1.00183.51           N  
ATOM   3723  CA  ASP A 237      91.518  50.956  68.407  1.00183.51           C  
ATOM   3724  C   ASP A 237      90.745  49.969  69.279  1.00183.51           C  
ATOM   3725  O   ASP A 237      89.515  50.035  69.369  1.00183.51           O  
ATOM   3726  CB  ASP A 237      92.859  51.405  69.018  1.00183.51           C  
ATOM   3727  CG  ASP A 237      92.691  52.231  70.288  1.00183.51           C  
ATOM   3728  OD1 ASP A 237      91.548  52.586  70.649  1.00183.51           O  
ATOM   3729  OD2 ASP A 237      93.718  52.523  70.936  1.00183.51           O1-
ATOM   3730  H   ASP A 237      89.995  52.334  68.888  1.00  0.00           H  
ATOM   3731  HA  ASP A 237      91.724  50.475  67.451  1.00  0.00           H  
ATOM   3732  HB3 ASP A 237      93.417  51.983  68.281  1.00  0.00           H  
ATOM   3733  HB2 ASP A 237      93.470  50.528  69.234  1.00  0.00           H  
ATOM   3734  N   GLU A 238      91.465  49.045  69.920  1.00184.59           N  
ATOM   3735  CA  GLU A 238      90.832  48.088  70.822  1.00184.59           C  
ATOM   3736  C   GLU A 238      90.397  48.706  72.146  1.00184.59           C  
ATOM   3737  O   GLU A 238      89.689  48.042  72.911  1.00184.59           O  
ATOM   3738  CB  GLU A 238      91.777  46.916  71.091  1.00184.59           C  
ATOM   3739  CG  GLU A 238      92.030  46.032  69.882  1.00184.59           C  
ATOM   3740  CD  GLU A 238      92.969  44.883  70.189  1.00184.59           C  
ATOM   3741  OE1 GLU A 238      93.521  44.848  71.309  1.00184.59           O  
ATOM   3742  OE2 GLU A 238      93.153  44.014  69.312  1.00184.59           O1-
ATOM   3743  H   GLU A 238      92.465  49.000  69.784  1.00  0.00           H  
ATOM   3744  HA  GLU A 238      89.944  47.696  70.326  1.00  0.00           H  
ATOM   3745  HB3 GLU A 238      91.378  46.310  71.905  1.00  0.00           H  
ATOM   3746  HB2 GLU A 238      92.727  47.297  71.465  1.00  0.00           H  
ATOM   3747  HG3 GLU A 238      92.446  46.634  69.074  1.00  0.00           H  
ATOM   3748  HG2 GLU A 238      91.082  45.637  69.517  1.00  0.00           H  
ATOM   3749  N   GLU A 239      90.796  49.945  72.439  1.00175.66           N  
ATOM   3750  CA  GLU A 239      90.369  50.639  73.655  1.00175.66           C  
ATOM   3751  C   GLU A 239      88.933  51.113  73.446  1.00175.66           C  
ATOM   3752  O   GLU A 239      88.659  52.249  73.050  1.00175.66           O  
ATOM   3753  CB  GLU A 239      91.315  51.790  73.981  1.00175.66           C  
ATOM   3754  CG  GLU A 239      91.019  52.518  75.293  1.00175.66           C  
ATOM   3755  CD  GLU A 239      91.271  51.663  76.523  1.00175.66           C  
ATOM   3756  OE1 GLU A 239      92.130  50.758  76.463  1.00175.66           O  
ATOM   3757  OE2 GLU A 239      90.606  51.899  77.553  1.00175.66           O1-
ATOM   3758  H   GLU A 239      91.415  50.438  71.811  1.00  0.00           H  
ATOM   3759  HA  GLU A 239      90.384  49.931  74.483  1.00  0.00           H  
ATOM   3760  HB3 GLU A 239      91.306  52.508  73.161  1.00  0.00           H  
ATOM   3761  HB2 GLU A 239      92.340  51.421  73.997  1.00  0.00           H  
ATOM   3762  HG3 GLU A 239      89.983  52.856  75.293  1.00  0.00           H  
ATOM   3763  HG2 GLU A 239      91.625  53.422  75.350  1.00  0.00           H  
ATOM   3764  N   MET A 240      87.994  50.197  73.699  1.00173.22           N  
ATOM   3765  CA  MET A 240      86.582  50.500  73.495  1.00173.22           C  
ATOM   3766  C   MET A 240      86.045  51.414  74.590  1.00173.22           C  
ATOM   3767  O   MET A 240      85.107  52.184  74.350  1.00173.22           O  
ATOM   3768  CB  MET A 240      85.787  49.189  73.419  1.00173.22           C  
ATOM   3769  CG  MET A 240      84.313  49.303  73.020  1.00173.22           C  
ATOM   3770  SD  MET A 240      83.154  49.554  74.383  1.00173.22           S  
ATOM   3771  CE  MET A 240      83.176  47.936  75.148  1.00173.22           C  
ATOM   3772  H   MET A 240      88.259  49.282  74.036  1.00  0.00           H  
ATOM   3773  HA  MET A 240      86.479  51.016  72.540  1.00  0.00           H  
ATOM   3774  HB3 MET A 240      85.861  48.668  74.374  1.00  0.00           H  
ATOM   3775  HB2 MET A 240      86.291  48.503  72.739  1.00  0.00           H  
ATOM   3776  HG3 MET A 240      84.022  48.415  72.459  1.00  0.00           H  
ATOM   3777  HG2 MET A 240      84.197  50.109  72.296  1.00  0.00           H  
ATOM   3778  HE1 MET A 240      82.507  47.931  76.008  1.00  0.00           H  
ATOM   3779  HE2 MET A 240      82.846  47.188  74.427  1.00  0.00           H  
ATOM   3780  HE3 MET A 240      84.189  47.702  75.475  1.00  0.00           H  
ATOM   3781  N   ASN A 241      86.642  51.370  75.779  1.00165.02           N  
ATOM   3782  CA  ASN A 241      86.137  52.117  76.925  1.00165.02           C  
ATOM   3783  C   ASN A 241      86.530  53.584  76.774  1.00165.02           C  
ATOM   3784  O   ASN A 241      87.696  53.948  76.957  1.00165.02           O  
ATOM   3785  CB  ASN A 241      86.669  51.523  78.226  1.00165.02           C  
ATOM   3786  CG  ASN A 241      85.887  51.986  79.444  1.00165.02           C  
ATOM   3787  OD1 ASN A 241      84.955  52.781  79.333  1.00165.02           O  
ATOM   3788  ND2 ASN A 241      86.253  51.473  80.612  1.00165.02           N  
ATOM   3789  H   ASN A 241      87.471  50.807  75.908  1.00  0.00           H  
ATOM   3790  HA  ASN A 241      85.049  52.048  76.932  1.00  0.00           H  
ATOM   3791  HB3 ASN A 241      87.718  51.793  78.345  1.00  0.00           H  
ATOM   3792  HB2 ASN A 241      86.637  50.435  78.167  1.00  0.00           H  
ATOM   3793 HD22 ASN A 241      85.769  51.744  81.456  1.00  0.00           H  
ATOM   3794 HD21 ASN A 241      87.015  50.812  80.657  1.00  0.00           H  
ATOM   3795  N   ARG A 242      85.548  54.421  76.431  1.00162.13           N  
ATOM   3796  CA  ARG A 242      85.743  55.863  76.313  1.00162.13           C  
ATOM   3797  C   ARG A 242      86.016  56.519  77.668  1.00162.13           C  
ATOM   3798  O   ARG A 242      86.578  57.621  77.712  1.00162.13           O  
ATOM   3799  CB  ARG A 242      84.505  56.467  75.630  1.00162.13           C  
ATOM   3800  CG  ARG A 242      84.546  57.953  75.279  1.00162.13           C  
ATOM   3801  CD  ARG A 242      85.571  58.259  74.201  1.00162.13           C  
ATOM   3802  NE  ARG A 242      85.546  59.670  73.826  1.00162.13           N  
ATOM   3803  CZ  ARG A 242      86.437  60.253  73.031  1.00162.13           C  
ATOM   3804  NH1 ARG A 242      87.436  59.546  72.519  1.00162.13           N  
ATOM   3805  NH2 ARG A 242      86.331  61.544  72.747  1.00162.13           N1+
ATOM   3806  H   ARG A 242      84.623  54.063  76.241  1.00  0.00           H  
ATOM   3807  HA  ARG A 242      86.606  56.038  75.670  1.00  0.00           H  
ATOM   3808  HB3 ARG A 242      83.626  56.268  76.243  1.00  0.00           H  
ATOM   3809  HB2 ARG A 242      84.277  55.893  74.732  1.00  0.00           H  
ATOM   3810  HG3 ARG A 242      84.778  58.531  76.174  1.00  0.00           H  
ATOM   3811  HG2 ARG A 242      83.560  58.273  74.943  1.00  0.00           H  
ATOM   3812  HD3 ARG A 242      85.368  57.647  73.323  1.00  0.00           H  
ATOM   3813  HD2 ARG A 242      86.566  57.997  74.561  1.00  0.00           H  
ATOM   3814  HE  ARG A 242      84.786  60.210  74.215  1.00  0.00           H  
ATOM   3815 HH12 ARG A 242      88.112  59.991  71.915  1.00  0.00           H  
ATOM   3816 HH11 ARG A 242      87.520  58.563  72.733  1.00  0.00           H  
ATOM   3817 HH22 ARG A 242      87.009  61.985  72.143  1.00  0.00           H  
ATOM   3818 HH21 ARG A 242      85.572  62.086  73.135  1.00  0.00           H  
ATOM   3819  N   MET A 243      85.630  55.862  78.769  1.00154.76           N  
ATOM   3820  CA  MET A 243      85.861  56.407  80.106  1.00154.76           C  
ATOM   3821  C   MET A 243      87.349  56.550  80.414  1.00154.76           C  
ATOM   3822  O   MET A 243      87.758  57.524  81.054  1.00154.76           O  
ATOM   3823  CB  MET A 243      85.173  55.528  81.153  1.00154.76           C  
ATOM   3824  CG  MET A 243      85.305  56.025  82.586  1.00154.76           C  
ATOM   3825  SD  MET A 243      84.541  57.631  82.878  1.00154.76           S  
ATOM   3826  CE  MET A 243      82.812  57.178  82.908  1.00154.76           C  
ATOM   3827  H   MET A 243      85.167  54.968  78.687  1.00  0.00           H  
ATOM   3828  HA  MET A 243      85.410  57.399  80.149  1.00  0.00           H  
ATOM   3829  HB3 MET A 243      85.565  54.513  81.086  1.00  0.00           H  
ATOM   3830  HB2 MET A 243      84.117  55.427  80.902  1.00  0.00           H  
ATOM   3831  HG3 MET A 243      86.360  56.072  82.856  1.00  0.00           H  
ATOM   3832  HG2 MET A 243      84.872  55.290  83.265  1.00  0.00           H  
ATOM   3833  HE1 MET A 243      82.206  58.067  83.080  1.00  0.00           H  
ATOM   3834  HE2 MET A 243      82.536  56.731  81.953  1.00  0.00           H  
ATOM   3835  HE3 MET A 243      82.638  56.460  83.709  1.00  0.00           H  
ATOM   3836  N   HIS A 244      88.181  55.610  79.946  1.00150.95           N  
ATOM   3837  CA  HIS A 244      89.627  55.759  80.124  1.00150.95           C  
ATOM   3838  C   HIS A 244      90.177  56.910  79.296  1.00150.95           C  
ATOM   3839  O   HIS A 244      91.132  57.579  79.719  1.00150.95           O  
ATOM   3840  CB  HIS A 244      90.349  54.462  79.767  1.00150.95           C  
ATOM   3841  CG  HIS A 244      90.099  53.347  80.732  1.00150.95           C  
ATOM   3842  ND1 HIS A 244      90.655  53.317  81.992  1.00150.95           N  
ATOM   3843  CD2 HIS A 244      89.362  52.218  80.619  1.00150.95           C  
ATOM   3844  CE1 HIS A 244      90.265  52.221  82.617  1.00150.95           C  
ATOM   3845  NE2 HIS A 244      89.480  51.536  81.806  1.00150.95           N  
ATOM   3846  H   HIS A 244      87.811  54.799  79.471  1.00  0.00           H  
ATOM   3847  HA  HIS A 244      89.819  55.975  81.175  1.00  0.00           H  
ATOM   3848  HB3 HIS A 244      91.421  54.651  79.702  1.00  0.00           H  
ATOM   3849  HB2 HIS A 244      90.053  54.147  78.766  1.00  0.00           H  
ATOM   3850  HD1 HIS A 244      91.257  54.069  82.296  1.00  0.00           H  
ATOM   3851  HD2 HIS A 244      88.826  52.012  79.704  1.00  0.00           H  
ATOM   3852  HE1 HIS A 244      90.600  52.026  83.625  1.00  0.00           H  
ATOM   3853  N   ALA A 245      89.557  57.177  78.140  1.00147.65           N  
ATOM   3854  CA  ALA A 245      89.938  58.324  77.327  1.00147.65           C  
ATOM   3855  C   ALA A 245      89.606  59.610  78.066  1.00147.65           C  
ATOM   3856  O   ALA A 245      90.396  60.561  78.061  1.00147.65           O  
ATOM   3857  CB  ALA A 245      89.235  58.272  75.970  1.00 30.00           C  
ATOM   3858  H   ALA A 245      88.810  56.578  77.817  1.00  0.00           H  
ATOM   3859  HA  ALA A 245      91.015  58.288  77.161  1.00  0.00           H  
ATOM   3860  HB1 ALA A 245      89.530  59.136  75.374  1.00  0.00           H  
ATOM   3861  HB2 ALA A 245      89.518  57.358  75.448  1.00  0.00           H  
ATOM   3862  HB3 ALA A 245      88.155  58.285  76.119  1.00  0.00           H  
ATOM   3863  N   SER A 246      88.442  59.635  78.726  1.00137.37           N  
ATOM   3864  CA  SER A 246      88.039  60.783  79.533  1.00137.37           C  
ATOM   3865  C   SER A 246      88.941  60.955  80.752  1.00137.37           C  
ATOM   3866  O   SER A 246      89.215  62.088  81.161  1.00137.37           O  
ATOM   3867  CB  SER A 246      86.582  60.628  79.970  1.00137.37           C  
ATOM   3868  OG  SER A 246      85.710  60.625  78.853  1.00137.37           O  
ATOM   3869  H   SER A 246      87.815  58.845  78.674  1.00  0.00           H  
ATOM   3870  HA  SER A 246      88.119  61.679  78.918  1.00  0.00           H  
ATOM   3871  HB3 SER A 246      86.314  61.447  80.637  1.00  0.00           H  
ATOM   3872  HB2 SER A 246      86.466  59.696  80.523  1.00  0.00           H  
ATOM   3873  HG  SER A 246      85.813  59.803  78.368  1.00  0.00           H  
ATOM   3874  N   MET A 247      89.411  59.845  81.335  1.00136.45           N  
ATOM   3875  CA  MET A 247      90.345  59.919  82.458  1.00136.45           C  
ATOM   3876  C   MET A 247      91.684  60.497  82.025  1.00136.45           C  
ATOM   3877  O   MET A 247      92.262  61.329  82.733  1.00136.45           O  
ATOM   3878  CB  MET A 247      90.559  58.535  83.074  1.00136.45           C  
ATOM   3879  CG  MET A 247      89.374  57.955  83.819  1.00136.45           C  
ATOM   3880  SD  MET A 247      89.746  56.290  84.405  1.00136.45           S  
ATOM   3881  CE  MET A 247      88.143  55.766  85.001  1.00136.45           C  
ATOM   3882  H   MET A 247      89.121  58.937  81.000  1.00  0.00           H  
ATOM   3883  HA  MET A 247      89.918  60.572  83.219  1.00  0.00           H  
ATOM   3884  HB3 MET A 247      91.422  58.567  83.739  1.00  0.00           H  
ATOM   3885  HB2 MET A 247      90.870  57.839  82.295  1.00  0.00           H  
ATOM   3886  HG3 MET A 247      88.509  57.922  83.156  1.00  0.00           H  
ATOM   3887  HG2 MET A 247      89.132  58.593  84.669  1.00  0.00           H  
ATOM   3888  HE1 MET A 247      88.215  54.752  85.395  1.00  0.00           H  
ATOM   3889  HE2 MET A 247      87.811  56.439  85.791  1.00  0.00           H  
ATOM   3890  HE3 MET A 247      87.425  55.787  84.181  1.00  0.00           H  
ATOM   3891  N   LYS A 248      92.186  60.077  80.858  1.00132.93           N  
ATOM   3892  CA  LYS A 248      93.427  60.644  80.335  1.00132.93           C  
ATOM   3893  C   LYS A 248      93.251  62.107  79.946  1.00132.93           C  
ATOM   3894  O   LYS A 248      94.174  62.911  80.125  1.00132.93           O  
ATOM   3895  CB  LYS A 248      93.917  59.828  79.138  1.00132.93           C  
ATOM   3896  CG  LYS A 248      94.375  58.421  79.492  1.00132.93           C  
ATOM   3897  CD  LYS A 248      95.003  57.724  78.295  1.00132.93           C  
ATOM   3898  CE  LYS A 248      93.949  57.306  77.282  1.00132.93           C  
ATOM   3899  NZ  LYS A 248      94.535  56.525  76.158  1.00132.93           N1+
ATOM   3900  H   LYS A 248      91.706  59.362  80.330  1.00  0.00           H  
ATOM   3901  HA  LYS A 248      94.183  60.588  81.118  1.00  0.00           H  
ATOM   3902  HB3 LYS A 248      94.732  60.360  78.647  1.00  0.00           H  
ATOM   3903  HB2 LYS A 248      93.126  59.773  78.390  1.00  0.00           H  
ATOM   3904  HG3 LYS A 248      93.523  57.840  79.844  1.00  0.00           H  
ATOM   3905  HG2 LYS A 248      95.099  58.469  80.305  1.00  0.00           H  
ATOM   3906  HD3 LYS A 248      95.550  56.844  78.633  1.00  0.00           H  
ATOM   3907  HD2 LYS A 248      95.718  58.395  77.819  1.00  0.00           H  
ATOM   3908  HE3 LYS A 248      93.453  58.193  76.888  1.00  0.00           H  
ATOM   3909  HE2 LYS A 248      93.185  56.708  77.779  1.00  0.00           H  
ATOM   3910  HZ1 LYS A 248      93.793  56.121  75.605  1.00  0.00           H  
ATOM   3911  HZ2 LYS A 248      95.092  57.136  75.578  1.00  0.00           H  
ATOM   3912  HZ3 LYS A 248      95.118  55.788  76.528  1.00  0.00           H  
ATOM   3913  N   LEU A 249      92.064  62.467  79.449  1.00120.86           N  
ATOM   3914  CA  LEU A 249      91.755  63.852  79.106  1.00120.86           C  
ATOM   3915  C   LEU A 249      91.758  64.738  80.350  1.00120.86           C  
ATOM   3916  O   LEU A 249      92.382  65.808  80.371  1.00120.86           O  
ATOM   3917  CB  LEU A 249      90.393  63.896  78.410  1.00120.86           C  
ATOM   3918  CG  LEU A 249      89.889  65.147  77.697  1.00120.86           C  
ATOM   3919  CD1 LEU A 249      90.732  65.396  76.472  1.00120.86           C  
ATOM   3920  CD2 LEU A 249      88.430  64.986  77.308  1.00120.86           C  
ATOM   3921  H   LEU A 249      91.347  61.771  79.300  1.00  0.00           H  
ATOM   3922  HA  LEU A 249      92.513  64.218  78.414  1.00  0.00           H  
ATOM   3923  HB3 LEU A 249      89.630  63.562  79.113  1.00  0.00           H  
ATOM   3924  HB2 LEU A 249      90.322  63.050  77.726  1.00  0.00           H  
ATOM   3925  HG  LEU A 249      89.983  65.999  78.370  1.00  0.00           H  
ATOM   3926 HD11 LEU A 249      90.375  66.289  75.960  1.00  0.00           H  
ATOM   3927 HD12 LEU A 249      91.771  65.539  76.768  1.00  0.00           H  
ATOM   3928 HD13 LEU A 249      90.660  64.540  75.801  1.00  0.00           H  
ATOM   3929 HD21 LEU A 249      88.087  65.888  76.801  1.00  0.00           H  
ATOM   3930 HD22 LEU A 249      88.324  64.131  76.640  1.00  0.00           H  
ATOM   3931 HD23 LEU A 249      87.830  64.823  78.204  1.00  0.00           H  
ATOM   3932  N   PHE A 250      91.081  64.286  81.411  1.00114.65           N  
ATOM   3933  CA  PHE A 250      91.033  65.044  82.656  1.00114.65           C  
ATOM   3934  C   PHE A 250      92.384  65.060  83.361  1.00114.65           C  
ATOM   3935  O   PHE A 250      92.698  66.025  84.064  1.00114.65           O  
ATOM   3936  CB  PHE A 250      89.954  64.469  83.575  1.00114.65           C  
ATOM   3937  CG  PHE A 250      89.755  65.251  84.841  1.00114.65           C  
ATOM   3938  CD1 PHE A 250      89.074  66.458  84.823  1.00114.65           C  
ATOM   3939  CD2 PHE A 250      90.248  64.781  86.049  1.00114.65           C  
ATOM   3940  CE1 PHE A 250      88.889  67.181  85.986  1.00114.65           C  
ATOM   3941  CE2 PHE A 250      90.066  65.500  87.216  1.00114.65           C  
ATOM   3942  CZ  PHE A 250      89.385  66.702  87.184  1.00114.65           C  
ATOM   3943  H   PHE A 250      90.591  63.405  81.359  1.00  0.00           H  
ATOM   3944  HA  PHE A 250      90.763  66.073  82.417  1.00  0.00           H  
ATOM   3945  HB3 PHE A 250      90.203  63.437  83.823  1.00  0.00           H  
ATOM   3946  HB2 PHE A 250      89.010  64.412  83.033  1.00  0.00           H  
ATOM   3947  HD1 PHE A 250      88.681  66.843  83.893  1.00  0.00           H  
ATOM   3948  HD2 PHE A 250      90.782  63.843  86.086  1.00  0.00           H  
ATOM   3949  HE1 PHE A 250      88.357  68.120  85.959  1.00  0.00           H  
ATOM   3950  HE2 PHE A 250      90.456  65.122  88.150  1.00  0.00           H  
ATOM   3951  HZ  PHE A 250      89.240  67.267  88.093  1.00  0.00           H  
ATOM   3952  N   ASP A 251      93.196  64.014  83.185  1.00122.97           N  
ATOM   3953  CA  ASP A 251      94.541  64.018  83.748  1.00122.97           C  
ATOM   3954  C   ASP A 251      95.438  64.998  83.001  1.00122.97           C  
ATOM   3955  O   ASP A 251      96.288  65.660  83.608  1.00122.97           O  
ATOM   3956  CB  ASP A 251      95.124  62.603  83.705  1.00122.97           C  
ATOM   3957  CG  ASP A 251      96.330  62.428  84.617  1.00122.97           C  
ATOM   3958  OD1 ASP A 251      96.704  63.381  85.332  1.00122.97           O  
ATOM   3959  OD2 ASP A 251      96.912  61.323  84.615  1.00122.97           O1-
ATOM   3960  H   ASP A 251      92.880  63.212  82.659  1.00  0.00           H  
ATOM   3961  HA  ASP A 251      94.478  64.333  84.789  1.00  0.00           H  
ATOM   3962  HB3 ASP A 251      95.406  62.359  82.681  1.00  0.00           H  
ATOM   3963  HB2 ASP A 251      94.353  61.885  83.983  1.00  0.00           H  
ATOM   3964  N   SER A 252      95.260  65.110  81.682  1.00117.67           N  
ATOM   3965  CA  SER A 252      96.062  66.051  80.909  1.00117.67           C  
ATOM   3966  C   SER A 252      95.635  67.494  81.148  1.00117.67           C  
ATOM   3967  O   SER A 252      96.463  68.405  81.042  1.00117.67           O  
ATOM   3968  CB  SER A 252      95.977  65.714  79.421  1.00117.67           C  
ATOM   3969  OG  SER A 252      96.536  64.440  79.153  1.00117.67           O  
ATOM   3970  H   SER A 252      94.567  64.541  81.216  1.00  0.00           H  
ATOM   3971  HA  SER A 252      97.101  65.948  81.222  1.00  0.00           H  
ATOM   3972  HB3 SER A 252      96.509  66.472  78.846  1.00  0.00           H  
ATOM   3973  HB2 SER A 252      94.934  65.726  79.105  1.00  0.00           H  
ATOM   3974  HG  SER A 252      95.910  63.756  79.404  1.00  0.00           H  
ATOM   3975  N   ILE A 253      94.364  67.725  81.464  1.00109.07           N  
ATOM   3976  CA  ILE A 253      93.870  69.093  81.631  1.00109.07           C  
ATOM   3977  C   ILE A 253      93.984  69.573  83.074  1.00109.07           C  
ATOM   3978  O   ILE A 253      94.498  70.666  83.329  1.00109.07           O  
ATOM   3979  CB  ILE A 253      92.425  69.195  81.099  1.00109.07           C  
ATOM   3980  CG1 ILE A 253      92.436  69.006  79.585  1.00109.07           C  
ATOM   3981  CG2 ILE A 253      91.787  70.524  81.473  1.00109.07           C  
ATOM   3982  CD1 ILE A 253      93.286  70.042  78.867  1.00109.07           C  
ATOM   3983  H   ILE A 253      93.727  66.952  81.592  1.00  0.00           H  
ATOM   3984  HA  ILE A 253      94.493  69.744  81.018  1.00  0.00           H  
ATOM   3985  HB  ILE A 253      91.836  68.392  81.543  1.00  0.00           H  
ATOM   3986 HG13 ILE A 253      91.415  69.051  79.207  1.00  0.00           H  
ATOM   3987 HG12 ILE A 253      92.804  68.008  79.347  1.00  0.00           H  
ATOM   3988 HG21 ILE A 253      90.770  70.562  81.083  1.00  0.00           H  
ATOM   3989 HG22 ILE A 253      91.763  70.623  82.558  1.00  0.00           H  
ATOM   3990 HG23 ILE A 253      92.370  71.340  81.047  1.00  0.00           H  
ATOM   3991 HD11 ILE A 253      93.255  69.857  77.793  1.00  0.00           H  
ATOM   3992 HD12 ILE A 253      92.897  71.039  79.074  1.00  0.00           H  
ATOM   3993 HD13 ILE A 253      94.316  69.974  79.218  1.00  0.00           H  
ATOM   3994  N   CYS A 254      93.507  68.775  84.036  1.00111.01           N  
ATOM   3995  CA  CYS A 254      93.489  69.196  85.436  1.00111.01           C  
ATOM   3996  C   CYS A 254      94.893  69.303  86.024  1.00111.01           C  
ATOM   3997  O   CYS A 254      95.123  70.109  86.933  1.00111.01           O  
ATOM   3998  CB  CYS A 254      92.640  68.222  86.256  1.00111.01           C  
ATOM   3999  SG  CYS A 254      92.421  68.658  87.999  1.00111.01           S  
ATOM   4000  H   CYS A 254      93.149  67.860  83.802  1.00  0.00           H  
ATOM   4001  HA  CYS A 254      93.023  70.180  85.489  1.00  0.00           H  
ATOM   4002  HB3 CYS A 254      93.070  67.223  86.186  1.00  0.00           H  
ATOM   4003  HB2 CYS A 254      91.662  68.113  85.786  1.00  0.00           H  
ATOM   4004  HG  CYS A 254      93.614  68.714  88.598  1.00  0.00           H  
ATOM   4005  N   ASN A 255      95.843  68.524  85.512  1.00114.64           N  
ATOM   4006  CA  ASN A 255      97.219  68.563  85.985  1.00114.64           C  
ATOM   4007  C   ASN A 255      98.133  69.350  85.055  1.00114.64           C  
ATOM   4008  O   ASN A 255      99.359  69.250  85.176  1.00114.64           O  
ATOM   4009  CB  ASN A 255      97.753  67.141  86.164  1.00114.64           C  
ATOM   4010  CG  ASN A 255      97.059  66.398  87.286  1.00114.64           C  
ATOM   4011  OD1 ASN A 255      96.820  66.951  88.359  1.00114.64           O  
ATOM   4012  ND2 ASN A 255      96.719  65.139  87.038  1.00114.64           N  
ATOM   4013  H   ASN A 255      95.620  67.877  84.769  1.00  0.00           H  
ATOM   4014  HA  ASN A 255      97.227  69.052  86.959  1.00  0.00           H  
ATOM   4015  HB3 ASN A 255      98.824  67.179  86.362  1.00  0.00           H  
ATOM   4016  HB2 ASN A 255      97.630  66.588  85.233  1.00  0.00           H  
ATOM   4017 HD22 ASN A 255      96.253  64.592  87.748  1.00  0.00           H  
ATOM   4018 HD21 ASN A 255      96.926  64.728  86.139  1.00  0.00           H  
ATOM   4019  N   ASN A 256      97.566  70.118  84.128  1.00103.62           N  
ATOM   4020  CA  ASN A 256      98.365  70.911  83.206  1.00103.62           C  
ATOM   4021  C   ASN A 256      98.990  72.097  83.936  1.00103.62           C  
ATOM   4022  O   ASN A 256      98.453  72.598  84.927  1.00103.62           O  
ATOM   4023  CB  ASN A 256      97.500  71.397  82.040  1.00103.62           C  
ATOM   4024  CG  ASN A 256      98.318  71.907  80.865  1.00103.62           C  
ATOM   4025  OD1 ASN A 256      99.549  71.910  80.897  1.00103.62           O  
ATOM   4026  ND2 ASN A 256      97.630  72.339  79.815  1.00103.62           N  
ATOM   4027  H   ASN A 256      96.560  70.160  84.053  1.00  0.00           H  
ATOM   4028  HA  ASN A 256      99.164  70.285  82.810  1.00  0.00           H  
ATOM   4029  HB3 ASN A 256      96.834  72.187  82.388  1.00  0.00           H  
ATOM   4030  HB2 ASN A 256      96.854  70.585  81.706  1.00  0.00           H  
ATOM   4031 HD22 ASN A 256      98.116  72.690  79.002  1.00  0.00           H  
ATOM   4032 HD21 ASN A 256      96.620  72.316  79.829  1.00  0.00           H  
ATOM   4033  N   LYS A 257     100.146  72.539  83.433  1.00 97.20           N  
ATOM   4034  CA  LYS A 257     100.871  73.635  84.065  1.00 97.20           C  
ATOM   4035  C   LYS A 257     100.177  74.980  83.886  1.00 97.20           C  
ATOM   4036  O   LYS A 257     100.395  75.885  84.699  1.00 97.20           O  
ATOM   4037  CB  LYS A 257     102.300  73.702  83.519  1.00 97.20           C  
ATOM   4038  CG  LYS A 257     102.397  74.017  82.034  1.00 97.20           C  
ATOM   4039  CD  LYS A 257     103.838  74.028  81.560  1.00 97.20           C  
ATOM   4040  CE  LYS A 257     103.924  74.362  80.080  1.00 97.20           C  
ATOM   4041  NZ  LYS A 257     105.331  74.374  79.596  1.00 97.20           N1+
ATOM   4042  H   LYS A 257     100.531  72.113  82.602  1.00  0.00           H  
ATOM   4043  HA  LYS A 257     100.929  73.427  85.133  1.00  0.00           H  
ATOM   4044  HB3 LYS A 257     102.808  72.759  83.722  1.00  0.00           H  
ATOM   4045  HB2 LYS A 257     102.867  74.442  84.083  1.00  0.00           H  
ATOM   4046  HG3 LYS A 257     101.944  74.989  81.839  1.00  0.00           H  
ATOM   4047  HG2 LYS A 257     101.835  73.274  81.468  1.00  0.00           H  
ATOM   4048  HD3 LYS A 257     104.286  73.050  81.738  1.00  0.00           H  
ATOM   4049  HD2 LYS A 257     104.402  74.765  82.132  1.00  0.00           H  
ATOM   4050  HE3 LYS A 257     103.471  75.337  79.901  1.00  0.00           H  
ATOM   4051  HE2 LYS A 257     103.350  73.631  79.509  1.00  0.00           H  
ATOM   4052  HZ1 LYS A 257     105.341  74.313  78.588  1.00  0.00           H  
ATOM   4053  HZ2 LYS A 257     105.780  75.231  79.886  1.00  0.00           H  
ATOM   4054  HZ3 LYS A 257     105.828  73.586  79.985  1.00  0.00           H  
ATOM   4055  N   TRP A 258      99.349  75.134  82.851  1.00 91.78           N  
ATOM   4056  CA  TRP A 258      98.645  76.395  82.656  1.00 91.78           C  
ATOM   4057  C   TRP A 258      97.382  76.467  83.500  1.00 91.78           C  
ATOM   4058  O   TRP A 258      96.927  77.565  83.840  1.00 91.78           O  
ATOM   4059  CB  TRP A 258      98.297  76.586  81.180  1.00 91.78           C  
ATOM   4060  CG  TRP A 258      99.497  76.598  80.299  1.00 91.78           C  
ATOM   4061  CD1 TRP A 258      99.908  75.603  79.462  1.00 91.78           C  
ATOM   4062  CD2 TRP A 258     100.482  77.632  80.207  1.00 91.78           C  
ATOM   4063  NE1 TRP A 258     101.071  75.966  78.829  1.00 91.78           N  
ATOM   4064  CE2 TRP A 258     101.447  77.207  79.273  1.00 91.78           C  
ATOM   4065  CE3 TRP A 258     100.635  78.882  80.815  1.00 91.78           C  
ATOM   4066  CZ2 TRP A 258     102.548  77.986  78.933  1.00 91.78           C  
ATOM   4067  CZ3 TRP A 258     101.729  79.654  80.476  1.00 91.78           C  
ATOM   4068  CH2 TRP A 258     102.672  79.204  79.544  1.00 91.78           C  
ATOM   4069  H   TRP A 258      99.208  74.375  82.199  1.00  0.00           H  
ATOM   4070  HA  TRP A 258      99.306  77.207  82.960  1.00  0.00           H  
ATOM   4071  HB3 TRP A 258      97.747  77.519  81.055  1.00  0.00           H  
ATOM   4072  HB2 TRP A 258      97.622  75.792  80.861  1.00  0.00           H  
ATOM   4073  HD1 TRP A 258      99.330  74.694  79.379  1.00  0.00           H  
ATOM   4074  HE1 TRP A 258     101.498  75.342  78.159  1.00  0.00           H  
ATOM   4075  HE3 TRP A 258      99.906  79.226  81.534  1.00  0.00           H  
ATOM   4076  HZ2 TRP A 258     103.265  77.622  78.212  1.00  0.00           H  
ATOM   4077  HZ3 TRP A 258     101.868  80.623  80.932  1.00  0.00           H  
ATOM   4078  HH2 TRP A 258     103.512  79.842  79.311  1.00  0.00           H  
ATOM   4079  N   PHE A 259      96.809  75.314  83.843  1.00 96.15           N  
ATOM   4080  CA  PHE A 259      95.563  75.233  84.594  1.00 96.15           C  
ATOM   4081  C   PHE A 259      95.798  74.900  86.063  1.00 96.15           C  
ATOM   4082  O   PHE A 259      94.963  74.242  86.692  1.00 96.15           O  
ATOM   4083  CB  PHE A 259      94.637  74.199  83.955  1.00 96.15           C  
ATOM   4084  CG  PHE A 259      94.094  74.610  82.612  1.00 96.15           C  
ATOM   4085  CD1 PHE A 259      94.060  75.945  82.234  1.00 96.15           C  
ATOM   4086  CD2 PHE A 259      93.641  73.653  81.717  1.00 96.15           C  
ATOM   4087  CE1 PHE A 259      93.566  76.317  80.999  1.00 96.15           C  
ATOM   4088  CE2 PHE A 259      93.146  74.020  80.478  1.00 96.15           C  
ATOM   4089  CZ  PHE A 259      93.109  75.354  80.120  1.00 96.15           C  
ATOM   4090  H   PHE A 259      97.240  74.439  83.582  1.00  0.00           H  
ATOM   4091  HA  PHE A 259      95.072  76.205  84.542  1.00  0.00           H  
ATOM   4092  HB3 PHE A 259      93.808  73.989  84.631  1.00  0.00           H  
ATOM   4093  HB2 PHE A 259      95.167  73.252  83.856  1.00  0.00           H  
ATOM   4094  HD1 PHE A 259      94.422  76.707  82.909  1.00  0.00           H  
ATOM   4095  HD2 PHE A 259      93.672  72.607  81.983  1.00  0.00           H  
ATOM   4096  HE1 PHE A 259      93.537  77.360  80.721  1.00  0.00           H  
ATOM   4097  HE2 PHE A 259      92.790  73.264  79.793  1.00  0.00           H  
ATOM   4098  HZ  PHE A 259      92.723  75.644  79.154  1.00  0.00           H  
ATOM   4099  N   THR A 260      96.924  75.343  86.623  1.00106.25           N  
ATOM   4100  CA  THR A 260      97.268  75.015  88.000  1.00106.25           C  
ATOM   4101  C   THR A 260      96.504  75.844  89.024  1.00106.25           C  
ATOM   4102  O   THR A 260      96.520  75.497  90.209  1.00106.25           O  
ATOM   4103  CB  THR A 260      98.775  75.185  88.224  1.00106.25           C  
ATOM   4104  OG1 THR A 260      99.122  74.714  89.533  1.00106.25           O  
ATOM   4105  CG2 THR A 260      99.184  76.645  88.087  1.00106.25           C  
ATOM   4106  H   THR A 260      97.560  75.919  86.091  1.00  0.00           H  
ATOM   4107  HA  THR A 260      97.021  73.966  88.166  1.00  0.00           H  
ATOM   4108  HB  THR A 260      99.312  74.595  87.481  1.00  0.00           H  
ATOM   4109  HG1 THR A 260      98.535  75.109  90.182  1.00  0.00           H  
ATOM   4110 HG21 THR A 260     100.258  76.739  88.250  1.00  0.00           H  
ATOM   4111 HG22 THR A 260      98.937  77.000  87.086  1.00  0.00           H  
ATOM   4112 HG23 THR A 260      98.651  77.243  88.826  1.00  0.00           H  
ATOM   4113  N   ASP A 261      95.837  76.921  88.605  1.00105.21           N  
ATOM   4114  CA  ASP A 261      95.052  77.745  89.510  1.00105.21           C  
ATOM   4115  C   ASP A 261      93.576  77.807  89.150  1.00105.21           C  
ATOM   4116  O   ASP A 261      92.781  78.291  89.964  1.00105.21           O  
ATOM   4117  CB  ASP A 261      95.612  79.176  89.557  1.00105.21           C  
ATOM   4118  CG  ASP A 261      96.962  79.249  90.240  1.00105.21           C  
ATOM   4119  OD1 ASP A 261      97.226  78.411  91.128  1.00105.21           O  
ATOM   4120  OD2 ASP A 261      97.758  80.145  89.890  1.00105.21           O1-
ATOM   4121  H   ASP A 261      95.868  77.187  87.631  1.00  0.00           H  
ATOM   4122  HA  ASP A 261      95.136  77.319  90.510  1.00  0.00           H  
ATOM   4123  HB3 ASP A 261      94.907  79.824  90.078  1.00  0.00           H  
ATOM   4124  HB2 ASP A 261      95.698  79.565  88.542  1.00  0.00           H  
ATOM   4125  N   THR A 262      93.188  77.338  87.970  1.00 94.67           N  
ATOM   4126  CA  THR A 262      91.805  77.387  87.517  1.00 94.67           C  
ATOM   4127  C   THR A 262      91.139  76.042  87.772  1.00 94.67           C  
ATOM   4128  O   THR A 262      91.685  74.994  87.411  1.00 94.67           O  
ATOM   4129  CB  THR A 262      91.735  77.744  86.033  1.00 94.67           C  
ATOM   4130  OG1 THR A 262      92.391  76.728  85.266  1.00 94.67           O  
ATOM   4131  CG2 THR A 262      92.429  79.074  85.787  1.00 94.67           C  
ATOM   4132  H   THR A 262      93.864  76.925  87.343  1.00  0.00           H  
ATOM   4133  HA  THR A 262      91.277  78.152  88.086  1.00  0.00           H  
ATOM   4134  HB  THR A 262      90.692  77.816  85.725  1.00  0.00           H  
ATOM   4135  HG1 THR A 262      91.956  75.885  85.413  1.00  0.00           H  
ATOM   4136 HG21 THR A 262      92.375  79.322  84.727  1.00  0.00           H  
ATOM   4137 HG22 THR A 262      91.937  79.854  86.368  1.00  0.00           H  
ATOM   4138 HG23 THR A 262      93.474  79.001  86.090  1.00  0.00           H  
ATOM   4139  N   SER A 263      89.962  76.076  88.389  1.00 90.52           N  
ATOM   4140  CA  SER A 263      89.265  74.862  88.778  1.00 90.52           C  
ATOM   4141  C   SER A 263      88.540  74.251  87.581  1.00 90.52           C  
ATOM   4142  O   SER A 263      88.534  74.793  86.472  1.00 90.52           O  
ATOM   4143  CB  SER A 263      88.284  75.155  89.907  1.00 90.52           C  
ATOM   4144  OG  SER A 263      87.223  75.962  89.437  1.00 90.52           O  
ATOM   4145  H   SER A 263      89.528  76.963  88.600  1.00  0.00           H  
ATOM   4146  HA  SER A 263      90.001  74.143  89.139  1.00  0.00           H  
ATOM   4147  HB3 SER A 263      88.803  75.672  90.714  1.00  0.00           H  
ATOM   4148  HB2 SER A 263      87.884  74.217  90.293  1.00  0.00           H  
ATOM   4149  HG  SER A 263      86.563  76.058  90.128  1.00  0.00           H  
ATOM   4150  N   ILE A 264      87.912  73.100  87.814  1.00 84.50           N  
ATOM   4151  CA  ILE A 264      87.176  72.371  86.788  1.00 84.50           C  
ATOM   4152  C   ILE A 264      85.797  72.032  87.336  1.00 84.50           C  
ATOM   4153  O   ILE A 264      85.682  71.350  88.362  1.00 84.50           O  
ATOM   4154  CB  ILE A 264      87.907  71.093  86.335  1.00 84.50           C  
ATOM   4155  CG1 ILE A 264      89.169  71.424  85.529  1.00 84.50           C  
ATOM   4156  CG2 ILE A 264      86.988  70.215  85.518  1.00 84.50           C  
ATOM   4157  CD1 ILE A 264      90.442  71.455  86.336  1.00 84.50           C  
ATOM   4158  H   ILE A 264      87.932  72.692  88.738  1.00  0.00           H  
ATOM   4159  HA  ILE A 264      87.053  73.023  85.923  1.00  0.00           H  
ATOM   4160  HB  ILE A 264      88.206  70.538  87.224  1.00  0.00           H  
ATOM   4161 HG13 ILE A 264      89.036  72.383  85.028  1.00  0.00           H  
ATOM   4162 HG12 ILE A 264      89.275  70.707  84.715  1.00  0.00           H  
ATOM   4163 HG21 ILE A 264      87.523  69.318  85.208  1.00  0.00           H  
ATOM   4164 HG22 ILE A 264      86.124  69.933  86.120  1.00  0.00           H  
ATOM   4165 HG23 ILE A 264      86.653  70.761  84.636  1.00  0.00           H  
ATOM   4166 HD11 ILE A 264      91.281  71.697  85.683  1.00  0.00           H  
ATOM   4167 HD12 ILE A 264      90.360  72.211  87.116  1.00  0.00           H  
ATOM   4168 HD13 ILE A 264      90.607  70.479  86.793  1.00  0.00           H  
ATOM   4169  N   ILE A 265      84.759  72.514  86.663  1.00 85.84           N  
ATOM   4170  CA  ILE A 265      83.382  72.137  86.959  1.00 85.84           C  
ATOM   4171  C   ILE A 265      83.036  70.954  86.061  1.00 85.84           C  
ATOM   4172  O   ILE A 265      82.889  71.108  84.846  1.00 85.84           O  
ATOM   4173  CB  ILE A 265      82.423  73.310  86.737  1.00 85.84           C  
ATOM   4174  CG1 ILE A 265      82.815  74.490  87.625  1.00 85.84           C  
ATOM   4175  CG2 ILE A 265      80.995  72.889  87.022  1.00 85.84           C  
ATOM   4176  CD1 ILE A 265      82.131  75.779  87.247  1.00 85.84           C  
ATOM   4177  H   ILE A 265      84.906  73.171  85.910  1.00  0.00           H  
ATOM   4178  HA  ILE A 265      83.318  71.821  88.000  1.00  0.00           H  
ATOM   4179  HB  ILE A 265      82.492  73.622  85.695  1.00  0.00           H  
ATOM   4180 HG13 ILE A 265      83.895  74.629  87.586  1.00  0.00           H  
ATOM   4181 HG12 ILE A 265      82.589  74.252  88.664  1.00  0.00           H  
ATOM   4182 HG21 ILE A 265      80.327  73.735  86.859  1.00  0.00           H  
ATOM   4183 HG22 ILE A 265      80.716  72.073  86.355  1.00  0.00           H  
ATOM   4184 HG23 ILE A 265      80.913  72.556  88.057  1.00  0.00           H  
ATOM   4185 HD11 ILE A 265      82.456  76.574  87.919  1.00  0.00           H  
ATOM   4186 HD12 ILE A 265      82.391  76.042  86.222  1.00  0.00           H  
ATOM   4187 HD13 ILE A 265      81.051  75.655  87.327  1.00  0.00           H  
ATOM   4188  N   LEU A 266      82.910  69.771  86.654  1.00 98.77           N  
ATOM   4189  CA  LEU A 266      82.798  68.526  85.905  1.00 98.77           C  
ATOM   4190  C   LEU A 266      81.339  68.078  85.887  1.00 98.77           C  
ATOM   4191  O   LEU A 266      80.732  67.883  86.945  1.00 98.77           O  
ATOM   4192  CB  LEU A 266      83.706  67.459  86.520  1.00 98.77           C  
ATOM   4193  CG  LEU A 266      84.072  66.199  85.732  1.00 98.77           C  
ATOM   4194  CD1 LEU A 266      85.472  65.774  86.127  1.00 98.77           C  
ATOM   4195  CD2 LEU A 266      83.105  65.055  85.976  1.00 98.77           C  
ATOM   4196  H   LEU A 266      82.889  69.711  87.662  1.00  0.00           H  
ATOM   4197  HA  LEU A 266      83.119  68.707  84.879  1.00  0.00           H  
ATOM   4198  HB3 LEU A 266      83.299  67.164  87.487  1.00  0.00           H  
ATOM   4199  HB2 LEU A 266      84.622  67.935  86.871  1.00  0.00           H  
ATOM   4200  HG  LEU A 266      84.067  66.439  84.669  1.00  0.00           H  
ATOM   4201 HD11 LEU A 266      85.749  64.876  85.574  1.00  0.00           H  
ATOM   4202 HD12 LEU A 266      86.174  66.575  85.895  1.00  0.00           H  
ATOM   4203 HD13 LEU A 266      85.501  65.565  87.196  1.00  0.00           H  
ATOM   4204 HD21 LEU A 266      83.413  64.188  85.392  1.00  0.00           H  
ATOM   4205 HD22 LEU A 266      83.105  64.798  87.035  1.00  0.00           H  
ATOM   4206 HD23 LEU A 266      82.101  65.357  85.676  1.00  0.00           H  
ATOM   4207  N   PHE A 267      80.785  67.919  84.686  1.00107.27           N  
ATOM   4208  CA  PHE A 267      79.389  67.543  84.488  1.00107.27           C  
ATOM   4209  C   PHE A 267      79.284  66.093  84.035  1.00107.27           C  
ATOM   4210  O   PHE A 267      79.741  65.745  82.939  1.00107.27           O  
ATOM   4211  CB  PHE A 267      78.715  68.455  83.461  1.00107.27           C  
ATOM   4212  CG  PHE A 267      78.355  69.812  83.989  1.00107.27           C  
ATOM   4213  CD1 PHE A 267      78.307  70.052  85.354  1.00107.27           C  
ATOM   4214  CD2 PHE A 267      78.051  70.846  83.117  1.00107.27           C  
ATOM   4215  CE1 PHE A 267      77.967  71.298  85.839  1.00107.27           C  
ATOM   4216  CE2 PHE A 267      77.712  72.096  83.596  1.00107.27           C  
ATOM   4217  CZ  PHE A 267      77.671  72.320  84.959  1.00107.27           C  
ATOM   4218  H   PHE A 267      81.338  68.060  83.852  1.00  0.00           H  
ATOM   4219  HA  PHE A 267      78.865  67.647  85.438  1.00  0.00           H  
ATOM   4220  HB3 PHE A 267      77.819  67.967  83.078  1.00  0.00           H  
ATOM   4221  HB2 PHE A 267      79.366  68.566  82.594  1.00  0.00           H  
ATOM   4222  HD1 PHE A 267      78.537  69.259  86.050  1.00  0.00           H  
ATOM   4223  HD2 PHE A 267      78.078  70.678  82.050  1.00  0.00           H  
ATOM   4224  HE1 PHE A 267      77.933  71.472  86.904  1.00  0.00           H  
ATOM   4225  HE2 PHE A 267      77.480  72.894  82.906  1.00  0.00           H  
ATOM   4226  HZ  PHE A 267      77.407  73.297  85.335  1.00  0.00           H  
ATOM   4227  N   LEU A 268      78.654  65.263  84.864  1.00116.53           N  
ATOM   4228  CA  LEU A 268      78.233  63.929  84.446  1.00116.53           C  
ATOM   4229  C   LEU A 268      76.937  64.088  83.660  1.00116.53           C  
ATOM   4230  O   LEU A 268      75.895  64.417  84.235  1.00116.53           O  
ATOM   4231  CB  LEU A 268      78.033  63.007  85.646  1.00116.53           C  
ATOM   4232  CG  LEU A 268      79.231  62.346  86.344  1.00116.53           C  
ATOM   4233  CD1 LEU A 268      80.112  61.604  85.352  1.00116.53           C  
ATOM   4234  CD2 LEU A 268      80.044  63.307  87.196  1.00116.53           C  
ATOM   4235  H   LEU A 268      78.455  65.550  85.812  1.00  0.00           H  
ATOM   4236  HA  LEU A 268      78.995  63.503  83.793  1.00  0.00           H  
ATOM   4237  HB3 LEU A 268      77.310  62.235  85.381  1.00  0.00           H  
ATOM   4238  HB2 LEU A 268      77.433  63.526  86.393  1.00  0.00           H  
ATOM   4239  HG  LEU A 268      78.823  61.596  87.022  1.00  0.00           H  
ATOM   4240 HD11 LEU A 268      80.950  61.148  85.879  1.00  0.00           H  
ATOM   4241 HD12 LEU A 268      79.529  60.827  84.858  1.00  0.00           H  
ATOM   4242 HD13 LEU A 268      80.490  62.304  84.607  1.00  0.00           H  
ATOM   4243 HD21 LEU A 268      80.873  62.771  87.658  1.00  0.00           H  
ATOM   4244 HD22 LEU A 268      80.434  64.108  86.569  1.00  0.00           H  
ATOM   4245 HD23 LEU A 268      79.408  63.731  87.973  1.00  0.00           H  
ATOM   4246  N   ASN A 269      76.993  63.852  82.348  1.00126.34           N  
ATOM   4247  CA  ASN A 269      75.913  64.297  81.472  1.00126.34           C  
ATOM   4248  C   ASN A 269      74.703  63.369  81.524  1.00126.34           C  
ATOM   4249  O   ASN A 269      73.616  63.773  81.952  1.00126.34           O  
ATOM   4250  CB  ASN A 269      76.424  64.419  80.036  1.00126.34           C  
ATOM   4251  CG  ASN A 269      77.411  65.550  79.866  1.00126.34           C  
ATOM   4252  OD1 ASN A 269      78.459  65.305  79.093  1.00126.34           O  
ATOM   4253  ND2 ASN A 269      77.236  66.633  80.423  1.00126.34           N  
ATOM   4254  H   ASN A 269      77.785  63.363  81.956  1.00  0.00           H  
ATOM   4255  HA  ASN A 269      75.595  65.286  81.803  1.00  0.00           H  
ATOM   4256  HB3 ASN A 269      75.580  64.570  79.363  1.00  0.00           H  
ATOM   4257  HB2 ASN A 269      76.893  63.481  79.737  1.00  0.00           H  
ATOM   4258 HD22 ASN A 269      77.906  67.379  80.299  1.00  0.00           H  
ATOM   4259 HD21 ASN A 269      76.423  66.776  81.004  1.00  0.00           H  
ATOM   4260  N   LYS A 270      74.873  62.123  81.094  1.00143.76           N  
ATOM   4261  CA  LYS A 270      73.755  61.196  80.924  1.00143.76           C  
ATOM   4262  C   LYS A 270      73.693  60.281  82.142  1.00143.76           C  
ATOM   4263  O   LYS A 270      74.324  59.224  82.180  1.00143.76           O  
ATOM   4264  CB  LYS A 270      73.906  60.408  79.628  1.00143.76           C  
ATOM   4265  CG  LYS A 270      73.830  61.269  78.379  1.00143.76           C  
ATOM   4266  CD  LYS A 270      73.982  60.437  77.118  1.00143.76           C  
ATOM   4267  CE  LYS A 270      73.825  61.296  75.875  1.00143.76           C  
ATOM   4268  NZ  LYS A 270      74.936  62.279  75.740  1.00143.76           N1+
ATOM   4269  H   LYS A 270      75.799  61.787  80.872  1.00  0.00           H  
ATOM   4270  HA  LYS A 270      72.831  61.772  80.875  1.00  0.00           H  
ATOM   4271  HB3 LYS A 270      73.138  59.636  79.582  1.00  0.00           H  
ATOM   4272  HB2 LYS A 270      74.854  59.871  79.640  1.00  0.00           H  
ATOM   4273  HG3 LYS A 270      74.614  62.025  78.411  1.00  0.00           H  
ATOM   4274  HG2 LYS A 270      72.873  61.791  78.356  1.00  0.00           H  
ATOM   4275  HD3 LYS A 270      73.230  59.648  77.111  1.00  0.00           H  
ATOM   4276  HD2 LYS A 270      74.964  59.965  77.111  1.00  0.00           H  
ATOM   4277  HE3 LYS A 270      72.874  61.827  75.919  1.00  0.00           H  
ATOM   4278  HE2 LYS A 270      73.798  60.656  74.993  1.00  0.00           H  
ATOM   4279  HZ1 LYS A 270      75.816  61.787  75.677  1.00  0.00           H  
ATOM   4280  HZ2 LYS A 270      74.799  62.831  74.905  1.00  0.00           H  
ATOM   4281  HZ3 LYS A 270      74.948  62.887  76.546  1.00  0.00           H  
ATOM   4282  N   LYS A 271      72.920  60.693  83.146  1.00148.64           N  
ATOM   4283  CA  LYS A 271      72.747  59.882  84.345  1.00148.64           C  
ATOM   4284  C   LYS A 271      71.512  58.991  84.284  1.00148.64           C  
ATOM   4285  O   LYS A 271      71.487  57.942  84.937  1.00148.64           O  
ATOM   4286  CB  LYS A 271      72.694  60.777  85.591  1.00148.64           C  
ATOM   4287  CG  LYS A 271      71.485  61.696  85.686  1.00148.64           C  
ATOM   4288  CD  LYS A 271      71.529  62.532  86.954  1.00148.64           C  
ATOM   4289  CE  LYS A 271      70.335  63.467  87.039  1.00148.64           C  
ATOM   4290  NZ  LYS A 271      69.057  62.721  87.206  1.00148.64           N1+
ATOM   4291  H   LYS A 271      72.442  61.581  83.084  1.00  0.00           H  
ATOM   4292  HA  LYS A 271      73.619  59.235  84.437  1.00  0.00           H  
ATOM   4293  HB3 LYS A 271      73.605  61.373  85.645  1.00  0.00           H  
ATOM   4294  HB2 LYS A 271      72.744  60.154  86.484  1.00  0.00           H  
ATOM   4295  HG3 LYS A 271      70.573  61.098  85.677  1.00  0.00           H  
ATOM   4296  HG2 LYS A 271      71.461  62.355  84.818  1.00  0.00           H  
ATOM   4297  HD3 LYS A 271      72.449  63.116  86.972  1.00  0.00           H  
ATOM   4298  HD2 LYS A 271      71.537  61.874  87.823  1.00  0.00           H  
ATOM   4299  HE3 LYS A 271      70.285  64.074  86.135  1.00  0.00           H  
ATOM   4300  HE2 LYS A 271      70.468  64.150  87.878  1.00  0.00           H  
ATOM   4301  HZ1 LYS A 271      68.287  63.298  86.900  1.00  0.00           H  
ATOM   4302  HZ2 LYS A 271      69.085  61.876  86.653  1.00  0.00           H  
ATOM   4303  HZ3 LYS A 271      68.931  62.482  88.179  1.00  0.00           H  
ATOM   4304  N   ASP A 272      70.487  59.381  83.519  1.00157.93           N  
ATOM   4305  CA  ASP A 272      69.306  58.533  83.380  1.00157.93           C  
ATOM   4306  C   ASP A 272      69.595  57.319  82.503  1.00157.93           C  
ATOM   4307  O   ASP A 272      69.155  56.203  82.812  1.00157.93           O  
ATOM   4308  CB  ASP A 272      68.130  59.352  82.837  1.00157.93           C  
ATOM   4309  CG  ASP A 272      68.460  60.089  81.544  1.00157.93           C  
ATOM   4310  OD1 ASP A 272      69.630  60.063  81.105  1.00157.93           O  
ATOM   4311  OD2 ASP A 272      67.538  60.698  80.962  1.00157.93           O1-
ATOM   4312  H   ASP A 272      70.527  60.266  83.034  1.00  0.00           H  
ATOM   4313  HA  ASP A 272      69.034  58.173  84.372  1.00  0.00           H  
ATOM   4314  HB3 ASP A 272      67.810  60.071  83.592  1.00  0.00           H  
ATOM   4315  HB2 ASP A 272      67.277  58.694  82.671  1.00  0.00           H  
ATOM   4316  N   LEU A 273      70.336  57.520  81.409  1.00159.15           N  
ATOM   4317  CA  LEU A 273      70.793  56.397  80.598  1.00159.15           C  
ATOM   4318  C   LEU A 273      71.781  55.534  81.372  1.00159.15           C  
ATOM   4319  O   LEU A 273      71.782  54.306  81.230  1.00159.15           O  
ATOM   4320  CB  LEU A 273      71.418  56.910  79.300  1.00159.15           C  
ATOM   4321  CG  LEU A 273      71.886  55.867  78.282  1.00159.15           C  
ATOM   4322  CD1 LEU A 273      70.713  55.037  77.784  1.00159.15           C  
ATOM   4323  CD2 LEU A 273      72.606  56.535  77.122  1.00159.15           C  
ATOM   4324  H   LEU A 273      70.587  58.459  81.134  1.00  0.00           H  
ATOM   4325  HA  LEU A 273      69.929  55.784  80.343  1.00  0.00           H  
ATOM   4326  HB3 LEU A 273      72.249  57.573  79.541  1.00  0.00           H  
ATOM   4327  HB2 LEU A 273      70.724  57.597  78.815  1.00  0.00           H  
ATOM   4328  HG  LEU A 273      72.589  55.198  78.779  1.00  0.00           H  
ATOM   4329 HD11 LEU A 273      71.068  54.302  77.062  1.00  0.00           H  
ATOM   4330 HD12 LEU A 273      70.248  54.523  78.625  1.00  0.00           H  
ATOM   4331 HD13 LEU A 273      69.982  55.690  77.308  1.00  0.00           H  
ATOM   4332 HD21 LEU A 273      72.931  55.776  76.410  1.00  0.00           H  
ATOM   4333 HD22 LEU A 273      71.930  57.232  76.627  1.00  0.00           H  
ATOM   4334 HD23 LEU A 273      73.475  57.076  77.496  1.00  0.00           H  
ATOM   4335  N   PHE A 274      72.609  56.163  82.214  1.00157.04           N  
ATOM   4336  CA  PHE A 274      73.488  55.414  83.108  1.00157.04           C  
ATOM   4337  C   PHE A 274      72.690  54.596  84.113  1.00157.04           C  
ATOM   4338  O   PHE A 274      73.056  53.456  84.417  1.00157.04           O  
ATOM   4339  CB  PHE A 274      74.439  56.366  83.835  1.00157.04           C  
ATOM   4340  CG  PHE A 274      75.366  55.678  84.798  1.00157.04           C  
ATOM   4341  CD1 PHE A 274      76.446  54.943  84.334  1.00157.04           C  
ATOM   4342  CD2 PHE A 274      75.160  55.772  86.168  1.00157.04           C  
ATOM   4343  CE1 PHE A 274      77.303  54.309  85.218  1.00157.04           C  
ATOM   4344  CE2 PHE A 274      76.013  55.140  87.057  1.00157.04           C  
ATOM   4345  CZ  PHE A 274      77.085  54.408  86.581  1.00157.04           C  
ATOM   4346  H   PHE A 274      72.633  57.172  82.239  1.00  0.00           H  
ATOM   4347  HA  PHE A 274      74.084  54.729  82.506  1.00  0.00           H  
ATOM   4348  HB3 PHE A 274      73.859  57.120  84.367  1.00  0.00           H  
ATOM   4349  HB2 PHE A 274      75.025  56.921  83.102  1.00  0.00           H  
ATOM   4350  HD1 PHE A 274      76.627  54.860  83.272  1.00  0.00           H  
ATOM   4351  HD2 PHE A 274      74.327  56.343  86.551  1.00  0.00           H  
ATOM   4352  HE1 PHE A 274      78.140  53.738  84.843  1.00  0.00           H  
ATOM   4353  HE2 PHE A 274      75.840  55.219  88.120  1.00  0.00           H  
ATOM   4354  HZ  PHE A 274      77.752  53.914  87.272  1.00  0.00           H  
ATOM   4355  N   GLU A 275      71.590  55.157  84.626  1.00165.56           N  
ATOM   4356  CA  GLU A 275      70.736  54.429  85.562  1.00165.56           C  
ATOM   4357  C   GLU A 275      70.067  53.234  84.893  1.00165.56           C  
ATOM   4358  O   GLU A 275      70.025  52.139  85.469  1.00165.56           O  
ATOM   4359  CB  GLU A 275      69.684  55.370  86.150  1.00165.56           C  
ATOM   4360  CG  GLU A 275      68.794  54.733  87.203  1.00165.56           C  
ATOM   4361  CD  GLU A 275      67.803  55.714  87.797  1.00165.56           C  
ATOM   4362  OE1 GLU A 275      67.799  56.887  87.370  1.00165.56           O  
ATOM   4363  OE2 GLU A 275      67.030  55.312  88.691  1.00165.56           O1-
ATOM   4364  H   GLU A 275      71.337  56.100  84.368  1.00  0.00           H  
ATOM   4365  HA  GLU A 275      71.359  54.060  86.377  1.00  0.00           H  
ATOM   4366  HB3 GLU A 275      69.065  55.767  85.346  1.00  0.00           H  
ATOM   4367  HB2 GLU A 275      70.178  56.244  86.575  1.00  0.00           H  
ATOM   4368  HG3 GLU A 275      69.413  54.318  87.998  1.00  0.00           H  
ATOM   4369  HG2 GLU A 275      68.254  53.895  86.762  1.00  0.00           H  
ATOM   4370  N   GLU A 276      69.563  53.422  83.668  1.00168.25           N  
ATOM   4371  CA  GLU A 276      68.943  52.322  82.933  1.00168.25           C  
ATOM   4372  C   GLU A 276      69.957  51.236  82.585  1.00168.25           C  
ATOM   4373  O   GLU A 276      69.668  50.041  82.729  1.00168.25           O  
ATOM   4374  CB  GLU A 276      68.270  52.850  81.667  1.00168.25           C  
ATOM   4375  CG  GLU A 276      67.065  53.738  81.926  1.00168.25           C  
ATOM   4376  CD  GLU A 276      66.441  54.258  80.647  1.00168.25           C  
ATOM   4377  OE1 GLU A 276      67.018  54.023  79.564  1.00168.25           O  
ATOM   4378  OE2 GLU A 276      65.375  54.904  80.723  1.00168.25           O1-
ATOM   4379  H   GLU A 276      69.608  54.335  83.238  1.00  0.00           H  
ATOM   4380  HA  GLU A 276      68.175  51.879  83.567  1.00  0.00           H  
ATOM   4381  HB3 GLU A 276      67.972  52.010  81.039  1.00  0.00           H  
ATOM   4382  HB2 GLU A 276      69.000  53.397  81.071  1.00  0.00           H  
ATOM   4383  HG3 GLU A 276      67.363  54.579  82.552  1.00  0.00           H  
ATOM   4384  HG2 GLU A 276      66.319  53.180  82.492  1.00  0.00           H  
ATOM   4385  N   LYS A 277      71.156  51.628  82.155  1.00164.47           N  
ATOM   4386  CA  LYS A 277      72.170  50.654  81.778  1.00164.47           C  
ATOM   4387  C   LYS A 277      72.893  50.042  82.972  1.00164.47           C  
ATOM   4388  O   LYS A 277      73.598  49.044  82.794  1.00164.47           O  
ATOM   4389  CB  LYS A 277      73.178  51.299  80.827  1.00164.47           C  
ATOM   4390  CG  LYS A 277      72.586  51.628  79.465  1.00164.47           C  
ATOM   4391  CD  LYS A 277      73.559  52.408  78.605  1.00164.47           C  
ATOM   4392  CE  LYS A 277      74.696  51.525  78.140  1.00164.47           C  
ATOM   4393  NZ  LYS A 277      75.597  52.238  77.199  1.00164.47           N1+
ATOM   4394  H   LYS A 277      71.371  52.612  82.087  1.00  0.00           H  
ATOM   4395  HA  LYS A 277      71.673  49.847  81.240  1.00  0.00           H  
ATOM   4396  HB3 LYS A 277      74.032  50.634  80.699  1.00  0.00           H  
ATOM   4397  HB2 LYS A 277      73.572  52.209  81.280  1.00  0.00           H  
ATOM   4398  HG3 LYS A 277      71.673  52.208  79.597  1.00  0.00           H  
ATOM   4399  HG2 LYS A 277      72.312  50.704  78.956  1.00  0.00           H  
ATOM   4400  HD3 LYS A 277      73.960  53.244  79.178  1.00  0.00           H  
ATOM   4401  HD2 LYS A 277      73.035  52.811  77.738  1.00  0.00           H  
ATOM   4402  HE3 LYS A 277      74.291  50.638  77.652  1.00  0.00           H  
ATOM   4403  HE2 LYS A 277      75.268  51.186  79.003  1.00  0.00           H  
ATOM   4404  HZ1 LYS A 277      76.172  52.890  77.712  1.00  0.00           H  
ATOM   4405  HZ2 LYS A 277      76.187  51.569  76.725  1.00  0.00           H  
ATOM   4406  HZ3 LYS A 277      75.045  52.740  76.518  1.00  0.00           H  
ATOM   4407  N   ILE A 278      72.747  50.604  84.175  1.00164.84           N  
ATOM   4408  CA  ILE A 278      73.279  49.936  85.357  1.00164.84           C  
ATOM   4409  C   ILE A 278      72.216  49.058  86.015  1.00164.84           C  
ATOM   4410  O   ILE A 278      72.564  48.076  86.688  1.00164.84           O  
ATOM   4411  CB  ILE A 278      73.893  50.955  86.345  1.00164.84           C  
ATOM   4412  CG1 ILE A 278      74.888  50.269  87.283  1.00164.84           C  
ATOM   4413  CG2 ILE A 278      72.838  51.670  87.182  1.00164.84           C  
ATOM   4414  CD1 ILE A 278      76.105  49.727  86.574  1.00164.84           C  
ATOM   4415  H   ILE A 278      72.269  51.489  84.264  1.00  0.00           H  
ATOM   4416  HA  ILE A 278      74.083  49.279  85.025  1.00  0.00           H  
ATOM   4417  HB  ILE A 278      74.433  51.705  85.767  1.00  0.00           H  
ATOM   4418 HG13 ILE A 278      74.387  49.459  87.812  1.00  0.00           H  
ATOM   4419 HG12 ILE A 278      75.202  50.972  88.054  1.00  0.00           H  
ATOM   4420 HG21 ILE A 278      73.325  52.373  87.858  1.00  0.00           H  
ATOM   4421 HG22 ILE A 278      72.157  52.211  86.525  1.00  0.00           H  
ATOM   4422 HG23 ILE A 278      72.277  50.938  87.763  1.00  0.00           H  
ATOM   4423 HD11 ILE A 278      76.768  49.254  87.299  1.00  0.00           H  
ATOM   4424 HD12 ILE A 278      75.796  48.992  85.831  1.00  0.00           H  
ATOM   4425 HD13 ILE A 278      76.632  50.543  86.079  1.00  0.00           H  
ATOM   4426  N   LYS A 279      70.927  49.359  85.815  1.00166.31           N  
ATOM   4427  CA  LYS A 279      69.892  48.415  86.218  1.00166.31           C  
ATOM   4428  C   LYS A 279      69.840  47.222  85.273  1.00166.31           C  
ATOM   4429  O   LYS A 279      69.532  46.104  85.703  1.00166.31           O  
ATOM   4430  CB  LYS A 279      68.531  49.108  86.282  1.00166.31           C  
ATOM   4431  CG  LYS A 279      68.382  50.083  87.440  1.00166.31           C  
ATOM   4432  CD  LYS A 279      67.003  50.719  87.449  1.00166.31           C  
ATOM   4433  CE  LYS A 279      66.860  51.713  88.590  1.00166.31           C  
ATOM   4434  NZ  LYS A 279      65.517  52.356  88.597  1.00166.31           N1+
ATOM   4435  H   LYS A 279      70.674  50.238  85.386  1.00  0.00           H  
ATOM   4436  HA  LYS A 279      70.135  48.049  87.216  1.00  0.00           H  
ATOM   4437  HB3 LYS A 279      67.745  48.355  86.340  1.00  0.00           H  
ATOM   4438  HB2 LYS A 279      68.347  49.631  85.343  1.00  0.00           H  
ATOM   4439  HG3 LYS A 279      69.140  50.862  87.358  1.00  0.00           H  
ATOM   4440  HG2 LYS A 279      68.545  49.557  88.381  1.00  0.00           H  
ATOM   4441  HD3 LYS A 279      66.246  49.941  87.548  1.00  0.00           H  
ATOM   4442  HD2 LYS A 279      66.832  51.228  86.501  1.00  0.00           H  
ATOM   4443  HE3 LYS A 279      67.629  52.480  88.501  1.00  0.00           H  
ATOM   4444  HE2 LYS A 279      67.022  51.202  89.539  1.00  0.00           H  
ATOM   4445  HZ1 LYS A 279      65.321  52.738  87.683  1.00  0.00           H  
ATOM   4446  HZ2 LYS A 279      64.815  51.668  88.831  1.00  0.00           H  
ATOM   4447  HZ3 LYS A 279      65.502  53.098  89.282  1.00  0.00           H  
ATOM   4448  N   LYS A 280      70.124  47.445  83.987  1.00168.97           N  
ATOM   4449  CA  LYS A 280      70.131  46.353  83.018  1.00168.97           C  
ATOM   4450  C   LYS A 280      71.307  45.411  83.259  1.00168.97           C  
ATOM   4451  O   LYS A 280      71.132  44.189  83.327  1.00168.97           O  
ATOM   4452  CB  LYS A 280      70.157  46.926  81.596  1.00168.97           C  
ATOM   4453  CG  LYS A 280      69.929  45.917  80.466  1.00168.97           C  
ATOM   4454  CD  LYS A 280      71.230  45.456  79.810  1.00168.97           C  
ATOM   4455  CE  LYS A 280      70.961  44.508  78.654  1.00168.97           C  
ATOM   4456  NZ  LYS A 280      72.224  44.020  78.035  1.00168.97           N1+
ATOM   4457  H   LYS A 280      70.338  48.380  83.672  1.00  0.00           H  
ATOM   4458  HA  LYS A 280      69.209  45.784  83.139  1.00  0.00           H  
ATOM   4459  HB3 LYS A 280      71.104  47.441  81.433  1.00  0.00           H  
ATOM   4460  HB2 LYS A 280      69.422  47.727  81.517  1.00  0.00           H  
ATOM   4461  HG3 LYS A 280      69.280  46.360  79.711  1.00  0.00           H  
ATOM   4462  HG2 LYS A 280      69.394  45.051  80.856  1.00  0.00           H  
ATOM   4463  HD3 LYS A 280      71.853  44.956  80.552  1.00  0.00           H  
ATOM   4464  HD2 LYS A 280      71.781  46.324  79.447  1.00  0.00           H  
ATOM   4465  HE3 LYS A 280      70.361  45.017  77.900  1.00  0.00           H  
ATOM   4466  HE2 LYS A 280      70.379  43.658  79.010  1.00  0.00           H  
ATOM   4467  HZ1 LYS A 280      72.886  44.781  77.975  1.00  0.00           H  
ATOM   4468  HZ2 LYS A 280      72.613  43.280  78.602  1.00  0.00           H  
ATOM   4469  HZ3 LYS A 280      72.031  43.668  77.108  1.00  0.00           H  
ATOM   4470  N   SER A 281      72.515  45.960  83.389  1.00171.32           N  
ATOM   4471  CA  SER A 281      73.713  45.156  83.575  1.00171.32           C  
ATOM   4472  C   SER A 281      74.641  45.827  84.579  1.00171.32           C  
ATOM   4473  O   SER A 281      74.797  47.057  84.553  1.00171.32           O  
ATOM   4474  CB  SER A 281      74.458  44.943  82.250  1.00171.32           C  
ATOM   4475  OG  SER A 281      75.639  44.184  82.446  1.00171.32           O  
ATOM   4476  H   SER A 281      72.619  46.964  83.360  1.00  0.00           H  
ATOM   4477  HA  SER A 281      73.420  44.183  83.969  1.00  0.00           H  
ATOM   4478  HB3 SER A 281      74.716  45.910  81.819  1.00  0.00           H  
ATOM   4479  HB2 SER A 281      73.806  44.425  81.546  1.00  0.00           H  
ATOM   4480  HG  SER A 281      76.215  44.641  83.064  1.00  0.00           H  
ATOM   4481  N   PRO A 282      75.257  45.057  85.473  1.00178.29           N  
ATOM   4482  CA  PRO A 282      76.182  45.647  86.447  1.00178.29           C  
ATOM   4483  C   PRO A 282      77.476  46.110  85.795  1.00178.29           C  
ATOM   4484  O   PRO A 282      77.815  45.737  84.670  1.00178.29           O  
ATOM   4485  CB  PRO A 282      76.443  44.501  87.431  1.00178.29           C  
ATOM   4486  CG  PRO A 282      75.286  43.570  87.252  1.00178.29           C  
ATOM   4487  CD  PRO A 282      74.948  43.654  85.795  1.00178.29           C  
ATOM   4488  HA  PRO A 282      75.703  46.480  86.961  1.00  0.00           H  
ATOM   4489  HB3 PRO A 282      76.439  44.891  88.449  1.00  0.00           H  
ATOM   4490  HB2 PRO A 282      77.365  43.989  87.154  1.00  0.00           H  
ATOM   4491  HG3 PRO A 282      74.441  43.927  87.840  1.00  0.00           H  
ATOM   4492  HG2 PRO A 282      75.599  42.554  87.492  1.00  0.00           H  
ATOM   4493  HD2 PRO A 282      75.616  43.001  85.233  1.00  0.00           H  
ATOM   4494  HD3 PRO A 282      73.880  43.482  85.664  1.00  0.00           H  
ATOM   4495  N   LEU A 283      78.201  46.950  86.529  1.00175.65           N  
ATOM   4496  CA  LEU A 283      79.512  47.434  86.117  1.00175.65           C  
ATOM   4497  C   LEU A 283      80.643  46.504  86.545  1.00175.65           C  
ATOM   4498  O   LEU A 283      81.816  46.852  86.370  1.00175.65           O  
ATOM   4499  CB  LEU A 283      79.754  48.852  86.657  1.00175.65           C  
ATOM   4500  CG  LEU A 283      80.082  49.134  88.131  1.00175.65           C  
ATOM   4501  CD1 LEU A 283      80.688  50.521  88.261  1.00175.65           C  
ATOM   4502  CD2 LEU A 283      78.875  49.013  89.056  1.00175.65           C  
ATOM   4503  H   LEU A 283      77.847  47.281  87.415  1.00  0.00           H  
ATOM   4504  HA  LEU A 283      79.520  47.487  85.028  1.00  0.00           H  
ATOM   4505  HB3 LEU A 283      78.919  49.486  86.358  1.00  0.00           H  
ATOM   4506  HB2 LEU A 283      80.504  49.339  86.034  1.00  0.00           H  
ATOM   4507  HG  LEU A 283      80.828  48.409  88.455  1.00  0.00           H  
ATOM   4508 HD11 LEU A 283      80.920  50.720  89.307  1.00  0.00           H  
ATOM   4509 HD12 LEU A 283      81.602  50.576  87.670  1.00  0.00           H  
ATOM   4510 HD13 LEU A 283      79.977  51.264  87.900  1.00  0.00           H  
ATOM   4511 HD21 LEU A 283      79.179  49.225  90.081  1.00  0.00           H  
ATOM   4512 HD22 LEU A 283      78.109  49.726  88.750  1.00  0.00           H  
ATOM   4513 HD23 LEU A 283      78.473  48.002  88.999  1.00  0.00           H  
ATOM   4514  N   THR A 284      80.313  45.335  87.107  1.00184.32           N  
ATOM   4515  CA  THR A 284      81.327  44.350  87.479  1.00184.32           C  
ATOM   4516  C   THR A 284      82.020  43.748  86.262  1.00184.32           C  
ATOM   4517  O   THR A 284      83.154  43.267  86.375  1.00184.32           O  
ATOM   4518  CB  THR A 284      80.697  43.237  88.318  1.00184.32           C  
ATOM   4519  OG1 THR A 284      79.703  42.556  87.542  1.00184.32           O  
ATOM   4520  CG2 THR A 284      80.046  43.811  89.567  1.00184.32           C  
ATOM   4521  H   THR A 284      79.343  45.116  87.284  1.00  0.00           H  
ATOM   4522  HA  THR A 284      82.081  44.850  88.087  1.00  0.00           H  
ATOM   4523  HB  THR A 284      81.471  42.528  88.611  1.00  0.00           H  
ATOM   4524  HG1 THR A 284      79.308  41.858  88.069  1.00  0.00           H  
ATOM   4525 HG21 THR A 284      79.604  43.004  90.151  1.00  0.00           H  
ATOM   4526 HG22 THR A 284      80.799  44.322  90.167  1.00  0.00           H  
ATOM   4527 HG23 THR A 284      79.269  44.519  89.280  1.00  0.00           H  
ATOM   4528  N   ILE A 285      81.342  43.736  85.109  1.00188.16           N  
ATOM   4529  CA  ILE A 285      81.907  43.175  83.883  1.00188.16           C  
ATOM   4530  C   ILE A 285      83.110  43.996  83.417  1.00188.16           C  
ATOM   4531  O   ILE A 285      84.103  43.442  82.924  1.00188.16           O  
ATOM   4532  CB  ILE A 285      80.808  43.067  82.798  1.00188.16           C  
ATOM   4533  CG1 ILE A 285      79.743  42.029  83.183  1.00188.16           C  
ATOM   4534  CG2 ILE A 285      81.370  42.701  81.426  1.00188.16           C  
ATOM   4535  CD1 ILE A 285      78.490  42.586  83.841  1.00188.16           C  
ATOM   4536  H   ILE A 285      80.410  44.123  85.067  1.00  0.00           H  
ATOM   4537  HA  ILE A 285      82.256  42.167  84.107  1.00  0.00           H  
ATOM   4538  HB  ILE A 285      80.319  44.038  82.715  1.00  0.00           H  
ATOM   4539 HG13 ILE A 285      80.190  41.280  83.836  1.00  0.00           H  
ATOM   4540 HG12 ILE A 285      79.461  41.457  82.299  1.00  0.00           H  
ATOM   4541 HG21 ILE A 285      80.556  42.639  80.704  1.00  0.00           H  
ATOM   4542 HG22 ILE A 285      82.079  43.465  81.108  1.00  0.00           H  
ATOM   4543 HG23 ILE A 285      81.876  41.738  81.485  1.00  0.00           H  
ATOM   4544 HD11 ILE A 285      77.806  41.769  84.071  1.00  0.00           H  
ATOM   4545 HD12 ILE A 285      78.761  43.102  84.762  1.00  0.00           H  
ATOM   4546 HD13 ILE A 285      78.003  43.287  83.162  1.00  0.00           H  
ATOM   4547  N   CYS A 286      83.061  45.318  83.613  1.00180.51           N  
ATOM   4548  CA  CYS A 286      84.118  46.233  83.186  1.00180.51           C  
ATOM   4549  C   CYS A 286      85.447  45.968  83.892  1.00180.51           C  
ATOM   4550  O   CYS A 286      86.405  45.520  83.254  1.00180.51           O  
ATOM   4551  CB  CYS A 286      83.673  47.679  83.421  1.00180.51           C  
ATOM   4552  SG  CYS A 286      84.819  48.938  82.822  1.00180.51           S  
ATOM   4553  H   CYS A 286      82.264  45.731  84.077  1.00  0.00           H  
ATOM   4554  HA  CYS A 286      84.271  46.096  82.115  1.00  0.00           H  
ATOM   4555  HB3 CYS A 286      83.493  47.832  84.485  1.00  0.00           H  
ATOM   4556  HB2 CYS A 286      82.696  47.834  82.964  1.00  0.00           H  
ATOM   4557  HG  CYS A 286      85.997  48.797  83.436  1.00  0.00           H  
ATOM   4558  N   TYR A 287      85.503  46.200  85.203  1.00179.42           N  
ATOM   4559  CA  TYR A 287      86.664  45.908  86.036  1.00179.42           C  
ATOM   4560  C   TYR A 287      86.175  45.677  87.457  1.00179.42           C  
ATOM   4561  O   TYR A 287      85.151  46.249  87.853  1.00179.42           O  
ATOM   4562  CB  TYR A 287      87.709  47.040  86.023  1.00179.42           C  
ATOM   4563  CG  TYR A 287      88.483  47.207  84.734  1.00179.42           C  
ATOM   4564  CD1 TYR A 287      89.546  46.365  84.426  1.00179.42           C  
ATOM   4565  CD2 TYR A 287      88.159  48.215  83.834  1.00179.42           C  
ATOM   4566  CE1 TYR A 287      90.259  46.516  83.248  1.00179.42           C  
ATOM   4567  CE2 TYR A 287      88.865  48.374  82.654  1.00179.42           C  
ATOM   4568  CZ  TYR A 287      89.913  47.523  82.368  1.00179.42           C  
ATOM   4569  OH  TYR A 287      90.618  47.680  81.196  1.00179.42           O  
ATOM   4570  H   TYR A 287      84.708  46.602  85.679  1.00  0.00           H  
ATOM   4571  HA  TYR A 287      87.134  44.993  85.674  1.00  0.00           H  
ATOM   4572  HB3 TYR A 287      88.408  46.894  86.846  1.00  0.00           H  
ATOM   4573  HB2 TYR A 287      87.222  47.982  86.275  1.00  0.00           H  
ATOM   4574  HD1 TYR A 287      89.827  45.578  85.110  1.00  0.00           H  
ATOM   4575  HD2 TYR A 287      87.344  48.890  84.050  1.00  0.00           H  
ATOM   4576  HE1 TYR A 287      91.078  45.849  83.023  1.00  0.00           H  
ATOM   4577  HE2 TYR A 287      88.594  49.160  81.965  1.00  0.00           H  
ATOM   4578  HH  TYR A 287      90.602  48.603  80.934  1.00  0.00           H  
ATOM   4579  N   PRO A 288      86.866  44.826  88.245  1.00181.65           N  
ATOM   4580  CA  PRO A 288      86.443  44.590  89.636  1.00181.65           C  
ATOM   4581  C   PRO A 288      86.578  45.808  90.540  1.00181.65           C  
ATOM   4582  O   PRO A 288      85.640  46.146  91.269  1.00181.65           O  
ATOM   4583  CB  PRO A 288      87.372  43.458  90.095  1.00181.65           C  
ATOM   4584  CG  PRO A 288      87.790  42.778  88.839  1.00181.65           C  
ATOM   4585  CD  PRO A 288      87.906  43.871  87.823  1.00181.65           C  
ATOM   4586  HA  PRO A 288      85.411  44.241  89.648  1.00  0.00           H  
ATOM   4587  HB3 PRO A 288      86.811  42.759  90.715  1.00  0.00           H  
ATOM   4588  HB2 PRO A 288      88.248  43.885  90.583  1.00  0.00           H  
ATOM   4589  HG3 PRO A 288      87.013  42.079  88.531  1.00  0.00           H  
ATOM   4590  HG2 PRO A 288      88.766  42.316  88.986  1.00  0.00           H  
ATOM   4591  HD2 PRO A 288      88.885  44.343  87.912  1.00  0.00           H  
ATOM   4592  HD3 PRO A 288      87.653  43.476  86.839  1.00  0.00           H  
ATOM   4593  N   GLU A 289      87.745  46.463  90.513  1.00177.12           N  
ATOM   4594  CA  GLU A 289      87.954  47.658  91.329  1.00177.12           C  
ATOM   4595  C   GLU A 289      87.112  48.834  90.844  1.00177.12           C  
ATOM   4596  O   GLU A 289      86.811  49.742  91.628  1.00177.12           O  
ATOM   4597  CB  GLU A 289      89.443  48.026  91.355  1.00177.12           C  
ATOM   4598  CG  GLU A 289      90.026  48.515  90.029  1.00177.12           C  
ATOM   4599  CD  GLU A 289      90.549  47.390  89.149  1.00177.12           C  
ATOM   4600  OE1 GLU A 289      90.228  46.212  89.413  1.00177.12           O  
ATOM   4601  OE2 GLU A 289      91.284  47.689  88.184  1.00177.12           O1-
ATOM   4602  H   GLU A 289      88.496  46.133  89.923  1.00  0.00           H  
ATOM   4603  HA  GLU A 289      87.648  47.425  92.349  1.00  0.00           H  
ATOM   4604  HB3 GLU A 289      90.019  47.171  91.708  1.00  0.00           H  
ATOM   4605  HB2 GLU A 289      89.614  48.780  92.123  1.00  0.00           H  
ATOM   4606  HG3 GLU A 289      90.830  49.223  90.227  1.00  0.00           H  
ATOM   4607  HG2 GLU A 289      89.267  49.077  89.485  1.00  0.00           H  
ATOM   4608  N   TYR A 290      86.739  48.840  89.561  1.00178.12           N  
ATOM   4609  CA  TYR A 290      85.813  49.837  89.033  1.00178.12           C  
ATOM   4610  C   TYR A 290      84.425  49.686  89.644  1.00178.12           C  
ATOM   4611  O   TYR A 290      83.700  50.677  89.792  1.00178.12           O  
ATOM   4612  CB  TYR A 290      85.758  49.706  87.511  1.00178.12           C  
ATOM   4613  CG  TYR A 290      84.946  50.734  86.762  1.00178.12           C  
ATOM   4614  CD1 TYR A 290      85.432  52.021  86.562  1.00178.12           C  
ATOM   4615  CD2 TYR A 290      83.714  50.401  86.210  1.00178.12           C  
ATOM   4616  CE1 TYR A 290      84.699  52.958  85.855  1.00178.12           C  
ATOM   4617  CE2 TYR A 290      82.973  51.331  85.504  1.00178.12           C  
ATOM   4618  CZ  TYR A 290      83.470  52.606  85.330  1.00178.12           C  
ATOM   4619  OH  TYR A 290      82.734  53.532  84.627  1.00178.12           O  
ATOM   4620  H   TYR A 290      87.100  48.141  88.927  1.00  0.00           H  
ATOM   4621  HA  TYR A 290      86.194  50.828  89.281  1.00  0.00           H  
ATOM   4622  HB3 TYR A 290      85.403  48.709  87.250  1.00  0.00           H  
ATOM   4623  HB2 TYR A 290      86.774  49.694  87.115  1.00  0.00           H  
ATOM   4624  HD1 TYR A 290      86.395  52.303  86.961  1.00  0.00           H  
ATOM   4625  HD2 TYR A 290      83.321  49.402  86.329  1.00  0.00           H  
ATOM   4626  HE1 TYR A 290      85.088  53.956  85.717  1.00  0.00           H  
ATOM   4627  HE2 TYR A 290      82.012  51.057  85.093  1.00  0.00           H  
ATOM   4628  HH  TYR A 290      83.298  54.268  84.378  1.00  0.00           H  
ATOM   4629  N   ALA A 291      84.043  48.461  90.003  1.00176.77           N  
ATOM   4630  CA  ALA A 291      82.745  48.177  90.612  1.00176.77           C  
ATOM   4631  C   ALA A 291      82.878  48.276  92.126  1.00176.77           C  
ATOM   4632  O   ALA A 291      83.210  47.304  92.807  1.00176.77           O  
ATOM   4633  CB  ALA A 291      82.243  46.804  90.186  1.00176.77           C  
ATOM   4634  H   ALA A 291      84.662  47.676  89.858  1.00  0.00           H  
ATOM   4635  HA  ALA A 291      82.031  48.929  90.275  1.00  0.00           H  
ATOM   4636  HB1 ALA A 291      81.276  46.610  90.649  1.00  0.00           H  
ATOM   4637  HB2 ALA A 291      82.138  46.775  89.101  1.00  0.00           H  
ATOM   4638  HB3 ALA A 291      82.956  46.042  90.502  1.00  0.00           H  
ATOM   4639  N   GLY A 292      82.632  49.475  92.657  1.00169.05           N  
ATOM   4640  CA  GLY A 292      82.593  49.637  94.103  1.00169.05           C  
ATOM   4641  C   GLY A 292      81.404  48.932  94.729  1.00169.05           C  
ATOM   4642  O   GLY A 292      81.554  48.150  95.672  1.00169.05           O  
ATOM   4643  H   GLY A 292      82.473  50.271  92.056  1.00  0.00           H  
ATOM   4644  HA3 GLY A 292      82.555  50.698  94.348  1.00  0.00           H  
ATOM   4645  HA2 GLY A 292      83.514  49.248  94.536  1.00  0.00           H  
ATOM   4646  N   SER A 293      80.206  49.199  94.212  1.00167.04           N  
ATOM   4647  CA  SER A 293      79.000  48.522  94.662  1.00167.04           C  
ATOM   4648  C   SER A 293      78.062  48.345  93.478  1.00167.04           C  
ATOM   4649  O   SER A 293      78.133  49.079  92.488  1.00167.04           O  
ATOM   4650  CB  SER A 293      78.297  49.289  95.789  1.00167.04           C  
ATOM   4651  OG  SER A 293      77.106  48.631  96.186  1.00167.04           O  
ATOM   4652  H   SER A 293      80.114  49.892  93.483  1.00  0.00           H  
ATOM   4653  HA  SER A 293      79.276  47.536  95.035  1.00  0.00           H  
ATOM   4654  HB3 SER A 293      78.059  50.297  95.448  1.00  0.00           H  
ATOM   4655  HB2 SER A 293      78.968  49.373  96.644  1.00  0.00           H  
ATOM   4656  HG  SER A 293      77.275  48.111  96.975  1.00  0.00           H  
ATOM   4657  N   ASN A 294      77.180  47.349  93.592  1.00170.08           N  
ATOM   4658  CA  ASN A 294      76.229  47.058  92.526  1.00170.08           C  
ATOM   4659  C   ASN A 294      75.147  48.129  92.427  1.00170.08           C  
ATOM   4660  O   ASN A 294      74.562  48.309  91.353  1.00170.08           O  
ATOM   4661  CB  ASN A 294      75.598  45.682  92.763  1.00170.08           C  
ATOM   4662  CG  ASN A 294      74.965  45.093  91.511  1.00170.08           C  
ATOM   4663  OD1 ASN A 294      74.329  43.937  91.665  1.00170.08           O  
ATOM   4664  ND2 ASN A 294      75.042  45.664  90.424  1.00170.08           N  
ATOM   4665  H   ASN A 294      77.164  46.782  94.428  1.00  0.00           H  
ATOM   4666  HA  ASN A 294      76.771  47.029  91.581  1.00  0.00           H  
ATOM   4667  HB3 ASN A 294      74.845  45.759  93.547  1.00  0.00           H  
ATOM   4668  HB2 ASN A 294      76.356  44.997  93.142  1.00  0.00           H  
ATOM   4669 HD22 ASN A 294      74.614  45.254  89.607  1.00  0.00           H  
ATOM   4670 HD21 ASN A 294      75.533  46.543  90.349  1.00  0.00           H  
ATOM   4671  N   THR A 295      74.879  48.842  93.520  1.00168.22           N  
ATOM   4672  CA  THR A 295      73.820  49.839  93.566  1.00168.22           C  
ATOM   4673  C   THR A 295      74.148  51.044  92.683  1.00168.22           C  
ATOM   4674  O   THR A 295      75.298  51.285  92.303  1.00168.22           O  
ATOM   4675  CB  THR A 295      73.574  50.295  95.007  1.00168.22           C  
ATOM   4676  OG1 THR A 295      72.436  51.166  95.047  1.00168.22           O  
ATOM   4677  CG2 THR A 295      74.790  51.025  95.564  1.00168.22           C  
ATOM   4678  H   THR A 295      75.421  48.700  94.361  1.00  0.00           H  
ATOM   4679  HA  THR A 295      72.904  49.381  93.192  1.00  0.00           H  
ATOM   4680  HB  THR A 295      73.372  49.420  95.625  1.00  0.00           H  
ATOM   4681  HG1 THR A 295      71.647  50.654  95.242  1.00  0.00           H  
ATOM   4682 HG21 THR A 295      74.589  51.338  96.588  1.00  0.00           H  
ATOM   4683 HG22 THR A 295      75.652  50.358  95.551  1.00  0.00           H  
ATOM   4684 HG23 THR A 295      75.000  51.902  94.951  1.00  0.00           H  
ATOM   4685  N   TYR A 296      73.092  51.783  92.332  1.00162.12           N  
ATOM   4686  CA  TYR A 296      73.233  52.966  91.488  1.00162.12           C  
ATOM   4687  C   TYR A 296      74.001  54.079  92.189  1.00162.12           C  
ATOM   4688  O   TYR A 296      74.881  54.706  91.588  1.00162.12           O  
ATOM   4689  CB  TYR A 296      71.853  53.465  91.055  1.00162.12           C  
ATOM   4690  CG  TYR A 296      71.884  54.801  90.344  1.00162.12           C  
ATOM   4691  CD1 TYR A 296      72.379  54.913  89.050  1.00162.12           C  
ATOM   4692  CD2 TYR A 296      71.408  55.952  90.969  1.00162.12           C  
ATOM   4693  CE1 TYR A 296      72.410  56.137  88.401  1.00162.12           C  
ATOM   4694  CE2 TYR A 296      71.433  57.177  90.328  1.00162.12           C  
ATOM   4695  CZ  TYR A 296      71.934  57.263  89.044  1.00162.12           C  
ATOM   4696  OH  TYR A 296      71.959  58.479  88.402  1.00162.12           O  
ATOM   4697  H   TYR A 296      72.168  51.528  92.652  1.00  0.00           H  
ATOM   4698  HA  TYR A 296      73.788  52.681  90.594  1.00  0.00           H  
ATOM   4699  HB3 TYR A 296      71.204  53.535  91.928  1.00  0.00           H  
ATOM   4700  HB2 TYR A 296      71.386  52.722  90.408  1.00  0.00           H  
ATOM   4701  HD1 TYR A 296      72.747  54.038  88.535  1.00  0.00           H  
ATOM   4702  HD2 TYR A 296      71.011  55.897  91.972  1.00  0.00           H  
ATOM   4703  HE1 TYR A 296      72.805  56.207  87.398  1.00  0.00           H  
ATOM   4704  HE2 TYR A 296      71.062  58.058  90.832  1.00  0.00           H  
ATOM   4705  HH  TYR A 296      71.871  58.344  87.456  1.00  0.00           H  
ATOM   4706  N   GLU A 297      73.672  54.340  93.459  1.00161.22           N  
ATOM   4707  CA  GLU A 297      74.097  55.572  94.122  1.00161.22           C  
ATOM   4708  C   GLU A 297      75.598  55.591  94.394  1.00161.22           C  
ATOM   4709  O   GLU A 297      76.291  56.537  93.998  1.00161.22           O  
ATOM   4710  CB  GLU A 297      73.313  55.756  95.422  1.00161.22           C  
ATOM   4711  CG  GLU A 297      73.634  57.042  96.171  1.00161.22           C  
ATOM   4712  CD  GLU A 297      73.164  58.288  95.440  1.00161.22           C  
ATOM   4713  OE1 GLU A 297      72.171  58.208  94.686  1.00161.22           O  
ATOM   4714  OE2 GLU A 297      73.794  59.352  95.619  1.00161.22           O1-
ATOM   4715  H   GLU A 297      73.117  53.678  93.983  1.00  0.00           H  
ATOM   4716  HA  GLU A 297      73.862  56.409  93.464  1.00  0.00           H  
ATOM   4717  HB3 GLU A 297      73.493  54.903  96.076  1.00  0.00           H  
ATOM   4718  HB2 GLU A 297      72.245  55.720  95.208  1.00  0.00           H  
ATOM   4719  HG3 GLU A 297      74.709  57.105  96.339  1.00  0.00           H  
ATOM   4720  HG2 GLU A 297      73.177  57.009  97.160  1.00  0.00           H  
ATOM   4721  N   GLU A 298      76.110  54.552  95.071  1.00159.61           N  
ATOM   4722  CA  GLU A 298      77.519  54.509  95.464  1.00159.61           C  
ATOM   4723  C   GLU A 298      78.435  54.483  94.248  1.00159.61           C  
ATOM   4724  O   GLU A 298      79.483  55.142  94.241  1.00159.61           O  
ATOM   4725  CB  GLU A 298      77.777  53.292  96.358  1.00159.61           C  
ATOM   4726  CG  GLU A 298      79.079  53.338  97.170  1.00159.61           C  
ATOM   4727  CD  GLU A 298      80.298  52.844  96.406  1.00159.61           C  
ATOM   4728  OE1 GLU A 298      80.136  52.014  95.488  1.00159.61           O  
ATOM   4729  OE2 GLU A 298      81.420  53.288  96.727  1.00159.61           O1-
ATOM   4730  H   GLU A 298      75.519  53.773  95.322  1.00  0.00           H  
ATOM   4731  HA  GLU A 298      77.741  55.408  96.039  1.00  0.00           H  
ATOM   4732  HB3 GLU A 298      77.764  52.388  95.749  1.00  0.00           H  
ATOM   4733  HB2 GLU A 298      76.934  53.158  97.036  1.00  0.00           H  
ATOM   4734  HG3 GLU A 298      78.959  52.749  98.079  1.00  0.00           H  
ATOM   4735  HG2 GLU A 298      79.256  54.358  97.512  1.00  0.00           H  
ATOM   4736  N   ALA A 299      78.054  53.717  93.217  1.00153.79           N  
ATOM   4737  CA  ALA A 299      78.754  53.762  91.937  1.00153.79           C  
ATOM   4738  C   ALA A 299      78.732  55.166  91.347  1.00153.79           C  
ATOM   4739  O   ALA A 299      79.759  55.651  90.856  1.00153.79           O  
ATOM   4740  CB  ALA A 299      78.133  52.761  90.963  1.00153.79           C  
ATOM   4741  H   ALA A 299      77.267  53.092  93.316  1.00  0.00           H  
ATOM   4742  HA  ALA A 299      79.793  53.477  92.105  1.00  0.00           H  
ATOM   4743  HB1 ALA A 299      78.663  52.803  90.011  1.00  0.00           H  
ATOM   4744  HB2 ALA A 299      78.209  51.755  91.377  1.00  0.00           H  
ATOM   4745  HB3 ALA A 299      77.084  53.010  90.805  1.00  0.00           H  
ATOM   4746  N   ALA A 300      77.581  55.851  91.438  1.00149.96           N  
ATOM   4747  CA  ALA A 300      77.500  57.254  91.036  1.00149.96           C  
ATOM   4748  C   ALA A 300      78.402  58.134  91.890  1.00149.96           C  
ATOM   4749  O   ALA A 300      78.893  59.164  91.415  1.00149.96           O  
ATOM   4750  CB  ALA A 300      76.056  57.750  91.113  1.00149.96           C  
ATOM   4751  H   ALA A 300      76.750  55.397  91.790  1.00  0.00           H  
ATOM   4752  HA  ALA A 300      77.831  57.331  90.000  1.00  0.00           H  
ATOM   4753  HB1 ALA A 300      76.014  58.796  90.810  1.00  0.00           H  
ATOM   4754  HB2 ALA A 300      75.431  57.155  90.448  1.00  0.00           H  
ATOM   4755  HB3 ALA A 300      75.692  57.653  92.136  1.00  0.00           H  
ATOM   4756  N   ALA A 301      78.633  57.746  93.146  1.00145.94           N  
ATOM   4757  CA  ALA A 301      79.667  58.409  93.926  1.00145.94           C  
ATOM   4758  C   ALA A 301      81.052  58.011  93.436  1.00145.94           C  
ATOM   4759  O   ALA A 301      81.914  58.878  93.242  1.00145.94           O  
ATOM   4760  CB  ALA A 301      79.502  58.080  95.409  1.00145.94           C  
ATOM   4761  H   ALA A 301      78.091  56.996  93.550  1.00  0.00           H  
ATOM   4762  HA  ALA A 301      79.555  59.486  93.799  1.00  0.00           H  
ATOM   4763  HB1 ALA A 301      80.282  58.582  95.982  1.00  0.00           H  
ATOM   4764  HB2 ALA A 301      78.524  58.420  95.751  1.00  0.00           H  
ATOM   4765  HB3 ALA A 301      79.582  57.003  95.554  1.00  0.00           H  
ATOM   4766  N   TYR A 302      81.258  56.709  93.177  1.00146.60           N  
ATOM   4767  CA  TYR A 302      82.600  56.180  92.930  1.00146.60           C  
ATOM   4768  C   TYR A 302      83.219  56.783  91.677  1.00146.60           C  
ATOM   4769  O   TYR A 302      84.394  57.180  91.693  1.00146.60           O  
ATOM   4770  CB  TYR A 302      82.553  54.656  92.820  1.00146.60           C  
ATOM   4771  CG  TYR A 302      83.910  54.020  92.616  1.00146.60           C  
ATOM   4772  CD1 TYR A 302      84.810  53.912  93.670  1.00146.60           C  
ATOM   4773  CD2 TYR A 302      84.291  53.528  91.372  1.00146.60           C  
ATOM   4774  CE1 TYR A 302      86.055  53.333  93.491  1.00146.60           C  
ATOM   4775  CE2 TYR A 302      85.534  52.949  91.182  1.00146.60           C  
ATOM   4776  CZ  TYR A 302      86.410  52.853  92.245  1.00146.60           C  
ATOM   4777  OH  TYR A 302      87.645  52.277  92.062  1.00146.60           O  
ATOM   4778  H   TYR A 302      80.476  56.070  93.149  1.00  0.00           H  
ATOM   4779  HA  TYR A 302      83.230  56.441  93.780  1.00  0.00           H  
ATOM   4780  HB3 TYR A 302      81.894  54.373  91.999  1.00  0.00           H  
ATOM   4781  HB2 TYR A 302      82.091  54.243  93.717  1.00  0.00           H  
ATOM   4782  HD1 TYR A 302      84.543  54.283  94.648  1.00  0.00           H  
ATOM   4783  HD2 TYR A 302      83.613  53.594  90.534  1.00  0.00           H  
ATOM   4784  HE1 TYR A 302      86.741  53.259  94.322  1.00  0.00           H  
ATOM   4785  HE2 TYR A 302      85.813  52.576  90.207  1.00  0.00           H  
ATOM   4786  HH  TYR A 302      87.736  51.997  91.148  1.00  0.00           H  
ATOM   4787  N   ILE A 303      82.406  56.929  90.620  1.00139.17           N  
ATOM   4788  CA  ILE A 303      82.838  57.564  89.376  1.00139.17           C  
ATOM   4789  C   ILE A 303      83.336  58.979  89.637  1.00139.17           C  
ATOM   4790  O   ILE A 303      84.438  59.347  89.206  1.00139.17           O  
ATOM   4791  CB  ILE A 303      81.699  57.554  88.340  1.00139.17           C  
ATOM   4792  CG1 ILE A 303      81.290  56.120  88.008  1.00139.17           C  
ATOM   4793  CG2 ILE A 303      82.113  58.292  87.075  1.00139.17           C  
ATOM   4794  CD1 ILE A 303      82.407  55.296  87.435  1.00139.17           C  
ATOM   4795  H   ILE A 303      81.454  56.594  90.665  1.00  0.00           H  
ATOM   4796  HA  ILE A 303      83.667  56.984  88.971  1.00  0.00           H  
ATOM   4797  HB  ILE A 303      80.838  58.066  88.770  1.00  0.00           H  
ATOM   4798 HG13 ILE A 303      80.455  56.135  87.307  1.00  0.00           H  
ATOM   4799 HG12 ILE A 303      80.907  55.636  88.906  1.00  0.00           H  
ATOM   4800 HG21 ILE A 303      81.293  58.272  86.357  1.00  0.00           H  
ATOM   4801 HG22 ILE A 303      82.356  59.326  87.320  1.00  0.00           H  
ATOM   4802 HG23 ILE A 303      82.987  57.807  86.640  1.00  0.00           H  
ATOM   4803 HD11 ILE A 303      82.045  54.290  87.223  1.00  0.00           H  
ATOM   4804 HD12 ILE A 303      82.762  55.756  86.513  1.00  0.00           H  
ATOM   4805 HD13 ILE A 303      83.226  55.244  88.153  1.00  0.00           H  
ATOM   4806  N   GLN A 304      82.576  59.769  90.412  1.00134.74           N  
ATOM   4807  CA  GLN A 304      83.042  61.130  90.652  1.00134.74           C  
ATOM   4808  C   GLN A 304      84.218  61.125  91.616  1.00134.74           C  
ATOM   4809  O   GLN A 304      85.103  61.983  91.504  1.00134.74           O  
ATOM   4810  CB  GLN A 304      81.908  62.047  91.139  1.00134.74           C  
ATOM   4811  CG  GLN A 304      81.486  61.942  92.591  1.00134.74           C  
ATOM   4812  CD  GLN A 304      80.299  62.823  92.928  1.00134.74           C  
ATOM   4813  OE1 GLN A 304      79.794  63.556  92.079  1.00134.74           O  
ATOM   4814  NE2 GLN A 304      79.848  62.755  94.175  1.00134.74           N  
ATOM   4815  H   GLN A 304      81.716  59.414  90.805  1.00  0.00           H  
ATOM   4816  HA  GLN A 304      83.399  61.527  89.702  1.00  0.00           H  
ATOM   4817  HB3 GLN A 304      81.035  61.905  90.502  1.00  0.00           H  
ATOM   4818  HB2 GLN A 304      82.165  63.082  90.916  1.00  0.00           H  
ATOM   4819  HG3 GLN A 304      82.327  62.206  93.232  1.00  0.00           H  
ATOM   4820  HG2 GLN A 304      81.245  60.905  92.824  1.00  0.00           H  
ATOM   4821 HE22 GLN A 304      79.059  63.319  94.458  1.00  0.00           H  
ATOM   4822 HE21 GLN A 304      80.294  62.139  94.840  1.00  0.00           H  
ATOM   4823  N   CYS A 305      84.291  60.110  92.495  1.00138.00           N  
ATOM   4824  CA  CYS A 305      85.485  59.922  93.313  1.00138.00           C  
ATOM   4825  C   CYS A 305      86.686  59.607  92.437  1.00138.00           C  
ATOM   4826  O   CYS A 305      87.801  60.072  92.707  1.00138.00           O  
ATOM   4827  CB  CYS A 305      85.261  58.815  94.343  1.00138.00           C  
ATOM   4828  SG  CYS A 305      84.083  59.230  95.651  1.00138.00           S  
ATOM   4829  H   CYS A 305      83.516  59.470  92.593  1.00  0.00           H  
ATOM   4830  HA  CYS A 305      85.684  60.851  93.847  1.00  0.00           H  
ATOM   4831  HB3 CYS A 305      86.216  58.540  94.791  1.00  0.00           H  
ATOM   4832  HB2 CYS A 305      84.931  57.910  93.834  1.00  0.00           H  
ATOM   4833  HG  CYS A 305      82.844  59.232  95.151  1.00  0.00           H  
ATOM   4834  N   GLN A 306      86.456  58.873  91.341  1.00135.00           N  
ATOM   4835  CA  GLN A 306      87.513  58.591  90.383  1.00135.00           C  
ATOM   4836  C   GLN A 306      87.978  59.860  89.677  1.00135.00           C  
ATOM   4837  O   GLN A 306      89.127  59.923  89.226  1.00135.00           O  
ATOM   4838  CB  GLN A 306      87.025  57.543  89.377  1.00135.00           C  
ATOM   4839  CG  GLN A 306      88.105  56.953  88.491  1.00135.00           C  
ATOM   4840  CD  GLN A 306      89.110  56.130  89.273  1.00135.00           C  
ATOM   4841  OE1 GLN A 306      88.745  55.376  90.175  1.00135.00           O  
ATOM   4842  NE2 GLN A 306      90.385  56.272  88.931  1.00135.00           N  
ATOM   4843  H   GLN A 306      85.533  58.502  91.166  1.00  0.00           H  
ATOM   4844  HA  GLN A 306      88.361  58.173  90.925  1.00  0.00           H  
ATOM   4845  HB3 GLN A 306      86.245  57.978  88.753  1.00  0.00           H  
ATOM   4846  HB2 GLN A 306      86.518  56.739  89.911  1.00  0.00           H  
ATOM   4847  HG3 GLN A 306      88.623  57.756  87.968  1.00  0.00           H  
ATOM   4848  HG2 GLN A 306      87.644  56.330  87.724  1.00  0.00           H  
ATOM   4849 HE22 GLN A 306      91.099  55.749  89.417  1.00  0.00           H  
ATOM   4850 HE21 GLN A 306      90.640  56.903  88.185  1.00  0.00           H  
ATOM   4851  N   PHE A 307      87.127  60.884  89.599  1.00126.92           N  
ATOM   4852  CA  PHE A 307      87.587  62.173  89.110  1.00126.92           C  
ATOM   4853  C   PHE A 307      88.155  63.059  90.211  1.00126.92           C  
ATOM   4854  O   PHE A 307      88.875  64.015  89.899  1.00126.92           O  
ATOM   4855  CB  PHE A 307      86.459  62.907  88.379  1.00126.92           C  
ATOM   4856  CG  PHE A 307      86.087  62.281  87.063  1.00126.92           C  
ATOM   4857  CD1 PHE A 307      86.901  62.445  85.951  1.00126.92           C  
ATOM   4858  CD2 PHE A 307      84.921  61.543  86.932  1.00126.92           C  
ATOM   4859  CE1 PHE A 307      86.565  61.874  84.735  1.00126.92           C  
ATOM   4860  CE2 PHE A 307      84.578  60.969  85.719  1.00126.92           C  
ATOM   4861  CZ  PHE A 307      85.401  61.136  84.620  1.00126.92           C  
ATOM   4862  H   PHE A 307      86.164  60.763  89.880  1.00  0.00           H  
ATOM   4863  HA  PHE A 307      88.384  61.989  88.389  1.00  0.00           H  
ATOM   4864  HB3 PHE A 307      86.749  63.945  88.217  1.00  0.00           H  
ATOM   4865  HB2 PHE A 307      85.579  62.949  89.021  1.00  0.00           H  
ATOM   4866  HD1 PHE A 307      87.810  63.024  86.027  1.00  0.00           H  
ATOM   4867  HD2 PHE A 307      84.268  61.410  87.782  1.00  0.00           H  
ATOM   4868  HE1 PHE A 307      87.211  62.006  83.880  1.00  0.00           H  
ATOM   4869  HE2 PHE A 307      83.669  60.392  85.632  1.00  0.00           H  
ATOM   4870  HZ  PHE A 307      85.135  60.691  83.673  1.00  0.00           H  
ATOM   4871  N   GLU A 308      87.852  62.776  91.484  1.00126.66           N  
ATOM   4872  CA  GLU A 308      88.362  63.633  92.551  1.00126.66           C  
ATOM   4873  C   GLU A 308      89.846  63.405  92.813  1.00126.66           C  
ATOM   4874  O   GLU A 308      90.557  64.347  93.181  1.00126.66           O  
ATOM   4875  CB  GLU A 308      87.565  63.428  93.841  1.00126.66           C  
ATOM   4876  CG  GLU A 308      86.159  64.012  93.817  1.00126.66           C  
ATOM   4877  CD  GLU A 308      86.150  65.529  93.758  1.00126.66           C  
ATOM   4878  OE1 GLU A 308      87.067  66.157  94.328  1.00126.66           O  
ATOM   4879  OE2 GLU A 308      85.223  66.093  93.140  1.00126.66           O1-
ATOM   4880  H   GLU A 308      87.275  61.975  91.700  1.00  0.00           H  
ATOM   4881  HA  GLU A 308      88.233  64.669  92.239  1.00  0.00           H  
ATOM   4882  HB3 GLU A 308      88.118  63.853  94.678  1.00  0.00           H  
ATOM   4883  HB2 GLU A 308      87.510  62.363  94.066  1.00  0.00           H  
ATOM   4884  HG3 GLU A 308      85.614  63.681  94.701  1.00  0.00           H  
ATOM   4885  HG2 GLU A 308      85.616  63.613  92.960  1.00  0.00           H  
ATOM   4886  N   ASP A 309      90.334  62.179  92.630  1.00133.33           N  
ATOM   4887  CA  ASP A 309      91.711  61.842  92.964  1.00133.33           C  
ATOM   4888  C   ASP A 309      92.653  61.890  91.765  1.00133.33           C  
ATOM   4889  O   ASP A 309      93.801  61.447  91.877  1.00133.33           O  
ATOM   4890  CB  ASP A 309      91.769  60.467  93.640  1.00133.33           C  
ATOM   4891  CG  ASP A 309      91.136  59.364  92.805  1.00133.33           C  
ATOM   4892  OD1 ASP A 309      90.551  59.656  91.742  1.00133.33           O  
ATOM   4893  OD2 ASP A 309      91.225  58.189  93.221  1.00133.33           O1-
ATOM   4894  H   ASP A 309      89.744  61.452  92.250  1.00  0.00           H  
ATOM   4895  HA  ASP A 309      92.063  62.578  93.687  1.00  0.00           H  
ATOM   4896  HB3 ASP A 309      91.272  60.519  94.609  1.00  0.00           H  
ATOM   4897  HB2 ASP A 309      92.807  60.211  93.851  1.00  0.00           H  
ATOM   4898  N   LEU A 310      92.199  62.411  90.624  1.00121.79           N  
ATOM   4899  CA  LEU A 310      93.104  62.641  89.505  1.00121.79           C  
ATOM   4900  C   LEU A 310      93.862  63.955  89.627  1.00121.79           C  
ATOM   4901  O   LEU A 310      94.885  64.129  88.956  1.00121.79           O  
ATOM   4902  CB  LEU A 310      92.340  62.600  88.180  1.00121.79           C  
ATOM   4903  CG  LEU A 310      91.836  61.211  87.781  1.00121.79           C  
ATOM   4904  CD1 LEU A 310      90.979  61.266  86.527  1.00121.79           C  
ATOM   4905  CD2 LEU A 310      93.006  60.258  87.591  1.00121.79           C  
ATOM   4906  H   LEU A 310      91.222  62.649  90.531  1.00  0.00           H  
ATOM   4907  HA  LEU A 310      93.835  61.833  89.495  1.00  0.00           H  
ATOM   4908  HB3 LEU A 310      92.973  62.996  87.386  1.00  0.00           H  
ATOM   4909  HB2 LEU A 310      91.497  63.290  88.228  1.00  0.00           H  
ATOM   4910  HG  LEU A 310      91.219  60.830  88.595  1.00  0.00           H  
ATOM   4911 HD11 LEU A 310      90.639  60.262  86.274  1.00  0.00           H  
ATOM   4912 HD12 LEU A 310      90.116  61.907  86.704  1.00  0.00           H  
ATOM   4913 HD13 LEU A 310      91.567  61.669  85.702  1.00  0.00           H  
ATOM   4914 HD21 LEU A 310      92.632  59.274  87.307  1.00  0.00           H  
ATOM   4915 HD22 LEU A 310      93.660  60.637  86.806  1.00  0.00           H  
ATOM   4916 HD23 LEU A 310      93.566  60.178  88.523  1.00  0.00           H  
ATOM   4917  N   ASN A 311      93.381  64.881  90.455  1.00119.96           N  
ATOM   4918  CA  ASN A 311      94.109  66.115  90.736  1.00119.96           C  
ATOM   4919  C   ASN A 311      95.333  65.778  91.580  1.00119.96           C  
ATOM   4920  O   ASN A 311      95.207  65.415  92.754  1.00119.96           O  
ATOM   4921  CB  ASN A 311      93.199  67.109  91.452  1.00119.96           C  
ATOM   4922  CG  ASN A 311      93.773  68.515  91.486  1.00119.96           C  
ATOM   4923  OD1 ASN A 311      94.854  68.775  90.958  1.00119.96           O  
ATOM   4924  ND2 ASN A 311      93.045  69.432  92.113  1.00119.96           N  
ATOM   4925  H   ASN A 311      92.490  64.739  90.908  1.00  0.00           H  
ATOM   4926  HA  ASN A 311      94.439  66.553  89.794  1.00  0.00           H  
ATOM   4927  HB3 ASN A 311      93.019  66.766  92.471  1.00  0.00           H  
ATOM   4928  HB2 ASN A 311      92.226  67.127  90.962  1.00  0.00           H  
ATOM   4929 HD22 ASN A 311      93.373  70.385  92.169  1.00  0.00           H  
ATOM   4930 HD21 ASN A 311      92.163  69.176  92.533  1.00  0.00           H  
ATOM   4931  N   LYS A 312      96.518  65.897  90.985  1.00126.81           N
[truncated: 1,224,492 more chars]
