# Supplementary material for: Untargeted Diversity-Oriented Synthesis for the Discovery of New Antitumor Agents: An Integrated Approach of Inverse Virtual Screening, Bioinformatics, and Omics for Target Deconvolution
Source: J Med Chem. 2025 Jul 24;68(15):16483–517. doi: 10.1021/acs.jmedchem.5c01344 (PMC12362587; doi:10.1021/acs.jmedchem.5c01344)
Supplement: Supplementary file 2 [file jm5c01344_si_002.zip › Figure3_panelC/63_CB2_6pt0.pdb]

REMARK   4      COMPLIES WITH FORMAT V. 3.0, 1-DEC-2006
REMARK 888
REMARK 888 WRITTEN BY MAESTRO (A PRODUCT OF SCHRODINGER, LLC)
TITLE     DS51
MODEL        1
HETATM    1  C1  UNK   900      94.200 111.002 120.943  1.00  0.00           C  
HETATM    2  C2  UNK   900      95.399 110.644 121.548  1.00  0.00           C  
HETATM    3  C3  UNK   900      95.965 111.435 122.540  1.00  0.00           C  
HETATM    4  C4  UNK   900      95.307 112.608 122.926  1.00  0.00           C  
HETATM    5  C5  UNK   900      94.106 112.979 122.317  1.00  0.00           C  
HETATM    6  C6  UNK   900      93.549 112.173 121.326  1.00  0.00           C  
HETATM    7  N1  UNK   900      96.072 109.510 121.138  1.00  0.00           N  
HETATM    8  C7  UNK   900      97.251 109.029 121.571  1.00  0.00           C  
HETATM    9  N2  UNK   900      97.850 109.687 122.634  1.00  0.00           N  
HETATM   10  C8  UNK   900      97.302 110.995 123.120  1.00  0.00           C  
HETATM   11  O1  UNK   900      97.678 108.029 121.000  1.00  0.00           O  
HETATM   12  C9  UNK   900      99.213 109.236 123.113  1.00  0.00           C  
HETATM   13  C10 UNK   900      99.236 107.746 123.459  1.00  0.00           C  
HETATM   14  O2  UNK   900     100.084 106.983 122.997  1.00  0.00           O  
HETATM   15  O3  UNK   900      98.253 107.386 124.321  1.00  0.00           O  
HETATM   16  C11 UNK   900      97.827 106.030 124.431  1.00  0.00           C  
HETATM   17  C12 UNK   900      96.836 105.733 123.314  1.00  0.00           C  
HETATM   18  C13 UNK   900      99.795 110.083 124.297  1.00  0.00           C  
HETATM   19  C14 UNK   900     101.314 109.953 124.580  1.00  0.00           C  
HETATM   20  C15 UNK   900     101.695 108.682 125.366  1.00  0.00           C  
HETATM   21  C16 UNK   900     102.192 110.176 123.330  1.00  0.00           C  
HETATM   22  C17 UNK   900      95.559 106.300 123.357  1.00  0.00           C  
HETATM   23  C18 UNK   900      94.688 106.128 122.286  1.00  0.00           C  
HETATM   24  C19 UNK   900      95.096 105.385 121.182  1.00  0.00           C  
HETATM   25  C20 UNK   900      96.356 104.789 121.147  1.00  0.00           C  
HETATM   26  C21 UNK   900      97.229 104.963 122.217  1.00  0.00           C  
HETATM   27  H1  UNK   900      93.778 110.386 120.163  1.00  0.00           H  
HETATM   28  H2  UNK   900      95.738 113.237 123.690  1.00  0.00           H  
HETATM   29  H3  UNK   900      93.611 113.897 122.600  1.00  0.00           H  
HETATM   30  H4  UNK   900      92.624 112.459 120.846  1.00  0.00           H  
HETATM   31  H5  UNK   900      95.677 108.960 120.392  1.00  0.00           H  
HETATM   32  H6  UNK   900      97.200 110.948 124.200  1.00  0.00           H  
HETATM   33  H7  UNK   900      98.018 111.785 122.910  1.00  0.00           H  
HETATM   34  H8  UNK   900      99.866 109.395 122.257  1.00  0.00           H  
HETATM   35  H9  UNK   900      97.339 105.881 125.394  1.00  0.00           H  
HETATM   36  H10 UNK   900      98.667 105.337 124.393  1.00  0.00           H  
HETATM   37  H11 UNK   900      99.653 111.138 124.077  1.00  0.00           H  
HETATM   38  H12 UNK   900      99.228 109.908 125.213  1.00  0.00           H  
HETATM   39  H13 UNK   900     101.537 110.781 125.254  1.00  0.00           H  
HETATM   40  H14 UNK   900     102.373 108.923 126.184  1.00  0.00           H  
HETATM   41  H15 UNK   900     102.193 107.940 124.743  1.00  0.00           H  
HETATM   42  H16 UNK   900     100.826 108.198 125.809  1.00  0.00           H  
HETATM   43  H17 UNK   900     102.616 109.245 122.952  1.00  0.00           H  
HETATM   44  H18 UNK   900     103.025 110.845 123.559  1.00  0.00           H  
HETATM   45  H19 UNK   900     101.634 110.636 122.513  1.00  0.00           H  
HETATM   46  H20 UNK   900      95.256 106.905 124.199  1.00  0.00           H  
HETATM   47  H21 UNK   900      93.708 106.580 122.307  1.00  0.00           H  
HETATM   48  H22 UNK   900      94.428 105.277 120.341  1.00  0.00           H  
HETATM   49  H23 UNK   900      96.662 104.214 120.284  1.00  0.00           H  
HETATM   50  H24 UNK   900      98.220 104.532 122.172  1.00  0.00           H  
CONECT    1    2    6   27
CONECT    1    6
CONECT    2    1    3    7
CONECT    2    3
CONECT    3    2    4   10
CONECT    3    2
CONECT    4    3    5   28
CONECT    4    5
CONECT    5    4    6   29
CONECT    5    4
CONECT    6    1    5   30
CONECT    6    1
CONECT    7    2    8   31
CONECT    8    7    9   11
CONECT    8   11
CONECT    9    8   10   12
CONECT   10    3    9   32   33
CONECT   11    8
CONECT   11    8
CONECT   12    9   13   18   34
CONECT   13   12   14   15
CONECT   13   14
CONECT   14   13
CONECT   14   13
CONECT   15   13   16
CONECT   16   15   17   35   36
CONECT   17   16   26   22
CONECT   17   22
CONECT   18   12   19   37   38
CONECT   19   18   20   21   39
CONECT   20   19   40   41   42
CONECT   21   19   43   44   45
CONECT   22   17   23   46
CONECT   22   17
CONECT   23   22   24   47
CONECT   23   24
CONECT   24   23   25   48
CONECT   24   23
CONECT   25   24   26   49
CONECT   25   26
CONECT   26   17   25   50
CONECT   26   25
CONECT   27    1
CONECT   28    4
CONECT   29    5
CONECT   30    6
CONECT   31    7
CONECT   32   10
CONECT   33   10
CONECT   34   12
CONECT   35   16
CONECT   36   16
CONECT   37   18
CONECT   38   18
CONECT   39   19
CONECT   40   20
CONECT   41   20
CONECT   42   20
CONECT   43   21
CONECT   44   21
CONECT   45   21
CONECT   46   22
CONECT   47   23
CONECT   48   24
CONECT   49   25
CONECT   50   26
ENDMDL
END   
