# Supplementary material for: Untargeted Diversity-Oriented Synthesis for the Discovery of New Antitumor Agents: An Integrated Approach of Inverse Virtual Screening, Bioinformatics, and Omics for Target Deconvolution
Source: J Med Chem. 2025 Jul 24;68(15):16483–517. doi: 10.1021/acs.jmedchem.5c01344 (PMC12362587; doi:10.1021/acs.jmedchem.5c01344)
Supplement: Supplementary file 2 [file jm5c01344_si_002.zip › Figure4_panelA/31_TRPM8_8bdc.pdb]

REMARK   4      COMPLIES WITH FORMAT V. 3.0, 1-DEC-2006
REMARK 888
REMARK 888 WRITTEN BY MAESTRO (A PRODUCT OF SCHRODINGER, LLC)
TITLE     DS50BIS
MODEL        1
HETATM    1  C1  UNK   900     177.827 143.148 148.263  1.00  0.00           C  
HETATM    2  C2  UNK   900     176.792 143.237 149.412  1.00  0.00           C  
HETATM    3  N1  UNK   900     177.156 144.444 150.199  1.00  0.00           N  
HETATM    4  C3  UNK   900     176.906 145.733 149.837  1.00  0.00           C  
HETATM    5  C4  UNK   900     176.406 145.921 148.428  1.00  0.00           C  
HETATM    6  C5  UNK   900     176.835 145.179 147.295  1.00  0.00           C  
HETATM    7  N2  UNK   900     177.831 144.189 147.378  1.00  0.00           N  
HETATM    8  O1  UNK   900     178.587 142.182 148.218  1.00  0.00           O  
HETATM    9  C6  UNK   900     175.292 143.061 149.009  1.00  0.00           C  
HETATM   10  C7  UNK   900     174.275 142.878 150.164  1.00  0.00           C  
HETATM   11  C8  UNK   900     174.603 141.718 151.125  1.00  0.00           C  
HETATM   12  C9  UNK   900     173.947 144.189 150.903  1.00  0.00           C  
HETATM   13  C10 UNK   900     178.741 144.090 146.214  1.00  0.00           C  
HETATM   14  C11 UNK   900     180.204 143.791 146.470  1.00  0.00           C  
HETATM   15  C12 UNK   900     177.777 144.189 151.510  1.00  0.00           C  
HETATM   16  C13 UNK   900     179.076 144.898 151.902  1.00  0.00           C  
HETATM   17  O2  UNK   900     177.062 146.717 150.568  1.00  0.00           O  
HETATM   18  C14 UNK   900     175.414 146.891 148.295  1.00  0.00           C  
HETATM   19  C15 UNK   900     174.848 147.122 147.060  1.00  0.00           C  
HETATM   20  C16 UNK   900     175.248 146.412 145.940  1.00  0.00           C  
HETATM   21  C17 UNK   900     176.229 145.452 146.061  1.00  0.00           C  
HETATM   22  C18 UNK   900     179.919 145.531 150.983  1.00  0.00           C  
HETATM   23  C19 UNK   900     181.099 146.128 151.417  1.00  0.00           C  
HETATM   24  C20 UNK   900     181.473 146.054 152.762  1.00  0.00           C  
HETATM   25  C21 UNK   900     180.614 145.446 153.674  1.00  0.00           C  
HETATM   26  C22 UNK   900     179.421 144.881 153.248  1.00  0.00           C  
HETATM   27  C23 UNK   900     180.921 144.582 147.365  1.00  0.00           C  
HETATM   28  C24 UNK   900     182.279 144.361 147.544  1.00  0.00           C  
HETATM   29  C25 UNK   900     182.911 143.349 146.820  1.00  0.00           C  
HETATM   30  C26 UNK   900     182.181 142.539 145.947  1.00  0.00           C  
HETATM   31  C27 UNK   900     180.824 142.755 145.776  1.00  0.00           C  
HETATM   32  C28 UNK   900     182.805 146.618 153.248  1.00  0.00           C  
HETATM   33  F1  UNK   900     183.182 147.673 152.523  1.00  0.00           F  
HETATM   34  F2  UNK   900     182.739 146.982 154.530  1.00  0.00           F  
HETATM   35  F3  UNK   900     183.733 145.670 153.146  1.00  0.00           F  
HETATM   36  C29 UNK   900     184.392 143.087 146.968  1.00  0.00           C  
HETATM   37  F4  UNK   900     184.527 141.796 147.239  1.00  0.00           F  
HETATM   38  F5  UNK   900     184.996 143.382 145.819  1.00  0.00           F  
HETATM   39  F6  UNK   900     184.964 143.783 147.945  1.00  0.00           F  
HETATM   40  H1  UNK   900     176.997 142.361 150.024  1.00  0.00           H  
HETATM   41  H2  UNK   900     174.933 143.852 148.359  1.00  0.00           H  
HETATM   42  H3  UNK   900     175.232 142.178 148.375  1.00  0.00           H  
HETATM   43  H4  UNK   900     173.348 142.592 149.663  1.00  0.00           H  
HETATM   44  H5  UNK   900     173.725 141.090 151.285  1.00  0.00           H  
HETATM   45  H6  UNK   900     174.927 142.073 152.102  1.00  0.00           H  
HETATM   46  H7  UNK   900     175.388 141.065 150.745  1.00  0.00           H  
HETATM   47  H8  UNK   900     172.892 144.224 151.177  1.00  0.00           H  
HETATM   48  H9  UNK   900     174.136 145.064 150.282  1.00  0.00           H  
HETATM   49  H10 UNK   900     174.527 144.303 151.818  1.00  0.00           H  
HETATM   50  H11 UNK   900     178.319 143.363 145.522  1.00  0.00           H  
HETATM   51  H12 UNK   900     178.747 145.045 145.687  1.00  0.00           H  
HETATM   52  H13 UNK   900     177.031 144.362 152.288  1.00  0.00           H  
HETATM   53  H14 UNK   900     178.014 143.131 151.545  1.00  0.00           H  
HETATM   54  H15 UNK   900     175.062 147.480 149.133  1.00  0.00           H  
HETATM   55  H16 UNK   900     174.133 147.918 146.993  1.00  0.00           H  
HETATM   56  H17 UNK   900     174.797 146.582 144.977  1.00  0.00           H  
HETATM   57  H18 UNK   900     176.501 144.902 145.171  1.00  0.00           H  
HETATM   58  H19 UNK   900     179.662 145.565 149.938  1.00  0.00           H  
HETATM   59  H20 UNK   900     181.733 146.618 150.694  1.00  0.00           H  
HETATM   60  H21 UNK   900     180.884 145.382 154.719  1.00  0.00           H  
HETATM   61  H22 UNK   900     178.781 144.381 153.961  1.00  0.00           H  
HETATM   62  H23 UNK   900     180.434 145.388 147.891  1.00  0.00           H  
HETATM   63  H24 UNK   900     182.834 144.994 148.218  1.00  0.00           H  
HETATM   64  H25 UNK   900     182.666 141.746 145.396  1.00  0.00           H  
HETATM   65  H26 UNK   900     180.274 142.125 145.096  1.00  0.00           H  
CONECT    1    2    7    8
CONECT    1    8
CONECT    2    1    3    9   40
CONECT    3    2    4   15
CONECT    4    3    5   17
CONECT    4   17
CONECT    5    4    6   18
CONECT    5   18
CONECT    6    5    7   21
CONECT    6   21
CONECT    7    1    6   13
CONECT    8    1
CONECT    8    1
CONECT    9    2   10   41   42
CONECT   10    9   11   12   43
CONECT   11   10   44   45   46
CONECT   12   10   47   48   49
CONECT   13    7   14   50   51
CONECT   14   13   31   27
CONECT   14   27
CONECT   15    3   16   52   53
CONECT   16   15   26   22
CONECT   16   22
CONECT   17    4
CONECT   17    4
CONECT   18    5   19   54
CONECT   18    5
CONECT   19   18   20   55
CONECT   19   20
CONECT   20   19   21   56
CONECT   20   19
CONECT   21    6   20   57
CONECT   21    6
CONECT   22   16   23   58
CONECT   22   16
CONECT   23   22   24   59
CONECT   23   24
CONECT   24   23   25   32
CONECT   24   23
CONECT   25   24   26   60
CONECT   25   26
CONECT   26   16   25   61
CONECT   26   25
CONECT   27   14   28   62
CONECT   27   14
CONECT   28   27   29   63
CONECT   28   29
CONECT   29   28   30   36
CONECT   29   28
CONECT   30   29   31   64
CONECT   30   31
CONECT   31   14   30   65
CONECT   31   30
CONECT   32   24   33   34   35
CONECT   33   32
CONECT   34   32
CONECT   35   32
CONECT   36   29   37   38   39
CONECT   37   36
CONECT   38   36
CONECT   39   36
CONECT   40    2
CONECT   41    9
CONECT   42    9
CONECT   43   10
CONECT   44   11
CONECT   45   11
CONECT   46   11
CONECT   47   12
CONECT   48   12
CONECT   49   12
CONECT   50   13
CONECT   51   13
CONECT   52   15
CONECT   53   15
CONECT   54   18
CONECT   55   19
CONECT   56   20
CONECT   57   21
CONECT   58   22
CONECT   59   23
CONECT   60   25
CONECT   61   26
CONECT   62   27
CONECT   63   28
CONECT   64   30
CONECT   65   31
ENDMDL
END   
