# Supplementary material for: Untargeted Diversity-Oriented Synthesis for the Discovery of New Antitumor Agents: An Integrated Approach of Inverse Virtual Screening, Bioinformatics, and Omics for Target Deconvolution
Source: J Med Chem. 2025 Jul 24;68(15):16483–517. doi: 10.1021/acs.jmedchem.5c01344 (PMC12362587; doi:10.1021/acs.jmedchem.5c01344)
Supplement: Supplementary file 2 [file jm5c01344_si_002.zip › Figure4_panelA/TRPM8_8bdc.pdb]

HEADER    MEMBRANE PROTEIN                        19-OCT-22   XXXX
REMARK   4 XXXX COMPLIES WITH FORMAT V. 3.0, 1-DEC-2006
REMARK 888
REMARK 888 WRITTEN BY MAESTRO (A PRODUCT OF SCHRODINGER, LLC)
TITLE     HUMAN APO TRPM8 IN A CLOSED STATE (COMPOSITE MAP)
EXPDTA    ELECTRON MICROSCOPY
REMARK 245   TEMPERATURE (KELVIN)              : NULL
REMARK 245   PH                             : NULL
CRYST1    1.000    1.000    1.000  90.00  90.00  90.00 P 1           0
MODEL        1
ATOM      1  CH3 ACE A  40     113.386 136.096 202.461  1.00  0.00           C  
ATOM      2  C   ACE A  40     114.135 137.257 203.115  1.00  0.00           C  
ATOM      3  O   ACE A  40     114.206 137.324 204.340  1.00  0.00           O  
ATOM      4 1H   ACE A  40     112.980 135.425 203.251  1.00  0.00           H  
ATOM      5 2H   ACE A  40     112.550 136.493 201.843  1.00  0.00           H  
ATOM      6 3H   ACE A  40     114.081 135.524 201.807  1.00  0.00           H  
ATOM      7  N   LEU A  41     114.731 138.227 202.335  1.00 93.47           N  
ATOM      8  CA  LEU A  41     115.444 139.331 202.964  1.00 93.00           C  
ATOM      9  C   LEU A  41     114.522 140.140 203.866  1.00 92.57           C  
ATOM     10  O   LEU A  41     114.859 140.430 205.014  1.00 93.03           O  
ATOM     11  CB  LEU A  41     116.067 140.242 201.905  1.00 93.03           C  
ATOM     12  CG  LEU A  41     116.477 141.636 202.386  1.00 93.44           C  
ATOM     13  CD1 LEU A  41     117.691 141.554 203.297  1.00 92.46           C  
ATOM     14  CD2 LEU A  41     116.749 142.558 201.208  1.00 92.53           C  
ATOM     15  H1  LEU A  41     114.673 138.172 201.328  1.00  0.00           H  
ATOM     16  HA  LEU A  41     116.246 138.917 203.576  1.00  0.00           H  
ATOM     17  HB2 LEU A  41     115.380 140.339 201.064  1.00  0.00           H  
ATOM     18  HB3 LEU A  41     116.931 139.744 201.466  1.00  0.00           H  
ATOM     19  HG  LEU A  41     115.650 142.054 202.960  1.00  0.00           H  
ATOM     20 HD11 LEU A  41     117.966 142.556 203.628  1.00  0.00           H  
ATOM     21 HD12 LEU A  41     117.454 140.938 204.164  1.00  0.00           H  
ATOM     22 HD13 LEU A  41     118.525 141.110 202.753  1.00  0.00           H  
ATOM     23 HD21 LEU A  41     117.039 143.542 201.576  1.00  0.00           H  
ATOM     24 HD22 LEU A  41     117.555 142.146 200.602  1.00  0.00           H  
ATOM     25 HD23 LEU A  41     115.848 142.648 200.601  1.00  0.00           H  
ATOM     26  N   VAL A  42     113.353 140.502 203.333  1.00 90.25           N  
ATOM     27  CA  VAL A  42     112.403 141.306 204.096  1.00 90.23           C  
ATOM     28  C   VAL A  42     111.921 140.542 205.321  1.00 90.79           C  
ATOM     29  O   VAL A  42     111.777 141.111 206.411  1.00 90.99           O  
ATOM     30  CB  VAL A  42     111.229 141.736 203.197  1.00 91.45           C  
ATOM     31  CG1 VAL A  42     110.234 142.575 203.983  1.00 91.94           C  
ATOM     32  CG2 VAL A  42     111.743 142.499 201.986  1.00 91.46           C  
ATOM     33  H   VAL A  42     113.118 140.220 202.392  1.00  0.00           H  
ATOM     34  HA  VAL A  42     112.916 142.205 204.437  1.00  0.00           H  
ATOM     35  HB  VAL A  42     110.719 140.839 202.846  1.00  0.00           H  
ATOM     36 HG11 VAL A  42     109.411 142.870 203.331  1.00  0.00           H  
ATOM     37 HG12 VAL A  42     109.845 141.991 204.817  1.00  0.00           H  
ATOM     38 HG13 VAL A  42     110.731 143.467 204.365  1.00  0.00           H  
ATOM     39 HG21 VAL A  42     110.902 142.797 201.360  1.00  0.00           H  
ATOM     40 HG22 VAL A  42     112.281 143.387 202.317  1.00  0.00           H  
ATOM     41 HG23 VAL A  42     112.415 141.861 201.412  1.00  0.00           H  
ATOM     42  N   ASN A  43     111.662 139.242 205.163  1.00 90.72           N  
ATOM     43  CA  ASN A  43     111.190 138.439 206.286  1.00 91.13           C  
ATOM     44  C   ASN A  43     112.232 138.368 207.395  1.00 91.86           C  
ATOM     45  O   ASN A  43     111.892 138.459 208.581  1.00 92.86           O  
ATOM     46  CB  ASN A  43     110.818 137.037 205.806  1.00 91.05           C  
ATOM     47  CG  ASN A  43     110.331 137.025 204.371  1.00 91.37           C  
ATOM     48  OD1 ASN A  43     111.117 136.862 203.438  1.00 91.32           O  
ATOM     49  ND2 ASN A  43     109.028 137.201 204.187  1.00 90.53           N  
ATOM     50  H   ASN A  43     111.792 138.807 204.261  1.00  0.00           H  
ATOM     51  HA  ASN A  43     110.294 138.910 206.690  1.00  0.00           H  
ATOM     52  HB2 ASN A  43     110.045 136.625 206.455  1.00  0.00           H  
ATOM     53  HB3 ASN A  43     111.683 136.380 205.901  1.00  0.00           H  
ATOM     54 HD21 ASN A  43     108.646 137.202 203.252  1.00  0.00           H  
ATOM     55 HD22 ASN A  43     108.419 137.333 204.982  1.00  0.00           H  
ATOM     56  N   PHE A  44     113.507 138.206 207.031  1.00 89.29           N  
ATOM     57  CA  PHE A  44     114.558 138.153 208.042  1.00 89.53           C  
ATOM     58  C   PHE A  44     114.660 139.468 208.802  1.00 89.64           C  
ATOM     59  O   PHE A  44     114.809 139.473 210.029  1.00 90.41           O  
ATOM     60  CB  PHE A  44     115.900 137.812 207.397  1.00 88.69           C  
ATOM     61  CG  PHE A  44     117.077 138.021 208.307  1.00 89.96           C  
ATOM     62  CD1 PHE A  44     117.404 137.074 209.263  1.00 89.60           C  
ATOM     63  CD2 PHE A  44     117.854 139.165 208.211  1.00 89.53           C  
ATOM     64  CE1 PHE A  44     118.485 137.261 210.104  1.00 90.21           C  
ATOM     65  CE2 PHE A  44     118.936 139.357 209.049  1.00 88.68           C  
ATOM     66  CZ  PHE A  44     119.251 138.404 209.996  1.00 89.78           C  
ATOM     67  H   PHE A  44     113.746 138.120 206.053  1.00  0.00           H  
ATOM     68  HA  PHE A  44     114.310 137.365 208.753  1.00  0.00           H  
ATOM     69  HB3 PHE A  44     116.030 138.410 206.495  1.00  0.00           H  
ATOM     70  HB2 PHE A  44     115.885 136.776 207.057  1.00  0.00           H  
ATOM     71  HD1 PHE A  44     116.812 136.176 209.358  1.00  0.00           H  
ATOM     72  HD2 PHE A  44     117.617 139.919 207.475  1.00  0.00           H  
ATOM     73  HE1 PHE A  44     118.729 136.513 210.844  1.00  0.00           H  
ATOM     74  HE2 PHE A  44     119.534 140.252 208.962  1.00  0.00           H  
ATOM     75  HZ  PHE A  44     120.096 138.552 210.652  1.00  0.00           H  
ATOM     76  N   ILE A  45     114.589 140.593 208.089  1.00 84.10           N  
ATOM     77  CA  ILE A  45     114.663 141.893 208.747  1.00 82.90           C  
ATOM     78  C   ILE A  45     113.469 142.088 209.669  1.00 85.29           C  
ATOM     79  O   ILE A  45     113.604 142.600 210.788  1.00 88.18           O  
ATOM     80  CB  ILE A  45     114.763 143.016 207.700  1.00 83.87           C  
ATOM     81  CG1 ILE A  45     116.043 142.864 206.879  1.00 83.16           C  
ATOM     82  CG2 ILE A  45     114.720 144.377 208.371  1.00 84.74           C  
ATOM     83  CD1 ILE A  45     116.192 143.891 205.786  1.00 82.40           C  
ATOM     84  H   ILE A  45     114.483 140.549 207.086  1.00  0.00           H  
ATOM     85  HA  ILE A  45     115.568 141.914 209.355  1.00  0.00           H  
ATOM     86  HB  ILE A  45     113.910 142.936 207.026  1.00  0.00           H  
ATOM     87 HG13 ILE A  45     116.077 141.865 206.444  1.00  0.00           H  
ATOM     88 HG12 ILE A  45     116.906 142.914 207.543  1.00  0.00           H  
ATOM     89 HG21 ILE A  45     114.792 145.158 207.614  1.00  0.00           H  
ATOM     90 HG22 ILE A  45     113.782 144.485 208.916  1.00  0.00           H  
ATOM     91 HG23 ILE A  45     115.555 144.467 209.066  1.00  0.00           H  
ATOM     92 HD11 ILE A  45     117.124 143.717 205.248  1.00  0.00           H  
ATOM     93 HD12 ILE A  45     115.354 143.810 205.094  1.00  0.00           H  
ATOM     94 HD13 ILE A  45     116.206 144.889 206.224  1.00  0.00           H  
ATOM     95  N   GLN A  46     112.282 141.679 209.218  1.00 87.82           N  
ATOM     96  CA  GLN A  46     111.085 141.845 210.035  1.00 89.26           C  
ATOM     97  C   GLN A  46     111.137 140.974 211.285  1.00 89.36           C  
ATOM     98  O   GLN A  46     110.697 141.398 212.360  1.00 89.26           O  
ATOM     99  CB  GLN A  46     109.840 141.527 209.209  1.00 87.98           C  
ATOM    100  CG  GLN A  46     109.385 142.669 208.320  1.00 88.34           C  
ATOM    101  CD  GLN A  46     108.650 143.746 209.089  1.00 88.98           C  
ATOM    102  OE1 GLN A  46     109.303 144.886 209.282  1.00 90.49           O  
ATOM    103  NE2 GLN A  46     107.508 143.557 209.507  1.00 88.84           N  
ATOM    104  H   GLN A  46     112.208 141.251 208.306  1.00  0.00           H  
ATOM    105  HA  GLN A  46     111.029 142.887 210.348  1.00  0.00           H  
ATOM    106  HB3 GLN A  46     109.027 141.242 209.876  1.00  0.00           H  
ATOM    107  HB2 GLN A  46     110.028 140.645 208.597  1.00  0.00           H  
ATOM    108  HG3 GLN A  46     108.738 142.280 207.533  1.00  0.00           H  
ATOM    109  HG2 GLN A  46     110.250 143.106 207.821  1.00  0.00           H  
ATOM    110 HE21 GLN A  46     107.030 144.285 210.019  1.00  0.00           H  
ATOM    111 HE22 GLN A  46     107.048 142.674 209.339  1.00  0.00           H  
ATOM    112  N   ALA A  47     111.666 139.759 211.168  1.00 86.88           N  
ATOM    113  CA  ALA A  47     111.678 138.817 212.278  1.00 87.47           C  
ATOM    114  C   ALA A  47     112.930 138.907 213.140  1.00 87.76           C  
ATOM    115  O   ALA A  47     113.006 138.219 214.163  1.00 88.33           O  
ATOM    116  CB  ALA A  47     111.525 137.386 211.752  1.00 87.11           C  
ATOM    117  H   ALA A  47     112.074 139.468 210.291  1.00  0.00           H  
ATOM    118  HA  ALA A  47     110.818 139.035 212.912  1.00  0.00           H  
ATOM    119  HB1 ALA A  47     111.535 136.688 212.589  1.00  0.00           H  
ATOM    120  HB2 ALA A  47     110.581 137.295 211.215  1.00  0.00           H  
ATOM    121  HB3 ALA A  47     112.350 137.156 211.078  1.00  0.00           H  
ATOM    122  N   ASN A  48     113.910 139.729 212.765  1.00 84.13           N  
ATOM    123  CA  ASN A  48     115.153 139.824 213.517  1.00 82.65           C  
ATOM    124  C   ASN A  48     115.519 141.232 213.960  1.00 81.35           C  
ATOM    125  O   ASN A  48     116.357 141.370 214.858  1.00 83.86           O  
ATOM    126  CB  ASN A  48     116.320 139.252 212.697  1.00 81.48           C  
ATOM    127  CG  ASN A  48     116.222 137.732 212.611  1.00  0.00           C  
ATOM    128  OD1 ASN A  48     116.767 137.019 213.443  1.00  0.00           O  
ATOM    129  ND2 ASN A  48     115.485 137.226 211.633  1.00  0.00           N  
ATOM    130  H   ASN A  48     113.800 140.304 211.942  1.00  0.00           H  
ATOM    131  HA  ASN A  48     115.046 139.212 214.413  1.00  0.00           H  
ATOM    132  HB2 ASN A  48     116.452 139.731 211.730  1.00  0.00           H  
ATOM    133  HB3 ASN A  48     117.258 139.446 213.221  1.00  0.00           H  
ATOM    134 HD21 ASN A  48     115.358 136.232 211.537  1.00  0.00           H  
ATOM    135 HD22 ASN A  48     115.092 137.884 210.965  1.00  0.00           H  
ATOM    136  N   PHE A  49     114.932 142.271 213.375  1.00 73.63           N  
ATOM    137  CA  PHE A  49     115.254 143.648 213.719  1.00 73.33           C  
ATOM    138  C   PHE A  49     114.010 144.352 214.237  1.00 77.84           C  
ATOM    139  O   PHE A  49     112.901 144.115 213.748  1.00 78.30           O  
ATOM    140  CB  PHE A  49     115.826 144.394 212.514  1.00 75.45           C  
ATOM    141  CG  PHE A  49     117.209 143.958 212.142  1.00 74.72           C  
ATOM    142  CD1 PHE A  49     118.310 144.476 212.797  1.00 75.26           C  
ATOM    143  CD2 PHE A  49     117.409 143.017 211.150  1.00 77.60           C  
ATOM    144  CE1 PHE A  49     119.584 144.071 212.462  1.00 75.94           C  
ATOM    145  CE2 PHE A  49     118.680 142.608 210.811  1.00 76.30           C  
ATOM    146  CZ  PHE A  49     119.769 143.136 211.468  1.00 75.81           C  
ATOM    147  H   PHE A  49     114.233 142.120 212.662  1.00  0.00           H  
ATOM    148  HA  PHE A  49     116.004 143.641 214.510  1.00  0.00           H  
ATOM    149  HB3 PHE A  49     115.827 145.465 212.719  1.00  0.00           H  
ATOM    150  HB2 PHE A  49     115.163 144.262 211.659  1.00  0.00           H  
ATOM    151  HD1 PHE A  49     118.177 145.207 213.581  1.00  0.00           H  
ATOM    152  HD2 PHE A  49     116.563 142.593 210.630  1.00  0.00           H  
ATOM    153  HE1 PHE A  49     120.436 144.487 212.979  1.00  0.00           H  
ATOM    154  HE2 PHE A  49     118.821 141.874 210.031  1.00  0.00           H  
ATOM    155  HZ  PHE A  49     120.767 142.818 211.205  1.00  0.00           H  
ATOM    156  N   LYS A  50     114.200 145.220 215.228  1.00 82.32           N  
ATOM    157  CA  LYS A  50     113.088 145.870 215.902  1.00 81.28           C  
ATOM    158  C   LYS A  50     113.382 147.353 216.077  1.00 81.61           C  
ATOM    159  O   LYS A  50     114.535 147.789 216.064  1.00 82.33           O  
ATOM    160  CB  LYS A  50     112.804 145.224 217.265  1.00 80.50           C  
ATOM    161  CG  LYS A  50     112.341 143.751 217.203  1.00  0.00           C  
ATOM    162  CD  LYS A  50     113.485 142.721 217.300  1.00  0.00           C  
ATOM    163  CE  LYS A  50     113.071 141.321 216.825  1.00  0.00           C  
ATOM    164  NZ  LYS A  50     114.173 140.357 216.980  1.00  0.00           N1+
ATOM    165  H   LYS A  50     115.137 145.443 215.531  1.00  0.00           H  
ATOM    166  HA  LYS A  50     112.199 145.766 215.279  1.00  0.00           H  
ATOM    167  HB2 LYS A  50     113.674 145.321 217.916  1.00  0.00           H  
ATOM    168  HB3 LYS A  50     112.014 145.788 217.760  1.00  0.00           H  
ATOM    169  HG2 LYS A  50     111.641 143.569 218.020  1.00  0.00           H  
ATOM    170  HG3 LYS A  50     111.771 143.589 216.288  1.00  0.00           H  
ATOM    171  HD2 LYS A  50     114.365 143.050 216.750  1.00  0.00           H  
ATOM    172  HD3 LYS A  50     113.806 142.655 218.339  1.00  0.00           H  
ATOM    173  HE2 LYS A  50     112.212 140.963 217.393  1.00  0.00           H  
ATOM    174  HE3 LYS A  50     112.778 141.349 215.775  1.00  0.00           H  
ATOM    175  HZ1 LYS A  50     114.438 140.302 217.954  1.00  0.00           H  
ATOM    176  HZ2 LYS A  50     113.875 139.447 216.662  1.00  0.00           H  
ATOM    177  HZ3 LYS A  50     114.966 140.663 216.434  1.00  0.00           H  
ATOM    178  N   LYS A  51     112.312 148.125 216.237  1.00 82.21           N  
ATOM    179  CA  LYS A  51     112.374 149.554 216.499  1.00 80.84           C  
ATOM    180  C   LYS A  51     111.902 149.840 217.920  1.00 82.29           C  
ATOM    181  O   LYS A  51     111.411 148.958 218.629  1.00 85.79           O  
ATOM    182  CB  LYS A  51     111.524 150.328 215.486  1.00 81.25           C  
ATOM    183  CG  LYS A  51     109.995 150.150 215.576  1.00  0.00           C  
ATOM    184  CD  LYS A  51     109.220 151.344 215.011  1.00  0.00           C  
ATOM    185  CE  LYS A  51     107.733 151.020 214.812  1.00  0.00           C  
ATOM    186  NZ  LYS A  51     107.019 152.143 214.193  1.00  0.00           N1+
ATOM    187  H   LYS A  51     111.387 147.724 216.179  1.00  0.00           H  
ATOM    188  HA  LYS A  51     113.410 149.880 216.405  1.00  0.00           H  
ATOM    189  HB2 LYS A  51     111.740 151.385 215.637  1.00  0.00           H  
ATOM    190  HB3 LYS A  51     111.864 150.101 214.479  1.00  0.00           H  
ATOM    191  HG2 LYS A  51     109.731 149.254 215.025  1.00  0.00           H  
ATOM    192  HG3 LYS A  51     109.656 149.980 216.595  1.00  0.00           H  
ATOM    193  HD2 LYS A  51     109.310 152.185 215.701  1.00  0.00           H  
ATOM    194  HD3 LYS A  51     109.672 151.680 214.080  1.00  0.00           H  
ATOM    195  HE2 LYS A  51     107.615 150.144 214.172  1.00  0.00           H  
ATOM    196  HE3 LYS A  51     107.265 150.792 215.770  1.00  0.00           H  
ATOM    197  HZ1 LYS A  51     107.427 152.347 213.288  1.00  0.00           H  
ATOM    198  HZ2 LYS A  51     106.043 151.890 214.096  1.00  0.00           H  
ATOM    199  HZ3 LYS A  51     107.085 152.957 214.784  1.00  0.00           H  
ATOM    200  N   ARG A  52     112.057 151.096 218.334  1.00 82.33           N  
ATOM    201  CA  ARG A  52     111.686 151.531 219.672  1.00 81.98           C  
ATOM    202  C   ARG A  52     110.897 152.830 219.592  1.00 85.69           C  
ATOM    203  O   ARG A  52     111.129 153.660 218.710  1.00 86.65           O  
ATOM    204  CB  ARG A  52     112.923 151.723 220.559  1.00 81.64           C  
ATOM    205  CG  ARG A  52     113.809 150.494 220.668  1.00 82.07           C  
ATOM    206  CD  ARG A  52     114.833 150.649 221.777  1.00 83.53           C  
ATOM    207  NE  ARG A  52     114.286 150.291 223.080  1.00 85.89           N  
ATOM    208  CZ  ARG A  52     114.348 149.078 223.610  1.00 85.70           C  
ATOM    209  NH1 ARG A  52     114.933 148.075 222.977  1.00 83.69           N  
ATOM    210  NH2 ARG A  52     113.808 148.865 224.807  1.00 86.76           N1+
ATOM    211  H   ARG A  52     112.445 151.789 217.710  1.00  0.00           H  
ATOM    212  HA  ARG A  52     111.052 150.767 220.122  1.00  0.00           H  
ATOM    213  HB2 ARG A  52     112.608 152.031 221.556  1.00  0.00           H  
ATOM    214  HB3 ARG A  52     113.511 152.560 220.183  1.00  0.00           H  
ATOM    215  HG3 ARG A  52     114.322 150.332 219.720  1.00  0.00           H  
ATOM    216  HG2 ARG A  52     113.191 149.618 220.864  1.00  0.00           H  
ATOM    217  HD2 ARG A  52     115.186 151.680 221.803  1.00  0.00           H  
ATOM    218  HD3 ARG A  52     115.698 150.022 221.562  1.00  0.00           H  
ATOM    219  HE  ARG A  52     113.837 151.041 223.586  1.00  0.00           H  
ATOM    220 HH11 ARG A  52     114.967 147.160 223.403  1.00  0.00           H  
ATOM    221 HH12 ARG A  52     115.346 148.224 222.067  1.00  0.00           H  
ATOM    222 HH21 ARG A  52     113.848 147.945 225.223  1.00  0.00           H  
ATOM    223 HH22 ARG A  52     113.358 149.623 225.300  1.00  0.00           H  
ATOM    224  N   GLU A  53     109.957 152.998 220.524  1.00 94.45           N  
ATOM    225  CA  GLU A  53     109.096 154.173 220.561  1.00 93.27           C  
ATOM    226  C   GLU A  53     108.872 154.606 222.003  1.00 94.24           C  
ATOM    227  O   GLU A  53     108.916 153.789 222.925  1.00 94.92           O  
ATOM    228  CB  GLU A  53     107.739 153.903 219.892  1.00 92.92           C  
ATOM    229  CG  GLU A  53     107.823 153.428 218.451  1.00 93.88           C  
ATOM    230  CD  GLU A  53     107.152 154.379 217.484  1.00 95.30           C  
ATOM    231  OE1 GLU A  53     106.599 155.401 217.941  1.00 95.16           O  
ATOM    232  OE2 GLU A  53     107.177 154.106 216.266  1.00 95.96           O1-
ATOM    233  H   GLU A  53     109.822 152.296 221.238  1.00  0.00           H  
ATOM    234  HA  GLU A  53     109.591 154.984 220.027  1.00  0.00           H  
ATOM    235  HB2 GLU A  53     107.128 154.804 219.940  1.00  0.00           H  
ATOM    236  HB3 GLU A  53     107.185 153.172 220.481  1.00  0.00           H  
ATOM    237  HG3 GLU A  53     107.364 152.443 218.367  1.00  0.00           H  
ATOM    238  HG2 GLU A  53     108.869 153.305 218.171  1.00  0.00           H  
ATOM    239  N   CYS A  54     108.614 155.903 222.188  1.00 98.28           N  
ATOM    240  CA  CYS A  54     108.268 156.431 223.504  1.00 97.76           C  
ATOM    241  C   CYS A  54     106.863 155.974 223.878  1.00 98.61           C  
ATOM    242  O   CYS A  54     105.873 156.599 223.486  1.00 99.14           O  
ATOM    243  CB  CYS A  54     108.371 157.964 223.529  1.00 96.01           C  
ATOM    244  SG  CYS A  54     107.512 158.783 224.917  1.00 98.26           S  
ATOM    245  H   CYS A  54     108.656 156.543 221.407  1.00  0.00           H  
ATOM    246  HA  CYS A  54     108.969 156.026 224.234  1.00  0.00           H  
ATOM    247  HB3 CYS A  54     107.998 158.366 222.587  1.00  0.00           H  
ATOM    248  HB2 CYS A  54     109.422 158.254 223.534  1.00  0.00           H  
ATOM    249  N   VAL A  55     106.768 154.869 224.619  1.00101.13           N  
ATOM    250  CA  VAL A  55     105.468 154.325 224.993  1.00 99.56           C  
ATOM    251  C   VAL A  55     104.922 154.932 226.280  1.00100.17           C  
ATOM    252  O   VAL A  55     103.711 154.845 226.528  1.00101.11           O  
ATOM    253  CB  VAL A  55     105.535 152.794 225.138  1.00 98.94           C  
ATOM    254  CG1 VAL A  55     106.414 152.290 226.303  1.00  0.00           C  
ATOM    255  CG2 VAL A  55     104.155 152.106 225.187  1.00  0.00           C  
ATOM    256  H   VAL A  55     107.604 154.396 224.930  1.00  0.00           H  
ATOM    257  HA  VAL A  55     104.766 154.555 224.191  1.00  0.00           H  
ATOM    258  HB  VAL A  55     106.004 152.429 224.223  1.00  0.00           H  
ATOM    259 HG11 VAL A  55     106.435 151.203 226.348  1.00  0.00           H  
ATOM    260 HG12 VAL A  55     107.441 152.625 226.188  1.00  0.00           H  
ATOM    261 HG13 VAL A  55     106.062 152.631 227.276  1.00  0.00           H  
ATOM    262 HG21 VAL A  55     104.255 151.025 225.095  1.00  0.00           H  
ATOM    263 HG22 VAL A  55     103.631 152.301 226.123  1.00  0.00           H  
ATOM    264 HG23 VAL A  55     103.514 152.445 224.372  1.00  0.00           H  
ATOM    265  N   PHE A  56     105.773 155.535 227.104  1.00100.32           N  
ATOM    266  CA  PHE A  56     105.354 156.187 228.338  1.00100.40           C  
ATOM    267  C   PHE A  56     105.641 157.677 228.219  1.00100.89           C  
ATOM    268  O   PHE A  56     106.784 158.074 227.972  1.00101.91           O  
ATOM    269  CB  PHE A  56     106.078 155.592 229.545  1.00100.88           C  
ATOM    270  CG  PHE A  56     105.656 154.188 229.874  1.00101.05           C  
ATOM    271  CD1 PHE A  56     104.449 153.687 229.417  1.00100.87           C  
ATOM    272  CD2 PHE A  56     106.469 153.369 230.639  1.00100.91           C  
ATOM    273  CE1 PHE A  56     104.061 152.396 229.717  1.00100.95           C  
ATOM    274  CE2 PHE A  56     106.086 152.077 230.942  1.00101.26           C  
ATOM    275  CZ  PHE A  56     104.880 151.590 230.481  1.00101.97           C  
ATOM    276  H   PHE A  56     106.759 155.555 226.886  1.00  0.00           H  
ATOM    277  HA  PHE A  56     104.281 156.044 228.465  1.00  0.00           H  
ATOM    278  HB3 PHE A  56     105.918 156.231 230.414  1.00  0.00           H  
ATOM    279  HB2 PHE A  56     107.153 155.614 229.369  1.00  0.00           H  
ATOM    280  HD1 PHE A  56     103.799 154.308 228.819  1.00  0.00           H  
ATOM    281  HD2 PHE A  56     107.415 153.738 231.006  1.00  0.00           H  
ATOM    282  HE1 PHE A  56     103.117 152.018 229.354  1.00  0.00           H  
ATOM    283  HE2 PHE A  56     106.730 151.449 231.539  1.00  0.00           H  
ATOM    284  HZ  PHE A  56     104.577 150.581 230.717  1.00  0.00           H  
ATOM    285  N   PHE A  57     104.610 158.496 228.404  1.00101.10           N  
ATOM    286  CA  PHE A  57     104.748 159.940 228.266  1.00100.35           C  
ATOM    287  C   PHE A  57     105.426 160.512 229.505  1.00100.56           C  
ATOM    288  O   PHE A  57     104.952 160.311 230.628  1.00101.81           O  
ATOM    289  CB  PHE A  57     103.384 160.587 228.051  1.00 99.94           C  
ATOM    290  CG  PHE A  57     103.409 161.749 227.105  1.00 99.52           C  
ATOM    291  CD1 PHE A  57     103.481 161.544 225.738  1.00 99.99           C  
ATOM    292  CD2 PHE A  57     103.365 163.047 227.581  1.00100.05           C  
ATOM    293  CE1 PHE A  57     103.506 162.613 224.865  1.00101.14           C  
ATOM    294  CE2 PHE A  57     103.389 164.119 226.713  1.00 99.85           C  
ATOM    295  CZ  PHE A  57     103.460 163.901 225.354  1.00100.38           C  
ATOM    296  H   PHE A  57     103.704 158.121 228.646  1.00  0.00           H  
ATOM    297  HA  PHE A  57     105.374 160.149 227.398  1.00  0.00           H  
ATOM    298  HB3 PHE A  57     102.982 160.911 229.011  1.00  0.00           H  
ATOM    299  HB2 PHE A  57     102.682 159.838 227.685  1.00  0.00           H  
ATOM    300  HD1 PHE A  57     103.518 160.539 225.344  1.00  0.00           H  
ATOM    301  HD2 PHE A  57     103.311 163.231 228.644  1.00  0.00           H  
ATOM    302  HE1 PHE A  57     103.562 162.440 223.800  1.00  0.00           H  
ATOM    303  HE2 PHE A  57     103.352 165.127 227.099  1.00  0.00           H  
ATOM    304  HZ  PHE A  57     103.480 164.738 224.672  1.00  0.00           H  
ATOM    305  N   THR A  58     106.532 161.221 229.301  1.00101.16           N  
ATOM    306  CA  THR A  58     107.302 161.838 230.376  1.00102.72           C  
ATOM    307  C   THR A  58     107.682 163.264 230.002  1.00102.28           C  
ATOM    308  O   THR A  58     108.838 163.676 230.109  1.00101.83           O  
ATOM    309  CB  THR A  58     108.546 161.018 230.703  1.00102.05           C  
ATOM    310  OG1 THR A  58     108.060 159.743 231.100  1.00  0.00           O  
ATOM    311  CG2 THR A  58     109.279 161.461 231.996  1.00  0.00           C  
ATOM    312  H   THR A  58     106.880 161.355 228.362  1.00  0.00           H  
ATOM    313  HA  THR A  58     106.675 161.875 231.267  1.00  0.00           H  
ATOM    314  HB  THR A  58     109.215 160.915 229.854  1.00  0.00           H  
ATOM    315  HG1 THR A  58     107.556 159.346 230.377  1.00  0.00           H  
ATOM    316 HG21 THR A  58     109.994 160.714 232.340  1.00  0.00           H  
ATOM    317 HG22 THR A  58     109.826 162.395 231.892  1.00  0.00           H  
ATOM    318 HG23 THR A  58     108.576 161.608 232.817  1.00  0.00           H  
ATOM    319  N   LYS A  59     106.697 164.034 229.542  1.00101.97           N  
ATOM    320  CA  LYS A  59     106.946 165.407 229.119  1.00102.66           C  
ATOM    321  C   LYS A  59     107.529 166.228 230.263  1.00102.58           C  
ATOM    322  O   LYS A  59     107.037 166.179 231.394  1.00102.50           O  
ATOM    323  CB  LYS A  59     105.652 166.046 228.618  1.00101.89           C  
ATOM    324  CG  LYS A  59     105.671 167.522 228.169  1.00  0.00           C  
ATOM    325  CD  LYS A  59     105.438 168.587 229.263  1.00  0.00           C  
ATOM    326  CE  LYS A  59     105.530 170.027 228.725  1.00  0.00           C  
ATOM    327  NZ  LYS A  59     105.514 171.010 229.816  1.00  0.00           N1+
ATOM    328  H   LYS A  59     105.757 163.669 229.481  1.00  0.00           H  
ATOM    329  HA  LYS A  59     107.666 165.393 228.300  1.00  0.00           H  
ATOM    330  HB2 LYS A  59     105.386 165.465 227.740  1.00  0.00           H  
ATOM    331  HB3 LYS A  59     104.847 165.902 229.341  1.00  0.00           H  
ATOM    332  HG2 LYS A  59     106.594 167.733 227.626  1.00  0.00           H  
ATOM    333  HG3 LYS A  59     104.864 167.611 227.448  1.00  0.00           H  
ATOM    334  HD2 LYS A  59     104.452 168.435 229.703  1.00  0.00           H  
ATOM    335  HD3 LYS A  59     106.142 168.478 230.083  1.00  0.00           H  
ATOM    336  HE2 LYS A  59     106.445 170.172 228.149  1.00  0.00           H  
ATOM    337  HE3 LYS A  59     104.689 170.244 228.068  1.00  0.00           H  
ATOM    338  HZ1 LYS A  59     106.320 170.879 230.409  1.00  0.00           H  
ATOM    339  HZ2 LYS A  59     105.528 171.938 229.419  1.00  0.00           H  
ATOM    340  HZ3 LYS A  59     104.672 170.893 230.360  1.00  0.00           H  
ATOM    341  N   ASP A  60     108.580 166.982 229.962  1.00 98.63           N  
ATOM    342  CA  ASP A  60     109.270 167.798 230.947  1.00 99.28           C  
ATOM    343  C   ASP A  60     108.919 169.268 230.761  1.00 99.62           C  
ATOM    344  O   ASP A  60     108.612 169.718 229.654  1.00 99.65           O  
ATOM    345  CB  ASP A  60     110.785 167.608 230.849  1.00 98.63           C  
ATOM    346  CG  ASP A  60     111.400 166.338 231.409  1.00  0.00           C  
ATOM    347  OD1 ASP A  60     110.746 165.634 232.205  1.00  0.00           O  
ATOM    348  OD2 ASP A  60     112.607 166.169 231.131  1.00  0.00           O1-
ATOM    349  H   ASP A  60     108.931 167.004 229.015  1.00  0.00           H  
ATOM    350  HA  ASP A  60     108.946 167.488 231.941  1.00  0.00           H  
ATOM    351  HB2 ASP A  60     111.074 167.680 229.799  1.00  0.00           H  
ATOM    352  HB3 ASP A  60     111.279 168.426 231.372  1.00  0.00           H  
ATOM    353  N   SER A  61     108.963 170.015 231.867  1.00 98.28           N  
ATOM    354  CA  SER A  61     108.656 171.441 231.812  1.00 98.56           C  
ATOM    355  C   SER A  61     109.681 172.196 230.975  1.00 97.93           C  
ATOM    356  O   SER A  61     109.325 173.096 230.206  1.00 96.97           O  
ATOM    357  CB  SER A  61     108.587 172.017 233.226  1.00 97.80           C  
ATOM    358  OG  SER A  61     108.052 173.327 233.279  1.00  0.00           O  
ATOM    359  H   SER A  61     109.210 169.594 232.751  1.00  0.00           H  
ATOM    360  HA  SER A  61     107.678 171.562 231.346  1.00  0.00           H  
ATOM    361  HB2 SER A  61     107.953 171.384 233.849  1.00  0.00           H  
ATOM    362  HB3 SER A  61     109.573 172.019 233.695  1.00  0.00           H  
ATOM    363  HG  SER A  61     108.615 173.904 232.747  1.00  0.00           H  
ATOM    364  N   LYS A  62     110.963 171.846 231.115  1.00 97.53           N  
ATOM    365  CA  LYS A  62     112.002 172.523 230.347  1.00 98.02           C  
ATOM    366  C   LYS A  62     111.877 172.240 228.855  1.00 98.69           C  
ATOM    367  O   LYS A  62     112.310 173.056 228.034  1.00 98.72           O  
ATOM    368  CB  LYS A  62     113.384 172.105 230.850  1.00 97.62           C  
ATOM    369  CG  LYS A  62     113.623 170.575 230.899  1.00  0.00           C  
ATOM    370  CD  LYS A  62     115.027 170.181 231.385  1.00  0.00           C  
ATOM    371  CE  LYS A  62     115.189 168.666 231.616  1.00  0.00           C  
ATOM    372  NZ  LYS A  62     114.956 167.885 230.390  1.00  0.00           N1+
ATOM    373  H   LYS A  62     111.218 171.108 231.756  1.00  0.00           H  
ATOM    374  HA  LYS A  62     111.894 173.597 230.500  1.00  0.00           H  
ATOM    375  HB2 LYS A  62     114.152 172.577 230.234  1.00  0.00           H  
ATOM    376  HB3 LYS A  62     113.524 172.511 231.853  1.00  0.00           H  
ATOM    377  HG2 LYS A  62     112.894 170.112 231.563  1.00  0.00           H  
ATOM    378  HG3 LYS A  62     113.458 170.140 229.913  1.00  0.00           H  
ATOM    379  HD2 LYS A  62     115.772 170.519 230.664  1.00  0.00           H  
ATOM    380  HD3 LYS A  62     115.252 170.705 232.315  1.00  0.00           H  
ATOM    381  HE2 LYS A  62     116.193 168.448 231.980  1.00  0.00           H  
ATOM    382  HE3 LYS A  62     114.492 168.322 232.381  1.00  0.00           H  
ATOM    383  HZ1 LYS A  62     114.247 168.339 229.833  1.00  0.00           H  
ATOM    384  HZ2 LYS A  62     115.810 167.800 229.860  1.00  0.00           H  
ATOM    385  HZ3 LYS A  62     114.612 166.969 230.638  1.00  0.00           H  
ATOM    386  N   ALA A  63     111.296 171.101 228.489  1.00102.61           N  
ATOM    387  CA  ALA A  63     111.122 170.768 227.083  1.00103.12           C  
ATOM    388  C   ALA A  63     110.100 171.693 226.435  1.00103.25           C  
ATOM    389  O   ALA A  63     109.101 172.073 227.052  1.00102.86           O  
ATOM    390  CB  ALA A  63     110.684 169.312 226.932  1.00102.13           C  
ATOM    391  H   ALA A  63     110.968 170.453 229.191  1.00  0.00           H  
ATOM    392  HA  ALA A  63     112.078 170.897 226.575  1.00  0.00           H  
ATOM    393  HB1 ALA A  63     110.558 169.078 225.875  1.00  0.00           H  
ATOM    394  HB2 ALA A  63     111.443 168.657 227.361  1.00  0.00           H  
ATOM    395  HB3 ALA A  63     109.738 169.161 227.452  1.00  0.00           H  
ATOM    396  N   THR A  64     110.359 172.058 225.183  1.00105.95           N  
ATOM    397  CA  THR A  64     109.447 172.922 224.450  1.00105.72           C  
ATOM    398  C   THR A  64     108.170 172.173 224.085  1.00106.24           C  
ATOM    399  O   THR A  64     108.174 170.957 223.873  1.00106.10           O  
ATOM    400  CB  THR A  64     110.115 173.457 223.183  1.00105.32           C  
ATOM    401  OG1 THR A  64     109.318 174.421 222.517  1.00  0.00           O  
ATOM    402  CG2 THR A  64     110.516 172.397 222.136  1.00  0.00           C  
ATOM    403  H   THR A  64     111.200 171.735 224.726  1.00  0.00           H  
ATOM    404  HA  THR A  64     109.183 173.767 225.086  1.00  0.00           H  
ATOM    405  HB  THR A  64     111.024 173.977 223.490  1.00  0.00           H  
ATOM    406  HG1 THR A  64     109.792 174.717 221.731  1.00  0.00           H  
ATOM    407 HG21 THR A  64     111.074 172.845 221.315  1.00  0.00           H  
ATOM    408 HG22 THR A  64     111.153 171.627 222.572  1.00  0.00           H  
ATOM    409 HG23 THR A  64     109.649 171.896 221.704  1.00  0.00           H  
ATOM    410  N   GLU A  65     107.072 172.917 224.018  1.00106.93           N  
ATOM    411  CA  GLU A  65     105.744 172.390 223.652  1.00106.53           C  
ATOM    412  C   GLU A  65     105.372 171.315 224.679  1.00106.41           C  
ATOM    413  O   GLU A  65     105.641 171.488 225.878  1.00106.11           O  
ATOM    414  CB  GLU A  65     105.752 171.928 222.209  1.00105.38           C  
ATOM    415  CG  GLU A  65     104.359 171.834 221.554  1.00  0.00           C  
ATOM    416  CD  GLU A  65     104.340 170.816 220.422  1.00  0.00           C  
ATOM    417  OE1 GLU A  65     104.313 169.612 220.755  1.00  0.00           O  
ATOM    418  OE2 GLU A  65     104.367 171.246 219.250  1.00  0.00           O1-
ATOM    419  H   GLU A  65     107.118 173.905 224.224  1.00  0.00           H  
ATOM    420  HA  GLU A  65     105.024 173.203 223.741  1.00  0.00           H  
ATOM    421  HB2 GLU A  65     106.357 172.611 221.611  1.00  0.00           H  
ATOM    422  HB3 GLU A  65     106.265 170.968 222.133  1.00  0.00           H  
ATOM    423  HG2 GLU A  65     103.593 171.552 222.271  1.00  0.00           H  
ATOM    424  HG3 GLU A  65     104.058 172.812 221.177  1.00  0.00           H  
ATOM    425  N   ASN A  66     104.760 170.213 224.256  1.00106.28           N  
ATOM    426  CA  ASN A  66     104.338 169.134 225.146  1.00106.94           C  
ATOM    427  C   ASN A  66     104.726 167.783 224.561  1.00107.10           C  
ATOM    428  O   ASN A  66     103.924 166.850 224.490  1.00106.76           O  
ATOM    429  CB  ASN A  66     102.836 169.202 225.404  1.00106.40           C  
ATOM    430  CG  ASN A  66     102.030 169.302 224.125  1.00106.56           C  
ATOM    431  OD1 ASN A  66     101.834 170.390 223.585  1.00106.38           O  
ATOM    432  ND2 ASN A  66     101.560 168.162 223.632  1.00105.71           N  
ATOM    433  H   ASN A  66     104.564 170.090 223.273  1.00  0.00           H  
ATOM    434  HA  ASN A  66     104.854 169.255 226.098  1.00  0.00           H  
ATOM    435  HB2 ASN A  66     102.616 170.060 226.039  1.00  0.00           H  
ATOM    436  HB3 ASN A  66     102.524 168.319 225.961  1.00  0.00           H  
ATOM    437 HD21 ASN A  66     101.015 168.166 222.781  1.00  0.00           H  
ATOM    438 HD22 ASN A  66     101.747 167.291 224.108  1.00  0.00           H  
ATOM    439  N   VAL A  67     105.978 167.666 224.124  1.00105.97           N  
ATOM    440  CA  VAL A  67     106.453 166.429 223.519  1.00104.86           C  
ATOM    441  C   VAL A  67     106.933 165.468 224.602  1.00104.02           C  
ATOM    442  O   VAL A  67     107.165 165.847 225.753  1.00103.18           O  
ATOM    443  CB  VAL A  67     107.564 166.710 222.491  1.00103.71           C  
ATOM    444  CG1 VAL A  67     107.128 167.743 221.428  1.00  0.00           C  
ATOM    445  CG2 VAL A  67     108.878 167.239 223.112  1.00  0.00           C  
ATOM    446  H   VAL A  67     106.617 168.443 224.209  1.00  0.00           H  
ATOM    447  HA  VAL A  67     105.617 165.963 222.997  1.00  0.00           H  
ATOM    448  HB  VAL A  67     107.834 165.801 221.978  1.00  0.00           H  
ATOM    449 HG11 VAL A  67     107.785 167.708 220.558  1.00  0.00           H  
ATOM    450 HG12 VAL A  67     106.109 167.609 221.078  1.00  0.00           H  
ATOM    451 HG13 VAL A  67     107.174 168.758 221.824  1.00  0.00           H  
ATOM    452 HG21 VAL A  67     109.611 167.462 222.337  1.00  0.00           H  
ATOM    453 HG22 VAL A  67     108.717 168.156 223.680  1.00  0.00           H  
ATOM    454 HG23 VAL A  67     109.346 166.523 223.783  1.00  0.00           H  
ATOM    455  N   CYS A  68     107.082 164.201 224.220  1.00 94.57           N  
ATOM    456  CA  CYS A  68     107.617 163.191 225.121  1.00 93.72           C  
ATOM    457  C   CYS A  68     109.041 163.546 225.534  1.00 93.41           C  
ATOM    458  O   CYS A  68     109.719 164.357 224.897  1.00 93.40           O  
ATOM    459  CB  CYS A  68     107.589 161.812 224.454  1.00 93.28           C  
ATOM    460  SG  CYS A  68     108.538 160.503 225.286  1.00 93.98           S  
ATOM    461  H   CYS A  68     106.821 163.921 223.285  1.00  0.00           H  
ATOM    462  HA  CYS A  68     106.994 163.157 226.015  1.00  0.00           H  
ATOM    463  HB3 CYS A  68     107.931 161.904 223.423  1.00  0.00           H  
ATOM    464  HB2 CYS A  68     106.554 161.489 224.340  1.00  0.00           H  
ATOM    465  N   LYS A  69     109.493 162.931 226.629  1.00 93.91           N  
ATOM    466  CA  LYS A  69     110.885 163.087 227.033  1.00 93.49           C  
ATOM    467  C   LYS A  69     111.837 162.602 225.951  1.00 93.25           C  
ATOM    468  O   LYS A  69     112.990 163.041 225.908  1.00 93.70           O  
ATOM    469  CB  LYS A  69     111.148 162.336 228.338  1.00 93.42           C  
ATOM    470  CG  LYS A  69     112.483 162.723 229.021  1.00  0.00           C  
ATOM    471  CD  LYS A  69     112.323 162.944 230.532  1.00  0.00           C  
ATOM    472  CE  LYS A  69     113.617 163.273 231.282  1.00  0.00           C  
ATOM    473  NZ  LYS A  69     113.313 163.717 232.653  1.00  0.00           N1+
ATOM    474  H   LYS A  69     108.870 162.357 227.179  1.00  0.00           H  
ATOM    475  HA  LYS A  69     111.074 164.147 227.205  1.00  0.00           H  
ATOM    476  HB2 LYS A  69     110.359 162.518 229.024  1.00  0.00           H  
ATOM    477  HB3 LYS A  69     111.114 161.260 228.164  1.00  0.00           H  
ATOM    478  HG2 LYS A  69     113.237 161.964 228.816  1.00  0.00           H  
ATOM    479  HG3 LYS A  69     112.875 163.645 228.589  1.00  0.00           H  
ATOM    480  HD2 LYS A  69     111.595 163.738 230.673  1.00  0.00           H  
ATOM    481  HD3 LYS A  69     111.874 162.086 231.009  1.00  0.00           H  
ATOM    482  HE2 LYS A  69     114.274 162.404 231.314  1.00  0.00           H  
ATOM    483  HE3 LYS A  69     114.160 164.070 230.775  1.00  0.00           H  
ATOM    484  HZ1 LYS A  69     112.825 162.958 233.115  1.00  0.00           H  
ATOM    485  HZ2 LYS A  69     114.161 163.920 233.164  1.00  0.00           H  
ATOM    486  HZ3 LYS A  69     112.721 164.533 232.631  1.00  0.00           H  
ATOM    487  N   CYS A  70     111.375 161.705 225.079  1.00 90.01           N  
ATOM    488  CA  CYS A  70     112.151 161.278 223.926  1.00 89.37           C  
ATOM    489  C   CYS A  70     112.243 162.351 222.851  1.00 88.77           C  
ATOM    490  O   CYS A  70     113.073 162.224 221.946  1.00 91.12           O  
ATOM    491  CB  CYS A  70     111.539 160.009 223.334  1.00 88.01           C  
ATOM    492  SG  CYS A  70     110.123 160.385 222.305  1.00  0.00           S  
ATOM    493  H   CYS A  70     110.459 161.300 225.209  1.00  0.00           H  
ATOM    494  HA  CYS A  70     113.161 161.045 224.262  1.00  0.00           H  
ATOM    495  HB2 CYS A  70     112.235 159.263 223.055  1.00  0.00           H  
ATOM    496  HB3 CYS A  70     111.117 159.470 224.181  1.00  0.00           H  
ATOM    497  HG  CYS A  70     109.870 159.110 221.982  1.00  0.00           H  
ATOM    498  N   GLY A  71     111.421 163.395 222.926  1.00 87.53           N  
ATOM    499  CA  GLY A  71     111.422 164.451 221.939  1.00 88.68           C  
ATOM    500  C   GLY A  71     110.329 164.358 220.899  1.00 89.52           C  
ATOM    501  O   GLY A  71     110.220 165.261 220.060  1.00 89.93           O  
ATOM    502  H   GLY A  71     110.767 163.469 223.692  1.00  0.00           H  
ATOM    503  HA2 GLY A  71     112.391 164.479 221.442  1.00  0.00           H  
ATOM    504  HA3 GLY A  71     111.359 165.415 222.443  1.00  0.00           H  
ATOM    505  N   TYR A  72     109.519 163.304 220.923  1.00 89.63           N  
ATOM    506  CA  TYR A  72     108.434 163.140 219.968  1.00 89.93           C  
ATOM    507  C   TYR A  72     107.153 163.755 220.513  1.00 90.95           C  
ATOM    508  O   TYR A  72     106.851 163.641 221.704  1.00 91.49           O  
ATOM    509  CB  TYR A  72     108.212 161.660 219.656  1.00 90.42           C  
ATOM    510  CG  TYR A  72     109.179 161.095 218.643  1.00 89.61           C  
ATOM    511  CD1 TYR A  72     109.182 161.547 217.331  1.00 88.80           C  
ATOM    512  CD2 TYR A  72     110.091 160.113 219.000  1.00 90.52           C  
ATOM    513  CE1 TYR A  72     110.064 161.034 216.403  1.00 89.03           C  
ATOM    514  CE2 TYR A  72     110.977 159.594 218.079  1.00 90.45           C  
ATOM    515  CZ  TYR A  72     110.960 160.058 216.782  1.00 90.58           C  
ATOM    516  OH  TYR A  72     111.842 159.542 215.862  1.00 91.20           O  
ATOM    517  H   TYR A  72     109.647 162.584 221.620  1.00  0.00           H  
ATOM    518  HA  TYR A  72     108.702 163.654 219.045  1.00  0.00           H  
ATOM    519  HB3 TYR A  72     107.191 161.514 219.302  1.00  0.00           H  
ATOM    520  HB2 TYR A  72     108.276 161.083 220.578  1.00  0.00           H  
ATOM    521  HD1 TYR A  72     108.486 162.313 217.022  1.00  0.00           H  
ATOM    522  HD2 TYR A  72     110.116 159.742 220.014  1.00  0.00           H  
ATOM    523  HE1 TYR A  72     110.050 161.397 215.386  1.00  0.00           H  
ATOM    524  HE2 TYR A  72     111.678 158.829 218.376  1.00  0.00           H  
ATOM    525  HH  TYR A  72     112.392 158.878 216.283  1.00  0.00           H  
ATOM    526  N   ALA A  73     106.400 164.404 219.629  1.00 94.89           N  
ATOM    527  CA  ALA A  73     105.162 165.051 220.030  1.00 96.19           C  
ATOM    528  C   ALA A  73     104.110 164.014 220.413  1.00 96.09           C  
ATOM    529  O   ALA A  73     104.169 162.848 220.013  1.00 95.74           O  
ATOM    530  CB  ALA A  73     104.636 165.945 218.908  1.00 95.81           C  
ATOM    531  H   ALA A  73     106.686 164.453 218.661  1.00  0.00           H  
ATOM    532  HA  ALA A  73     105.365 165.674 220.901  1.00  0.00           H  
ATOM    533  HB1 ALA A  73     103.709 166.421 219.227  1.00  0.00           H  
ATOM    534  HB2 ALA A  73     105.376 166.711 218.676  1.00  0.00           H  
ATOM    535  HB3 ALA A  73     104.448 165.342 218.020  1.00  0.00           H  
ATOM    536  N   GLN A  74     103.132 164.462 221.205  1.00 94.99           N  
ATOM    537  CA  GLN A  74     102.072 163.565 221.655  1.00 93.86           C  
ATOM    538  C   GLN A  74     101.261 163.034 220.480  1.00 95.02           C  
ATOM    539  O   GLN A  74     100.829 161.875 220.489  1.00 95.73           O  
ATOM    540  CB  GLN A  74     101.164 164.285 222.652  1.00 94.00           C  
ATOM    541  CG  GLN A  74     100.303 163.349 223.520  1.00  0.00           C  
ATOM    542  CD  GLN A  74      99.756 164.091 224.738  1.00  0.00           C  
ATOM    543  OE1 GLN A  74      99.100 165.118 224.600  1.00  0.00           O  
ATOM    544  NE2 GLN A  74     100.025 163.596 225.938  1.00  0.00           N  
ATOM    545  H   GLN A  74     103.122 165.429 221.497  1.00  0.00           H  
ATOM    546  HA  GLN A  74     102.533 162.718 222.163  1.00  0.00           H  
ATOM    547  HB2 GLN A  74     101.784 164.891 223.310  1.00  0.00           H  
ATOM    548  HB3 GLN A  74     100.519 165.001 222.140  1.00  0.00           H  
ATOM    549  HG2 GLN A  74      99.470 162.948 222.941  1.00  0.00           H  
ATOM    550  HG3 GLN A  74     100.887 162.491 223.852  1.00  0.00           H  
ATOM    551 HE21 GLN A  74      99.689 164.070 226.762  1.00  0.00           H  
ATOM    552 HE22 GLN A  74     100.637 162.800 226.046  1.00  0.00           H  
ATOM    553  N   SER A  75     101.035 163.870 219.464  1.00 94.59           N  
ATOM    554  CA  SER A  75     100.322 163.411 218.276  1.00 94.95           C  
ATOM    555  C   SER A  75     101.102 162.321 217.552  1.00 95.35           C  
ATOM    556  O   SER A  75     100.519 161.336 217.084  1.00 94.80           O  
ATOM    557  CB  SER A  75     100.050 164.589 217.341  1.00 95.13           C  
ATOM    558  OG  SER A  75     101.257 165.229 216.964  1.00 96.05           O  
ATOM    559  H   SER A  75     101.358 164.826 219.515  1.00  0.00           H  
ATOM    560  HA  SER A  75      99.365 162.995 218.591  1.00  0.00           H  
ATOM    561  HB2 SER A  75      99.400 165.307 217.841  1.00  0.00           H  
ATOM    562  HB3 SER A  75      99.534 164.233 216.449  1.00  0.00           H  
ATOM    563  HG  SER A  75     101.061 165.964 216.378  1.00  0.00           H  
ATOM    564  N   GLN A  76     102.421 162.480 217.448  1.00 94.51           N  
ATOM    565  CA  GLN A  76     103.277 161.485 216.801  1.00 93.45           C  
ATOM    566  C   GLN A  76     103.731 160.457 217.838  1.00 92.43           C  
ATOM    567  O   GLN A  76     104.891 160.395 218.249  1.00 93.57           O  
ATOM    568  CB  GLN A  76     104.459 162.162 216.121  1.00 92.59           C  
ATOM    569  CG  GLN A  76     105.368 161.254 215.261  1.00  0.00           C  
ATOM    570  CD  GLN A  76     106.560 162.010 214.669  1.00  0.00           C  
ATOM    571  OE1 GLN A  76     106.950 163.070 215.151  1.00  0.00           O  
ATOM    572  NE2 GLN A  76     107.169 161.467 213.624  1.00  0.00           N  
ATOM    573  H   GLN A  76     102.861 163.308 217.823  1.00  0.00           H  
ATOM    574  HA  GLN A  76     102.691 160.970 216.040  1.00  0.00           H  
ATOM    575  HB2 GLN A  76     104.082 162.963 215.483  1.00  0.00           H  
ATOM    576  HB3 GLN A  76     105.063 162.658 216.884  1.00  0.00           H  
ATOM    577  HG2 GLN A  76     105.773 160.430 215.849  1.00  0.00           H  
ATOM    578  HG3 GLN A  76     104.784 160.810 214.455  1.00  0.00           H  
ATOM    579 HE21 GLN A  76     107.956 161.935 213.204  1.00  0.00           H  
ATOM    580 HE22 GLN A  76     106.857 160.592 213.231  1.00  0.00           H  
ATOM    581  N   HIS A  77     102.775 159.634 218.260  1.00 91.56           N  
ATOM    582  CA  HIS A  77     103.020 158.618 219.271  1.00 90.80           C  
ATOM    583  C   HIS A  77     102.311 157.331 218.877  1.00 92.97           C  
ATOM    584  O   HIS A  77     101.343 157.338 218.112  1.00 93.90           O  
ATOM    585  CB  HIS A  77     102.552 159.078 220.655  1.00 91.02           C  
ATOM    586  CG  HIS A  77     103.654 159.603 221.520  1.00 93.52           C  
ATOM    587  ND1 HIS A  77     104.183 160.866 221.366  1.00 94.42           N  
ATOM    588  CD2 HIS A  77     104.324 159.038 222.551  1.00 93.23           C  
ATOM    589  CE1 HIS A  77     105.134 161.055 222.263  1.00 92.35           C  
ATOM    590  NE2 HIS A  77     105.240 159.961 222.995  1.00 92.09           N  
ATOM    591  H   HIS A  77     101.843 159.703 217.876  1.00  0.00           H  
ATOM    592  HA  HIS A  77     104.092 158.424 219.314  1.00  0.00           H  
ATOM    593  HB3 HIS A  77     102.057 158.250 221.163  1.00  0.00           H  
ATOM    594  HB2 HIS A  77     101.785 159.844 220.541  1.00  0.00           H  
ATOM    595  HD1 HIS A  77     103.827 161.478 220.646  1.00  0.00           H  
ATOM    596  HD2 HIS A  77     104.082 158.034 222.867  1.00  0.00           H  
ATOM    597  HE1 HIS A  77     105.668 161.993 222.295  1.00  0.00           H  
ATOM    598  N   MET A  78     102.809 156.220 219.412  1.00 93.98           N  
ATOM    599  CA  MET A  78     102.209 154.925 219.139  1.00 94.29           C  
ATOM    600  C   MET A  78     100.856 154.804 219.834  1.00 96.08           C  
ATOM    601  O   MET A  78     100.568 155.485 220.823  1.00 96.09           O  
ATOM    602  CB  MET A  78     103.135 153.798 219.593  1.00 93.23           C  
ATOM    603  CG  MET A  78     102.711 152.382 219.166  1.00  0.00           C  
ATOM    604  SD  MET A  78     102.300 152.132 217.413  1.00  0.00           S  
ATOM    605  CE  MET A  78     103.960 152.249 216.687  1.00  0.00           C  
ATOM    606  H   MET A  78     103.616 156.269 220.018  1.00  0.00           H  
ATOM    607  HA  MET A  78     102.055 154.835 218.064  1.00  0.00           H  
ATOM    608  HB2 MET A  78     104.141 153.984 219.214  1.00  0.00           H  
ATOM    609  HB3 MET A  78     103.226 153.822 220.681  1.00  0.00           H  
ATOM    610  HG2 MET A  78     103.538 151.720 219.371  1.00  0.00           H  
ATOM    611  HG3 MET A  78     101.882 152.026 219.780  1.00  0.00           H  
ATOM    612  HE1 MET A  78     103.912 152.089 215.610  1.00  0.00           H  
ATOM    613  HE2 MET A  78     104.392 153.233 216.867  1.00  0.00           H  
ATOM    614  HE3 MET A  78     104.621 151.495 217.116  1.00  0.00           H  
ATOM    615  N   GLU A  79     100.017 153.923 219.295  1.00 96.39           N  
ATOM    616  CA  GLU A  79      98.699 153.694 219.869  1.00 95.87           C  
ATOM    617  C   GLU A  79      98.821 153.085 221.260  1.00 95.68           C  
ATOM    618  O   GLU A  79      99.723 152.287 221.532  1.00 95.37           O  
ATOM    619  CB  GLU A  79      97.877 152.777 218.964  1.00 95.41           C  
ATOM    620  CG  GLU A  79      96.409 152.535 219.390  1.00  0.00           C  
ATOM    621  CD  GLU A  79      95.612 151.673 218.410  1.00  0.00           C  
ATOM    622  OE1 GLU A  79      96.200 151.186 217.421  1.00  0.00           O  
ATOM    623  OE2 GLU A  79      94.403 151.503 218.669  1.00  0.00           O1-
ATOM    624  H   GLU A  79     100.291 153.401 218.475  1.00  0.00           H  
ATOM    625  HA  GLU A  79      98.185 154.652 219.953  1.00  0.00           H  
ATOM    626  HB2 GLU A  79      97.880 153.199 217.957  1.00  0.00           H  
ATOM    627  HB3 GLU A  79      98.384 151.813 218.880  1.00  0.00           H  
ATOM    628  HG2 GLU A  79      96.364 152.037 220.359  1.00  0.00           H  
ATOM    629  HG3 GLU A  79      95.893 153.489 219.500  1.00  0.00           H  
ATOM    630  N   GLY A  80      97.903 153.464 222.142  1.00 97.67           N  
ATOM    631  CA  GLY A  80      97.942 152.986 223.513  1.00 97.95           C  
ATOM    632  C   GLY A  80      99.136 153.482 224.298  1.00 97.62           C  
ATOM    633  O   GLY A  80      99.732 152.714 225.065  1.00 96.98           O  
ATOM    634  H   GLY A  80      97.164 154.093 221.863  1.00  0.00           H  
ATOM    635  HA2 GLY A  80      97.935 151.896 223.516  1.00  0.00           H  
ATOM    636  HA3 GLY A  80      97.026 153.280 224.025  1.00  0.00           H  
ATOM    637  N   THR A  81      99.503 154.749 224.125  1.00 98.88           N  
ATOM    638  CA  THR A  81     100.644 155.328 224.826  1.00 98.61           C  
ATOM    639  C   THR A  81     100.202 155.765 226.216  1.00 99.64           C  
ATOM    640  O   THR A  81      99.393 156.688 226.358  1.00 99.90           O  
ATOM    641  CB  THR A  81     101.213 156.504 224.037  1.00 98.21           C  
ATOM    642  OG1 THR A  81     101.801 156.025 222.820  1.00 98.41           O  
ATOM    643  CG2 THR A  81     102.268 157.236 224.853  1.00 98.15           C  
ATOM    644  H   THR A  81      98.986 155.343 223.492  1.00  0.00           H  
ATOM    645  HA  THR A  81     101.417 154.566 224.927  1.00  0.00           H  
ATOM    646  HB  THR A  81     100.406 157.195 223.795  1.00  0.00           H  
ATOM    647  HG1 THR A  81     101.113 155.880 222.167  1.00  0.00           H  
ATOM    648 HG21 THR A  81     102.662 158.071 224.273  1.00  0.00           H  
ATOM    649 HG22 THR A  81     101.820 157.612 225.773  1.00  0.00           H  
ATOM    650 HG23 THR A  81     103.079 156.550 225.098  1.00  0.00           H  
ATOM    651  N   GLN A  82     100.727 155.104 227.243  1.00101.55           N  
ATOM    652  CA  GLN A  82     100.409 155.464 228.613  1.00101.53           C  
ATOM    653  C   GLN A  82     101.281 156.631 229.073  1.00102.09           C  
ATOM    654  O   GLN A  82     102.189 157.083 228.371  1.00102.10           O  
ATOM    655  CB  GLN A  82     100.592 154.262 229.539  1.00100.81           C  
ATOM    656  CG  GLN A  82     100.001 152.928 229.029  1.00  0.00           C  
ATOM    657  CD  GLN A  82      98.509 153.015 228.716  1.00  0.00           C  
ATOM    658  OE1 GLN A  82      97.709 153.348 229.583  1.00  0.00           O  
ATOM    659  NE2 GLN A  82      98.114 152.718 227.485  1.00  0.00           N  
ATOM    660  H   GLN A  82     101.360 154.335 227.078  1.00  0.00           H  
ATOM    661  HA  GLN A  82      99.365 155.776 228.654  1.00  0.00           H  
ATOM    662  HB2 GLN A  82     101.651 154.107 229.738  1.00  0.00           H  
ATOM    663  HB3 GLN A  82     100.147 154.488 230.510  1.00  0.00           H  
ATOM    664  HG2 GLN A  82     100.548 152.580 228.152  1.00  0.00           H  
ATOM    665  HG3 GLN A  82     100.140 152.159 229.790  1.00  0.00           H  
ATOM    666 HE21 GLN A  82      97.133 152.753 227.256  1.00  0.00           H  
ATOM    667 HE22 GLN A  82      98.788 152.513 226.750  1.00  0.00           H  
ATOM    668  N   ILE A  83     100.992 157.122 230.274  1.00101.26           N  
ATOM    669  CA  ILE A  83     101.736 158.219 230.883  1.00101.80           C  
ATOM    670  C   ILE A  83     102.435 157.681 232.122  1.00102.53           C  
ATOM    671  O   ILE A  83     101.782 157.171 233.042  1.00102.25           O  
ATOM    672  CB  ILE A  83     100.821 159.402 231.232  1.00101.76           C  
ATOM    673  CG1 ILE A  83     100.153 159.948 229.969  1.00101.60           C  
ATOM    674  CG2 ILE A  83     101.611 160.492 231.941  1.00101.46           C  
ATOM    675  CD1 ILE A  83      99.456 161.276 230.168  1.00101.30           C  
ATOM    676  H   ILE A  83     100.227 156.734 230.808  1.00  0.00           H  
ATOM    677  HA  ILE A  83     102.493 158.561 230.177  1.00  0.00           H  
ATOM    678  HB  ILE A  83     100.042 159.047 231.907  1.00  0.00           H  
ATOM    679 HG13 ILE A  83      99.437 159.217 229.594  1.00  0.00           H  
ATOM    680 HG12 ILE A  83     100.898 160.046 229.179  1.00  0.00           H  
ATOM    681 HG21 ILE A  83     100.949 161.323 232.182  1.00  0.00           H  
ATOM    682 HG22 ILE A  83     102.039 160.092 232.860  1.00  0.00           H  
ATOM    683 HG23 ILE A  83     102.412 160.843 231.290  1.00  0.00           H  
ATOM    684 HD11 ILE A  83      99.008 161.596 229.227  1.00  0.00           H  
ATOM    685 HD12 ILE A  83      98.677 161.169 230.923  1.00  0.00           H  
ATOM    686 HD13 ILE A  83     100.180 162.021 230.497  1.00  0.00           H  
ATOM    687  N   ASN A  84     103.760 157.792 232.148  1.00103.70           N  
ATOM    688  CA  ASN A  84     104.543 157.304 233.273  1.00102.86           C  
ATOM    689  C   ASN A  84     104.449 158.277 234.440  1.00102.32           C  
ATOM    690  O   ASN A  84     104.624 159.488 234.268  1.00101.43           O  
ATOM    691  CB  ASN A  84     106.002 157.108 232.864  1.00102.30           C  
ATOM    692  CG  ASN A  84     106.998 156.850 233.982  1.00  0.00           C  
ATOM    693  OD1 ASN A  84     106.759 155.878 234.862  1.00  0.00           O  
ATOM    694  ND2 ASN A  84     108.059 157.443 233.979  1.00  0.00           N  
ATOM    695  H   ASN A  84     104.246 158.223 231.375  1.00  0.00           H  
ATOM    696  HA  ASN A  84     104.138 156.342 233.588  1.00  0.00           H  
ATOM    697  HB2 ASN A  84     106.041 156.172 232.333  1.00  0.00           H  
ATOM    698  HB3 ASN A  84     106.367 157.921 232.234  1.00  0.00           H  
ATOM    699 HD21 ASN A  84     108.731 157.282 234.715  1.00  0.00           H  
ATOM    700 HD22 ASN A  84     108.269 158.099 233.239  1.00  0.00           H  
ATOM    701  N   GLN A  85     104.169 157.745 235.631  1.00103.63           N  
ATOM    702  CA  GLN A  85     104.107 158.590 236.818  1.00104.43           C  
ATOM    703  C   GLN A  85     105.492 159.085 237.216  1.00104.73           C  
ATOM    704  O   GLN A  85     105.640 160.218 237.690  1.00104.01           O  
ATOM    705  CB  GLN A  85     103.457 157.828 237.972  1.00103.29           C  
ATOM    706  CG  GLN A  85     104.226 156.676 238.686  1.00  0.00           C  
ATOM    707  CD  GLN A  85     104.698 155.500 237.819  1.00  0.00           C  
ATOM    708  OE1 GLN A  85     104.206 155.257 236.720  1.00  0.00           O  
ATOM    709  NE2 GLN A  85     105.675 154.748 238.304  1.00  0.00           N  
ATOM    710  H   GLN A  85     103.999 156.753 235.714  1.00  0.00           H  
ATOM    711  HA  GLN A  85     103.487 159.457 236.589  1.00  0.00           H  
ATOM    712  HB2 GLN A  85     103.197 158.559 238.739  1.00  0.00           H  
ATOM    713  HB3 GLN A  85     102.498 157.438 237.628  1.00  0.00           H  
ATOM    714  HG2 GLN A  85     105.086 157.088 239.214  1.00  0.00           H  
ATOM    715  HG3 GLN A  85     103.581 156.262 239.462  1.00  0.00           H  
ATOM    716 HE21 GLN A  85     105.996 153.944 237.786  1.00  0.00           H  
ATOM    717 HE22 GLN A  85     106.066 154.924 239.217  1.00  0.00           H  
ATOM    718  N   SER A  86     106.514 158.254 237.032  1.00104.92           N  
ATOM    719  CA  SER A  86     107.871 158.641 237.387  1.00105.40           C  
ATOM    720  C   SER A  86     108.381 159.738 236.461  1.00106.01           C  
ATOM    721  O   SER A  86     108.059 159.781 235.271  1.00105.74           O  
ATOM    722  CB  SER A  86     108.804 157.432 237.327  1.00104.78           C  
ATOM    723  OG  SER A  86     110.134 157.800 237.648  1.00104.96           O  
ATOM    724  H   SER A  86     106.355 157.337 236.640  1.00  0.00           H  
ATOM    725  HA  SER A  86     107.866 159.024 238.407  1.00  0.00           H  
ATOM    726  HB3 SER A  86     108.778 157.003 236.325  1.00  0.00           H  
ATOM    727  HB2 SER A  86     108.459 156.672 238.028  1.00  0.00           H  
ATOM    728  HG  SER A  86     110.327 157.546 238.553  1.00  0.00           H  
ATOM    729  N   GLU A  87     109.189 160.634 237.023  1.00108.09           N  
ATOM    730  CA  GLU A  87     109.761 161.746 236.278  1.00108.23           C  
ATOM    731  C   GLU A  87     111.041 161.373 235.542  1.00108.54           C  
ATOM    732  O   GLU A  87     111.595 162.216 234.828  1.00108.28           O  
ATOM    733  CB  GLU A  87     110.034 162.925 237.217  1.00107.28           C  
ATOM    734  CG  GLU A  87     108.781 163.411 237.979  1.00  0.00           C  
ATOM    735  CD  GLU A  87     109.048 164.632 238.859  1.00  0.00           C  
ATOM    736  OE1 GLU A  87     110.173 164.741 239.391  1.00  0.00           O  
ATOM    737  OE2 GLU A  87     108.113 165.446 239.002  1.00  0.00           O1-
ATOM    738  H   GLU A  87     109.426 160.557 238.002  1.00  0.00           H  
ATOM    739  HA  GLU A  87     109.028 162.068 235.538  1.00  0.00           H  
ATOM    740  HB2 GLU A  87     110.814 162.648 237.929  1.00  0.00           H  
ATOM    741  HB3 GLU A  87     110.439 163.761 236.642  1.00  0.00           H  
ATOM    742  HG2 GLU A  87     107.992 163.657 237.267  1.00  0.00           H  
ATOM    743  HG3 GLU A  87     108.385 162.623 238.619  1.00  0.00           H  
ATOM    744  N   LYS A  88     111.522 160.144 235.696  1.00108.31           N  
ATOM    745  CA  LYS A  88     112.734 159.686 235.031  1.00107.43           C  
ATOM    746  C   LYS A  88     112.363 158.828 233.830  1.00108.08           C  
ATOM    747  O   LYS A  88     111.625 157.847 233.965  1.00108.47           O  
ATOM    748  CB  LYS A  88     113.619 158.894 235.995  1.00106.67           C  
ATOM    749  CG  LYS A  88     114.992 158.487 235.419  1.00  0.00           C  
ATOM    750  CD  LYS A  88     115.877 157.769 236.449  1.00  0.00           C  
ATOM    751  CE  LYS A  88     117.256 157.395 235.884  1.00  0.00           C  
ATOM    752  NZ  LYS A  88     118.079 156.706 236.890  1.00  0.00           N1+
ATOM    753  H   LYS A  88     111.043 159.486 236.294  1.00  0.00           H  
ATOM    754  HA  LYS A  88     113.290 160.556 234.681  1.00  0.00           H  
ATOM    755  HB2 LYS A  88     113.789 159.504 236.883  1.00  0.00           H  
ATOM    756  HB3 LYS A  88     113.087 158.005 236.339  1.00  0.00           H  
ATOM    757  HG2 LYS A  88     114.861 157.836 234.554  1.00  0.00           H  
ATOM    758  HG3 LYS A  88     115.508 159.377 235.056  1.00  0.00           H  
ATOM    759  HD2 LYS A  88     116.006 158.405 237.326  1.00  0.00           H  
ATOM    760  HD3 LYS A  88     115.370 156.868 236.796  1.00  0.00           H  
ATOM    761  HE2 LYS A  88     117.149 156.743 235.016  1.00  0.00           H  
ATOM    762  HE3 LYS A  88     117.787 158.288 235.553  1.00  0.00           H  
ATOM    763  HZ1 LYS A  88     117.590 155.891 237.229  1.00  0.00           H  
ATOM    764  HZ2 LYS A  88     118.954 156.422 236.478  1.00  0.00           H  
ATOM    765  HZ3 LYS A  88     118.261 157.329 237.662  1.00  0.00           H  
ATOM    766  N   TRP A  89     112.875 159.200 232.661  1.00101.04           N  
ATOM    767  CA  TRP A  89     112.618 158.484 231.419  1.00 99.73           C  
ATOM    768  C   TRP A  89     113.894 157.792 230.963  1.00 99.96           C  
ATOM    769  O   TRP A  89     114.957 158.418 230.901  1.00100.42           O  
ATOM    770  CB  TRP A  89     112.115 159.434 230.331  1.00 99.69           C  
ATOM    771  CG  TRP A  89     111.515 158.733 229.150  1.00101.42           C  
ATOM    772  CD1 TRP A  89     110.197 158.446 228.951  1.00101.47           C  
ATOM    773  CD2 TRP A  89     112.213 158.230 228.004  1.00101.28           C  
ATOM    774  NE1 TRP A  89     110.030 157.796 227.753  1.00101.40           N  
ATOM    775  CE2 TRP A  89     111.252 157.651 227.152  1.00101.42           C  
ATOM    776  CE3 TRP A  89     113.556 158.212 227.616  1.00100.20           C  
ATOM    777  CZ2 TRP A  89     111.592 157.061 225.937  1.00101.05           C  
ATOM    778  CZ3 TRP A  89     113.890 157.626 226.410  1.00100.43           C  
ATOM    779  CH2 TRP A  89     112.912 157.059 225.584  1.00100.97           C  
ATOM    780  H   TRP A  89     113.472 160.013 232.607  1.00  0.00           H  
ATOM    781  HA  TRP A  89     111.856 157.727 231.603  1.00  0.00           H  
ATOM    782  HB3 TRP A  89     112.936 160.068 229.996  1.00  0.00           H  
ATOM    783  HB2 TRP A  89     111.380 160.116 230.758  1.00  0.00           H  
ATOM    784  HD1 TRP A  89     109.464 158.732 229.691  1.00  0.00           H  
ATOM    785  HE1 TRP A  89     109.107 157.513 227.456  1.00  0.00           H  
ATOM    786  HE3 TRP A  89     114.309 158.651 228.255  1.00  0.00           H  
ATOM    787  HZ2 TRP A  89     110.824 156.628 225.314  1.00  0.00           H  
ATOM    788  HZ3 TRP A  89     114.921 157.600 226.090  1.00  0.00           H  
ATOM    789  HH2 TRP A  89     113.220 156.613 224.650  1.00  0.00           H  
ATOM    790  N   ASN A  90     113.785 156.505 230.644  1.00100.72           N  
ATOM    791  CA  ASN A  90     114.914 155.722 230.171  1.00101.79           C  
ATOM    792  C   ASN A  90     114.482 154.892 228.973  1.00102.41           C  
ATOM    793  O   ASN A  90     113.300 154.580 228.807  1.00103.12           O  
ATOM    794  CB  ASN A  90     115.474 154.811 231.272  1.00101.40           C  
ATOM    795  CG  ASN A  90     114.526 153.688 231.634  1.00103.03           C  
ATOM    796  OD1 ASN A  90     114.580 152.604 231.054  1.00102.88           O  
ATOM    797  ND2 ASN A  90     113.649 153.941 232.598  1.00102.80           N  
ATOM    798  H   ASN A  90     112.893 156.038 230.727  1.00  0.00           H  
ATOM    799  HA  ASN A  90     115.701 156.406 229.853  1.00  0.00           H  
ATOM    800  HB2 ASN A  90     115.687 155.405 232.160  1.00  0.00           H  
ATOM    801  HB3 ASN A  90     116.425 154.391 230.946  1.00  0.00           H  
ATOM    802 HD21 ASN A  90     112.991 153.229 232.882  1.00  0.00           H  
ATOM    803 HD22 ASN A  90     113.640 154.845 233.047  1.00  0.00           H  
ATOM    804  N   TYR A  91     115.456 154.535 228.136  1.00 93.89           N  
ATOM    805  CA  TYR A  91     115.176 153.787 226.919  1.00 93.41           C  
ATOM    806  C   TYR A  91     115.000 152.294 227.160  1.00 94.04           C  
ATOM    807  O   TYR A  91     114.646 151.571 226.223  1.00 95.27           O  
ATOM    808  CB  TYR A  91     116.294 154.017 225.897  1.00 93.42           C  
ATOM    809  CG  TYR A  91     117.359 152.945 225.891  1.00 93.46           C  
ATOM    810  CD1 TYR A  91     118.293 152.860 226.914  1.00 93.60           C  
ATOM    811  CD2 TYR A  91     117.434 152.021 224.858  1.00 92.23           C  
ATOM    812  CE1 TYR A  91     119.268 151.883 226.911  1.00 93.83           C  
ATOM    813  CE2 TYR A  91     118.404 151.041 224.847  1.00 92.78           C  
ATOM    814  CZ  TYR A  91     119.319 150.976 225.875  1.00 93.83           C  
ATOM    815  OH  TYR A  91     120.288 150.001 225.867  1.00 94.24           O  
ATOM    816  H   TYR A  91     116.413 154.783 228.340  1.00  0.00           H  
ATOM    817  HA  TYR A  91     114.248 154.171 226.494  1.00  0.00           H  
ATOM    818  HB2 TYR A  91     116.758 154.986 226.081  1.00  0.00           H  
ATOM    819  HB3 TYR A  91     115.861 154.101 224.900  1.00  0.00           H  
ATOM    820  HD1 TYR A  91     118.265 153.566 227.731  1.00  0.00           H  
ATOM    821  HD2 TYR A  91     116.725 152.062 224.044  1.00  0.00           H  
ATOM    822  HE1 TYR A  91     119.985 151.833 227.717  1.00  0.00           H  
ATOM    823  HE2 TYR A  91     118.444 150.330 224.035  1.00  0.00           H  
ATOM    824  HH  TYR A  91     120.003 149.271 225.312  1.00  0.00           H  
ATOM    825  N   LYS A  92     115.233 151.814 228.379  1.00 97.21           N  
ATOM    826  CA  LYS A  92     115.107 150.395 228.685  1.00 98.84           C  
ATOM    827  C   LYS A  92     113.762 150.034 229.299  1.00 99.69           C  
ATOM    828  O   LYS A  92     113.194 148.992 228.961  1.00 99.99           O  
ATOM    829  CB  LYS A  92     116.231 149.956 229.629  1.00 98.58           C  
ATOM    830  CG  LYS A  92     116.403 148.438 229.858  1.00  0.00           C  
ATOM    831  CD  LYS A  92     116.896 147.644 228.634  1.00  0.00           C  
ATOM    832  CE  LYS A  92     118.248 148.134 228.092  1.00  0.00           C  
ATOM    833  NZ  LYS A  92     118.818 147.188 227.127  1.00  0.00           N1+
ATOM    834  H   LYS A  92     115.506 152.439 229.124  1.00  0.00           H  
ATOM    835  HA  LYS A  92     115.213 149.839 227.754  1.00  0.00           H  
ATOM    836  HB2 LYS A  92     117.175 150.364 229.268  1.00  0.00           H  
ATOM    837  HB3 LYS A  92     116.083 150.431 230.600  1.00  0.00           H  
ATOM    838  HG2 LYS A  92     117.111 148.292 230.674  1.00  0.00           H  
ATOM    839  HG3 LYS A  92     115.469 148.002 230.214  1.00  0.00           H  
ATOM    840  HD2 LYS A  92     116.978 146.593 228.915  1.00  0.00           H  
ATOM    841  HD3 LYS A  92     116.149 147.678 227.840  1.00  0.00           H  
ATOM    842  HE2 LYS A  92     118.137 149.100 227.602  1.00  0.00           H  
ATOM    843  HE3 LYS A  92     118.965 148.260 228.903  1.00  0.00           H  
ATOM    844  HZ1 LYS A  92     118.313 147.220 226.255  1.00  0.00           H  
ATOM    845  HZ2 LYS A  92     119.794 147.412 226.971  1.00  0.00           H  
ATOM    846  HZ3 LYS A  92     118.787 146.257 227.516  1.00  0.00           H  
ATOM    847  N   LYS A  93     113.236 150.871 230.192  1.00100.68           N  
ATOM    848  CA  LYS A  93     111.973 150.598 230.868  1.00101.21           C  
ATOM    849  C   LYS A  93     110.799 151.340 230.241  1.00100.82           C  
ATOM    850  O   LYS A  93     109.762 150.734 229.959  1.00101.84           O  
ATOM    851  CB  LYS A  93     112.083 150.960 232.354  1.00100.92           C  
ATOM    852  CG  LYS A  93     110.965 150.364 233.230  1.00  0.00           C  
ATOM    853  CD  LYS A  93     111.091 150.767 234.707  1.00  0.00           C  
ATOM    854  CE  LYS A  93     109.983 150.159 235.580  1.00  0.00           C  
ATOM    855  NZ  LYS A  93     110.140 150.544 236.991  1.00  0.00           N1+
ATOM    856  H   LYS A  93     113.715 151.730 230.422  1.00  0.00           H  
ATOM    857  HA  LYS A  93     111.775 149.529 230.795  1.00  0.00           H  
ATOM    858  HB2 LYS A  93     113.042 150.612 232.741  1.00  0.00           H  
ATOM    859  HB3 LYS A  93     112.058 152.036 232.472  1.00  0.00           H  
ATOM    860  HG2 LYS A  93     109.988 150.681 232.859  1.00  0.00           H  
ATOM    861  HG3 LYS A  93     110.982 149.276 233.146  1.00  0.00           H  
ATOM    862  HD2 LYS A  93     112.065 150.459 235.088  1.00  0.00           H  
ATOM    863  HD3 LYS A  93     111.056 151.855 234.790  1.00  0.00           H  
ATOM    864  HE2 LYS A  93     109.002 150.487 235.235  1.00  0.00           H  
ATOM    865  HE3 LYS A  93     110.002 149.071 235.514  1.00  0.00           H  
ATOM    866  HZ1 LYS A  93     109.705 151.440 237.149  1.00  0.00           H  
ATOM    867  HZ2 LYS A  93     109.707 149.852 237.583  1.00  0.00           H  
ATOM    868  HZ3 LYS A  93     111.122 150.608 237.216  1.00  0.00           H  
ATOM    869  N   HIS A  94     110.942 152.643 230.012  1.00101.31           N  
ATOM    870  CA  HIS A  94     109.870 153.455 229.453  1.00102.21           C  
ATOM    871  C   HIS A  94     109.771 153.350 227.937  1.00101.92           C  
ATOM    872  O   HIS A  94     109.126 154.199 227.313  1.00101.08           O  
ATOM    873  CB  HIS A  94     110.057 154.920 229.857  1.00101.15           C  
ATOM    874  CG  HIS A  94     110.063 155.043 231.361  1.00  0.00           C  
ATOM    875  ND1 HIS A  94     111.201 154.979 232.129  1.00  0.00           N  
ATOM    876  CD2 HIS A  94     109.050 155.118 232.280  1.00  0.00           C  
ATOM    877  CE1 HIS A  94     110.843 154.958 233.415  1.00  0.00           C  
ATOM    878  NE2 HIS A  94     109.539 154.938 233.574  1.00  0.00           N  
ATOM    879  H   HIS A  94     111.816 153.101 230.227  1.00  0.00           H  
ATOM    880  HA  HIS A  94     108.928 153.107 229.877  1.00  0.00           H  
ATOM    881  HB2 HIS A  94     110.977 155.332 229.444  1.00  0.00           H  
ATOM    882  HB3 HIS A  94     109.267 155.556 229.467  1.00  0.00           H  
ATOM    883  HD2 HIS A  94     107.998 155.239 232.117  1.00  0.00           H  
ATOM    884  HE1 HIS A  94     111.535 154.898 234.244  1.00  0.00           H  
ATOM    885  HE2 HIS A  94     108.896 154.833 234.346  1.00  0.00           H  
ATOM    886  N   THR A  95     110.389 152.338 227.333  1.00101.99           N  
ATOM    887  CA  THR A  95     110.393 152.164 225.889  1.00101.61           C  
ATOM    888  C   THR A  95     110.076 150.716 225.548  1.00101.24           C  
ATOM    889  O   THR A  95     110.563 149.793 226.209  1.00101.95           O  
ATOM    890  CB  THR A  95     111.747 152.564 225.290  1.00100.41           C  
ATOM    891  OG1 THR A  95     112.097 153.879 225.737  1.00101.18           O  
ATOM    892  CG2 THR A  95     111.689 152.553 223.779  1.00 99.01           C  
ATOM    893  H   THR A  95     110.883 151.649 227.881  1.00  0.00           H  
ATOM    894  HA  THR A  95     109.620 152.801 225.459  1.00  0.00           H  
ATOM    895  HB  THR A  95     112.508 151.859 225.624  1.00  0.00           H  
ATOM    896  HG1 THR A  95     112.156 153.887 226.695  1.00  0.00           H  
ATOM    897 HG21 THR A  95     112.660 152.840 223.376  1.00  0.00           H  
ATOM    898 HG22 THR A  95     111.433 151.552 223.432  1.00  0.00           H  
ATOM    899 HG23 THR A  95     110.932 153.259 223.439  1.00  0.00           H  
ATOM    900  N   LYS A  96     109.260 150.522 224.517  1.00 98.37           N  
ATOM    901  CA  LYS A  96     108.847 149.200 224.072  1.00 98.86           C  
ATOM    902  C   LYS A  96     109.437 148.908 222.699  1.00 98.06           C  
ATOM    903  O   LYS A  96     109.574 149.810 221.867  1.00 98.47           O  
ATOM    904  CB  LYS A  96     107.321 149.090 224.020  1.00 98.79           C  
ATOM    905  CG  LYS A  96     106.801 147.667 223.915  1.00 98.33           C  
ATOM    906  CD  LYS A  96     105.282 147.638 223.900  1.00 98.70           C  
ATOM    907  CE  LYS A  96     104.756 146.219 223.761  1.00 98.30           C  
ATOM    908  NZ  LYS A  96     103.268 146.180 223.721  1.00 98.70           N1+
ATOM    909  H   LYS A  96     108.898 151.313 224.004  1.00  0.00           H  
ATOM    910  HA  LYS A  96     109.226 148.461 224.778  1.00  0.00           H  
ATOM    911  HB3 LYS A  96     106.945 149.675 223.180  1.00  0.00           H  
ATOM    912  HB2 LYS A  96     106.894 149.566 224.903  1.00  0.00           H  
ATOM    913  HG3 LYS A  96     107.167 147.084 224.760  1.00  0.00           H  
ATOM    914  HG2 LYS A  96     107.182 147.208 223.003  1.00  0.00           H  
ATOM    915  HD3 LYS A  96     104.916 148.243 223.071  1.00  0.00           H  
ATOM    916  HD2 LYS A  96     104.902 148.077 224.822  1.00  0.00           H  
ATOM    917  HE3 LYS A  96     105.112 145.617 224.597  1.00  0.00           H  
ATOM    918  HE2 LYS A  96     105.155 145.772 222.851  1.00  0.00           H  
ATOM    919  HZ1 LYS A  96     102.932 146.827 223.022  1.00  0.00           H  
ATOM    920  HZ2 LYS A  96     102.961 145.246 223.489  1.00  0.00           H  
ATOM    921  HZ3 LYS A  96     102.900 146.440 224.625  1.00  0.00           H  
ATOM    922  N   GLU A  97     109.786 147.646 222.468  1.00 92.41           N  
ATOM    923  CA  GLU A  97     110.381 147.224 221.208  1.00 91.43           C  
ATOM    924  C   GLU A  97     109.300 146.729 220.258  1.00 92.21           C  
ATOM    925  O   GLU A  97     108.475 145.886 220.628  1.00 93.26           O  
ATOM    926  CB  GLU A  97     111.421 146.129 221.443  1.00 91.12           C  
ATOM    927  CG  GLU A  97     112.790 146.442 220.865  1.00 92.15           C  
ATOM    928  CD  GLU A  97     113.795 145.338 221.119  1.00 92.78           C  
ATOM    929  OE1 GLU A  97     113.802 144.351 220.353  1.00 93.14           O  
ATOM    930  OE2 GLU A  97     114.578 145.457 222.084  1.00 92.11           O1-
ATOM    931  H   GLU A  97     109.641 146.944 223.179  1.00  0.00           H  
ATOM    932  HA  GLU A  97     110.877 148.082 220.753  1.00  0.00           H  
ATOM    933  HB3 GLU A  97     111.058 145.190 221.025  1.00  0.00           H  
ATOM    934  HB2 GLU A  97     111.514 145.943 222.513  1.00  0.00           H  
ATOM    935  HG3 GLU A  97     113.160 147.374 221.293  1.00  0.00           H  
ATOM    936  HG2 GLU A  97     112.700 146.610 219.792  1.00  0.00           H  
ATOM    937  N   PHE A  98     109.309 147.252 219.038  1.00 90.56           N  
ATOM    938  CA  PHE A  98     108.362 146.888 217.999  1.00 90.09           C  
ATOM    939  C   PHE A  98     109.117 146.552 216.722  1.00 90.65           C  
ATOM    940  O   PHE A  98     110.218 147.063 216.501  1.00 93.43           O  
ATOM    941  CB  PHE A  98     107.372 148.030 217.730  1.00 90.12           C  
ATOM    942  CG  PHE A  98     106.240 148.091 218.711  1.00 90.82           C  
ATOM    943  CD1 PHE A  98     105.610 146.933 219.134  1.00 91.13           C  
ATOM    944  CD2 PHE A  98     105.805 149.306 219.212  1.00 91.75           C  
ATOM    945  CE1 PHE A  98     104.567 146.985 220.039  1.00 91.74           C  
ATOM    946  CE2 PHE A  98     104.762 149.366 220.116  1.00 92.51           C  
ATOM    947  CZ  PHE A  98     104.142 148.203 220.530  1.00 92.16           C  
ATOM    948  H   PHE A  98     110.002 147.944 218.790  1.00  0.00           H  
ATOM    949  HA  PHE A  98     107.806 146.008 218.322  1.00  0.00           H  
ATOM    950  HB3 PHE A  98     106.971 147.931 216.721  1.00  0.00           H  
ATOM    951  HB2 PHE A  98     107.906 148.980 217.735  1.00  0.00           H  
ATOM    952  HD1 PHE A  98     105.932 145.974 218.756  1.00  0.00           H  
ATOM    953  HD2 PHE A  98     106.282 150.222 218.897  1.00  0.00           H  
ATOM    954  HE1 PHE A  98     104.086 146.073 220.361  1.00  0.00           H  
ATOM    955  HE2 PHE A  98     104.433 150.321 220.498  1.00  0.00           H  
ATOM    956  HZ  PHE A  98     103.326 148.246 221.236  1.00  0.00           H  
ATOM    957  N   PRO A  99     108.553 145.696 215.869  1.00 88.47           N  
ATOM    958  CA  PRO A  99     109.257 145.316 214.637  1.00 87.88           C  
ATOM    959  C   PRO A  99     109.563 146.527 213.768  1.00 87.75           C  
ATOM    960  O   PRO A  99     108.775 147.471 213.681  1.00 87.85           O  
ATOM    961  CB  PRO A  99     108.275 144.363 213.948  1.00 88.39           C  
ATOM    962  CG  PRO A  99     107.436 143.824 215.052  1.00 89.13           C  
ATOM    963  CD  PRO A  99     107.303 144.938 216.047  1.00 89.39           C  
ATOM    964  HA  PRO A  99     110.179 144.789 214.881  1.00  0.00           H  
ATOM    965  HB3 PRO A  99     108.829 143.547 213.484  1.00  0.00           H  
ATOM    966  HB2 PRO A  99     107.647 144.928 213.259  1.00  0.00           H  
ATOM    967  HG3 PRO A  99     107.948 142.982 215.518  1.00  0.00           H  
ATOM    968  HG2 PRO A  99     106.451 143.565 214.665  1.00  0.00           H  
ATOM    969  HD2 PRO A  99     106.458 145.568 215.771  1.00  0.00           H  
ATOM    970  HD3 PRO A  99     107.276 144.520 217.053  1.00  0.00           H  
ATOM    971  N   THR A 100     110.729 146.491 213.128  1.00 85.01           N  
ATOM    972  CA  THR A 100     111.195 147.624 212.342  1.00 84.79           C  
ATOM    973  C   THR A 100     110.317 147.834 211.114  1.00 84.64           C  
ATOM    974  O   THR A 100     109.712 146.899 210.583  1.00 85.43           O  
ATOM    975  CB  THR A 100     112.648 147.419 211.913  1.00 84.39           C  
ATOM    976  OG1 THR A 100     113.071 148.528 211.111  1.00 83.43           O  
ATOM    977  CG2 THR A 100     112.794 146.137 211.109  1.00 83.58           C  
ATOM    978  H   THR A 100     111.310 145.666 213.182  1.00  0.00           H  
ATOM    979  HA  THR A 100     111.141 148.519 212.962  1.00  0.00           H  
ATOM    980  HB  THR A 100     113.278 147.358 212.800  1.00  0.00           H  
ATOM    981  HG1 THR A 100     113.989 148.732 211.304  1.00  0.00           H  
ATOM    982 HG21 THR A 100     113.835 146.010 210.813  1.00  0.00           H  
ATOM    983 HG22 THR A 100     112.483 145.288 211.718  1.00  0.00           H  
ATOM    984 HG23 THR A 100     112.168 146.193 210.218  1.00  0.00           H  
ATOM    985  N   ASP A 101     110.246 149.092 210.669  1.00 82.68           N  
ATOM    986  CA  ASP A 101     109.440 149.436 209.505  1.00 82.90           C  
ATOM    987  C   ASP A 101     110.148 150.426 208.586  1.00 85.13           C  
ATOM    988  O   ASP A 101     109.485 151.094 207.784  1.00 87.08           O  
ATOM    989  CB  ASP A 101     108.088 150.012 209.934  1.00 83.70           C  
ATOM    990  CG  ASP A 101     108.208 150.966 211.104  1.00 84.88           C  
ATOM    991  OD1 ASP A 101     109.273 150.977 211.755  1.00 85.42           O  
ATOM    992  OD2 ASP A 101     107.238 151.706 211.372  1.00 85.31           O1-
ATOM    993  H   ASP A 101     110.757 149.824 211.141  1.00  0.00           H  
ATOM    994  HA  ASP A 101     109.255 148.523 208.940  1.00  0.00           H  
ATOM    995  HB2 ASP A 101     107.414 149.197 210.199  1.00  0.00           H  
ATOM    996  HB3 ASP A 101     107.630 150.529 209.091  1.00  0.00           H  
ATOM    997  N   ALA A 102     111.472 150.541 208.682  1.00 78.04           N  
ATOM    998  CA  ALA A 102     112.246 151.455 207.838  1.00 75.90           C  
ATOM    999  C   ALA A 102     113.512 150.720 207.401  1.00 73.53           C  
ATOM   1000  O   ALA A 102     114.537 150.766 208.084  1.00 76.32           O  
ATOM   1001  CB  ALA A 102     112.568 152.749 208.572  1.00 74.49           C  
ATOM   1002  H   ALA A 102     111.980 149.986 209.356  1.00  0.00           H  
ATOM   1003  HA  ALA A 102     111.658 151.694 206.952  1.00  0.00           H  
ATOM   1004  HB1 ALA A 102     113.143 153.405 207.918  1.00  0.00           H  
ATOM   1005  HB2 ALA A 102     111.641 153.245 208.859  1.00  0.00           H  
ATOM   1006  HB3 ALA A 102     113.151 152.525 209.465  1.00  0.00           H  
ATOM   1007  N   PHE A 103     113.431 150.045 206.258  1.00 70.97           N  
ATOM   1008  CA  PHE A 103     114.576 149.333 205.713  1.00 70.34           C  
ATOM   1009  C   PHE A 103     114.357 149.121 204.225  1.00 72.25           C  
ATOM   1010  O   PHE A 103     113.240 149.246 203.719  1.00 78.23           O  
ATOM   1011  CB  PHE A 103     114.804 147.996 206.424  1.00 73.01           C  
ATOM   1012  CG  PHE A 103     113.607 147.093 206.422  1.00 75.32           C  
ATOM   1013  CD1 PHE A 103     112.639 147.201 207.406  1.00 76.60           C  
ATOM   1014  CD2 PHE A 103     113.457 146.123 205.446  1.00 74.50           C  
ATOM   1015  CE1 PHE A 103     111.540 146.368 207.410  1.00 76.16           C  
ATOM   1016  CE2 PHE A 103     112.361 145.286 205.446  1.00 75.98           C  
ATOM   1017  CZ  PHE A 103     111.401 145.408 206.430  1.00 77.22           C  
ATOM   1018  H   PHE A 103     112.560 150.019 205.748  1.00  0.00           H  
ATOM   1019  HA  PHE A 103     115.463 149.952 205.847  1.00  0.00           H  
ATOM   1020  HB2 PHE A 103     115.115 148.182 207.452  1.00  0.00           H  
ATOM   1021  HB3 PHE A 103     115.646 147.480 205.963  1.00  0.00           H  
ATOM   1022  HD1 PHE A 103     112.739 147.944 208.183  1.00  0.00           H  
ATOM   1023  HD2 PHE A 103     114.203 146.015 204.673  1.00  0.00           H  
ATOM   1024  HE1 PHE A 103     110.789 146.468 208.180  1.00  0.00           H  
ATOM   1025  HE2 PHE A 103     112.254 144.536 204.676  1.00  0.00           H  
ATOM   1026  HZ  PHE A 103     110.542 144.753 206.433  1.00  0.00           H  
ATOM   1027  N   GLY A 104     115.443 148.800 203.530  1.00 65.39           N  
ATOM   1028  CA  GLY A 104     115.372 148.569 202.102  1.00 65.83           C  
ATOM   1029  C   GLY A 104     116.448 149.304 201.334  1.00 68.41           C  
ATOM   1030  O   GLY A 104     117.562 149.487 201.834  1.00 72.42           O  
ATOM   1031  H   GLY A 104     116.334 148.714 203.997  1.00  0.00           H  
ATOM   1032  HA3 GLY A 104     114.392 148.874 201.734  1.00  0.00           H  
ATOM   1033  HA2 GLY A 104     115.451 147.500 201.904  1.00  0.00           H  
ATOM   1034  N   ASP A 105     116.129 149.729 200.116  1.00 65.95           N  
ATOM   1035  CA  ASP A 105     117.067 150.447 199.266  1.00 63.72           C  
ATOM   1036  C   ASP A 105     116.734 151.931 199.282  1.00 63.76           C  
ATOM   1037  O   ASP A 105     115.601 152.320 198.986  1.00 71.05           O  
ATOM   1038  CB  ASP A 105     117.027 149.912 197.835  1.00 65.51           C  
ATOM   1039  CG  ASP A 105     117.353 148.435 197.756  1.00 68.15           C  
ATOM   1040  OD1 ASP A 105     117.515 147.803 198.821  1.00 67.91           O  
ATOM   1041  OD2 ASP A 105     117.446 147.904 196.630  1.00 68.58           O1-
ATOM   1042  H   ASP A 105     115.205 149.557 199.747  1.00  0.00           H  
ATOM   1043  HA  ASP A 105     118.073 150.310 199.662  1.00  0.00           H  
ATOM   1044  HB2 ASP A 105     117.731 150.472 197.219  1.00  0.00           H  
ATOM   1045  HB3 ASP A 105     116.039 150.088 197.410  1.00  0.00           H  
ATOM   1046  N   ILE A 106     117.720 152.750 199.626  1.00 63.43           N  
ATOM   1047  CA  ILE A 106     117.558 154.197 199.684  1.00 63.69           C  
ATOM   1048  C   ILE A 106     118.058 154.795 198.378  1.00 66.27           C  
ATOM   1049  O   ILE A 106     119.015 154.292 197.775  1.00 71.83           O  
ATOM   1050  CB  ILE A 106     118.300 154.790 200.899  1.00 65.54           C  
ATOM   1051  CG1 ILE A 106     117.969 156.273 201.066  1.00 67.24           C  
ATOM   1052  CG2 ILE A 106     119.800 154.575 200.781  1.00 67.68           C  
ATOM   1053  CD1 ILE A 106     118.109 156.768 202.486  1.00 69.17           C  
ATOM   1054  H   ILE A 106     118.628 152.376 199.861  1.00  0.00           H  
ATOM   1055  HA  ILE A 106     116.496 154.422 199.783  1.00  0.00           H  
ATOM   1056  HB  ILE A 106     117.955 154.267 201.791  1.00  0.00           H  
ATOM   1057 HG13 ILE A 106     116.953 156.458 200.717  1.00  0.00           H  
ATOM   1058 HG12 ILE A 106     118.612 156.863 200.412  1.00  0.00           H  
ATOM   1059 HG21 ILE A 106     120.298 155.003 201.651  1.00  0.00           H  
ATOM   1060 HG22 ILE A 106     120.012 153.507 200.730  1.00  0.00           H  
ATOM   1061 HG23 ILE A 106     120.167 155.061 199.877  1.00  0.00           H  
ATOM   1062 HD11 ILE A 106     117.858 157.828 202.528  1.00  0.00           H  
ATOM   1063 HD12 ILE A 106     117.434 156.209 203.134  1.00  0.00           H  
ATOM   1064 HD13 ILE A 106     119.136 156.624 202.822  1.00  0.00           H  
ATOM   1065  N   GLN A 107     117.395 155.855 197.924  1.00 65.84           N  
ATOM   1066  CA  GLN A 107     117.744 156.517 196.678  1.00 66.43           C  
ATOM   1067  C   GLN A 107     117.894 158.011 196.916  1.00 68.29           C  
ATOM   1068  O   GLN A 107     117.179 158.603 197.729  1.00 71.28           O  
ATOM   1069  CB  GLN A 107     116.690 156.266 195.592  1.00 67.74           C  
ATOM   1070  CG  GLN A 107     116.909 157.014 194.229  1.00  0.00           C  
ATOM   1071  CD  GLN A 107     115.628 157.584 193.609  1.00  0.00           C  
ATOM   1072  OE1 GLN A 107     114.655 156.865 193.397  1.00  0.00           O  
ATOM   1073  NE2 GLN A 107     115.606 158.873 193.295  1.00  0.00           N  
ATOM   1074  H   GLN A 107     116.618 156.228 198.450  1.00  0.00           H  
ATOM   1075  HA  GLN A 107     118.700 156.123 196.332  1.00  0.00           H  
ATOM   1076  HB2 GLN A 107     116.601 155.196 195.422  1.00  0.00           H  
ATOM   1077  HB3 GLN A 107     115.722 156.561 196.001  1.00  0.00           H  
ATOM   1078  HG2 GLN A 107     117.590 157.851 194.288  1.00  0.00           H  
ATOM   1079  HG3 GLN A 107     117.416 156.371 193.515  1.00  0.00           H  
ATOM   1080 HE21 GLN A 107     114.804 159.251 192.817  1.00  0.00           H  
ATOM   1081 HE22 GLN A 107     116.386 159.496 193.469  1.00  0.00           H  
ATOM   1082  N   PHE A 108     118.832 158.616 196.193  1.00 64.96           N  
ATOM   1083  CA  PHE A 108     119.119 160.036 196.308  1.00 64.30           C  
ATOM   1084  C   PHE A 108     119.108 160.666 194.923  1.00 69.56           C  
ATOM   1085  O   PHE A 108     119.286 159.988 193.908  1.00 70.40           O  
ATOM   1086  CB  PHE A 108     120.471 160.284 196.989  1.00 65.44           C  
ATOM   1087  CG  PHE A 108     120.614 159.608 198.321  1.00 64.70           C  
ATOM   1088  CD1 PHE A 108     121.069 158.305 198.406  1.00 63.83           C  
ATOM   1089  CD2 PHE A 108     120.300 160.278 199.489  1.00 65.59           C  
ATOM   1090  CE1 PHE A 108     121.202 157.683 199.627  1.00 64.17           C  
ATOM   1091  CE2 PHE A 108     120.432 159.659 200.713  1.00 64.68           C  
ATOM   1092  CZ  PHE A 108     120.883 158.361 200.782  1.00 65.21           C  
ATOM   1093  H   PHE A 108     119.379 158.086 195.530  1.00  0.00           H  
ATOM   1094  HA  PHE A 108     118.337 160.501 196.908  1.00  0.00           H  
ATOM   1095  HB2 PHE A 108     120.624 161.356 197.110  1.00  0.00           H  
ATOM   1096  HB3 PHE A 108     121.274 159.956 196.329  1.00  0.00           H  
ATOM   1097  HD1 PHE A 108     121.325 157.763 197.508  1.00  0.00           H  
ATOM   1098  HD2 PHE A 108     119.947 161.298 199.448  1.00  0.00           H  
ATOM   1099  HE1 PHE A 108     121.556 156.664 199.678  1.00  0.00           H  
ATOM   1100  HE2 PHE A 108     120.181 160.193 201.618  1.00  0.00           H  
ATOM   1101  HZ  PHE A 108     120.987 157.874 201.740  1.00  0.00           H  
ATOM   1102  N   GLU A 109     118.890 161.976 194.900  1.00 76.53           N  
ATOM   1103  CA  GLU A 109     118.828 162.771 193.660  1.00 76.13           C  
ATOM   1104  C   GLU A 109     117.681 162.212 192.811  1.00 76.61           C  
ATOM   1105  O   GLU A 109     116.622 161.868 193.357  1.00 76.89           O  
ATOM   1106  CB  GLU A 109     120.184 162.782 192.983  1.00 75.40           C  
ATOM   1107  CG  GLU A 109     121.343 163.224 193.916  1.00  0.00           C  
ATOM   1108  CD  GLU A 109     122.730 163.053 193.297  1.00  0.00           C  
ATOM   1109  OE1 GLU A 109     122.840 163.168 192.058  1.00  0.00           O  
ATOM   1110  OE2 GLU A 109     123.670 162.801 194.082  1.00  0.00           O1-
ATOM   1111  H   GLU A 109     118.756 162.481 195.764  1.00  0.00           H  
ATOM   1112  HA  GLU A 109     118.578 163.797 193.930  1.00  0.00           H  
ATOM   1113  HB2 GLU A 109     120.416 161.808 192.549  1.00  0.00           H  
ATOM   1114  HB3 GLU A 109     120.148 163.474 192.140  1.00  0.00           H  
ATOM   1115  HG2 GLU A 109     121.217 164.270 194.197  1.00  0.00           H  
ATOM   1116  HG3 GLU A 109     121.344 162.654 194.844  1.00  0.00           H  
ATOM   1117  N   THR A 110     117.849 162.109 191.494  1.00 84.30           N  
ATOM   1118  CA  THR A 110     116.809 161.613 190.603  1.00 84.89           C  
ATOM   1119  C   THR A 110     117.141 160.252 190.011  1.00 85.22           C  
ATOM   1120  O   THR A 110     116.329 159.325 190.095  1.00 84.85           O  
ATOM   1121  CB  THR A 110     116.558 162.620 189.471  1.00 84.02           C  
ATOM   1122  OG1 THR A 110     117.783 162.965 188.830  1.00  0.00           O  
ATOM   1123  CG2 THR A 110     115.938 163.932 189.975  1.00  0.00           C  
ATOM   1124  H   THR A 110     118.726 162.381 191.074  1.00  0.00           H  
ATOM   1125  HA  THR A 110     115.889 161.516 191.179  1.00  0.00           H  
ATOM   1126  HB  THR A 110     115.890 162.180 188.727  1.00  0.00           H  
ATOM   1127  HG1 THR A 110     117.589 163.596 188.128  1.00  0.00           H  
ATOM   1128 HG21 THR A 110     115.730 164.617 189.152  1.00  0.00           H  
ATOM   1129 HG22 THR A 110     114.994 163.744 190.487  1.00  0.00           H  
ATOM   1130 HG23 THR A 110     116.593 164.448 190.678  1.00  0.00           H  
ATOM   1131  N   LEU A 111     118.317 160.108 189.411  1.00 88.90           N  
ATOM   1132  CA  LEU A 111     118.765 158.853 188.823  1.00 89.53           C  
ATOM   1133  C   LEU A 111     120.102 158.427 189.416  1.00 89.56           C  
ATOM   1134  O   LEU A 111     120.950 157.845 188.737  1.00 89.48           O  
ATOM   1135  CB  LEU A 111     118.860 158.966 187.303  1.00 87.59           C  
ATOM   1136  CG  LEU A 111     117.544 159.344 186.581  1.00  0.00           C  
ATOM   1137  CD1 LEU A 111     117.808 159.646 185.098  1.00  0.00           C  
ATOM   1138  CD2 LEU A 111     116.446 158.273 186.742  1.00  0.00           C  
ATOM   1139  H   LEU A 111     118.950 160.892 189.346  1.00  0.00           H  
ATOM   1140  HA  LEU A 111     118.029 158.085 189.061  1.00  0.00           H  
ATOM   1141  HB2 LEU A 111     119.623 159.707 187.056  1.00  0.00           H  
ATOM   1142  HB3 LEU A 111     119.219 158.024 186.883  1.00  0.00           H  
ATOM   1143  HG  LEU A 111     117.167 160.272 187.014  1.00  0.00           H  
ATOM   1144 HD11 LEU A 111     116.882 159.861 184.564  1.00  0.00           H  
ATOM   1145 HD12 LEU A 111     118.455 160.517 184.984  1.00  0.00           H  
ATOM   1146 HD13 LEU A 111     118.293 158.806 184.599  1.00  0.00           H  
ATOM   1147 HD21 LEU A 111     116.008 157.983 185.786  1.00  0.00           H  
ATOM   1148 HD22 LEU A 111     116.821 157.361 187.206  1.00  0.00           H  
ATOM   1149 HD23 LEU A 111     115.634 158.643 187.370  1.00  0.00           H  
ATOM   1150  N   GLY A 112     120.302 158.713 190.701  1.00 86.67           N  
ATOM   1151  CA  GLY A 112     121.540 158.379 191.369  1.00 86.33           C  
ATOM   1152  C   GLY A 112     121.638 156.905 191.708  1.00 87.52           C  
ATOM   1153  O   GLY A 112     120.712 156.118 191.513  1.00 87.11           O  
ATOM   1154  H   GLY A 112     119.579 159.175 191.234  1.00  0.00           H  
ATOM   1155  HA3 GLY A 112     121.629 158.967 192.282  1.00  0.00           H  
ATOM   1156  HA2 GLY A 112     122.381 158.662 190.736  1.00  0.00           H  
ATOM   1157  N   LYS A 113     122.803 156.530 192.228  1.00 83.51           N  
ATOM   1158  CA  LYS A 113     123.044 155.144 192.603  1.00 81.91           C  
ATOM   1159  C   LYS A 113     122.190 154.759 193.804  1.00 82.06           C  
ATOM   1160  O   LYS A 113     122.057 155.522 194.765  1.00 82.24           O  
ATOM   1161  CB  LYS A 113     124.523 154.928 192.917  1.00 81.01           C  
ATOM   1162  CG  LYS A 113     124.924 153.469 193.028  1.00 82.15           C  
ATOM   1163  CD  LYS A 113     126.422 153.324 193.225  1.00 82.35           C  
ATOM   1164  CE  LYS A 113     126.817 151.865 193.374  1.00 82.33           C  
ATOM   1165  NZ  LYS A 113     128.280 151.707 193.601  1.00 81.82           N1+
ATOM   1166  H   LYS A 113     123.536 157.211 192.368  1.00  0.00           H  
ATOM   1167  HA  LYS A 113     122.771 154.505 191.764  1.00  0.00           H  
ATOM   1168  HB3 LYS A 113     124.775 155.443 193.844  1.00  0.00           H  
ATOM   1169  HB2 LYS A 113     125.129 155.412 192.152  1.00  0.00           H  
ATOM   1170  HG3 LYS A 113     124.624 152.940 192.123  1.00  0.00           H  
ATOM   1171  HG2 LYS A 113     124.402 153.012 193.868  1.00  0.00           H  
ATOM   1172  HD3 LYS A 113     126.726 153.875 194.115  1.00  0.00           H  
ATOM   1173  HD2 LYS A 113     126.944 153.756 192.371  1.00  0.00           H  
ATOM   1174  HE3 LYS A 113     126.528 151.318 192.477  1.00  0.00           H  
ATOM   1175  HE2 LYS A 113     126.271 151.425 194.208  1.00  0.00           H  
ATOM   1176  HZ1 LYS A 113     128.510 150.725 193.649  1.00  0.00           H  
ATOM   1177  HZ2 LYS A 113     128.787 152.134 192.839  1.00  0.00           H  
ATOM   1178  HZ3 LYS A 113     128.537 152.155 194.469  1.00  0.00           H  
ATOM   1179  N   LYS A 114     121.606 153.566 193.742  1.00 77.42           N  
ATOM   1180  CA  LYS A 114     120.750 153.081 194.815  1.00 76.15           C  
ATOM   1181  C   LYS A 114     121.597 152.590 195.981  1.00 77.64           C  
ATOM   1182  O   LYS A 114     122.570 151.854 195.787  1.00 80.69           O  
ATOM   1183  CB  LYS A 114     119.844 151.960 194.308  1.00 77.03           C  
ATOM   1184  CG  LYS A 114     119.148 152.273 192.994  1.00 78.62           C  
ATOM   1185  CD  LYS A 114     118.338 153.556 193.091  1.00 79.07           C  
ATOM   1186  CE  LYS A 114     116.869 153.266 193.342  1.00 79.17           C  
ATOM   1187  NZ  LYS A 114     116.001 154.389 192.893  1.00 79.91           N1+
ATOM   1188  H   LYS A 114     121.752 152.974 192.937  1.00  0.00           H  
ATOM   1189  HA  LYS A 114     120.125 153.904 195.161  1.00  0.00           H  
ATOM   1190  HB2 LYS A 114     119.096 151.729 195.067  1.00  0.00           H  
ATOM   1191  HB3 LYS A 114     120.427 151.045 194.199  1.00  0.00           H  
ATOM   1192  HG2 LYS A 114     118.489 151.447 192.727  1.00  0.00           H  
ATOM   1193  HG3 LYS A 114     119.892 152.373 192.204  1.00  0.00           H  
ATOM   1194  HD3 LYS A 114     118.443 154.122 192.166  1.00  0.00           H  
ATOM   1195  HD2 LYS A 114     118.730 154.172 193.901  1.00  0.00           H  
ATOM   1196  HE3 LYS A 114     116.711 153.088 194.406  1.00  0.00           H  
ATOM   1197  HE2 LYS A 114     116.584 152.355 192.816  1.00  0.00           H  
ATOM   1198  HZ1 LYS A 114     116.130 154.540 191.903  1.00  0.00           H  
ATOM   1199  HZ2 LYS A 114     115.034 154.161 193.075  1.00  0.00           H  
ATOM   1200  HZ3 LYS A 114     116.249 155.229 193.396  1.00  0.00           H  
ATOM   1201  N   GLY A 115     121.227 152.998 197.190  1.00 69.57           N  
ATOM   1202  CA  GLY A 115     121.920 152.605 198.394  1.00 67.84           C  
ATOM   1203  C   GLY A 115     121.156 151.569 199.192  1.00 66.87           C  
ATOM   1204  O   GLY A 115     120.250 150.897 198.689  1.00 72.23           O  
ATOM   1205  H   GLY A 115     120.430 153.609 197.295  1.00  0.00           H  
ATOM   1206  HA3 GLY A 115     122.095 153.484 199.015  1.00  0.00           H  
ATOM   1207  HA2 GLY A 115     122.902 152.210 198.134  1.00  0.00           H  
ATOM   1208  N   LYS A 116     121.535 151.436 200.460  1.00 62.22           N  
ATOM   1209  CA  LYS A 116     120.874 150.520 201.376  1.00 62.71           C  
ATOM   1210  C   LYS A 116     120.766 151.175 202.744  1.00 65.09           C  
ATOM   1211  O   LYS A 116     121.603 152.000 203.121  1.00 70.23           O  
ATOM   1212  CB  LYS A 116     121.626 149.190 201.489  1.00 64.93           C  
ATOM   1213  CG  LYS A 116     121.431 148.265 200.303  1.00 64.57           C  
ATOM   1214  CD  LYS A 116     120.427 147.172 200.617  1.00 65.52           C  
ATOM   1215  CE  LYS A 116     120.554 146.015 199.643  1.00 67.52           C  
ATOM   1216  NZ  LYS A 116     121.964 145.797 199.219  1.00 66.99           N1+
ATOM   1217  H   LYS A 116     122.306 151.982 200.816  1.00  0.00           H  
ATOM   1218  HA  LYS A 116     119.869 150.321 201.005  1.00  0.00           H  
ATOM   1219  HB3 LYS A 116     121.319 148.678 202.401  1.00  0.00           H  
ATOM   1220  HB2 LYS A 116     122.690 149.387 201.623  1.00  0.00           H  
ATOM   1221  HG3 LYS A 116     122.386 147.814 200.034  1.00  0.00           H  
ATOM   1222  HG2 LYS A 116     121.083 148.842 199.446  1.00  0.00           H  
ATOM   1223  HD3 LYS A 116     119.418 147.581 200.565  1.00  0.00           H  
ATOM   1224  HD2 LYS A 116     120.589 146.811 201.633  1.00  0.00           H  
ATOM   1225  HE2 LYS A 116     119.938 146.210 198.766  1.00  0.00           H  
ATOM   1226  HE3 LYS A 116     120.170 145.106 200.107  1.00  0.00           H  
ATOM   1227  HZ1 LYS A 116     122.094 144.828 198.967  1.00  0.00           H  
ATOM   1228  HZ2 LYS A 116     122.171 146.383 198.423  1.00  0.00           H  
ATOM   1229  HZ3 LYS A 116     122.585 146.033 199.980  1.00  0.00           H  
ATOM   1230  N   TYR A 117     119.727 150.800 203.485  1.00 61.34           N  
ATOM   1231  CA  TYR A 117     119.509 151.348 204.816  1.00 60.35           C  
ATOM   1232  C   TYR A 117     118.628 150.392 205.602  1.00 63.46           C  
ATOM   1233  O   TYR A 117     117.941 149.540 205.032  1.00 70.44           O  
ATOM   1234  CB  TYR A 117     118.871 152.738 204.757  1.00 62.94           C  
ATOM   1235  CG  TYR A 117     117.378 152.709 204.537  1.00 64.44           C  
ATOM   1236  CD1 TYR A 117     116.849 152.440 203.284  1.00 68.17           C  
ATOM   1237  CD2 TYR A 117     116.498 152.947 205.581  1.00 63.52           C  
ATOM   1238  CE1 TYR A 117     115.488 152.410 203.078  1.00 65.76           C  
ATOM   1239  CE2 TYR A 117     115.137 152.918 205.384  1.00 64.08           C  
ATOM   1240  CZ  TYR A 117     114.636 152.650 204.131  1.00 65.95           C  
ATOM   1241  OH  TYR A 117     113.276 152.621 203.930  1.00 72.48           O  
ATOM   1242  H   TYR A 117     119.070 150.122 203.127  1.00  0.00           H  
ATOM   1243  HA  TYR A 117     120.472 151.428 205.321  1.00  0.00           H  
ATOM   1244  HB2 TYR A 117     119.342 153.319 203.964  1.00  0.00           H  
ATOM   1245  HB3 TYR A 117     119.090 153.276 205.679  1.00  0.00           H  
ATOM   1246  HD1 TYR A 117     117.507 152.250 202.449  1.00  0.00           H  
ATOM   1247  HD2 TYR A 117     116.878 153.160 206.569  1.00  0.00           H  
ATOM   1248  HE1 TYR A 117     115.095 152.199 202.094  1.00  0.00           H  
ATOM   1249  HE2 TYR A 117     114.468 153.105 206.211  1.00  0.00           H  
ATOM   1250  HH  TYR A 117     112.839 153.120 204.624  1.00  0.00           H  
ATOM   1251  N   ILE A 118     118.655 150.550 206.921  1.00 62.32           N  
ATOM   1252  CA  ILE A 118     117.827 149.748 207.814  1.00 60.51           C  
ATOM   1253  C   ILE A 118     117.752 150.462 209.155  1.00 63.06           C  
ATOM   1254  O   ILE A 118     118.739 151.030 209.628  1.00 63.18           O  
ATOM   1255  CB  ILE A 118     118.379 148.309 207.954  1.00 61.09           C  
ATOM   1256  CG1 ILE A 118     117.471 147.469 208.850  1.00 62.73           C  
ATOM   1257  CG2 ILE A 118     119.797 148.322 208.495  1.00 65.39           C  
ATOM   1258  CD1 ILE A 118     117.971 146.067 209.071  1.00 66.17           C  
ATOM   1259  H   ILE A 118     119.263 151.243 207.334  1.00  0.00           H  
ATOM   1260  HA  ILE A 118     116.822 149.693 207.396  1.00  0.00           H  
ATOM   1261  HB  ILE A 118     118.396 147.853 206.964  1.00  0.00           H  
ATOM   1262 HG13 ILE A 118     116.471 147.432 208.419  1.00  0.00           H  
ATOM   1263 HG12 ILE A 118     117.352 147.967 209.813  1.00  0.00           H  
ATOM   1264 HG21 ILE A 118     120.162 147.299 208.584  1.00  0.00           H  
ATOM   1265 HG22 ILE A 118     120.441 148.879 207.814  1.00  0.00           H  
ATOM   1266 HG23 ILE A 118     119.808 148.798 209.476  1.00  0.00           H  
ATOM   1267 HD11 ILE A 118     117.276 145.530 209.716  1.00  0.00           H  
ATOM   1268 HD12 ILE A 118     118.048 145.553 208.113  1.00  0.00           H  
ATOM   1269 HD13 ILE A 118     118.952 146.101 209.544  1.00  0.00           H  
ATOM   1270  N   ARG A 119     116.566 150.443 209.755  1.00 70.78           N  
ATOM   1271  CA  ARG A 119     116.342 151.018 211.073  1.00 67.63           C  
ATOM   1272  C   ARG A 119     116.406 149.908 212.112  1.00 70.49           C  
ATOM   1273  O   ARG A 119     115.796 148.849 211.934  1.00 74.29           O  
ATOM   1274  CB  ARG A 119     114.994 151.736 211.139  1.00 67.78           C  
ATOM   1275  CG  ARG A 119     114.522 152.049 212.547  1.00 67.42           C  
ATOM   1276  CD  ARG A 119     113.013 152.186 212.600  1.00 67.93           C  
ATOM   1277  NE  ARG A 119     112.580 153.041 213.697  1.00 68.59           N  
ATOM   1278  CZ  ARG A 119     111.547 153.869 213.639  1.00 70.54           C  
ATOM   1279  NH1 ARG A 119     110.813 153.982 212.544  1.00 71.98           N  
ATOM   1280  NH2 ARG A 119     111.240 154.600 214.706  1.00 70.93           N1+
ATOM   1281  H   ARG A 119     115.774 150.017 209.295  1.00  0.00           H  
ATOM   1282  HA  ARG A 119     117.133 151.738 211.280  1.00  0.00           H  
ATOM   1283  HB3 ARG A 119     114.240 151.136 210.630  1.00  0.00           H  
ATOM   1284  HB2 ARG A 119     115.048 152.660 210.563  1.00  0.00           H  
ATOM   1285  HG3 ARG A 119     114.983 152.977 212.886  1.00  0.00           H  
ATOM   1286  HG2 ARG A 119     114.838 151.253 213.221  1.00  0.00           H  
ATOM   1287  HD3 ARG A 119     112.563 151.199 212.710  1.00  0.00           H  
ATOM   1288  HD2 ARG A 119     112.653 152.596 211.657  1.00  0.00           H  
ATOM   1289  HE  ARG A 119     113.126 152.973 214.544  1.00  0.00           H  
ATOM   1290 HH11 ARG A 119     110.030 154.620 212.524  1.00  0.00           H  
ATOM   1291 HH12 ARG A 119     111.035 153.430 211.728  1.00  0.00           H  
ATOM   1292 HH21 ARG A 119     110.455 155.235 214.674  1.00  0.00           H  
ATOM   1293 HH22 ARG A 119     111.792 154.521 215.548  1.00  0.00           H  
ATOM   1294  N   LEU A 120     117.146 150.153 213.188  1.00 65.90           N  
ATOM   1295  CA  LEU A 120     117.399 149.136 214.195  1.00 66.25           C  
ATOM   1296  C   LEU A 120     117.657 149.806 215.537  1.00 70.96           C  
ATOM   1297  O   LEU A 120     117.905 151.011 215.614  1.00 71.27           O  
ATOM   1298  CB  LEU A 120     118.565 148.232 213.775  1.00 68.03           C  
ATOM   1299  CG  LEU A 120     119.780 148.915 213.137  1.00 66.69           C  
ATOM   1300  CD1 LEU A 120     120.673 149.587 214.152  1.00 69.43           C  
ATOM   1301  CD2 LEU A 120     120.575 147.905 212.325  1.00 65.24           C  
ATOM   1302  H   LEU A 120     117.552 151.068 213.324  1.00  0.00           H  
ATOM   1303  HA  LEU A 120     116.505 148.519 214.288  1.00  0.00           H  
ATOM   1304  HB2 LEU A 120     118.195 147.458 213.102  1.00  0.00           H  
ATOM   1305  HB3 LEU A 120     118.893 147.647 214.635  1.00  0.00           H  
ATOM   1306  HG  LEU A 120     119.414 149.681 212.453  1.00  0.00           H  
ATOM   1307 HD11 LEU A 120     121.516 150.053 213.643  1.00  0.00           H  
ATOM   1308 HD12 LEU A 120     120.106 150.349 214.688  1.00  0.00           H  
ATOM   1309 HD13 LEU A 120     121.042 148.845 214.860  1.00  0.00           H  
ATOM   1310 HD21 LEU A 120     121.437 148.398 211.875  1.00  0.00           H  
ATOM   1311 HD22 LEU A 120     120.916 147.101 212.978  1.00  0.00           H  
ATOM   1312 HD23 LEU A 120     119.943 147.491 211.540  1.00  0.00           H  
ATOM   1313  N   SER A 121     117.586 149.007 216.596  1.00 76.51           N  
ATOM   1314  CA  SER A 121     117.714 149.512 217.953  1.00 74.21           C  
ATOM   1315  C   SER A 121     119.138 149.340 218.470  1.00 76.45           C  
ATOM   1316  O   SER A 121     119.945 148.597 217.910  1.00 78.59           O  
ATOM   1317  CB  SER A 121     116.733 148.801 218.885  1.00 74.61           C  
ATOM   1318  OG  SER A 121     115.443 148.731 218.305  1.00 80.58           O  
ATOM   1319  H   SER A 121     117.439 148.016 216.472  1.00  0.00           H  
ATOM   1320  HA  SER A 121     117.475 150.576 217.949  1.00  0.00           H  
ATOM   1321  HB2 SER A 121     116.677 149.339 219.831  1.00  0.00           H  
ATOM   1322  HB3 SER A 121     117.094 147.793 219.091  1.00  0.00           H  
ATOM   1323  HG  SER A 121     115.500 148.304 217.447  1.00  0.00           H  
ATOM   1324  N   CYS A 122     119.438 150.052 219.560  1.00 78.12           N  
ATOM   1325  CA  CYS A 122     120.747 149.919 220.193  1.00 76.25           C  
ATOM   1326  C   CYS A 122     120.920 148.540 220.813  1.00 77.72           C  
ATOM   1327  O   CYS A 122     122.026 147.987 220.815  1.00 78.62           O  
ATOM   1328  CB  CYS A 122     120.935 151.004 221.250  1.00 77.46           C  
ATOM   1329  SG  CYS A 122     120.201 152.594 220.828  1.00 84.01           S  
ATOM   1330  H   CYS A 122     118.757 150.687 219.951  1.00  0.00           H  
ATOM   1331  HA  CYS A 122     121.512 150.049 219.428  1.00  0.00           H  
ATOM   1332  HB2 CYS A 122     121.999 151.138 221.445  1.00  0.00           H  
ATOM   1333  HB3 CYS A 122     120.526 150.658 222.199  1.00  0.00           H  
ATOM   1334  HG  CYS A 122     120.424 153.465 221.817  1.00  0.00           H  
ATOM   1335  N   ASP A 123     119.839 147.969 221.346  1.00 79.90           N  
ATOM   1336  CA  ASP A 123     119.899 146.644 221.948  1.00 79.21           C  
ATOM   1337  C   ASP A 123     120.090 145.540 220.920  1.00 79.07           C  
ATOM   1338  O   ASP A 123     120.314 144.389 221.311  1.00 80.72           O  
ATOM   1339  CB  ASP A 123     118.631 146.379 222.760  1.00 81.05           C  
ATOM   1340  CG  ASP A 123     118.441 147.318 223.947  1.00  0.00           C  
ATOM   1341  OD1 ASP A 123     119.417 148.012 224.305  1.00  0.00           O  
ATOM   1342  OD2 ASP A 123     117.356 147.259 224.561  1.00  0.00           O1-
ATOM   1343  H   ASP A 123     118.954 148.456 221.338  1.00  0.00           H  
ATOM   1344  HA  ASP A 123     120.749 146.621 222.631  1.00  0.00           H  
ATOM   1345  HB2 ASP A 123     117.758 146.455 222.110  1.00  0.00           H  
ATOM   1346  HB3 ASP A 123     118.659 145.363 223.157  1.00  0.00           H  
ATOM   1347  N   THR A 124     119.995 145.855 219.630  1.00 78.65           N  
ATOM   1348  CA  THR A 124     120.198 144.855 218.591  1.00 80.12           C  
ATOM   1349  C   THR A 124     121.593 144.256 218.702  1.00 80.93           C  
ATOM   1350  O   THR A 124     122.587 144.979 218.811  1.00 79.88           O  
ATOM   1351  CB  THR A 124     119.994 145.485 217.211  1.00 79.20           C  
ATOM   1352  OG1 THR A 124     118.593 145.575 216.927  1.00 81.41           O  
ATOM   1353  CG2 THR A 124     120.669 144.662 216.132  1.00 79.00           C  
ATOM   1354  H   THR A 124     119.778 146.803 219.356  1.00  0.00           H  
ATOM   1355  HA  THR A 124     119.465 144.060 218.724  1.00  0.00           H  
ATOM   1356  HB  THR A 124     120.421 146.488 217.212  1.00  0.00           H  
ATOM   1357  HG1 THR A 124     118.207 144.696 216.937  1.00  0.00           H  
ATOM   1358 HG21 THR A 124     120.508 145.132 215.162  1.00  0.00           H  
ATOM   1359 HG22 THR A 124     121.738 144.604 216.334  1.00  0.00           H  
ATOM   1360 HG23 THR A 124     120.246 143.657 216.123  1.00  0.00           H  
ATOM   1361  N   ASP A 125     121.662 142.928 218.682  1.00 84.68           N  
ATOM   1362  CA  ASP A 125     122.934 142.241 218.824  1.00 82.69           C  
ATOM   1363  C   ASP A 125     123.810 142.474 217.598  1.00 83.35           C  
ATOM   1364  O   ASP A 125     123.345 142.881 216.531  1.00 84.88           O  
ATOM   1365  CB  ASP A 125     122.715 140.743 219.033  1.00 83.47           C  
ATOM   1366  CG  ASP A 125     123.870 140.082 219.757  1.00 85.64           C  
ATOM   1367  OD1 ASP A 125     124.843 140.788 220.093  1.00 87.01           O  
ATOM   1368  OD2 ASP A 125     123.806 138.857 219.989  1.00 86.41           O1-
ATOM   1369  H   ASP A 125     120.821 142.380 218.567  1.00  0.00           H  
ATOM   1370  HA  ASP A 125     123.448 142.641 219.698  1.00  0.00           H  
ATOM   1371  HB3 ASP A 125     122.569 140.260 218.067  1.00  0.00           H  
ATOM   1372  HB2 ASP A 125     121.796 140.587 219.598  1.00  0.00           H  
ATOM   1373  N   ALA A 126     125.105 142.220 217.768  1.00 82.77           N  
ATOM   1374  CA  ALA A 126     126.046 142.343 216.666  1.00 81.63           C  
ATOM   1375  C   ALA A 126     126.134 141.082 215.821  1.00 81.70           C  
ATOM   1376  O   ALA A 126     126.540 141.162 214.657  1.00 84.01           O  
ATOM   1377  CB  ALA A 126     127.437 142.700 217.193  1.00 81.24           C  
ATOM   1378  H   ALA A 126     125.449 141.936 218.674  1.00  0.00           H  
ATOM   1379  HA  ALA A 126     125.709 143.157 216.024  1.00  0.00           H  
ATOM   1380  HB1 ALA A 126     128.131 142.789 216.357  1.00  0.00           H  
ATOM   1381  HB2 ALA A 126     127.391 143.648 217.729  1.00  0.00           H  
ATOM   1382  HB3 ALA A 126     127.782 141.918 217.869  1.00  0.00           H  
ATOM   1383  N   GLU A 127     125.760 139.927 216.374  1.00 80.82           N  
ATOM   1384  CA  GLU A 127     125.834 138.683 215.614  1.00 81.31           C  
ATOM   1385  C   GLU A 127     124.883 138.706 214.425  1.00 81.09           C  
ATOM   1386  O   GLU A 127     125.291 138.465 213.282  1.00 81.28           O  
ATOM   1387  CB  GLU A 127     125.529 137.495 216.526  1.00 82.51           C  
ATOM   1388  CG  GLU A 127     125.356 136.178 215.790  1.00 83.40           C  
ATOM   1389  CD  GLU A 127     126.619 135.737 215.078  1.00 84.50           C  
ATOM   1390  OE1 GLU A 127     127.467 135.084 215.721  1.00 84.59           O  
ATOM   1391  OE2 GLU A 127     126.766 136.044 213.877  1.00 83.89           O1-
ATOM   1392  H   GLU A 127     125.422 139.909 217.326  1.00  0.00           H  
ATOM   1393  HA  GLU A 127     126.851 138.573 215.237  1.00  0.00           H  
ATOM   1394  HB3 GLU A 127     124.630 137.706 217.106  1.00  0.00           H  
ATOM   1395  HB2 GLU A 127     126.323 137.394 217.266  1.00  0.00           H  
ATOM   1396  HG2 GLU A 127     124.546 136.271 215.067  1.00  0.00           H  
ATOM   1397  HG3 GLU A 127     125.050 135.406 216.496  1.00  0.00           H  
ATOM   1398  N   ILE A 128     123.606 139.013 214.667  1.00 82.54           N  
ATOM   1399  CA  ILE A 128     122.663 139.037 213.557  1.00 83.82           C  
ATOM   1400  C   ILE A 128     122.841 140.279 212.690  1.00 83.40           C  
ATOM   1401  O   ILE A 128     122.473 140.260 211.513  1.00 83.94           O  
ATOM   1402  CB  ILE A 128     121.214 138.850 214.067  1.00 84.25           C  
ATOM   1403  CG1 ILE A 128     120.883 139.682 215.319  1.00 84.90           C  
ATOM   1404  CG2 ILE A 128     120.936 137.377 214.334  1.00 84.60           C  
ATOM   1405  CD1 ILE A 128     121.054 141.173 215.218  1.00 84.35           C  
ATOM   1406  H   ILE A 128     123.307 139.224 215.608  1.00  0.00           H  
ATOM   1407  HA  ILE A 128     122.891 138.176 212.928  1.00  0.00           H  
ATOM   1408  HB  ILE A 128     120.542 139.172 213.272  1.00  0.00           H  
ATOM   1409 HG12 ILE A 128     121.468 139.311 216.161  1.00  0.00           H  
ATOM   1410 HG13 ILE A 128     119.865 139.459 215.638  1.00  0.00           H  
ATOM   1411 HG21 ILE A 128     119.913 137.259 214.692  1.00  0.00           H  
ATOM   1412 HG22 ILE A 128     121.065 136.809 213.412  1.00  0.00           H  
ATOM   1413 HG23 ILE A 128     121.630 137.007 215.089  1.00  0.00           H  
ATOM   1414 HD11 ILE A 128     120.787 141.635 216.168  1.00  0.00           H  
ATOM   1415 HD12 ILE A 128     122.092 141.405 214.981  1.00  0.00           H  
ATOM   1416 HD13 ILE A 128     120.407 141.561 214.431  1.00  0.00           H  
ATOM   1417  N   LEU A 129     123.445 141.344 213.220  1.00 76.41           N  
ATOM   1418  CA  LEU A 129     123.809 142.476 212.374  1.00 75.57           C  
ATOM   1419  C   LEU A 129     124.884 142.076 211.373  1.00 74.16           C  
ATOM   1420  O   LEU A 129     124.796 142.397 210.181  1.00 77.15           O  
ATOM   1421  CB  LEU A 129     124.281 143.647 213.236  1.00 77.20           C  
ATOM   1422  CG  LEU A 129     124.744 144.895 212.484  1.00 74.57           C  
ATOM   1423  CD1 LEU A 129     123.685 145.351 211.498  1.00 75.40           C  
ATOM   1424  CD2 LEU A 129     125.087 146.009 213.454  1.00 74.95           C  
ATOM   1425  H   LEU A 129     123.651 141.368 214.208  1.00  0.00           H  
ATOM   1426  HA  LEU A 129     122.924 142.791 211.821  1.00  0.00           H  
ATOM   1427  HB3 LEU A 129     125.079 143.308 213.896  1.00  0.00           H  
ATOM   1428  HB2 LEU A 129     123.490 143.921 213.934  1.00  0.00           H  
ATOM   1429  HG  LEU A 129     125.644 144.641 211.924  1.00  0.00           H  
ATOM   1430 HD11 LEU A 129     124.035 146.240 210.974  1.00  0.00           H  
ATOM   1431 HD12 LEU A 129     123.493 144.557 210.777  1.00  0.00           H  
ATOM   1432 HD13 LEU A 129     122.765 145.584 212.034  1.00  0.00           H  
ATOM   1433 HD21 LEU A 129     125.414 146.888 212.898  1.00  0.00           H  
ATOM   1434 HD22 LEU A 129     124.206 146.261 214.045  1.00  0.00           H  
ATOM   1435 HD23 LEU A 129     125.887 145.681 214.117  1.00  0.00           H  
ATOM   1436  N   TYR A 130     125.908 141.362 211.842  1.00 72.65           N  
ATOM   1437  CA  TYR A 130     126.934 140.852 210.941  1.00 73.81           C  
ATOM   1438  C   TYR A 130     126.350 139.842 209.964  1.00 76.32           C  
ATOM   1439  O   TYR A 130     126.766 139.779 208.803  1.00 78.94           O  
ATOM   1440  CB  TYR A 130     128.068 140.225 211.749  1.00 75.77           C  
ATOM   1441  CG  TYR A 130     129.310 139.922 210.946  1.00 75.34           C  
ATOM   1442  CD1 TYR A 130     130.196 140.929 210.595  1.00 76.83           C  
ATOM   1443  CD2 TYR A 130     129.598 138.627 210.544  1.00 74.82           C  
ATOM   1444  CE1 TYR A 130     131.333 140.655 209.863  1.00 77.50           C  
ATOM   1445  CE2 TYR A 130     130.732 138.343 209.812  1.00 75.76           C  
ATOM   1446  CZ  TYR A 130     131.596 139.361 209.474  1.00 76.76           C  
ATOM   1447  OH  TYR A 130     132.727 139.082 208.744  1.00 76.15           O  
ATOM   1448  H   TYR A 130     125.978 141.170 212.831  1.00  0.00           H  
ATOM   1449  HA  TYR A 130     127.339 141.688 210.371  1.00  0.00           H  
ATOM   1450  HB3 TYR A 130     127.711 139.310 212.222  1.00  0.00           H  
ATOM   1451  HB2 TYR A 130     128.326 140.882 212.579  1.00  0.00           H  
ATOM   1452  HD1 TYR A 130     130.002 141.948 210.895  1.00  0.00           H  
ATOM   1453  HD2 TYR A 130     128.929 137.820 210.803  1.00  0.00           H  
ATOM   1454  HE1 TYR A 130     132.010 141.453 209.599  1.00  0.00           H  
ATOM   1455  HE2 TYR A 130     130.938 137.327 209.507  1.00  0.00           H  
ATOM   1456  HH  TYR A 130     133.367 139.788 208.863  1.00  0.00           H  
ATOM   1457  N   GLU A 131     125.394 139.032 210.423  1.00 83.34           N  
ATOM   1458  CA  GLU A 131     124.738 138.083 209.529  1.00 83.36           C  
ATOM   1459  C   GLU A 131     123.975 138.802 208.423  1.00 83.41           C  
ATOM   1460  O   GLU A 131     124.031 138.397 207.256  1.00 84.97           O  
ATOM   1461  CB  GLU A 131     123.802 137.176 210.326  1.00 84.36           C  
ATOM   1462  CG  GLU A 131     124.477 135.937 210.885  1.00 85.62           C  
ATOM   1463  CD  GLU A 131     125.098 135.078 209.802  1.00 86.74           C  
ATOM   1464  OE1 GLU A 131     124.404 134.782 208.807  1.00 85.60           O  
ATOM   1465  OE2 GLU A 131     126.280 134.701 209.944  1.00 86.78           O1-
ATOM   1466  H   GLU A 131     125.120 139.073 211.394  1.00  0.00           H  
ATOM   1467  HA  GLU A 131     125.505 137.462 209.067  1.00  0.00           H  
ATOM   1468  HB3 GLU A 131     122.964 136.878 209.696  1.00  0.00           H  
ATOM   1469  HB2 GLU A 131     123.356 137.744 211.142  1.00  0.00           H  
ATOM   1470  HG2 GLU A 131     123.749 135.348 211.442  1.00  0.00           H  
ATOM   1471  HG3 GLU A 131     125.246 136.234 211.598  1.00  0.00           H  
ATOM   1472  N   LEU A 132     123.250 139.867 208.773  1.00 79.83           N  
ATOM   1473  CA  LEU A 132     122.541 140.648 207.764  1.00 79.34           C  
ATOM   1474  C   LEU A 132     123.512 141.307 206.797  1.00 78.92           C  
ATOM   1475  O   LEU A 132     123.278 141.320 205.584  1.00 81.34           O  
ATOM   1476  CB  LEU A 132     121.664 141.702 208.435  1.00 79.97           C  
ATOM   1477  CG  LEU A 132     121.075 142.763 207.504  1.00 77.11           C  
ATOM   1478  CD1 LEU A 132     119.686 142.366 207.047  1.00 80.43           C  
ATOM   1479  CD2 LEU A 132     121.050 144.117 208.189  1.00 76.62           C  
ATOM   1480  H   LEU A 132     123.188 140.139 209.744  1.00  0.00           H  
ATOM   1481  HA  LEU A 132     121.897 139.975 207.198  1.00  0.00           H  
ATOM   1482  HB3 LEU A 132     122.232 142.192 209.226  1.00  0.00           H  
ATOM   1483  HB2 LEU A 132     120.856 141.208 208.974  1.00  0.00           H  
ATOM   1484  HG  LEU A 132     121.715 142.838 206.625  1.00  0.00           H  
ATOM   1485 HD11 LEU A 132     119.287 143.135 206.386  1.00  0.00           H  
ATOM   1486 HD12 LEU A 132     119.736 141.418 206.512  1.00  0.00           H  
ATOM   1487 HD13 LEU A 132     119.034 142.259 207.914  1.00  0.00           H  
ATOM   1488 HD21 LEU A 132     120.628 144.860 207.512  1.00  0.00           H  
ATOM   1489 HD22 LEU A 132     120.439 144.058 209.089  1.00  0.00           H  
ATOM   1490 HD23 LEU A 132     122.066 144.407 208.458  1.00  0.00           H  
ATOM   1491  N   LEU A 133     124.608 141.863 207.316  1.00 77.65           N  
ATOM   1492  CA  LEU A 133     125.582 142.525 206.455  1.00 76.35           C  
ATOM   1493  C   LEU A 133     126.215 141.541 205.480  1.00 76.13           C  
ATOM   1494  O   LEU A 133     126.265 141.791 204.271  1.00 79.53           O  
ATOM   1495  CB  LEU A 133     126.657 143.201 207.306  1.00 76.05           C  
ATOM   1496  CG  LEU A 133     126.279 144.498 208.020  1.00 75.60           C  
ATOM   1497  CD1 LEU A 133     127.330 144.857 209.053  1.00 74.92           C  
ATOM   1498  CD2 LEU A 133     126.103 145.626 207.023  1.00 75.78           C  
ATOM   1499  H   LEU A 133     124.769 141.828 208.313  1.00  0.00           H  
ATOM   1500  HA  LEU A 133     125.066 143.294 205.880  1.00  0.00           H  
ATOM   1501  HB3 LEU A 133     127.542 143.375 206.693  1.00  0.00           H  
ATOM   1502  HB2 LEU A 133     127.036 142.487 208.038  1.00  0.00           H  
ATOM   1503  HG  LEU A 133     125.331 144.343 208.534  1.00  0.00           H  
ATOM   1504 HD11 LEU A 133     127.047 145.783 209.553  1.00  0.00           H  
ATOM   1505 HD12 LEU A 133     127.406 144.056 209.788  1.00  0.00           H  
ATOM   1506 HD13 LEU A 133     128.293 144.990 208.561  1.00  0.00           H  
ATOM   1507 HD21 LEU A 133     125.834 146.540 207.552  1.00  0.00           H  
ATOM   1508 HD22 LEU A 133     127.036 145.781 206.481  1.00  0.00           H  
ATOM   1509 HD23 LEU A 133     125.312 145.369 206.318  1.00  0.00           H  
ATOM   1510  N   THR A 134     126.686 140.402 205.987  1.00 76.70           N  
ATOM   1511  CA  THR A 134     127.451 139.472 205.164  1.00 78.86           C  
ATOM   1512  C   THR A 134     126.541 138.576 204.331  1.00 81.73           C  
ATOM   1513  O   THR A 134     126.636 138.549 203.099  1.00 82.16           O  
ATOM   1514  CB  THR A 134     128.365 138.623 206.050  1.00 79.54           C  
ATOM   1515  OG1 THR A 134     129.124 139.478 206.913  1.00 79.58           O  
ATOM   1516  CG2 THR A 134     129.314 137.796 205.198  1.00 78.49           C  
ATOM   1517  H   THR A 134     126.515 140.171 206.955  1.00  0.00           H  
ATOM   1518  HA  THR A 134     128.076 140.051 204.484  1.00  0.00           H  
ATOM   1519  HB  THR A 134     127.754 137.954 206.656  1.00  0.00           H  
ATOM   1520  HG1 THR A 134     128.580 139.747 207.657  1.00  0.00           H  
ATOM   1521 HG21 THR A 134     129.957 137.198 205.845  1.00  0.00           H  
ATOM   1522 HG22 THR A 134     128.739 137.136 204.548  1.00  0.00           H  
ATOM   1523 HG23 THR A 134     129.928 138.459 204.589  1.00  0.00           H  
ATOM   1524  N   GLN A 135     125.652 137.832 204.989  1.00 84.81           N  
ATOM   1525  CA  GLN A 135     124.875 136.815 204.291  1.00 84.02           C  
ATOM   1526  C   GLN A 135     123.686 137.415 203.551  1.00 84.91           C  
ATOM   1527  O   GLN A 135     123.493 137.156 202.358  1.00 85.52           O  
ATOM   1528  CB  GLN A 135     124.406 135.747 205.280  1.00 82.92           C  
ATOM   1529  CG  GLN A 135     125.498 134.787 205.715  1.00 84.11           C  
ATOM   1530  CD  GLN A 135     126.061 133.983 204.560  1.00 86.44           C  
ATOM   1531  OE1 GLN A 135     125.461 132.829 204.295  1.00 86.09           O  
ATOM   1532  NE2 GLN A 135     127.024 134.394 203.912  1.00 86.28           N  
ATOM   1533  H   GLN A 135     125.512 137.970 205.980  1.00  0.00           H  
ATOM   1534  HA  GLN A 135     125.524 136.336 203.558  1.00  0.00           H  
ATOM   1535  HB3 GLN A 135     123.583 135.183 204.840  1.00  0.00           H  
ATOM   1536  HB2 GLN A 135     123.979 136.231 206.159  1.00  0.00           H  
ATOM   1537  HG3 GLN A 135     125.103 134.108 206.471  1.00  0.00           H  
ATOM   1538  HG2 GLN A 135     126.302 135.346 206.193  1.00  0.00           H  
ATOM   1539 HE21 GLN A 135     127.387 133.846 203.145  1.00  0.00           H  
ATOM   1540 HE22 GLN A 135     127.450 135.279 204.147  1.00  0.00           H  
ATOM   1541  N   HIS A 136     122.880 138.218 204.238  1.00 83.06           N  
ATOM   1542  CA  HIS A 136     121.628 138.708 203.679  1.00 83.36           C  
ATOM   1543  C   HIS A 136     121.767 140.037 202.950  1.00 84.19           C  
ATOM   1544  O   HIS A 136     120.758 140.579 202.489  1.00 86.19           O  
ATOM   1545  CB  HIS A 136     120.578 138.825 204.784  1.00 84.15           C  
ATOM   1546  CG  HIS A 136     120.054 137.503 205.251  1.00 84.93           C  
ATOM   1547  ND1 HIS A 136     119.868 136.336 204.590  1.00 84.75           N  
ATOM   1548  CD2 HIS A 136     119.645 137.278 206.547  1.00 84.43           C  
ATOM   1549  CE1 HIS A 136     119.358 135.436 205.493  1.00 84.80           C  
ATOM   1550  NE2 HIS A 136     119.233 136.029 206.666  1.00 85.93           N  
ATOM   1551  H   HIS A 136     123.130 138.504 205.174  1.00  0.00           H  
ATOM   1552  HA  HIS A 136     121.273 137.970 202.960  1.00  0.00           H  
ATOM   1553  HB3 HIS A 136     119.749 139.439 204.432  1.00  0.00           H  
ATOM   1554  HB2 HIS A 136     121.002 139.365 205.630  1.00  0.00           H  
ATOM   1555  HD1 HIS A 136     120.118 136.263 203.542  1.00  0.00           H  
ATOM   1556  HD2 HIS A 136     119.693 138.022 207.228  1.00  0.00           H  
ATOM   1557  HE1 HIS A 136     119.146 134.493 205.201  1.00  0.00           H  
ATOM   1558  N   TRP A 137     122.980 140.576 202.835  1.00 76.25           N  
ATOM   1559  CA  TRP A 137     123.217 141.754 202.015  1.00 73.17           C  
ATOM   1560  C   TRP A 137     124.316 141.546 200.984  1.00 75.80           C  
ATOM   1561  O   TRP A 137     124.654 142.495 200.268  1.00 76.43           O  
ATOM   1562  CB  TRP A 137     123.559 142.967 202.891  1.00 72.88           C  
ATOM   1563  CG  TRP A 137     122.386 143.863 203.134  1.00 74.65           C  
ATOM   1564  CD1 TRP A 137     121.153 143.769 202.561  1.00 75.40           C  
ATOM   1565  CD2 TRP A 137     122.332 144.987 204.020  1.00 73.62           C  
ATOM   1566  NE1 TRP A 137     120.335 144.766 203.032  1.00 73.26           N  
ATOM   1567  CE2 TRP A 137     121.035 145.527 203.930  1.00 71.38           C  
ATOM   1568  CE3 TRP A 137     123.255 145.589 204.879  1.00 73.99           C  
ATOM   1569  CZ2 TRP A 137     120.639 146.639 204.665  1.00 73.56           C  
ATOM   1570  CZ3 TRP A 137     122.860 146.693 205.608  1.00 74.53           C  
ATOM   1571  CH2 TRP A 137     121.564 147.207 205.496  1.00 74.47           C  
ATOM   1572  H   TRP A 137     123.763 140.166 203.324  1.00  0.00           H  
ATOM   1573  HA  TRP A 137     122.295 141.979 201.479  1.00  0.00           H  
ATOM   1574  HB3 TRP A 137     124.360 143.538 202.422  1.00  0.00           H  
ATOM   1575  HB2 TRP A 137     123.956 142.623 203.846  1.00  0.00           H  
ATOM   1576  HD1 TRP A 137     120.947 142.985 201.848  1.00  0.00           H  
ATOM   1577  HE1 TRP A 137     119.383 144.836 202.702  1.00  0.00           H  
ATOM   1578  HE3 TRP A 137     124.255 145.190 204.963  1.00  0.00           H  
ATOM   1579  HZ2 TRP A 137     119.634 147.021 204.567  1.00  0.00           H  
ATOM   1580  HZ3 TRP A 137     123.556 147.175 206.279  1.00  0.00           H  
ATOM   1581  HH2 TRP A 137     121.301 148.073 206.085  1.00  0.00           H  
ATOM   1582  N   HIS A 138     124.879 140.341 200.892  1.00 81.71           N  
ATOM   1583  CA  HIS A 138     125.888 139.993 199.892  1.00 81.30           C  
ATOM   1584  C   HIS A 138     127.116 140.898 200.010  1.00 81.18           C  
ATOM   1585  O   HIS A 138     127.498 141.608 199.078  1.00 83.45           O  
ATOM   1586  CB  HIS A 138     125.295 140.037 198.480  1.00 81.44           C  
ATOM   1587  CG  HIS A 138     123.998 139.301 198.349  1.00 83.49           C  
ATOM   1588  ND1 HIS A 138     123.695 138.189 199.103  1.00 84.12           N  
ATOM   1589  CD2 HIS A 138     122.926 139.519 197.552  1.00 83.33           C  
ATOM   1590  CE1 HIS A 138     122.491 137.753 198.777  1.00 83.50           C  
ATOM   1591  NE2 HIS A 138     122.003 138.543 197.838  1.00 84.33           N  
ATOM   1592  H   HIS A 138     124.613 139.609 201.535  1.00  0.00           H  
ATOM   1593  HA  HIS A 138     126.209 138.970 200.086  1.00  0.00           H  
ATOM   1594  HB2 HIS A 138     126.016 139.628 197.772  1.00  0.00           H  
ATOM   1595  HB3 HIS A 138     125.154 141.075 198.179  1.00  0.00           H  
ATOM   1596  HD1 HIS A 138     124.361 137.839 199.777  1.00  0.00           H  
ATOM   1597  HD2 HIS A 138     122.927 140.348 196.860  1.00  0.00           H  
ATOM   1598  HE1 HIS A 138     122.080 136.883 199.268  1.00  0.00           H  
ATOM   1599  N   LEU A 139     127.731 140.859 201.189  1.00 71.09           N  
ATOM   1600  CA  LEU A 139     128.966 141.578 201.463  1.00 71.22           C  
ATOM   1601  C   LEU A 139     130.059 140.569 201.774  1.00 72.58           C  
ATOM   1602  O   LEU A 139     129.881 139.705 202.638  1.00 76.24           O  
ATOM   1603  CB  LEU A 139     128.798 142.550 202.632  1.00 68.82           C  
ATOM   1604  CG  LEU A 139     128.530 144.018 202.305  1.00 69.82           C  
ATOM   1605  CD1 LEU A 139     127.341 144.154 201.370  1.00 73.10           C  
ATOM   1606  CD2 LEU A 139     128.299 144.804 203.583  1.00 68.47           C  
ATOM   1607  H   LEU A 139     127.342 140.312 201.944  1.00  0.00           H  
ATOM   1608  HA  LEU A 139     129.250 142.142 200.574  1.00  0.00           H  
ATOM   1609  HB3 LEU A 139     129.671 142.482 203.281  1.00  0.00           H  
ATOM   1610  HB2 LEU A 139     128.013 142.182 203.293  1.00  0.00           H  
ATOM   1611  HG  LEU A 139     129.409 144.425 201.805  1.00  0.00           H  
ATOM   1612 HD11 LEU A 139     127.169 145.208 201.151  1.00  0.00           H  
ATOM   1613 HD12 LEU A 139     127.545 143.619 200.442  1.00  0.00           H  
ATOM   1614 HD13 LEU A 139     126.455 143.733 201.845  1.00  0.00           H  
ATOM   1615 HD21 LEU A 139     128.109 145.849 203.338  1.00  0.00           H  
ATOM   1616 HD22 LEU A 139     127.439 144.393 204.112  1.00  0.00           H  
ATOM   1617 HD23 LEU A 139     129.183 144.735 204.217  1.00  0.00           H  
ATOM   1618  N   LYS A 140     131.182 140.678 201.073  1.00 67.90           N  
ATOM   1619  CA  LYS A 140     132.295 139.775 201.316  1.00 67.02           C  
ATOM   1620  C   LYS A 140     132.878 140.015 202.703  1.00 66.21           C  
ATOM   1621  O   LYS A 140     132.800 141.117 203.251  1.00 66.67           O  
ATOM   1622  CB  LYS A 140     133.375 139.960 200.251  1.00 66.87           C  
ATOM   1623  CG  LYS A 140     132.890 139.720 198.832  1.00 67.06           C  
ATOM   1624  CD  LYS A 140     133.971 140.047 197.816  1.00 68.07           C  
ATOM   1625  CE  LYS A 140     133.480 139.822 196.396  1.00 69.97           C  
ATOM   1626  NZ  LYS A 140     134.516 140.176 195.388  1.00 71.13           N1+
ATOM   1627  H   LYS A 140     131.268 141.393 200.364  1.00  0.00           H  
ATOM   1628  HA  LYS A 140     131.929 138.750 201.265  1.00  0.00           H  
ATOM   1629  HB3 LYS A 140     134.211 139.294 200.465  1.00  0.00           H  
ATOM   1630  HB2 LYS A 140     133.788 140.966 200.326  1.00  0.00           H  
ATOM   1631  HG3 LYS A 140     132.012 140.337 198.639  1.00  0.00           H  
ATOM   1632  HG2 LYS A 140     132.592 138.677 198.722  1.00  0.00           H  
ATOM   1633  HD3 LYS A 140     134.844 139.422 198.001  1.00  0.00           H  
ATOM   1634  HD2 LYS A 140     134.277 141.087 197.934  1.00  0.00           H  
ATOM   1635  HE3 LYS A 140     132.586 140.421 196.222  1.00  0.00           H  
ATOM   1636  HE2 LYS A 140     133.196 138.777 196.272  1.00  0.00           H  
ATOM   1637  HZ1 LYS A 140     134.734 141.159 195.460  1.00  0.00           H  
ATOM   1638  HZ2 LYS A 140     135.351 139.633 195.557  1.00  0.00           H  
ATOM   1639  HZ3 LYS A 140     134.167 139.976 194.461  1.00  0.00           H  
ATOM   1640  N   THR A 141     133.454 138.965 203.274  1.00 64.81           N  
ATOM   1641  CA  THR A 141     134.089 139.090 204.576  1.00 63.42           C  
ATOM   1642  C   THR A 141     135.256 140.067 204.480  1.00 63.52           C  
ATOM   1643  O   THR A 141     136.138 139.889 203.629  1.00 66.66           O  
ATOM   1644  CB  THR A 141     134.578 137.731 205.073  1.00 66.29           C  
ATOM   1645  OG1 THR A 141     133.457 136.861 205.273  1.00 65.32           O  
ATOM   1646  CG2 THR A 141     135.335 137.881 206.382  1.00 67.36           C  
ATOM   1647  H   THR A 141     133.453 138.071 202.804  1.00  0.00           H  
ATOM   1648  HA  THR A 141     133.360 139.482 205.286  1.00  0.00           H  
ATOM   1649  HB  THR A 141     135.240 137.294 204.325  1.00  0.00           H  
ATOM   1650  HG1 THR A 141     133.766 136.007 205.585  1.00  0.00           H  
ATOM   1651 HG21 THR A 141     135.675 136.902 206.720  1.00  0.00           H  
ATOM   1652 HG22 THR A 141     136.196 138.532 206.232  1.00  0.00           H  
ATOM   1653 HG23 THR A 141     134.678 138.316 207.135  1.00  0.00           H  
ATOM   1654  N   PRO A 142     135.297 141.104 205.313  1.00 54.58           N  
ATOM   1655  CA  PRO A 142     136.356 142.108 205.179  1.00 53.21           C  
ATOM   1656  C   PRO A 142     137.700 141.572 205.641  1.00 57.85           C  
ATOM   1657  O   PRO A 142     137.802 140.888 206.661  1.00 61.79           O  
ATOM   1658  CB  PRO A 142     135.874 143.251 206.077  1.00 52.70           C  
ATOM   1659  CG  PRO A 142     135.033 142.581 207.102  1.00 53.17           C  
ATOM   1660  CD  PRO A 142     134.374 141.415 206.418  1.00 56.47           C  
ATOM   1661  HA  PRO A 142     136.423 142.446 204.145  1.00  0.00           H  
ATOM   1662  HB3 PRO A 142     135.256 143.933 205.493  1.00  0.00           H  
ATOM   1663  HB2 PRO A 142     136.733 143.715 206.562  1.00  0.00           H  
ATOM   1664  HG3 PRO A 142     134.269 143.274 207.453  1.00  0.00           H  
ATOM   1665  HG2 PRO A 142     135.668 142.216 207.909  1.00  0.00           H  
ATOM   1666  HD2 PRO A 142     134.337 140.569 207.105  1.00  0.00           H  
ATOM   1667  HD3 PRO A 142     133.416 141.733 206.008  1.00  0.00           H  
ATOM   1668  N   ASN A 143     138.737 141.887 204.870  1.00 54.60           N  
ATOM   1669  CA  ASN A 143     140.110 141.621 205.273  1.00 53.60           C  
ATOM   1670  C   ASN A 143     140.680 142.736 206.135  1.00 53.38           C  
ATOM   1671  O   ASN A 143     141.828 142.634 206.579  1.00 58.19           O  
ATOM   1672  CB  ASN A 143     140.995 141.418 204.040  1.00 55.37           C  
ATOM   1673  CG  ASN A 143     140.236 140.829 202.872  1.00 56.79           C  
ATOM   1674  OD1 ASN A 143     140.719 141.086 201.663  1.00 58.78           O  
ATOM   1675  ND2 ASN A 143     139.227 140.151 203.053  1.00 56.60           N  
ATOM   1676  H   ASN A 143     138.585 142.325 203.973  1.00  0.00           H  
ATOM   1677  HA  ASN A 143     140.122 140.700 205.856  1.00  0.00           H  
ATOM   1678  HB2 ASN A 143     141.829 140.765 204.296  1.00  0.00           H  
ATOM   1679  HB3 ASN A 143     141.430 142.373 203.745  1.00  0.00           H  
ATOM   1680 HD21 ASN A 143     138.730 139.764 202.263  1.00  0.00           H  
ATOM   1681 HD22 ASN A 143     138.895 139.981 203.991  1.00  0.00           H  
ATOM   1682  N   LEU A 144     139.905 143.789 206.374  1.00 50.61           N  
ATOM   1683  CA  LEU A 144     140.297 144.936 207.179  1.00 50.08           C  
ATOM   1684  C   LEU A 144     139.053 145.776 207.419  1.00 51.28           C  
ATOM   1685  O   LEU A 144     138.163 145.834 206.568  1.00 53.85           O  
ATOM   1686  CB  LEU A 144     141.387 145.763 206.483  1.00 51.68           C  
ATOM   1687  CG  LEU A 144     141.775 147.118 207.077  1.00 50.98           C  
ATOM   1688  CD1 LEU A 144     142.611 146.937 208.330  1.00 52.33           C  
ATOM   1689  CD2 LEU A 144     142.516 147.957 206.052  1.00 47.66           C  
ATOM   1690  H   LEU A 144     138.974 143.829 205.986  1.00  0.00           H  
ATOM   1691  HA  LEU A 144     140.677 144.583 208.138  1.00  0.00           H  
ATOM   1692  HB3 LEU A 144     141.117 145.898 205.436  1.00  0.00           H  
ATOM   1693  HB2 LEU A 144     142.283 145.152 206.375  1.00  0.00           H  
ATOM   1694  HG  LEU A 144     140.861 147.644 207.351  1.00  0.00           H  
ATOM   1695 HD11 LEU A 144     142.875 147.914 208.735  1.00  0.00           H  
ATOM   1696 HD12 LEU A 144     142.039 146.379 209.072  1.00  0.00           H  
ATOM   1697 HD13 LEU A 144     143.520 146.388 208.085  1.00  0.00           H  
ATOM   1698 HD21 LEU A 144     142.784 148.917 206.493  1.00  0.00           H  
ATOM   1699 HD22 LEU A 144     143.421 147.436 205.741  1.00  0.00           H  
ATOM   1700 HD23 LEU A 144     141.876 148.122 205.185  1.00  0.00           H  
ATOM   1701  N   VAL A 145     138.983 146.397 208.591  1.00 50.29           N  
ATOM   1702  CA  VAL A 145     137.882 147.287 208.937  1.00 45.74           C  
ATOM   1703  C   VAL A 145     138.468 148.577 209.488  1.00 46.88           C  
ATOM   1704  O   VAL A 145     139.276 148.547 210.421  1.00 56.09           O  
ATOM   1705  CB  VAL A 145     136.919 146.649 209.956  1.00 47.74           C  
ATOM   1706  CG1 VAL A 145     135.804 147.616 210.303  1.00 48.36           C  
ATOM   1707  CG2 VAL A 145     136.346 145.355 209.409  1.00 48.87           C  
ATOM   1708  H   VAL A 145     139.709 146.260 209.279  1.00  0.00           H  
ATOM   1709  HA  VAL A 145     137.324 147.519 208.030  1.00  0.00           H  
ATOM   1710  HB  VAL A 145     137.477 146.423 210.865  1.00  0.00           H  
ATOM   1711 HG11 VAL A 145     135.131 147.152 211.024  1.00  0.00           H  
ATOM   1712 HG12 VAL A 145     136.229 148.522 210.735  1.00  0.00           H  
ATOM   1713 HG13 VAL A 145     135.249 147.870 209.400  1.00  0.00           H  
ATOM   1714 HG21 VAL A 145     135.668 144.919 210.142  1.00  0.00           H  
ATOM   1715 HG22 VAL A 145     135.801 145.559 208.487  1.00  0.00           H  
ATOM   1716 HG23 VAL A 145     137.157 144.656 209.204  1.00  0.00           H  
ATOM   1717  N   ILE A 146     138.064 149.703 208.911  1.00 48.64           N  
ATOM   1718  CA  ILE A 146     138.527 151.020 209.330  1.00 49.37           C  
ATOM   1719  C   ILE A 146     137.340 151.767 209.919  1.00 52.89           C  
ATOM   1720  O   ILE A 146     136.328 151.975 209.240  1.00 55.91           O  
ATOM   1721  CB  ILE A 146     139.147 151.803 208.163  1.00 49.86           C  
ATOM   1722  CG1 ILE A 146     139.916 150.860 207.239  1.00 53.50           C  
ATOM   1723  CG2 ILE A 146     140.056 152.901 208.685  1.00 52.26           C  
ATOM   1724  CD1 ILE A 146     140.421 151.520 205.978  1.00 51.58           C  
ATOM   1725  H   ILE A 146     137.406 149.670 208.145  1.00  0.00           H  
ATOM   1726  HA  ILE A 146     139.281 150.895 210.107  1.00  0.00           H  
ATOM   1727  HB  ILE A 146     138.342 152.265 207.591  1.00  0.00           H  
ATOM   1728 HG13 ILE A 146     139.281 150.015 206.975  1.00  0.00           H  
ATOM   1729 HG12 ILE A 146     140.756 150.427 207.782  1.00  0.00           H  
ATOM   1730 HG21 ILE A 146     140.487 153.446 207.845  1.00  0.00           H  
ATOM   1731 HG22 ILE A 146     139.479 153.587 209.305  1.00  0.00           H  
ATOM   1732 HG23 ILE A 146     140.855 152.459 209.280  1.00  0.00           H  
ATOM   1733 HD11 ILE A 146     140.956 150.788 205.373  1.00  0.00           H  
ATOM   1734 HD12 ILE A 146     139.578 151.913 205.410  1.00  0.00           H  
ATOM   1735 HD13 ILE A 146     141.094 152.337 206.239  1.00  0.00           H  
ATOM   1736  N   SER A 147     137.464 152.172 211.180  1.00 52.12           N  
ATOM   1737  CA  SER A 147     136.410 152.901 211.882  1.00 51.33           C  
ATOM   1738  C   SER A 147     136.803 154.373 211.907  1.00 53.93           C  
ATOM   1739  O   SER A 147     137.514 154.832 212.799  1.00 56.59           O  
ATOM   1740  CB  SER A 147     136.204 152.344 213.284  1.00 54.14           C  
ATOM   1741  OG  SER A 147     135.685 151.028 213.236  1.00 58.18           O  
ATOM   1742  H   SER A 147     138.313 151.978 211.691  1.00  0.00           H  
ATOM   1743  HA  SER A 147     135.480 152.796 211.323  1.00  0.00           H  
ATOM   1744  HB3 SER A 147     135.515 152.986 213.832  1.00  0.00           H  
ATOM   1745  HB2 SER A 147     137.155 152.340 213.816  1.00  0.00           H  
ATOM   1746  HG  SER A 147     135.049 150.908 213.945  1.00  0.00           H  
ATOM   1747  N   VAL A 148     136.329 155.117 210.912  1.00 56.91           N  
ATOM   1748  CA  VAL A 148     136.641 156.538 210.793  1.00 54.08           C  
ATOM   1749  C   VAL A 148     135.690 157.309 211.700  1.00 55.53           C  
ATOM   1750  O   VAL A 148     134.490 157.392 211.429  1.00 60.16           O  
ATOM   1751  CB  VAL A 148     136.535 157.018 209.343  1.00 54.06           C  
ATOM   1752  CG1 VAL A 148     136.815 158.508 209.260  1.00 55.44           C  
ATOM   1753  CG2 VAL A 148     137.495 156.243 208.457  1.00 55.83           C  
ATOM   1754  H   VAL A 148     135.734 154.701 210.210  1.00  0.00           H  
ATOM   1755  HA  VAL A 148     137.661 156.701 211.140  1.00  0.00           H  
ATOM   1756  HB  VAL A 148     135.519 156.837 208.993  1.00  0.00           H  
ATOM   1757 HG11 VAL A 148     136.736 158.836 208.223  1.00  0.00           H  
ATOM   1758 HG12 VAL A 148     136.090 159.049 209.868  1.00  0.00           H  
ATOM   1759 HG13 VAL A 148     137.820 158.710 209.629  1.00  0.00           H  
ATOM   1760 HG21 VAL A 148     137.407 156.596 207.429  1.00  0.00           H  
ATOM   1761 HG22 VAL A 148     138.516 156.395 208.807  1.00  0.00           H  
ATOM   1762 HG23 VAL A 148     137.251 155.181 208.498  1.00  0.00           H  
ATOM   1763  N   THR A 149     136.222 157.872 212.780  1.00 62.66           N  
ATOM   1764  CA  THR A 149     135.448 158.675 213.723  1.00 64.66           C  
ATOM   1765  C   THR A 149     136.144 160.025 213.852  1.00 64.86           C  
ATOM   1766  O   THR A 149     136.982 160.224 214.734  1.00 65.43           O  
ATOM   1767  CB  THR A 149     135.319 157.979 215.075  1.00 67.89           C  
ATOM   1768  OG1 THR A 149     135.038 156.588 214.875  1.00 68.01           O  
ATOM   1769  CG2 THR A 149     134.193 158.605 215.883  1.00 66.82           C  
ATOM   1770  H   THR A 149     137.205 157.753 212.979  1.00  0.00           H  
ATOM   1771  HA  THR A 149     134.450 158.833 213.313  1.00  0.00           H  
ATOM   1772  HB  THR A 149     136.255 158.082 215.623  1.00  0.00           H  
ATOM   1773  HG1 THR A 149     135.434 156.296 214.051  1.00  0.00           H  
ATOM   1774 HG21 THR A 149     134.111 158.100 216.845  1.00  0.00           H  
ATOM   1775 HG22 THR A 149     134.405 159.662 216.045  1.00  0.00           H  
ATOM   1776 HG23 THR A 149     133.254 158.503 215.339  1.00  0.00           H  
ATOM   1777  N   GLY A 150     135.792 160.952 212.966  1.00 74.06           N  
ATOM   1778  CA  GLY A 150     136.398 162.267 212.968  1.00 74.99           C  
ATOM   1779  C   GLY A 150     135.401 163.382 213.197  1.00 77.06           C  
ATOM   1780  O   GLY A 150     134.356 163.172 213.821  1.00 76.53           O  
ATOM   1781  H   GLY A 150     135.088 160.746 212.272  1.00  0.00           H  
ATOM   1782  HA3 GLY A 150     136.912 162.430 212.021  1.00  0.00           H  
ATOM   1783  HA2 GLY A 150     137.170 162.309 213.736  1.00  0.00           H  
ATOM   1784  N   GLY A 151     135.715 164.576 212.698  1.00 83.39           N  
ATOM   1785  CA  GLY A 151     134.842 165.721 212.860  1.00 84.68           C  
ATOM   1786  C   GLY A 151     133.489 165.551 212.202  1.00 85.66           C  
ATOM   1787  O   GLY A 151     133.401 165.253 211.007  1.00 82.42           O  
ATOM   1788  H   GLY A 151     136.580 164.700 212.192  1.00  0.00           H  
ATOM   1789  HA3 GLY A 151     135.331 166.608 212.458  1.00  0.00           H  
ATOM   1790  HA2 GLY A 151     134.705 165.924 213.922  1.00  0.00           H  
ATOM   1791  N   ALA A 152     132.421 165.743 212.978  1.00 89.49           N  
ATOM   1792  CA  ALA A 152     131.066 165.607 212.461  1.00 88.35           C  
ATOM   1793  C   ALA A 152     130.638 166.781 211.593  1.00 88.64           C  
ATOM   1794  O   ALA A 152     129.674 166.646 210.833  1.00 89.48           O  
ATOM   1795  CB  ALA A 152     130.077 165.437 213.617  1.00 87.33           C  
ATOM   1796  H   ALA A 152     132.541 165.989 213.950  1.00  0.00           H  
ATOM   1797  HA  ALA A 152     131.028 164.705 211.850  1.00  0.00           H  
ATOM   1798  HB1 ALA A 152     129.067 165.336 213.220  1.00  0.00           H  
ATOM   1799  HB2 ALA A 152     130.334 164.544 214.187  1.00  0.00           H  
ATOM   1800  HB3 ALA A 152     130.125 166.310 214.268  1.00  0.00           H  
ATOM   1801  N   LYS A 153     131.319 167.921 211.687  1.00 89.74           N  
ATOM   1802  CA  LYS A 153     130.981 169.078 210.872  1.00 89.53           C  
ATOM   1803  C   LYS A 153     132.190 169.997 210.793  1.00 90.39           C  
ATOM   1804  O   LYS A 153     133.107 169.917 211.615  1.00 90.12           O  
ATOM   1805  CB  LYS A 153     129.769 169.828 211.436  1.00 88.49           C  
ATOM   1806  CG  LYS A 153     129.100 170.849 210.488  1.00  0.00           C  
ATOM   1807  CD  LYS A 153     127.697 171.300 210.941  1.00  0.00           C  
ATOM   1808  CE  LYS A 153     126.604 170.229 210.765  1.00  0.00           C  
ATOM   1809  NZ  LYS A 153     125.271 170.753 211.103  1.00  0.00           N1+
ATOM   1810  H   LYS A 153     132.090 167.997 212.335  1.00  0.00           H  
ATOM   1811  HA  LYS A 153     130.739 168.735 209.866  1.00  0.00           H  
ATOM   1812  HB2 LYS A 153     129.015 169.084 211.688  1.00  0.00           H  
ATOM   1813  HB3 LYS A 153     130.025 170.306 212.383  1.00  0.00           H  
ATOM   1814  HG2 LYS A 153     129.727 171.738 210.415  1.00  0.00           H  
ATOM   1815  HG3 LYS A 153     129.035 170.437 209.480  1.00  0.00           H  
ATOM   1816  HD2 LYS A 153     127.736 171.607 211.987  1.00  0.00           H  
ATOM   1817  HD3 LYS A 153     127.418 172.193 210.379  1.00  0.00           H  
ATOM   1818  HE2 LYS A 153     126.578 169.892 209.732  1.00  0.00           H  
ATOM   1819  HE3 LYS A 153     126.798 169.353 211.384  1.00  0.00           H  
ATOM   1820  HZ1 LYS A 153     124.568 170.060 210.895  1.00  0.00           H  
ATOM   1821  HZ2 LYS A 153     125.236 170.983 212.085  1.00  0.00           H  
ATOM   1822  HZ3 LYS A 153     125.089 171.586 210.561  1.00  0.00           H  
ATOM   1823  N   ASN A 154     132.174 170.872 209.786  1.00 89.65           N  
ATOM   1824  CA  ASN A 154     133.205 171.890 209.579  1.00 89.74           C  
ATOM   1825  C   ASN A 154     134.589 171.247 209.441  1.00 88.80           C  
ATOM   1826  O   ASN A 154     135.485 171.423 210.269  1.00 89.11           O  
ATOM   1827  CB  ASN A 154     133.184 172.925 210.710  1.00 91.54           C  
ATOM   1828  CG  ASN A 154     132.601 174.254 210.271  1.00 91.46           C  
ATOM   1829  OD1 ASN A 154     132.085 175.018 211.227  1.00 90.59           O  
ATOM   1830  ND2 ASN A 154     132.615 174.590 209.087  1.00 89.63           N  
ATOM   1831  H   ASN A 154     131.421 170.854 209.114  1.00  0.00           H  
ATOM   1832  HA  ASN A 154     132.982 172.408 208.646  1.00  0.00           H  
ATOM   1833  HB3 ASN A 154     134.198 173.078 211.080  1.00  0.00           H  
ATOM   1834  HB2 ASN A 154     132.606 172.535 211.548  1.00  0.00           H  
ATOM   1835 HD21 ASN A 154     132.223 175.478 208.810  1.00  0.00           H  
ATOM   1836 HD22 ASN A 154     133.019 173.977 208.393  1.00  0.00           H  
ATOM   1837  N   PHE A 155     134.733 170.486 208.361  1.00 82.19           N  
ATOM   1838  CA  PHE A 155     135.987 169.824 208.025  1.00 83.61           C  
ATOM   1839  C   PHE A 155     136.672 170.600 206.906  1.00 84.24           C  
ATOM   1840  O   PHE A 155     136.097 170.782 205.828  1.00 83.19           O  
ATOM   1841  CB  PHE A 155     135.740 168.373 207.613  1.00 81.96           C  
ATOM   1842  CG  PHE A 155     136.890 167.742 206.882  1.00 81.78           C  
ATOM   1843  CD1 PHE A 155     138.157 167.718 207.439  1.00 81.50           C  
ATOM   1844  CD2 PHE A 155     136.698 167.158 205.641  1.00 81.50           C  
ATOM   1845  CE1 PHE A 155     139.213 167.134 206.766  1.00 82.67           C  
ATOM   1846  CE2 PHE A 155     137.749 166.571 204.966  1.00 81.77           C  
ATOM   1847  CZ  PHE A 155     139.008 166.559 205.529  1.00 82.37           C  
ATOM   1848  H   PHE A 155     133.954 170.347 207.733  1.00  0.00           H  
ATOM   1849  HA  PHE A 155     136.633 169.833 208.903  1.00  0.00           H  
ATOM   1850  HB3 PHE A 155     134.845 168.321 206.993  1.00  0.00           H  
ATOM   1851  HB2 PHE A 155     135.506 167.781 208.498  1.00  0.00           H  
ATOM   1852  HD1 PHE A 155     138.328 168.159 208.410  1.00  0.00           H  
ATOM   1853  HD2 PHE A 155     135.717 167.158 205.190  1.00  0.00           H  
ATOM   1854  HE1 PHE A 155     140.198 167.128 207.208  1.00  0.00           H  
ATOM   1855  HE2 PHE A 155     137.585 166.122 203.998  1.00  0.00           H  
ATOM   1856  HZ  PHE A 155     139.833 166.101 205.003  1.00  0.00           H  
ATOM   1857  N   ALA A 156     137.895 171.057 207.166  1.00 86.72           N  
ATOM   1858  CA  ALA A 156     138.646 171.822 206.182  1.00 86.90           C  
ATOM   1859  C   ALA A 156     139.234 170.892 205.130  1.00 85.27           C  
ATOM   1860  O   ALA A 156     139.881 169.895 205.462  1.00 85.37           O  
ATOM   1861  CB  ALA A 156     139.757 172.622 206.862  1.00 87.15           C  
ATOM   1862  H   ALA A 156     138.322 170.875 208.063  1.00  0.00           H  
ATOM   1863  HA  ALA A 156     137.967 172.518 205.690  1.00  0.00           H  
ATOM   1864  HB1 ALA A 156     140.309 173.188 206.112  1.00  0.00           H  
ATOM   1865  HB2 ALA A 156     139.320 173.309 207.586  1.00  0.00           H  
ATOM   1866  HB3 ALA A 156     140.436 171.940 207.373  1.00  0.00           H  
ATOM   1867  N   LEU A 157     139.017 171.227 203.860  1.00 85.33           N  
ATOM   1868  CA  LEU A 157     139.487 170.400 202.749  1.00 86.28           C  
ATOM   1869  C   LEU A 157     140.925 170.766 202.374  1.00 87.14           C  
ATOM   1870  O   LEU A 157     141.240 171.118 201.238  1.00 86.71           O  
ATOM   1871  CB  LEU A 157     138.549 170.540 201.556  1.00 86.65           C  
ATOM   1872  CG  LEU A 157     137.437 169.497 201.433  1.00 87.19           C  
ATOM   1873  CD1 LEU A 157     136.818 169.532 200.045  1.00 86.76           C  
ATOM   1874  CD2 LEU A 157     137.966 168.109 201.749  1.00 85.29           C  
ATOM   1875  H   LEU A 157     138.514 172.075 203.640  1.00  0.00           H  
ATOM   1876  HA  LEU A 157     139.474 169.359 203.071  1.00  0.00           H  
ATOM   1877  HB3 LEU A 157     139.136 170.549 200.637  1.00  0.00           H  
ATOM   1878  HB2 LEU A 157     138.107 171.537 201.562  1.00  0.00           H  
ATOM   1879  HG  LEU A 157     136.661 169.739 202.159  1.00  0.00           H  
ATOM   1880 HD11 LEU A 157     136.029 168.782 199.979  1.00  0.00           H  
ATOM   1881 HD12 LEU A 157     136.396 170.520 199.860  1.00  0.00           H  
ATOM   1882 HD13 LEU A 157     137.584 169.319 199.299  1.00  0.00           H  
ATOM   1883 HD21 LEU A 157     137.159 167.382 201.656  1.00  0.00           H  
ATOM   1884 HD22 LEU A 157     138.764 167.856 201.051  1.00  0.00           H  
ATOM   1885 HD23 LEU A 157     138.355 168.091 202.767  1.00  0.00           H  
ATOM   1886  N   LYS A 158     141.804 170.675 203.368  1.00 87.55           N  
ATOM   1887  CA  LYS A 158     143.214 170.933 203.135  1.00 86.15           C  
ATOM   1888  C   LYS A 158     143.803 169.849 202.234  1.00 86.97           C  
ATOM   1889  O   LYS A 158     143.386 168.689 202.294  1.00 90.10           O  
ATOM   1890  CB  LYS A 158     143.974 170.981 204.457  1.00 87.27           C  
ATOM   1891  CG  LYS A 158     143.288 171.798 205.536  1.00 87.95           C  
ATOM   1892  CD  LYS A 158     143.561 171.227 206.917  1.00 87.37           C  
ATOM   1893  CE  LYS A 158     142.628 170.071 207.230  1.00 86.90           C  
ATOM   1894  NZ  LYS A 158     142.769 169.608 208.637  1.00 87.57           N1+
ATOM   1895  H   LYS A 158     141.493 170.424 204.296  1.00  0.00           H  
ATOM   1896  HA  LYS A 158     143.316 171.897 202.637  1.00  0.00           H  
ATOM   1897  HB2 LYS A 158     144.974 171.378 204.284  1.00  0.00           H  
ATOM   1898  HB3 LYS A 158     144.133 169.965 204.819  1.00  0.00           H  
ATOM   1899  HG3 LYS A 158     142.213 171.810 205.354  1.00  0.00           H  
ATOM   1900  HG2 LYS A 158     143.643 172.828 205.492  1.00  0.00           H  
ATOM   1901  HD3 LYS A 158     143.433 172.009 207.665  1.00  0.00           H  
ATOM   1902  HD2 LYS A 158     144.594 170.884 206.970  1.00  0.00           H  
ATOM   1903  HE3 LYS A 158     142.837 169.243 206.553  1.00  0.00           H  
ATOM   1904  HE2 LYS A 158     141.598 170.378 207.051  1.00  0.00           H  
ATOM   1905  HZ1 LYS A 158     142.273 168.737 208.757  1.00  0.00           H  
ATOM   1906  HZ2 LYS A 158     143.747 169.470 208.850  1.00  0.00           H  
ATOM   1907  HZ3 LYS A 158     142.384 170.303 209.261  1.00  0.00           H  
ATOM   1908  N   PRO A 159     144.767 170.203 201.382  1.00 89.57           N  
ATOM   1909  CA  PRO A 159     145.352 169.193 200.484  1.00 89.73           C  
ATOM   1910  C   PRO A 159     145.993 168.029 201.217  1.00 89.33           C  
ATOM   1911  O   PRO A 159     145.933 166.894 200.728  1.00 89.06           O  
ATOM   1912  CB  PRO A 159     146.385 169.995 199.678  1.00 89.67           C  
ATOM   1913  CG  PRO A 159     146.656 171.215 200.498  1.00 90.68           C  
ATOM   1914  CD  PRO A 159     145.371 171.532 201.191  1.00 90.25           C  
ATOM   1915  HA  PRO A 159     144.581 168.817 199.811  1.00  0.00           H  
ATOM   1916  HB3 PRO A 159     145.949 170.290 198.724  1.00  0.00           H  
ATOM   1917  HB2 PRO A 159     147.301 169.412 199.583  1.00  0.00           H  
ATOM   1918  HG3 PRO A 159     146.926 172.041 199.840  1.00  0.00           H  
ATOM   1919  HG2 PRO A 159     147.422 170.989 201.240  1.00  0.00           H  
ATOM   1920  HD2 PRO A 159     145.587 171.972 202.165  1.00  0.00           H  
ATOM   1921  HD3 PRO A 159     144.740 172.121 200.526  1.00  0.00           H  
ATOM   1922  N   ARG A 160     146.597 168.273 202.382  1.00 85.71           N  
ATOM   1923  CA  ARG A 160     147.209 167.185 203.139  1.00 84.78           C  
ATOM   1924  C   ARG A 160     146.160 166.181 203.599  1.00 85.26           C  
ATOM   1925  O   ARG A 160     146.313 164.971 203.401  1.00 86.08           O  
ATOM   1926  CB  ARG A 160     147.980 167.749 204.332  1.00 84.76           C  
ATOM   1927  CG  ARG A 160     148.111 166.786 205.498  1.00 84.24           C  
ATOM   1928  CD  ARG A 160     149.539 166.298 205.648  1.00 83.97           C  
ATOM   1929  NE  ARG A 160     149.775 165.700 206.956  1.00 85.86           N  
ATOM   1930  CZ  ARG A 160     150.651 164.732 207.189  1.00 86.21           C  
ATOM   1931  NH1 ARG A 160     151.397 164.228 206.220  1.00 85.72           N  
ATOM   1932  NH2 ARG A 160     150.783 164.260 208.425  1.00 85.23           N1+
ATOM   1933  H   ARG A 160     146.633 169.215 202.745  1.00  0.00           H  
ATOM   1934  HA  ARG A 160     147.915 166.669 202.488  1.00  0.00           H  
ATOM   1935  HB3 ARG A 160     147.498 168.666 204.673  1.00  0.00           H  
ATOM   1936  HB2 ARG A 160     148.973 168.059 204.006  1.00  0.00           H  
ATOM   1937  HG2 ARG A 160     147.451 165.933 205.340  1.00  0.00           H  
ATOM   1938  HG3 ARG A 160     147.799 167.284 206.416  1.00  0.00           H  
ATOM   1939  HD3 ARG A 160     150.225 167.133 205.502  1.00  0.00           H  
ATOM   1940  HD2 ARG A 160     149.756 165.566 204.870  1.00  0.00           H  
ATOM   1941  HE  ARG A 160     149.218 166.070 207.713  1.00  0.00           H  
ATOM   1942 HH11 ARG A 160     152.057 163.491 206.422  1.00  0.00           H  
ATOM   1943 HH12 ARG A 160     151.306 164.580 205.278  1.00  0.00           H  
ATOM   1944 HH21 ARG A 160     151.447 163.523 208.616  1.00  0.00           H  
ATOM   1945 HH22 ARG A 160     150.220 164.639 209.173  1.00  0.00           H  
ATOM   1946  N   MET A 161     145.077 166.669 204.209  1.00 81.04           N  
ATOM   1947  CA  MET A 161     144.022 165.772 204.670  1.00 81.49           C  
ATOM   1948  C   MET A 161     143.313 165.106 203.498  1.00 79.45           C  
ATOM   1949  O   MET A 161     142.931 163.931 203.581  1.00 81.03           O  
ATOM   1950  CB  MET A 161     143.026 166.538 205.539  1.00 79.99           C  
ATOM   1951  CG  MET A 161     142.754 165.887 206.882  1.00 79.52           C  
ATOM   1952  SD  MET A 161     144.267 165.439 207.750  1.00 84.45           S  
ATOM   1953  CE  MET A 161     145.023 167.047 207.970  1.00 82.31           C  
ATOM   1954  H   MET A 161     144.984 167.664 204.354  1.00  0.00           H  
ATOM   1955  HA  MET A 161     144.479 164.993 205.280  1.00  0.00           H  
ATOM   1956  HB3 MET A 161     142.088 166.654 204.997  1.00  0.00           H  
ATOM   1957  HB2 MET A 161     143.390 167.553 205.697  1.00  0.00           H  
ATOM   1958  HG2 MET A 161     142.143 164.996 206.736  1.00  0.00           H  
ATOM   1959  HG3 MET A 161     142.168 166.566 207.502  1.00  0.00           H  
ATOM   1960  HE1 MET A 161     145.972 166.934 208.495  1.00  0.00           H  
ATOM   1961  HE2 MET A 161     145.199 167.503 206.996  1.00  0.00           H  
ATOM   1962  HE3 MET A 161     144.359 167.684 208.554  1.00  0.00           H  
ATOM   1963  N   ARG A 162     143.124 165.842 202.401  1.00 76.86           N  
ATOM   1964  CA  ARG A 162     142.526 165.254 201.209  1.00 77.12           C  
ATOM   1965  C   ARG A 162     143.358 164.083 200.707  1.00 78.02           C  
ATOM   1966  O   ARG A 162     142.825 163.005 200.420  1.00 80.33           O  
ATOM   1967  CB  ARG A 162     142.382 166.314 200.117  1.00 78.48           C  
ATOM   1968  CG  ARG A 162     141.224 167.273 200.321  1.00 78.74           C  
ATOM   1969  CD  ARG A 162     140.374 167.378 199.067  1.00 79.81           C  
ATOM   1970  NE  ARG A 162     141.070 168.067 197.988  1.00 80.09           N  
ATOM   1971  CZ  ARG A 162     140.519 168.381 196.823  1.00 79.53           C  
ATOM   1972  NH1 ARG A 162     139.259 168.085 196.553  1.00 78.79           N  
ATOM   1973  NH2 ARG A 162     141.251 169.008 195.907  1.00 79.84           N1+
ATOM   1974  H   ARG A 162     143.396 166.815 202.392  1.00  0.00           H  
ATOM   1975  HA  ARG A 162     141.533 164.886 201.467  1.00  0.00           H  
ATOM   1976  HB3 ARG A 162     142.278 165.823 199.149  1.00  0.00           H  
ATOM   1977  HB2 ARG A 162     143.310 166.880 200.039  1.00  0.00           H  
ATOM   1978  HG3 ARG A 162     141.610 168.258 200.581  1.00  0.00           H  
ATOM   1979  HG2 ARG A 162     140.607 166.926 201.150  1.00  0.00           H  
ATOM   1980  HD3 ARG A 162     139.450 167.908 199.299  1.00  0.00           H  
ATOM   1981  HD2 ARG A 162     140.091 166.379 198.736  1.00  0.00           H  
ATOM   1982  HE  ARG A 162     142.034 168.307 198.172  1.00  0.00           H  
ATOM   1983 HH11 ARG A 162     138.862 168.335 195.658  1.00  0.00           H  
ATOM   1984 HH12 ARG A 162     138.693 167.609 197.241  1.00  0.00           H  
ATOM   1985 HH21 ARG A 162     140.844 169.253 195.016  1.00  0.00           H  
ATOM   1986 HH22 ARG A 162     142.215 169.240 196.102  1.00  0.00           H  
ATOM   1987  N   LYS A 163     144.675 164.276 200.605  1.00 79.09           N  
ATOM   1988  CA  LYS A 163     145.550 163.194 200.165  1.00 80.22           C  
ATOM   1989  C   LYS A 163     145.533 162.035 201.152  1.00 78.36           C  
ATOM   1990  O   LYS A 163     145.503 160.867 200.747  1.00 77.59           O  
ATOM   1991  CB  LYS A 163     146.974 163.717 199.977  1.00 78.98           C  
ATOM   1992  CG  LYS A 163     147.969 162.656 199.544  1.00 77.70           C  
ATOM   1993  CD  LYS A 163     149.351 163.249 199.344  1.00 79.97           C  
ATOM   1994  CE  LYS A 163     150.435 162.263 199.740  1.00 81.08           C  
ATOM   1995  NZ  LYS A 163     151.783 162.894 199.748  1.00 80.84           N1+
ATOM   1996  H   LYS A 163     145.073 165.176 200.833  1.00  0.00           H  
ATOM   1997  HA  LYS A 163     145.189 162.830 199.203  1.00  0.00           H  
ATOM   1998  HB3 LYS A 163     147.316 164.176 200.905  1.00  0.00           H  
ATOM   1999  HB2 LYS A 163     146.968 164.526 199.247  1.00  0.00           H  
ATOM   2000  HG3 LYS A 163     147.631 162.200 198.613  1.00  0.00           H  
ATOM   2001  HG2 LYS A 163     148.016 161.873 200.300  1.00  0.00           H  
ATOM   2002  HD3 LYS A 163     149.448 164.154 199.943  1.00  0.00           H  
ATOM   2003  HD2 LYS A 163     149.478 163.527 198.298  1.00  0.00           H  
ATOM   2004  HE3 LYS A 163     150.432 161.423 199.046  1.00  0.00           H  
ATOM   2005  HE2 LYS A 163     150.216 161.862 200.730  1.00  0.00           H  
ATOM   2006  HZ1 LYS A 163     152.422 162.318 200.278  1.00  0.00           H  
ATOM   2007  HZ2 LYS A 163     152.119 162.983 198.800  1.00  0.00           H  
ATOM   2008  HZ3 LYS A 163     151.724 163.809 200.172  1.00  0.00           H  
ATOM   2009  N   ILE A 164     145.542 162.339 202.452  1.00 73.51           N  
ATOM   2010  CA  ILE A 164     145.555 161.290 203.469  1.00 72.33           C  
ATOM   2011  C   ILE A 164     144.318 160.411 203.339  1.00 73.49           C  
ATOM   2012  O   ILE A 164     144.406 159.178 203.323  1.00 76.80           O  
ATOM   2013  CB  ILE A 164     145.658 161.909 204.875  1.00 72.41           C  
ATOM   2014  CG1 ILE A 164     147.087 162.380 205.152  1.00 75.51           C  
ATOM   2015  CG2 ILE A 164     145.188 160.920 205.932  1.00 72.35           C  
ATOM   2016  CD1 ILE A 164     148.022 161.281 205.604  1.00 77.30           C  
ATOM   2017  H   ILE A 164     145.540 163.306 202.745  1.00  0.00           H  
ATOM   2018  HA  ILE A 164     146.435 160.667 203.305  1.00  0.00           H  
ATOM   2019  HB  ILE A 164     145.002 162.779 204.910  1.00  0.00           H  
ATOM   2020 HG13 ILE A 164     147.068 163.170 205.903  1.00  0.00           H  
ATOM   2021 HG12 ILE A 164     147.491 162.853 204.257  1.00  0.00           H  
ATOM   2022 HG21 ILE A 164     145.269 161.376 206.919  1.00  0.00           H  
ATOM   2023 HG22 ILE A 164     144.150 160.649 205.741  1.00  0.00           H  
ATOM   2024 HG23 ILE A 164     145.809 160.025 205.894  1.00  0.00           H  
ATOM   2025 HD11 ILE A 164     149.014 161.697 205.779  1.00  0.00           H  
ATOM   2026 HD12 ILE A 164     147.645 160.839 206.527  1.00  0.00           H  
ATOM   2027 HD13 ILE A 164     148.081 160.513 204.832  1.00  0.00           H  
ATOM   2028  N   PHE A 165     143.147 161.032 203.221  1.00 70.36           N  
ATOM   2029  CA  PHE A 165     141.921 160.246 203.179  1.00 66.43           C  
ATOM   2030  C   PHE A 165     141.704 159.585 201.825  1.00 66.25           C  
ATOM   2031  O   PHE A 165     141.124 158.495 201.766  1.00 69.98           O  
ATOM   2032  CB  PHE A 165     140.732 161.116 203.575  1.00 68.35           C  
ATOM   2033  CG  PHE A 165     140.603 161.291 205.057  1.00 69.38           C  
ATOM   2034  CD1 PHE A 165     140.076 160.279 205.841  1.00 67.51           C  
ATOM   2035  CD2 PHE A 165     141.049 162.446 205.673  1.00 69.62           C  
ATOM   2036  CE1 PHE A 165     139.972 160.427 207.206  1.00 66.55           C  
ATOM   2037  CE2 PHE A 165     140.947 162.599 207.039  1.00 71.01           C  
ATOM   2038  CZ  PHE A 165     140.409 161.588 207.806  1.00 69.66           C  
ATOM   2039  H   PHE A 165     143.114 162.040 203.161  1.00  0.00           H  
ATOM   2040  HA  PHE A 165     142.012 159.454 203.922  1.00  0.00           H  
ATOM   2041  HB3 PHE A 165     139.815 160.677 203.181  1.00  0.00           H  
ATOM   2042  HB2 PHE A 165     140.825 162.093 203.102  1.00  0.00           H  
ATOM   2043  HD1 PHE A 165     139.741 159.360 205.383  1.00  0.00           H  
ATOM   2044  HD2 PHE A 165     141.483 163.240 205.083  1.00  0.00           H  
ATOM   2045  HE1 PHE A 165     139.549 159.634 207.804  1.00  0.00           H  
ATOM   2046  HE2 PHE A 165     141.288 163.510 207.507  1.00  0.00           H  
ATOM   2047  HZ  PHE A 165     140.330 161.705 208.877  1.00  0.00           H  
ATOM   2048  N   SER A 166     142.178 160.195 200.737  1.00 66.41           N  
ATOM   2049  CA  SER A 166     142.155 159.505 199.453  1.00 64.69           C  
ATOM   2050  C   SER A 166     143.019 158.253 199.495  1.00 67.36           C  
ATOM   2051  O   SER A 166     142.616 157.194 198.999  1.00 69.81           O  
ATOM   2052  CB  SER A 166     142.621 160.444 198.341  1.00 69.49           C  
ATOM   2053  OG  SER A 166     141.594 161.349 197.975  1.00 73.62           O  
ATOM   2054  H   SER A 166     142.551 161.131 200.805  1.00  0.00           H  
ATOM   2055  HA  SER A 166     141.128 159.206 199.242  1.00  0.00           H  
ATOM   2056  HB3 SER A 166     142.915 159.858 197.470  1.00  0.00           H  
ATOM   2057  HB2 SER A 166     143.493 161.003 198.680  1.00  0.00           H  
ATOM   2058  HG  SER A 166     141.617 162.112 198.557  1.00  0.00           H  
ATOM   2059  N   ARG A 167     144.208 158.350 200.096  1.00 68.97           N  
ATOM   2060  CA  ARG A 167     145.056 157.174 200.254  1.00 66.64           C  
ATOM   2061  C   ARG A 167     144.393 156.135 201.147  1.00 67.56           C  
ATOM   2062  O   ARG A 167     144.499 154.932 200.892  1.00 70.75           O  
ATOM   2063  CB  ARG A 167     146.417 157.575 200.820  1.00 66.04           C  
ATOM   2064  CG  ARG A 167     147.298 158.339 199.847  1.00 70.02           C  
ATOM   2065  CD  ARG A 167     148.020 157.402 198.895  1.00 69.81           C  
ATOM   2066  NE  ARG A 167     148.602 156.259 199.587  1.00 71.52           N  
ATOM   2067  CZ  ARG A 167     148.819 155.077 199.026  1.00 70.83           C  
ATOM   2068  NH1 ARG A 167     148.520 154.849 197.758  1.00 69.49           N  
ATOM   2069  NH2 ARG A 167     149.350 154.100 199.755  1.00 69.22           N1+
ATOM   2070  H   ARG A 167     144.526 159.243 200.445  1.00  0.00           H  
ATOM   2071  HA  ARG A 167     145.212 156.730 199.271  1.00  0.00           H  
ATOM   2072  HB3 ARG A 167     146.944 156.683 201.160  1.00  0.00           H  
ATOM   2073  HB2 ARG A 167     146.272 158.171 201.721  1.00  0.00           H  
ATOM   2074  HG3 ARG A 167     148.029 158.925 200.403  1.00  0.00           H  
ATOM   2075  HG2 ARG A 167     146.686 159.037 199.275  1.00  0.00           H  
ATOM   2076  HD2 ARG A 167     148.806 157.949 198.374  1.00  0.00           H  
ATOM   2077  HD3 ARG A 167     147.323 157.049 198.135  1.00  0.00           H  
ATOM   2078  HE  ARG A 167     148.845 156.410 200.556  1.00  0.00           H  
ATOM   2079 HH11 ARG A 167     148.695 153.940 197.353  1.00  0.00           H  
ATOM   2080 HH12 ARG A 167     148.117 155.584 197.194  1.00  0.00           H  
ATOM   2081 HH21 ARG A 167     149.520 153.195 199.340  1.00  0.00           H  
ATOM   2082 HH22 ARG A 167     149.583 154.263 200.724  1.00  0.00           H  
ATOM   2083  N   LEU A 168     143.713 156.579 202.206  1.00 60.08           N  
ATOM   2084  CA  LEU A 168     143.028 155.638 203.088  1.00 55.89           C  
ATOM   2085  C   LEU A 168     141.931 154.883 202.347  1.00 56.06           C  
ATOM   2086  O   LEU A 168     141.793 153.663 202.500  1.00 60.30           O  
ATOM   2087  CB  LEU A 168     142.450 156.376 204.294  1.00 58.27           C  
ATOM   2088  CG  LEU A 168     141.566 155.557 205.234  1.00 57.95           C  
ATOM   2089  CD1 LEU A 168     142.415 154.684 206.134  1.00 61.38           C  
ATOM   2090  CD2 LEU A 168     140.674 156.467 206.057  1.00 59.64           C  
ATOM   2091  H   LEU A 168     143.671 157.569 202.400  1.00  0.00           H  
ATOM   2092  HA  LEU A 168     143.758 154.913 203.448  1.00  0.00           H  
ATOM   2093  HB3 LEU A 168     141.895 157.249 203.949  1.00  0.00           H  
ATOM   2094  HB2 LEU A 168     143.264 156.823 204.865  1.00  0.00           H  
ATOM   2095  HG  LEU A 168     140.931 154.910 204.629  1.00  0.00           H  
ATOM   2096 HD11 LEU A 168     141.769 154.108 206.797  1.00  0.00           H  
ATOM   2097 HD12 LEU A 168     143.010 154.003 205.525  1.00  0.00           H  
ATOM   2098 HD13 LEU A 168     143.078 155.312 206.729  1.00  0.00           H  
ATOM   2099 HD21 LEU A 168     140.052 155.865 206.720  1.00  0.00           H  
ATOM   2100 HD22 LEU A 168     141.291 157.141 206.651  1.00  0.00           H  
ATOM   2101 HD23 LEU A 168     140.037 157.050 205.392  1.00  0.00           H  
ATOM   2102  N   ILE A 169     141.147 155.589 201.533  1.00 58.63           N  
ATOM   2103  CA  ILE A 169     140.088 154.929 200.775  1.00 58.49           C  
ATOM   2104  C   ILE A 169     140.684 154.002 199.722  1.00 62.17           C  
ATOM   2105  O   ILE A 169     140.152 152.917 199.459  1.00 62.78           O  
ATOM   2106  CB  ILE A 169     139.145 155.973 200.151  1.00 56.40           C  
ATOM   2107  CG1 ILE A 169     138.478 156.813 201.240  1.00 57.79           C  
ATOM   2108  CG2 ILE A 169     138.089 155.296 199.297  1.00 57.78           C  
ATOM   2109  CD1 ILE A 169     137.967 156.014 202.411  1.00 58.79           C  
ATOM   2110  H   ILE A 169     141.284 156.585 201.438  1.00  0.00           H  
ATOM   2111  HA  ILE A 169     139.506 154.321 201.468  1.00  0.00           H  
ATOM   2112  HB  ILE A 169     139.733 156.634 199.515  1.00  0.00           H  
ATOM   2113 HG12 ILE A 169     137.656 157.382 200.805  1.00  0.00           H  
ATOM   2114 HG13 ILE A 169     139.180 157.567 201.596  1.00  0.00           H  
ATOM   2115 HG21 ILE A 169     137.432 156.051 198.865  1.00  0.00           H  
ATOM   2116 HG22 ILE A 169     138.573 154.735 198.497  1.00  0.00           H  
ATOM   2117 HG23 ILE A 169     137.503 154.616 199.915  1.00  0.00           H  
ATOM   2118 HD11 ILE A 169     137.509 156.685 203.137  1.00  0.00           H  
ATOM   2119 HD12 ILE A 169     137.226 155.294 202.064  1.00  0.00           H  
ATOM   2120 HD13 ILE A 169     138.796 155.484 202.880  1.00  0.00           H  
ATOM   2121  N   TYR A 170     141.796 154.409 199.105  1.00 63.46           N  
ATOM   2122  CA  TYR A 170     142.464 153.539 198.143  1.00 61.23           C  
ATOM   2123  C   TYR A 170     142.969 152.266 198.810  1.00 62.61           C  
ATOM   2124  O   TYR A 170     142.872 151.176 198.236  1.00 65.69           O  
ATOM   2125  CB  TYR A 170     143.614 154.288 197.469  1.00 62.89           C  
ATOM   2126  CG  TYR A 170     144.614 153.385 196.786  1.00 65.23           C  
ATOM   2127  CD1 TYR A 170     144.330 152.807 195.558  1.00 65.68           C  
ATOM   2128  CD2 TYR A 170     145.845 153.112 197.369  1.00 65.87           C  
ATOM   2129  CE1 TYR A 170     145.240 151.980 194.929  1.00 66.46           C  
ATOM   2130  CE2 TYR A 170     146.761 152.287 196.748  1.00 64.75           C  
ATOM   2131  CZ  TYR A 170     146.454 151.724 195.528  1.00 65.19           C  
ATOM   2132  OH  TYR A 170     147.364 150.902 194.905  1.00 66.35           O  
ATOM   2133  H   TYR A 170     142.178 155.323 199.304  1.00  0.00           H  
ATOM   2134  HA  TYR A 170     141.742 153.260 197.376  1.00  0.00           H  
ATOM   2135  HB3 TYR A 170     144.128 154.902 198.208  1.00  0.00           H  
ATOM   2136  HB2 TYR A 170     143.210 154.994 196.743  1.00  0.00           H  
ATOM   2137  HD1 TYR A 170     143.383 153.001 195.076  1.00  0.00           H  
ATOM   2138  HD2 TYR A 170     146.099 153.548 198.324  1.00  0.00           H  
ATOM   2139  HE1 TYR A 170     144.998 151.538 193.974  1.00  0.00           H  
ATOM   2140  HE2 TYR A 170     147.712 152.086 197.218  1.00  0.00           H  
ATOM   2141  HH  TYR A 170     147.000 150.594 194.072  1.00  0.00           H  
ATOM   2142  N   ILE A 171     143.520 152.387 200.019  1.00 56.21           N  
ATOM   2143  CA  ILE A 171     143.974 151.215 200.761  1.00 54.48           C  
ATOM   2144  C   ILE A 171     142.796 150.315 201.102  1.00 57.87           C  
ATOM   2145  O   ILE A 171     142.876 149.087 200.982  1.00 62.44           O  
ATOM   2146  CB  ILE A 171     144.741 151.647 202.024  1.00 55.78           C  
ATOM   2147  CG1 ILE A 171     146.105 152.225 201.652  1.00 60.83           C  
ATOM   2148  CG2 ILE A 171     144.899 150.481 202.983  1.00 57.77           C  
ATOM   2149  CD1 ILE A 171     146.605 153.266 202.624  1.00 60.83           C  
ATOM   2150  H   ILE A 171     143.629 153.301 200.435  1.00  0.00           H  
ATOM   2151  HA  ILE A 171     144.657 150.653 200.124  1.00  0.00           H  
ATOM   2152  HB  ILE A 171     144.165 152.425 202.524  1.00  0.00           H  
ATOM   2153 HG13 ILE A 171     146.054 152.658 200.653  1.00  0.00           H  
ATOM   2154 HG12 ILE A 171     146.833 151.417 201.581  1.00  0.00           H  
ATOM   2155 HG21 ILE A 171     145.444 150.809 203.868  1.00  0.00           H  
ATOM   2156 HG22 ILE A 171     143.915 150.116 203.277  1.00  0.00           H  
ATOM   2157 HG23 ILE A 171     145.452 149.679 202.493  1.00  0.00           H  
ATOM   2158 HD11 ILE A 171     147.578 153.632 202.297  1.00  0.00           H  
ATOM   2159 HD12 ILE A 171     145.900 154.096 202.663  1.00  0.00           H  
ATOM   2160 HD13 ILE A 171     146.699 152.823 203.615  1.00  0.00           H  
ATOM   2161  N   ALA A 172     141.684 150.912 201.533  1.00 54.62           N  
ATOM   2162  CA  ALA A 172     140.499 150.123 201.850  1.00 51.68           C  
ATOM   2163  C   ALA A 172     139.996 149.367 200.628  1.00 54.83           C  
ATOM   2164  O   ALA A 172     139.613 148.196 200.726  1.00 59.93           O  
ATOM   2165  CB  ALA A 172     139.403 151.026 202.412  1.00 56.35           C  
ATOM   2166  H   ALA A 172     141.659 151.916 201.641  1.00  0.00           H  
ATOM   2167  HA  ALA A 172     140.768 149.395 202.615  1.00  0.00           H  
ATOM   2168  HB1 ALA A 172     138.523 150.427 202.646  1.00  0.00           H  
ATOM   2169  HB2 ALA A 172     139.762 151.513 203.319  1.00  0.00           H  
ATOM   2170  HB3 ALA A 172     139.141 151.783 201.673  1.00  0.00           H  
ATOM   2171  N   GLN A 173     139.984 150.024 199.468  1.00 61.08           N  
ATOM   2172  CA  GLN A 173     139.562 149.354 198.242  1.00 59.84           C  
ATOM   2173  C   GLN A 173     140.527 148.240 197.859  1.00 62.50           C  
ATOM   2174  O   GLN A 173     140.102 147.148 197.462  1.00 65.58           O  
ATOM   2175  CB  GLN A 173     139.440 150.371 197.108  1.00 59.22           C  
ATOM   2176  CG  GLN A 173     139.335 149.754 195.727  1.00 61.25           C  
ATOM   2177  CD  GLN A 173     138.403 150.527 194.819  1.00 65.20           C  
ATOM   2178  OE1 GLN A 173     138.736 151.614 194.350  1.00 66.23           O  
ATOM   2179  NE2 GLN A 173     137.226 149.968 194.566  1.00 65.83           N  
ATOM   2180  H   GLN A 173     140.268 150.993 199.433  1.00  0.00           H  
ATOM   2181  HA  GLN A 173     138.580 148.913 198.413  1.00  0.00           H  
ATOM   2182  HB3 GLN A 173     140.293 151.048 197.137  1.00  0.00           H  
ATOM   2183  HB2 GLN A 173     138.574 151.008 197.286  1.00  0.00           H  
ATOM   2184  HG3 GLN A 173     138.985 148.726 195.815  1.00  0.00           H  
ATOM   2185  HG2 GLN A 173     140.326 149.707 195.275  1.00  0.00           H  
ATOM   2186 HE21 GLN A 173     136.562 150.437 193.967  1.00  0.00           H  
ATOM   2187 HE22 GLN A 173     136.994 149.073 194.973  1.00  0.00           H  
ATOM   2188  N   SER A 174     141.832 148.497 197.969  1.00 57.72           N  
ATOM   2189  CA  SER A 174     142.826 147.498 197.589  1.00 52.09           C  
ATOM   2190  C   SER A 174     142.785 146.290 198.515  1.00 56.67           C  
ATOM   2191  O   SER A 174     142.902 145.147 198.060  1.00 59.68           O  
ATOM   2192  CB  SER A 174     144.219 148.123 197.588  1.00 54.54           C  
ATOM   2193  OG  SER A 174     144.499 148.743 196.347  1.00 60.58           O  
ATOM   2194  H   SER A 174     142.143 149.392 198.319  1.00  0.00           H  
ATOM   2195  HA  SER A 174     142.602 147.161 196.577  1.00  0.00           H  
ATOM   2196  HB3 SER A 174     144.963 147.351 197.784  1.00  0.00           H  
ATOM   2197  HB2 SER A 174     144.286 148.862 198.386  1.00  0.00           H  
ATOM   2198  HG  SER A 174     143.853 149.433 196.181  1.00  0.00           H  
ATOM   2199  N   LYS A 175     142.623 146.522 199.813  1.00 51.11           N  
ATOM   2200  CA  LYS A 175     142.595 145.450 200.796  1.00 48.07           C  
ATOM   2201  C   LYS A 175     141.216 144.828 200.960  1.00 55.32           C  
ATOM   2202  O   LYS A 175     141.069 143.889 201.748  1.00 60.41           O  
ATOM   2203  CB  LYS A 175     143.086 145.968 202.151  1.00 50.76           C  
ATOM   2204  CG  LYS A 175     144.505 146.507 202.132  1.00 52.86           C  
ATOM   2205  CD  LYS A 175     145.516 145.401 202.370  1.00 52.36           C  
ATOM   2206  CE  LYS A 175     146.767 145.610 201.540  1.00 51.83           C  
ATOM   2207  NZ  LYS A 175     147.612 146.709 202.076  1.00 53.55           N1+
ATOM   2208  H   LYS A 175     142.514 147.469 200.147  1.00  0.00           H  
ATOM   2209  HA  LYS A 175     143.280 144.670 200.464  1.00  0.00           H  
ATOM   2210  HB3 LYS A 175     143.012 145.171 202.891  1.00  0.00           H  
ATOM   2211  HB2 LYS A 175     142.409 146.744 202.508  1.00  0.00           H  
ATOM   2212  HG3 LYS A 175     144.614 147.270 202.903  1.00  0.00           H  
ATOM   2213  HG2 LYS A 175     144.702 146.977 201.168  1.00  0.00           H  
ATOM   2214  HD3 LYS A 175     145.069 144.440 202.116  1.00  0.00           H  
ATOM   2215  HD2 LYS A 175     145.782 145.374 203.427  1.00  0.00           H  
ATOM   2216  HE2 LYS A 175     146.486 145.837 200.512  1.00  0.00           H  
ATOM   2217  HE3 LYS A 175     147.345 144.686 201.517  1.00  0.00           H  
ATOM   2218  HZ1 LYS A 175     147.893 146.488 203.021  1.00  0.00           H  
ATOM   2219  HZ2 LYS A 175     148.433 146.816 201.497  1.00  0.00           H  
ATOM   2220  HZ3 LYS A 175     147.085 147.571 202.075  1.00  0.00           H  
ATOM   2221  N   GLY A 176     140.212 145.316 200.237  1.00 53.21           N  
ATOM   2222  CA  GLY A 176     138.859 144.828 200.410  1.00 49.41           C  
ATOM   2223  C   GLY A 176     138.325 145.125 201.794  1.00 49.53           C  
ATOM   2224  O   GLY A 176     137.753 144.251 202.451  1.00 54.23           O  
ATOM   2225  H   GLY A 176     140.387 146.039 199.554  1.00  0.00           H  
ATOM   2226  HA2 GLY A 176     138.836 143.752 200.236  1.00  0.00           H  
ATOM   2227  HA3 GLY A 176     138.210 145.287 199.665  1.00  0.00           H  
ATOM   2228  N   ALA A 177     138.511 146.358 202.249  1.00 46.07           N  
ATOM   2229  CA  ALA A 177     138.187 146.748 203.610  1.00 47.72           C  
ATOM   2230  C   ALA A 177     136.828 147.434 203.688  1.00 49.94           C  
ATOM   2231  O   ALA A 177     136.282 147.910 202.691  1.00 51.10           O  
ATOM   2232  CB  ALA A 177     139.265 147.673 204.175  1.00 51.21           C  
ATOM   2233  H   ALA A 177     138.892 147.069 201.641  1.00  0.00           H  
ATOM   2234  HA  ALA A 177     138.152 145.848 204.224  1.00  0.00           H  
ATOM   2235  HB1 ALA A 177     139.005 147.954 205.195  1.00  0.00           H  
ATOM   2236  HB2 ALA A 177     140.225 147.156 204.175  1.00  0.00           H  
ATOM   2237  HB3 ALA A 177     139.335 148.569 203.558  1.00  0.00           H  
ATOM   2238  N   TRP A 178     136.289 147.472 204.903  1.00 49.63           N  
ATOM   2239  CA  TRP A 178     135.068 148.203 205.209  1.00 43.47           C  
ATOM   2240  C   TRP A 178     135.424 149.497 205.925  1.00 45.01           C  
ATOM   2241  O   TRP A 178     136.320 149.521 206.773  1.00 54.25           O  
ATOM   2242  CB  TRP A 178     134.132 147.376 206.091  1.00 44.13           C  
ATOM   2243  CG  TRP A 178     133.555 146.170 205.427  1.00 46.48           C  
ATOM   2244  CD1 TRP A 178     133.840 145.703 204.179  1.00 50.07           C  
ATOM   2245  CD2 TRP A 178     132.595 145.267 205.984  1.00 45.01           C  
ATOM   2246  NE1 TRP A 178     133.113 144.566 203.922  1.00 50.36           N  
ATOM   2247  CE2 TRP A 178     132.341 144.278 205.016  1.00 46.95           C  
ATOM   2248  CE3 TRP A 178     131.924 145.200 207.207  1.00 44.97           C  
ATOM   2249  CZ2 TRP A 178     131.446 143.236 205.233  1.00 50.34           C  
ATOM   2250  CZ3 TRP A 178     131.038 144.165 207.421  1.00 47.02           C  
ATOM   2251  CH2 TRP A 178     130.806 143.197 206.440  1.00 49.21           C  
ATOM   2252  H   TRP A 178     136.729 146.978 205.666  1.00  0.00           H  
ATOM   2253  HA  TRP A 178     134.556 148.443 204.277  1.00  0.00           H  
ATOM   2254  HB3 TRP A 178     133.323 148.010 206.453  1.00  0.00           H  
ATOM   2255  HB2 TRP A 178     134.662 147.072 206.994  1.00  0.00           H  
ATOM   2256  HD1 TRP A 178     134.552 146.225 203.557  1.00  0.00           H  
ATOM   2257  HE1 TRP A 178     133.209 144.095 203.033  1.00  0.00           H  
ATOM   2258  HE3 TRP A 178     132.103 145.950 207.963  1.00  0.00           H  
ATOM   2259  HZ2 TRP A 178     131.280 142.498 204.462  1.00  0.00           H  
ATOM   2260  HZ3 TRP A 178     130.509 144.092 208.360  1.00  0.00           H  
ATOM   2261  HH2 TRP A 178     130.103 142.406 206.653  1.00  0.00           H  
ATOM   2262  N   ILE A 179     134.722 150.570 205.584  1.00 45.15           N  
ATOM   2263  CA  ILE A 179     134.905 151.866 206.226  1.00 49.01           C  
ATOM   2264  C   ILE A 179     133.654 152.163 207.038  1.00 51.54           C  
ATOM   2265  O   ILE A 179     132.563 152.318 206.478  1.00 52.90           O  
ATOM   2266  CB  ILE A 179     135.180 152.977 205.202  1.00 47.44           C  
ATOM   2267  CG1 ILE A 179     136.139 152.479 204.123  1.00 49.35           C  
ATOM   2268  CG2 ILE A 179     135.756 154.199 205.888  1.00 49.07           C  
ATOM   2269  CD1 ILE A 179     135.849 153.037 202.754  1.00 51.54           C  
ATOM   2270  H   ILE A 179     134.028 150.508 204.853  1.00  0.00           H  
ATOM   2271  HA  ILE A 179     135.754 151.801 206.906  1.00  0.00           H  
ATOM   2272  HB  ILE A 179     134.238 153.255 204.729  1.00  0.00           H  
ATOM   2273 HG13 ILE A 179     136.106 151.390 204.084  1.00  0.00           H  
ATOM   2274 HG12 ILE A 179     137.162 152.728 204.406  1.00  0.00           H  
ATOM   2275 HG21 ILE A 179     135.945 154.977 205.148  1.00  0.00           H  
ATOM   2276 HG22 ILE A 179     135.047 154.568 206.629  1.00  0.00           H  
ATOM   2277 HG23 ILE A 179     136.691 153.933 206.381  1.00  0.00           H  
ATOM   2278 HD11 ILE A 179     136.570 152.640 202.039  1.00  0.00           H  
ATOM   2279 HD12 ILE A 179     134.842 152.752 202.451  1.00  0.00           H  
ATOM   2280 HD13 ILE A 179     135.926 154.124 202.780  1.00  0.00           H  
ATOM   2281  N   LEU A 180     133.812 152.242 208.356  1.00 49.45           N  
ATOM   2282  CA  LEU A 180     132.708 152.520 209.269  1.00 46.15           C  
ATOM   2283  C   LEU A 180     132.767 153.996 209.642  1.00 50.04           C  
ATOM   2284  O   LEU A 180     133.605 154.412 210.445  1.00 53.02           O  
ATOM   2285  CB  LEU A 180     132.783 151.632 210.505  1.00 47.98           C  
ATOM   2286  CG  LEU A 180     132.909 150.126 210.282  1.00 47.58           C  
ATOM   2287  CD1 LEU A 180     132.792 149.393 211.603  1.00 51.57           C  
ATOM   2288  CD2 LEU A 180     131.861 149.637 209.305  1.00 48.79           C  
ATOM   2289  H   LEU A 180     134.726 152.107 208.764  1.00  0.00           H  
ATOM   2290  HA  LEU A 180     131.768 152.325 208.753  1.00  0.00           H  
ATOM   2291  HB2 LEU A 180     131.919 151.829 211.140  1.00  0.00           H  
ATOM   2292  HB3 LEU A 180     133.603 151.970 211.139  1.00  0.00           H  
ATOM   2293  HG  LEU A 180     133.894 149.922 209.861  1.00  0.00           H  
ATOM   2294 HD11 LEU A 180     132.883 148.320 211.433  1.00  0.00           H  
ATOM   2295 HD12 LEU A 180     133.585 149.723 212.274  1.00  0.00           H  
ATOM   2296 HD13 LEU A 180     131.823 149.608 212.054  1.00  0.00           H  
ATOM   2297 HD21 LEU A 180     131.970 148.562 209.162  1.00  0.00           H  
ATOM   2298 HD22 LEU A 180     130.868 149.851 209.699  1.00  0.00           H  
ATOM   2299 HD23 LEU A 180     131.989 150.145 208.349  1.00  0.00           H  
ATOM   2300  N   THR A 181     131.882 154.785 209.049  1.00 53.33           N  
ATOM   2301  CA  THR A 181     131.739 156.202 209.350  1.00 50.81           C  
ATOM   2302  C   THR A 181     130.314 156.472 209.817  1.00 54.28           C  
ATOM   2303  O   THR A 181     129.497 155.561 209.959  1.00 60.17           O  
ATOM   2304  CB  THR A 181     132.076 157.064 208.129  1.00 50.61           C  
ATOM   2305  OG1 THR A 181     130.968 157.060 207.220  1.00 52.39           O  
ATOM   2306  CG2 THR A 181     133.307 156.534 207.417  1.00 53.86           C  
ATOM   2307  H   THR A 181     131.261 154.409 208.347  1.00  0.00           H  
ATOM   2308  HA  THR A 181     132.425 156.458 210.158  1.00  0.00           H  
ATOM   2309  HB  THR A 181     132.266 158.086 208.456  1.00  0.00           H  
ATOM   2310  HG1 THR A 181     130.264 157.611 207.570  1.00  0.00           H  
ATOM   2311 HG21 THR A 181     133.527 157.162 206.554  1.00  0.00           H  
ATOM   2312 HG22 THR A 181     134.156 156.547 208.100  1.00  0.00           H  
ATOM   2313 HG23 THR A 181     133.124 155.512 207.085  1.00  0.00           H  
ATOM   2314  N   GLY A 182     130.021 157.745 210.067  1.00 52.42           N  
ATOM   2315  CA  GLY A 182     128.656 158.145 210.320  1.00 46.49           C  
ATOM   2316  C   GLY A 182     127.908 158.404 209.027  1.00 48.50           C  
ATOM   2317  O   GLY A 182     128.491 158.727 207.994  1.00 54.05           O  
ATOM   2318  H   GLY A 182     130.755 158.439 210.081  1.00  0.00           H  
ATOM   2319  HA3 GLY A 182     128.650 159.048 210.930  1.00  0.00           H  
ATOM   2320  HA2 GLY A 182     128.147 157.363 210.883  1.00  0.00           H  
ATOM   2321  N   GLY A 183     126.590 158.251 209.086  1.00 59.04           N  
ATOM   2322  CA  GLY A 183     125.786 158.439 207.895  1.00 61.42           C  
ATOM   2323  C   GLY A 183     125.487 159.876 207.538  1.00 61.08           C  
ATOM   2324  O   GLY A 183     124.932 160.127 206.465  1.00 63.63           O  
ATOM   2325  H   GLY A 183     126.149 158.004 209.960  1.00  0.00           H  
ATOM   2326  HA3 GLY A 183     124.849 157.892 208.003  1.00  0.00           H  
ATOM   2327  HA2 GLY A 183     126.274 157.952 207.051  1.00  0.00           H  
ATOM   2328  N   THR A 184     125.844 160.820 208.404  1.00 60.23           N  
ATOM   2329  CA  THR A 184     125.509 162.217 208.173  1.00 58.81           C  
ATOM   2330  C   THR A 184     126.286 162.779 206.987  1.00 61.46           C  
ATOM   2331  O   THR A 184     127.439 162.419 206.740  1.00 62.93           O  
ATOM   2332  CB  THR A 184     125.793 163.050 209.422  1.00 60.81           C  
ATOM   2333  OG1 THR A 184     127.150 163.511 209.393  1.00 64.52           O  
ATOM   2334  CG2 THR A 184     125.570 162.221 210.675  1.00 60.47           C  
ATOM   2335  H   THR A 184     126.356 160.572 209.238  1.00  0.00           H  
ATOM   2336  HA  THR A 184     124.444 162.283 207.950  1.00  0.00           H  
ATOM   2337  HB  THR A 184     125.123 163.910 209.438  1.00  0.00           H  
ATOM   2338  HG1 THR A 184     127.744 162.757 209.370  1.00  0.00           H  
ATOM   2339 HG21 THR A 184     125.777 162.829 211.555  1.00  0.00           H  
ATOM   2340 HG22 THR A 184     124.536 161.878 210.705  1.00  0.00           H  
ATOM   2341 HG23 THR A 184     126.237 161.359 210.665  1.00  0.00           H  
ATOM   2342  N   HIS A 185     125.633 163.675 206.251  1.00 63.63           N  
ATOM   2343  CA  HIS A 185     126.217 164.301 205.064  1.00 62.64           C  
ATOM   2344  C   HIS A 185     126.902 165.616 205.440  1.00 64.57           C  
ATOM   2345  O   HIS A 185     126.556 166.696 204.965  1.00 66.41           O  
ATOM   2346  CB  HIS A 185     125.139 164.518 204.008  1.00 63.98           C  
ATOM   2347  CG  HIS A 185     125.662 165.009 202.694  1.00 64.90           C  
ATOM   2348  ND1 HIS A 185     126.770 164.674 201.992  1.00 64.88           N  
ATOM   2349  CD2 HIS A 185     125.006 165.959 201.942  1.00 66.07           C  
ATOM   2350  CE1 HIS A 185     126.765 165.425 200.842  1.00 65.86           C  
ATOM   2351  NE2 HIS A 185     125.690 166.193 200.837  1.00 66.28           N  
ATOM   2352  H   HIS A 185     124.694 163.949 206.504  1.00  0.00           H  
ATOM   2353  HA  HIS A 185     126.969 163.627 204.654  1.00  0.00           H  
ATOM   2354  HB3 HIS A 185     124.398 165.221 204.387  1.00  0.00           H  
ATOM   2355  HB2 HIS A 185     124.591 163.588 203.854  1.00  0.00           H  
ATOM   2356  HD1 HIS A 185     127.453 163.933 202.382  1.00  0.00           H  
ATOM   2357  HD2 HIS A 185     124.138 166.355 202.274  1.00  0.00           H  
ATOM   2358  HE1 HIS A 185     127.514 165.327 200.172  1.00  0.00           H  
ATOM   2359  N   TYR A 186     127.899 165.506 206.316  1.00 66.96           N  
ATOM   2360  CA  TYR A 186     128.549 166.687 206.862  1.00 66.67           C  
ATOM   2361  C   TYR A 186     130.021 166.403 207.116  1.00 66.96           C  
ATOM   2362  O   TYR A 186     130.375 165.344 207.637  1.00 67.66           O  
ATOM   2363  CB  TYR A 186     127.877 167.133 208.166  1.00 66.45           C  
ATOM   2364  CG  TYR A 186     126.506 167.738 207.979  1.00 65.96           C  
ATOM   2365  CD1 TYR A 186     126.327 168.880 207.212  1.00 68.66           C  
ATOM   2366  CD2 TYR A 186     125.390 167.165 208.569  1.00 67.29           C  
ATOM   2367  CE1 TYR A 186     125.076 169.434 207.039  1.00 69.27           C  
ATOM   2368  CE2 TYR A 186     124.134 167.712 208.402  1.00 68.86           C  
ATOM   2369  CZ  TYR A 186     123.983 168.846 207.636  1.00 69.80           C  
ATOM   2370  OH  TYR A 186     122.733 169.395 207.467  1.00 70.77           O  
ATOM   2371  H   TYR A 186     128.214 164.593 206.610  1.00  0.00           H  
ATOM   2372  HA  TYR A 186     128.470 167.495 206.135  1.00  0.00           H  
ATOM   2373  HB3 TYR A 186     128.521 167.848 208.678  1.00  0.00           H  
ATOM   2374  HB2 TYR A 186     127.807 166.284 208.845  1.00  0.00           H  
ATOM   2375  HD1 TYR A 186     127.176 169.351 206.738  1.00  0.00           H  
ATOM   2376  HD2 TYR A 186     125.495 166.275 209.172  1.00  0.00           H  
ATOM   2377  HE1 TYR A 186     124.958 170.324 206.438  1.00  0.00           H  
ATOM   2378  HE2 TYR A 186     123.277 167.251 208.871  1.00  0.00           H  
ATOM   2379  HH  TYR A 186     122.085 168.870 207.944  1.00  0.00           H  
ATOM   2380  N   GLY A 187     130.866 167.361 206.748  1.00 70.77           N  
ATOM   2381  CA  GLY A 187     132.266 167.312 207.139  1.00 71.88           C  
ATOM   2382  C   GLY A 187     133.010 166.128 206.555  1.00 70.04           C  
ATOM   2383  O   GLY A 187     132.996 165.886 205.343  1.00 69.52           O  
ATOM   2384  H   GLY A 187     130.538 168.136 206.189  1.00  0.00           H  
ATOM   2385  HA2 GLY A 187     132.337 167.284 208.226  1.00  0.00           H  
ATOM   2386  HA3 GLY A 187     132.759 168.235 206.835  1.00  0.00           H  
ATOM   2387  N   LEU A 188     133.681 165.383 207.436  1.00 67.43           N  
ATOM   2388  CA  LEU A 188     134.563 164.307 206.995  1.00 64.41           C  
ATOM   2389  C   LEU A 188     133.790 163.191 206.308  1.00 64.79           C  
ATOM   2390  O   LEU A 188     134.274 162.603 205.335  1.00 68.42           O  
ATOM   2391  CB  LEU A 188     135.346 163.756 208.185  1.00 65.79           C  
ATOM   2392  CG  LEU A 188     136.394 162.690 207.872  1.00 63.48           C  
ATOM   2393  CD1 LEU A 188     137.269 163.126 206.713  1.00 64.63           C  
ATOM   2394  CD2 LEU A 188     137.231 162.400 209.103  1.00 67.02           C  
ATOM   2395  H   LEU A 188     133.583 165.560 208.426  1.00  0.00           H  
ATOM   2396  HA  LEU A 188     135.274 164.720 206.280  1.00  0.00           H  
ATOM   2397  HB3 LEU A 188     134.647 163.366 208.925  1.00  0.00           H  
ATOM   2398  HB2 LEU A 188     135.821 164.581 208.716  1.00  0.00           H  
ATOM   2399  HG  LEU A 188     135.877 161.774 207.586  1.00  0.00           H  
ATOM   2400 HD11 LEU A 188     138.009 162.353 206.505  1.00  0.00           H  
ATOM   2401 HD12 LEU A 188     136.651 163.283 205.829  1.00  0.00           H  
ATOM   2402 HD13 LEU A 188     137.777 164.055 206.970  1.00  0.00           H  
ATOM   2403 HD21 LEU A 188     137.974 161.639 208.867  1.00  0.00           H  
ATOM   2404 HD22 LEU A 188     137.735 163.312 209.423  1.00  0.00           H  
ATOM   2405 HD23 LEU A 188     136.586 162.041 209.905  1.00  0.00           H  
ATOM   2406  N   MET A 189     132.597 162.869 206.810  1.00 62.69           N  
ATOM   2407  CA  MET A 189     131.815 161.792 206.213  1.00 60.56           C  
ATOM   2408  C   MET A 189     131.405 162.134 204.787  1.00 61.24           C  
ATOM   2409  O   MET A 189     131.384 161.261 203.912  1.00 66.27           O  
ATOM   2410  CB  MET A 189     130.586 161.501 207.072  1.00 63.60           C  
ATOM   2411  CG  MET A 189     130.895 160.753 208.355  1.00 63.80           C  
ATOM   2412  SD  MET A 189     129.958 161.363 209.768  1.00 68.04           S  
ATOM   2413  CE  MET A 189     130.503 163.064 209.832  1.00 66.15           C  
ATOM   2414  H   MET A 189     132.232 163.372 207.606  1.00  0.00           H  
ATOM   2415  HA  MET A 189     132.433 160.895 206.185  1.00  0.00           H  
ATOM   2416  HB3 MET A 189     129.863 160.932 206.487  1.00  0.00           H  
ATOM   2417  HB2 MET A 189     130.083 162.438 207.312  1.00  0.00           H  
ATOM   2418  HG3 MET A 189     131.961 160.826 208.569  1.00  0.00           H  
ATOM   2419  HG2 MET A 189     130.688 159.692 208.214  1.00  0.00           H  
ATOM   2420  HE1 MET A 189     130.008 163.574 210.659  1.00  0.00           H  
ATOM   2421  HE2 MET A 189     131.582 163.095 209.980  1.00  0.00           H  
ATOM   2422  HE3 MET A 189     130.251 163.562 208.896  1.00  0.00           H  
ATOM   2423  N   LYS A 190     131.075 163.402 204.535  1.00 62.08           N  
ATOM   2424  CA  LYS A 190     130.729 163.821 203.181  1.00 61.90           C  
ATOM   2425  C   LYS A 190     131.910 163.647 202.235  1.00 63.32           C  
ATOM   2426  O   LYS A 190     131.747 163.168 201.107  1.00 65.12           O  
ATOM   2427  CB  LYS A 190     130.253 165.273 203.192  1.00 66.39           C  
ATOM   2428  CG  LYS A 190     130.222 165.941 201.830  1.00 65.35           C  
ATOM   2429  CD  LYS A 190     129.371 167.200 201.866  1.00 63.84           C  
ATOM   2430  CE  LYS A 190     129.810 168.200 200.811  1.00 64.66           C  
ATOM   2431  NZ  LYS A 190     129.731 167.629 199.439  1.00 65.52           N1+
ATOM   2432  H   LYS A 190     131.064 164.079 205.284  1.00  0.00           H  
ATOM   2433  HA  LYS A 190     129.911 163.194 202.827  1.00  0.00           H  
ATOM   2434  HB3 LYS A 190     130.884 165.854 203.865  1.00  0.00           H  
ATOM   2435  HB2 LYS A 190     129.261 165.324 203.642  1.00  0.00           H  
ATOM   2436  HG3 LYS A 190     129.813 165.248 201.095  1.00  0.00           H  
ATOM   2437  HG2 LYS A 190     131.238 166.198 201.529  1.00  0.00           H  
ATOM   2438  HD3 LYS A 190     129.443 167.658 202.852  1.00  0.00           H  
ATOM   2439  HD2 LYS A 190     128.326 166.936 201.703  1.00  0.00           H  
ATOM   2440  HE2 LYS A 190     130.833 168.516 201.014  1.00  0.00           H  
ATOM   2441  HE3 LYS A 190     129.182 169.089 200.870  1.00  0.00           H  
ATOM   2442  HZ1 LYS A 190     130.602 167.169 199.215  1.00  0.00           H  
ATOM   2443  HZ2 LYS A 190     128.976 166.959 199.395  1.00  0.00           H  
ATOM   2444  HZ3 LYS A 190     129.561 168.370 198.775  1.00  0.00           H  
ATOM   2445  N   TYR A 191     133.112 164.017 202.683  1.00 65.88           N  
ATOM   2446  CA  TYR A 191     134.292 163.842 201.844  1.00 64.95           C  
ATOM   2447  C   TYR A 191     134.608 162.367 201.631  1.00 63.62           C  
ATOM   2448  O   TYR A 191     135.043 161.972 200.545  1.00 67.66           O  
ATOM   2449  CB  TYR A 191     135.493 164.558 202.455  1.00 65.10           C  
ATOM   2450  CG  TYR A 191     136.738 164.441 201.610  1.00 66.11           C  
ATOM   2451  CD1 TYR A 191     136.774 164.957 200.323  1.00 65.30           C  
ATOM   2452  CD2 TYR A 191     137.871 163.802 202.091  1.00 67.15           C  
ATOM   2453  CE1 TYR A 191     137.904 164.849 199.542  1.00 65.68           C  
ATOM   2454  CE2 TYR A 191     139.008 163.688 201.317  1.00 68.17           C  
ATOM   2455  CZ  TYR A 191     139.018 164.214 200.043  1.00 68.36           C  
ATOM   2456  OH  TYR A 191     140.146 164.104 199.264  1.00 69.84           O  
ATOM   2457  H   TYR A 191     133.206 164.419 203.605  1.00  0.00           H  
ATOM   2458  HA  TYR A 191     134.087 164.290 200.872  1.00  0.00           H  
ATOM   2459  HB3 TYR A 191     135.690 164.153 203.448  1.00  0.00           H  
ATOM   2460  HB2 TYR A 191     135.252 165.611 202.600  1.00  0.00           H  
ATOM   2461  HD1 TYR A 191     135.906 165.454 199.916  1.00  0.00           H  
ATOM   2462  HD2 TYR A 191     137.873 163.383 203.087  1.00  0.00           H  
ATOM   2463  HE1 TYR A 191     137.912 165.261 198.544  1.00  0.00           H  
ATOM   2464  HE2 TYR A 191     139.881 163.189 201.711  1.00  0.00           H  
ATOM   2465  HH  TYR A 191     140.866 163.749 199.791  1.00  0.00           H  
ATOM   2466  N   ILE A 192     134.409 161.541 202.660  1.00 59.70           N  
ATOM   2467  CA  ILE A 192     134.631 160.106 202.513  1.00 57.33           C  
ATOM   2468  C   ILE A 192     133.680 159.530 201.475  1.00 56.57           C  
ATOM   2469  O   ILE A 192     134.080 158.737 200.613  1.00 60.66           O  
ATOM   2470  CB  ILE A 192     134.483 159.398 203.873  1.00 59.04           C  
ATOM   2471  CG1 ILE A 192     135.702 159.670 204.755  1.00 58.66           C  
ATOM   2472  CG2 ILE A 192     134.288 157.905 203.682  1.00 59.55           C  
ATOM   2473  CD1 ILE A 192     137.019 159.583 204.023  1.00 59.72           C  
ATOM   2474  H   ILE A 192     134.102 161.907 203.550  1.00  0.00           H  
ATOM   2475  HA  ILE A 192     135.651 159.954 202.160  1.00  0.00           H  
ATOM   2476  HB  ILE A 192     133.601 159.798 204.374  1.00  0.00           H  
ATOM   2477 HG12 ILE A 192     135.706 158.971 205.591  1.00  0.00           H  
ATOM   2478 HG13 ILE A 192     135.606 160.656 205.210  1.00  0.00           H  
ATOM   2479 HG21 ILE A 192     134.186 157.424 204.655  1.00  0.00           H  
ATOM   2480 HG22 ILE A 192     133.388 157.728 203.093  1.00  0.00           H  
ATOM   2481 HG23 ILE A 192     135.150 157.489 203.161  1.00  0.00           H  
ATOM   2482 HD11 ILE A 192     137.835 159.788 204.716  1.00  0.00           H  
ATOM   2483 HD12 ILE A 192     137.139 158.582 203.608  1.00  0.00           H  
ATOM   2484 HD13 ILE A 192     137.036 160.315 203.216  1.00  0.00           H  
ATOM   2485  N   GLY A 193     132.407 159.924 201.535  1.00 60.28           N  
ATOM   2486  CA  GLY A 193     131.460 159.482 200.526  1.00 60.25           C  
ATOM   2487  C   GLY A 193     131.826 159.961 199.135  1.00 64.31           C  
ATOM   2488  O   GLY A 193     131.707 159.216 198.160  1.00 68.74           O  
ATOM   2489  H   GLY A 193     132.101 160.530 202.282  1.00  0.00           H  
ATOM   2490  HA3 GLY A 193     130.463 159.841 200.782  1.00  0.00           H  
ATOM   2491  HA2 GLY A 193     131.406 158.393 200.532  1.00  0.00           H  
ATOM   2492  N   GLU A 194     132.282 161.211 199.025  1.00 67.28           N  
ATOM   2493  CA  GLU A 194     132.690 161.737 197.726  1.00 64.97           C  
ATOM   2494  C   GLU A 194     133.864 160.950 197.155  1.00 65.08           C  
ATOM   2495  O   GLU A 194     133.882 160.623 195.964  1.00 65.24           O  
ATOM   2496  CB  GLU A 194     133.048 163.216 197.851  1.00 66.84           C  
ATOM   2497  CG  GLU A 194     131.893 164.162 197.578  1.00 69.08           C  
ATOM   2498  CD  GLU A 194     132.260 165.612 197.826  1.00 71.21           C  
ATOM   2499  OE1 GLU A 194     133.156 165.865 198.657  1.00 70.27           O  
ATOM   2500  OE2 GLU A 194     131.652 166.498 197.189  1.00 71.09           O1-
ATOM   2501  H   GLU A 194     132.346 161.799 199.844  1.00  0.00           H  
ATOM   2502  HA  GLU A 194     131.849 161.645 197.039  1.00  0.00           H  
ATOM   2503  HB3 GLU A 194     133.871 163.447 197.175  1.00  0.00           H  
ATOM   2504  HB2 GLU A 194     133.445 163.409 198.848  1.00  0.00           H  
ATOM   2505  HG3 GLU A 194     131.045 163.890 198.207  1.00  0.00           H  
ATOM   2506  HG2 GLU A 194     131.563 164.043 196.546  1.00  0.00           H  
ATOM   2507  N   VAL A 195     134.850 160.631 197.995  1.00 61.99           N  
ATOM   2508  CA  VAL A 195     136.008 159.872 197.533  1.00 58.57           C  
ATOM   2509  C   VAL A 195     135.603 158.454 197.154  1.00 60.84           C  
ATOM   2510  O   VAL A 195     136.108 157.891 196.176  1.00 66.25           O  
ATOM   2511  CB  VAL A 195     137.115 159.882 198.604  1.00 59.18           C  
ATOM   2512  CG1 VAL A 195     138.242 158.950 198.212  1.00 62.06           C  
ATOM   2513  CG2 VAL A 195     137.645 161.287 198.795  1.00 62.09           C  
ATOM   2514  H   VAL A 195     134.800 160.915 198.963  1.00  0.00           H  
ATOM   2515  HA  VAL A 195     136.398 160.361 196.640  1.00  0.00           H  
ATOM   2516  HB  VAL A 195     136.691 159.538 199.547  1.00  0.00           H  
ATOM   2517 HG11 VAL A 195     139.015 158.970 198.980  1.00  0.00           H  
ATOM   2518 HG12 VAL A 195     137.857 157.935 198.111  1.00  0.00           H  
ATOM   2519 HG13 VAL A 195     138.667 159.273 197.262  1.00  0.00           H  
ATOM   2520 HG21 VAL A 195     138.427 161.281 199.554  1.00  0.00           H  
ATOM   2521 HG22 VAL A 195     138.056 161.652 197.854  1.00  0.00           H  
ATOM   2522 HG23 VAL A 195     136.834 161.941 199.114  1.00  0.00           H  
ATOM   2523  N   VAL A 196     134.687 157.851 197.915  1.00 61.56           N  
ATOM   2524  CA  VAL A 196     134.204 156.515 197.578  1.00 61.92           C  
ATOM   2525  C   VAL A 196     133.503 156.529 196.226  1.00 65.13           C  
ATOM   2526  O   VAL A 196     133.723 155.648 195.383  1.00 68.94           O  
ATOM   2527  CB  VAL A 196     133.282 155.986 198.693  1.00 60.70           C  
ATOM   2528  CG1 VAL A 196     132.409 154.854 198.179  1.00 60.98           C  
ATOM   2529  CG2 VAL A 196     134.106 155.528 199.885  1.00 62.18           C  
ATOM   2530  H   VAL A 196     134.322 158.319 198.732  1.00  0.00           H  
ATOM   2531  HA  VAL A 196     135.065 155.851 197.507  1.00  0.00           H  
ATOM   2532  HB  VAL A 196     132.633 156.800 199.017  1.00  0.00           H  
ATOM   2533 HG11 VAL A 196     131.766 154.496 198.983  1.00  0.00           H  
ATOM   2534 HG12 VAL A 196     131.793 155.215 197.356  1.00  0.00           H  
ATOM   2535 HG13 VAL A 196     133.041 154.038 197.829  1.00  0.00           H  
ATOM   2536 HG21 VAL A 196     133.442 155.157 200.665  1.00  0.00           H  
ATOM   2537 HG22 VAL A 196     134.783 154.732 199.575  1.00  0.00           H  
ATOM   2538 HG23 VAL A 196     134.685 156.367 200.271  1.00  0.00           H  
ATOM   2539  N   ARG A 197     132.654 157.533 195.995  1.00 64.78           N  
ATOM   2540  CA  ARG A 197     131.975 157.650 194.709  1.00 64.97           C  
ATOM   2541  C   ARG A 197     132.972 157.862 193.578  1.00 64.59           C  
ATOM   2542  O   ARG A 197     132.828 157.283 192.495  1.00 68.21           O  
ATOM   2543  CB  ARG A 197     130.962 158.792 194.752  1.00 64.76           C  
ATOM   2544  CG  ARG A 197     130.215 159.005 193.449  1.00 64.12           C  
ATOM   2545  CD  ARG A 197     129.490 160.337 193.444  1.00 65.17           C  
ATOM   2546  NE  ARG A 197     130.418 161.459 193.492  1.00 67.84           N  
ATOM   2547  CZ  ARG A 197     130.073 162.703 193.794  1.00 69.16           C  
ATOM   2548  NH1 ARG A 197     128.822 163.023 194.080  1.00 68.27           N  
ATOM   2549  NH2 ARG A 197     131.007 163.649 193.813  1.00 67.46           N1+
ATOM   2550  H   ARG A 197     132.477 158.220 196.714  1.00  0.00           H  
ATOM   2551  HA  ARG A 197     131.436 156.721 194.521  1.00  0.00           H  
ATOM   2552  HB3 ARG A 197     131.470 159.715 195.033  1.00  0.00           H  
ATOM   2553  HB2 ARG A 197     130.246 158.610 195.553  1.00  0.00           H  
ATOM   2554  HG3 ARG A 197     129.495 158.199 193.308  1.00  0.00           H  
ATOM   2555  HG2 ARG A 197     130.919 158.972 192.618  1.00  0.00           H  
ATOM   2556  HD2 ARG A 197     128.817 160.387 194.300  1.00  0.00           H  
ATOM   2557  HD3 ARG A 197     128.876 160.412 192.546  1.00  0.00           H  
ATOM   2558  HE  ARG A 197     131.380 161.240 193.276  1.00  0.00           H  
ATOM   2559 HH11 ARG A 197     128.584 163.978 194.307  1.00  0.00           H  
ATOM   2560 HH12 ARG A 197     128.104 162.312 194.071  1.00  0.00           H  
ATOM   2561 HH21 ARG A 197     130.757 164.601 194.042  1.00  0.00           H  
ATOM   2562 HH22 ARG A 197     131.966 163.416 193.599  1.00  0.00           H  
ATOM   2563  N   ASP A 198     133.992 158.690 193.812  1.00 64.71           N  
ATOM   2564  CA  ASP A 198     135.010 158.921 192.793  1.00 63.94           C  
ATOM   2565  C   ASP A 198     135.760 157.639 192.462  1.00 63.41           C  
ATOM   2566  O   ASP A 198     136.029 157.353 191.290  1.00 68.08           O  
ATOM   2567  CB  ASP A 198     135.981 160.003 193.261  1.00 67.12           C  
ATOM   2568  CG  ASP A 198     135.358 161.383 193.263  1.00 69.46           C  
ATOM   2569  OD1 ASP A 198     134.321 161.570 192.594  1.00 69.59           O  
ATOM   2570  OD2 ASP A 198     135.906 162.283 193.935  1.00 69.69           O1-
ATOM   2571  H   ASP A 198     134.064 159.163 194.701  1.00  0.00           H  
ATOM   2572  HA  ASP A 198     134.515 159.272 191.888  1.00  0.00           H  
ATOM   2573  HB3 ASP A 198     136.861 160.004 192.617  1.00  0.00           H  
ATOM   2574  HB2 ASP A 198     136.334 159.764 194.264  1.00  0.00           H  
ATOM   2575  N   ASN A 199     136.110 156.856 193.484  1.00 65.86           N  
ATOM   2576  CA  ASN A 199     136.815 155.601 193.248  1.00 66.39           C  
ATOM   2577  C   ASN A 199     135.942 154.611 192.491  1.00 68.22           C  
ATOM   2578  O   ASN A 199     136.426 153.894 191.608  1.00 69.54           O  
ATOM   2579  CB  ASN A 199     137.281 155.003 194.574  1.00 65.23           C  
ATOM   2580  CG  ASN A 199     138.607 155.569 195.033  1.00 68.94           C  
ATOM   2581  OD1 ASN A 199     139.633 154.892 194.987  1.00 69.70           O  
ATOM   2582  ND2 ASN A 199     138.595 156.819 195.477  1.00 69.18           N  
ATOM   2583  H   ASN A 199     135.887 157.131 194.430  1.00  0.00           H  
ATOM   2584  HA  ASN A 199     137.695 155.813 192.641  1.00  0.00           H  
ATOM   2585  HB3 ASN A 199     137.364 153.921 194.474  1.00  0.00           H  
ATOM   2586  HB2 ASN A 199     136.526 155.184 195.339  1.00  0.00           H  
ATOM   2587 HD21 ASN A 199     139.451 157.250 195.797  1.00  0.00           H  
ATOM   2588 HD22 ASN A 199     137.730 157.340 195.495  1.00  0.00           H  
ATOM   2589  N   THR A 200     134.651 154.548 192.827  1.00 70.37           N  
ATOM   2590  CA  THR A 200     133.753 153.655 192.101  1.00 71.89           C  
ATOM   2591  C   THR A 200     133.607 154.086 190.647  1.00 74.24           C  
ATOM   2592  O   THR A 200     133.550 153.243 189.744  1.00 73.43           O  
ATOM   2593  CB  THR A 200     132.386 153.604 192.783  1.00 72.21           C  
ATOM   2594  OG1 THR A 200     131.879 154.934 192.941  1.00 74.96           O  
ATOM   2595  CG2 THR A 200     132.496 152.939 194.146  1.00 73.01           C  
ATOM   2596  H   THR A 200     134.297 155.118 193.582  1.00  0.00           H  
ATOM   2597  HA  THR A 200     134.181 152.653 192.119  1.00  0.00           H  
ATOM   2598  HB  THR A 200     131.698 153.031 192.161  1.00  0.00           H  
ATOM   2599  HG1 THR A 200     131.021 154.901 193.369  1.00  0.00           H  
ATOM   2600 HG21 THR A 200     131.514 152.911 194.618  1.00  0.00           H  
ATOM   2601 HG22 THR A 200     132.870 151.922 194.026  1.00  0.00           H  
ATOM   2602 HG23 THR A 200     133.184 153.506 194.773  1.00  0.00           H  
ATOM   2603  N   ILE A 201     133.539 155.397 190.402  1.00 78.20           N  
ATOM   2604  CA  ILE A 201     133.430 155.896 189.035  1.00 75.24           C  
ATOM   2605  C   ILE A 201     134.694 155.581 188.244  1.00 74.30           C  
ATOM   2606  O   ILE A 201     134.627 155.110 187.102  1.00 75.86           O  
ATOM   2607  CB  ILE A 201     133.132 157.407 189.045  1.00 73.06           C  
ATOM   2608  CG1 ILE A 201     131.678 157.664 189.442  1.00 75.11           C  
ATOM   2609  CG2 ILE A 201     133.432 158.024 187.690  1.00 73.11           C  
ATOM   2610  CD1 ILE A 201     131.367 159.124 189.681  1.00 75.88           C  
ATOM   2611  H   ILE A 201     133.563 156.056 191.167  1.00  0.00           H  
ATOM   2612  HA  ILE A 201     132.594 155.388 188.554  1.00  0.00           H  
ATOM   2613  HB  ILE A 201     133.778 157.878 189.786  1.00  0.00           H  
ATOM   2614 HG13 ILE A 201     131.442 157.092 190.339  1.00  0.00           H  
ATOM   2615 HG12 ILE A 201     131.017 157.276 188.667  1.00  0.00           H  
ATOM   2616 HG21 ILE A 201     133.214 159.092 187.720  1.00  0.00           H  
ATOM   2617 HG22 ILE A 201     134.484 157.875 187.447  1.00  0.00           H  
ATOM   2618 HG23 ILE A 201     132.813 157.549 186.929  1.00  0.00           H  
ATOM   2619 HD11 ILE A 201     130.319 159.232 189.959  1.00  0.00           H  
ATOM   2620 HD12 ILE A 201     131.997 159.503 190.486  1.00  0.00           H  
ATOM   2621 HD13 ILE A 201     131.561 159.691 188.771  1.00  0.00           H  
ATOM   2622  N   SER A 202     135.863 155.829 188.838  1.00 73.76           N  
ATOM   2623  CA  SER A 202     137.123 155.655 188.122  1.00 74.90           C  
ATOM   2624  C   SER A 202     137.369 154.190 187.779  1.00 78.49           C  
ATOM   2625  O   SER A 202     137.651 153.848 186.625  1.00 78.92           O  
ATOM   2626  CB  SER A 202     138.275 156.216 188.956  1.00 73.49           C  
ATOM   2627  OG  SER A 202     139.485 155.535 188.675  1.00 73.97           O  
ATOM   2628  H   SER A 202     135.885 156.142 189.798  1.00  0.00           H  
ATOM   2629  HA  SER A 202     137.068 156.220 187.191  1.00  0.00           H  
ATOM   2630  HB3 SER A 202     138.039 156.115 190.015  1.00  0.00           H  
ATOM   2631  HB2 SER A 202     138.397 157.277 188.739  1.00  0.00           H  
ATOM   2632  HG  SER A 202     139.383 154.603 188.880  1.00  0.00           H  
ATOM   2633  N   ARG A 203     137.263 153.307 188.772  1.00 81.31           N  
ATOM   2634  CA  ARG A 203     137.527 151.882 188.577  1.00 81.16           C  
ATOM   2635  C   ARG A 203     136.237 151.108 188.831  1.00 82.09           C  
ATOM   2636  O   ARG A 203     135.961 150.639 189.935  1.00 82.54           O  
ATOM   2637  CB  ARG A 203     138.659 151.417 189.486  1.00 80.42           C  
ATOM   2638  CG  ARG A 203     139.536 152.540 190.003  1.00 80.05           C  
ATOM   2639  CD  ARG A 203     140.339 152.105 191.214  1.00 79.47           C  
ATOM   2640  NE  ARG A 203     141.276 153.138 191.639  1.00 81.29           N  
ATOM   2641  CZ  ARG A 203     142.224 152.962 192.549  1.00 81.83           C  
ATOM   2642  NH1 ARG A 203     142.392 151.799 193.157  1.00 79.22           N  
ATOM   2643  NH2 ARG A 203     143.024 153.979 192.856  1.00 80.64           N1+
ATOM   2644  H   ARG A 203     136.993 153.615 189.695  1.00  0.00           H  
ATOM   2645  HA  ARG A 203     137.827 151.724 187.541  1.00  0.00           H  
ATOM   2646  HB2 ARG A 203     139.276 150.693 188.954  1.00  0.00           H  
ATOM   2647  HB3 ARG A 203     138.242 150.866 190.329  1.00  0.00           H  
ATOM   2648  HG3 ARG A 203     138.913 153.394 190.269  1.00  0.00           H  
ATOM   2649  HG2 ARG A 203     140.215 152.862 189.214  1.00  0.00           H  
ATOM   2650  HD3 ARG A 203     140.887 151.193 190.977  1.00  0.00           H  
ATOM   2651  HD2 ARG A 203     139.660 151.871 192.034  1.00  0.00           H  
ATOM   2652  HE  ARG A 203     141.168 154.036 191.190  1.00  0.00           H  
ATOM   2653 HH11 ARG A 203     143.122 151.691 193.847  1.00  0.00           H  
ATOM   2654 HH12 ARG A 203     141.791 151.020 192.931  1.00  0.00           H  
ATOM   2655 HH21 ARG A 203     143.750 153.859 193.547  1.00  0.00           H  
ATOM   2656 HH22 ARG A 203     142.905 154.871 192.398  1.00  0.00           H  
ATOM   2657  N   SER A 204     135.435 150.973 187.772  1.00 89.59           N  
ATOM   2658  CA  SER A 204     134.188 150.227 187.886  1.00 90.57           C  
ATOM   2659  C   SER A 204     134.431 148.724 187.920  1.00 90.94           C  
ATOM   2660  O   SER A 204     133.670 147.989 188.559  1.00 90.75           O  
ATOM   2661  CB  SER A 204     133.253 150.588 186.731  1.00 89.86           C  
ATOM   2662  OG  SER A 204     133.115 151.993 186.608  1.00 90.12           O  
ATOM   2663  H   SER A 204     135.692 151.389 186.888  1.00  0.00           H  
ATOM   2664  HA  SER A 204     133.703 150.515 188.819  1.00  0.00           H  
ATOM   2665  HB2 SER A 204     132.274 150.141 186.903  1.00  0.00           H  
ATOM   2666  HB3 SER A 204     133.650 150.180 185.802  1.00  0.00           H  
ATOM   2667  HG  SER A 204     132.752 152.352 187.421  1.00  0.00           H  
ATOM   2668  N   SER A 205     135.480 148.251 187.246  1.00 94.62           N  
ATOM   2669  CA  SER A 205     135.774 146.825 187.190  1.00 95.04           C  
ATOM   2670  C   SER A 205     136.501 146.313 188.426  1.00 94.18           C  
ATOM   2671  O   SER A 205     136.618 145.094 188.592  1.00 94.13           O  
ATOM   2672  CB  SER A 205     136.604 146.509 185.943  1.00 94.78           C  
ATOM   2673  OG  SER A 205     137.710 147.398 185.829  1.00  0.00           O  
ATOM   2674  H   SER A 205     136.095 148.886 186.757  1.00  0.00           H  
ATOM   2675  HA  SER A 205     134.828 146.289 187.110  1.00  0.00           H  
ATOM   2676  HB2 SER A 205     136.958 145.476 185.948  1.00  0.00           H  
ATOM   2677  HB3 SER A 205     135.983 146.614 185.052  1.00  0.00           H  
ATOM   2678  HG  SER A 205     138.201 147.162 185.032  1.00  0.00           H  
ATOM   2679  N   GLU A 206     136.988 147.200 189.289  1.00 92.10           N  
ATOM   2680  CA  GLU A 206     137.696 146.780 190.487  1.00 92.32           C  
ATOM   2681  C   GLU A 206     136.702 146.340 191.560  1.00 92.80           C  
ATOM   2682  O   GLU A 206     135.484 146.342 191.360  1.00 91.93           O  
ATOM   2683  CB  GLU A 206     138.593 147.906 190.995  1.00 90.55           C  
ATOM   2684  CG  GLU A 206     139.769 147.494 191.912  1.00  0.00           C  
ATOM   2685  CD  GLU A 206     140.873 148.548 191.906  1.00  0.00           C  
ATOM   2686  OE1 GLU A 206     141.620 148.584 190.907  1.00  0.00           O  
ATOM   2687  OE2 GLU A 206     140.944 149.332 192.873  1.00  0.00           O1-
ATOM   2688  H   GLU A 206     136.869 148.188 189.118  1.00  0.00           H  
ATOM   2689  HA  GLU A 206     138.326 145.928 190.232  1.00  0.00           H  
ATOM   2690  HB2 GLU A 206     138.997 148.428 190.126  1.00  0.00           H  
ATOM   2691  HB3 GLU A 206     137.989 148.652 191.518  1.00  0.00           H  
ATOM   2692  HG2 GLU A 206     139.439 147.348 192.941  1.00  0.00           H  
ATOM   2693  HG3 GLU A 206     140.208 146.553 191.576  1.00  0.00           H  
ATOM   2694  N   GLU A 207     137.232 145.951 192.717  1.00 85.59           N  
ATOM   2695  CA  GLU A 207     136.385 145.527 193.822  1.00 84.00           C  
ATOM   2696  C   GLU A 207     135.575 146.702 194.355  1.00 82.73           C  
ATOM   2697  O   GLU A 207     136.071 147.828 194.450  1.00 82.16           O  
ATOM   2698  CB  GLU A 207     137.234 144.924 194.940  1.00 81.96           C  
ATOM   2699  CG  GLU A 207     136.483 144.350 196.162  1.00  0.00           C  
ATOM   2700  CD  GLU A 207     135.465 143.289 195.766  1.00  0.00           C  
ATOM   2701  OE1 GLU A 207     135.755 142.559 194.796  1.00  0.00           O  
ATOM   2702  OE2 GLU A 207     134.396 143.227 196.406  1.00  0.00           O1-
ATOM   2703  H   GLU A 207     138.235 145.947 192.837  1.00  0.00           H  
ATOM   2704  HA  GLU A 207     135.695 144.765 193.459  1.00  0.00           H  
ATOM   2705  HB2 GLU A 207     137.866 144.139 194.521  1.00  0.00           H  
ATOM   2706  HB3 GLU A 207     137.930 145.682 195.304  1.00  0.00           H  
ATOM   2707  HG2 GLU A 207     137.196 143.897 196.851  1.00  0.00           H  
ATOM   2708  HG3 GLU A 207     135.987 145.141 196.722  1.00  0.00           H  
ATOM   2709  N   ASN A 208     134.319 146.435 194.697  1.00 73.50           N  
ATOM   2710  CA  ASN A 208     133.453 147.476 195.228  1.00 72.51           C  
ATOM   2711  C   ASN A 208     133.903 147.889 196.624  1.00 72.54           C  
ATOM   2712  O   ASN A 208     134.478 147.099 197.377  1.00 74.06           O  
ATOM   2713  CB  ASN A 208     132.002 146.999 195.264  1.00 72.44           C  
ATOM   2714  CG  ASN A 208     131.251 147.329 193.991  1.00 73.85           C  
ATOM   2715  OD1 ASN A 208     131.797 147.945 193.077  1.00 74.65           O  
ATOM   2716  ND2 ASN A 208     129.990 146.919 193.925  1.00 72.90           N  
ATOM   2717  H   ASN A 208     133.954 145.499 194.589  1.00  0.00           H  
ATOM   2718  HA  ASN A 208     133.515 148.345 194.573  1.00  0.00           H  
ATOM   2719  HB3 ASN A 208     131.492 147.453 196.114  1.00  0.00           H  
ATOM   2720  HB2 ASN A 208     131.979 145.922 195.430  1.00  0.00           H  
ATOM   2721 HD21 ASN A 208     129.439 147.110 193.100  1.00  0.00           H  
ATOM   2722 HD22 ASN A 208     129.581 146.416 194.700  1.00  0.00           H  
ATOM   2723  N   ILE A 209     133.635 149.146 196.965  1.00 59.94           N  
ATOM   2724  CA  ILE A 209     133.999 149.710 198.259  1.00 59.32           C  
ATOM   2725  C   ILE A 209     132.775 149.686 199.160  1.00 59.53           C  
ATOM   2726  O   ILE A 209     131.703 150.173 198.778  1.00 60.56           O  
ATOM   2727  CB  ILE A 209     134.540 151.142 198.112  1.00 60.04           C  
ATOM   2728  CG1 ILE A 209     135.903 151.131 197.424  1.00 60.99           C  
ATOM   2729  CG2 ILE A 209     134.646 151.812 199.468  1.00 59.65           C  
ATOM   2730  CD1 ILE A 209     136.411 152.507 197.072  1.00 60.64           C  
ATOM   2731  H   ILE A 209     133.159 149.755 196.315  1.00  0.00           H  
ATOM   2732  HA  ILE A 209     134.774 149.088 198.706  1.00  0.00           H  
ATOM   2733  HB  ILE A 209     133.845 151.713 197.496  1.00  0.00           H  
ATOM   2734 HG13 ILE A 209     135.847 150.524 196.520  1.00  0.00           H  
ATOM   2735 HG12 ILE A 209     136.628 150.631 198.066  1.00  0.00           H  
ATOM   2736 HG21 ILE A 209     135.031 152.824 199.345  1.00  0.00           H  
ATOM   2737 HG22 ILE A 209     133.661 151.852 199.932  1.00  0.00           H  
ATOM   2738 HG23 ILE A 209     135.323 151.242 200.104  1.00  0.00           H  
ATOM   2739 HD11 ILE A 209     137.383 152.423 196.587  1.00  0.00           H  
ATOM   2740 HD12 ILE A 209     135.708 152.992 196.395  1.00  0.00           H  
ATOM   2741 HD13 ILE A 209     136.509 153.102 197.980  1.00  0.00           H  
ATOM   2742  N   VAL A 210     132.929 149.121 200.351  1.00 48.97           N  
ATOM   2743  CA  VAL A 210     131.870 149.087 201.350  1.00 46.03           C  
ATOM   2744  C   VAL A 210     132.113 150.226 202.328  1.00 48.86           C  
ATOM   2745  O   VAL A 210     133.148 150.266 203.003  1.00 56.27           O  
ATOM   2746  CB  VAL A 210     131.824 147.735 202.077  1.00 48.60           C  
ATOM   2747  CG1 VAL A 210     130.667 147.705 203.056  1.00 50.69           C  
ATOM   2748  CG2 VAL A 210     131.710 146.599 201.076  1.00 49.22           C  
ATOM   2749  H   VAL A 210     133.809 148.691 200.596  1.00  0.00           H  
ATOM   2750  HA  VAL A 210     130.914 149.250 200.853  1.00  0.00           H  
ATOM   2751  HB  VAL A 210     132.752 147.611 202.635  1.00  0.00           H  
ATOM   2752 HG11 VAL A 210     130.646 146.741 203.565  1.00  0.00           H  
ATOM   2753 HG12 VAL A 210     130.791 148.500 203.791  1.00  0.00           H  
ATOM   2754 HG13 VAL A 210     129.731 147.852 202.517  1.00  0.00           H  
ATOM   2755 HG21 VAL A 210     131.679 145.648 201.607  1.00  0.00           H  
ATOM   2756 HG22 VAL A 210     130.797 146.719 200.492  1.00  0.00           H  
ATOM   2757 HG23 VAL A 210     132.572 146.614 200.409  1.00  0.00           H  
ATOM   2758  N   ALA A 211     131.163 151.158 202.400  1.00 51.06           N  
ATOM   2759  CA  ALA A 211     131.244 152.315 203.289  1.00 50.67           C  
ATOM   2760  C   ALA A 211     129.982 152.323 204.145  1.00 53.93           C  
ATOM   2761  O   ALA A 211     128.977 152.938 203.781  1.00 58.24           O  
ATOM   2762  CB  ALA A 211     131.404 153.609 202.500  1.00 51.60           C  
ATOM   2763  H   ALA A 211     130.338 151.084 201.823  1.00  0.00           H  
ATOM   2764  HA  ALA A 211     132.108 152.194 203.942  1.00  0.00           H  
ATOM   2765  HB1 ALA A 211     131.461 154.451 203.190  1.00  0.00           H  
ATOM   2766  HB2 ALA A 211     132.317 153.563 201.907  1.00  0.00           H  
ATOM   2767  HB3 ALA A 211     130.548 153.740 201.838  1.00  0.00           H  
ATOM   2768  N   ILE A 212     130.040 151.640 205.282  1.00 48.37           N  
ATOM   2769  CA  ILE A 212     128.897 151.555 206.182  1.00 43.65           C  
ATOM   2770  C   ILE A 212     128.781 152.856 206.963  1.00 45.51           C  
ATOM   2771  O   ILE A 212     129.743 153.301 207.598  1.00 49.43           O  
ATOM   2772  CB  ILE A 212     129.039 150.354 207.129  1.00 46.00           C  
ATOM   2773  CG1 ILE A 212     129.471 149.108 206.353  1.00 45.66           C  
ATOM   2774  CG2 ILE A 212     127.742 150.116 207.884  1.00 49.81           C  
ATOM   2775  CD1 ILE A 212     128.325 148.294 205.808  1.00 50.52           C  
ATOM   2776  H   ILE A 212     130.891 151.163 205.542  1.00  0.00           H  
ATOM   2777  HA  ILE A 212     127.993 151.424 205.586  1.00  0.00           H  
ATOM   2778  HB  ILE A 212     129.817 150.586 207.857  1.00  0.00           H  
ATOM   2779 HG13 ILE A 212     130.088 148.479 206.994  1.00  0.00           H  
ATOM   2780 HG12 ILE A 212     130.127 149.402 205.534  1.00  0.00           H  
ATOM   2781 HG21 ILE A 212     127.860 149.262 208.550  1.00  0.00           H  
ATOM   2782 HG22 ILE A 212     127.494 151.001 208.470  1.00  0.00           H  
ATOM   2783 HG23 ILE A 212     126.940 149.914 207.174  1.00  0.00           H  
ATOM   2784 HD11 ILE A 212     128.716 147.429 205.272  1.00  0.00           H  
ATOM   2785 HD12 ILE A 212     127.695 147.956 206.631  1.00  0.00           H  
ATOM   2786 HD13 ILE A 212     127.735 148.907 205.127  1.00  0.00           H  
ATOM   2787  N   GLY A 213     127.603 153.471 206.912  1.00 53.77           N  
ATOM   2788  CA  GLY A 213     127.348 154.675 207.677  1.00 51.15           C  
ATOM   2789  C   GLY A 213     126.427 154.431 208.852  1.00 50.12           C  
ATOM   2790  O   GLY A 213     125.214 154.289 208.678  1.00 56.32           O  
ATOM   2791  H   GLY A 213     126.864 153.100 206.332  1.00  0.00           H  
ATOM   2792  HA3 GLY A 213     126.912 155.432 207.026  1.00  0.00           H  
ATOM   2793  HA2 GLY A 213     128.293 155.083 208.036  1.00  0.00           H  
ATOM   2794  N   ILE A 214     126.987 154.387 210.056  1.00 51.08           N  
ATOM   2795  CA  ILE A 214     126.217 154.117 211.265  1.00 48.55           C  
ATOM   2796  C   ILE A 214     125.779 155.452 211.853  1.00 51.99           C  
ATOM   2797  O   ILE A 214     126.575 156.159 212.474  1.00 57.36           O  
ATOM   2798  CB  ILE A 214     127.027 153.301 212.277  1.00 49.91           C  
ATOM   2799  CG1 ILE A 214     127.483 151.983 211.652  1.00 51.51           C  
ATOM   2800  CG2 ILE A 214     126.202 153.038 213.522  1.00 54.72           C  
ATOM   2801  CD1 ILE A 214     128.953 151.942 211.321  1.00 54.69           C  
ATOM   2802  H   ILE A 214     127.980 154.544 210.157  1.00  0.00           H  
ATOM   2803  HA  ILE A 214     125.328 153.549 210.992  1.00  0.00           H  
ATOM   2804  HB  ILE A 214     127.909 153.875 212.560  1.00  0.00           H  
ATOM   2805 HG12 ILE A 214     126.904 151.792 210.749  1.00  0.00           H  
ATOM   2806 HG13 ILE A 214     127.241 151.161 212.325  1.00  0.00           H  
ATOM   2807 HG21 ILE A 214     126.790 152.457 214.232  1.00  0.00           H  
ATOM   2808 HG22 ILE A 214     125.917 153.987 213.977  1.00  0.00           H  
ATOM   2809 HG23 ILE A 214     125.305 152.481 213.253  1.00  0.00           H  
ATOM   2810 HD11 ILE A 214     129.200 150.976 210.881  1.00  0.00           H  
ATOM   2811 HD12 ILE A 214     129.188 152.735 210.611  1.00  0.00           H  
ATOM   2812 HD13 ILE A 214     129.535 152.086 212.231  1.00  0.00           H  
ATOM   2813  N   ALA A 215     124.511 155.794 211.662  1.00 52.24           N  
ATOM   2814  CA  ALA A 215     123.943 157.050 212.122  1.00 50.90           C  
ATOM   2815  C   ALA A 215     122.861 156.775 213.161  1.00 53.90           C  
ATOM   2816  O   ALA A 215     122.621 155.634 213.558  1.00 56.92           O  
ATOM   2817  CB  ALA A 215     123.381 157.856 210.949  1.00 52.27           C  
ATOM   2818  H   ALA A 215     123.887 155.167 211.175  1.00  0.00           H  
ATOM   2819  HA  ALA A 215     124.734 157.634 212.594  1.00  0.00           H  
ATOM   2820  HB1 ALA A 215     122.961 158.792 211.318  1.00  0.00           H  
ATOM   2821  HB2 ALA A 215     124.180 158.072 210.240  1.00  0.00           H  
ATOM   2822  HB3 ALA A 215     122.601 157.280 210.452  1.00  0.00           H  
ATOM   2823  N   ALA A 216     122.209 157.844 213.603  1.00 61.40           N  
ATOM   2824  CA  ALA A 216     121.126 157.766 214.571  1.00 58.66           C  
ATOM   2825  C   ALA A 216     119.807 158.040 213.866  1.00 63.36           C  
ATOM   2826  O   ALA A 216     119.682 159.031 213.139  1.00 68.42           O  
ATOM   2827  CB  ALA A 216     121.335 158.760 215.714  1.00 60.56           C  
ATOM   2828  H   ALA A 216     122.459 158.763 213.266  1.00  0.00           H  
ATOM   2829  HA  ALA A 216     121.099 156.758 214.985  1.00  0.00           H  
ATOM   2830  HB1 ALA A 216     120.510 158.679 216.422  1.00  0.00           H  
ATOM   2831  HB2 ALA A 216     122.273 158.538 216.223  1.00  0.00           H  
ATOM   2832  HB3 ALA A 216     121.371 159.773 215.313  1.00  0.00           H  
ATOM   2833  N   TRP A 217     118.828 157.159 214.078  1.00 70.12           N  
ATOM   2834  CA  TRP A 217     117.515 157.360 213.478  1.00 66.16           C  
ATOM   2835  C   TRP A 217     116.839 158.608 214.026  1.00 62.73           C  
ATOM   2836  O   TRP A 217     116.011 159.217 213.341  1.00 67.51           O  
ATOM   2837  CB  TRP A 217     116.640 156.128 213.711  1.00 64.92           C  
ATOM   2838  CG  TRP A 217     115.210 156.321 213.334  1.00 64.39           C  
ATOM   2839  CD1 TRP A 217     114.180 156.645 214.165  1.00 68.35           C  
ATOM   2840  CD2 TRP A 217     114.645 156.202 212.025  1.00 64.07           C  
ATOM   2841  NE1 TRP A 217     113.008 156.737 213.455  1.00 66.42           N  
ATOM   2842  CE2 TRP A 217     113.268 156.468 212.138  1.00 63.62           C  
ATOM   2843  CE3 TRP A 217     115.171 155.896 210.768  1.00 67.57           C  
ATOM   2844  CZ2 TRP A 217     112.411 156.437 211.043  1.00 65.28           C  
ATOM   2845  CZ3 TRP A 217     114.318 155.866 209.682  1.00 67.66           C  
ATOM   2846  CH2 TRP A 217     112.954 156.134 209.827  1.00 66.81           C  
ATOM   2847  H   TRP A 217     118.995 156.348 214.657  1.00  0.00           H  
ATOM   2848  HA  TRP A 217     117.647 157.487 212.403  1.00  0.00           H  
ATOM   2849  HB3 TRP A 217     116.701 155.834 214.759  1.00  0.00           H  
ATOM   2850  HB2 TRP A 217     117.049 155.284 213.156  1.00  0.00           H  
ATOM   2851  HD1 TRP A 217     114.362 156.789 215.220  1.00  0.00           H  
ATOM   2852  HE1 TRP A 217     112.148 156.972 213.929  1.00  0.00           H  
ATOM   2853  HE3 TRP A 217     116.225 155.689 210.660  1.00  0.00           H  
ATOM   2854  HZ2 TRP A 217     111.360 156.648 211.174  1.00  0.00           H  
ATOM   2855  HZ3 TRP A 217     114.702 155.632 208.700  1.00  0.00           H  
ATOM   2856  HH2 TRP A 217     112.326 156.097 208.949  1.00  0.00           H  
ATOM   2857  N   GLY A 218     117.185 159.009 215.244  1.00 67.87           N  
ATOM   2858  CA  GLY A 218     116.598 160.174 215.866  1.00 69.79           C  
ATOM   2859  C   GLY A 218     117.148 161.501 215.411  1.00 71.36           C  
ATOM   2860  O   GLY A 218     116.689 162.543 215.884  1.00 75.23           O  
ATOM   2861  H   GLY A 218     117.879 158.495 215.767  1.00  0.00           H  
ATOM   2862  HA3 GLY A 218     116.700 160.094 216.948  1.00  0.00           H  
ATOM   2863  HA2 GLY A 218     115.519 160.159 215.712  1.00  0.00           H  
ATOM   2864  N   MET A 219     118.126 161.501 214.505  1.00 70.70           N  
ATOM   2865  CA  MET A 219     118.703 162.731 213.988  1.00 69.83           C  
ATOM   2866  C   MET A 219     118.561 162.877 212.481  1.00 71.90           C  
ATOM   2867  O   MET A 219     119.068 163.854 211.920  1.00 75.21           O  
ATOM   2868  CB  MET A 219     120.185 162.827 214.373  1.00 69.58           C  
ATOM   2869  CG  MET A 219     120.429 162.924 215.868  1.00 73.53           C  
ATOM   2870  SD  MET A 219     120.229 164.596 216.513  1.00 79.46           S  
ATOM   2871  CE  MET A 219     120.821 165.573 215.135  1.00 73.82           C  
ATOM   2872  H   MET A 219     118.490 160.626 214.155  1.00  0.00           H  
ATOM   2873  HA  MET A 219     118.182 163.567 214.455  1.00  0.00           H  
ATOM   2874  HB3 MET A 219     120.632 163.689 213.877  1.00  0.00           H  
ATOM   2875  HB2 MET A 219     120.718 161.964 213.975  1.00  0.00           H  
ATOM   2876  HG3 MET A 219     121.433 162.566 216.095  1.00  0.00           H  
ATOM   2877  HG2 MET A 219     119.749 162.251 216.390  1.00  0.00           H  
ATOM   2878  HE1 MET A 219     120.758 166.632 215.386  1.00  0.00           H  
ATOM   2879  HE2 MET A 219     121.858 165.312 214.922  1.00  0.00           H  
ATOM   2880  HE3 MET A 219     120.208 165.371 214.256  1.00  0.00           H  
ATOM   2881  N   VAL A 220     117.891 161.941 211.809  1.00 71.64           N  
ATOM   2882  CA  VAL A 220     117.695 162.046 210.369  1.00 70.61           C  
ATOM   2883  C   VAL A 220     116.696 163.157 210.078  1.00 73.88           C  
ATOM   2884  O   VAL A 220     115.620 163.222 210.685  1.00 75.32           O  
ATOM   2885  CB  VAL A 220     117.225 160.703 209.793  1.00 72.13           C  
ATOM   2886  CG1 VAL A 220     117.021 160.811 208.292  1.00 73.33           C  
ATOM   2887  CG2 VAL A 220     118.225 159.610 210.125  1.00 73.26           C  
ATOM   2888  H   VAL A 220     117.510 161.144 212.298  1.00  0.00           H  
ATOM   2889  HA  VAL A 220     118.648 162.307 209.908  1.00  0.00           H  
ATOM   2890  HB  VAL A 220     116.270 160.447 210.252  1.00  0.00           H  
ATOM   2891 HG11 VAL A 220     116.688 159.850 207.900  1.00  0.00           H  
ATOM   2892 HG12 VAL A 220     116.268 161.570 208.081  1.00  0.00           H  
ATOM   2893 HG13 VAL A 220     117.961 161.091 207.816  1.00  0.00           H  
ATOM   2894 HG21 VAL A 220     117.880 158.663 209.711  1.00  0.00           H  
ATOM   2895 HG22 VAL A 220     119.195 159.862 209.696  1.00  0.00           H  
ATOM   2896 HG23 VAL A 220     118.319 159.520 211.207  1.00  0.00           H  
ATOM   2897  N   SER A 221     117.049 164.040 209.142  1.00 78.59           N  
ATOM   2898  CA  SER A 221     116.227 165.218 208.885  1.00 78.02           C  
ATOM   2899  C   SER A 221     114.973 164.861 208.095  1.00 78.37           C  
ATOM   2900  O   SER A 221     113.849 165.003 208.591  1.00 80.46           O  
ATOM   2901  CB  SER A 221     117.045 166.272 208.140  1.00 78.69           C  
ATOM   2902  OG  SER A 221     116.201 167.163 207.433  1.00 79.82           O  
ATOM   2903  H   SER A 221     117.892 163.896 208.604  1.00  0.00           H  
ATOM   2904  HA  SER A 221     115.920 165.637 209.843  1.00  0.00           H  
ATOM   2905  HB3 SER A 221     117.720 165.779 207.440  1.00  0.00           H  
ATOM   2906  HB2 SER A 221     117.649 166.833 208.853  1.00  0.00           H  
ATOM   2907  HG  SER A 221     115.679 166.671 206.795  1.00  0.00           H  
ATOM   2908  N   ASN A 222     115.146 164.391 206.862  1.00 79.65           N  
ATOM   2909  CA  ASN A 222     114.013 164.132 205.972  1.00 81.16           C  
ATOM   2910  C   ASN A 222     113.499 162.710 206.194  1.00 83.71           C  
ATOM   2911  O   ASN A 222     113.624 161.820 205.352  1.00 86.36           O  
ATOM   2912  CB  ASN A 222     114.412 164.366 204.521  1.00 82.87           C  
ATOM   2913  CG  ASN A 222     114.551 165.837 204.186  1.00 85.08           C  
ATOM   2914  OD1 ASN A 222     114.893 166.651 205.043  1.00 85.60           O  
ATOM   2915  ND2 ASN A 222     114.290 166.184 202.931  1.00 84.63           N  
ATOM   2916  H   ASN A 222     116.077 164.204 206.519  1.00  0.00           H  
ATOM   2917  HA  ASN A 222     113.213 164.829 206.224  1.00  0.00           H  
ATOM   2918  HB3 ASN A 222     113.670 163.913 203.864  1.00  0.00           H  
ATOM   2919  HB2 ASN A 222     115.355 163.858 204.318  1.00  0.00           H  
ATOM   2920 HD21 ASN A 222     114.366 167.151 202.648  1.00  0.00           H  
ATOM   2921 HD22 ASN A 222     114.016 165.481 202.259  1.00  0.00           H  
ATOM   2922  N   ARG A 223     112.900 162.513 207.363  1.00 78.30           N  
ATOM   2923  CA  ARG A 223     112.282 161.237 207.693  1.00 77.35           C  
ATOM   2924  C   ARG A 223     110.900 161.174 207.047  1.00 81.19           C  
ATOM   2925  O   ARG A 223     110.553 161.989 206.188  1.00 82.13           O  
ATOM   2926  CB  ARG A 223     112.228 161.048 209.205  1.00 77.41           C  
ATOM   2927  CG  ARG A 223     113.583 160.812 209.837  1.00 78.72           C  
ATOM   2928  CD  ARG A 223     113.457 160.178 211.209  1.00 77.96           C  
ATOM   2929  NE  ARG A 223     114.073 161.005 212.238  1.00 76.54           N  
ATOM   2930  CZ  ARG A 223     113.590 161.159 213.462  1.00 77.95           C  
ATOM   2931  NH1 ARG A 223     112.491 160.537 213.854  1.00 78.75           N  
ATOM   2932  NH2 ARG A 223     114.224 161.959 214.314  1.00 79.45           N1+
ATOM   2933  H   ARG A 223     112.867 163.257 208.045  1.00  0.00           H  
ATOM   2934  HA  ARG A 223     112.894 160.441 207.270  1.00  0.00           H  
ATOM   2935  HB3 ARG A 223     111.568 160.213 209.442  1.00  0.00           H  
ATOM   2936  HB2 ARG A 223     111.763 161.921 209.662  1.00  0.00           H  
ATOM   2937  HG3 ARG A 223     114.113 161.760 209.923  1.00  0.00           H  
ATOM   2938  HG2 ARG A 223     114.177 160.165 209.191  1.00  0.00           H  
ATOM   2939  HD3 ARG A 223     113.931 159.197 211.200  1.00  0.00           H  
ATOM   2940  HD2 ARG A 223     112.403 160.030 211.445  1.00  0.00           H  
ATOM   2941  HE  ARG A 223     114.923 161.478 211.967  1.00  0.00           H  
ATOM   2942 HH11 ARG A 223     112.143 160.671 214.793  1.00  0.00           H  
ATOM   2943 HH12 ARG A 223     112.000 159.928 213.215  1.00  0.00           H  
ATOM   2944 HH21 ARG A 223     113.866 162.085 215.250  1.00  0.00           H  
ATOM   2945 HH22 ARG A 223     115.063 162.441 214.025  1.00  0.00           H  
ATOM   2946  N   ASP A 224     110.103 160.182 207.442  1.00 86.59           N  
ATOM   2947  CA  ASP A 224     108.776 159.885 206.907  1.00 86.44           C  
ATOM   2948  C   ASP A 224     108.830 159.443 205.452  1.00 86.96           C  
ATOM   2949  O   ASP A 224     107.785 159.116 204.878  1.00 87.69           O  
ATOM   2950  CB  ASP A 224     107.804 161.067 207.037  1.00 85.84           C  
ATOM   2951  CG  ASP A 224     107.897 161.752 208.385  1.00 87.79           C  
ATOM   2952  OD1 ASP A 224     107.912 161.044 209.414  1.00 87.70           O  
ATOM   2953  OD2 ASP A 224     107.957 162.999 208.416  1.00 87.74           O1-
ATOM   2954  H   ASP A 224     110.403 159.554 208.174  1.00  0.00           H  
ATOM   2955  HA  ASP A 224     108.366 159.058 207.486  1.00  0.00           H  
ATOM   2956  HB2 ASP A 224     106.784 160.717 206.878  1.00  0.00           H  
ATOM   2957  HB3 ASP A 224     108.007 161.791 206.248  1.00  0.00           H  
ATOM   2958  N   THR A 225     110.011 159.424 204.834  1.00 80.62           N  
ATOM   2959  CA  THR A 225     110.196 158.877 203.501  1.00 81.15           C  
ATOM   2960  C   THR A 225     110.962 157.566 203.512  1.00 81.12           C  
ATOM   2961  O   THR A 225     110.977 156.866 202.494  1.00 81.28           O  
ATOM   2962  CB  THR A 225     110.932 159.884 202.605  1.00 81.95           C  
ATOM   2963  OG1 THR A 225     111.923 160.575 203.375  1.00 82.53           O  
ATOM   2964  CG2 THR A 225     109.956 160.893 202.024  1.00 82.68           C  
ATOM   2965  H   THR A 225     110.828 159.801 205.294  1.00  0.00           H  
ATOM   2966  HA  THR A 225     109.212 158.693 203.069  1.00  0.00           H  
ATOM   2967  HB  THR A 225     111.420 159.349 201.791  1.00  0.00           H  
ATOM   2968  HG1 THR A 225     112.383 161.204 202.815  1.00  0.00           H  
ATOM   2969 HG21 THR A 225     110.495 161.599 201.392  1.00  0.00           H  
ATOM   2970 HG22 THR A 225     109.206 160.372 201.429  1.00  0.00           H  
ATOM   2971 HG23 THR A 225     109.466 161.433 202.834  1.00  0.00           H  
ATOM   2972  N   LEU A 226     111.594 157.222 204.630  1.00 75.30           N  
ATOM   2973  CA  LEU A 226     112.306 155.963 204.783  1.00 74.46           C  
ATOM   2974  C   LEU A 226     111.402 154.835 205.259  1.00 75.53           C  
ATOM   2975  O   LEU A 226     111.864 153.695 205.370  1.00 77.87           O  
ATOM   2976  CB  LEU A 226     113.472 156.137 205.761  1.00 74.26           C  
ATOM   2977  CG  LEU A 226     114.856 156.438 205.182  1.00 75.05           C  
ATOM   2978  CD1 LEU A 226     114.775 157.410 204.018  1.00 74.67           C  
ATOM   2979  CD2 LEU A 226     115.776 156.977 206.266  1.00 74.39           C  
ATOM   2980  H   LEU A 226     111.594 157.847 205.423  1.00  0.00           H  
ATOM   2981  HA  LEU A 226     112.715 155.684 203.812  1.00  0.00           H  
ATOM   2982  HB3 LEU A 226     113.536 155.257 206.400  1.00  0.00           H  
ATOM   2983  HB2 LEU A 226     113.215 156.906 206.490  1.00  0.00           H  
ATOM   2984  HG  LEU A 226     115.279 155.503 204.813  1.00  0.00           H  
ATOM   2985 HD11 LEU A 226     115.777 157.600 203.632  1.00  0.00           H  
ATOM   2986 HD12 LEU A 226     114.158 156.982 203.228  1.00  0.00           H  
ATOM   2987 HD13 LEU A 226     114.333 158.347 204.356  1.00  0.00           H  
ATOM   2988 HD21 LEU A 226     116.757 157.187 205.840  1.00  0.00           H  
ATOM   2989 HD22 LEU A 226     115.355 157.895 206.677  1.00  0.00           H  
ATOM   2990 HD23 LEU A 226     115.876 156.237 207.060  1.00  0.00           H  
ATOM   2991  N   ILE A 227     110.138 155.123 205.540  1.00 78.13           N  
ATOM   2992  CA  ILE A 227     109.180 154.118 205.986  1.00 78.07           C  
ATOM   2993  C   ILE A 227     108.559 153.456 204.767  1.00 79.44           C  
ATOM   2994  O   ILE A 227     108.308 154.110 203.748  1.00 80.79           O  
ATOM   2995  CB  ILE A 227     108.102 154.750 206.886  1.00 78.51           C  
ATOM   2996  CG1 ILE A 227     108.727 155.785 207.822  1.00 79.45           C  
ATOM   2997  CG2 ILE A 227     107.377 153.678 207.681  1.00 79.42           C  
ATOM   2998  CD1 ILE A 227     109.545 155.181 208.941  1.00 81.38           C  
ATOM   2999  H   ILE A 227     109.804 156.072 205.448  1.00  0.00           H  
ATOM   3000  HA  ILE A 227     109.713 153.360 206.560  1.00  0.00           H  
ATOM   3001  HB  ILE A 227     107.376 155.256 206.250  1.00  0.00           H  
ATOM   3002 HG13 ILE A 227     107.941 156.411 208.246  1.00  0.00           H  
ATOM   3003 HG12 ILE A 227     109.352 156.465 207.243  1.00  0.00           H  
ATOM   3004 HG21 ILE A 227     106.619 154.143 208.311  1.00  0.00           H  
ATOM   3005 HG22 ILE A 227     106.900 152.977 206.996  1.00  0.00           H  
ATOM   3006 HG23 ILE A 227     108.092 153.144 208.307  1.00  0.00           H  
ATOM   3007 HD11 ILE A 227     109.956 155.977 209.562  1.00  0.00           H  
ATOM   3008 HD12 ILE A 227     108.910 154.537 209.549  1.00  0.00           H  
ATOM   3009 HD13 ILE A 227     110.360 154.593 208.519  1.00  0.00           H  
ATOM   3010  N   ARG A 228     108.313 152.153 204.867  1.00 80.80           N  
ATOM   3011  CA  ARG A 228     107.715 151.419 203.762  1.00 82.25           C  
ATOM   3012  C   ARG A 228     106.282 151.882 203.522  1.00 83.85           C  
ATOM   3013  O   ARG A 228     105.583 152.322 204.439  1.00 83.76           O  
ATOM   3014  CB  ARG A 228     107.733 149.916 204.039  1.00 82.25           C  
ATOM   3015  CG  ARG A 228     108.746 149.466 205.077  1.00 81.01           C  
ATOM   3016  CD  ARG A 228     110.168 149.532 204.541  1.00 80.62           C  
ATOM   3017  NE  ARG A 228     110.302 148.923 203.222  1.00 82.81           N  
ATOM   3018  CZ  ARG A 228     110.203 147.624 202.970  1.00 82.28           C  
ATOM   3019  NH1 ARG A 228     109.964 146.749 203.931  1.00 81.48           N  
ATOM   3020  NH2 ARG A 228     110.349 147.193 201.721  1.00 82.51           N1+
ATOM   3021  H   ARG A 228     108.542 151.660 205.718  1.00  0.00           H  
ATOM   3022  HA  ARG A 228     108.298 151.613 202.861  1.00  0.00           H  
ATOM   3023  HB2 ARG A 228     107.910 149.380 203.107  1.00  0.00           H  
ATOM   3024  HB3 ARG A 228     106.737 149.594 204.343  1.00  0.00           H  
ATOM   3025  HG3 ARG A 228     108.521 148.445 205.384  1.00  0.00           H  
ATOM   3026  HG2 ARG A 228     108.663 150.096 205.962  1.00  0.00           H  
ATOM   3027  HD2 ARG A 228     110.842 149.035 205.239  1.00  0.00           H  
ATOM   3028  HD3 ARG A 228     110.489 150.572 204.494  1.00  0.00           H  
ATOM   3029  HE  ARG A 228     110.483 149.571 202.469  1.00  0.00           H  
ATOM   3030 HH11 ARG A 228     109.893 145.765 203.712  1.00  0.00           H  
ATOM   3031 HH12 ARG A 228     109.852 147.064 204.884  1.00  0.00           H  
ATOM   3032 HH21 ARG A 228     110.276 146.207 201.515  1.00  0.00           H  
ATOM   3033 HH22 ARG A 228     110.533 147.852 200.978  1.00  0.00           H  
ATOM   3034  N   ASN A 229     105.849 151.780 202.270  1.00 90.71           N  
ATOM   3035  CA  ASN A 229     104.498 152.172 201.891  1.00 89.87           C  
ATOM   3036  C   ASN A 229     103.463 151.258 202.539  1.00 91.00           C  
ATOM   3037  O   ASN A 229     103.760 150.114 202.881  1.00 91.27           O  
ATOM   3038  CB  ASN A 229     104.339 152.149 200.370  1.00 90.79           C  
ATOM   3039  CG  ASN A 229     104.792 150.839 199.758  1.00 92.34           C  
ATOM   3040  OD1 ASN A 229     105.392 150.000 200.429  1.00 92.16           O  
ATOM   3041  ND2 ASN A 229     104.504 150.655 198.475  1.00 91.84           N  
ATOM   3042  H   ASN A 229     106.462 151.423 201.551  1.00  0.00           H  
ATOM   3043  HA  ASN A 229     104.324 153.190 202.240  1.00  0.00           H  
ATOM   3044  HB2 ASN A 229     104.909 152.969 199.934  1.00  0.00           H  
ATOM   3045  HB3 ASN A 229     103.295 152.328 200.112  1.00  0.00           H  
ATOM   3046 HD22 ASN A 229     104.781 149.801 198.013  1.00  0.00           H  
ATOM   3047 HD21 ASN A 229     104.008 151.369 197.961  1.00  0.00           H  
ATOM   3048  N   NMA A 229A    102.181 151.727 202.740  1.00  0.00           N  
ATOM   3049  CA  NMA A 229A    101.180 150.869 203.357  1.00  0.00           C  
ATOM   3050  H   NMA A 229A    101.937 152.666 202.460  1.00  0.00           H  
ATOM   3051 1HA  NMA A 229A    101.645 149.885 203.590  1.00  0.00           H  
ATOM   3052 2HA  NMA A 229A    100.807 151.340 204.295  1.00  0.00           H  
ATOM   3053 3HA  NMA A 229A    100.325 150.726 202.659  1.00  0.00           H  
ATOM   3054  CH3 ACE A 234     114.239 146.418 195.110  1.00  0.00           C  
ATOM   3055  C   ACE A 234     112.720 146.571 195.195  1.00  0.00           C  
ATOM   3056  O   ACE A 234     112.133 147.288 194.388  1.00  0.00           O  
ATOM   3057 1H   ACE A 234     114.626 147.026 194.262  1.00  0.00           H  
ATOM   3058 2H   ACE A 234     114.702 146.764 196.060  1.00  0.00           H  
ATOM   3059 3H   ACE A 234     114.497 145.347 194.949  1.00  0.00           H  
ATOM   3060  N   TYR A 235     112.008 145.907 196.173  1.00 93.00           N  
ATOM   3061  CA  TYR A 235     110.560 146.057 196.249  1.00 93.97           C  
ATOM   3062  C   TYR A 235     110.173 147.514 196.472  1.00 93.85           C  
ATOM   3063  O   TYR A 235     109.430 148.097 195.683  1.00 92.41           O  
ATOM   3064  CB  TYR A 235     109.988 145.183 197.368  1.00 92.36           C  
ATOM   3065  CG  TYR A 235     108.499 145.293 197.696  1.00  0.00           C  
ATOM   3066  CD1 TYR A 235     107.532 145.322 196.667  1.00  0.00           C  
ATOM   3067  CD2 TYR A 235     108.080 145.365 199.042  1.00  0.00           C  
ATOM   3068  CE1 TYR A 235     106.165 145.440 196.982  1.00  0.00           C  
ATOM   3069  CE2 TYR A 235     106.712 145.477 199.357  1.00  0.00           C  
ATOM   3070  CZ  TYR A 235     105.754 145.517 198.325  1.00  0.00           C  
ATOM   3071  OH  TYR A 235     104.427 145.622 198.619  1.00  0.00           O  
ATOM   3072  H1  TYR A 235     112.490 145.317 196.836  1.00  0.00           H  
ATOM   3073  HA  TYR A 235     110.130 145.728 195.303  1.00  0.00           H  
ATOM   3074  HB3 TYR A 235     110.554 145.351 198.287  1.00  0.00           H  
ATOM   3075  HB2 TYR A 235     110.171 144.137 197.118  1.00  0.00           H  
ATOM   3076  HD1 TYR A 235     107.829 145.267 195.630  1.00  0.00           H  
ATOM   3077  HD2 TYR A 235     108.803 145.330 199.843  1.00  0.00           H  
ATOM   3078  HE1 TYR A 235     105.432 145.470 196.189  1.00  0.00           H  
ATOM   3079  HE2 TYR A 235     106.409 145.529 200.393  1.00  0.00           H  
ATOM   3080  HH  TYR A 235     103.862 145.562 197.840  1.00  0.00           H  
ATOM   3081  N   PHE A 236     110.683 148.097 197.554  1.00 85.58           N  
ATOM   3082  CA  PHE A 236     110.406 149.480 197.914  1.00 84.67           C  
ATOM   3083  C   PHE A 236     111.707 150.266 197.921  1.00 82.76           C  
ATOM   3084  O   PHE A 236     112.678 149.861 198.569  1.00 82.93           O  
ATOM   3085  CB  PHE A 236     109.725 149.565 199.283  1.00 84.02           C  
ATOM   3086  CG  PHE A 236     109.797 150.926 199.914  1.00 83.36           C  
ATOM   3087  CD1 PHE A 236     109.021 151.968 199.437  1.00 84.12           C  
ATOM   3088  CD2 PHE A 236     110.640 151.163 200.986  1.00 82.66           C  
ATOM   3089  CE1 PHE A 236     109.085 153.220 200.016  1.00 84.41           C  
ATOM   3090  CE2 PHE A 236     110.709 152.413 201.569  1.00 83.97           C  
ATOM   3091  CZ  PHE A 236     109.930 153.443 201.083  1.00 84.18           C  
ATOM   3092  H   PHE A 236     111.293 147.576 198.168  1.00  0.00           H  
ATOM   3093  HA  PHE A 236     109.741 149.910 197.165  1.00  0.00           H  
ATOM   3094  HB3 PHE A 236     110.171 148.831 199.955  1.00  0.00           H  
ATOM   3095  HB2 PHE A 236     108.681 149.266 199.187  1.00  0.00           H  
ATOM   3096  HD1 PHE A 236     108.355 151.807 198.602  1.00  0.00           H  
ATOM   3097  HD2 PHE A 236     111.254 150.365 201.377  1.00  0.00           H  
ATOM   3098  HE1 PHE A 236     108.474 154.024 199.633  1.00  0.00           H  
ATOM   3099  HE2 PHE A 236     111.372 152.583 202.404  1.00  0.00           H  
ATOM   3100  HZ  PHE A 236     109.981 154.422 201.536  1.00  0.00           H  
ATOM   3101  N   LEU A 237     111.723 151.385 197.205  1.00 75.75           N  
ATOM   3102  CA  LEU A 237     112.880 152.266 197.138  1.00 74.90           C  
ATOM   3103  C   LEU A 237     112.545 153.579 197.830  1.00 75.43           C  
ATOM   3104  O   LEU A 237     111.559 154.235 197.480  1.00 75.41           O  
ATOM   3105  CB  LEU A 237     113.295 152.521 195.688  1.00 74.85           C  
ATOM   3106  CG  LEU A 237     113.473 151.290 194.765  1.00  0.00           C  
ATOM   3107  CD1 LEU A 237     113.448 151.703 193.276  1.00  0.00           C  
ATOM   3108  CD2 LEU A 237     114.737 150.486 195.105  1.00  0.00           C  
ATOM   3109  H   LEU A 237     110.907 151.657 196.675  1.00  0.00           H  
ATOM   3110  HA  LEU A 237     113.711 151.795 197.663  1.00  0.00           H  
ATOM   3111  HB2 LEU A 237     112.522 153.150 195.242  1.00  0.00           H  
ATOM   3112  HB3 LEU A 237     114.199 153.132 195.672  1.00  0.00           H  
ATOM   3113  HG  LEU A 237     112.621 150.623 194.900  1.00  0.00           H  
ATOM   3114 HD11 LEU A 237     112.606 151.235 192.764  1.00  0.00           H  
ATOM   3115 HD12 LEU A 237     113.338 152.780 193.144  1.00  0.00           H  
ATOM   3116 HD13 LEU A 237     114.346 151.410 192.735  1.00  0.00           H  
ATOM   3117 HD21 LEU A 237     115.197 150.025 194.232  1.00  0.00           H  
ATOM   3118 HD22 LEU A 237     115.492 151.117 195.572  1.00  0.00           H  
ATOM   3119 HD23 LEU A 237     114.495 149.675 195.794  1.00  0.00           H  
ATOM   3120  N   ALA A 238     113.364 153.955 198.806  1.00 72.27           N  
ATOM   3121  CA  ALA A 238     113.148 155.173 199.574  1.00 69.78           C  
ATOM   3122  C   ALA A 238     113.871 156.328 198.896  1.00 71.24           C  
ATOM   3123  O   ALA A 238     115.087 156.267 198.684  1.00 76.89           O  
ATOM   3124  CB  ALA A 238     113.634 154.999 201.011  1.00 72.61           C  
ATOM   3125  H   ALA A 238     114.168 153.389 199.036  1.00  0.00           H  
ATOM   3126  HA  ALA A 238     112.080 155.391 199.590  1.00  0.00           H  
ATOM   3127  HB1 ALA A 238     113.463 155.921 201.567  1.00  0.00           H  
ATOM   3128  HB2 ALA A 238     113.087 154.183 201.484  1.00  0.00           H  
ATOM   3129  HB3 ALA A 238     114.699 154.768 201.009  1.00  0.00           H  
ATOM   3130  N   GLN A 239     113.127 157.376 198.557  1.00 69.60           N  
ATOM   3131  CA  GLN A 239     113.691 158.549 197.894  1.00 71.78           C  
ATOM   3132  C   GLN A 239     114.057 159.570 198.961  1.00 73.07           C  
ATOM   3133  O   GLN A 239     113.207 160.333 199.426  1.00 75.78           O  
ATOM   3134  CB  GLN A 239     112.706 159.126 196.885  1.00 72.28           C  
ATOM   3135  CG  GLN A 239     112.737 158.450 195.527  1.00 72.54           C  
ATOM   3136  CD  GLN A 239     111.458 157.698 195.226  1.00 74.09           C  
ATOM   3137  OE1 GLN A 239     110.477 157.801 195.962  1.00 74.10           O  
ATOM   3138  NE2 GLN A 239     111.461 156.938 194.138  1.00 74.65           N  
ATOM   3139  H   GLN A 239     112.137 157.378 198.757  1.00  0.00           H  
ATOM   3140  HA  GLN A 239     114.598 158.252 197.368  1.00  0.00           H  
ATOM   3141  HB3 GLN A 239     112.897 160.192 196.762  1.00  0.00           H  
ATOM   3142  HB2 GLN A 239     111.697 159.071 197.293  1.00  0.00           H  
ATOM   3143  HG2 GLN A 239     113.581 157.761 195.484  1.00  0.00           H  
ATOM   3144  HG3 GLN A 239     112.908 159.199 194.753  1.00  0.00           H  
ATOM   3145 HE21 GLN A 239     110.636 156.413 193.887  1.00  0.00           H  
ATOM   3146 HE22 GLN A 239     112.289 156.885 193.561  1.00  0.00           H  
ATOM   3147  N   TYR A 240     115.329 159.587 199.356  1.00 69.17           N  
ATOM   3148  CA  TYR A 240     115.818 160.562 200.330  1.00 68.82           C  
ATOM   3149  C   TYR A 240     116.296 161.814 199.595  1.00 70.07           C  
ATOM   3150  O   TYR A 240     117.487 162.113 199.496  1.00 73.94           O  
ATOM   3151  CB  TYR A 240     116.921 159.957 201.187  1.00 71.20           C  
ATOM   3152  CG  TYR A 240     117.214 160.742 202.447  1.00 72.16           C  
ATOM   3153  CD1 TYR A 240     116.470 160.542 203.601  1.00 71.92           C  
ATOM   3154  CD2 TYR A 240     118.233 161.684 202.481  1.00 70.16           C  
ATOM   3155  CE1 TYR A 240     116.734 161.256 204.751  1.00 69.37           C  
ATOM   3156  CE2 TYR A 240     118.502 162.403 203.627  1.00 68.32           C  
ATOM   3157  CZ  TYR A 240     117.750 162.184 204.758  1.00 69.29           C  
ATOM   3158  OH  TYR A 240     118.016 162.898 205.902  1.00 72.82           O  
ATOM   3159  H   TYR A 240     115.983 158.915 198.981  1.00  0.00           H  
ATOM   3160  HA  TYR A 240     114.990 160.841 200.982  1.00  0.00           H  
ATOM   3161  HB3 TYR A 240     117.832 159.870 200.595  1.00  0.00           H  
ATOM   3162  HB2 TYR A 240     116.653 158.934 201.452  1.00  0.00           H  
ATOM   3163  HD1 TYR A 240     115.669 159.818 203.608  1.00  0.00           H  
ATOM   3164  HD2 TYR A 240     118.831 161.864 201.600  1.00  0.00           H  
ATOM   3165  HE1 TYR A 240     116.145 161.085 205.640  1.00  0.00           H  
ATOM   3166  HE2 TYR A 240     119.299 163.132 203.632  1.00  0.00           H  
ATOM   3167  HH  TYR A 240     117.547 162.505 206.642  1.00  0.00           H  
ATOM   3168  N   LEU A 241     115.325 162.550 199.065  1.00 78.89           N  
ATOM   3169  CA  LEU A 241     115.630 163.797 198.381  1.00 80.84           C  
ATOM   3170  C   LEU A 241     116.032 164.859 199.396  1.00 83.12           C  
ATOM   3171  O   LEU A 241     115.343 165.068 200.400  1.00 82.38           O  
ATOM   3172  CB  LEU A 241     114.425 164.265 197.568  1.00 80.54           C  
ATOM   3173  CG  LEU A 241     114.695 165.481 196.644  1.00  0.00           C  
ATOM   3174  CD1 LEU A 241     115.768 165.185 195.575  1.00  0.00           C  
ATOM   3175  CD2 LEU A 241     113.394 165.993 196.003  1.00  0.00           C  
ATOM   3176  H   LEU A 241     114.365 162.245 199.135  1.00  0.00           H  
ATOM   3177  HA  LEU A 241     116.466 163.628 197.702  1.00  0.00           H  
ATOM   3178  HB2 LEU A 241     114.065 163.439 196.953  1.00  0.00           H  
ATOM   3179  HB3 LEU A 241     113.608 164.501 198.253  1.00  0.00           H  
ATOM   3180  HG  LEU A 241     115.056 166.306 197.259  1.00  0.00           H  
ATOM   3181 HD11 LEU A 241     115.523 165.636 194.613  1.00  0.00           H  
ATOM   3182 HD12 LEU A 241     116.738 165.582 195.872  1.00  0.00           H  
ATOM   3183 HD13 LEU A 241     115.893 164.115 195.402  1.00  0.00           H  
ATOM   3184 HD21 LEU A 241     113.434 167.072 195.848  1.00  0.00           H  
ATOM   3185 HD22 LEU A 241     113.209 165.530 195.033  1.00  0.00           H  
ATOM   3186 HD23 LEU A 241     112.522 165.793 196.628  1.00  0.00           H  
ATOM   3187  N   MET A 242     117.154 165.529 199.135  1.00 87.50           N  
ATOM   3188  CA  MET A 242     117.645 166.578 200.014  1.00 87.01           C  
ATOM   3189  C   MET A 242     117.858 167.907 199.305  1.00 89.79           C  
ATOM   3190  O   MET A 242     118.297 168.866 199.949  1.00 89.99           O  
ATOM   3191  CB  MET A 242     118.957 166.146 200.684  1.00 84.85           C  
ATOM   3192  CG  MET A 242     120.046 165.748 199.708  1.00 87.87           C  
ATOM   3193  SD  MET A 242     121.159 164.503 200.383  1.00 91.28           S  
ATOM   3194  CE  MET A 242     122.588 164.729 199.329  1.00 86.20           C  
ATOM   3195  H   MET A 242     117.690 165.313 198.306  1.00  0.00           H  
ATOM   3196  HA  MET A 242     116.904 166.732 200.798  1.00  0.00           H  
ATOM   3197  HB2 MET A 242     118.760 165.317 201.363  1.00  0.00           H  
ATOM   3198  HB3 MET A 242     119.320 166.952 201.321  1.00  0.00           H  
ATOM   3199  HG3 MET A 242     120.619 166.631 199.425  1.00  0.00           H  
ATOM   3200  HG2 MET A 242     119.591 165.369 198.793  1.00  0.00           H  
ATOM   3201  HE1 MET A 242     123.370 164.028 199.621  1.00  0.00           H  
ATOM   3202  HE2 MET A 242     122.307 164.548 198.291  1.00  0.00           H  
ATOM   3203  HE3 MET A 242     122.958 165.749 199.432  1.00  0.00           H  
ATOM   3204  N   ASP A 243     117.569 167.992 198.005  1.00 98.64           N  
ATOM   3205  CA  ASP A 243     117.698 169.263 197.300  1.00 99.10           C  
ATOM   3206  C   ASP A 243     116.705 170.290 197.832  1.00 99.35           C  
ATOM   3207  O   ASP A 243     117.041 171.470 197.983  1.00 99.63           O  
ATOM   3208  CB  ASP A 243     117.503 169.054 195.799  1.00 98.50           C  
ATOM   3209  CG  ASP A 243     118.299 167.923 195.129  1.00  0.00           C  
ATOM   3210  OD1 ASP A 243     119.223 167.367 195.760  1.00  0.00           O  
ATOM   3211  OD2 ASP A 243     117.978 167.637 193.957  1.00  0.00           O1-
ATOM   3212  H   ASP A 243     117.258 167.173 197.502  1.00  0.00           H  
ATOM   3213  HA  ASP A 243     118.706 169.645 197.464  1.00  0.00           H  
ATOM   3214  HB2 ASP A 243     116.446 168.862 195.604  1.00  0.00           H  
ATOM   3215  HB3 ASP A 243     117.761 169.982 195.287  1.00  0.00           H  
ATOM   3216  N   ASP A 244     115.480 169.860 198.121  1.00101.62           N  
ATOM   3217  CA  ASP A 244     114.447 170.741 198.646  1.00101.87           C  
ATOM   3218  C   ASP A 244     114.399 170.761 200.168  1.00102.34           C  
ATOM   3219  O   ASP A 244     113.536 171.437 200.737  1.00102.79           O  
ATOM   3220  CB  ASP A 244     113.076 170.332 198.095  1.00100.54           C  
ATOM   3221  CG  ASP A 244     112.967 170.155 196.576  1.00  0.00           C  
ATOM   3222  OD1 ASP A 244     113.767 170.771 195.841  1.00  0.00           O  
ATOM   3223  OD2 ASP A 244     112.017 169.459 196.161  1.00  0.00           O1-
ATOM   3224  H   ASP A 244     115.238 168.890 197.978  1.00  0.00           H  
ATOM   3225  HA  ASP A 244     114.660 171.753 198.302  1.00  0.00           H  
ATOM   3226  HB2 ASP A 244     112.783 169.388 198.558  1.00  0.00           H  
ATOM   3227  HB3 ASP A 244     112.332 171.075 198.386  1.00  0.00           H  
ATOM   3228  N   PHE A 245     115.295 170.039 200.837  1.00100.26           N  
ATOM   3229  CA  PHE A 245     115.311 170.030 202.293  1.00 99.83           C  
ATOM   3230  C   PHE A 245     115.748 171.386 202.832  1.00101.12           C  
ATOM   3231  O   PHE A 245     116.683 172.007 202.318  1.00101.39           O  
ATOM   3232  CB  PHE A 245     116.245 168.934 202.806  1.00 97.82           C  
ATOM   3233  CG  PHE A 245     117.782 169.471 202.968  1.00  0.00           C  
ATOM   3234  CD1 PHE A 245     118.474 170.602 203.528  1.00  0.00           C  
ATOM   3235  CD2 PHE A 245     118.719 168.672 202.469  1.00  0.00           C  
ATOM   3236  CE1 PHE A 245     119.794 170.981 203.321  1.00  0.00           C  
ATOM   3237  CE2 PHE A 245     120.051 169.025 202.105  1.00  0.00           C  
ATOM   3238  CZ  PHE A 245     120.594 170.209 202.528  1.00  0.00           C  
ATOM   3239  H   PHE A 245     115.976 169.488 200.335  1.00  0.00           H  
ATOM   3240  HA  PHE A 245     114.302 169.823 202.650  1.00  0.00           H  
ATOM   3241  HB2 PHE A 245     115.930 168.658 203.812  1.00  0.00           H  
ATOM   3242  HB3 PHE A 245     116.151 168.038 202.207  1.00  0.00           H  
ATOM   3243  HD1 PHE A 245     118.037 171.442 203.925  1.00  0.00           H  
ATOM   3244  HD2 PHE A 245     118.224 167.724 202.476  1.00  0.00           H  
ATOM   3245  HE1 PHE A 245     120.161 171.916 203.719  1.00  0.00           H  
ATOM   3246  HE2 PHE A 245     120.728 168.343 201.614  1.00  0.00           H  
ATOM   3247  HZ  PHE A 245     121.617 170.479 202.311  1.00  0.00           H  
ATOM   3248  N   THR A 246     115.063 171.845 203.875  1.00 99.90           N  
ATOM   3249  CA  THR A 246     115.362 173.128 204.487  1.00 99.47           C  
ATOM   3250  C   THR A 246     116.494 172.978 205.502  1.00 99.51           C  
ATOM   3251  O   THR A 246     117.091 171.910 205.658  1.00 99.44           O  
ATOM   3252  CB  THR A 246     114.112 173.712 205.144  1.00 98.17           C  
ATOM   3253  OG1 THR A 246     114.259 175.074 205.521  1.00  0.00           O  
ATOM   3254  CG2 THR A 246     113.586 172.943 206.374  1.00  0.00           C  
ATOM   3255  H   THR A 246     114.309 171.297 204.265  1.00  0.00           H  
ATOM   3256  HA  THR A 246     115.691 173.813 203.705  1.00  0.00           H  
ATOM   3257  HB  THR A 246     113.320 173.700 204.393  1.00  0.00           H  
ATOM   3258  HG1 THR A 246     113.433 175.366 205.925  1.00  0.00           H  
ATOM   3259 HG21 THR A 246     112.633 173.348 206.715  1.00  0.00           H  
ATOM   3260 HG22 THR A 246     113.421 171.890 206.144  1.00  0.00           H  
ATOM   3261 HG23 THR A 246     114.276 172.986 207.218  1.00  0.00           H  
ATOM   3262  N   ARG A 247     116.795 174.068 206.204  1.00 98.47           N  
ATOM   3263  CA  ARG A 247     117.842 174.078 207.220  1.00 98.34           C  
ATOM   3264  C   ARG A 247     117.219 173.722 208.565  1.00 99.14           C  
ATOM   3265  O   ARG A 247     116.417 174.489 209.109  1.00 99.07           O  
ATOM   3266  CB  ARG A 247     118.530 175.439 207.273  1.00 97.42           C  
ATOM   3267  CG  ARG A 247     119.582 175.667 208.387  1.00  0.00           C  
ATOM   3268  CD  ARG A 247     120.629 174.554 208.544  1.00  0.00           C  
ATOM   3269  NE  ARG A 247     121.293 174.239 207.270  1.00  0.00           N  
ATOM   3270  CZ  ARG A 247     121.785 173.041 206.921  1.00  0.00           C  
ATOM   3271  NH1 ARG A 247     121.652 171.982 207.725  1.00  0.00           N  
ATOM   3272  NH2 ARG A 247     122.419 172.904 205.753  1.00  0.00           N1+
ATOM   3273  H   ARG A 247     116.291 174.928 206.042  1.00  0.00           H  
ATOM   3274  HA  ARG A 247     118.583 173.320 206.966  1.00  0.00           H  
ATOM   3275  HB2 ARG A 247     119.006 175.614 206.308  1.00  0.00           H  
ATOM   3276  HB3 ARG A 247     117.773 176.219 207.370  1.00  0.00           H  
ATOM   3277  HG2 ARG A 247     120.056 176.646 208.310  1.00  0.00           H  
ATOM   3278  HG3 ARG A 247     119.029 175.701 209.327  1.00  0.00           H  
ATOM   3279  HD2 ARG A 247     121.435 174.910 209.186  1.00  0.00           H  
ATOM   3280  HD3 ARG A 247     120.204 173.689 209.052  1.00  0.00           H  
ATOM   3281  HE  ARG A 247     121.451 175.026 206.655  1.00  0.00           H  
ATOM   3282 HH11 ARG A 247     122.048 171.079 207.475  1.00  0.00           H  
ATOM   3283 HH12 ARG A 247     121.151 172.048 208.599  1.00  0.00           H  
ATOM   3284 HH21 ARG A 247     122.787 172.008 205.469  1.00  0.00           H  
ATOM   3285 HH22 ARG A 247     122.544 173.690 205.132  1.00  0.00           H  
ATOM   3286  N   ASP A 248     117.586 172.562 209.098  1.00 93.54           N  
ATOM   3287  CA  ASP A 248     117.073 172.072 210.365  1.00 92.24           C  
ATOM   3288  C   ASP A 248     118.222 171.567 211.224  1.00 91.39           C  
ATOM   3289  O   ASP A 248     119.262 171.159 210.697  1.00 92.00           O  
ATOM   3290  CB  ASP A 248     116.053 170.944 210.148  1.00 92.01           C  
ATOM   3291  CG  ASP A 248     116.615 169.801 209.329  1.00 93.36           C  
ATOM   3292  OD1 ASP A 248     117.270 168.917 209.918  1.00 92.48           O  
ATOM   3293  OD2 ASP A 248     116.403 169.788 208.099  1.00 92.38           O1-
ATOM   3294  H   ASP A 248     118.253 171.974 208.618  1.00  0.00           H  
ATOM   3295  HA  ASP A 248     116.581 172.894 210.885  1.00  0.00           H  
ATOM   3296  HB2 ASP A 248     115.169 171.345 209.652  1.00  0.00           H  
ATOM   3297  HB3 ASP A 248     115.719 170.567 211.115  1.00  0.00           H  
ATOM   3298  N   PRO A 249     118.067 171.589 212.550  1.00 85.15           N  
ATOM   3299  CA  PRO A 249     119.151 171.105 213.421  1.00 85.92           C  
ATOM   3300  C   PRO A 249     119.467 169.631 213.243  1.00 85.98           C  
ATOM   3301  O   PRO A 249     120.573 169.204 213.598  1.00 84.26           O  
ATOM   3302  CB  PRO A 249     118.626 171.397 214.833  1.00 85.32           C  
ATOM   3303  CG  PRO A 249     117.144 171.499 214.677  1.00 84.38           C  
ATOM   3304  CD  PRO A 249     116.924 172.099 213.326  1.00 84.41           C  
ATOM   3305  HA  PRO A 249     120.051 171.693 213.240  1.00  0.00           H  
ATOM   3306  HB3 PRO A 249     119.020 172.354 215.174  1.00  0.00           H  
ATOM   3307  HB2 PRO A 249     118.864 170.558 215.487  1.00  0.00           H  
ATOM   3308  HG3 PRO A 249     116.745 172.168 215.439  1.00  0.00           H  
ATOM   3309  HG2 PRO A 249     116.708 170.501 214.705  1.00  0.00           H  
ATOM   3310  HD2 PRO A 249     115.999 171.706 212.904  1.00  0.00           H  
ATOM   3311  HD3 PRO A 249     116.995 173.184 213.399  1.00  0.00           H  
ATOM   3312  N   LEU A 250     118.540 168.842 212.709  1.00 82.10           N  
ATOM   3313  CA  LEU A 250     118.768 167.414 212.550  1.00 80.13           C  
ATOM   3314  C   LEU A 250     119.765 167.148 211.426  1.00 79.44           C  
ATOM   3315  O   LEU A 250     119.935 167.956 210.510  1.00 81.38           O  
ATOM   3316  CB  LEU A 250     117.449 166.695 212.267  1.00 78.43           C  
ATOM   3317  CG  LEU A 250     116.761 166.039 213.465  1.00 78.85           C  
ATOM   3318  CD1 LEU A 250     116.544 167.042 214.584  1.00 79.57           C  
ATOM   3319  CD2 LEU A 250     115.441 165.418 213.046  1.00 79.15           C  
ATOM   3320  H   LEU A 250     117.659 169.232 212.405  1.00  0.00           H  
ATOM   3321  HA  LEU A 250     119.182 167.024 213.480  1.00  0.00           H  
ATOM   3322  HB3 LEU A 250     117.607 165.947 211.490  1.00  0.00           H  
ATOM   3323  HB2 LEU A 250     116.756 167.389 211.791  1.00  0.00           H  
ATOM   3324  HG  LEU A 250     117.408 165.246 213.838  1.00  0.00           H  
ATOM   3325 HD11 LEU A 250     116.053 166.550 215.424  1.00  0.00           H  
ATOM   3326 HD12 LEU A 250     117.506 167.439 214.908  1.00  0.00           H  
ATOM   3327 HD13 LEU A 250     115.917 167.858 214.225  1.00  0.00           H  
ATOM   3328 HD21 LEU A 250     114.965 164.956 213.911  1.00  0.00           H  
ATOM   3329 HD22 LEU A 250     114.787 166.191 212.642  1.00  0.00           H  
ATOM   3330 HD23 LEU A 250     115.621 164.660 212.283  1.00  0.00           H  
ATOM   3331  N   TYR A 251     120.431 166.001 211.509  1.00 70.87           N  
ATOM   3332  CA  TYR A 251     121.437 165.631 210.529  1.00 69.01           C  
ATOM   3333  C   TYR A 251     120.787 165.132 209.241  1.00 70.07           C  
ATOM   3334  O   TYR A 251     119.636 164.688 209.223  1.00 71.96           O  
ATOM   3335  CB  TYR A 251     122.367 164.557 211.091  1.00 68.59           C  
ATOM   3336  CG  TYR A 251     123.168 165.004 212.290  1.00 67.79           C  
ATOM   3337  CD1 TYR A 251     123.497 166.338 212.471  1.00 69.03           C  
ATOM   3338  CD2 TYR A 251     123.596 164.089 213.240  1.00 69.65           C  
ATOM   3339  CE1 TYR A 251     124.230 166.749 213.564  1.00 70.49           C  
ATOM   3340  CE2 TYR A 251     124.329 164.490 214.337  1.00 70.80           C  
ATOM   3341  CZ  TYR A 251     124.644 165.821 214.494  1.00 71.84           C  
ATOM   3342  OH  TYR A 251     125.375 166.226 215.587  1.00 74.32           O  
ATOM   3343  H   TYR A 251     120.243 165.361 212.268  1.00  0.00           H  
ATOM   3344  HA  TYR A 251     122.032 166.514 210.295  1.00  0.00           H  
ATOM   3345  HB3 TYR A 251     123.046 164.221 210.307  1.00  0.00           H  
ATOM   3346  HB2 TYR A 251     121.783 163.675 211.355  1.00  0.00           H  
ATOM   3347  HD1 TYR A 251     123.178 167.075 211.749  1.00  0.00           H  
ATOM   3348  HD2 TYR A 251     123.356 163.042 213.128  1.00  0.00           H  
ATOM   3349  HE1 TYR A 251     124.476 167.793 213.687  1.00  0.00           H  
ATOM   3350  HE2 TYR A 251     124.652 163.762 215.066  1.00  0.00           H  
ATOM   3351  HH  TYR A 251     125.549 165.471 216.154  1.00  0.00           H  
ATOM   3352  N   ILE A 252     121.551 165.204 208.155  1.00 67.69           N  
ATOM   3353  CA  ILE A 252     121.109 164.773 206.834  1.00 67.07           C  
ATOM   3354  C   ILE A 252     121.957 163.580 206.416  1.00 68.19           C  
ATOM   3355  O   ILE A 252     123.190 163.639 206.478  1.00 70.71           O  
ATOM   3356  CB  ILE A 252     121.215 165.912 205.802  1.00 66.05           C  
ATOM   3357  CG1 ILE A 252     119.974 166.801 205.858  1.00 68.92           C  
ATOM   3358  CG2 ILE A 252     121.396 165.357 204.399  1.00 66.42           C  
ATOM   3359  CD1 ILE A 252     119.999 167.940 204.866  1.00 70.31           C  
ATOM   3360  H   ILE A 252     122.489 165.572 208.221  1.00  0.00           H  
ATOM   3361  HA  ILE A 252     120.068 164.456 206.900  1.00  0.00           H  
ATOM   3362  HB  ILE A 252     122.086 166.520 206.047  1.00  0.00           H  
ATOM   3363 HG13 ILE A 252     119.861 167.201 206.866  1.00  0.00           H  
ATOM   3364 HG12 ILE A 252     119.086 166.193 205.688  1.00  0.00           H  
ATOM   3365 HG21 ILE A 252     121.468 166.180 203.688  1.00  0.00           H  
ATOM   3366 HG22 ILE A 252     122.308 164.761 204.358  1.00  0.00           H  
ATOM   3367 HG23 ILE A 252     120.542 164.730 204.143  1.00  0.00           H  
ATOM   3368 HD11 ILE A 252     119.086 168.528 204.964  1.00  0.00           H  
ATOM   3369 HD12 ILE A 252     120.863 168.575 205.063  1.00  0.00           H  
ATOM   3370 HD13 ILE A 252     120.066 167.540 203.854  1.00  0.00           H  
ATOM   3371  N   LEU A 253     121.297 162.504 205.996  1.00 60.64           N  
ATOM   3372  CA  LEU A 253     122.005 161.292 205.609  1.00 57.21           C  
ATOM   3373  C   LEU A 253     122.894 161.545 204.398  1.00 59.65           C  
ATOM   3374  O   LEU A 253     122.574 162.348 203.518  1.00 63.69           O  
ATOM   3375  CB  LEU A 253     121.014 160.172 205.295  1.00 58.14           C  
ATOM   3376  CG  LEU A 253     120.257 159.548 206.465  1.00 57.78           C  
ATOM   3377  CD1 LEU A 253     119.642 158.227 206.040  1.00 60.37           C  
ATOM   3378  CD2 LEU A 253     121.172 159.359 207.660  1.00 60.16           C  
ATOM   3379  H   LEU A 253     120.289 162.519 205.942  1.00  0.00           H  
ATOM   3380  HA  LEU A 253     122.634 160.976 206.442  1.00  0.00           H  
ATOM   3381  HB3 LEU A 253     121.527 159.386 204.741  1.00  0.00           H  
ATOM   3382  HB2 LEU A 253     120.298 160.526 204.554  1.00  0.00           H  
ATOM   3383  HG  LEU A 253     119.452 160.224 206.753  1.00  0.00           H  
ATOM   3384 HD11 LEU A 253     119.104 157.789 206.881  1.00  0.00           H  
ATOM   3385 HD12 LEU A 253     118.950 158.396 205.215  1.00  0.00           H  
ATOM   3386 HD13 LEU A 253     120.430 157.546 205.719  1.00  0.00           H  
ATOM   3387 HD21 LEU A 253     120.611 158.913 208.481  1.00  0.00           H  
ATOM   3388 HD22 LEU A 253     121.997 158.702 207.386  1.00  0.00           H  
ATOM   3389 HD23 LEU A 253     121.566 160.326 207.973  1.00  0.00           H  
ATOM   3390  N   ASP A 254     124.028 160.852 204.363  1.00 61.37           N  
ATOM   3391  CA  ASP A 254     124.925 160.940 203.223  1.00 60.52           C  
ATOM   3392  C   ASP A 254     124.369 160.152 202.044  1.00 64.16           C  
ATOM   3393  O   ASP A 254     123.708 159.123 202.210  1.00 65.02           O  
ATOM   3394  CB  ASP A 254     126.315 160.421 203.588  1.00 61.67           C  
ATOM   3395  CG  ASP A 254     127.363 160.800 202.563  1.00 65.38           C  
ATOM   3396  OD1 ASP A 254     127.963 161.885 202.699  1.00 66.63           O  
ATOM   3397  OD2 ASP A 254     127.586 160.014 201.619  1.00 66.79           O1-
ATOM   3398  H   ASP A 254     124.278 160.253 205.137  1.00  0.00           H  
ATOM   3399  HA  ASP A 254     125.012 161.986 202.930  1.00  0.00           H  
ATOM   3400  HB3 ASP A 254     126.282 159.336 203.688  1.00  0.00           H  
ATOM   3401  HB2 ASP A 254     126.604 160.813 204.563  1.00  0.00           H  
ATOM   3402  N   ASN A 255     124.648 160.646 200.839  1.00 61.88           N  
ATOM   3403  CA  ASN A 255     124.130 160.035 199.624  1.00 58.04           C  
ATOM   3404  C   ASN A 255     125.081 159.026 199.000  1.00 61.26           C  
ATOM   3405  O   ASN A 255     124.626 158.142 198.266  1.00 65.80           O  
ATOM   3406  CB  ASN A 255     123.799 161.117 198.594  1.00 58.68           C  
ATOM   3407  CG  ASN A 255     124.850 162.202 198.535  1.00 62.28           C  
ATOM   3408  OD1 ASN A 255     125.336 162.664 199.566  1.00 64.74           O  
ATOM   3409  ND2 ASN A 255     125.205 162.618 197.327  1.00 64.73           N  
ATOM   3410  H   ASN A 255     125.233 161.465 200.752  1.00  0.00           H  
ATOM   3411  HA  ASN A 255     123.205 159.516 199.876  1.00  0.00           H  
ATOM   3412  HB2 ASN A 255     122.833 161.561 198.833  1.00  0.00           H  
ATOM   3413  HB3 ASN A 255     123.694 160.660 197.610  1.00  0.00           H  
ATOM   3414 HD21 ASN A 255     125.903 163.341 197.227  1.00  0.00           H  
ATOM   3415 HD22 ASN A 255     124.777 162.212 196.507  1.00  0.00           H  
ATOM   3416  N   ASN A 256     126.380 159.132 199.264  1.00 57.25           N  
ATOM   3417  CA  ASN A 256     127.370 158.271 198.633  1.00 54.24           C  
ATOM   3418  C   ASN A 256     127.783 157.088 199.498  1.00 53.63           C  
ATOM   3419  O   ASN A 256     128.672 156.330 199.099  1.00 56.76           O  
ATOM   3420  CB  ASN A 256     128.607 159.084 198.253  1.00 58.43           C  
ATOM   3421  CG  ASN A 256     128.264 160.355 197.504  1.00 60.97           C  
ATOM   3422  OD1 ASN A 256     127.770 160.312 196.378  1.00 57.66           O  
ATOM   3423  ND2 ASN A 256     128.532 161.497 198.125  1.00 61.06           N  
ATOM   3424  H   ASN A 256     126.707 159.826 199.921  1.00  0.00           H  
ATOM   3425  HA  ASN A 256     126.934 157.877 197.715  1.00  0.00           H  
ATOM   3426  HB2 ASN A 256     129.270 158.471 197.642  1.00  0.00           H  
ATOM   3427  HB3 ASN A 256     129.167 159.334 199.154  1.00  0.00           H  
ATOM   3428 HD21 ASN A 256     128.325 162.377 197.675  1.00  0.00           H  
ATOM   3429 HD22 ASN A 256     128.943 161.486 199.048  1.00  0.00           H  
ATOM   3430  N   HIS A 257     127.172 156.909 200.665  1.00 53.14           N  
ATOM   3431  CA  HIS A 257     127.491 155.772 201.515  1.00 48.50           C  
ATOM   3432  C   HIS A 257     126.810 154.519 200.983  1.00 52.20           C  
ATOM   3433  O   HIS A 257     125.633 154.552 200.611  1.00 56.71           O  
ATOM   3434  CB  HIS A 257     127.062 156.044 202.954  1.00 46.94           C  
ATOM   3435  CG  HIS A 257     128.102 156.744 203.770  1.00 49.42           C  
ATOM   3436  ND1 HIS A 257     128.663 157.943 203.389  1.00 51.23           N  
ATOM   3437  CD2 HIS A 257     128.683 156.414 204.947  1.00 53.73           C  
ATOM   3438  CE1 HIS A 257     129.546 158.322 204.296  1.00 52.36           C  
ATOM   3439  NE2 HIS A 257     129.576 157.412 205.252  1.00 52.70           N  
ATOM   3440  H   HIS A 257     126.473 157.568 200.975  1.00  0.00           H  
ATOM   3441  HA  HIS A 257     128.570 155.616 201.497  1.00  0.00           H  
ATOM   3442  HB3 HIS A 257     126.797 155.103 203.436  1.00  0.00           H  
ATOM   3443  HB2 HIS A 257     126.146 156.634 202.953  1.00  0.00           H  
ATOM   3444  HD1 HIS A 257     128.374 158.385 202.528  1.00  0.00           H  
ATOM   3445  HD2 HIS A 257     128.402 155.501 205.450  1.00  0.00           H  
ATOM   3446  HE1 HIS A 257     130.092 159.245 204.166  1.00  0.00           H  
ATOM   3447  N   THR A 258     127.556 153.414 200.939  1.00 54.68           N  
ATOM   3448  CA  THR A 258     127.013 152.176 200.389  1.00 51.69           C  
ATOM   3449  C   THR A 258     125.871 151.640 201.244  1.00 54.60           C  
ATOM   3450  O   THR A 258     124.822 151.253 200.718  1.00 58.00           O  
ATOM   3451  CB  THR A 258     128.119 151.130 200.260  1.00 53.46           C  
ATOM   3452  OG1 THR A 258     129.339 151.771 199.870  1.00 59.61           O  
ATOM   3453  CG2 THR A 258     127.748 150.093 199.216  1.00 54.57           C  
ATOM   3454  H   THR A 258     128.504 153.430 201.288  1.00  0.00           H  
ATOM   3455  HA  THR A 258     126.624 152.387 199.393  1.00  0.00           H  
ATOM   3456  HB  THR A 258     128.263 150.637 201.222  1.00  0.00           H  
ATOM   3457  HG1 THR A 258     129.961 151.111 199.554  1.00  0.00           H  
ATOM   3458 HG21 THR A 258     128.546 149.355 199.136  1.00  0.00           H  
ATOM   3459 HG22 THR A 258     126.823 149.596 199.509  1.00  0.00           H  
ATOM   3460 HG23 THR A 258     127.608 150.581 198.252  1.00  0.00           H  
ATOM   3461  N   HIS A 259     126.053 151.615 202.561  1.00 54.45           N  
ATOM   3462  CA  HIS A 259     125.050 151.098 203.479  1.00 49.37           C  
ATOM   3463  C   HIS A 259     124.883 152.062 204.644  1.00 51.17           C  
ATOM   3464  O   HIS A 259     125.806 152.798 204.999  1.00 56.50           O  
ATOM   3465  CB  HIS A 259     125.431 149.711 204.005  1.00 51.81           C  
ATOM   3466  CG  HIS A 259     125.531 148.667 202.939  1.00 51.91           C  
ATOM   3467  ND1 HIS A 259     126.581 148.610 202.048  1.00 52.81           N  
ATOM   3468  CD2 HIS A 259     124.715 147.634 202.624  1.00 53.13           C  
ATOM   3469  CE1 HIS A 259     126.406 147.589 201.228  1.00 53.01           C  
ATOM   3470  NE2 HIS A 259     125.281 146.980 201.556  1.00 53.08           N  
ATOM   3471  H   HIS A 259     126.914 151.964 202.959  1.00  0.00           H  
ATOM   3472  HA  HIS A 259     124.100 151.022 202.950  1.00  0.00           H  
ATOM   3473  HB3 HIS A 259     124.703 149.396 204.753  1.00  0.00           H  
ATOM   3474  HB2 HIS A 259     126.379 149.775 204.539  1.00  0.00           H  
ATOM   3475  HD1 HIS A 259     127.323 149.293 202.098  1.00  0.00           H  
ATOM   3476  HD2 HIS A 259     123.812 147.467 203.192  1.00  0.00           H  
ATOM   3477  HE1 HIS A 259     127.133 147.386 200.455  1.00  0.00           H  
ATOM   3478  N   LEU A 260     123.691 152.051 205.234  1.00 50.21           N  
ATOM   3479  CA  LEU A 260     123.362 152.927 206.349  1.00 50.93           C  
ATOM   3480  C   LEU A 260     122.735 152.105 207.463  1.00 55.13           C  
ATOM   3481  O   LEU A 260     121.817 151.318 207.216  1.00 58.75           O  
ATOM   3482  CB  LEU A 260     122.411 154.044 205.914  1.00 52.39           C  
ATOM   3483  CG  LEU A 260     122.999 155.111 204.989  1.00 53.83           C  
ATOM   3484  CD1 LEU A 260     121.920 155.691 204.095  1.00 55.67           C  
ATOM   3485  CD2 LEU A 260     123.675 156.207 205.794  1.00 52.87           C  
ATOM   3486  H   LEU A 260     122.973 151.418 204.911  1.00  0.00           H  
ATOM   3487  HA  LEU A 260     124.282 153.377 206.723  1.00  0.00           H  
ATOM   3488  HB3 LEU A 260     121.994 154.526 206.798  1.00  0.00           H  
ATOM   3489  HB2 LEU A 260     121.532 153.604 205.442  1.00  0.00           H  
ATOM   3490  HG  LEU A 260     123.750 154.639 204.356  1.00  0.00           H  
ATOM   3491 HD11 LEU A 260     122.356 156.448 203.443  1.00  0.00           H  
ATOM   3492 HD12 LEU A 260     121.485 154.897 203.488  1.00  0.00           H  
ATOM   3493 HD13 LEU A 260     121.143 156.145 204.710  1.00  0.00           H  
ATOM   3494 HD21 LEU A 260     124.086 156.955 205.116  1.00  0.00           H  
ATOM   3495 HD22 LEU A 260     122.945 156.677 206.454  1.00  0.00           H  
ATOM   3496 HD23 LEU A 260     124.479 155.777 206.391  1.00  0.00           H  
ATOM   3497  N   LEU A 261     123.230 152.290 208.683  1.00 57.30           N  
ATOM   3498  CA  LEU A 261     122.728 151.598 209.868  1.00 51.60           C  
ATOM   3499  C   LEU A 261     122.200 152.660 210.824  1.00 51.74           C  
ATOM   3500  O   LEU A 261     122.944 153.201 211.644  1.00 55.57           O  
ATOM   3501  CB  LEU A 261     123.816 150.749 210.517  1.00 51.34           C  
ATOM   3502  CG  LEU A 261     124.460 149.671 209.645  1.00 51.94           C  
ATOM   3503  CD1 LEU A 261     125.320 148.755 210.491  1.00 54.80           C  
ATOM   3504  CD2 LEU A 261     123.404 148.876 208.901  1.00 56.53           C  
ATOM   3505  H   LEU A 261     123.993 152.937 208.826  1.00  0.00           H  
ATOM   3506  HA  LEU A 261     121.904 150.949 209.573  1.00  0.00           H  
ATOM   3507  HB2 LEU A 261     123.420 150.289 211.422  1.00  0.00           H  
ATOM   3508  HB3 LEU A 261     124.594 151.403 210.912  1.00  0.00           H  
ATOM   3509  HG  LEU A 261     125.100 150.161 208.911  1.00  0.00           H  
ATOM   3510 HD11 LEU A 261     125.772 147.992 209.857  1.00  0.00           H  
ATOM   3511 HD12 LEU A 261     126.105 149.337 210.975  1.00  0.00           H  
ATOM   3512 HD13 LEU A 261     124.703 148.276 211.251  1.00  0.00           H  
ATOM   3513 HD21 LEU A 261     123.886 148.115 208.287  1.00  0.00           H  
ATOM   3514 HD22 LEU A 261     122.738 148.395 209.618  1.00  0.00           H  
ATOM   3515 HD23 LEU A 261     122.827 149.545 208.262  1.00  0.00           H  
ATOM   3516  N   LEU A 262     120.908 152.957 210.715  1.00 61.42           N  
ATOM   3517  CA  LEU A 262     120.269 153.989 211.523  1.00 62.72           C  
ATOM   3518  C   LEU A 262     119.833 153.378 212.848  1.00 62.64           C  
ATOM   3519  O   LEU A 262     118.860 152.618 212.900  1.00 65.76           O  
ATOM   3520  CB  LEU A 262     119.085 154.594 210.775  1.00 61.38           C  
ATOM   3521  CG  LEU A 262     119.272 154.697 209.263  1.00 59.25           C  
ATOM   3522  CD1 LEU A 262     117.939 154.887 208.571  1.00 62.40           C  
ATOM   3523  CD2 LEU A 262     120.218 155.832 208.925  1.00 62.62           C  
ATOM   3524  H   LEU A 262     120.330 152.460 210.053  1.00  0.00           H  
ATOM   3525  HA  LEU A 262     120.996 154.776 211.723  1.00  0.00           H  
ATOM   3526  HB2 LEU A 262     118.869 155.583 211.180  1.00  0.00           H  
ATOM   3527  HB3 LEU A 262     118.188 154.013 210.989  1.00  0.00           H  
ATOM   3528  HG  LEU A 262     119.713 153.766 208.908  1.00  0.00           H  
ATOM   3529 HD11 LEU A 262     118.095 154.958 207.495  1.00  0.00           H  
ATOM   3530 HD12 LEU A 262     117.292 154.037 208.789  1.00  0.00           H  
ATOM   3531 HD13 LEU A 262     117.469 155.802 208.931  1.00  0.00           H  
ATOM   3532 HD21 LEU A 262     120.341 155.893 207.844  1.00  0.00           H  
ATOM   3533 HD22 LEU A 262     119.807 156.771 209.297  1.00  0.00           H  
ATOM   3534 HD23 LEU A 262     121.186 155.650 209.391  1.00  0.00           H  
ATOM   3535  N   VAL A 263     120.548 153.709 213.916  1.00 63.69           N  
ATOM   3536  CA  VAL A 263     120.253 153.160 215.233  1.00 63.83           C  
ATOM   3537  C   VAL A 263     119.142 153.978 215.875  1.00 66.66           C  
ATOM   3538  O   VAL A 263     119.209 155.211 215.921  1.00 68.25           O  
ATOM   3539  CB  VAL A 263     121.513 153.142 216.110  1.00 65.58           C  
ATOM   3540  CG1 VAL A 263     121.242 152.406 217.405  1.00 67.23           C  
ATOM   3541  CG2 VAL A 263     122.665 152.495 215.361  1.00 66.29           C  
ATOM   3542  H   VAL A 263     121.318 154.356 213.827  1.00  0.00           H  
ATOM   3543  HA  VAL A 263     119.902 152.135 215.110  1.00  0.00           H  
ATOM   3544  HB  VAL A 263     121.786 154.170 216.346  1.00  0.00           H  
ATOM   3545 HG11 VAL A 263     122.144 152.401 218.017  1.00  0.00           H  
ATOM   3546 HG12 VAL A 263     120.439 152.906 217.947  1.00  0.00           H  
ATOM   3547 HG13 VAL A 263     120.947 151.380 217.185  1.00  0.00           H  
ATOM   3548 HG21 VAL A 263     123.552 152.488 215.994  1.00  0.00           H  
ATOM   3549 HG22 VAL A 263     122.399 151.471 215.099  1.00  0.00           H  
ATOM   3550 HG23 VAL A 263     122.871 153.060 214.452  1.00  0.00           H  
ATOM   3551  N   ASP A 264     118.114 153.292 216.368  1.00 76.45           N  
ATOM   3552  CA  ASP A 264     116.933 153.933 216.933  1.00 75.46           C  
ATOM   3553  C   ASP A 264     116.772 153.507 218.384  1.00 75.17           C  
ATOM   3554  O   ASP A 264     116.517 152.331 218.664  1.00 77.05           O  
ATOM   3555  CB  ASP A 264     115.682 153.573 216.129  1.00 76.62           C  
ATOM   3556  CG  ASP A 264     114.401 153.842 216.892  1.00 77.95           C  
ATOM   3557  OD1 ASP A 264     114.240 154.966 217.411  1.00 78.95           O  
ATOM   3558  OD2 ASP A 264     113.553 152.928 216.972  1.00 78.33           O1-
ATOM   3559  H   ASP A 264     118.131 152.282 216.361  1.00  0.00           H  
ATOM   3560  HA  ASP A 264     117.072 155.014 216.899  1.00  0.00           H  
ATOM   3561  HB3 ASP A 264     115.722 152.521 215.848  1.00  0.00           H  
ATOM   3562  HB2 ASP A 264     115.675 154.139 215.198  1.00  0.00           H  
ATOM   3563  N   ASN A 265     116.908 154.462 219.301  1.00 78.01           N  
ATOM   3564  CA  ASN A 265     116.635 154.237 220.712  1.00 75.54           C  
ATOM   3565  C   ASN A 265     115.255 154.732 221.113  1.00 77.04           C  
ATOM   3566  O   ASN A 265     114.971 154.845 222.309  1.00 79.96           O  
ATOM   3567  CB  ASN A 265     117.700 154.910 221.577  1.00 78.24           C  
ATOM   3568  CG  ASN A 265     117.594 156.419 221.563  1.00 80.30           C  
ATOM   3569  OD1 ASN A 265     117.378 157.028 220.516  1.00 80.13           O  
ATOM   3570  ND2 ASN A 265     117.748 157.033 222.729  1.00 79.85           N  
ATOM   3571  H   ASN A 265     117.211 155.386 219.027  1.00  0.00           H  
ATOM   3572  HA  ASN A 265     116.677 153.164 220.898  1.00  0.00           H  
ATOM   3573  HB2 ASN A 265     118.690 154.613 221.230  1.00  0.00           H  
ATOM   3574  HB3 ASN A 265     117.614 154.550 222.602  1.00  0.00           H  
ATOM   3575 HD21 ASN A 265     117.688 158.040 222.781  1.00  0.00           H  
ATOM   3576 HD22 ASN A 265     117.926 156.494 223.564  1.00  0.00           H  
ATOM   3577  N   GLY A 266     114.396 155.028 220.145  1.00 83.80           N  
ATOM   3578  CA  GLY A 266     113.090 155.587 220.439  1.00 84.96           C  
ATOM   3579  C   GLY A 266     113.142 156.989 221.002  1.00 85.60           C  
ATOM   3580  O   GLY A 266     112.373 157.313 221.915  1.00 88.42           O  
ATOM   3581  H   GLY A 266     114.646 154.865 219.180  1.00  0.00           H  
ATOM   3582  HA2 GLY A 266     112.567 154.935 221.139  1.00  0.00           H  
ATOM   3583  HA3 GLY A 266     112.483 155.583 219.534  1.00  0.00           H  
ATOM   3584  N   CYS A 267     114.032 157.830 220.482  1.00 80.05           N  
ATOM   3585  CA  CYS A 267     114.189 159.204 220.934  1.00 78.14           C  
ATOM   3586  C   CYS A 267     114.198 160.131 219.725  1.00 78.66           C  
ATOM   3587  O   CYS A 267     114.123 159.691 218.575  1.00 81.53           O  
ATOM   3588  CB  CYS A 267     115.467 159.373 221.763  1.00 79.14           C  
ATOM   3589  SG  CYS A 267     115.235 159.177 223.542  1.00 83.37           S  
ATOM   3590  H   CYS A 267     114.640 157.524 219.736  1.00  0.00           H  
ATOM   3591  HA  CYS A 267     113.335 159.461 221.560  1.00  0.00           H  
ATOM   3592  HB3 CYS A 267     115.901 160.352 221.561  1.00  0.00           H  
ATOM   3593  HB2 CYS A 267     116.219 158.664 221.417  1.00  0.00           H  
ATOM   3594  HG  CYS A 267     114.765 157.953 223.798  1.00  0.00           H  
ATOM   3595  N   HIS A 268     114.289 161.430 219.995  1.00 78.89           N  
ATOM   3596  CA  HIS A 268     114.300 162.439 218.945  1.00 79.90           C  
ATOM   3597  C   HIS A 268     115.196 163.585 219.382  1.00 80.30           C  
ATOM   3598  O   HIS A 268     115.038 164.110 220.487  1.00 81.95           O  
ATOM   3599  CB  HIS A 268     112.883 162.945 218.653  1.00 80.85           C  
ATOM   3600  CG  HIS A 268     112.780 163.786 217.420  1.00 79.10           C  
ATOM   3601  ND1 HIS A 268     111.583 164.296 216.967  1.00 81.80           N  
ATOM   3602  CD2 HIS A 268     113.723 164.206 216.544  1.00 80.41           C  
ATOM   3603  CE1 HIS A 268     111.792 164.995 215.866  1.00 80.72           C  
ATOM   3604  NE2 HIS A 268     113.082 164.956 215.587  1.00 80.89           N  
ATOM   3605  H   HIS A 268     114.353 161.743 220.953  1.00  0.00           H  
ATOM   3606  HA  HIS A 268     114.710 161.998 218.037  1.00  0.00           H  
ATOM   3607  HB3 HIS A 268     112.518 163.513 219.509  1.00  0.00           H  
ATOM   3608  HB2 HIS A 268     112.206 162.095 218.568  1.00  0.00           H  
ATOM   3609  HD1 HIS A 268     110.730 164.106 217.473  1.00  0.00           H  
ATOM   3610  HD2 HIS A 268     114.757 163.929 216.689  1.00  0.00           H  
ATOM   3611  HE1 HIS A 268     110.964 165.474 215.365  1.00  0.00           H  
ATOM   3612  N   GLY A 269     116.133 163.965 218.519  1.00 79.23           N  
ATOM   3613  CA  GLY A 269     117.045 165.043 218.832  1.00 78.47           C  
ATOM   3614  C   GLY A 269     118.149 164.687 219.799  1.00 81.32           C  
ATOM   3615  O   GLY A 269     118.850 165.589 220.272  1.00 82.15           O  
ATOM   3616  H   GLY A 269     116.217 163.499 217.627  1.00  0.00           H  
ATOM   3617  HA2 GLY A 269     116.481 165.890 219.224  1.00  0.00           H  
ATOM   3618  HA3 GLY A 269     117.483 165.424 217.909  1.00  0.00           H  
ATOM   3619  N   HIS A 270     118.330 163.405 220.111  1.00 79.14           N  
ATOM   3620  CA  HIS A 270     119.369 162.982 221.035  1.00 77.63           C  
ATOM   3621  C   HIS A 270     120.529 162.395 220.250  1.00 77.09           C  
ATOM   3622  O   HIS A 270     120.379 161.317 219.657  1.00 79.73           O  
ATOM   3623  CB  HIS A 270     118.823 161.956 222.025  1.00 76.77           C  
ATOM   3624  CG  HIS A 270     117.755 162.493 222.924  1.00 78.05           C  
ATOM   3625  ND1 HIS A 270     116.988 161.684 223.735  1.00 80.03           N  
ATOM   3626  CD2 HIS A 270     117.327 163.759 223.143  1.00 78.78           C  
ATOM   3627  CE1 HIS A 270     116.133 162.428 224.413  1.00 79.96           C  
ATOM   3628  NE2 HIS A 270     116.318 163.691 224.072  1.00 80.06           N  
ATOM   3629  H   HIS A 270     117.737 162.697 219.702  1.00  0.00           H  
ATOM   3630  HA  HIS A 270     119.723 163.852 221.589  1.00  0.00           H  
ATOM   3631  HB3 HIS A 270     119.642 161.566 222.629  1.00  0.00           H  
ATOM   3632  HB2 HIS A 270     118.437 161.096 221.478  1.00  0.00           H  
ATOM   3633  HD1 HIS A 270     117.136 160.685 223.737  1.00  0.00           H  
ATOM   3634  HD2 HIS A 270     117.784 164.583 222.615  1.00  0.00           H  
ATOM   3635  HE1 HIS A 270     115.444 161.965 225.104  1.00  0.00           H  
ATOM   3636  N   PRO A 271     121.683 163.047 220.209  1.00 71.38           N  
ATOM   3637  CA  PRO A 271     122.833 162.502 219.486  1.00 74.37           C  
ATOM   3638  C   PRO A 271     123.567 161.469 220.335  1.00 73.36           C  
ATOM   3639  O   PRO A 271     123.166 161.145 221.451  1.00 76.21           O  
ATOM   3640  CB  PRO A 271     123.696 163.738 219.233  1.00 75.05           C  
ATOM   3641  CG  PRO A 271     123.396 164.632 220.386  1.00 73.25           C  
ATOM   3642  CD  PRO A 271     121.965 164.372 220.786  1.00 72.02           C  
ATOM   3643  HA  PRO A 271     122.514 162.061 218.542  1.00  0.00           H  
ATOM   3644  HB3 PRO A 271     123.374 164.220 218.310  1.00  0.00           H  
ATOM   3645  HB2 PRO A 271     124.748 163.455 219.260  1.00  0.00           H  
ATOM   3646  HG3 PRO A 271     123.503 165.672 220.076  1.00  0.00           H  
ATOM   3647  HG2 PRO A 271     124.056 164.385 221.218  1.00  0.00           H  
ATOM   3648  HD2 PRO A 271     121.900 164.313 221.872  1.00  0.00           H  
ATOM   3649  HD3 PRO A 271     121.319 165.114 220.316  1.00  0.00           H  
ATOM   3650  N   THR A 272     124.664 160.955 219.773  1.00 69.22           N  
ATOM   3651  CA  THR A 272     125.529 159.985 220.448  1.00 70.39           C  
ATOM   3652  C   THR A 272     124.744 158.749 220.885  1.00 70.88           C  
ATOM   3653  O   THR A 272     124.939 158.216 221.978  1.00 73.35           O  
ATOM   3654  CB  THR A 272     126.250 160.623 221.639  1.00 74.83           C  
ATOM   3655  OG1 THR A 272     126.548 161.991 221.338  1.00 75.25           O  
ATOM   3656  CG2 THR A 272     127.555 159.893 221.927  1.00 75.04           C  
ATOM   3657  H   THR A 272     124.931 161.233 218.839  1.00  0.00           H  
ATOM   3658  HA  THR A 272     126.287 159.662 219.734  1.00  0.00           H  
ATOM   3659  HB  THR A 272     125.608 160.577 222.518  1.00  0.00           H  
ATOM   3660  HG1 THR A 272     125.732 162.466 221.166  1.00  0.00           H  
ATOM   3661 HG21 THR A 272     128.053 160.360 222.776  1.00  0.00           H  
ATOM   3662 HG22 THR A 272     127.344 158.849 222.159  1.00  0.00           H  
ATOM   3663 HG23 THR A 272     128.203 159.946 221.052  1.00  0.00           H  
ATOM   3664  N   VAL A 273     123.841 158.294 220.023  1.00 66.97           N  
ATOM   3665  CA  VAL A 273     123.056 157.095 220.278  1.00 66.53           C  
ATOM   3666  C   VAL A 273     123.657 155.878 219.587  1.00 67.25           C  
ATOM   3667  O   VAL A 273     123.705 154.792 220.165  1.00 67.92           O  
ATOM   3668  CB  VAL A 273     121.592 157.321 219.841  1.00 69.03           C  
ATOM   3669  CG1 VAL A 273     120.871 155.996 219.657  1.00 68.64           C  
ATOM   3670  CG2 VAL A 273     120.867 158.191 220.854  1.00 71.59           C  
ATOM   3671  H   VAL A 273     123.680 158.784 219.155  1.00  0.00           H  
ATOM   3672  HA  VAL A 273     123.062 156.910 221.352  1.00  0.00           H  
ATOM   3673  HB  VAL A 273     121.598 157.843 218.884  1.00  0.00           H  
ATOM   3674 HG11 VAL A 273     119.842 156.181 219.349  1.00  0.00           H  
ATOM   3675 HG12 VAL A 273     121.378 155.409 218.892  1.00  0.00           H  
ATOM   3676 HG13 VAL A 273     120.875 155.446 220.598  1.00  0.00           H  
ATOM   3677 HG21 VAL A 273     119.836 158.342 220.533  1.00  0.00           H  
ATOM   3678 HG22 VAL A 273     120.876 157.700 221.827  1.00  0.00           H  
ATOM   3679 HG23 VAL A 273     121.368 159.156 220.930  1.00  0.00           H  
ATOM   3680  N   GLU A 274     124.137 156.054 218.356  1.00 66.99           N  
ATOM   3681  CA  GLU A 274     124.710 154.962 217.582  1.00 66.05           C  
ATOM   3682  C   GLU A 274     126.071 154.515 218.095  1.00 69.98           C  
ATOM   3683  O   GLU A 274     126.589 153.502 217.613  1.00 71.58           O  
ATOM   3684  CB  GLU A 274     124.830 155.380 216.116  1.00 67.28           C  
ATOM   3685  CG  GLU A 274     126.008 156.296 215.835  1.00 68.81           C  
ATOM   3686  CD  GLU A 274     125.714 157.745 216.169  1.00 71.22           C  
ATOM   3687  OE1 GLU A 274     124.550 158.057 216.493  1.00 71.80           O  
ATOM   3688  OE2 GLU A 274     126.647 158.572 216.109  1.00 71.67           O1-
ATOM   3689  H   GLU A 274     124.111 156.969 217.930  1.00  0.00           H  
ATOM   3690  HA  GLU A 274     124.030 154.112 217.638  1.00  0.00           H  
ATOM   3691  HB2 GLU A 274     123.908 155.870 215.803  1.00  0.00           H  
ATOM   3692  HB3 GLU A 274     124.907 154.490 215.491  1.00  0.00           H  
ATOM   3693  HG3 GLU A 274     126.287 156.216 214.784  1.00  0.00           H  
ATOM   3694  HG2 GLU A 274     126.873 155.960 216.408  1.00  0.00           H  
ATOM   3695  N   ALA A 275     126.662 155.245 219.045  1.00 68.19           N  
ATOM   3696  CA  ALA A 275     128.007 154.918 219.507  1.00 64.60           C  
ATOM   3697  C   ALA A 275     128.057 153.539 220.151  1.00 63.13           C  
ATOM   3698  O   ALA A 275     129.010 152.781 219.936  1.00 66.81           O  
ATOM   3699  CB  ALA A 275     128.499 155.984 220.484  1.00 63.75           C  
ATOM   3700  H   ALA A 275     126.178 156.033 219.451  1.00  0.00           H  
ATOM   3701  HA  ALA A 275     128.672 154.915 218.643  1.00  0.00           H  
ATOM   3702  HB1 ALA A 275     129.504 155.731 220.823  1.00  0.00           H  
ATOM   3703  HB2 ALA A 275     128.518 156.953 219.986  1.00  0.00           H  
ATOM   3704  HB3 ALA A 275     127.827 156.030 221.341  1.00  0.00           H  
ATOM   3705  N   LYS A 276     127.044 153.197 220.950  1.00 66.51           N  
ATOM   3706  CA  LYS A 276     127.039 151.906 221.630  1.00 70.38           C  
ATOM   3707  C   LYS A 276     126.999 150.756 220.631  1.00 69.07           C  
ATOM   3708  O   LYS A 276     127.752 149.781 220.754  1.00 71.89           O  
ATOM   3709  CB  LYS A 276     125.853 151.829 222.592  1.00 69.05           C  
ATOM   3710  CG  LYS A 276     125.617 150.446 223.245  1.00  0.00           C  
ATOM   3711  CD  LYS A 276     124.463 150.424 224.258  1.00  0.00           C  
ATOM   3712  CE  LYS A 276     124.165 148.997 224.748  1.00  0.00           C  
ATOM   3713  NZ  LYS A 276     123.143 148.987 225.806  1.00  0.00           N1+
ATOM   3714  H   LYS A 276     126.272 153.834 221.088  1.00  0.00           H  
ATOM   3715  HA  LYS A 276     127.957 151.822 222.212  1.00  0.00           H  
ATOM   3716  HB2 LYS A 276     125.985 152.578 223.374  1.00  0.00           H  
ATOM   3717  HB3 LYS A 276     124.941 152.108 222.061  1.00  0.00           H  
ATOM   3718  HG2 LYS A 276     125.396 149.699 222.480  1.00  0.00           H  
ATOM   3719  HG3 LYS A 276     126.536 150.114 223.732  1.00  0.00           H  
ATOM   3720  HD2 LYS A 276     124.713 151.060 225.108  1.00  0.00           H  
ATOM   3721  HD3 LYS A 276     123.566 150.850 223.807  1.00  0.00           H  
ATOM   3722  HE2 LYS A 276     123.824 148.373 223.920  1.00  0.00           H  
ATOM   3723  HE3 LYS A 276     125.070 148.537 225.144  1.00  0.00           H  
ATOM   3724  HZ1 LYS A 276     122.297 149.417 225.464  1.00  0.00           H  
ATOM   3725  HZ2 LYS A 276     122.940 148.039 226.091  1.00  0.00           H  
ATOM   3726  HZ3 LYS A 276     123.481 149.506 226.603  1.00  0.00           H  
ATOM   3727  N   LEU A 277     126.132 150.857 219.622  1.00 63.26           N  
ATOM   3728  CA  LEU A 277     126.038 149.788 218.636  1.00 65.77           C  
ATOM   3729  C   LEU A 277     127.278 149.735 217.755  1.00 69.41           C  
ATOM   3730  O   LEU A 277     127.715 148.649 217.360  1.00 69.72           O  
ATOM   3731  CB  LEU A 277     124.783 149.957 217.785  1.00 68.62           C  
ATOM   3732  CG  LEU A 277     124.358 148.684 217.054  1.00 70.13           C  
ATOM   3733  CD1 LEU A 277     124.642 147.448 217.895  1.00 70.87           C  
ATOM   3734  CD2 LEU A 277     122.895 148.754 216.711  1.00 68.38           C  
ATOM   3735  H   LEU A 277     125.542 151.673 219.543  1.00  0.00           H  
ATOM   3736  HA  LEU A 277     125.961 148.841 219.170  1.00  0.00           H  
ATOM   3737  HB3 LEU A 277     124.943 150.754 217.059  1.00  0.00           H  
ATOM   3738  HB2 LEU A 277     123.963 150.303 218.414  1.00  0.00           H  
ATOM   3739  HG  LEU A 277     124.927 148.610 216.128  1.00  0.00           H  
ATOM   3740 HD11 LEU A 277     124.330 146.557 217.350  1.00  0.00           H  
ATOM   3741 HD12 LEU A 277     125.710 147.389 218.105  1.00  0.00           H  
ATOM   3742 HD13 LEU A 277     124.090 147.511 218.833  1.00  0.00           H  
ATOM   3743 HD21 LEU A 277     122.599 147.843 216.190  1.00  0.00           H  
ATOM   3744 HD22 LEU A 277     122.311 148.854 217.626  1.00  0.00           H  
ATOM   3745 HD23 LEU A 277     122.713 149.615 216.068  1.00  0.00           H  
ATOM   3746  N   ARG A 278     127.857 150.894 217.434  1.00 66.13           N  
ATOM   3747  CA  ARG A 278     129.107 150.902 216.683  1.00 61.63           C  
ATOM   3748  C   ARG A 278     130.211 150.194 217.455  1.00 66.25           C  
ATOM   3749  O   ARG A 278     130.958 149.386 216.890  1.00 70.85           O  
ATOM   3750  CB  ARG A 278     129.517 152.338 216.364  1.00 62.50           C  
ATOM   3751  CG  ARG A 278     129.632 152.636 214.885  1.00 63.88           C  
ATOM   3752  CD  ARG A 278     130.313 153.969 214.645  1.00 61.66           C  
ATOM   3753  NE  ARG A 278     131.682 153.796 214.175  1.00 61.20           N  
ATOM   3754  CZ  ARG A 278     132.405 154.753 213.610  1.00 61.98           C  
ATOM   3755  NH1 ARG A 278     131.920 155.970 213.430  1.00 63.52           N  
ATOM   3756  NH2 ARG A 278     133.644 154.480 213.214  1.00 62.27           N1+
ATOM   3757  H   ARG A 278     127.429 151.766 217.711  1.00  0.00           H  
ATOM   3758  HA  ARG A 278     128.948 150.372 215.744  1.00  0.00           H  
ATOM   3759  HB3 ARG A 278     130.466 152.560 216.852  1.00  0.00           H  
ATOM   3760  HB2 ARG A 278     128.804 153.026 216.817  1.00  0.00           H  
ATOM   3761  HG3 ARG A 278     128.637 152.651 214.440  1.00  0.00           H  
ATOM   3762  HG2 ARG A 278     130.202 151.845 214.399  1.00  0.00           H  
ATOM   3763  HD2 ARG A 278     130.317 154.546 215.570  1.00  0.00           H  
ATOM   3764  HD3 ARG A 278     129.746 154.539 213.909  1.00  0.00           H  
ATOM   3765  HE  ARG A 278     132.076 152.875 214.303  1.00  0.00           H  
ATOM   3766 HH11 ARG A 278     132.491 156.682 212.997  1.00  0.00           H  
ATOM   3767 HH12 ARG A 278     130.979 156.187 213.725  1.00  0.00           H  
ATOM   3768 HH21 ARG A 278     134.206 155.199 212.782  1.00  0.00           H  
ATOM   3769 HH22 ARG A 278     134.023 153.553 213.345  1.00  0.00           H  
ATOM   3770  N   ASN A 279     130.321 150.477 218.754  1.00 66.82           N  
ATOM   3771  CA  ASN A 279     131.340 149.830 219.571  1.00 66.09           C  
ATOM   3772  C   ASN A 279     131.092 148.331 219.679  1.00 67.79           C  
ATOM   3773  O   ASN A 279     132.035 147.536 219.619  1.00 74.35           O  
ATOM   3774  CB  ASN A 279     131.384 150.473 220.956  1.00 67.68           C  
ATOM   3775  CG  ASN A 279     131.812 151.926 220.906  1.00 70.73           C  
ATOM   3776  OD1 ASN A 279     131.571 152.651 221.992  1.00 69.84           O  
ATOM   3777  ND2 ASN A 279     132.348 152.393 219.902  1.00 70.51           N  
ATOM   3778  H   ASN A 279     129.695 151.145 219.180  1.00  0.00           H  
ATOM   3779  HA  ASN A 279     132.308 149.982 219.093  1.00  0.00           H  
ATOM   3780  HB3 ASN A 279     132.070 149.915 221.593  1.00  0.00           H  
ATOM   3781  HB2 ASN A 279     130.401 150.401 221.420  1.00  0.00           H  
ATOM   3782 HD21 ASN A 279     132.628 153.363 219.884  1.00  0.00           H  
ATOM   3783 HD22 ASN A 279     132.508 151.806 219.096  1.00  0.00           H  
ATOM   3784  N   GLN A 280     129.830 147.924 219.839  1.00 67.93           N  
ATOM   3785  CA  GLN A 280     129.527 146.497 219.914  1.00 69.32           C  
ATOM   3786  C   GLN A 280     129.858 145.790 218.605  1.00 71.66           C  
ATOM   3787  O   GLN A 280     130.402 144.679 218.610  1.00 74.26           O  
ATOM   3788  CB  GLN A 280     128.059 146.288 220.282  1.00 73.39           C  
ATOM   3789  CG  GLN A 280     127.747 146.533 221.747  1.00 72.08           C  
ATOM   3790  CD  GLN A 280     126.310 146.205 222.097  1.00 75.43           C  
ATOM   3791  OE1 GLN A 280     126.064 145.905 223.366  1.00 76.28           O  
ATOM   3792  NE2 GLN A 280     125.430 146.221 221.236  1.00 74.13           N  
ATOM   3793  H   GLN A 280     129.085 148.603 219.908  1.00  0.00           H  
ATOM   3794  HA  GLN A 280     130.141 146.060 220.702  1.00  0.00           H  
ATOM   3795  HB3 GLN A 280     127.760 145.275 220.013  1.00  0.00           H  
ATOM   3796  HB2 GLN A 280     127.436 146.937 219.666  1.00  0.00           H  
ATOM   3797  HG3 GLN A 280     127.951 147.576 221.991  1.00  0.00           H  
ATOM   3798  HG2 GLN A 280     128.416 145.934 222.365  1.00  0.00           H  
ATOM   3799 HE21 GLN A 280     124.476 146.000 221.484  1.00  0.00           H  
ATOM   3800 HE22 GLN A 280     125.662 146.455 220.281  1.00  0.00           H  
ATOM   3801  N   LEU A 281     129.538 146.419 217.471  1.00 69.29           N  
ATOM   3802  CA  LEU A 281     129.862 145.827 216.178  1.00 68.30           C  
ATOM   3803  C   LEU A 281     131.368 145.718 215.984  1.00 72.00           C  
ATOM   3804  O   LEU A 281     131.865 144.703 215.482  1.00 72.21           O  
ATOM   3805  CB  LEU A 281     129.233 146.650 215.055  1.00 67.51           C  
ATOM   3806  CG  LEU A 281     129.625 146.261 213.630  1.00 71.36           C  
ATOM   3807  CD1 LEU A 281     128.708 145.173 213.099  1.00 72.69           C  
ATOM   3808  CD2 LEU A 281     129.603 147.476 212.720  1.00 70.57           C  
ATOM   3809  H   LEU A 281     129.068 147.312 217.504  1.00  0.00           H  
ATOM   3810  HA  LEU A 281     129.439 144.823 216.145  1.00  0.00           H  
ATOM   3811  HB3 LEU A 281     129.457 147.705 215.214  1.00  0.00           H  
ATOM   3812  HB2 LEU A 281     128.148 146.618 215.151  1.00  0.00           H  
ATOM   3813  HG  LEU A 281     130.642 145.869 213.651  1.00  0.00           H  
ATOM   3814 HD11 LEU A 281     129.004 144.911 212.083  1.00  0.00           H  
ATOM   3815 HD12 LEU A 281     128.781 144.292 213.737  1.00  0.00           H  
ATOM   3816 HD13 LEU A 281     127.679 145.534 213.095  1.00  0.00           H  
ATOM   3817 HD21 LEU A 281     129.885 147.179 211.710  1.00  0.00           H  
ATOM   3818 HD22 LEU A 281     128.600 147.902 212.706  1.00  0.00           H  
ATOM   3819 HD23 LEU A 281     130.308 148.220 213.090  1.00  0.00           H  
ATOM   3820  N   GLU A 282     132.112 146.755 216.377  1.00 69.06           N  
ATOM   3821  CA  GLU A 282     133.566 146.698 216.275  1.00 63.72           C  
ATOM   3822  C   GLU A 282     134.134 145.597 217.160  1.00 65.65           C  
ATOM   3823  O   GLU A 282     135.061 144.884 216.759  1.00 70.88           O  
ATOM   3824  CB  GLU A 282     134.172 148.049 216.647  1.00 65.63           C  
ATOM   3825  CG  GLU A 282     133.937 149.140 215.621  1.00 66.36           C  
ATOM   3826  CD  GLU A 282     134.454 150.487 216.083  1.00 69.23           C  
ATOM   3827  OE1 GLU A 282     135.454 150.517 216.830  1.00 70.47           O  
ATOM   3828  OE2 GLU A 282     133.859 151.515 215.701  1.00 68.76           O1-
ATOM   3829  H   GLU A 282     131.668 147.584 216.747  1.00  0.00           H  
ATOM   3830  HA  GLU A 282     133.829 146.477 215.241  1.00  0.00           H  
ATOM   3831  HB3 GLU A 282     135.243 147.932 216.811  1.00  0.00           H  
ATOM   3832  HB2 GLU A 282     133.777 148.369 217.611  1.00  0.00           H  
ATOM   3833  HG3 GLU A 282     132.870 149.214 215.409  1.00  0.00           H  
ATOM   3834  HG2 GLU A 282     134.423 148.867 214.684  1.00  0.00           H  
ATOM   3835  N   LYS A 283     133.593 145.448 218.371  1.00 68.86           N  
ATOM   3836  CA  LYS A 283     134.050 144.389 219.263  1.00 69.21           C  
ATOM   3837  C   LYS A 283     133.781 143.015 218.666  1.00 71.04           C  
ATOM   3838  O   LYS A 283     134.634 142.122 218.734  1.00 72.80           O  
ATOM   3839  CB  LYS A 283     133.371 144.520 220.625  1.00 69.46           C  
ATOM   3840  CG  LYS A 283     134.232 145.176 221.686  1.00 71.33           C  
ATOM   3841  CD  LYS A 283     133.452 145.389 222.972  1.00 71.41           C  
ATOM   3842  CE  LYS A 283     133.306 144.092 223.749  1.00 71.09           C  
ATOM   3843  NZ  LYS A 283     134.589 143.680 224.383  1.00 72.35           N1+
ATOM   3844  H   LYS A 283     132.860 146.072 218.677  1.00  0.00           H  
ATOM   3845  HA  LYS A 283     135.125 144.498 219.403  1.00  0.00           H  
ATOM   3846  HB3 LYS A 283     133.061 143.534 220.970  1.00  0.00           H  
ATOM   3847  HB2 LYS A 283     132.444 145.082 220.514  1.00  0.00           H  
ATOM   3848  HG3 LYS A 283     134.593 146.136 221.318  1.00  0.00           H  
ATOM   3849  HG2 LYS A 283     135.100 144.548 221.888  1.00  0.00           H  
ATOM   3850  HD2 LYS A 283     132.464 145.784 222.736  1.00  0.00           H  
ATOM   3851  HD3 LYS A 283     133.965 146.126 223.590  1.00  0.00           H  
ATOM   3852  HE2 LYS A 283     132.963 143.304 223.078  1.00  0.00           H  
ATOM   3853  HE3 LYS A 283     132.544 144.214 224.519  1.00  0.00           H  
ATOM   3854  HZ1 LYS A 283     135.144 143.163 223.716  1.00  0.00           H  
ATOM   3855  HZ2 LYS A 283     135.098 144.501 224.679  1.00  0.00           H  
ATOM   3856  HZ3 LYS A 283     134.397 143.096 225.185  1.00  0.00           H  
ATOM   3857  N   TYR A 284     132.598 142.826 218.078  1.00 75.88           N  
ATOM   3858  CA  TYR A 284     132.291 141.544 217.452  1.00 75.71           C  
ATOM   3859  C   TYR A 284     133.211 141.273 216.270  1.00 77.08           C  
ATOM   3860  O   TYR A 284     133.659 140.138 216.070  1.00 79.22           O  
ATOM   3861  CB  TYR A 284     130.831 141.504 217.009  1.00 74.96           C  
ATOM   3862  CG  TYR A 284     130.458 140.211 216.323  1.00 76.20           C  
ATOM   3863  CD1 TYR A 284     130.161 139.074 217.059  1.00 77.71           C  
ATOM   3864  CD2 TYR A 284     130.414 140.125 214.939  1.00 76.75           C  
ATOM   3865  CE1 TYR A 284     129.825 137.889 216.436  1.00 77.84           C  
ATOM   3866  CE2 TYR A 284     130.081 138.946 214.308  1.00 76.87           C  
ATOM   3867  CZ  TYR A 284     129.786 137.832 215.060  1.00 77.13           C  
ATOM   3868  OH  TYR A 284     129.453 136.655 214.430  1.00 77.63           O  
ATOM   3869  H   TYR A 284     131.915 143.570 218.066  1.00  0.00           H  
ATOM   3870  HA  TYR A 284     132.445 140.758 218.191  1.00  0.00           H  
ATOM   3871  HB3 TYR A 284     130.633 142.340 216.338  1.00  0.00           H  
ATOM   3872  HB2 TYR A 284     130.186 141.654 217.875  1.00  0.00           H  
ATOM   3873  HD1 TYR A 284     130.190 139.106 218.138  1.00  0.00           H  
ATOM   3874  HD2 TYR A 284     130.643 140.992 214.337  1.00  0.00           H  
ATOM   3875  HE1 TYR A 284     129.595 137.015 217.027  1.00  0.00           H  
ATOM   3876  HE2 TYR A 284     130.053 138.900 213.229  1.00  0.00           H  
ATOM   3877  HH  TYR A 284     128.855 136.151 214.987  1.00  0.00           H  
ATOM   3878  N   ILE A 285     133.495 142.301 215.468  1.00 73.13           N  
ATOM   3879  CA  ILE A 285     134.388 142.128 214.325  1.00 72.19           C  
ATOM   3880  C   ILE A 285     135.787 141.752 214.795  1.00 73.42           C  
ATOM   3881  O   ILE A 285     136.431 140.862 214.226  1.00 73.82           O  
ATOM   3882  CB  ILE A 285     134.400 143.402 213.462  1.00 73.54           C  
ATOM   3883  CG1 ILE A 285     133.091 143.525 212.680  1.00 73.45           C  
ATOM   3884  CG2 ILE A 285     135.589 143.397 212.515  1.00 72.73           C  
ATOM   3885  CD1 ILE A 285     132.890 144.877 212.036  1.00 70.96           C  
ATOM   3886  H   ILE A 285     133.091 143.209 215.649  1.00  0.00           H  
ATOM   3887  HA  ILE A 285     134.004 141.310 213.716  1.00  0.00           H  
ATOM   3888  HB  ILE A 285     134.489 144.265 214.122  1.00  0.00           H  
ATOM   3889 HG13 ILE A 285     132.252 143.312 213.343  1.00  0.00           H  
ATOM   3890 HG12 ILE A 285     133.053 142.750 211.914  1.00  0.00           H  
ATOM   3891 HG21 ILE A 285     135.579 144.306 211.914  1.00  0.00           H  
ATOM   3892 HG22 ILE A 285     136.513 143.353 213.091  1.00  0.00           H  
ATOM   3893 HG23 ILE A 285     135.529 142.528 211.860  1.00  0.00           H  
ATOM   3894 HD11 ILE A 285     131.941 144.887 211.500  1.00  0.00           H  
ATOM   3895 HD12 ILE A 285     132.880 145.649 212.806  1.00  0.00           H  
ATOM   3896 HD13 ILE A 285     133.703 145.072 211.337  1.00  0.00           H  
ATOM   3897  N   SER A 286     136.277 142.419 215.842  1.00 74.39           N  
ATOM   3898  CA  SER A 286     137.593 142.089 216.381  1.00 72.17           C  
ATOM   3899  C   SER A 286     137.624 140.667 216.925  1.00 74.05           C  
ATOM   3900  O   SER A 286     138.594 139.932 216.707  1.00 76.54           O  
ATOM   3901  CB  SER A 286     137.979 143.087 217.472  1.00 71.63           C  
ATOM   3902  OG  SER A 286     137.649 144.410 217.094  1.00 72.41           O  
ATOM   3903  H   SER A 286     135.736 143.158 216.268  1.00  0.00           H  
ATOM   3904  HA  SER A 286     138.322 142.164 215.574  1.00  0.00           H  
ATOM   3905  HB2 SER A 286     139.050 143.020 217.662  1.00  0.00           H  
ATOM   3906  HB3 SER A 286     137.459 142.833 218.396  1.00  0.00           H  
ATOM   3907  HG  SER A 286     136.918 144.724 217.632  1.00  0.00           H  
ATOM   3908  N   GLU A 287     136.571 140.260 217.632  1.00 78.49           N  
ATOM   3909  CA  GLU A 287     136.500 138.914 218.186  1.00 78.46           C  
ATOM   3910  C   GLU A 287     136.116 137.865 217.151  1.00 78.56           C  
ATOM   3911  O   GLU A 287     136.201 136.669 217.449  1.00 79.51           O  
ATOM   3912  CB  GLU A 287     135.503 138.876 219.347  1.00 78.90           C  
ATOM   3913  CG  GLU A 287     135.926 139.781 220.534  1.00  0.00           C  
ATOM   3914  CD  GLU A 287     134.821 140.017 221.568  1.00  0.00           C  
ATOM   3915  OE1 GLU A 287     133.941 139.140 221.698  1.00  0.00           O  
ATOM   3916  OE2 GLU A 287     134.872 141.080 222.225  1.00  0.00           O1-
ATOM   3917  H   GLU A 287     135.798 140.889 217.795  1.00  0.00           H  
ATOM   3918  HA  GLU A 287     137.484 138.658 218.578  1.00  0.00           H  
ATOM   3919  HB2 GLU A 287     134.519 139.182 218.984  1.00  0.00           H  
ATOM   3920  HB3 GLU A 287     135.382 137.853 219.708  1.00  0.00           H  
ATOM   3921  HG2 GLU A 287     136.784 139.342 221.044  1.00  0.00           H  
ATOM   3922  HG3 GLU A 287     136.257 140.758 220.182  1.00  0.00           H  
ATOM   3923  N   ARG A 288     135.696 138.277 215.958  1.00 79.58           N  
ATOM   3924  CA  ARG A 288     135.330 137.322 214.921  1.00 81.30           C  
ATOM   3925  C   ARG A 288     136.556 136.551 214.450  1.00 83.49           C  
ATOM   3926  O   ARG A 288     137.655 137.101 214.346  1.00 84.15           O  
ATOM   3927  CB  ARG A 288     134.678 138.043 213.743  1.00 80.63           C  
ATOM   3928  CG  ARG A 288     133.895 137.133 212.813  1.00 80.19           C  
ATOM   3929  CD  ARG A 288     133.000 136.187 213.595  1.00 80.27           C  
ATOM   3930  NE  ARG A 288     131.647 136.141 213.054  1.00 81.73           N  
ATOM   3931  CZ  ARG A 288     131.291 135.447 211.982  1.00 81.74           C  
ATOM   3932  NH1 ARG A 288     132.169 134.727 211.301  1.00 82.22           N  
ATOM   3933  NH2 ARG A 288     130.024 135.476 211.582  1.00 80.60           N1+
ATOM   3934  H   ARG A 288     135.627 139.265 215.760  1.00  0.00           H  
ATOM   3935  HA  ARG A 288     134.612 136.615 215.337  1.00  0.00           H  
ATOM   3936  HB3 ARG A 288     135.444 138.570 213.173  1.00  0.00           H  
ATOM   3937  HB2 ARG A 288     134.021 138.828 214.118  1.00  0.00           H  
ATOM   3938  HG2 ARG A 288     134.589 136.555 212.202  1.00  0.00           H  
ATOM   3939  HG3 ARG A 288     133.285 137.738 212.142  1.00  0.00           H  
ATOM   3940  HD3 ARG A 288     132.963 136.502 214.638  1.00  0.00           H  
ATOM   3941  HD2 ARG A 288     133.430 135.186 213.581  1.00  0.00           H  
ATOM   3942  HE  ARG A 288     130.959 136.686 213.554  1.00  0.00           H  
ATOM   3943 HH11 ARG A 288     131.873 134.207 210.487  1.00  0.00           H  
ATOM   3944 HH12 ARG A 288     133.135 134.698 211.595  1.00  0.00           H  
ATOM   3945 HH21 ARG A 288     129.740 134.952 210.767  1.00  0.00           H  
ATOM   3946 HH22 ARG A 288     129.345 136.022 212.093  1.00  0.00           H  
ATOM   3947  N   THR A 289     136.363 135.265 214.170  1.00 91.13           N  
ATOM   3948  CA  THR A 289     137.434 134.384 213.726  1.00 90.34           C  
ATOM   3949  C   THR A 289     137.105 133.840 212.345  1.00 89.81           C  
ATOM   3950  O   THR A 289     136.021 133.287 212.133  1.00 90.17           O  
ATOM   3951  CB  THR A 289     137.646 133.229 214.708  1.00 89.63           C  
ATOM   3952  OG1 THR A 289     136.405 132.546 214.921  1.00 90.77           O  
ATOM   3953  CG2 THR A 289     138.167 133.751 216.039  1.00 89.37           C  
ATOM   3954  H   THR A 289     135.442 134.861 214.262  1.00  0.00           H  
ATOM   3955  HA  THR A 289     138.356 134.961 213.663  1.00  0.00           H  
ATOM   3956  HB  THR A 289     138.371 132.531 214.289  1.00  0.00           H  
ATOM   3957  HG1 THR A 289     135.888 132.561 214.112  1.00  0.00           H  
ATOM   3958 HG21 THR A 289     138.312 132.917 216.725  1.00  0.00           H  
ATOM   3959 HG22 THR A 289     139.117 134.262 215.883  1.00  0.00           H  
ATOM   3960 HG23 THR A 289     137.445 134.449 216.464  1.00  0.00           H  
ATOM   3961  N   ILE A 290     138.040 133.998 211.412  1.00 95.90           N  
ATOM   3962  CA  ILE A 290     137.908 133.480 210.056  1.00 98.27           C  
ATOM   3963  C   ILE A 290     139.184 132.725 209.711  1.00 98.24           C  
ATOM   3964  O   ILE A 290     140.289 133.248 209.892  1.00 96.78           O  
ATOM   3965  CB  ILE A 290     137.636 134.604 209.036  1.00 98.18           C  
ATOM   3966  CG1 ILE A 290     137.836 134.101 207.604  1.00 97.01           C  
ATOM   3967  CG2 ILE A 290     138.501 135.822 209.328  1.00 96.98           C  
ATOM   3968  CD1 ILE A 290     136.854 133.026 207.187  1.00 96.31           C  
ATOM   3969  H   ILE A 290     138.891 134.497 211.629  1.00  0.00           H  
ATOM   3970  HA  ILE A 290     137.073 132.780 210.032  1.00  0.00           H  
ATOM   3971  HB  ILE A 290     136.593 134.903 209.141  1.00  0.00           H  
ATOM   3972 HG12 ILE A 290     138.853 133.725 207.492  1.00  0.00           H  
ATOM   3973 HG13 ILE A 290     137.767 134.941 206.913  1.00  0.00           H  
ATOM   3974 HG21 ILE A 290     138.291 136.601 208.595  1.00  0.00           H  
ATOM   3975 HG22 ILE A 290     138.279 136.195 210.328  1.00  0.00           H  
ATOM   3976 HG23 ILE A 290     139.553 135.543 209.270  1.00  0.00           H  
ATOM   3977 HD11 ILE A 290     137.061 132.722 206.161  1.00  0.00           H  
ATOM   3978 HD12 ILE A 290     136.955 132.165 207.848  1.00  0.00           H  
ATOM   3979 HD13 ILE A 290     135.838 133.416 207.252  1.00  0.00           H  
ATOM   3980  N   GLN A 291     139.030 131.492 209.221  1.00103.24           N  
ATOM   3981  CA  GLN A 291     140.183 130.649 208.928  1.00104.05           C  
ATOM   3982  C   GLN A 291     141.013 131.170 207.762  1.00105.15           C  
ATOM   3983  O   GLN A 291     142.179 130.785 207.629  1.00104.58           O  
ATOM   3984  CB  GLN A 291     139.727 129.218 208.638  1.00102.96           C  
ATOM   3985  CG  GLN A 291     139.066 128.468 209.822  1.00  0.00           C  
ATOM   3986  CD  GLN A 291     137.639 128.911 210.163  1.00  0.00           C  
ATOM   3987  OE1 GLN A 291     136.969 129.575 209.374  1.00  0.00           O  
ATOM   3988  NE2 GLN A 291     137.159 128.557 211.346  1.00  0.00           N  
ATOM   3989  H   GLN A 291     138.103 131.130 209.048  1.00  0.00           H  
ATOM   3990  HA  GLN A 291     140.819 130.628 209.813  1.00  0.00           H  
ATOM   3991  HB2 GLN A 291     139.062 129.203 207.772  1.00  0.00           H  
ATOM   3992  HB3 GLN A 291     140.597 128.634 208.334  1.00  0.00           H  
ATOM   3993  HG2 GLN A 291     139.019 127.406 209.580  1.00  0.00           H  
ATOM   3994  HG3 GLN A 291     139.697 128.553 210.707  1.00  0.00           H  
ATOM   3995 HE21 GLN A 291     136.229 128.838 211.616  1.00  0.00           H  
ATOM   3996 HE22 GLN A 291     137.711 128.014 211.993  1.00  0.00           H  
ATOM   3997  N   ASP A 292     140.446 132.033 206.919  1.00104.89           N  
ATOM   3998  CA  ASP A 292     141.146 132.580 205.763  1.00104.68           C  
ATOM   3999  C   ASP A 292     141.734 133.959 206.043  1.00104.88           C  
ATOM   4000  O   ASP A 292     141.797 134.802 205.142  1.00104.68           O  
ATOM   4001  CB  ASP A 292     140.210 132.636 204.556  1.00103.33           C  
ATOM   4002  CG  ASP A 292     139.424 131.359 204.236  1.00  0.00           C  
ATOM   4003  OD1 ASP A 292     139.923 130.257 204.546  1.00  0.00           O  
ATOM   4004  OD2 ASP A 292     138.358 131.501 203.601  1.00  0.00           O1-
ATOM   4005  H   ASP A 292     139.493 132.333 207.069  1.00  0.00           H  
ATOM   4006  HA  ASP A 292     141.968 131.907 205.519  1.00  0.00           H  
ATOM   4007  HB2 ASP A 292     139.482 133.434 204.716  1.00  0.00           H  
ATOM   4008  HB3 ASP A 292     140.778 132.897 203.662  1.00  0.00           H  
ATOM   4009  N   SER A 293     142.168 134.205 207.275  1.00100.04           N  
ATOM   4010  CA  SER A 293     142.707 135.497 207.675  1.00 99.79           C  
ATOM   4011  C   SER A 293     144.222 135.424 207.806  1.00 98.27           C  
ATOM   4012  O   SER A 293     144.767 134.437 208.309  1.00 98.10           O  
ATOM   4013  CB  SER A 293     142.094 135.958 208.998  1.00 98.22           C  
ATOM   4014  OG  SER A 293     142.914 136.855 209.754  1.00  0.00           O  
ATOM   4015  H   SER A 293     142.131 133.480 207.977  1.00  0.00           H  
ATOM   4016  HA  SER A 293     142.461 136.229 206.905  1.00  0.00           H  
ATOM   4017  HB2 SER A 293     141.210 136.540 208.754  1.00  0.00           H  
ATOM   4018  HB3 SER A 293     141.822 135.124 209.637  1.00  0.00           H  
ATOM   4019  HG  SER A 293     142.379 137.589 210.107  1.00  0.00           H  
ATOM   4020  N   ASN A 294     144.894 136.476 207.349  1.00 81.87           N  
ATOM   4021  CA  ASN A 294     146.341 136.593 207.466  1.00 80.65           C  
ATOM   4022  C   ASN A 294     146.771 137.313 208.737  1.00 80.51           C  
ATOM   4023  O   ASN A 294     147.970 137.539 208.930  1.00 80.91           O  
ATOM   4024  CB  ASN A 294     146.907 137.321 206.243  1.00 81.27           C  
ATOM   4025  CG  ASN A 294     148.320 136.891 205.914  1.00 82.99           C  
ATOM   4026  OD1 ASN A 294     148.533 135.907 205.207  1.00 81.61           O  
ATOM   4027  ND2 ASN A 294     149.297 137.628 206.428  1.00 83.98           N  
ATOM   4028  H   ASN A 294     144.401 137.234 206.900  1.00  0.00           H  
ATOM   4029  HA  ASN A 294     146.762 135.588 207.487  1.00  0.00           H  
ATOM   4030  HB3 ASN A 294     146.888 138.396 206.420  1.00  0.00           H  
ATOM   4031  HB2 ASN A 294     146.263 137.138 205.383  1.00  0.00           H  
ATOM   4032 HD21 ASN A 294     150.261 137.389 206.243  1.00  0.00           H  
ATOM   4033 HD22 ASN A 294     149.077 138.428 207.004  1.00  0.00           H  
ATOM   4034  N   TYR A 295     145.826 137.678 209.600  1.00 71.56           N  
ATOM   4035  CA  TYR A 295     146.098 138.399 210.841  1.00 70.62           C  
ATOM   4036  C   TYR A 295     146.025 137.482 212.054  1.00 73.58           C  
ATOM   4037  O   TYR A 295     145.571 137.888 213.127  1.00 73.58           O  
ATOM   4038  CB  TYR A 295     145.125 139.563 210.990  1.00 71.47           C  
ATOM   4039  CG  TYR A 295     145.583 140.651 211.931  1.00 69.74           C  
ATOM   4040  CD1 TYR A 295     146.771 141.331 211.711  1.00 71.21           C  
ATOM   4041  CD2 TYR A 295     144.822 141.003 213.036  1.00 67.61           C  
ATOM   4042  CE1 TYR A 295     147.189 142.327 212.567  1.00 70.09           C  
ATOM   4043  CE2 TYR A 295     145.232 141.997 213.897  1.00 68.29           C  
ATOM   4044  CZ  TYR A 295     146.416 142.655 213.658  1.00 70.48           C  
ATOM   4045  OH  TYR A 295     146.830 143.648 214.513  1.00 74.47           O  
ATOM   4046  H   TYR A 295     144.858 137.458 209.412  1.00  0.00           H  
ATOM   4047  HA  TYR A 295     147.108 138.806 210.783  1.00  0.00           H  
ATOM   4048  HB3 TYR A 295     144.157 139.185 211.320  1.00  0.00           H  
ATOM   4049  HB2 TYR A 295     144.926 139.995 210.009  1.00  0.00           H  
ATOM   4050  HD1 TYR A 295     147.385 141.083 210.858  1.00  0.00           H  
ATOM   4051  HD2 TYR A 295     143.890 140.495 213.234  1.00  0.00           H  
ATOM   4052  HE1 TYR A 295     148.118 142.845 212.380  1.00  0.00           H  
ATOM   4053  HE2 TYR A 295     144.625 142.255 214.752  1.00  0.00           H  
ATOM   4054  HH  TYR A 295     147.764 143.823 214.373  1.00  0.00           H  
ATOM   4055  N   GLY A 296     146.463 136.235 211.910  1.00 88.63           N  
ATOM   4056  CA  GLY A 296     146.377 135.290 213.003  1.00 88.56           C  
ATOM   4057  C   GLY A 296     145.013 134.677 213.202  1.00 88.54           C  
ATOM   4058  O   GLY A 296     144.756 134.097 214.262  1.00 89.28           O  
ATOM   4059  H   GLY A 296     146.861 135.938 211.031  1.00  0.00           H  
ATOM   4060  HA2 GLY A 296     146.692 135.776 213.926  1.00  0.00           H  
ATOM   4061  HA3 GLY A 296     147.110 134.498 212.853  1.00  0.00           H  
ATOM   4062  N   GLY A 297     144.126 134.787 212.219  1.00 84.37           N  
ATOM   4063  CA  GLY A 297     142.799 134.222 212.314  1.00 83.52           C  
ATOM   4064  C   GLY A 297     141.704 135.187 212.703  1.00 84.56           C  
ATOM   4065  O   GLY A 297     140.569 134.749 212.920  1.00 86.19           O  
ATOM   4066  H   GLY A 297     144.370 135.278 211.371  1.00  0.00           H  
ATOM   4067  HA2 GLY A 297     142.812 133.389 213.017  1.00  0.00           H  
ATOM   4068  HA3 GLY A 297     142.541 133.748 211.367  1.00  0.00           H  
ATOM   4069  N   LYS A 298     142.000 136.480 212.797  1.00 77.13           N  
ATOM   4070  CA  LYS A 298     141.016 137.486 213.162  1.00 76.51           C  
ATOM   4071  C   LYS A 298     141.021 138.601 212.128  1.00 74.12           C  
ATOM   4072  O   LYS A 298     142.034 138.858 211.473  1.00 74.92           O  
ATOM   4073  CB  LYS A 298     141.293 138.067 214.555  1.00 75.78           C  
ATOM   4074  CG  LYS A 298     141.047 137.094 215.694  1.00 76.45           C  
ATOM   4075  CD  LYS A 298     141.325 137.744 217.040  1.00 76.42           C  
ATOM   4076  CE  LYS A 298     141.022 136.793 218.186  1.00 76.88           C  
ATOM   4077  NZ  LYS A 298     141.301 137.414 219.510  1.00 76.88           N1+
ATOM   4078  H   LYS A 298     142.941 136.798 212.611  1.00  0.00           H  
ATOM   4079  HA  LYS A 298     140.030 137.022 213.168  1.00  0.00           H  
ATOM   4080  HB3 LYS A 298     140.683 138.958 214.703  1.00  0.00           H  
ATOM   4081  HB2 LYS A 298     142.322 138.423 214.600  1.00  0.00           H  
ATOM   4082  HG3 LYS A 298     141.690 136.223 215.572  1.00  0.00           H  
ATOM   4083  HG2 LYS A 298     140.012 136.753 215.663  1.00  0.00           H  
ATOM   4084  HD3 LYS A 298     140.715 138.641 217.142  1.00  0.00           H  
ATOM   4085  HD2 LYS A 298     142.371 138.047 217.087  1.00  0.00           H  
ATOM   4086  HE3 LYS A 298     141.622 135.890 218.076  1.00  0.00           H  
ATOM   4087  HE2 LYS A 298     139.975 136.492 218.140  1.00  0.00           H  
ATOM   4088  HZ1 LYS A 298     140.589 138.100 219.717  1.00  0.00           H  
ATOM   4089  HZ2 LYS A 298     141.298 136.700 220.225  1.00  0.00           H  
ATOM   4090  HZ3 LYS A 298     142.205 137.864 219.488  1.00  0.00           H  
ATOM   4091  N   ILE A 299     139.877 139.261 211.984  1.00 65.78           N  
ATOM   4092  CA  ILE A 299     139.746 140.370 211.044  1.00 66.57           C  
ATOM   4093  C   ILE A 299     140.472 141.581 211.614  1.00 65.17           C  
ATOM   4094  O   ILE A 299     140.172 142.008 212.738  1.00 66.25           O  
ATOM   4095  CB  ILE A 299     138.272 140.693 210.757  1.00 66.69           C  
ATOM   4096  CG1 ILE A 299     137.615 139.554 209.978  1.00 67.11           C  
ATOM   4097  CG2 ILE A 299     138.155 141.998 209.988  1.00 65.01           C  
ATOM   4098  CD1 ILE A 299     136.136 139.408 210.249  1.00 68.52           C  
ATOM   4099  H   ILE A 299     139.070 138.999 212.532  1.00  0.00           H  
ATOM   4100  HA  ILE A 299     140.227 140.088 210.107  1.00  0.00           H  
ATOM   4101  HB  ILE A 299     137.752 140.805 211.708  1.00  0.00           H  
ATOM   4102 HG13 ILE A 299     138.120 138.617 210.213  1.00  0.00           H  
ATOM   4103 HG12 ILE A 299     137.774 139.707 208.911  1.00  0.00           H  
ATOM   4104 HG21 ILE A 299     137.104 142.212 209.793  1.00  0.00           H  
ATOM   4105 HG22 ILE A 299     138.587 142.807 210.577  1.00  0.00           H  
ATOM   4106 HG23 ILE A 299     138.690 141.912 209.042  1.00  0.00           H  
ATOM   4107 HD11 ILE A 299     135.738 138.580 209.662  1.00  0.00           H  
ATOM   4108 HD12 ILE A 299     135.978 139.209 211.309  1.00  0.00           H  
ATOM   4109 HD13 ILE A 299     135.623 140.329 209.972  1.00  0.00           H  
ATOM   4110  N   PRO A 300     141.437 142.151 210.895  1.00 54.62           N  
ATOM   4111  CA  PRO A 300     142.094 143.368 211.382  1.00 54.51           C  
ATOM   4112  C   PRO A 300     141.096 144.505 211.532  1.00 54.59           C  
ATOM   4113  O   PRO A 300     140.200 144.685 210.706  1.00 60.52           O  
ATOM   4114  CB  PRO A 300     143.133 143.672 210.297  1.00 57.62           C  
ATOM   4115  CG  PRO A 300     143.334 142.383 209.580  1.00 57.43           C  
ATOM   4116  CD  PRO A 300     142.023 141.667 209.635  1.00 57.42           C  
ATOM   4117  HA  PRO A 300     142.589 143.174 212.333  1.00  0.00           H  
ATOM   4118  HB3 PRO A 300     144.069 143.974 210.767  1.00  0.00           H  
ATOM   4119  HB2 PRO A 300     142.728 144.411 209.606  1.00  0.00           H  
ATOM   4120  HG3 PRO A 300     144.090 141.794 210.099  1.00  0.00           H  
ATOM   4121  HG2 PRO A 300     143.594 142.583 208.541  1.00  0.00           H  
ATOM   4122  HD2 PRO A 300     141.401 141.992 208.801  1.00  0.00           H  
ATOM   4123  HD3 PRO A 300     142.202 140.594 209.710  1.00  0.00           H  
ATOM   4124  N   ILE A 301     141.261 145.276 212.602  1.00 52.87           N  
ATOM   4125  CA  ILE A 301     140.383 146.396 212.915  1.00 49.06           C  
ATOM   4126  C   ILE A 301     141.247 147.576 213.333  1.00 51.63           C  
ATOM   4127  O   ILE A 301     142.144 147.430 214.171  1.00 58.66           O  
ATOM   4128  CB  ILE A 301     139.368 146.029 214.015  1.00 55.23           C  
ATOM   4129  CG1 ILE A 301     138.581 147.260 214.466  1.00 54.65           C  
ATOM   4130  CG2 ILE A 301     140.063 145.347 215.187  1.00 59.71           C  
ATOM   4131  CD1 ILE A 301     137.726 147.864 213.388  1.00 52.65           C  
ATOM   4132  H   ILE A 301     142.022 145.097 213.241  1.00  0.00           H  
ATOM   4133  HA  ILE A 301     139.834 146.669 212.014  1.00  0.00           H  
ATOM   4134  HB  ILE A 301     138.659 145.319 213.590  1.00  0.00           H  
ATOM   4135 HG12 ILE A 301     139.273 148.013 214.843  1.00  0.00           H  
ATOM   4136 HG13 ILE A 301     137.955 146.997 215.319  1.00  0.00           H  
ATOM   4137 HG21 ILE A 301     139.327 145.097 215.951  1.00  0.00           H  
ATOM   4138 HG22 ILE A 301     140.550 144.436 214.841  1.00  0.00           H  
ATOM   4139 HG23 ILE A 301     140.810 146.020 215.609  1.00  0.00           H  
ATOM   4140 HD11 ILE A 301     137.199 148.732 213.785  1.00  0.00           H  
ATOM   4141 HD12 ILE A 301     138.356 148.172 212.554  1.00  0.00           H  
ATOM   4142 HD13 ILE A 301     137.001 147.127 213.043  1.00  0.00           H  
ATOM   4143  N   VAL A 302     140.991 148.738 212.740  1.00 46.15           N  
ATOM   4144  CA  VAL A 302     141.775 149.941 212.994  1.00 47.04           C  
ATOM   4145  C   VAL A 302     140.821 151.117 213.133  1.00 52.31           C  
ATOM   4146  O   VAL A 302     139.916 151.288 212.310  1.00 60.56           O  
ATOM   4147  CB  VAL A 302     142.801 150.198 211.871  1.00 52.31           C  
ATOM   4148  CG1 VAL A 302     143.243 151.651 211.865  1.00 52.74           C  
ATOM   4149  CG2 VAL A 302     143.997 149.280 212.030  1.00 55.65           C  
ATOM   4150  H   VAL A 302     140.227 148.812 212.084  1.00  0.00           H  
ATOM   4151  HA  VAL A 302     142.312 149.815 213.934  1.00  0.00           H  
ATOM   4152  HB  VAL A 302     142.325 149.980 210.915  1.00  0.00           H  
ATOM   4153 HG11 VAL A 302     143.966 151.808 211.065  1.00  0.00           H  
ATOM   4154 HG12 VAL A 302     142.378 152.294 211.703  1.00  0.00           H  
ATOM   4155 HG13 VAL A 302     143.703 151.895 212.823  1.00  0.00           H  
ATOM   4156 HG21 VAL A 302     144.712 149.473 211.231  1.00  0.00           H  
ATOM   4157 HG22 VAL A 302     144.472 149.464 212.994  1.00  0.00           H  
ATOM   4158 HG23 VAL A 302     143.668 148.242 211.980  1.00  0.00           H  
ATOM   4159  N   CYS A 303     141.017 151.922 214.172  1.00 54.24           N  
ATOM   4160  CA  CYS A 303     140.216 153.116 214.403  1.00 55.61           C  
ATOM   4161  C   CYS A 303     140.981 154.329 213.889  1.00 54.64           C  
ATOM   4162  O   CYS A 303     142.118 154.571 214.305  1.00 59.58           O  
ATOM   4163  CB  CYS A 303     139.885 153.275 215.886  1.00 57.16           C  
ATOM   4164  SG  CYS A 303     138.995 154.794 216.295  1.00 66.15           S  
ATOM   4165  H   CYS A 303     141.746 151.716 214.840  1.00  0.00           H  
ATOM   4166  HA  CYS A 303     139.285 153.027 213.844  1.00  0.00           H  
ATOM   4167  HB3 CYS A 303     140.805 153.228 216.468  1.00  0.00           H  
ATOM   4168  HB2 CYS A 303     139.305 152.415 216.221  1.00  0.00           H  
ATOM   4169  HG  CYS A 303     138.204 155.136 215.274  1.00  0.00           H  
ATOM   4170  N   PHE A 304     140.361 155.082 212.988  1.00 58.66           N  
ATOM   4171  CA  PHE A 304     140.966 156.267 212.391  1.00 59.36           C  
ATOM   4172  C   PHE A 304     140.319 157.498 213.012  1.00 59.82           C  
ATOM   4173  O   PHE A 304     139.121 157.737 212.826  1.00 61.32           O  
ATOM   4174  CB  PHE A 304     140.795 156.259 210.874  1.00 61.81           C  
ATOM   4175  CG  PHE A 304     142.046 156.602 210.124  1.00 61.09           C  
ATOM   4176  CD1 PHE A 304     143.026 155.650 209.913  1.00 60.06           C  
ATOM   4177  CD2 PHE A 304     142.240 157.878 209.626  1.00 61.41           C  
ATOM   4178  CE1 PHE A 304     144.177 155.964 209.222  1.00 62.53           C  
ATOM   4179  CE2 PHE A 304     143.389 158.198 208.934  1.00 61.76           C  
ATOM   4180  CZ  PHE A 304     144.359 157.240 208.731  1.00 62.48           C  
ATOM   4181  H   PHE A 304     139.427 154.843 212.687  1.00  0.00           H  
ATOM   4182  HA  PHE A 304     142.031 156.274 212.625  1.00  0.00           H  
ATOM   4183  HB3 PHE A 304     140.004 156.955 210.596  1.00  0.00           H  
ATOM   4184  HB2 PHE A 304     140.440 155.279 210.555  1.00  0.00           H  
ATOM   4185  HD1 PHE A 304     142.895 154.647 210.291  1.00  0.00           H  
ATOM   4186  HD2 PHE A 304     141.487 158.637 209.777  1.00  0.00           H  
ATOM   4187  HE1 PHE A 304     144.935 155.211 209.066  1.00  0.00           H  
ATOM   4188  HE2 PHE A 304     143.528 159.198 208.552  1.00  0.00           H  
ATOM   4189  HZ  PHE A 304     145.260 157.487 208.189  1.00  0.00           H  
ATOM   4190  N   ALA A 305     141.110 158.277 213.741  1.00 61.06           N  
ATOM   4191  CA  ALA A 305     140.623 159.450 214.449  1.00 63.26           C  
ATOM   4192  C   ALA A 305     141.221 160.712 213.845  1.00 63.91           C  
ATOM   4193  O   ALA A 305     142.381 160.722 213.424  1.00 66.84           O  
ATOM   4194  CB  ALA A 305     140.962 159.371 215.938  1.00 63.44           C  
ATOM   4195  H   ALA A 305     142.094 158.064 213.821  1.00  0.00           H  
ATOM   4196  HA  ALA A 305     139.539 159.494 214.342  1.00  0.00           H  
ATOM   4197  HB1 ALA A 305     140.587 160.260 216.444  1.00  0.00           H  
ATOM   4198  HB2 ALA A 305     140.498 158.484 216.370  1.00  0.00           H  
ATOM   4199  HB3 ALA A 305     142.043 159.312 216.062  1.00  0.00           H  
ATOM   4200  N   GLN A 306     140.421 161.776 213.807  1.00 67.17           N  
ATOM   4201  CA  GLN A 306     140.867 163.040 213.228  1.00 66.42           C  
ATOM   4202  C   GLN A 306     140.031 164.158 213.834  1.00 70.34           C  
ATOM   4203  O   GLN A 306     138.846 164.285 213.513  1.00 73.18           O  
ATOM   4204  CB  GLN A 306     140.737 163.010 211.711  1.00 66.44           C  
ATOM   4205  CG  GLN A 306     141.199 164.273 211.021  1.00 67.66           C  
ATOM   4206  CD  GLN A 306     140.068 165.002 210.330  1.00 69.54           C  
ATOM   4207  OE1 GLN A 306     140.235 165.261 209.041  1.00 70.36           O  
ATOM   4208  NE2 GLN A 306     139.052 165.326 210.945  1.00 70.60           N  
ATOM   4209  H   GLN A 306     139.486 161.718 214.183  1.00  0.00           H  
ATOM   4210  HA  GLN A 306     141.913 163.199 213.490  1.00  0.00           H  
ATOM   4211  HB3 GLN A 306     139.700 162.810 211.441  1.00  0.00           H  
ATOM   4212  HB2 GLN A 306     141.294 162.159 211.318  1.00  0.00           H  
ATOM   4213  HG3 GLN A 306     141.970 164.026 210.291  1.00  0.00           H  
ATOM   4214  HG2 GLN A 306     141.664 164.935 211.751  1.00  0.00           H  
ATOM   4215 HE21 GLN A 306     138.306 165.812 210.468  1.00  0.00           H  
ATOM   4216 HE22 GLN A 306     138.964 165.105 211.927  1.00  0.00           H  
ATOM   4217  N   GLY A 307     140.645 164.962 214.697  1.00 71.55           N  
ATOM   4218  CA  GLY A 307     139.925 166.064 215.316  1.00 71.20           C  
ATOM   4219  C   GLY A 307     138.786 165.564 216.181  1.00 72.84           C  
ATOM   4220  O   GLY A 307     138.953 164.669 217.016  1.00 75.37           O  
ATOM   4221  H   GLY A 307     141.617 164.809 214.926  1.00  0.00           H  
ATOM   4222  HA2 GLY A 307     139.530 166.721 214.541  1.00  0.00           H  
ATOM   4223  HA3 GLY A 307     140.613 166.650 215.925  1.00  0.00           H  
ATOM   4224  N   GLY A 308     137.608 166.148 215.984  1.00 73.47           N  
ATOM   4225  CA  GLY A 308     136.429 165.733 216.711  1.00 74.36           C  
ATOM   4226  C   GLY A 308     136.321 166.369 218.084  1.00 73.95           C  
ATOM   4227  O   GLY A 308     137.101 167.239 218.475  1.00 74.03           O  
ATOM   4228  H   GLY A 308     137.522 166.899 215.314  1.00  0.00           H  
ATOM   4229  HA2 GLY A 308     136.430 164.648 216.814  1.00  0.00           H  
ATOM   4230  HA3 GLY A 308     135.540 165.976 216.129  1.00  0.00           H  
ATOM   4231  N   GLY A 309     135.318 165.913 218.828  1.00 72.64           N  
ATOM   4232  CA  GLY A 309     135.060 166.449 220.149  1.00 70.62           C  
ATOM   4233  C   GLY A 309     134.900 165.385 221.213  1.00 70.28           C  
ATOM   4234  O   GLY A 309     135.733 164.482 221.331  1.00 72.26           O  
ATOM   4235  H   GLY A 309     134.720 165.180 218.475  1.00  0.00           H  
ATOM   4236  HA3 GLY A 309     134.164 167.068 220.119  1.00  0.00           H  
ATOM   4237  HA2 GLY A 309     135.869 167.123 220.430  1.00  0.00           H  
ATOM   4238  N   LYS A 310     133.829 165.488 222.002  1.00 72.40           N  
ATOM   4239  CA  LYS A 310     133.577 164.497 223.043  1.00 71.42           C  
ATOM   4240  C   LYS A 310     133.291 163.126 222.445  1.00 72.22           C  
ATOM   4241  O   LYS A 310     133.743 162.106 222.977  1.00 74.71           O  
ATOM   4242  CB  LYS A 310     132.416 164.951 223.926  1.00 71.40           C  
ATOM   4243  CG  LYS A 310     132.280 164.174 225.221  1.00 72.93           C  
ATOM   4244  CD  LYS A 310     130.827 164.087 225.659  1.00 73.81           C  
ATOM   4245  CE  LYS A 310     130.707 163.548 227.073  1.00 74.66           C  
ATOM   4246  NZ  LYS A 310     129.581 164.179 227.813  1.00 73.71           N1+
ATOM   4247  H   LYS A 310     133.185 166.256 221.881  1.00  0.00           H  
ATOM   4248  HA  LYS A 310     134.469 164.420 223.664  1.00  0.00           H  
ATOM   4249  HB3 LYS A 310     131.485 164.881 223.363  1.00  0.00           H  
ATOM   4250  HB2 LYS A 310     132.527 166.012 224.151  1.00  0.00           H  
ATOM   4251  HG3 LYS A 310     132.865 164.662 226.000  1.00  0.00           H  
ATOM   4252  HG2 LYS A 310     132.679 163.169 225.085  1.00  0.00           H  
ATOM   4253  HD3 LYS A 310     130.280 163.437 224.975  1.00  0.00           H  
ATOM   4254  HD2 LYS A 310     130.373 165.077 225.608  1.00  0.00           H  
ATOM   4255  HE3 LYS A 310     131.639 163.727 227.609  1.00  0.00           H  
ATOM   4256  HE2 LYS A 310     130.558 162.469 227.038  1.00  0.00           H  
ATOM   4257  HZ1 LYS A 310     129.884 165.062 228.199  1.00  0.00           H  
ATOM   4258  HZ2 LYS A 310     128.808 164.336 227.182  1.00  0.00           H  
ATOM   4259  HZ3 LYS A 310     129.285 163.568 228.561  1.00  0.00           H  
ATOM   4260  N   GLU A 311     132.536 163.082 221.344  1.00 71.74           N  
ATOM   4261  CA  GLU A 311     132.208 161.803 220.722  1.00 71.38           C  
ATOM   4262  C   GLU A 311     133.456 161.106 220.197  1.00 71.83           C  
ATOM   4263  O   GLU A 311     133.616 159.892 220.369  1.00 75.14           O  
ATOM   4264  CB  GLU A 311     131.195 162.013 219.597  1.00 73.42           C  
ATOM   4265  CG  GLU A 311     130.984 160.796 218.710  1.00 74.44           C  
ATOM   4266  CD  GLU A 311     129.994 159.808 219.297  1.00 76.21           C  
ATOM   4267  OE1 GLU A 311     130.362 159.087 220.248  1.00 74.29           O  
ATOM   4268  OE2 GLU A 311     128.847 159.752 218.805  1.00 74.69           O1-
ATOM   4269  H   GLU A 311     132.188 163.938 220.936  1.00  0.00           H  
ATOM   4270  HA  GLU A 311     131.752 161.163 221.477  1.00  0.00           H  
ATOM   4271  HB3 GLU A 311     131.507 162.858 218.983  1.00  0.00           H  
ATOM   4272  HB2 GLU A 311     130.240 162.319 220.024  1.00  0.00           H  
ATOM   4273  HG2 GLU A 311     131.939 160.297 218.546  1.00  0.00           H  
ATOM   4274  HG3 GLU A 311     130.635 161.119 217.729  1.00  0.00           H  
ATOM   4275  N   THR A 312     134.353 161.857 219.556  1.00 68.05           N  
ATOM   4276  CA  THR A 312     135.588 161.266 219.052  1.00 67.89           C  
ATOM   4277  C   THR A 312     136.458 160.753 220.193  1.00 68.35           C  
ATOM   4278  O   THR A 312     137.049 159.672 220.097  1.00 70.88           O  
ATOM   4279  CB  THR A 312     136.351 162.288 218.211  1.00 68.60           C  
ATOM   4280  OG1 THR A 312     135.520 162.730 217.132  1.00 71.63           O  
ATOM   4281  CG2 THR A 312     137.621 161.677 217.646  1.00 69.09           C  
ATOM   4282  H   THR A 312     134.180 162.842 219.417  1.00  0.00           H  
ATOM   4283  HA  THR A 312     135.328 160.422 218.413  1.00  0.00           H  
ATOM   4284  HB  THR A 312     136.612 163.143 218.835  1.00  0.00           H  
ATOM   4285  HG1 THR A 312     135.280 161.979 216.584  1.00  0.00           H  
ATOM   4286 HG21 THR A 312     138.149 162.422 217.050  1.00  0.00           H  
ATOM   4287 HG22 THR A 312     138.261 161.346 218.464  1.00  0.00           H  
ATOM   4288 HG23 THR A 312     137.366 160.824 217.017  1.00  0.00           H  
ATOM   4289  N   LEU A 313     136.546 161.518 221.282  1.00 69.44           N  
ATOM   4290  CA  LEU A 313     137.324 161.078 222.434  1.00 68.51           C  
ATOM   4291  C   LEU A 313     136.741 159.810 223.043  1.00 70.44           C  
ATOM   4292  O   LEU A 313     137.481 158.888 223.407  1.00 74.19           O  
ATOM   4293  CB  LEU A 313     137.387 162.196 223.471  1.00 71.25           C  
ATOM   4294  CG  LEU A 313     138.263 161.918 224.687  1.00 72.47           C  
ATOM   4295  CD1 LEU A 313     139.694 161.757 224.240  1.00 71.93           C  
ATOM   4296  CD2 LEU A 313     138.139 163.044 225.693  1.00 72.88           C  
ATOM   4297  H   LEU A 313     136.072 162.409 221.313  1.00  0.00           H  
ATOM   4298  HA  LEU A 313     138.339 160.863 222.100  1.00  0.00           H  
ATOM   4299  HB3 LEU A 313     136.377 162.437 223.802  1.00  0.00           H  
ATOM   4300  HB2 LEU A 313     137.721 163.115 222.990  1.00  0.00           H  
ATOM   4301  HG  LEU A 313     137.933 160.990 225.154  1.00  0.00           H  
ATOM   4302 HD11 LEU A 313     140.325 161.558 225.106  1.00  0.00           H  
ATOM   4303 HD12 LEU A 313     139.765 160.924 223.540  1.00  0.00           H  
ATOM   4304 HD13 LEU A 313     140.027 162.672 223.751  1.00  0.00           H  
ATOM   4305 HD21 LEU A 313     138.770 162.832 226.556  1.00  0.00           H  
ATOM   4306 HD22 LEU A 313     138.456 163.980 225.233  1.00  0.00           H  
ATOM   4307 HD23 LEU A 313     137.101 163.132 226.015  1.00  0.00           H  
ATOM   4308  N   LYS A 314     135.413 159.745 223.160  1.00 68.67           N  
ATOM   4309  CA  LYS A 314     134.775 158.542 223.683  1.00 69.94           C  
ATOM   4310  C   LYS A 314     135.020 157.349 222.770  1.00 69.09           C  
ATOM   4311  O   LYS A 314     135.261 156.233 223.246  1.00 70.21           O  
ATOM   4312  CB  LYS A 314     133.276 158.781 223.862  1.00 72.15           C  
ATOM   4313  CG  LYS A 314     132.898 159.376 225.206  1.00 71.80           C  
ATOM   4314  CD  LYS A 314     131.390 159.464 225.361  1.00 71.37           C  
ATOM   4315  CE  LYS A 314     130.770 160.298 224.252  1.00 72.01           C  
ATOM   4316  NZ  LYS A 314     129.448 160.854 224.649  1.00 71.59           N1+
ATOM   4317  H   LYS A 314     134.843 160.532 222.886  1.00  0.00           H  
ATOM   4318  HA  LYS A 314     135.206 158.321 224.659  1.00  0.00           H  
ATOM   4319  HB3 LYS A 314     132.741 157.842 223.719  1.00  0.00           H  
ATOM   4320  HB2 LYS A 314     132.916 159.432 223.065  1.00  0.00           H  
ATOM   4321  HG3 LYS A 314     133.331 160.372 225.296  1.00  0.00           H  
ATOM   4322  HG2 LYS A 314     133.309 158.759 226.005  1.00  0.00           H  
ATOM   4323  HD2 LYS A 314     131.150 159.909 226.327  1.00  0.00           H  
ATOM   4324  HD3 LYS A 314     130.964 158.461 225.342  1.00  0.00           H  
ATOM   4325  HE3 LYS A 314     130.652 159.684 223.359  1.00  0.00           H  
ATOM   4326  HE2 LYS A 314     131.444 161.115 223.993  1.00  0.00           H  
ATOM   4327  HZ1 LYS A 314     129.560 161.443 225.462  1.00  0.00           H  
ATOM   4328  HZ2 LYS A 314     129.070 161.400 223.888  1.00  0.00           H  
ATOM   4329  HZ3 LYS A 314     128.816 160.097 224.867  1.00  0.00           H  
ATOM   4330  N   ALA A 315     134.955 157.562 221.454  1.00 67.27           N  
ATOM   4331  CA  ALA A 315     135.214 156.477 220.514  1.00 66.06           C  
ATOM   4332  C   ALA A 315     136.645 155.974 220.635  1.00 68.02           C  
ATOM   4333  O   ALA A 315     136.888 154.762 220.615  1.00 69.48           O  
ATOM   4334  CB  ALA A 315     134.926 156.939 219.087  1.00 67.92           C  
ATOM   4335  H   ALA A 315     134.725 158.480 221.102  1.00  0.00           H  
ATOM   4336  HA  ALA A 315     134.541 155.653 220.749  1.00  0.00           H  
ATOM   4337  HB1 ALA A 315     135.123 156.122 218.393  1.00  0.00           H  
ATOM   4338  HB2 ALA A 315     133.882 157.240 219.006  1.00  0.00           H  
ATOM   4339  HB3 ALA A 315     135.568 157.785 218.842  1.00  0.00           H  
ATOM   4340  N   ILE A 316     137.605 156.892 220.763  1.00 67.73           N  
ATOM   4341  CA  ILE A 316     139.000 156.491 220.927  1.00 62.62           C  
ATOM   4342  C   ILE A 316     139.179 155.709 222.220  1.00 65.15           C  
ATOM   4343  O   ILE A 316     139.874 154.686 222.254  1.00 66.51           O  
ATOM   4344  CB  ILE A 316     139.923 157.723 220.882  1.00 61.12           C  
ATOM   4345  CG1 ILE A 316     139.874 158.381 219.506  1.00 65.52           C  
ATOM   4346  CG2 ILE A 316     141.349 157.333 221.219  1.00 64.95           C  
ATOM   4347  CD1 ILE A 316     140.330 159.818 219.512  1.00 67.59           C  
ATOM   4348  H   ILE A 316     137.370 157.874 220.747  1.00  0.00           H  
ATOM   4349  HA  ILE A 316     139.265 155.838 220.096  1.00  0.00           H  
ATOM   4350  HB  ILE A 316     139.576 158.443 221.623  1.00  0.00           H  
ATOM   4351 HG13 ILE A 316     138.858 158.325 219.114  1.00  0.00           H  
ATOM   4352 HG12 ILE A 316     140.488 157.810 218.810  1.00  0.00           H  
ATOM   4353 HG21 ILE A 316     141.986 158.217 221.182  1.00  0.00           H  
ATOM   4354 HG22 ILE A 316     141.382 156.904 222.220  1.00  0.00           H  
ATOM   4355 HG23 ILE A 316     141.705 156.598 220.497  1.00  0.00           H  
ATOM   4356 HD11 ILE A 316     140.269 160.223 218.502  1.00  0.00           H  
ATOM   4357 HD12 ILE A 316     139.690 160.400 220.175  1.00  0.00           H  
ATOM   4358 HD13 ILE A 316     141.361 159.871 219.863  1.00  0.00           H  
ATOM   4359  N   ASN A 317     138.555 156.176 223.305  1.00 70.95           N  
ATOM   4360  CA  ASN A 317     138.670 155.479 224.582  1.00 70.53           C  
ATOM   4361  C   ASN A 317     138.083 154.076 224.500  1.00 70.71           C  
ATOM   4362  O   ASN A 317     138.680 153.115 224.998  1.00 74.57           O  
ATOM   4363  CB  ASN A 317     137.979 156.286 225.680  1.00 71.96           C  
ATOM   4364  CG  ASN A 317     138.569 156.029 227.051  1.00 75.85           C  
ATOM   4365  OD1 ASN A 317     139.369 156.817 227.554  1.00 77.55           O  
ATOM   4366  ND2 ASN A 317     138.176 154.920 227.666  1.00 75.09           N  
ATOM   4367  H   ASN A 317     137.999 157.017 223.245  1.00  0.00           H  
ATOM   4368  HA  ASN A 317     139.727 155.394 224.832  1.00  0.00           H  
ATOM   4369  HB3 ASN A 317     136.916 156.045 225.692  1.00  0.00           H  
ATOM   4370  HB2 ASN A 317     138.051 157.349 225.448  1.00  0.00           H  
ATOM   4371 HD21 ASN A 317     138.536 154.696 228.583  1.00  0.00           H  
ATOM   4372 HD22 ASN A 317     137.517 154.300 227.217  1.00  0.00           H  
ATOM   4373  N   THR A 318     136.914 153.939 223.872  1.00 67.42           N  
ATOM   4374  CA  THR A 318     136.293 152.625 223.745  1.00 66.80           C  
ATOM   4375  C   THR A 318     137.131 151.699 222.874  1.00 68.19           C  
ATOM   4376  O   THR A 318     137.267 150.509 223.177  1.00 70.08           O  
ATOM   4377  CB  THR A 318     134.881 152.764 223.179  1.00 68.99           C  
ATOM   4378  OG1 THR A 318     134.913 153.586 222.007  1.00 72.75           O  
ATOM   4379  CG2 THR A 318     133.960 153.398 224.207  1.00 68.73           C  
ATOM   4380  H   THR A 318     136.453 154.748 223.481  1.00  0.00           H  
ATOM   4381  HA  THR A 318     136.220 152.185 224.739  1.00  0.00           H  
ATOM   4382  HB  THR A 318     134.501 151.777 222.916  1.00  0.00           H  
ATOM   4383  HG1 THR A 318     134.039 153.613 221.611  1.00  0.00           H  
ATOM   4384 HG21 THR A 318     132.957 153.491 223.789  1.00  0.00           H  
ATOM   4385 HG22 THR A 318     133.925 152.773 225.099  1.00  0.00           H  
ATOM   4386 HG23 THR A 318     134.336 154.387 224.471  1.00  0.00           H  
ATOM   4387  N   SER A 319     137.702 152.226 221.788  1.00 65.64           N  
ATOM   4388  CA  SER A 319     138.558 151.409 220.935  1.00 64.09           C  
ATOM   4389  C   SER A 319     139.805 150.954 221.682  1.00 66.72           C  
ATOM   4390  O   SER A 319     140.251 149.812 221.523  1.00 68.75           O  
ATOM   4391  CB  SER A 319     138.938 152.187 219.677  1.00 67.35           C  
ATOM   4392  OG  SER A 319     137.784 152.652 219.000  1.00 68.45           O  
ATOM   4393  H   SER A 319     137.542 153.195 221.553  1.00  0.00           H  
ATOM   4394  HA  SER A 319     137.997 150.524 220.634  1.00  0.00           H  
ATOM   4395  HB2 SER A 319     139.514 151.543 219.012  1.00  0.00           H  
ATOM   4396  HB3 SER A 319     139.565 153.036 219.951  1.00  0.00           H  
ATOM   4397  HG  SER A 319     137.402 153.386 219.486  1.00  0.00           H  
ATOM   4398  N   ILE A 320     140.385 151.836 222.498  1.00 69.18           N  
ATOM   4399  CA  ILE A 320     141.536 151.450 223.310  1.00 67.74           C  
ATOM   4400  C   ILE A 320     141.144 150.362 224.301  1.00 66.93           C  
ATOM   4401  O   ILE A 320     141.880 149.388 224.502  1.00 69.64           O  
ATOM   4402  CB  ILE A 320     142.123 152.683 224.023  1.00 70.68           C  
ATOM   4403  CG1 ILE A 320     142.825 153.596 223.018  1.00 68.30           C  
ATOM   4404  CG2 ILE A 320     143.090 152.262 225.117  1.00 70.76           C  
ATOM   4405  CD1 ILE A 320     144.021 152.963 222.362  1.00 68.77           C  
ATOM   4406  H   ILE A 320     140.029 152.779 222.558  1.00  0.00           H  
ATOM   4407  HA  ILE A 320     142.300 151.046 222.646  1.00  0.00           H  
ATOM   4408  HB  ILE A 320     141.305 153.239 224.481  1.00  0.00           H  
ATOM   4409 HG13 ILE A 320     143.131 154.516 223.517  1.00  0.00           H  
ATOM   4410 HG12 ILE A 320     142.114 153.905 222.252  1.00  0.00           H  
ATOM   4411 HG21 ILE A 320     143.493 153.148 225.607  1.00  0.00           H  
ATOM   4412 HG22 ILE A 320     142.566 151.648 225.850  1.00  0.00           H  
ATOM   4413 HG23 ILE A 320     143.906 151.687 224.680  1.00  0.00           H  
ATOM   4414 HD11 ILE A 320     144.468 153.669 221.662  1.00  0.00           H  
ATOM   4415 HD12 ILE A 320     144.753 152.694 223.123  1.00  0.00           H  
ATOM   4416 HD13 ILE A 320     143.710 152.067 221.825  1.00  0.00           H  
ATOM   4417  N   LYS A 321     139.976 150.507 224.930  1.00 68.57           N  
ATOM   4418  CA  LYS A 321     139.519 149.506 225.889  1.00 68.08           C  
ATOM   4419  C   LYS A 321     139.309 148.153 225.221  1.00 68.97           C  
ATOM   4420  O   LYS A 321     139.650 147.111 225.791  1.00 70.65           O  
ATOM   4421  CB  LYS A 321     138.227 149.975 226.558  1.00 67.47           C  
ATOM   4422  CG  LYS A 321     138.410 151.131 227.524  1.00 68.92           C  
ATOM   4423  CD  LYS A 321     137.333 151.129 228.593  1.00 69.69           C  
ATOM   4424  CE  LYS A 321     136.359 152.275 228.391  1.00 69.73           C  
ATOM   4425  NZ  LYS A 321     136.135 153.044 229.645  1.00 70.73           N1+
ATOM   4426  H   LYS A 321     139.399 151.315 224.744  1.00  0.00           H  
ATOM   4427  HA  LYS A 321     140.283 149.394 226.658  1.00  0.00           H  
ATOM   4428  HB3 LYS A 321     137.766 149.137 227.081  1.00  0.00           H  
ATOM   4429  HB2 LYS A 321     137.505 150.256 225.792  1.00  0.00           H  
ATOM   4430  HG3 LYS A 321     138.374 152.072 226.975  1.00  0.00           H  
ATOM   4431  HG2 LYS A 321     139.390 151.058 227.996  1.00  0.00           H  
ATOM   4432  HD3 LYS A 321     137.797 151.216 229.576  1.00  0.00           H  
ATOM   4433  HD2 LYS A 321     136.792 150.183 228.561  1.00  0.00           H  
ATOM   4434  HE3 LYS A 321     135.408 151.883 228.031  1.00  0.00           H  
ATOM   4435  HE2 LYS A 321     136.741 152.943 227.619  1.00  0.00           H  
ATOM   4436  HZ1 LYS A 321     137.012 153.429 229.966  1.00  0.00           H  
ATOM   4437  HZ2 LYS A 321     135.483 153.795 229.468  1.00  0.00           H  
ATOM   4438  HZ3 LYS A 321     135.758 152.431 230.354  1.00  0.00           H  
ATOM   4439  N   ASN A 322     138.752 148.148 224.011  1.00 66.85           N  
ATOM   4440  CA  ASN A 322     138.452 146.915 223.296  1.00 63.57           C  
ATOM   4441  C   ASN A 322     139.664 146.325 222.587  1.00 64.95           C  
ATOM   4442  O   ASN A 322     139.490 145.460 221.720  1.00 67.35           O  
ATOM   4443  CB  ASN A 322     137.326 147.154 222.289  1.00 65.83           C  
ATOM   4444  CG  ASN A 322     136.098 147.770 222.925  1.00 69.89           C  
ATOM   4445  OD1 ASN A 322     135.758 147.465 224.067  1.00 71.15           O  
ATOM   4446  ND2 ASN A 322     135.425 148.644 222.187  1.00 68.84           N  
ATOM   4447  H   ASN A 322     138.522 149.021 223.557  1.00  0.00           H  
ATOM   4448  HA  ASN A 322     138.101 146.183 224.023  1.00  0.00           H  
ATOM   4449  HB2 ASN A 322     137.055 146.209 221.818  1.00  0.00           H  
ATOM   4450  HB3 ASN A 322     137.685 147.804 221.491  1.00  0.00           H  
ATOM   4451 HD21 ASN A 322     134.597 149.087 222.559  1.00  0.00           H  
ATOM   4452 HD22 ASN A 322     135.741 148.866 221.254  1.00  0.00           H  
ATOM   4453  N   LYS A 323     140.872 146.769 222.936  1.00 63.06           N  
ATOM   4454  CA  LYS A 323     142.110 146.259 222.344  1.00 63.97           C  
ATOM   4455  C   LYS A 323     142.117 146.424 220.826  1.00 63.76           C  
ATOM   4456  O   LYS A 323     142.505 145.519 220.086  1.00 65.99           O  
ATOM   4457  CB  LYS A 323     142.349 144.798 222.731  1.00 65.75           C  
ATOM   4458  CG  LYS A 323     143.015 144.613 224.083  1.00 65.86           C  
ATOM   4459  CD  LYS A 323     142.929 143.168 224.545  1.00 66.07           C  
ATOM   4460  CE  LYS A 323     141.541 142.838 225.070  1.00 65.78           C  
ATOM   4461  NZ  LYS A 323     141.386 143.210 226.502  1.00 65.87           N1+
ATOM   4462  H   LYS A 323     140.962 147.489 223.638  1.00  0.00           H  
ATOM   4463  HA  LYS A 323     142.936 146.847 222.745  1.00  0.00           H  
ATOM   4464  HB3 LYS A 323     142.952 144.315 221.962  1.00  0.00           H  
ATOM   4465  HB2 LYS A 323     141.400 144.261 222.719  1.00  0.00           H  
ATOM   4466  HG3 LYS A 323     142.532 145.258 224.817  1.00  0.00           H  
ATOM   4467  HG2 LYS A 323     144.061 144.911 224.016  1.00  0.00           H  
ATOM   4468  HD3 LYS A 323     143.665 142.994 225.330  1.00  0.00           H  
ATOM   4469  HD2 LYS A 323     143.169 142.506 223.713  1.00  0.00           H  
ATOM   4470  HE3 LYS A 323     141.352 141.771 224.950  1.00  0.00           H  
ATOM   4471  HE2 LYS A 323     140.794 143.364 224.476  1.00  0.00           H  
ATOM   4472  HZ1 LYS A 323     141.417 144.215 226.594  1.00  0.00           H  
ATOM   4473  HZ2 LYS A 323     140.500 142.868 226.845  1.00  0.00           H  
ATOM   4474  HZ3 LYS A 323     142.136 142.800 227.040  1.00  0.00           H  
ATOM   4475  N   ILE A 324     141.686 147.587 220.359  1.00 61.26           N  
ATOM   4476  CA  ILE A 324     141.666 147.925 218.940  1.00 57.29           C  
ATOM   4477  C   ILE A 324     142.680 149.040 218.708  1.00 60.89           C  
ATOM   4478  O   ILE A 324     142.575 150.102 219.335  1.00 62.80           O  
ATOM   4479  CB  ILE A 324     140.265 148.351 218.474  1.00 57.09           C  
ATOM   4480  CG1 ILE A 324     139.348 147.133 218.361  1.00 59.48           C  
ATOM   4481  CG2 ILE A 324     140.346 149.080 217.147  1.00 58.29           C  
ATOM   4482  CD1 ILE A 324     137.879 147.463 218.502  1.00 63.02           C  
ATOM   4483  H   ILE A 324     141.349 148.294 220.997  1.00  0.00           H  
ATOM   4484  HA  ILE A 324     141.973 147.049 218.368  1.00  0.00           H  
ATOM   4485  HB  ILE A 324     139.846 149.031 219.216  1.00  0.00           H  
ATOM   4486 HG13 ILE A 324     139.628 146.398 219.116  1.00  0.00           H  
ATOM   4487 HG12 ILE A 324     139.518 146.640 217.404  1.00  0.00           H  
ATOM   4488 HG21 ILE A 324     139.345 149.374 216.832  1.00  0.00           H  
ATOM   4489 HG22 ILE A 324     140.968 149.969 217.257  1.00  0.00           H  
ATOM   4490 HG23 ILE A 324     140.784 148.422 216.396  1.00  0.00           H  
ATOM   4491 HD11 ILE A 324     137.291 146.550 218.411  1.00  0.00           H  
ATOM   4492 HD12 ILE A 324     137.700 147.914 219.478  1.00  0.00           H  
ATOM   4493 HD13 ILE A 324     137.586 148.163 217.719  1.00  0.00           H  
ATOM   4494  N   PRO A 325     143.673 148.845 217.842  1.00 53.32           N  
ATOM   4495  CA  PRO A 325     144.631 149.921 217.569  1.00 52.61           C  
ATOM   4496  C   PRO A 325     143.949 151.122 216.933  1.00 53.46           C  
ATOM   4497  O   PRO A 325     142.988 150.990 216.174  1.00 61.63           O  
ATOM   4498  CB  PRO A 325     145.633 149.270 216.610  1.00 53.86           C  
ATOM   4499  CG  PRO A 325     144.899 148.123 216.010  1.00 53.25           C  
ATOM   4500  CD  PRO A 325     143.967 147.629 217.068  1.00 53.49           C  
ATOM   4501  HA  PRO A 325     145.133 150.219 218.490  1.00  0.00           H  
ATOM   4502  HB3 PRO A 325     146.486 148.896 217.177  1.00  0.00           H  
ATOM   4503  HB2 PRO A 325     145.897 149.980 215.826  1.00  0.00           H  
ATOM   4504  HG3 PRO A 325     145.607 147.334 215.754  1.00  0.00           H  
ATOM   4505  HG2 PRO A 325     144.322 148.471 215.153  1.00  0.00           H  
ATOM   4506  HD2 PRO A 325     143.050 147.270 216.600  1.00  0.00           H  
ATOM   4507  HD3 PRO A 325     144.491 146.916 217.704  1.00  0.00           H  
ATOM   4508  N   CYS A 326     144.461 152.307 217.256  1.00 55.93           N  
ATOM   4509  CA  CYS A 326     143.898 153.559 216.775  1.00 57.54           C  
ATOM   4510  C   CYS A 326     144.978 154.380 216.089  1.00 57.59           C  
ATOM   4511  O   CYS A 326     146.134 154.385 216.521  1.00 62.24           O  
ATOM   4512  CB  CYS A 326     143.278 154.369 217.920  1.00 60.78           C  
ATOM   4513  SG  CYS A 326     142.332 153.387 219.103  1.00 70.66           S  
ATOM   4514  H   CYS A 326     145.271 152.360 217.857  1.00  0.00           H  
ATOM   4515  HA  CYS A 326     143.119 153.333 216.047  1.00  0.00           H  
ATOM   4516  HB2 CYS A 326     142.639 155.149 217.506  1.00  0.00           H  
ATOM   4517  HB3 CYS A 326     144.064 154.910 218.447  1.00  0.00           H  
ATOM   4518  HG  CYS A 326     143.129 152.472 219.662  1.00  0.00           H  
ATOM   4519  N   VAL A 327     144.594 155.073 215.022  1.00 56.55           N  
ATOM   4520  CA  VAL A 327     145.499 155.922 214.257  1.00 57.74           C  
ATOM   4521  C   VAL A 327     144.977 157.349 214.332  1.00 55.97           C  
ATOM   4522  O   VAL A 327     143.828 157.616 213.957  1.00 55.09           O  
ATOM   4523  CB  VAL A 327     145.624 155.459 212.797  1.00 57.31           C  
ATOM   4524  CG1 VAL A 327     146.668 156.285 212.067  1.00 58.30           C  
ATOM   4525  CG2 VAL A 327     145.973 153.983 212.739  1.00 55.62           C  
ATOM   4526  H   VAL A 327     143.636 155.025 214.707  1.00  0.00           H  
ATOM   4527  HA  VAL A 327     146.485 155.887 214.720  1.00  0.00           H  
ATOM   4528  HB  VAL A 327     144.662 155.606 212.305  1.00  0.00           H  
ATOM   4529 HG11 VAL A 327     146.744 155.945 211.034  1.00  0.00           H  
ATOM   4530 HG12 VAL A 327     146.377 157.335 212.082  1.00  0.00           H  
ATOM   4531 HG13 VAL A 327     147.633 156.169 212.560  1.00  0.00           H  
ATOM   4532 HG21 VAL A 327     146.058 153.670 211.698  1.00  0.00           H  
ATOM   4533 HG22 VAL A 327     146.922 153.813 213.248  1.00  0.00           H  
ATOM   4534 HG23 VAL A 327     145.190 153.404 213.229  1.00  0.00           H  
ATOM   4535  N   VAL A 328     145.819 158.262 214.807  1.00 62.44           N  
ATOM   4536  CA  VAL A 328     145.461 159.664 214.976  1.00 63.83           C  
ATOM   4537  C   VAL A 328     146.324 160.493 214.037  1.00 65.65           C  
ATOM   4538  O   VAL A 328     147.552 160.352 214.027  1.00 69.13           O  
ATOM   4539  CB  VAL A 328     145.641 160.126 216.434  1.00 64.42           C  
ATOM   4540  CG1 VAL A 328     144.337 159.986 217.196  1.00 67.77           C  
ATOM   4541  CG2 VAL A 328     146.737 159.328 217.110  1.00 64.53           C  
ATOM   4542  H   VAL A 328     146.757 157.996 215.070  1.00  0.00           H  
ATOM   4543  HA  VAL A 328     144.416 159.794 214.695  1.00  0.00           H  
ATOM   4544  HB  VAL A 328     145.929 161.177 216.431  1.00  0.00           H  
ATOM   4545 HG11 VAL A 328     144.480 160.316 218.225  1.00  0.00           H  
ATOM   4546 HG12 VAL A 328     143.571 160.599 216.721  1.00  0.00           H  
ATOM   4547 HG13 VAL A 328     144.022 158.942 217.190  1.00  0.00           H  
ATOM   4548 HG21 VAL A 328     146.852 159.667 218.140  1.00  0.00           H  
ATOM   4549 HG22 VAL A 328     146.474 158.270 217.103  1.00  0.00           H  
ATOM   4550 HG23 VAL A 328     147.675 159.472 216.574  1.00  0.00           H  
ATOM   4551  N   VAL A 329     145.683 161.352 213.254  1.00 68.07           N  
ATOM   4552  CA  VAL A 329     146.378 162.181 212.277  1.00 69.16           C  
ATOM   4553  C   VAL A 329     146.789 163.482 212.951  1.00 73.80           C  
ATOM   4554  O   VAL A 329     145.943 164.215 213.475  1.00 76.77           O  
ATOM   4555  CB  VAL A 329     145.495 162.450 211.050  1.00 71.76           C  
ATOM   4556  CG1 VAL A 329     146.198 163.393 210.087  1.00 73.24           C  
ATOM   4557  CG2 VAL A 329     145.136 161.145 210.362  1.00 73.28           C  
ATOM   4558  H   VAL A 329     144.680 161.448 213.324  1.00  0.00           H  
ATOM   4559  HA  VAL A 329     147.277 161.657 211.952  1.00  0.00           H  
ATOM   4560  HB  VAL A 329     144.574 162.926 211.387  1.00  0.00           H  
ATOM   4561 HG11 VAL A 329     145.559 163.573 209.223  1.00  0.00           H  
ATOM   4562 HG12 VAL A 329     146.405 164.338 210.589  1.00  0.00           H  
ATOM   4563 HG13 VAL A 329     147.135 162.945 209.758  1.00  0.00           H  
ATOM   4564 HG21 VAL A 329     144.510 161.352 209.494  1.00  0.00           H  
ATOM   4565 HG22 VAL A 329     146.047 160.641 210.040  1.00  0.00           H  
ATOM   4566 HG23 VAL A 329     144.593 160.505 211.057  1.00  0.00           H  
ATOM   4567  N   GLU A 330     148.087 163.770 212.939  1.00 82.16           N  
ATOM   4568  CA  GLU A 330     148.586 165.003 213.527  1.00 81.57           C  
ATOM   4569  C   GLU A 330     148.223 166.198 212.654  1.00 82.46           C  
ATOM   4570  O   GLU A 330     148.054 166.081 211.437  1.00 82.82           O  
ATOM   4571  CB  GLU A 330     150.101 164.931 213.713  1.00 82.10           C  
ATOM   4572  CG  GLU A 330     150.646 165.878 214.765  1.00 83.23           C  
ATOM   4573  CD  GLU A 330     152.141 166.090 214.633  1.00 85.10           C  
ATOM   4574  OE1 GLU A 330     152.674 165.886 213.523  1.00 83.67           O  
ATOM   4575  OE2 GLU A 330     152.782 166.462 215.639  1.00 85.23           O1-
ATOM   4576  H   GLU A 330     148.743 163.128 212.517  1.00  0.00           H  
ATOM   4577  HA  GLU A 330     148.122 165.134 214.505  1.00  0.00           H  
ATOM   4578  HB3 GLU A 330     150.592 165.129 212.760  1.00  0.00           H  
ATOM   4579  HB2 GLU A 330     150.386 163.909 213.964  1.00  0.00           H  
ATOM   4580  HG3 GLU A 330     150.422 165.486 215.757  1.00  0.00           H  
ATOM   4581  HG2 GLU A 330     150.136 166.838 214.688  1.00  0.00           H  
ATOM   4582  N   GLY A 331     148.104 167.360 213.291  1.00 82.63           N  
ATOM   4583  CA  GLY A 331     147.744 168.575 212.595  1.00 82.24           C  
ATOM   4584  C   GLY A 331     146.261 168.781 212.393  1.00 82.27           C  
ATOM   4585  O   GLY A 331     145.868 169.805 211.821  1.00 84.15           O  
ATOM   4586  H   GLY A 331     148.267 167.409 214.287  1.00  0.00           H  
ATOM   4587  HA2 GLY A 331     148.246 168.599 211.628  1.00  0.00           H  
ATOM   4588  HA3 GLY A 331     148.158 169.431 213.127  1.00  0.00           H  
ATOM   4589  N   SER A 332     145.424 167.847 212.843  1.00 77.99           N  
ATOM   4590  CA  SER A 332     143.982 167.971 212.688  1.00 77.68           C  
ATOM   4591  C   SER A 332     143.342 168.845 213.756  1.00 79.22           C  
ATOM   4592  O   SER A 332     142.181 169.238 213.595  1.00 78.41           O  
ATOM   4593  CB  SER A 332     143.335 166.586 212.712  1.00 77.88           C  
ATOM   4594  OG  SER A 332     144.089 165.659 211.953  1.00 79.58           O  
ATOM   4595  H   SER A 332     145.786 167.026 213.306  1.00  0.00           H  
ATOM   4596  HA  SER A 332     143.783 168.422 211.716  1.00  0.00           H  
ATOM   4597  HB2 SER A 332     142.325 166.650 212.307  1.00  0.00           H  
ATOM   4598  HB3 SER A 332     143.262 166.237 213.742  1.00  0.00           H  
ATOM   4599  HG  SER A 332     144.703 165.198 212.529  1.00  0.00           H  
ATOM   4600  N   GLY A 333     144.058 169.157 214.829  1.00 84.15           N  
ATOM   4601  CA  GLY A 333     143.488 169.920 215.915  1.00 82.39           C  
ATOM   4602  C   GLY A 333     142.574 169.073 216.779  1.00 81.98           C  
ATOM   4603  O   GLY A 333     142.444 167.857 216.611  1.00 85.43           O  
ATOM   4604  H   GLY A 333     145.021 168.860 214.897  1.00  0.00           H  
ATOM   4605  HA2 GLY A 333     142.927 170.763 215.511  1.00  0.00           H  
ATOM   4606  HA3 GLY A 333     144.289 170.331 216.529  1.00  0.00           H  
ATOM   4607  N   GLN A 334     141.934 169.749 217.730  1.00 78.00           N  
ATOM   4608  CA  GLN A 334     140.918 169.155 218.610  1.00 76.92           C  
ATOM   4609  C   GLN A 334     141.572 168.020 219.396  1.00 79.08           C  
ATOM   4610  O   GLN A 334     142.663 168.219 219.953  1.00 82.38           O  
ATOM   4611  CB  GLN A 334     139.710 168.767 217.772  1.00 77.45           C  
ATOM   4612  CG  GLN A 334     139.247 169.843 216.805  1.00 78.79           C  
ATOM   4613  CD  GLN A 334     138.497 170.962 217.493  1.00 80.93           C  
ATOM   4614  OE1 GLN A 334     137.379 170.773 217.971  1.00 81.01           O  
ATOM   4615  NE2 GLN A 334     139.109 172.138 217.546  1.00 82.05           N  
ATOM   4616  H   GLN A 334     142.137 170.727 217.878  1.00  0.00           H  
ATOM   4617  HA  GLN A 334     140.602 169.918 219.322  1.00  0.00           H  
ATOM   4618  HB2 GLN A 334     138.886 168.495 218.431  1.00  0.00           H  
ATOM   4619  HB3 GLN A 334     139.933 167.855 217.218  1.00  0.00           H  
ATOM   4620  HG3 GLN A 334     138.610 169.395 216.043  1.00  0.00           H  
ATOM   4621  HG2 GLN A 334     140.110 170.254 216.280  1.00  0.00           H  
ATOM   4622 HE21 GLN A 334     138.657 172.923 217.993  1.00  0.00           H  
ATOM   4623 HE22 GLN A 334     140.027 172.248 217.139  1.00  0.00           H  
ATOM   4624  N   ILE A 335     140.967 166.833 219.463  1.00 74.65           N  
ATOM   4625  CA  ILE A 335     141.487 165.771 220.320  1.00 73.32           C  
ATOM   4626  C   ILE A 335     142.655 165.039 219.665  1.00 76.00           C  
ATOM   4627  O   ILE A 335     143.548 164.549 220.363  1.00 78.08           O  
ATOM   4628  CB  ILE A 335     140.350 164.807 220.710  1.00 72.67           C  
ATOM   4629  CG1 ILE A 335     139.476 165.419 221.807  1.00 77.08           C  
ATOM   4630  CG2 ILE A 335     140.885 163.462 221.171  1.00 74.61           C  
ATOM   4631  CD1 ILE A 335     138.424 166.375 221.310  1.00 78.34           C  
ATOM   4632  H   ILE A 335     140.136 166.658 218.916  1.00  0.00           H  
ATOM   4633  HA  ILE A 335     141.857 166.234 221.235  1.00  0.00           H  
ATOM   4634  HB  ILE A 335     139.727 164.642 219.831  1.00  0.00           H  
ATOM   4635 HG12 ILE A 335     140.111 165.927 222.533  1.00  0.00           H  
ATOM   4636 HG13 ILE A 335     138.999 164.621 222.376  1.00  0.00           H  
ATOM   4637 HG21 ILE A 335     140.052 162.811 221.437  1.00  0.00           H  
ATOM   4638 HG22 ILE A 335     141.461 163.004 220.367  1.00  0.00           H  
ATOM   4639 HG23 ILE A 335     141.526 163.604 222.041  1.00  0.00           H  
ATOM   4640 HD11 ILE A 335     137.853 166.759 222.155  1.00  0.00           H  
ATOM   4641 HD12 ILE A 335     138.903 167.204 220.789  1.00  0.00           H  
ATOM   4642 HD13 ILE A 335     137.754 165.855 220.626  1.00  0.00           H  
ATOM   4643  N   ALA A 336     142.684 164.960 218.333  1.00 78.67           N  
ATOM   4644  CA  ALA A 336     143.755 164.229 217.660  1.00 78.04           C  
ATOM   4645  C   ALA A 336     145.119 164.825 217.987  1.00 80.86           C  
ATOM   4646  O   ALA A 336     146.061 164.102 218.333  1.00 83.29           O  
ATOM   4647  CB  ALA A 336     143.517 164.222 216.151  1.00 77.03           C  
ATOM   4648  H   ALA A 336     141.963 165.407 217.785  1.00  0.00           H  
ATOM   4649  HA  ALA A 336     143.739 163.198 218.013  1.00  0.00           H  
ATOM   4650  HB1 ALA A 336     144.321 163.675 215.658  1.00  0.00           H  
ATOM   4651  HB2 ALA A 336     142.564 163.739 215.935  1.00  0.00           H  
ATOM   4652  HB3 ALA A 336     143.496 165.247 215.781  1.00  0.00           H  
ATOM   4653  N   ASP A 337     145.240 166.151 217.896  1.00 81.83           N  
ATOM   4654  CA  ASP A 337     146.505 166.793 218.231  1.00 81.58           C  
ATOM   4655  C   ASP A 337     146.811 166.693 219.718  1.00 81.69           C  
ATOM   4656  O   ASP A 337     147.982 166.607 220.100  1.00 83.65           O  
ATOM   4657  CB  ASP A 337     146.494 168.253 217.783  1.00 82.74           C  
ATOM   4658  CG  ASP A 337     147.045 168.434 216.383  1.00 85.39           C  
ATOM   4659  OD1 ASP A 337     148.283 168.487 216.234  1.00 84.75           O  
ATOM   4660  OD2 ASP A 337     146.243 168.512 215.432  1.00 85.48           O1-
ATOM   4661  H   ASP A 337     144.455 166.710 217.595  1.00  0.00           H  
ATOM   4662  HA  ASP A 337     147.298 166.279 217.688  1.00  0.00           H  
ATOM   4663  HB3 ASP A 337     147.078 168.851 218.482  1.00  0.00           H  
ATOM   4664  HB2 ASP A 337     145.475 168.637 217.824  1.00  0.00           H  
ATOM   4665  N   VAL A 338     145.782 166.695 220.568  1.00 77.10           N  
ATOM   4666  CA  VAL A 338     146.004 166.508 221.999  1.00 77.17           C  
ATOM   4667  C   VAL A 338     146.637 165.147 222.260  1.00 78.66           C  
ATOM   4668  O   VAL A 338     147.615 165.027 223.007  1.00 81.13           O  
ATOM   4669  CB  VAL A 338     144.683 166.674 222.772  1.00 76.86           C  
ATOM   4670  CG1 VAL A 338     144.833 166.170 224.198  1.00 79.29           C  
ATOM   4671  CG2 VAL A 338     144.244 168.127 222.764  1.00 77.19           C  
ATOM   4672  H   VAL A 338     144.842 166.826 220.223  1.00  0.00           H  
ATOM   4673  HA  VAL A 338     146.697 167.277 222.340  1.00  0.00           H  
ATOM   4674  HB  VAL A 338     143.916 166.080 222.275  1.00  0.00           H  
ATOM   4675 HG11 VAL A 338     143.890 166.295 224.729  1.00  0.00           H  
ATOM   4676 HG12 VAL A 338     145.104 165.114 224.184  1.00  0.00           H  
ATOM   4677 HG13 VAL A 338     145.613 166.738 224.705  1.00  0.00           H  
ATOM   4678 HG21 VAL A 338     143.309 168.228 223.315  1.00  0.00           H  
ATOM   4679 HG22 VAL A 338     145.011 168.741 223.236  1.00  0.00           H  
ATOM   4680 HG23 VAL A 338     144.097 168.457 221.736  1.00  0.00           H  
ATOM   4681  N   ILE A 339     146.095 164.104 221.631  1.00 75.23           N  
ATOM   4682  CA  ILE A 339     146.633 162.760 221.806  1.00 75.29           C  
ATOM   4683  C   ILE A 339     148.039 162.667 221.228  1.00 75.99           C  
ATOM   4684  O   ILE A 339     148.922 162.027 221.811  1.00 78.27           O  
ATOM   4685  CB  ILE A 339     145.689 161.721 221.174  1.00 74.60           C  
ATOM   4686  CG1 ILE A 339     144.310 161.786 221.833  1.00 74.70           C  
ATOM   4687  CG2 ILE A 339     146.273 160.324 221.300  1.00 75.92           C  
ATOM   4688  CD1 ILE A 339     143.429 160.600 221.526  1.00 75.31           C  
ATOM   4689  H   ILE A 339     145.300 164.238 221.023  1.00  0.00           H  
ATOM   4690  HA  ILE A 339     146.693 162.556 222.875  1.00  0.00           H  
ATOM   4691  HB  ILE A 339     145.577 161.955 220.115  1.00  0.00           H  
ATOM   4692 HG13 ILE A 339     143.805 162.701 221.524  1.00  0.00           H  
ATOM   4693 HG12 ILE A 339     144.429 161.878 222.913  1.00  0.00           H  
ATOM   4694 HG21 ILE A 339     145.592 159.603 220.848  1.00  0.00           H  
ATOM   4695 HG22 ILE A 339     147.235 160.284 220.789  1.00  0.00           H  
ATOM   4696 HG23 ILE A 339     146.411 160.081 222.354  1.00  0.00           H  
ATOM   4697 HD11 ILE A 339     142.469 160.720 222.029  1.00  0.00           H  
ATOM   4698 HD12 ILE A 339     143.269 160.534 220.450  1.00  0.00           H  
ATOM   4699 HD13 ILE A 339     143.911 159.688 221.877  1.00  0.00           H  
ATOM   4700  N   ALA A 340     148.268 163.295 220.072  1.00 78.78           N  
ATOM   4701  CA  ALA A 340     149.601 163.276 219.477  1.00 80.13           C  
ATOM   4702  C   ALA A 340     150.623 163.936 220.393  1.00 81.27           C  
ATOM   4703  O   ALA A 340     151.721 163.404 220.599  1.00 83.32           O  
ATOM   4704  CB  ALA A 340     149.577 163.966 218.114  1.00 81.10           C  
ATOM   4705  H   ALA A 340     147.518 163.785 219.606  1.00  0.00           H  
ATOM   4706  HA  ALA A 340     149.895 162.237 219.329  1.00  0.00           H  
ATOM   4707  HB1 ALA A 340     150.576 163.946 217.679  1.00  0.00           H  
ATOM   4708  HB2 ALA A 340     148.884 163.444 217.454  1.00  0.00           H  
ATOM   4709  HB3 ALA A 340     149.254 165.000 218.235  1.00  0.00           H  
ATOM   4710  N   SER A 341     150.276 165.092 220.963  1.00 79.93           N  
ATOM   4711  CA  SER A 341     151.183 165.769 221.881  1.00 79.96           C  
ATOM   4712  C   SER A 341     151.414 164.941 223.138  1.00 80.18           C  
ATOM   4713  O   SER A 341     152.540 164.864 223.642  1.00 80.62           O  
ATOM   4714  CB  SER A 341     150.628 167.146 222.242  1.00 79.44           C  
ATOM   4715  OG  SER A 341     150.415 167.929 221.081  1.00 78.66           O  
ATOM   4716  H   SER A 341     149.377 165.506 220.759  1.00  0.00           H  
ATOM   4717  HA  SER A 341     152.141 165.906 221.379  1.00  0.00           H  
ATOM   4718  HB2 SER A 341     151.329 167.658 222.902  1.00  0.00           H  
ATOM   4719  HB3 SER A 341     149.686 167.029 222.778  1.00  0.00           H  
ATOM   4720  HG  SER A 341     149.629 167.619 220.625  1.00  0.00           H  
ATOM   4721  N   LEU A 342     150.358 164.312 223.659  1.00 80.17           N  
ATOM   4722  CA  LEU A 342     150.496 163.523 224.878  1.00 80.20           C  
ATOM   4723  C   LEU A 342     151.389 162.308 224.658  1.00 81.12           C  
ATOM   4724  O   LEU A 342     152.204 161.968 225.522  1.00 84.10           O  
ATOM   4725  CB  LEU A 342     149.120 163.097 225.385  1.00 80.61           C  
ATOM   4726  CG  LEU A 342     148.540 163.930 226.530  1.00 83.08           C  
ATOM   4727  CD1 LEU A 342     149.311 163.684 227.817  1.00 82.55           C  
ATOM   4728  CD2 LEU A 342     148.536 165.409 226.179  1.00 82.24           C  
ATOM   4729  H   LEU A 342     149.456 164.381 223.209  1.00  0.00           H  
ATOM   4730  HA  LEU A 342     150.959 164.151 225.639  1.00  0.00           H  
ATOM   4731  HB3 LEU A 342     149.156 162.050 225.685  1.00  0.00           H  
ATOM   4732  HB2 LEU A 342     148.416 163.091 224.553  1.00  0.00           H  
ATOM   4733  HG  LEU A 342     147.508 163.617 226.688  1.00  0.00           H  
ATOM   4734 HD11 LEU A 342     148.883 164.286 228.619  1.00  0.00           H  
ATOM   4735 HD12 LEU A 342     149.249 162.629 228.083  1.00  0.00           H  
ATOM   4736 HD13 LEU A 342     150.355 163.961 227.674  1.00  0.00           H  
ATOM   4737 HD21 LEU A 342     148.119 165.979 227.009  1.00  0.00           H  
ATOM   4738 HD22 LEU A 342     149.557 165.740 225.988  1.00  0.00           H  
ATOM   4739 HD23 LEU A 342     147.929 165.570 225.288  1.00  0.00           H  
ATOM   4740  N   VAL A 343     151.250 161.636 223.513  1.00 80.63           N  
ATOM   4741  CA  VAL A 343     152.093 160.475 223.245  1.00 81.76           C  
ATOM   4742  C   VAL A 343     153.495 160.874 222.810  1.00 82.54           C  
ATOM   4743  O   VAL A 343     154.420 160.058 222.911  1.00 82.79           O  
ATOM   4744  CB  VAL A 343     151.469 159.552 222.184  1.00 82.45           C  
ATOM   4745  CG1 VAL A 343     150.068 159.130 222.600  1.00 83.31           C  
ATOM   4746  CG2 VAL A 343     151.451 160.229 220.826  1.00 81.48           C  
ATOM   4747  H   VAL A 343     150.563 161.931 222.834  1.00  0.00           H  
ATOM   4748  HA  VAL A 343     152.181 159.906 224.171  1.00  0.00           H  
ATOM   4749  HB  VAL A 343     152.085 158.656 222.109  1.00  0.00           H  
ATOM   4750 HG11 VAL A 343     149.643 158.478 221.837  1.00  0.00           H  
ATOM   4751 HG12 VAL A 343     150.116 158.596 223.549  1.00  0.00           H  
ATOM   4752 HG13 VAL A 343     149.440 160.014 222.712  1.00  0.00           H  
ATOM   4753 HG21 VAL A 343     151.006 159.558 220.091  1.00  0.00           H  
ATOM   4754 HG22 VAL A 343     150.864 161.145 220.884  1.00  0.00           H  
ATOM   4755 HG23 VAL A 343     152.471 160.470 220.526  1.00  0.00           H  
ATOM   4756  N   GLU A 344     153.683 162.104 222.324  1.00 86.86           N  
ATOM   4757  CA  GLU A 344     155.022 162.549 221.954  1.00 87.18           C  
ATOM   4758  C   GLU A 344     155.927 162.657 223.175  1.00 86.57           C  
ATOM   4759  O   GLU A 344     157.105 162.285 223.117  1.00 86.71           O  
ATOM   4760  CB  GLU A 344     154.946 163.888 221.221  1.00 86.12           C  
ATOM   4761  CG  GLU A 344     156.256 164.394 220.571  1.00  0.00           C  
ATOM   4762  CD  GLU A 344     156.806 163.486 219.465  1.00  0.00           C  
ATOM   4763  OE1 GLU A 344     156.002 162.783 218.816  1.00  0.00           O  
ATOM   4764  OE2 GLU A 344     158.039 163.516 219.271  1.00  0.00           O1-
ATOM   4765  H   GLU A 344     152.897 162.728 222.212  1.00  0.00           H  
ATOM   4766  HA  GLU A 344     155.451 161.812 221.275  1.00  0.00           H  
ATOM   4767  HB2 GLU A 344     154.191 163.825 220.438  1.00  0.00           H  
ATOM   4768  HB3 GLU A 344     154.583 164.657 221.904  1.00  0.00           H  
ATOM   4769  HG2 GLU A 344     156.081 165.375 220.130  1.00  0.00           H  
ATOM   4770  HG3 GLU A 344     157.027 164.537 221.328  1.00  0.00           H  
ATOM   4771  N   VAL A 345     155.395 163.159 224.288  1.00 85.68           N  
ATOM   4772  CA  VAL A 345     156.180 163.352 225.502  1.00 85.65           C  
ATOM   4773  C   VAL A 345     156.312 162.029 226.243  1.00 85.19           C  
ATOM   4774  O   VAL A 345     155.609 161.060 225.938  1.00 85.07           O  
ATOM   4775  CB  VAL A 345     155.552 164.428 226.406  1.00 85.90           C  
ATOM   4776  CG1 VAL A 345     155.102 165.620 225.577  1.00 85.12           C  
ATOM   4777  CG2 VAL A 345     154.387 163.847 227.191  1.00 84.21           C  
ATOM   4778  H   VAL A 345     154.419 163.419 224.309  1.00  0.00           H  
ATOM   4779  HA  VAL A 345     157.178 163.685 225.215  1.00  0.00           H  
ATOM   4780  HB  VAL A 345     156.309 164.767 227.114  1.00  0.00           H  
ATOM   4781 HG11 VAL A 345     154.660 166.372 226.231  1.00  0.00           H  
ATOM   4782 HG12 VAL A 345     155.961 166.048 225.060  1.00  0.00           H  
ATOM   4783 HG13 VAL A 345     154.362 165.296 224.845  1.00  0.00           H  
ATOM   4784 HG21 VAL A 345     153.954 164.620 227.825  1.00  0.00           H  
ATOM   4785 HG22 VAL A 345     153.629 163.479 226.499  1.00  0.00           H  
ATOM   4786 HG23 VAL A 345     154.741 163.024 227.812  1.00  0.00           H  
ATOM   4787  N   GLU A 346     157.218 161.982 227.215  1.00 89.06           N  
ATOM   4788  CA  GLU A 346     157.443 160.806 228.048  1.00 89.89           C  
ATOM   4789  C   GLU A 346     157.516 161.201 229.515  1.00 90.55           C  
ATOM   4790  O   GLU A 346     158.365 160.716 230.269  1.00 89.69           O  
ATOM   4791  CB  GLU A 346     158.709 160.067 227.622  1.00 89.23           C  
ATOM   4792  CG  GLU A 346     158.732 159.631 226.138  1.00  0.00           C  
ATOM   4793  CD  GLU A 346     159.972 158.823 225.752  1.00  0.00           C  
ATOM   4794  OE1 GLU A 346     160.979 158.886 226.489  1.00  0.00           O  
ATOM   4795  OE2 GLU A 346     159.902 158.150 224.703  1.00  0.00           O1-
ATOM   4796  H   GLU A 346     157.794 162.789 227.408  1.00  0.00           H  
ATOM   4797  HA  GLU A 346     156.596 160.132 227.919  1.00  0.00           H  
ATOM   4798  HB2 GLU A 346     159.580 160.692 227.827  1.00  0.00           H  
ATOM   4799  HB3 GLU A 346     158.829 159.176 228.242  1.00  0.00           H  
ATOM   4800  HG2 GLU A 346     157.845 159.037 225.915  1.00  0.00           H  
ATOM   4801  HG3 GLU A 346     158.695 160.500 225.481  1.00  0.00           H  
ATOM   4802  N   ASP A 347     156.624 162.090 229.940  1.00 97.85           N  
ATOM   4803  CA  ASP A 347     156.602 162.567 231.316  1.00 97.54           C  
ATOM   4804  C   ASP A 347     155.872 161.555 232.198  1.00 97.48           C  
ATOM   4805  O   ASP A 347     155.593 160.423 231.794  1.00 97.15           O  
ATOM   4806  CB  ASP A 347     155.964 163.951 231.384  1.00 97.12           C  
ATOM   4807  CG  ASP A 347     156.576 164.988 230.434  1.00  0.00           C  
ATOM   4808  OD1 ASP A 347     157.796 164.897 230.169  1.00  0.00           O  
ATOM   4809  OD2 ASP A 347     155.829 165.913 230.053  1.00  0.00           O1-
ATOM   4810  H   ASP A 347     155.933 162.457 229.301  1.00  0.00           H  
ATOM   4811  HA  ASP A 347     157.631 162.647 231.667  1.00  0.00           H  
ATOM   4812  HB2 ASP A 347     154.903 163.862 231.144  1.00  0.00           H  
ATOM   4813  HB3 ASP A 347     156.037 164.363 232.391  1.00  0.00           H  
ATOM   4814  N   ALA A 348     155.553 161.960 233.425  1.00 99.83           N  
ATOM   4815  CA  ALA A 348     154.861 161.102 234.377  1.00100.24           C  
ATOM   4816  C   ALA A 348     153.355 161.056 234.151  1.00100.76           C  
ATOM   4817  O   ALA A 348     152.642 160.470 234.974  1.00100.37           O  
ATOM   4818  CB  ALA A 348     155.156 161.558 235.808  1.00 99.52           C  
ATOM   4819  H   ALA A 348     155.791 162.894 233.726  1.00  0.00           H  
ATOM   4820  HA  ALA A 348     155.249 160.090 234.260  1.00  0.00           H  
ATOM   4821  HB1 ALA A 348     154.634 160.910 236.511  1.00  0.00           H  
ATOM   4822  HB2 ALA A 348     156.229 161.504 235.993  1.00  0.00           H  
ATOM   4823  HB3 ALA A 348     154.816 162.585 235.940  1.00  0.00           H  
ATOM   4824  N   LEU A 349     152.863 161.662 233.069  1.00100.09           N  
ATOM   4825  CA  LEU A 349     151.441 161.665 232.724  1.00 99.85           C  
ATOM   4826  C   LEU A 349     150.607 162.305 233.836  1.00 99.55           C  
ATOM   4827  O   LEU A 349     149.714 161.689 234.421  1.00 99.53           O  
ATOM   4828  CB  LEU A 349     150.951 160.247 232.408  1.00100.58           C  
ATOM   4829  CG  LEU A 349     149.708 160.132 231.523  1.00100.89           C  
ATOM   4830  CD1 LEU A 349     149.856 160.984 230.273  1.00 99.50           C  
ATOM   4831  CD2 LEU A 349     149.444 158.679 231.161  1.00 99.99           C  
ATOM   4832  H   LEU A 349     153.482 162.151 232.439  1.00  0.00           H  
ATOM   4833  HA  LEU A 349     151.317 162.269 231.825  1.00  0.00           H  
ATOM   4834  HB3 LEU A 349     150.778 159.711 233.341  1.00  0.00           H  
ATOM   4835  HB2 LEU A 349     151.765 159.678 231.959  1.00  0.00           H  
ATOM   4836  HG  LEU A 349     148.853 160.503 232.088  1.00  0.00           H  
ATOM   4837 HD11 LEU A 349     148.961 160.887 229.659  1.00  0.00           H  
ATOM   4838 HD12 LEU A 349     149.989 162.028 230.558  1.00  0.00           H  
ATOM   4839 HD13 LEU A 349     150.724 160.649 229.705  1.00  0.00           H  
ATOM   4840 HD21 LEU A 349     148.556 158.616 230.531  1.00  0.00           H  
ATOM   4841 HD22 LEU A 349     150.301 158.277 230.621  1.00  0.00           H  
ATOM   4842 HD23 LEU A 349     149.285 158.100 232.071  1.00  0.00           H  
ATOM   4843  N   THR A 350     150.918 163.565 234.118  1.00 99.10           N  
ATOM   4844  CA  THR A 350     150.187 164.330 235.114  1.00100.25           C  
ATOM   4845  C   THR A 350     148.966 164.995 234.486  1.00100.47           C  
ATOM   4846  O   THR A 350     148.888 165.190 233.271  1.00 99.89           O  
ATOM   4847  CB  THR A 350     151.087 165.385 235.759  1.00100.05           C  
ATOM   4848  OG1 THR A 350     150.448 165.913 236.928  1.00100.17           O  
ATOM   4849  CG2 THR A 350     151.370 166.520 234.784  1.00 98.50           C  
ATOM   4850  H   THR A 350     151.681 164.017 233.635  1.00  0.00           H  
ATOM   4851  HA  THR A 350     149.846 163.646 235.891  1.00  0.00           H  
ATOM   4852  HB  THR A 350     152.030 164.920 236.048  1.00  0.00           H  
ATOM   4853  HG1 THR A 350     150.679 165.376 237.690  1.00  0.00           H  
ATOM   4854 HG21 THR A 350     152.012 167.259 235.263  1.00  0.00           H  
ATOM   4855 HG22 THR A 350     151.870 166.124 233.900  1.00  0.00           H  
ATOM   4856 HG23 THR A 350     150.431 166.990 234.490  1.00  0.00           H  
ATOM   4857  N   SER A 351     147.999 165.337 235.339  1.00 96.08           N  
ATOM   4858  CA  SER A 351     146.780 165.973 234.852  1.00 94.66           C  
ATOM   4859  C   SER A 351     147.034 167.402 234.391  1.00 94.39           C  
ATOM   4860  O   SER A 351     146.301 167.915 233.538  1.00 95.45           O  
ATOM   4861  CB  SER A 351     145.705 165.952 235.938  1.00 94.58           C  
ATOM   4862  OG  SER A 351     144.777 167.006 235.754  1.00 95.08           O  
ATOM   4863  H   SER A 351     148.109 165.156 236.326  1.00  0.00           H  
ATOM   4864  HA  SER A 351     146.414 165.400 234.000  1.00  0.00           H  
ATOM   4865  HB3 SER A 351     146.176 166.049 236.916  1.00  0.00           H  
ATOM   4866  HB2 SER A 351     145.180 164.997 235.910  1.00  0.00           H  
ATOM   4867  HG  SER A 351     145.237 167.848 235.792  1.00  0.00           H  
ATOM   4868  N   SER A 352     148.059 168.057 234.941  1.00 93.41           N  
ATOM   4869  CA  SER A 352     148.354 169.432 234.550  1.00 94.10           C  
ATOM   4870  C   SER A 352     148.761 169.516 233.084  1.00 95.18           C  
ATOM   4871  O   SER A 352     148.324 170.420 232.363  1.00 94.68           O  
ATOM   4872  CB  SER A 352     149.450 170.007 235.445  1.00 95.36           C  
ATOM   4873  OG  SER A 352     148.899 170.595 236.611  1.00 95.51           O  
ATOM   4874  H   SER A 352     148.637 167.601 235.633  1.00  0.00           H  
ATOM   4875  HA  SER A 352     147.452 170.028 234.689  1.00  0.00           H  
ATOM   4876  HB3 SER A 352     150.014 170.758 234.892  1.00  0.00           H  
ATOM   4877  HB2 SER A 352     150.139 169.212 235.730  1.00  0.00           H  
ATOM   4878  HG  SER A 352     148.303 171.305 236.361  1.00  0.00           H  
ATOM   4879  N   ALA A 353     149.597 168.582 232.625  1.00 96.22           N  
ATOM   4880  CA  ALA A 353     150.021 168.593 231.229  1.00 95.67           C  
ATOM   4881  C   ALA A 353     148.847 168.340 230.292  1.00 95.52           C  
ATOM   4882  O   ALA A 353     148.728 168.983 229.242  1.00 95.64           O  
ATOM   4883  CB  ALA A 353     151.120 167.556 231.005  1.00 94.57           C  
ATOM   4884  H   ALA A 353     149.940 167.862 233.245  1.00  0.00           H  
ATOM   4885  HA  ALA A 353     150.430 169.578 231.005  1.00  0.00           H  
ATOM   4886  HB1 ALA A 353     151.429 167.573 229.960  1.00  0.00           H  
ATOM   4887  HB2 ALA A 353     151.975 167.789 231.640  1.00  0.00           H  
ATOM   4888  HB3 ALA A 353     150.742 166.565 231.255  1.00  0.00           H  
ATOM   4889  N   VAL A 354     147.968 167.403 230.656  1.00 92.57           N  
ATOM   4890  CA  VAL A 354     146.805 167.116 229.822  1.00 91.62           C  
ATOM   4891  C   VAL A 354     145.877 168.322 229.770  1.00 90.43           C  
ATOM   4892  O   VAL A 354     145.333 168.659 228.712  1.00 90.23           O  
ATOM   4893  CB  VAL A 354     146.076 165.860 230.332  1.00 91.44           C  
ATOM   4894  CG1 VAL A 354     145.048 165.399 229.314  1.00 91.74           C  
ATOM   4895  CG2 VAL A 354     147.071 164.752 230.625  1.00 91.82           C  
ATOM   4896  H   VAL A 354     148.106 166.887 231.514  1.00  0.00           H  
ATOM   4897  HA  VAL A 354     147.156 166.916 228.810  1.00  0.00           H  
ATOM   4898  HB  VAL A 354     145.558 166.113 231.257  1.00  0.00           H  
ATOM   4899 HG11 VAL A 354     144.540 164.510 229.687  1.00  0.00           H  
ATOM   4900 HG12 VAL A 354     144.318 166.192 229.149  1.00  0.00           H  
ATOM   4901 HG13 VAL A 354     145.547 165.164 228.374  1.00  0.00           H  
ATOM   4902 HG21 VAL A 354     146.539 163.871 230.985  1.00  0.00           H  
ATOM   4903 HG22 VAL A 354     147.615 164.501 229.714  1.00  0.00           H  
ATOM   4904 HG23 VAL A 354     147.775 165.087 231.387  1.00  0.00           H  
ATOM   4905  N   LYS A 355     145.679 168.988 230.910  1.00 89.02           N  
ATOM   4906  CA  LYS A 355     144.850 170.189 230.926  1.00 89.18           C  
ATOM   4907  C   LYS A 355     145.465 171.294 230.076  1.00 90.64           C  
ATOM   4908  O   LYS A 355     144.751 172.011 229.364  1.00 91.28           O  
ATOM   4909  CB  LYS A 355     144.645 170.666 232.363  1.00 89.29           C  
ATOM   4910  CG  LYS A 355     143.519 171.709 232.529  1.00  0.00           C  
ATOM   4911  CD  LYS A 355     143.046 171.910 233.983  1.00  0.00           C  
ATOM   4912  CE  LYS A 355     142.292 170.703 234.577  1.00  0.00           C  
ATOM   4913  NZ  LYS A 355     141.673 171.035 235.872  1.00  0.00           N1+
ATOM   4914  H   LYS A 355     146.104 168.661 231.766  1.00  0.00           H  
ATOM   4915  HA  LYS A 355     143.876 169.938 230.507  1.00  0.00           H  
ATOM   4916  HB2 LYS A 355     144.380 169.788 232.951  1.00  0.00           H  
ATOM   4917  HB3 LYS A 355     145.578 171.034 232.794  1.00  0.00           H  
ATOM   4918  HG2 LYS A 355     143.863 172.667 232.136  1.00  0.00           H  
ATOM   4919  HG3 LYS A 355     142.663 171.432 231.912  1.00  0.00           H  
ATOM   4920  HD2 LYS A 355     143.906 172.143 234.612  1.00  0.00           H  
ATOM   4921  HD3 LYS A 355     142.403 172.791 234.020  1.00  0.00           H  
ATOM   4922  HE2 LYS A 355     141.503 170.380 233.898  1.00  0.00           H  
ATOM   4923  HE3 LYS A 355     142.960 169.852 234.719  1.00  0.00           H  
ATOM   4924  HZ1 LYS A 355     141.015 171.790 235.752  1.00  0.00           H  
ATOM   4925  HZ2 LYS A 355     141.191 170.228 236.239  1.00  0.00           H  
ATOM   4926  HZ3 LYS A 355     142.383 171.314 236.534  1.00  0.00           H  
ATOM   4927  N   GLU A 356     146.789 171.452 230.144  1.00 91.56           N  
ATOM   4928  CA  GLU A 356     147.457 172.458 229.326  1.00 91.34           C  
ATOM   4929  C   GLU A 356     147.288 172.159 227.843  1.00 92.52           C  
ATOM   4930  O   GLU A 356     147.009 173.062 227.047  1.00 91.89           O  
ATOM   4931  CB  GLU A 356     148.939 172.533 229.693  1.00 90.44           C  
ATOM   4932  CG  GLU A 356     149.843 173.483 228.864  1.00  0.00           C
[truncated: 4,761,767 more chars]
