# Supplementary material for: Untargeted Diversity-Oriented Synthesis for the Discovery of New Antitumor Agents: An Integrated Approach of Inverse Virtual Screening, Bioinformatics, and Omics for Target Deconvolution
Source: J Med Chem. 2025 Jul 24;68(15):16483–517. doi: 10.1021/acs.jmedchem.5c01344 (PMC12362587; doi:10.1021/acs.jmedchem.5c01344)
Supplement: Supplementary file 2 [file jm5c01344_si_002.zip › Figure4_panelC/63_TRPM8_8bdc.pdb]

REMARK   4      COMPLIES WITH FORMAT V. 3.0, 1-DEC-2006
REMARK 888
REMARK 888 WRITTEN BY MAESTRO (A PRODUCT OF SCHRODINGER, LLC)
TITLE     DS51
MODEL        1
HETATM    1  C1  UNK   900     179.965 145.382 153.048  1.00  0.00           C  
HETATM    2  C2  UNK   900     179.618 145.246 151.702  1.00  0.00           C  
HETATM    3  C3  UNK   900     180.299 145.944 150.706  1.00  0.00           C  
HETATM    4  C4  UNK   900     181.322 146.821 151.086  1.00  0.00           C  
HETATM    5  C5  UNK   900     181.678 146.963 152.428  1.00  0.00           C  
HETATM    6  C6  UNK   900     181.004 146.237 153.410  1.00  0.00           C  
HETATM    7  N1  UNK   900     178.579 144.410 151.333  1.00  0.00           N  
HETATM    8  C7  UNK   900     178.089 144.161 150.103  1.00  0.00           C  
HETATM    9  N2  UNK   900     178.742 144.770 149.047  1.00  0.00           N  
HETATM   10  C8  UNK   900     179.885 145.719 149.253  1.00  0.00           C  
HETATM   11  O1  UNK   900     177.138 143.388 149.995  1.00  0.00           O  
HETATM   12  C9  UNK   900     178.321 144.378 147.662  1.00  0.00           C  
HETATM   13  C10 UNK   900     179.177 143.173 147.227  1.00  0.00           C  
HETATM   14  O2  UNK   900     179.324 142.180 147.946  1.00  0.00           O  
HETATM   15  O3  UNK   900     179.735 143.277 145.988  1.00  0.00           O  
HETATM   16  C11 UNK   900     180.648 142.288 145.497  1.00  0.00           C  
HETATM   17  C12 UNK   900     182.091 142.656 145.821  1.00  0.00           C  
HETATM   18  C13 UNK   900     178.234 145.591 146.663  1.00  0.00           C  
HETATM   19  C14 UNK   900     176.816 145.773 146.075  1.00  0.00           C  
HETATM   20  C15 UNK   900     175.849 146.363 147.124  1.00  0.00           C  
HETATM   21  C16 UNK   900     176.817 146.579 144.761  1.00  0.00           C  
HETATM   22  C17 UNK   900     182.968 142.982 144.784  1.00  0.00           C  
HETATM   23  C18 UNK   900     184.275 143.365 145.075  1.00  0.00           C  
HETATM   24  C19 UNK   900     184.708 143.382 146.398  1.00  0.00           C  
HETATM   25  C20 UNK   900     183.853 143.018 147.435  1.00  0.00           C  
HETATM   26  C21 UNK   900     182.541 142.657 147.144  1.00  0.00           C  
HETATM   27  H1  UNK   900     179.436 144.825 153.810  1.00  0.00           H  
HETATM   28  H2  UNK   900     181.857 147.381 150.332  1.00  0.00           H  
HETATM   29  H3  UNK   900     182.481 147.630 152.705  1.00  0.00           H  
HETATM   30  H4  UNK   900     181.281 146.340 154.449  1.00  0.00           H  
HETATM   31  H5  UNK   900     178.125 143.870 152.060  1.00  0.00           H  
HETATM   32  H6  UNK   900     180.743 145.369 148.679  1.00  0.00           H  
HETATM   33  H7  UNK   900     179.621 146.697 148.853  1.00  0.00           H  
HETATM   34  H8  UNK   900     177.307 143.977 147.720  1.00  0.00           H  
HETATM   35  H9  UNK   900     180.533 142.220 144.414  1.00  0.00           H  
HETATM   36  H10 UNK   900     180.428 141.295 145.894  1.00  0.00           H  
HETATM   37  H11 UNK   900     178.508 146.535 147.125  1.00  0.00           H  
HETATM   38  H12 UNK   900     178.946 145.499 145.844  1.00  0.00           H  
HETATM   39  H13 UNK   900     176.443 144.781 145.814  1.00  0.00           H  
HETATM   40  H14 UNK   900     174.933 145.779 147.193  1.00  0.00           H  
HETATM   41  H15 UNK   900     175.543 147.382 146.892  1.00  0.00           H  
HETATM   42  H16 UNK   900     176.287 146.386 148.124  1.00  0.00           H  
HETATM   43  H17 UNK   900     176.093 147.390 144.764  1.00  0.00           H  
HETATM   44  H18 UNK   900     176.533 145.926 143.940  1.00  0.00           H  
HETATM   45  H19 UNK   900     177.794 147.001 144.531  1.00  0.00           H  
HETATM   46  H20 UNK   900     182.636 142.972 143.755  1.00  0.00           H  
HETATM   47  H21 UNK   900     184.955 143.631 144.278  1.00  0.00           H  
HETATM   48  H22 UNK   900     185.730 143.651 146.624  1.00  0.00           H  
HETATM   49  H23 UNK   900     184.205 143.012 148.457  1.00  0.00           H  
HETATM   50  H24 UNK   900     181.876 142.380 147.945  1.00  0.00           H  
CONECT    1    2    6   27
CONECT    1    6
CONECT    2    1    3    7
CONECT    2    3
CONECT    3    2    4   10
CONECT    3    2
CONECT    4    3    5   28
CONECT    4    5
CONECT    5    4    6   29
CONECT    5    4
CONECT    6    1    5   30
CONECT    6    1
CONECT    7    2    8   31
CONECT    8    7    9   11
CONECT    8   11
CONECT    9    8   10   12
CONECT   10    3    9   32   33
CONECT   11    8
CONECT   11    8
CONECT   12    9   13   18   34
CONECT   13   12   14   15
CONECT   13   14
CONECT   14   13
CONECT   14   13
CONECT   15   13   16
CONECT   16   15   17   35   36
CONECT   17   16   26   22
CONECT   17   22
CONECT   18   12   19   37   38
CONECT   19   18   20   21   39
CONECT   20   19   40   41   42
CONECT   21   19   43   44   45
CONECT   22   17   23   46
CONECT   22   17
CONECT   23   22   24   47
CONECT   23   24
CONECT   24   23   25   48
CONECT   24   23
CONECT   25   24   26   49
CONECT   25   26
CONECT   26   17   25   50
CONECT   26   25
CONECT   27    1
CONECT   28    4
CONECT   29    5
CONECT   30    6
CONECT   31    7
CONECT   32   10
CONECT   33   10
CONECT   34   12
CONECT   35   16
CONECT   36   16
CONECT   37   18
CONECT   38   18
CONECT   39   19
CONECT   40   20
CONECT   41   20
CONECT   42   20
CONECT   43   21
CONECT   44   21
CONECT   45   21
CONECT   46   22
CONECT   47   23
CONECT   48   24
CONECT   49   25
CONECT   50   26
ENDMDL
END   
