# Supplementary material for: Untargeted Diversity-Oriented Synthesis for the Discovery of New Antitumor Agents: An Integrated Approach of Inverse Virtual Screening, Bioinformatics, and Omics for Target Deconvolution
Source: J Med Chem. 2025 Jul 24;68(15):16483–517. doi: 10.1021/acs.jmedchem.5c01344 (PMC12362587; doi:10.1021/acs.jmedchem.5c01344)
Supplement: Supplementary file 2 [file jm5c01344_si_002.zip › Figure5_panelA/31_BRD4_6djc.pdb]

REMARK   4      COMPLIES WITH FORMAT V. 3.0, 1-DEC-2006
REMARK 888
REMARK 888 WRITTEN BY MAESTRO (A PRODUCT OF SCHRODINGER, LLC)
TITLE     DS50BIS
MODEL        1
HETATM    1  C1  UNK   900     -30.957  43.719  23.709  1.00  0.00           C  
HETATM    2  C2  UNK   900     -30.119  44.885  24.282  1.00  0.00           C  
HETATM    3  N1  UNK   900     -28.997  44.305  25.060  1.00  0.00           N  
HETATM    4  C3  UNK   900     -27.903  43.680  24.541  1.00  0.00           C  
HETATM    5  C4  UNK   900     -27.893  43.434  23.042  1.00  0.00           C  
HETATM    6  C5  UNK   900     -29.025  43.083  22.251  1.00  0.00           C  
HETATM    7  N2  UNK   900     -30.332  42.911  22.798  1.00  0.00           N  
HETATM    8  O1  UNK   900     -32.108  43.565  24.121  1.00  0.00           O  
HETATM    9  C6  UNK   900     -29.734  46.054  23.327  1.00  0.00           C  
HETATM   10  C7  UNK   900     -30.889  46.617  22.465  1.00  0.00           C  
HETATM   11  C8  UNK   900     -32.089  47.100  23.309  1.00  0.00           C  
HETATM   12  C9  UNK   900     -30.374  47.711  21.504  1.00  0.00           C  
HETATM   13  C10 UNK   900     -31.184  41.796  22.302  1.00  0.00           C  
HETATM   14  C11 UNK   900     -30.996  40.467  23.024  1.00  0.00           C  
HETATM   15  C12 UNK   900     -29.066  44.409  26.536  1.00  0.00           C  
HETATM   16  C13 UNK   900     -30.115  43.548  27.243  1.00  0.00           C  
HETATM   17  O2  UNK   900     -26.928  43.334  25.215  1.00  0.00           O  
HETATM   18  C14 UNK   900     -26.625  43.560  22.445  1.00  0.00           C  
HETATM   19  C15 UNK   900     -26.452  43.352  21.082  1.00  0.00           C  
HETATM   20  C16 UNK   900     -27.545  43.029  20.293  1.00  0.00           C  
HETATM   21  C17 UNK   900     -28.804  42.903  20.872  1.00  0.00           C  
HETATM   22  C18 UNK   900     -30.637  42.376  26.688  1.00  0.00           C  
HETATM   23  C19 UNK   900     -31.696  41.719  27.312  1.00  0.00           C  
HETATM   24  C20 UNK   900     -32.220  42.211  28.508  1.00  0.00           C  
HETATM   25  C21 UNK   900     -31.606  43.299  29.127  1.00  0.00           C  
HETATM   26  C22 UNK   900     -30.575  43.973  28.485  1.00  0.00           C  
HETATM   27  C23 UNK   900     -30.208  39.475  22.452  1.00  0.00           C  
HETATM   28  C24 UNK   900     -30.113  38.218  23.046  1.00  0.00           C  
HETATM   29  C25 UNK   900     -30.829  37.939  24.216  1.00  0.00           C  
HETATM   30  C26 UNK   900     -31.626  38.937  24.788  1.00  0.00           C  
HETATM   31  C27 UNK   900     -31.708  40.194  24.190  1.00  0.00           C  
HETATM   32  C28 UNK   900     -33.470  41.598  29.127  1.00  0.00           C  
HETATM   33  F1  UNK   900     -34.509  42.364  28.815  1.00  0.00           F  
HETATM   34  F2  UNK   900     -33.714  40.367  28.679  1.00  0.00           F  
HETATM   35  F3  UNK   900     -33.368  41.567  30.453  1.00  0.00           F  
HETATM   36  C29 UNK   900     -30.754  36.539  24.831  1.00  0.00           C  
HETATM   37  F4  UNK   900     -30.903  35.615  23.881  1.00  0.00           F  
HETATM   38  F5  UNK   900     -29.566  36.366  25.410  1.00  0.00           F  
HETATM   39  F6  UNK   900     -31.702  36.336  25.748  1.00  0.00           F  
HETATM   40  H1  UNK   900     -30.782  45.339  25.019  1.00  0.00           H  
HETATM   41  H2  UNK   900     -29.320  46.864  23.931  1.00  0.00           H  
HETATM   42  H3  UNK   900     -28.926  45.765  22.658  1.00  0.00           H  
HETATM   43  H4  UNK   900     -31.246  45.805  21.829  1.00  0.00           H  
HETATM   44  H5  UNK   900     -32.905  46.380  23.253  1.00  0.00           H  
HETATM   45  H6  UNK   900     -32.488  48.056  22.969  1.00  0.00           H  
HETATM   46  H7  UNK   900     -31.830  47.220  24.361  1.00  0.00           H  
HETATM   47  H8  UNK   900     -30.759  48.701  21.748  1.00  0.00           H  
HETATM   48  H9  UNK   900     -30.668  47.494  20.477  1.00  0.00           H  
HETATM   49  H10 UNK   900     -29.285  47.790  21.515  1.00  0.00           H  
HETATM   50  H11 UNK   900     -32.247  42.042  22.344  1.00  0.00           H  
HETATM   51  H12 UNK   900     -31.023  41.627  21.240  1.00  0.00           H  
HETATM   52  H13 UNK   900     -28.111  44.198  27.020  1.00  0.00           H  
HETATM   53  H14 UNK   900     -29.273  45.454  26.773  1.00  0.00           H  
HETATM   54  H15 UNK   900     -25.754  43.827  23.029  1.00  0.00           H  
HETATM   55  H16 UNK   900     -25.471  43.454  20.640  1.00  0.00           H  
HETATM   56  H17 UNK   900     -27.419  42.884  19.229  1.00  0.00           H  
HETATM   57  H18 UNK   900     -29.624  42.679  20.208  1.00  0.00           H  
HETATM   58  H19 UNK   900     -30.253  41.993  25.755  1.00  0.00           H  
HETATM   59  H20 UNK   900     -32.133  40.848  26.850  1.00  0.00           H  
HETATM   60  H21 UNK   900     -31.963  43.661  30.081  1.00  0.00           H  
HETATM   61  H22 UNK   900     -30.156  44.862  28.933  1.00  0.00           H  
HETATM   62  H23 UNK   900     -29.708  39.680  21.522  1.00  0.00           H  
HETATM   63  H24 UNK   900     -29.498  37.457  22.586  1.00  0.00           H  
HETATM   64  H25 UNK   900     -32.203  38.737  25.680  1.00  0.00           H  
HETATM   65  H26 UNK   900     -32.358  40.948  24.609  1.00  0.00           H  
CONECT    1    2    7    8
CONECT    1    8
CONECT    2    1    3    9   40
CONECT    3    2    4   15
CONECT    4    3    5   17
CONECT    4   17
CONECT    5    4    6   18
CONECT    5   18
CONECT    6    5    7   21
CONECT    6   21
CONECT    7    1    6   13
CONECT    8    1
CONECT    8    1
CONECT    9    2   10   41   42
CONECT   10    9   11   12   43
CONECT   11   10   44   45   46
CONECT   12   10   47   48   49
CONECT   13    7   14   50   51
CONECT   14   13   31   27
CONECT   14   27
CONECT   15    3   16   52   53
CONECT   16   15   26   22
CONECT   16   22
CONECT   17    4
CONECT   17    4
CONECT   18    5   19   54
CONECT   18    5
CONECT   19   18   20   55
CONECT   19   20
CONECT   20   19   21   56
CONECT   20   19
CONECT   21    6   20   57
CONECT   21    6
CONECT   22   16   23   58
CONECT   22   16
CONECT   23   22   24   59
CONECT   23   24
CONECT   24   23   25   32
CONECT   24   23
CONECT   25   24   26   60
CONECT   25   26
CONECT   26   16   25   61
CONECT   26   25
CONECT   27   14   28   62
CONECT   27   14
CONECT   28   27   29   63
CONECT   28   29
CONECT   29   28   30   36
CONECT   29   28
CONECT   30   29   31   64
CONECT   30   31
CONECT   31   14   30   65
CONECT   31   30
CONECT   32   24   33   34   35
CONECT   33   32
CONECT   34   32
CONECT   35   32
CONECT   36   29   37   38   39
CONECT   37   36
CONECT   38   36
CONECT   39   36
CONECT   40    2
CONECT   41    9
CONECT   42    9
CONECT   43   10
CONECT   44   11
CONECT   45   11
CONECT   46   11
CONECT   47   12
CONECT   48   12
CONECT   49   12
CONECT   50   13
CONECT   51   13
CONECT   52   15
CONECT   53   15
CONECT   54   18
CONECT   55   19
CONECT   56   20
CONECT   57   21
CONECT   58   22
CONECT   59   23
CONECT   60   25
CONECT   61   26
CONECT   62   27
CONECT   63   28
CONECT   64   30
CONECT   65   31
ENDMDL
END   
