# Supplementary material for: Untargeted Diversity-Oriented Synthesis for the Discovery of New Antitumor Agents: An Integrated Approach of Inverse Virtual Screening, Bioinformatics, and Omics for Target Deconvolution
Source: J Med Chem. 2025 Jul 24;68(15):16483–517. doi: 10.1021/acs.jmedchem.5c01344 (PMC12362587; doi:10.1021/acs.jmedchem.5c01344)
Supplement: Supplementary file 2 [file jm5c01344_si_002.zip › Figure5_panelA/BRD4_6djc.pdb]

HEADER    TRANSCRIPTION/INHIBITOR                 25-MAY-18   6djc
REMARK   4 6djc COMPLIES WITH FORMAT V. 3.0, 1-DEC-2006
REMARK 888
REMARK 888 WRITTEN BY MAESTRO (A PRODUCT OF SCHRODINGER, LLC)
TITLE     CRYSTAL STRUCTURE OF HUMAN BROMODOMAIN-CONTAINING PROTEIN 4
TITLE    2 (BRD4) BROMODOMAIN WITH MS645
EXPDTA    X-RAY DIFFRACTION
REMARK 200  TEMPERATURE           (KELVIN) : NULL
REMARK 200  PH                             : NULL
CRYST1   54.000   59.720   95.620  90.00  90.00  90.00 P 21 21 21    8
MODEL        1
ATOM      1  CH3 ACE A  41     -37.421  40.288   3.694  1.00  0.00           C  
ATOM      2  C   ACE A  41     -38.613  39.393   4.035  1.00  0.00           C  
ATOM      3  O   ACE A  41     -39.207  38.801   3.137  1.00  0.00           O  
ATOM      4 1H   ACE A  41     -37.249  40.274   2.595  1.00  0.00           H  
ATOM      5 2H   ACE A  41     -37.630  41.330   4.026  1.00  0.00           H  
ATOM      6 3H   ACE A  41     -36.513  39.916   4.219  1.00  0.00           H  
ATOM      7  N   SER A  42     -39.022  39.249   5.345  1.00 43.64           N  
ANISOU    7  N   SER A  42     3945   5576   7059   -629    548    192
ATOM      8  CA  SER A  42     -40.161  38.393   5.664  1.00 61.27           C  
ANISOU    8  CA  SER A  42     8278   8025   6976   2313    343    380
ATOM      9  C   SER A  42     -39.917  36.951   5.229  1.00 47.15           C  
ANISOU    9  C   SER A  42     7156   6307   4453   3126   -259  -1451
ATOM     10  O   SER A  42     -40.614  36.033   5.672  1.00 38.40           O  
ANISOU   10  O   SER A  42     3812   7635   3142  -1097  -1196   1103
ATOM     11  CB  SER A  42     -41.442  38.934   5.028  1.00 78.35           C  
ANISOU   11  CB  SER A  42    11153  10658   7957   1488   1316   1124
ATOM     12  OG  SER A  42     -42.565  38.152   5.395  1.00 84.19           O  
ANISOU   12  OG  SER A  42    11781  12331   7876   -469   2471   1743
ATOM     13  H2  SER A  42     -38.534  39.736   6.083  1.00  0.00           H  
ATOM     14  HA  SER A  42     -40.294  38.400   6.746  1.00  0.00           H  
ATOM     15  HB3 SER A  42     -41.337  38.932   3.943  1.00  0.00           H  
ATOM     16  HB2 SER A  42     -41.598  39.965   5.346  1.00  0.00           H  
ATOM     17  HG  SER A  42     -42.435  37.247   5.101  1.00  0.00           H  
ATOM     18  N   MET A  43     -38.933  36.761   4.350  1.00 42.50           N  
ANISOU   18  N   MET A  43     6051   6921   3176   3170   1210   1261
ATOM     19  CA  MET A  43     -38.471  35.427   3.975  1.00 27.33           C  
ANISOU   19  CA  MET A  43     4284   3560   2541   2079  -1033   -396
ATOM     20  C   MET A  43     -36.945  35.412   3.974  1.00 32.39           C  
ANISOU   20  C   MET A  43     5373   4644   2288   2836   -844   -717
ATOM     21  O   MET A  43     -36.310  36.369   3.522  1.00 32.24           O  
ANISOU   21  O   MET A  43     6396   3686   2168   1385   -865    -47
ATOM     22  CB  MET A  43     -38.977  35.036   2.584  1.00 37.12           C  
ANISOU   22  CB  MET A  43     4019   6264   3819    313  -1821   -104
ATOM     23  CG  MET A  43     -40.487  34.915   2.450  1.00 42.29           C  
ANISOU   23  CG  MET A  43     6450   6136   3480  -1546   -716  -1760
ATOM     24  SD  MET A  43     -41.005  34.733   0.730  1.00 42.34           S  
ANISOU   24  SD  MET A  43     6394   6331   3363  -1319   -442    475
ATOM     25  CE  MET A  43     -40.115  33.250   0.259  1.00 36.01           C  
ANISOU   25  CE  MET A  43     4740   4039   4905  -1332    952   -993
ATOM     26  H   MET A  43     -38.481  37.555   3.919  1.00  0.00           H  
ATOM     27  HA  MET A  43     -38.835  34.704   4.705  1.00  0.00           H  
ATOM     28  HB3 MET A  43     -38.512  34.097   2.282  1.00  0.00           H  
ATOM     29  HB2 MET A  43     -38.607  35.753   1.851  1.00  0.00           H  
ATOM     30  HG3 MET A  43     -40.961  35.797   2.880  1.00  0.00           H  
ATOM     31  HG2 MET A  43     -40.834  34.057   3.026  1.00  0.00           H  
ATOM     32  HE1 MET A  43     -40.334  33.009  -0.781  1.00  0.00           H  
ATOM     33  HE2 MET A  43     -39.044  33.416   0.375  1.00  0.00           H  
ATOM     34  HE3 MET A  43     -40.425  32.422   0.896  1.00  0.00           H  
ATOM     35  N   ASN A  44     -36.361  34.330   4.480  1.00 22.15           N  
ANISOU   35  N   ASN A  44     3469   3030   1916    434  -1305   -487
ATOM     36  CA  ASN A  44     -34.914  34.145   4.428  1.00 17.47           C  
ANISOU   36  CA  ASN A  44     2883   2658   1096   -500   -482   -201
ATOM     37  C   ASN A  44     -34.499  33.522   3.105  1.00 15.41           C  
ANISOU   37  C   ASN A  44     2921   1860   1075    701   -649   -255
ATOM     38  O   ASN A  44     -35.231  32.705   2.546  1.00 21.36           O  
ANISOU   38  O   ASN A  44     3542   3029   1546   -819    -73   -884
ATOM     39  CB  ASN A  44     -34.450  33.241   5.574  1.00 14.71           C  
ANISOU   39  CB  ASN A  44     2866   1698   1026    127   -340   -396
ATOM     40  CG  ASN A  44     -34.634  33.882   6.928  1.00 11.00           C  
ANISOU   40  CG  ASN A  44     1646   1020   1515   -103   -636   -240
ATOM     41  OD1 ASN A  44     -34.389  35.081   7.102  1.00 15.35           O  
ANISOU   41  OD1 ASN A  44     2613   1713   1508     63   -934   -417
ATOM     42  ND2 ASN A  44     -35.063  33.089   7.902  1.00 16.33           N  
ANISOU   42  ND2 ASN A  44     2276   2127   1800   -391   -193    402
ATOM     43  H   ASN A  44     -36.921  33.610   4.914  1.00  0.00           H  
ATOM     44  HA  ASN A  44     -34.430  35.117   4.527  1.00  0.00           H  
ATOM     45  HB3 ASN A  44     -33.399  32.988   5.433  1.00  0.00           H  
ATOM     46  HB2 ASN A  44     -35.001  32.301   5.540  1.00  0.00           H  
ATOM     47 HD21 ASN A  44     -35.205  33.461   8.830  1.00  0.00           H  
ATOM     48 HD22 ASN A  44     -35.247  32.114   7.715  1.00  0.00           H  
ATOM     49  N   PRO A  45     -33.312  33.894   2.603  1.00 15.40           N  
ANISOU   49  N   PRO A  45     2575   1934   1344   -480   -683   -433
ATOM     50  CA  PRO A  45     -32.766  33.253   1.407  1.00 16.73           C  
ANISOU   50  CA  PRO A  45     3524   1311   1522   -870   -426    192
ATOM     51  C   PRO A  45     -32.217  31.883   1.788  1.00 16.09           C  
ANISOU   51  C   PRO A  45     3269   1805   1039  -1043    -18   -173
ATOM     52  O   PRO A  45     -32.033  31.615   2.986  1.00 16.84           O  
ANISOU   52  O   PRO A  45     3535   1717   1148   -671   -260   -218
ATOM     53  CB  PRO A  45     -31.624  34.194   1.010  1.00 16.40           C  
ANISOU   53  CB  PRO A  45     3444   1436   1353  -1056   -229     61
ATOM     54  CG  PRO A  45     -31.131  34.728   2.335  1.00 17.80           C  
ANISOU   54  CG  PRO A  45     3045   2228   1489   -764   -791   -258
ATOM     55  CD  PRO A  45     -32.386  34.892   3.169  1.00 17.18           C  
ANISOU   55  CD  PRO A  45     3280   1641   1607   -732   -143   -491
ATOM     56  HA  PRO A  45     -33.514  33.178   0.618  1.00  0.00           H  
ATOM     57  HB3 PRO A  45     -32.025  35.016   0.417  1.00  0.00           H  
ATOM     58  HB2 PRO A  45     -30.830  33.617   0.537  1.00  0.00           H  
ATOM     59  HG3 PRO A  45     -30.669  35.703   2.182  1.00  0.00           H  
ATOM     60  HG2 PRO A  45     -30.481  33.989   2.803  1.00  0.00           H  
ATOM     61  HD2 PRO A  45     -32.167  34.633   4.205  1.00  0.00           H  
ATOM     62  HD3 PRO A  45     -32.794  35.891   3.014  1.00  0.00           H  
ATOM     63  N   PRO A  46     -31.981  31.011   0.794  1.00 16.48           N  
ANISOU   63  N   PRO A  46     3300   1738   1223   -686   -294   -351
ATOM     64  CA  PRO A  46     -31.234  29.793   1.104  1.00 17.36           C  
ANISOU   64  CA  PRO A  46     3341   1582   1675   -817   -155   -484
ATOM     65  C   PRO A  46     -29.861  30.200   1.627  1.00 21.93           C  
ANISOU   65  C   PRO A  46     3408   3602   1322   -141   -849   -344
ATOM     66  O   PRO A  46     -29.377  31.278   1.271  1.00 20.07           O  
ANISOU   66  O   PRO A  46     3761   2390   1475   -531   -616    346
ATOM     67  CB  PRO A  46     -31.110  29.094  -0.259  1.00 21.63           C  
ANISOU   67  CB  PRO A  46     3990   2344   1885   -883   -276   -708
ATOM     68  CG  PRO A  46     -31.342  30.166  -1.279  1.00 26.67           C  
ANISOU   68  CG  PRO A  46     4708   2536   2888    917   -234    657
ATOM     69  CD  PRO A  46     -32.292  31.132  -0.641  1.00 20.40           C  
ANISOU   69  CD  PRO A  46     2910   3591   1251  -1185   -165    316
ATOM     70  HA  PRO A  46     -31.766  29.171   1.824  1.00  0.00           H  
ATOM     71  HB3 PRO A  46     -31.887  28.335  -0.348  1.00  0.00           H  
ATOM     72  HB2 PRO A  46     -30.100  28.699  -0.372  1.00  0.00           H  
ATOM     73  HG3 PRO A  46     -31.808  29.730  -2.163  1.00  0.00           H  
ATOM     74  HG2 PRO A  46     -30.401  30.672  -1.493  1.00  0.00           H  
ATOM     75  HD2 PRO A  46     -32.057  32.142  -0.976  1.00  0.00           H  
ATOM     76  HD3 PRO A  46     -33.315  30.800  -0.817  1.00  0.00           H  
ATOM     77  N   PRO A  47     -29.248  29.368   2.482  1.00 17.94           N  
ANISOU   77  N   PRO A  47     3332   2169   1315   -214   -625   -445
ATOM     78  CA  PRO A  47     -27.923  29.691   3.016  1.00 16.24           C  
ANISOU   78  CA  PRO A  47     3157   1891   1120     55     45    333
ATOM     79  C   PRO A  47     -26.871  29.625   1.913  1.00 18.07           C  
ANISOU   79  C   PRO A  47     3777   1650   1437   -784   -692     16
ATOM     80  O   PRO A  47     -27.159  29.104   0.829  1.00 18.99           O  
ANISOU   80  O   PRO A  47     2984   2663   1570   -462   -882   -321
ATOM     81  CB  PRO A  47     -27.687  28.585   4.048  1.00 19.92           C  
ANISOU   81  CB  PRO A  47     4434   1685   1452   -149   -273    404
ATOM     82  CG  PRO A  47     -28.500  27.427   3.544  1.00 21.48           C  
ANISOU   82  CG  PRO A  47     4093   1258   2809   -409   -447    112
ATOM     83  CD  PRO A  47     -29.736  28.060   2.956  1.00 22.65           C  
ANISOU   83  CD  PRO A  47     3785   1776   3047  -1166    426    361
ATOM     84  HA  PRO A  47     -27.925  30.672   3.492  1.00  0.00           H  
ATOM     85  HB3 PRO A  47     -28.075  28.905   5.015  1.00  0.00           H  
ATOM     86  HB2 PRO A  47     -26.632  28.312   4.049  1.00  0.00           H  
ATOM     87  HG3 PRO A  47     -28.784  26.793   4.384  1.00  0.00           H  
ATOM     88  HG2 PRO A  47     -27.948  26.914   2.757  1.00  0.00           H  
ATOM     89  HD2 PRO A  47     -30.071  27.470   2.103  1.00  0.00           H  
ATOM     90  HD3 PRO A  47     -30.471  28.215   3.746  1.00  0.00           H  
ATOM     91  N   PRO A  48     -25.671  30.168   2.166  1.00 15.14           N  
ANISOU   91  N   PRO A  48     3164   1264   1325   -100   -726   -282
ATOM     92  CA  PRO A  48     -24.598  30.035   1.177  1.00 17.65           C  
ANISOU   92  CA  PRO A  48     3762   1500   1446    537   -879   -368
ATOM     93  C   PRO A  48     -24.223  28.569   0.967  1.00 20.85           C  
ANISOU   93  C   PRO A  48     4433   2316   1174    439   -262   -141
ATOM     94  O   PRO A  48     -24.321  27.744   1.882  1.00 17.49           O  
ANISOU   94  O   PRO A  48     3777   1561   1305    -53   -413   -274
ATOM     95  CB  PRO A  48     -23.428  30.794   1.815  1.00 16.76           C  
ANISOU   95  CB  PRO A  48     3525   1538   1307    -47   -924    -53
ATOM     96  CG  PRO A  48     -24.060  31.707   2.805  1.00 14.72           C  
ANISOU   96  CG  PRO A  48     2473   1350   1770   -212   -859   -411
ATOM     97  CD  PRO A  48     -25.243  30.955   3.337  1.00 15.42           C  
ANISOU   97  CD  PRO A  48     2673   1662   1525   -436   -751   -432
ATOM     98  HA  PRO A  48     -24.886  30.497   0.233  1.00  0.00           H  
ATOM     99  HB3 PRO A  48     -22.921  31.384   1.052  1.00  0.00           H  
ATOM    100  HB2 PRO A  48     -22.781  30.088   2.336  1.00  0.00           H  
ATOM    101  HG3 PRO A  48     -24.403  32.609   2.298  1.00  0.00           H  
ATOM    102  HG2 PRO A  48     -23.359  31.900   3.617  1.00  0.00           H  
ATOM    103  HD3 PRO A  48     -24.913  30.277   4.124  1.00  0.00           H  
ATOM    104  HD2 PRO A  48     -26.029  31.663   3.601  1.00  0.00           H  
ATOM    105  N   GLU A  49     -23.811  28.258  -0.255  1.00 20.28           N  
ANISOU  105  N   GLU A  49     4091   2048   1568    169     97    277
ATOM    106  CA  GLU A  49     -23.370  26.921  -0.625  1.00 23.57           C  
ANISOU  106  CA  GLU A  49     5316   2101   1538   1448   -432   -178
ATOM    107  C   GLU A  49     -22.224  26.456   0.276  1.00 18.58           C  
ANISOU  107  C   GLU A  49     3995   1541   1526    991   -113    164
ATOM    108  O   GLU A  49     -21.312  27.228   0.568  1.00 24.13           O  
ANISOU  108  O   GLU A  49     5465   1634   2067    222    317    402
ATOM    109  CB  GLU A  49     -22.910  26.975  -2.078  1.00 28.35           C  
ANISOU  109  CB  GLU A  49     5196   3853   1724    560   -206   -920
ATOM    110  CG  GLU A  49     -22.749  25.659  -2.779  1.00 37.65           C  
ANISOU  110  CG  GLU A  49     6548   5621   2137   1811    735    372
ATOM    111  CD  GLU A  49     -22.497  25.867  -4.257  1.00 33.03           C  
ANISOU  111  CD  GLU A  49     5406   5462   1684    -21    588     77
ATOM    112  OE1 GLU A  49     -21.318  26.036  -4.639  1.00 34.76           O  
ANISOU  112  OE1 GLU A  49     3359   7770   2079   -511    291    413
ATOM    113  OE2 GLU A  49     -23.479  25.892  -5.033  1.00 45.77           O1-
ANISOU  113  OE2 GLU A  49     6577   7059   3752    -46  -1860   1557
ATOM    114  H   GLU A  49     -23.794  28.964  -0.977  1.00  0.00           H  
ATOM    115  HA  GLU A  49     -24.205  26.227  -0.535  1.00  0.00           H  
ATOM    116  HB3 GLU A  49     -21.974  27.530  -2.138  1.00  0.00           H  
ATOM    117  HB2 GLU A  49     -23.594  27.604  -2.648  1.00  0.00           H  
ATOM    118  HG3 GLU A  49     -23.652  25.064  -2.645  1.00  0.00           H  
ATOM    119  HG2 GLU A  49     -21.912  25.115  -2.341  1.00  0.00           H  
ATOM    120  N   THR A  50     -22.275  25.203   0.725  1.00 19.06           N  
ANISOU  120  N   THR A  50     3850   1508   1884    622     58    -56
ATOM    121  CA  THR A  50     -21.216  24.673   1.585  1.00 20.71           C  
ANISOU  121  CA  THR A  50     4285   1674   1909   1036   -355   -188
ATOM    122  C   THR A  50     -20.562  23.420   1.001  1.00 19.84           C  
ANISOU  122  C   THR A  50     4187   1685   1665   -608   -644    -47
ATOM    123  O   THR A  50     -19.549  22.935   1.515  1.00 28.63           O  
ANISOU  123  O   THR A  50     6016   2995   1866   2169    456    232
ATOM    124  CB  THR A  50     -21.715  24.388   3.018  1.00 24.23           C  
ANISOU  124  CB  THR A  50     2856   4682   1669  -1046    288    328
ATOM    125  OG1 THR A  50     -22.917  23.610   2.970  1.00 24.54           O  
ANISOU  125  OG1 THR A  50     3586   3513   2227   -677    202    348
ATOM    126  CG2 THR A  50     -21.991  25.689   3.747  1.00 23.54           C  
ANISOU  126  CG2 THR A  50     4673   2460   1812    271   -116   -709
ATOM    127  H   THR A  50     -23.051  24.607   0.473  1.00  0.00           H  
ATOM    128  HA  THR A  50     -20.443  25.438   1.657  1.00  0.00           H  
ATOM    129  HB  THR A  50     -20.950  23.831   3.559  1.00  0.00           H  
ATOM    130  HG1 THR A  50     -23.222  23.436   3.863  1.00  0.00           H  
ATOM    131 HG21 THR A  50     -22.342  25.473   4.756  1.00  0.00           H  
ATOM    132 HG22 THR A  50     -21.075  26.278   3.800  1.00  0.00           H  
ATOM    133 HG23 THR A  50     -22.754  26.252   3.210  1.00  0.00           H  
ATOM    134  N   SER A  51     -21.144  22.914  -0.082  1.00 30.73           N  
ANISOU  134  N   SER A  51     6536   2242   2899    855   -723   -757
ATOM    135  CA  SER A  51     -20.591  21.764  -0.785  1.00 47.04           C  
ANISOU  135  CA  SER A  51     7593   4948   5330   -321   -460  -2929
ATOM    136  C   SER A  51     -21.179  21.685  -2.188  1.00 68.44           C  
ANISOU  136  C   SER A  51    11549   8021   6434    806   1147  -3701
ATOM    137  O   SER A  51     -22.331  22.067  -2.413  1.00 60.48           O  
ANISOU  137  O   SER A  51    10120   7047   5812    533    790  -3682
ATOM    138  CB  SER A  51     -20.859  20.469  -0.010  1.00 63.73           C  
ANISOU  138  CB  SER A  51    10290   5339   8584   1065    429  -3234
ATOM    139  OG  SER A  51     -22.241  20.154   0.012  1.00 68.37           O  
ANISOU  139  OG  SER A  51    11319   4318  10340   1578   -355  -2647
ATOM    140  H   SER A  51     -21.993  23.328  -0.439  1.00  0.00           H  
ATOM    141  HA  SER A  51     -19.513  21.898  -0.870  1.00  0.00           H  
ATOM    142  HB2 SER A  51     -20.495  20.576   1.012  1.00  0.00           H  
ATOM    143  HB3 SER A  51     -20.307  19.650  -0.471  1.00  0.00           H  
ATOM    144  HG  SER A  51     -22.558  20.041  -0.887  1.00  0.00           H  
ATOM    145  N   ASN A  52     -20.374  21.202  -3.128  1.00 64.09           N  
ANISOU  145  N   ASN A  52     8790   8343   7219   2362   2441  -3013
ATOM    146  CA  ASN A  52     -20.794  21.064  -4.516  1.00 74.57           C  
ANISOU  146  CA  ASN A  52    12484   8119   7731   2565   1175  -3056
ATOM    147  C   ASN A  52     -19.894  20.091  -5.260  1.00 68.42           C  
ANISOU  147  C   ASN A  52    11088   6841   8068   2273   1171  -3531
ATOM    148  O   ASN A  52     -18.681  20.294  -5.343  1.00 56.80           O  
ANISOU  148  O   ASN A  52     8984   6112   6486   1492   1177  -3295
ATOM    149  CB  ASN A  52     -20.809  22.423  -5.226  1.00 72.74           C  
ANISOU  149  CB  ASN A  52    13379   7063   7197   2114    112  -3152
ATOM    150  CG  ASN A  52     -20.962  22.299  -6.739  1.00 72.24           C  
ANISOU  150  CG  ASN A  52    13120   7695   6632   2322  -1285  -1315
ATOM    151  OD1 ASN A  52     -21.659  21.414  -7.245  1.00 54.84           O  
ANISOU  151  OD1 ASN A  52     9446   5766   5626   2823   -876  -2336
ATOM    152  ND2 ASN A  52     -20.304  23.193  -7.468  1.00 76.75           N  
ANISOU  152  ND2 ASN A  52    14793   7250   7120   1353   -808   -634
ATOM    153  H   ASN A  52     -19.435  20.916  -2.890  1.00  0.00           H  
ATOM    154  HA  ASN A  52     -21.808  20.664  -4.526  1.00  0.00           H  
ATOM    155  HB3 ASN A  52     -19.889  22.961  -4.998  1.00  0.00           H  
ATOM    156  HB2 ASN A  52     -21.622  23.030  -4.828  1.00  0.00           H  
ATOM    157 HD21 ASN A  52     -20.364  23.165  -8.476  1.00  0.00           H  
ATOM    158 HD22 ASN A  52     -19.744  23.901  -7.015  1.00  0.00           H  
ATOM    159  N   PRO A  53     -20.493  19.022  -5.799  1.00 77.39           N  
ANISOU  159  N   PRO A  53    12933   7241   9230   2050    553  -3241
ATOM    160  CA  PRO A  53     -19.811  18.033  -6.637  1.00 73.99           C  
ANISOU  160  CA  PRO A  53    11494   7301   9318   2298    714  -4183
ATOM    161  C   PRO A  53     -19.015  18.694  -7.759  1.00 77.48           C  
ANISOU  161  C   PRO A  53    11089   8846   9504   3288   1568  -3994
ATOM    162  O   PRO A  53     -17.869  18.314  -8.005  1.00 80.92           O  
ANISOU  162  O   PRO A  53    10071   9999  10677   4795   1694  -2819
ATOM    163  CB  PRO A  53     -20.971  17.210  -7.220  1.00 78.17           C  
ANISOU  163  CB  PRO A  53    12399   7719   9585   1733   -182  -4292
ATOM    164  CG  PRO A  53     -22.230  17.981  -6.893  1.00 72.72           C  
ANISOU  164  CG  PRO A  53    11595   7095   8941   1144   -108  -4504
ATOM    165  CD  PRO A  53     -21.919  18.706  -5.633  1.00 71.29           C  
ANISOU  165  CD  PRO A  53    11460   6402   9226   2334     26  -3530
ATOM    166  HA  PRO A  53     -19.162  17.401  -6.030  1.00  0.00           H  
ATOM    167  HB3 PRO A  53     -21.006  16.236  -6.731  1.00  0.00           H  
ATOM    168  HB2 PRO A  53     -20.859  17.142  -8.302  1.00  0.00           H  
ATOM    169  HG3 PRO A  53     -23.046  17.281  -6.715  1.00  0.00           H  
ATOM    170  HG2 PRO A  53     -22.428  18.703  -7.686  1.00  0.00           H  
ATOM    171  HD2 PRO A  53     -22.491  19.634  -5.602  1.00  0.00           H  
ATOM    172  HD3 PRO A  53     -22.040  18.027  -4.789  1.00  0.00           H  
ATOM    173  N   ASN A  54     -19.620  19.684  -8.408  1.00 81.24           N  
ANISOU  173  N   ASN A  54    12959   9073   8837   1459   1028  -4981
ATOM    174  CA  ASN A  54     -19.014  20.366  -9.542  1.00 87.54           C  
ANISOU  174  CA  ASN A  54    13764  10133   9366    831   -453  -4169
ATOM    175  C   ASN A  54     -17.785  21.172  -9.144  1.00 91.36           C  
ANISOU  175  C   ASN A  54    14934  10537   9241   1180    735  -3205
ATOM    176  O   ASN A  54     -17.020  21.605 -10.005  1.00 83.71           O  
ANISOU  176  O   ASN A  54    14792   9348   7667   3253   1678  -3045
ATOM    177  CB  ASN A  54     -20.036  21.297 -10.196  1.00 94.43           C  
ANISOU  177  CB  ASN A  54    13404  12102  10371    986  -2390  -3122
ATOM    178  CG  ASN A  54     -21.303  20.578 -10.594  1.00104.81           C  
ANISOU  178  CG  ASN A  54    13741  14014  12068   1135  -3357  -2637
ATOM    179  OD1 ASN A  54     -21.302  19.780 -11.527  1.00107.60           O  
ANISOU  179  OD1 ASN A  54    13011  15056  12816   1986  -3810  -3017
ATOM    180  ND2 ASN A  54     -22.395  20.856  -9.888  1.00109.94           N  
ANISOU  180  ND2 ASN A  54    15335  13898  12538    826  -3428  -2360
ATOM    181  H   ASN A  54     -20.538  19.991  -8.119  1.00  0.00           H  
ATOM    182  HA  ASN A  54     -18.713  19.617 -10.274  1.00  0.00           H  
ATOM    183  HB2 ASN A  54     -19.592  21.762 -11.076  1.00  0.00           H  
ATOM    184  HB3 ASN A  54     -20.280  22.107  -9.509  1.00  0.00           H  
ATOM    185 HD21 ASN A  54     -23.270  20.403 -10.112  1.00  0.00           H  
ATOM    186 HD22 ASN A  54     -22.350  21.520  -9.128  1.00  0.00           H  
ATOM    187  N   LYS A  55     -17.623  21.386  -7.838  1.00 93.85           N  
ANISOU  187  N   LYS A  55    14764  11127   9767     79    201  -2986
ATOM    188  CA  LYS A  55     -16.506  22.148  -7.292  1.00 92.15           C  
ANISOU  188  CA  LYS A  55    13713  11233  10066   1269  -1038  -2461
ATOM    189  C   LYS A  55     -15.345  21.210  -7.018  1.00101.44           C  
ANISOU  189  C   LYS A  55    14873  12410  11259   4375  -2943  -1508
ATOM    190  O   LYS A  55     -15.541  20.073  -6.581  1.00108.33           O  
ANISOU  190  O   LYS A  55    18040  11919  11200   5218  -4976  -1255
ATOM    191  CB  LYS A  55     -16.918  22.891  -6.013  1.00 79.12           C  
ANISOU  191  CB  LYS A  55    11887   9277   8898    643    693  -2640
ATOM    192  CG  LYS A  55     -15.992  24.033  -5.630  1.00 76.47           C  
ANISOU  192  CG  LYS A  55    12944   7708   8402   1090   2200  -2061
ATOM    193  CD  LYS A  55     -16.476  24.753  -4.379  1.00 82.83           C  
ANISOU  193  CD  LYS A  55    13750   9385   8336   1408   3686  -1703
ATOM    194  CE  LYS A  55     -15.916  26.128  -4.312  1.00 87.08           C  
ANISOU  194  CE  LYS A  55    14829   9474   8783   1343   3883  -1461
ATOM    195  NZ  LYS A  55     -16.549  26.972  -5.420  1.00 90.22           N1+
ANISOU  195  NZ  LYS A  55    15706   9128   9446    967   3693  -1557
ATOM    196  H   LYS A  55     -18.291  21.013  -7.179  1.00  0.00           H  
ATOM    197  HA  LYS A  55     -16.191  22.882  -8.034  1.00  0.00           H  
ATOM    198  HB3 LYS A  55     -16.978  22.182  -5.187  1.00  0.00           H  
ATOM    199  HB2 LYS A  55     -17.933  23.272  -6.127  1.00  0.00           H  
ATOM    200  HG3 LYS A  55     -15.930  24.742  -6.455  1.00  0.00           H  
ATOM    201  HG2 LYS A  55     -14.988  23.644  -5.459  1.00  0.00           H  
ATOM    202  HD3 LYS A  55     -16.169  24.193  -3.496  1.00  0.00           H  
ATOM    203  HD2 LYS A  55     -17.565  24.805  -4.388  1.00  0.00           H  
ATOM    204  HE2 LYS A  55     -14.837  26.088  -4.458  1.00  0.00           H  
ATOM    205  HE3 LYS A  55     -16.149  26.568  -3.342  1.00  0.00           H  
ATOM    206  HZ1 LYS A  55     -17.424  27.355  -5.093  1.00  0.00           H  
ATOM    207  HZ2 LYS A  55     -15.924  27.725  -5.669  1.00  0.00           H  
ATOM    208  HZ3 LYS A  55     -16.717  26.393  -6.230  1.00  0.00           H  
ATOM    209  N   PRO A  56     -14.129  21.667  -7.330  1.00102.52           N  
ANISOU  209  N   PRO A  56    13215  13351  12387   5111  -1612   -260
ATOM    210  CA  PRO A  56     -12.933  20.904  -6.972  1.00106.01           C  
ANISOU  210  CA  PRO A  56    13302  14629  12346   4170  -1019    857
ATOM    211  C   PRO A  56     -12.631  20.980  -5.476  1.00105.00           C  
ANISOU  211  C   PRO A  56    13306  15050  11541   4807   -757    748
ATOM    212  O   PRO A  56     -12.308  22.051  -4.957  1.00102.00           O  
ANISOU  212  O   PRO A  56    12023  14967  11767   6750   -373   1061
ATOM    213  CB  PRO A  56     -11.834  21.595  -7.774  1.00103.15           C  
ANISOU  213  CB  PRO A  56    12169  13976  13048   3361   -672    960
ATOM    214  CG  PRO A  56     -12.333  22.987  -7.993  1.00 98.86           C  
ANISOU  214  CG  PRO A  56    11842  12272  13448   3179   -515    871
ATOM    215  CD  PRO A  56     -13.816  22.844  -8.160  1.00 90.01           C  
ANISOU  215  CD  PRO A  56     9936  11174  13090   5782  -1429    752
ATOM    216  HA  PRO A  56     -13.037  19.865  -7.286  1.00  0.00           H  
ATOM    217  HB3 PRO A  56     -11.721  21.096  -8.736  1.00  0.00           H  
ATOM    218  HB2 PRO A  56     -10.920  21.628  -7.181  1.00  0.00           H  
ATOM    219  HG3 PRO A  56     -11.903  23.385  -8.912  1.00  0.00           H  
ATOM    220  HG2 PRO A  56     -12.125  23.589  -7.108  1.00  0.00           H  
ATOM    221  HD2 PRO A  56     -14.311  23.721  -7.742  1.00  0.00           H  
ATOM    222  HD3 PRO A  56     -14.040  22.619  -9.203  1.00  0.00           H  
ATOM    223  N   LYS A  57     -12.734  19.844  -4.795  1.00100.35           N  
ANISOU  223  N   LYS A  57    13863  13965  10302   3830    157   -493
ATOM    224  CA  LYS A  57     -12.451  19.786  -3.367  1.00 88.06           C  
ANISOU  224  CA  LYS A  57    12306  12467   8685   4136   1246  -1850
ATOM    225  C   LYS A  57     -10.951  19.808  -3.140  1.00 76.66           C  
ANISOU  225  C   LYS A  57     9636  12747   6743   5246     64  -1867
ATOM    226  O   LYS A  57     -10.193  19.246  -3.928  1.00 78.21           O  
ANISOU  226  O   LYS A  57     9369  13396   6949   4810    751  -2075
ATOM    227  CB  LYS A  57     -13.064  18.533  -2.748  1.00 80.03           C  
ANISOU  227  CB  LYS A  57    12099   9215   9093   4033   1904  -2837
ATOM    228  CG  LYS A  57     -14.565  18.622  -2.537  1.00 85.66           C  
ANISOU  228  CG  LYS A  57    13372   9400   9773   1472   1789  -2755
ATOM    229  CD  LYS A  57     -15.123  17.279  -2.102  1.00 85.89           C  
ANISOU  229  CD  LYS A  57    12905   9375  10354    377   1212  -1778
ATOM    230  CE  LYS A  57     -14.316  16.703  -0.953  1.00 77.37           C  
ANISOU  230  CE  LYS A  57    11118   7879  10401    110    608  -1137
ATOM    231  NZ  LYS A  57     -14.897  15.429  -0.464  1.00 74.17           N1+
ANISOU  231  NZ  LYS A  57     9959   7647  10574    863    494    221
ATOM    232  H   LYS A  57     -13.014  18.996  -5.267  1.00  0.00           H  
ATOM    233  HA  LYS A  57     -12.889  20.662  -2.889  1.00  0.00           H  
ATOM    234  HB3 LYS A  57     -12.577  18.325  -1.795  1.00  0.00           H  
ATOM    235  HB2 LYS A  57     -12.838  17.672  -3.376  1.00  0.00           H  
ATOM    236  HG3 LYS A  57     -15.044  18.931  -3.466  1.00  0.00           H  
ATOM    237  HG2 LYS A  57     -14.781  19.369  -1.773  1.00  0.00           H  
ATOM    238  HD2 LYS A  57     -15.101  16.587  -2.944  1.00  0.00           H  
ATOM    239  HD3 LYS A  57     -16.161  17.401  -1.792  1.00  0.00           H  
ATOM    240  HE3 LYS A  57     -14.283  17.424  -0.136  1.00  0.00           H  
ATOM    241  HE2 LYS A  57     -13.290  16.532  -1.280  1.00  0.00           H  
ATOM    242  HZ1 LYS A  57     -15.672  15.627   0.153  1.00  0.00           H  
ATOM    243  HZ2 LYS A  57     -15.223  14.884  -1.249  1.00  0.00           H  
ATOM    244  HZ3 LYS A  57     -14.192  14.908   0.037  1.00  0.00           H  
ATOM    245  N   ARG A  58     -10.523  20.460  -2.065  1.00 66.58           N  
ANISOU  245  N   ARG A  58     8833  11117   5347   3588   -296  -2010
ATOM    246  CA  ARG A  58      -9.098  20.635  -1.820  1.00 49.38           C  
ANISOU  246  CA  ARG A  58     7542   6604   4618   1468    790  -2623
ATOM    247  C   ARG A  58      -8.805  20.940  -0.353  1.00 37.68           C  
ANISOU  247  C   ARG A  58     4740   4837   4740   1657   1083   -755
ATOM    248  O   ARG A  58      -9.636  21.521   0.349  1.00 42.35           O  
ANISOU  248  O   ARG A  58     6276   4187   5627    894   2306  -1542
ATOM    249  CB  ARG A  58      -8.548  21.746  -2.721  1.00 46.35           C  
ANISOU  249  CB  ARG A  58     6404   7672   3537   -320   -219  -2368
ATOM    250  CG  ARG A  58      -7.031  21.768  -2.856  1.00 32.48           C  
ANISOU  250  CG  ARG A  58     2152   5541   4647  -1151    335  -1141
ATOM    251  CD  ARG A  58      -6.596  22.775  -3.908  1.00 42.85           C  
ANISOU  251  CD  ARG A  58     3944   6430   5909    521   1065   -658
ATOM    252  NE  ARG A  58      -5.155  22.758  -4.144  1.00 48.61           N  
ANISOU  252  NE  ARG A  58     5176   6013   7280   1173   3273    180
ATOM    253  CZ  ARG A  58      -4.298  23.630  -3.623  1.00 62.19           C  
ANISOU  253  CZ  ARG A  58     7413   8468   7747   1649   2787   -534
ATOM    254  NH1 ARG A  58      -4.732  24.604  -2.836  1.00 63.49           N  
ANISOU  254  NH1 ARG A  58     6493  10486   7146    861   3888   -634
ATOM    255  NH2 ARG A  58      -3.005  23.536  -3.899  1.00 46.09           N1+
ANISOU  255  NH2 ARG A  58     4118   6416   6977   2128   2159    822
ATOM    256  H   ARG A  58     -11.188  20.841  -1.407  1.00  0.00           H  
ATOM    257  HA  ARG A  58      -8.592  19.705  -2.081  1.00  0.00           H  
ATOM    258  HB3 ARG A  58      -8.891  22.713  -2.352  1.00  0.00           H  
ATOM    259  HB2 ARG A  58      -8.997  21.663  -3.711  1.00  0.00           H  
ATOM    260  HG3 ARG A  58      -6.677  20.776  -3.135  1.00  0.00           H  
ATOM    261  HG2 ARG A  58      -6.585  22.030  -1.897  1.00  0.00           H  
ATOM    262  HD3 ARG A  58      -6.901  23.775  -3.600  1.00  0.00           H  
ATOM    263  HD2 ARG A  58      -7.119  22.571  -4.843  1.00  0.00           H  
ATOM    264  HE  ARG A  58      -4.821  22.021  -4.748  1.00  0.00           H  
ATOM    265 HH11 ARG A  58      -4.077  25.265  -2.442  1.00  0.00           H  
ATOM    266 HH12 ARG A  58      -5.717  24.686  -2.630  1.00  0.00           H  
ATOM    267 HH21 ARG A  58      -2.354  24.199  -3.503  1.00  0.00           H  
ATOM    268 HH22 ARG A  58      -2.670  22.801  -4.506  1.00  0.00           H  
ATOM    269  N   GLN A  59      -7.623  20.534   0.104  1.00 32.05           N  
ANISOU  269  N   GLN A  59     3724   3042   5411   -551   2099   -385
ATOM    270  CA  GLN A  59      -7.194  20.784   1.478  1.00 30.99           C  
ANISOU  270  CA  GLN A  59     3574   3579   4621    685    680   -940
ATOM    271  C   GLN A  59      -5.738  21.254   1.532  1.00 27.68           C  
ANISOU  271  C   GLN A  59     3356   2449   4713    628   1315   -931
ATOM    272  O   GLN A  59      -4.889  20.749   0.794  1.00 33.34           O  
ANISOU  272  O   GLN A  59     3783   3505   5380   1069   1319  -1281
ATOM    273  CB  GLN A  59      -7.377  19.523   2.332  1.00 30.69           C  
ANISOU  273  CB  GLN A  59     3849   3840   3973   1244    988  -1020
ATOM    274  CG  GLN A  59      -6.800  19.609   3.747  1.00 35.11           C  
ANISOU  274  CG  GLN A  59     4819   3951   4569    314   -823   -789
ATOM    275  CD  GLN A  59      -7.628  20.472   4.684  1.00 48.07           C  
ANISOU  275  CD  GLN A  59     6704   5143   6420   -482    992  -1309
ATOM    276  OE1 GLN A  59      -8.042  21.577   4.333  1.00 38.33           O  
ANISOU  276  OE1 GLN A  59     4363   5250   4950   1439   2013  -1059
ATOM    277  NE2 GLN A  59      -7.872  19.967   5.888  1.00 58.01           N  
ANISOU  277  NE2 GLN A  59     9191   4906   7943    376   3967    575
ATOM    278  H   GLN A  59      -6.990  20.036  -0.505  1.00  0.00           H  
ATOM    279  HA  GLN A  59      -7.822  21.572   1.894  1.00  0.00           H  
ATOM    280  HB3 GLN A  59      -6.937  18.670   1.815  1.00  0.00           H  
ATOM    281  HB2 GLN A  59      -8.437  19.277   2.389  1.00  0.00           H  
ATOM    282  HG2 GLN A  59      -5.783  19.999   3.700  1.00  0.00           H  
ATOM    283  HG3 GLN A  59      -6.711  18.605   4.163  1.00  0.00           H  
ATOM    284 HE21 GLN A  59      -8.417  20.494   6.556  1.00  0.00           H  
ATOM    285 HE22 GLN A  59      -7.512  19.056   6.136  1.00  0.00           H  
ATOM    286  N   THR A  60      -5.458  22.233   2.393  1.00 33.88           N  
ANISOU  286  N   THR A  60     4500   4839   3532   -668   2161   -482
ATOM    287  CA  THR A  60      -4.092  22.713   2.603  1.00 32.54           C  
ANISOU  287  CA  THR A  60     4391   3509   4463   1314   1318   1005
ATOM    288  C   THR A  60      -3.783  22.844   4.088  1.00 24.69           C  
ANISOU  288  C   THR A  60     2140   2843   4397   -365    622   1269
ATOM    289  O   THR A  60      -4.676  22.715   4.930  1.00 29.20           O  
ANISOU  289  O   THR A  60     3979   2058   5059   -151   1668    437
ATOM    290  CB  THR A  60      -3.835  24.087   1.932  1.00 29.90           C  
ANISOU  290  CB  THR A  60     3869   3195   4295   1785   1359    528
ATOM    291  OG1 THR A  60      -4.556  25.113   2.632  1.00 25.39           O  
ANISOU  291  OG1 THR A  60     2117   3179   4353    265   1351    197
ATOM    292  CG2 THR A  60      -4.251  24.070   0.469  1.00 32.35           C  
ANISOU  292  CG2 THR A  60     3950   3470   4873   -143   2129   1192
ATOM    293  H   THR A  60      -6.200  22.666   2.924  1.00  0.00           H  
ATOM    294  HA  THR A  60      -3.403  21.987   2.172  1.00  0.00           H  
ATOM    295  HB  THR A  60      -2.769  24.309   1.989  1.00  0.00           H  
ATOM    296  HG1 THR A  60      -4.480  25.942   2.153  1.00  0.00           H  
ATOM    297 HG21 THR A  60      -4.059  25.047   0.025  1.00  0.00           H  
ATOM    298 HG22 THR A  60      -3.678  23.311  -0.063  1.00  0.00           H  
ATOM    299 HG23 THR A  60      -5.314  23.841   0.396  1.00  0.00           H  
ATOM    300  N   ASN A  61      -2.520  23.122   4.402  1.00 26.13           N  
ANISOU  300  N   ASN A  61     2645   2965   4319    530   1753    368
ATOM    301  CA  ASN A  61      -2.088  23.283   5.789  1.00 28.07           C  
ANISOU  301  CA  ASN A  61     3587   3218   3860   1140     -4    401
ATOM    302  C   ASN A  61      -2.679  24.509   6.486  1.00 32.62           C  
ANISOU  302  C   ASN A  61     2553   4056   5786    599    399    891
ATOM    303  O   ASN A  61      -3.014  24.443   7.670  1.00 33.42           O  
ANISOU  303  O   ASN A  61     3254   3555   5887   1393   1793   1879
ATOM    304  CB  ASN A  61      -0.559  23.308   5.885  1.00 33.05           C  
ANISOU  304  CB  ASN A  61     3061   4607   4890   1070    544    793
ATOM    305  CG  ASN A  61       0.055  24.483   5.144  1.00 42.41           C  
ANISOU  305  CG  ASN A  61     4202   5553   6359   1910   1517    429
ATOM    306  OD1 ASN A  61      -0.452  24.910   4.105  1.00 37.19           O  
ANISOU  306  OD1 ASN A  61     3953   4340   5838   1306   2128   -410
ATOM    307  ND2 ASN A  61       1.150  25.014   5.678  1.00 41.35           N  
ANISOU  307  ND2 ASN A  61     3458   5626   6627   1354   1335   2922
ATOM    308  H   ASN A  61      -1.830  23.228   3.672  1.00  0.00           H  
ATOM    309  HA  ASN A  61      -2.431  22.405   6.337  1.00  0.00           H  
ATOM    310  HB2 ASN A  61      -0.156  22.377   5.486  1.00  0.00           H  
ATOM    311  HB3 ASN A  61      -0.262  23.346   6.933  1.00  0.00           H  
ATOM    312 HD21 ASN A  61       1.602  25.798   5.229  1.00  0.00           H  
ATOM    313 HD22 ASN A  61       1.530  24.634   6.533  1.00  0.00           H  
ATOM    314  N   GLN A  62      -2.794  25.629   5.775  1.00 30.91           N  
ANISOU  314  N   GLN A  62     2758   2976   6011    990   1464    390
ATOM    315  CA  GLN A  62      -3.394  26.812   6.393  1.00 28.63           C  
ANISOU  315  CA  GLN A  62     2725   2508   5644    548    301   1533
ATOM    316  C   GLN A  62      -4.918  26.679   6.465  1.00 24.06           C  
ANISOU  316  C   GLN A  62     3356   1245   4541     15   -116   -145
ATOM    317  O   GLN A  62      -5.544  27.282   7.333  1.00 29.87           O  
ANISOU  317  O   GLN A  62     4401   2976   3973    993   1775   1521
ATOM    318  CB  GLN A  62      -3.016  28.116   5.683  1.00 26.72           C  
ANISOU  318  CB  GLN A  62     2153   2523   5476    765   1036    959
ATOM    319  CG  GLN A  62      -1.545  28.360   5.360  1.00 32.91           C  
ANISOU  319  CG  GLN A  62     2142   2764   7598     26   -359   1434
ATOM    320  CD  GLN A  62      -1.363  29.551   4.425  1.00 42.83           C  
ANISOU  320  CD  GLN A  62     2601   6052   7622   -332    549   2498
ATOM    321  OE1 GLN A  62      -2.206  29.815   3.566  1.00 46.41           O  
ANISOU  321  OE1 GLN A  62     2757   6926   7953   -616    792   2143
ATOM    322  NE2 GLN A  62      -0.268  30.278   4.595  1.00 43.69           N  
ANISOU  322  NE2 GLN A  62     3150   5454   7994  -1408   -507   2342
ATOM    323  H   GLN A  62      -2.469  25.656   4.819  1.00  0.00           H  
ATOM    324  HA  GLN A  62      -3.021  26.874   7.415  1.00  0.00           H  
ATOM    325  HB2 GLN A  62      -3.400  28.959   6.257  1.00  0.00           H  
ATOM    326  HB3 GLN A  62      -3.602  28.207   4.768  1.00  0.00           H  
ATOM    327  HG3 GLN A  62      -1.122  27.468   4.898  1.00  0.00           H  
ATOM    328  HG2 GLN A  62      -0.995  28.537   6.284  1.00  0.00           H  
ATOM    329 HE21 GLN A  62      -0.096  31.079   4.004  1.00  0.00           H  
ATOM    330 HE22 GLN A  62       0.395  30.031   5.316  1.00  0.00           H  
ATOM    331  N   LEU A  63      -5.519  25.904   5.561  1.00 26.12           N  
ANISOU  331  N   LEU A  63     3101   1782   5042    -83   2133   -245
ATOM    332  CA  LEU A  63      -6.959  25.646   5.663  1.00 23.10           C  
ANISOU  332  CA  LEU A  63     2604   2231   3943    558   1761    408
ATOM    333  C   LEU A  63      -7.260  24.804   6.902  1.00 20.91           C  
ANISOU  333  C   LEU A  63     2266   2379   3300   1025   1079    463
ATOM    334  O   LEU A  63      -8.256  25.034   7.588  1.00 26.98           O  
ANISOU  334  O   LEU A  63     3157   2624   4471    982   1826    344
ATOM    335  CB  LEU A  63      -7.528  24.997   4.390  1.00 29.66           C  
ANISOU  335  CB  LEU A  63     3708   4160   3401    802   1877      5
ATOM    336  CG  LEU A  63      -7.880  25.940   3.231  1.00 31.68           C  
ANISOU  336  CG  LEU A  63     4634   2588   4816    -93   1197   1079
ATOM    337  CD1 LEU A  63      -8.167  25.185   1.925  1.00 29.52           C  
ANISOU  337  CD1 LEU A  63     2959   3282   4977    857   1964   1335
ATOM    338  CD2 LEU A  63      -9.064  26.843   3.609  1.00 26.92           C  
ANISOU  338  CD2 LEU A  63     3518   2141   4570   1008   1770    843
ATOM    339  H   LEU A  63      -4.982  25.496   4.809  1.00  0.00           H  
ATOM    340  HA  LEU A  63      -7.456  26.608   5.791  1.00  0.00           H  
ATOM    341  HB3 LEU A  63      -8.406  24.406   4.650  1.00  0.00           H  
ATOM    342  HB2 LEU A  63      -6.834  24.235   4.035  1.00  0.00           H  
ATOM    343  HG  LEU A  63      -7.018  26.584   3.057  1.00  0.00           H  
ATOM    344 HD11 LEU A  63      -8.410  25.899   1.138  1.00  0.00           H  
ATOM    345 HD12 LEU A  63      -7.286  24.612   1.635  1.00  0.00           H  
ATOM    346 HD13 LEU A  63      -9.008  24.508   2.074  1.00  0.00           H  
ATOM    347 HD21 LEU A  63      -9.298  27.504   2.775  1.00  0.00           H  
ATOM    348 HD22 LEU A  63      -9.933  26.226   3.839  1.00  0.00           H  
ATOM    349 HD23 LEU A  63      -8.802  27.440   4.482  1.00  0.00           H  
ATOM    350  N   GLN A  64      -6.390  23.844   7.196  1.00 25.70           N  
ANISOU  350  N   GLN A  64     2877   2636   4254   1459   -437    279
ATOM    351  CA  GLN A  64      -6.507  23.056   8.417  1.00 26.24           C  
ANISOU  351  CA  GLN A  64     3691   2653   3628   1708    206    710
ATOM    352  C   GLN A  64      -6.356  23.956   9.648  1.00 21.93           C  
ANISOU  352  C   GLN A  64     3764   1911   2656   -163   -615     28
ATOM    353  O   GLN A  64      -7.084  23.812  10.635  1.00 27.97           O  
ANISOU  353  O   GLN A  64     4161   2641   3826   1503   1669   1150
ATOM    354  CB  GLN A  64      -5.454  21.945   8.435  1.00 32.59           C  
ANISOU  354  CB  GLN A  64     4360   2923   5101   1690   -624   1015
ATOM    355  CG  GLN A  64      -5.534  21.038   9.649  1.00 46.71           C  
ANISOU  355  CG  GLN A  64     5521   4707   7520   3024    220     90
ATOM    356  CD  GLN A  64      -4.431  19.998   9.674  1.00 66.67           C  
ANISOU  356  CD  GLN A  64    10144   5190   9997   3361    -52   1057
ATOM    357  OE1 GLN A  64      -4.149  19.402  10.713  1.00 63.70           O  
ANISOU  357  OE1 GLN A  64     8835   4946  10422   3563    305   -361
ATOM    358  NE2 GLN A  64      -3.802  19.775   8.527  1.00 76.28           N  
ANISOU  358  NE2 GLN A  64    12044   6183  10755   2704   -237   2091
ATOM    359  H   GLN A  64      -5.625  23.646   6.567  1.00  0.00           H  
ATOM    360  HA  GLN A  64      -7.496  22.598   8.441  1.00  0.00           H  
ATOM    361  HB3 GLN A  64      -4.460  22.388   8.380  1.00  0.00           H  
ATOM    362  HB2 GLN A  64      -5.546  21.345   7.529  1.00  0.00           H  
ATOM    363  HG3 GLN A  64      -6.503  20.539   9.665  1.00  0.00           H  
ATOM    364  HG2 GLN A  64      -5.484  21.641  10.556  1.00  0.00           H  
ATOM    365 HE21 GLN A  64      -3.058  19.093   8.483  1.00  0.00           H  
ATOM    366 HE22 GLN A  64      -4.067  20.287   7.698  1.00  0.00           H  
ATOM    367  N   TYR A  65      -5.418  24.893   9.580  1.00 25.17           N  
ANISOU  367  N   TYR A  65     1923   2215   5425    633    291    240
ATOM    368  CA  TYR A  65      -5.193  25.828  10.679  1.00 23.31           C  
ANISOU  368  CA  TYR A  65     1692   3086   4080    736    914    302
ATOM    369  C   TYR A  65      -6.411  26.739  10.907  1.00 28.34           C  
ANISOU  369  C   TYR A  65     1849   4454   4466   -693   -358   1534
ATOM    370  O   TYR A  65      -6.789  27.016  12.051  1.00 26.92           O  
ANISOU  370  O   TYR A  65     3131   2436   4661    999   1027   1425
ATOM    371  CB  TYR A  65      -3.928  26.656  10.414  1.00 24.13           C  
ANISOU  371  CB  TYR A  65     1891   3558   3717   1160    794    255
ATOM    372  CG  TYR A  65      -3.690  27.758  11.419  1.00 26.21           C  
ANISOU  372  CG  TYR A  65     2789   2574   4597   1172    459   -488
ATOM    373  CD1 TYR A  65      -4.256  29.012  11.242  1.00 25.96           C  
ANISOU  373  CD1 TYR A  65     1819   3240   4806   -530     61  -1625
ATOM    374  CD2 TYR A  65      -2.905  27.550  12.542  1.00 36.29           C  
ANISOU  374  CD2 TYR A  65     3590   4681   5516  -1881   1327    651
ATOM    375  CE1 TYR A  65      -4.045  30.028  12.146  1.00 26.82           C  
ANISOU  375  CE1 TYR A  65     2205   3279   4707   -802    356  -1832
ATOM    376  CE2 TYR A  65      -2.695  28.565  13.461  1.00 28.35           C  
ANISOU  376  CE2 TYR A  65     2969   2643   5158   -256   2064   -530
ATOM    377  CZ  TYR A  65      -3.273  29.802  13.255  1.00 35.69           C  
ANISOU  377  CZ  TYR A  65     2070   6457   5033   -754    686    218
ATOM    378  OH  TYR A  65      -3.074  30.827  14.152  1.00 35.84           O  
ANISOU  378  OH  TYR A  65     2689   4891   6038   -320    779   -121
ATOM    379  H   TYR A  65      -4.841  24.971   8.755  1.00  0.00           H  
ATOM    380  HA  TYR A  65      -5.032  25.248  11.587  1.00  0.00           H  
ATOM    381  HB3 TYR A  65      -3.980  27.085   9.413  1.00  0.00           H  
ATOM    382  HB2 TYR A  65      -3.062  25.995  10.391  1.00  0.00           H  
ATOM    383  HD1 TYR A  65      -4.877  29.207  10.380  1.00  0.00           H  
ATOM    384  HD2 TYR A  65      -2.447  26.586  12.710  1.00  0.00           H  
ATOM    385  HE1 TYR A  65      -4.487  30.999  11.980  1.00  0.00           H  
ATOM    386  HE2 TYR A  65      -2.082  28.386  14.332  1.00  0.00           H  
ATOM    387  HH  TYR A  65      -3.305  31.663  13.740  1.00  0.00           H  
ATOM    388  N   LEU A  66      -7.017  27.208   9.818  1.00 22.08           N  
ANISOU  388  N   LEU A  66     1657   2041   4693    252   1065    218
ATOM    389  CA  LEU A  66      -8.201  28.066   9.911  1.00 19.88           C  
ANISOU  389  CA  LEU A  66     1485   2077   3993    407    895   1056
ATOM    390  C   LEU A  66      -9.362  27.362  10.617  1.00 22.15           C  
ANISOU  390  C   LEU A  66     2509   1652   4256    628    769    924
ATOM    391  O   LEU A  66     -10.169  28.000  11.292  1.00 24.14           O  
ANISOU  391  O   LEU A  66     2797   1628   4747    259   1798    633
ATOM    392  CB  LEU A  66      -8.628  28.538   8.520  1.00 22.62           C  
ANISOU  392  CB  LEU A  66     2545   2244   3805    217   1452   1129
ATOM    393  CG  LEU A  66      -7.833  29.727   7.973  1.00 22.69           C  
ANISOU  393  CG  LEU A  66     2142   2954   3526    921   1179    602
ATOM    394  CD1 LEU A  66      -7.954  29.832   6.470  1.00 26.95           C  
ANISOU  394  CD1 LEU A  66     1622   4108   4509   -185    732   1033
ATOM    395  CD2 LEU A  66      -8.312  31.010   8.629  1.00 27.68           C  
ANISOU  395  CD2 LEU A  66     4939   2171   3408    785   2306    461
ATOM    396  H   LEU A  66      -6.662  26.974   8.902  1.00  0.00           H  
ATOM    397  HA  LEU A  66      -7.934  28.945  10.497  1.00  0.00           H  
ATOM    398  HB3 LEU A  66      -9.689  28.789   8.534  1.00  0.00           H  
ATOM    399  HB2 LEU A  66      -8.560  27.705   7.820  1.00  0.00           H  
ATOM    400  HG  LEU A  66      -6.782  29.583   8.224  1.00  0.00           H  
ATOM    401 HD11 LEU A  66      -7.377  30.687   6.117  1.00  0.00           H  
ATOM    402 HD12 LEU A  66      -7.571  28.921   6.010  1.00  0.00           H  
ATOM    403 HD13 LEU A  66      -9.001  29.964   6.198  1.00  0.00           H  
ATOM    404 HD21 LEU A  66      -7.744  31.853   8.237  1.00  0.00           H  
ATOM    405 HD22 LEU A  66      -9.371  31.155   8.415  1.00  0.00           H  
ATOM    406 HD23 LEU A  66      -8.166  30.944   9.707  1.00  0.00           H  
ATOM    407  N   LEU A  67      -9.438  26.043  10.476  1.00 20.57           N  
ANISOU  407  N   LEU A  67     2059   1717   4040    499    819   1144
ATOM    408  CA  LEU A  67     -10.500  25.292  11.127  1.00 17.02           C  
ANISOU  408  CA  LEU A  67     2285   1215   2969   -439    483    475
ATOM    409  C   LEU A  67     -10.124  24.966  12.571  1.00 16.51           C  
ANISOU  409  C   LEU A  67     1525   2084   2662    925    438   -248
ATOM    410  O   LEU A  67     -10.879  25.274  13.509  1.00 17.80           O  
ANISOU  410  O   LEU A  67     2047   2019   2696    907    654    315
ATOM    411  CB  LEU A  67     -10.807  24.007  10.351  1.00 18.82           C  
ANISOU  411  CB  LEU A  67     2317   1463   3372    -95    989    753
ATOM    412  CG  LEU A  67     -11.837  23.072  10.999  1.00 20.07           C  
ANISOU  412  CG  LEU A  67     3519   1538   2569   -360    598    720
ATOM    413  CD1 LEU A  67     -13.166  23.795  11.190  1.00 19.18           C  
ANISOU  413  CD1 LEU A  67     2971   1839   2479   -402   1200    524
ATOM    414  CD2 LEU A  67     -12.035  21.793  10.192  1.00 19.72           C  
ANISOU  414  CD2 LEU A  67     4064   1560   1869    -18    339    482
ATOM    415  H   LEU A  67      -8.755  25.555   9.914  1.00  0.00           H  
ATOM    416  HA  LEU A  67     -11.399  25.909  11.138  1.00  0.00           H  
ATOM    417  HB3 LEU A  67      -9.880  23.459  10.181  1.00  0.00           H  
ATOM    418  HB2 LEU A  67     -11.137  24.264   9.345  1.00  0.00           H  
ATOM    419  HG  LEU A  67     -11.463  22.792  11.984  1.00  0.00           H  
ATOM    420 HD11 LEU A  67     -13.886  23.118  11.651  1.00  0.00           H  
ATOM    421 HD12 LEU A  67     -13.019  24.662  11.834  1.00  0.00           H  
ATOM    422 HD13 LEU A  67     -13.544  24.123  10.222  1.00  0.00           H  
ATOM    423 HD21 LEU A  67     -12.772  21.161  10.687  1.00  0.00           H  
ATOM    424 HD22 LEU A  67     -12.386  22.045   9.191  1.00  0.00           H  
ATOM    425 HD23 LEU A  67     -11.088  21.258  10.120  1.00  0.00           H  
ATOM    426  N   ARG A  68      -8.945  24.371  12.750  1.00 17.96           N  
ANISOU  426  N   ARG A  68     1519   1528   3779    378    345    707
ATOM    427  CA  ARG A  68      -8.574  23.807  14.045  1.00 25.67           C  
ANISOU  427  CA  ARG A  68     2969   2836   3951   1578   -577    105
ATOM    428  C   ARG A  68      -8.166  24.871  15.063  1.00 22.75           C  
ANISOU  428  C   ARG A  68     1688   2993   3963   -852    551    359
ATOM    429  O   ARG A  68      -8.286  24.658  16.271  1.00 22.13           O  
ANISOU  429  O   ARG A  68     2231   1805   4371    597    452    571
ATOM    430  CB  ARG A  68      -7.487  22.734  13.881  1.00 23.29           C  
ANISOU  430  CB  ARG A  68     1931   2369   4549    486    794    -28
ATOM    431  CG  ARG A  68      -7.895  21.606  12.930  1.00 30.33           C  
ANISOU  431  CG  ARG A  68     4326   2500   4697   1721    -71    404
ATOM    432  CD  ARG A  68      -7.029  20.367  13.100  1.00 42.58           C  
ANISOU  432  CD  ARG A  68     5480   5533   5166   1591  -1063   1164
ATOM    433  NE  ARG A  68      -7.224  19.773  14.415  1.00 68.63           N  
ANISOU  433  NE  ARG A  68     9870   8560   7646   -220   -271    343
ATOM    434  CZ  ARG A  68      -7.858  18.628  14.641  1.00 59.71           C  
ANISOU  434  CZ  ARG A  68     6989   8165   7534  -1498    241    545
ATOM    435  NH1 ARG A  68      -8.357  17.915  13.637  1.00 61.12           N  
ANISOU  435  NH1 ARG A  68     5969  10439   6816  -1794   2942    867
ATOM    436  NH2 ARG A  68      -7.985  18.196  15.882  1.00 33.81           N1+
ANISOU  436  NH2 ARG A  68     3820   2715   6310  -1091  -1445   1274
ATOM    437  H   ARG A  68      -8.291  24.305  11.983  1.00  0.00           H  
ATOM    438  HA  ARG A  68      -9.458  23.308  14.441  1.00  0.00           H  
ATOM    439  HB2 ARG A  68      -7.243  22.314  14.857  1.00  0.00           H  
ATOM    440  HB3 ARG A  68      -6.571  23.200  13.518  1.00  0.00           H  
ATOM    441  HG3 ARG A  68      -7.827  21.957  11.900  1.00  0.00           H  
ATOM    442  HG2 ARG A  68      -8.939  21.345  13.104  1.00  0.00           H  
ATOM    443  HD2 ARG A  68      -5.980  20.637  12.976  1.00  0.00           H  
ATOM    444  HD3 ARG A  68      -7.284  19.638  12.331  1.00  0.00           H  
ATOM    445  HE  ARG A  68      -6.836  20.296  15.187  1.00  0.00           H  
ATOM    446 HH11 ARG A  68      -8.837  17.046  13.824  1.00  0.00           H  
ATOM    447 HH12 ARG A  68      -8.257  18.242  12.687  1.00  0.00           H  
ATOM    448 HH21 ARG A  68      -8.465  17.327  16.068  1.00  0.00           H  
ATOM    449 HH22 ARG A  68      -7.602  18.735  16.646  1.00  0.00           H  
ATOM    450  N   VAL A  69      -7.713  26.026  14.578  1.00 24.81           N  
ANISOU  450  N   VAL A  69     1376   3073   4978    130    298    950
ATOM    451  CA  VAL A  69      -7.293  27.108  15.466  1.00 21.63           C  
ANISOU  451  CA  VAL A  69     1226   2649   4342    -50    395    728
ATOM    452  C   VAL A  69      -8.183  28.354  15.385  1.00 26.79           C  
ANISOU  452  C   VAL A  69     3078   3164   3936    876  -1009   1125
ATOM    453  O   VAL A  69      -8.732  28.790  16.401  1.00 23.51           O  
ANISOU  453  O   VAL A  69     2559   2223   4149   -669   -119    277
ATOM    454  CB  VAL A  69      -5.829  27.523  15.208  1.00 24.07           C  
ANISOU  454  CB  VAL A  69     1780   2788   4579    149   1158    449
ATOM    455  CG1 VAL A  69      -5.462  28.708  16.072  1.00 25.57           C  
ANISOU  455  CG1 VAL A  69     2262   3029   4425    -98    413  -1525
ATOM    456  CG2 VAL A  69      -4.890  26.356  15.483  1.00 30.15           C  
ANISOU  456  CG2 VAL A  69     2362   3769   5324   1253   -859    152
ATOM    457  H   VAL A  69      -7.655  26.166  13.579  1.00  0.00           H  
ATOM    458  HA  VAL A  69      -7.350  26.732  16.488  1.00  0.00           H  
ATOM    459  HB  VAL A  69      -5.728  27.811  14.162  1.00  0.00           H  
ATOM    460 HG11 VAL A  69      -4.427  28.991  15.881  1.00  0.00           H  
ATOM    461 HG12 VAL A  69      -6.117  29.547  15.836  1.00  0.00           H  
ATOM    462 HG13 VAL A  69      -5.577  28.442  17.123  1.00  0.00           H  
ATOM    463 HG21 VAL A  69      -3.861  26.665  15.296  1.00  0.00           H  
ATOM    464 HG22 VAL A  69      -4.992  26.044  16.522  1.00  0.00           H  
ATOM    465 HG23 VAL A  69      -5.143  25.523  14.827  1.00  0.00           H  
ATOM    466  N   VAL A  70      -8.321  28.924  14.185  1.00 20.71           N  
ANISOU  466  N   VAL A  70     1330   1988   4549    167   -431    510
ATOM    467  CA  VAL A  70      -9.034  30.193  14.019  1.00 22.32           C  
ANISOU  467  CA  VAL A  70     2118   2138   4222    568    563   1352
ATOM    468  C   VAL A  70     -10.533  30.070  14.283  1.00 23.43           C  
ANISOU  468  C   VAL A  70     2130   2265   4507    633    238   -530
ATOM    469  O   VAL A  70     -11.076  30.779  15.133  1.00 19.02           O  
ANISOU  469  O   VAL A  70     2034   1413   3781   -123    928    125
ATOM    470  CB  VAL A  70      -8.826  30.804  12.612  1.00 17.73           C  
ANISOU  470  CB  VAL A  70     1041   1967   3728    118    365    601
ATOM    471  CG1 VAL A  70      -9.478  32.184  12.529  1.00 24.08           C  
ANISOU  471  CG1 VAL A  70     2661   2033   4457    687   1635    486
ATOM    472  CG2 VAL A  70      -7.349  30.892  12.278  1.00 24.57           C  
ANISOU  472  CG2 VAL A  70     1738   3134   4462    643   1037    697
ATOM    473  H   VAL A  70      -7.929  28.480  13.367  1.00  0.00           H  
ATOM    474  HA  VAL A  70      -8.628  30.896  14.746  1.00  0.00           H  
ATOM    475  HB  VAL A  70      -9.305  30.153  11.881  1.00  0.00           H  
ATOM    476 HG11 VAL A  70      -9.323  32.600  11.534  1.00  0.00           H  
ATOM    477 HG12 VAL A  70     -10.547  32.094  12.722  1.00  0.00           H  
ATOM    478 HG13 VAL A  70      -9.030  32.844  13.272  1.00  0.00           H  
ATOM    479 HG21 VAL A  70      -7.226  31.324  11.285  1.00  0.00           H  
ATOM    480 HG22 VAL A  70      -6.847  31.521  13.013  1.00  0.00           H  
ATOM    481 HG23 VAL A  70      -6.912  29.894  12.296  1.00  0.00           H  
ATOM    482  N   LEU A  71     -11.197  29.181  13.548  1.00 16.60           N  
ANISOU  482  N   LEU A  71     1054   1631   3624    199    353    763
ATOM    483  CA  LEU A  71     -12.634  28.989  13.694  1.00 14.82           C  
ANISOU  483  CA  LEU A  71      788   2125   2716   -151     -4    487
ATOM    484  C   LEU A  71     -12.946  28.575  15.124  1.00 17.35           C  
ANISOU  484  C   LEU A  71     1813   1760   3017    695   -413    655
ATOM    485  O   LEU A  71     -13.846  29.134  15.753  1.00 16.67           O  
ANISOU  485  O   LEU A  71     1712   1587   3037   -246    -12    764
ATOM    486  CB  LEU A  71     -13.150  27.956  12.683  1.00 20.08           C  
ANISOU  486  CB  LEU A  71     1170   3259   3201   -770    160    121
ATOM    487  CG  LEU A  71     -14.659  27.733  12.495  1.00 20.59           C  
ANISOU  487  CG  LEU A  71     2647   2964   2211   -375     18    664
ATOM    488  CD1 LEU A  71     -15.265  26.814  13.557  1.00 17.22           C  
ANISOU  488  CD1 LEU A  71     2572   1877   2091   -114    412    573
ATOM    489  CD2 LEU A  71     -15.407  29.056  12.444  1.00 20.76           C  
ANISOU  489  CD2 LEU A  71     2373   1831   3685    806    847    969
ATOM    490  H   LEU A  71     -10.705  28.619  12.868  1.00  0.00           H  
ATOM    491  HA  LEU A  71     -13.129  29.940  13.496  1.00  0.00           H  
ATOM    492  HB3 LEU A  71     -12.674  26.996  12.885  1.00  0.00           H  
ATOM    493  HB2 LEU A  71     -12.699  28.157  11.711  1.00  0.00           H  
ATOM    494  HG  LEU A  71     -14.796  27.246  11.529  1.00  0.00           H  
ATOM    495 HD11 LEU A  71     -16.332  26.696  13.370  1.00  0.00           H  
ATOM    496 HD12 LEU A  71     -14.779  25.839  13.515  1.00  0.00           H  
ATOM    497 HD13 LEU A  71     -15.116  27.251  14.544  1.00  0.00           H  
ATOM    498 HD21 LEU A  71     -16.472  28.867  12.310  1.00  0.00           H  
ATOM    499 HD22 LEU A  71     -15.249  29.599  13.376  1.00  0.00           H  
ATOM    500 HD23 LEU A  71     -15.037  29.651  11.609  1.00  0.00           H  
ATOM    501  N   LYS A  72     -12.183  27.613  15.638  1.00 17.24           N  
ANISOU  501  N   LYS A  72     1683   1570   3296    127   -115    609
ATOM    502  CA  LYS A  72     -12.375  27.116  16.998  1.00 19.78           C  
ANISOU  502  CA  LYS A  72     2624   2080   2810    824    615   1188
ATOM    503  C   LYS A  72     -12.334  28.230  18.039  1.00 15.26           C  
ANISOU  503  C   LYS A  72      918   2175   2706    -97   -479    510
ATOM    504  O   LYS A  72     -13.242  28.342  18.874  1.00 18.52           O  
ANISOU  504  O   LYS A  72     1497   2251   3289    324    544   1045
ATOM    505  CB  LYS A  72     -11.319  26.065  17.329  1.00 21.30           C  
ANISOU  505  CB  LYS A  72     2238   1876   3978    465    356   1306
ATOM    506  CG  LYS A  72     -11.302  25.674  18.797  1.00 21.35           C  
ANISOU  506  CG  LYS A  72     1809   2086   4217    -45   -563   1447
ATOM    507  CD  LYS A  72     -10.268  24.596  19.054  1.00 26.28           C  
ANISOU  507  CD  LYS A  72     1737   3067   5181     74    -21   2187
ATOM    508  CE  LYS A  72     -10.148  24.287  20.535  1.00 30.67           C  
ANISOU  508  CE  LYS A  72     3958   1769   5925    350   -656    654
ATOM    509  NZ  LYS A  72      -9.032  23.339  20.813  1.00 43.16           N1+
ANISOU  509  NZ  LYS A  72     5585   3244   7571   -226  -1326   1823
ATOM    510  H   LYS A  72     -11.444  27.204  15.084  1.00  0.00           H  
ATOM    511  HA  LYS A  72     -13.354  26.640  17.050  1.00  0.00           H  
ATOM    512  HB3 LYS A  72     -10.336  26.437  17.042  1.00  0.00           H  
ATOM    513  HB2 LYS A  72     -11.489  25.177  16.720  1.00  0.00           H  
ATOM    514  HG3 LYS A  72     -12.287  25.308  19.087  1.00  0.00           H  
ATOM    515  HG2 LYS A  72     -11.071  26.550  19.403  1.00  0.00           H  
ATOM    516  HD3 LYS A  72      -9.301  24.923  18.672  1.00  0.00           H  
ATOM    517  HD2 LYS A  72     -10.547  23.690  18.516  1.00  0.00           H  
ATOM    518  HE3 LYS A  72     -11.085  23.860  20.893  1.00  0.00           H  
ATOM    519  HE2 LYS A  72      -9.983  25.213  21.086  1.00  0.00           H  
ATOM    520  HZ1 LYS A  72      -8.971  22.662  20.066  1.00  0.00           H  
ATOM    521  HZ2 LYS A  72      -8.163  23.850  20.876  1.00  0.00           H  
ATOM    522  HZ3 LYS A  72      -9.205  22.861  21.686  1.00  0.00           H  
ATOM    523  N   THR A  73     -11.293  29.055  17.972  1.00 20.22           N  
ANISOU  523  N   THR A  73     1570   1398   4716     54   -258    305
ATOM    524  CA  THR A  73     -11.106  30.156  18.912  1.00 17.43           C  
ANISOU  524  CA  THR A  73     1411   1730   3482    357    190   1069
ATOM    525  C   THR A  73     -12.226  31.193  18.805  1.00 18.82           C  
ANISOU  525  C   THR A  73     1660   2611   2881   -701   -798   1494
ATOM    526  O   THR A  73     -12.794  31.613  19.821  1.00 17.69           O  
ANISOU  526  O   THR A  73     1953   2086   2681   -150   -374    730
ATOM    527  CB  THR A  73      -9.732  30.826  18.719  1.00 20.38           C  
ANISOU  527  CB  THR A  73     1165   2096   4484     62   -194    314
ATOM    528  OG1 THR A  73      -8.703  29.842  18.874  1.00 25.46           O  
ANISOU  528  OG1 THR A  73     1322   3849   4504    282    -31    903
ATOM    529  CG2 THR A  73      -9.519  31.928  19.740  1.00 27.57           C  
ANISOU  529  CG2 THR A  73     1419   4641   4415   -454   -734     17
ATOM    530  H   THR A  73     -10.596  28.931  17.252  1.00  0.00           H  
ATOM    531  HA  THR A  73     -11.134  29.740  19.919  1.00  0.00           H  
ATOM    532  HB  THR A  73      -9.676  31.249  17.716  1.00  0.00           H  
ATOM    533  HG1 THR A  73      -8.589  29.365  18.049  1.00  0.00           H  
ATOM    534 HG21 THR A  73      -8.542  32.386  19.583  1.00  0.00           H  
ATOM    535 HG22 THR A  73     -10.296  32.684  19.627  1.00  0.00           H  
ATOM    536 HG23 THR A  73      -9.565  31.507  20.744  1.00  0.00           H  
ATOM    537  N   LEU A  74     -12.556  31.594  17.583  1.00 14.24           N  
ANISOU  537  N   LEU A  74      982   1427   3003     32    -84    835
ATOM    538  CA  LEU A  74     -13.631  32.561  17.383  1.00 11.52           C  
ANISOU  538  CA  LEU A  74      730   1466   2182    256    -16    556
ATOM    539  C   LEU A  74     -14.985  32.034  17.854  1.00 12.17           C  
ANISOU  539  C   LEU A  74      770   2215   1637    193    249    166
ATOM    540  O   LEU A  74     -15.770  32.775  18.449  1.00 11.41           O  
ANISOU  540  O   LEU A  74     1639    955   1740     23    312    207
ATOM    541  CB  LEU A  74     -13.716  32.989  15.918  1.00 15.88           C  
ANISOU  541  CB  LEU A  74     2443   1355   2237   -489    632    554
ATOM    542  CG  LEU A  74     -12.534  33.790  15.378  1.00 23.22           C  
ANISOU  542  CG  LEU A  74     3614   3333   1876    506    651   1036
ATOM    543  CD1 LEU A  74     -12.829  34.276  13.970  1.00 24.64           C  
ANISOU  543  CD1 LEU A  74     3356   3692   2313  -1808   -749   1228
ATOM    544  CD2 LEU A  74     -12.223  34.957  16.281  1.00 31.49           C  
ANISOU  544  CD2 LEU A  74     5051   3827   3088    603    899    691
ATOM    545  H   LEU A  74     -12.062  31.230  16.781  1.00  0.00           H  
ATOM    546  HA  LEU A  74     -13.395  33.446  17.974  1.00  0.00           H  
ATOM    547  HB3 LEU A  74     -14.635  33.555  15.762  1.00  0.00           H  
ATOM    548  HB2 LEU A  74     -13.868  32.108  15.295  1.00  0.00           H  
ATOM    549  HG  LEU A  74     -11.661  33.138  15.343  1.00  0.00           H  
ATOM    550 HD11 LEU A  74     -11.978  34.846  13.596  1.00  0.00           H  
ATOM    551 HD12 LEU A  74     -13.006  33.420  13.319  1.00  0.00           H  
ATOM    552 HD13 LEU A  74     -13.714  34.912  13.983  1.00  0.00           H  
ATOM    553 HD21 LEU A  74     -11.378  35.514  15.877  1.00  0.00           H  
ATOM    554 HD22 LEU A  74     -13.093  35.611  16.342  1.00  0.00           H  
ATOM    555 HD23 LEU A  74     -11.974  34.590  17.277  1.00  0.00           H  
ATOM    556  N   TRP A  75     -15.257  30.759  17.588  1.00 12.72           N  
ANISOU  556  N   TRP A  75     1410   1145   2278   -204    -19    334
ATOM    557  CA  TRP A  75     -16.537  30.168  17.960  1.00 11.91           C  
ANISOU  557  CA  TRP A  75      982   1511   2032   -458    238    470
ATOM    558  C   TRP A  75     -16.803  30.293  19.451  1.00 12.91           C  
ANISOU  558  C   TRP A  75     1187   1453   2267    158    344    553
ATOM    559  O   TRP A  75     -17.952  30.450  19.870  1.00 12.11           O  
ANISOU  559  O   TRP A  75     1277   1444   1882    203    -55    367
ATOM    560  CB  TRP A  75     -16.585  28.688  17.568  1.00 12.97           C  
ANISOU  560  CB  TRP A  75     2005    629   2295   -205    103    155
ATOM    561  CG  TRP A  75     -17.978  28.127  17.576  1.00  9.26           C  
ANISOU  561  CG  TRP A  75     1210   1020   1289   -466    151     91
ATOM    562  CD1 TRP A  75     -18.649  27.590  18.648  1.00  9.97           C  
ANISOU  562  CD1 TRP A  75     1231   1084   1474    155    530    323
ATOM    563  CD2 TRP A  75     -18.886  28.085  16.472  1.00 10.32           C  
ANISOU  563  CD2 TRP A  75     1783   1374    762   -223    308    229
ATOM    564  NE1 TRP A  75     -19.914  27.201  18.263  1.00 10.21           N  
ANISOU  564  NE1 TRP A  75     1396    865   1619     99    -68     10
ATOM    565  CE2 TRP A  75     -20.086  27.502  16.934  1.00 10.70           C  
ANISOU  565  CE2 TRP A  75     2108   1189    769    434     32    225
ATOM    566  CE3 TRP A  75     -18.802  28.475  15.130  1.00 10.96           C  
ANISOU  566  CE3 TRP A  75     1918    680   1564    -45    604    222
ATOM    567  CZ2 TRP A  75     -21.184  27.297  16.104  1.00 11.43           C  
ANISOU  567  CZ2 TRP A  75     2252    933   1158    448   -396    184
ATOM    568  CZ3 TRP A  75     -19.897  28.277  14.307  1.00 14.02           C  
ANISOU  568  CZ3 TRP A  75     2005   1364   1957     18   -202   -157
ATOM    569  CH2 TRP A  75     -21.074  27.690  14.797  1.00 14.26           C  
ANISOU  569  CH2 TRP A  75     1833   1409   2175    339   -712    496
ATOM    570  H   TRP A  75     -14.571  30.183  17.121  1.00  0.00           H  
ATOM    571  HA  TRP A  75     -17.328  30.692  17.424  1.00  0.00           H  
ATOM    572  HB3 TRP A  75     -15.959  28.112  18.250  1.00  0.00           H  
ATOM    573  HB2 TRP A  75     -16.149  28.562  16.577  1.00  0.00           H  
ATOM    574  HD1 TRP A  75     -18.165  27.527  19.612  1.00  0.00           H  
ATOM    575  HE1 TRP A  75     -20.536  26.772  18.933  1.00  0.00           H  
ATOM    576  HE3 TRP A  75     -17.894  28.922  14.753  1.00  0.00           H  
ATOM    577  HZ2 TRP A  75     -22.081  26.842  16.498  1.00  0.00           H  
ATOM    578  HZ3 TRP A  75     -19.854  28.576  13.270  1.00  0.00           H  
ATOM    579  HH2 TRP A  75     -21.903  27.551  14.120  1.00  0.00           H  
ATOM    580  N   LYS A  76     -15.738  30.218  20.246  1.00 14.22           N  
ANISOU  580  N   LYS A  76     2060   1137   2207    -45   -530    661
ATOM    581  CA  LYS A  76     -15.860  30.190  21.702  1.00 13.08           C  
ANISOU  581  CA  LYS A  76     1698   1739   1533    352   -490    663
ATOM    582  C   LYS A  76     -15.836  31.571  22.350  1.00 15.68           C  
ANISOU  582  C   LYS A  76     2174   1474   2308    156   -648    809
ATOM    583  O   LYS A  76     -15.980  31.692  23.571  1.00 19.78           O  
ANISOU  583  O   LYS A  76     2953   2445   2116    471   -549    656
ATOM    584  CB  LYS A  76     -14.753  29.324  22.309  1.00 19.97           C  
ANISOU  584  CB  LYS A  76     2394   2703   2492   -346  -1017   1238
ATOM    585  CG  LYS A  76     -14.815  27.857  21.883  1.00 19.83           C  
ANISOU  585  CG  LYS A  76     2424   1413   3697    237   -948    107
ATOM    586  CD  LYS A  76     -13.785  27.019  22.630  1.00 33.69           C  
ANISOU  586  CD  LYS A  76     3745   4719   4335   -195  -1798   -225
ATOM    587  CE  LYS A  76     -12.374  27.450  22.292  1.00 38.18           C  
ANISOU  587  CE  LYS A  76     5208   4524   4774   1908   -653   1739
ATOM    588  NZ  LYS A  76     -11.383  26.880  23.253  1.00 49.93           N1+
ANISOU  588  NZ  LYS A  76     7475   6257   5239   2764  -1363   1568
ATOM    589  H   LYS A  76     -14.811  30.179  19.846  1.00  0.00           H  
ATOM    590  HA  LYS A  76     -16.816  29.726  21.946  1.00  0.00           H  
ATOM    591  HB3 LYS A  76     -14.800  29.387  23.396  1.00  0.00           H  
ATOM    592  HB2 LYS A  76     -13.781  29.738  22.040  1.00  0.00           H  
ATOM    593  HG3 LYS A  76     -14.634  27.783  20.811  1.00  0.00           H  
ATOM    594  HG2 LYS A  76     -15.813  27.464  22.078  1.00  0.00           H  
ATOM    595  HD3 LYS A  76     -13.915  25.968  22.371  1.00  0.00           H  
ATOM    596  HD2 LYS A  76     -13.947  27.117  23.703  1.00  0.00           H  
ATOM    597  HE3 LYS A  76     -12.313  28.538  22.311  1.00  0.00           H  
ATOM    598  HE2 LYS A  76     -12.128  27.125  21.281  1.00  0.00           H  
ATOM    599  HZ1 LYS A  76     -10.470  27.269  23.066  1.00  0.00           H  
ATOM    600  HZ2 LYS A  76     -11.659  27.109  24.197  1.00  0.00           H  
ATOM    601  HZ3 LYS A  76     -11.349  25.876  23.147  1.00  0.00           H  
ATOM    602  N   HIS A  77     -15.643  32.607  21.541  1.00 13.72           N  
ANISOU  602  N   HIS A  77     1724   1335   2153    368   -599    231
ATOM    603  CA  HIS A  77     -15.619  33.973  22.061  1.00 13.37           C  
ANISOU  603  CA  HIS A  77     1173   1282   2626     -2   -257    724
ATOM    604  C   HIS A  77     -17.006  34.390  22.572  1.00 10.50           C  
ANISOU  604  C   HIS A  77      814   1589   1585    -83   -519    423
ATOM    605  O   HIS A  77     -18.035  33.929  22.060  1.00 11.64           O  
ANISOU  605  O   HIS A  77     1130   2139   1155    -55   -342    336
ATOM    606  CB  HIS A  77     -15.125  34.931  20.978  1.00 13.99           C  
ANISOU  606  CB  HIS A  77     2085    922   2310     28    106    311
ATOM    607  CG  HIS A  77     -14.858  36.321  21.469  1.00 12.93           C  
ANISOU  607  CG  HIS A  77     1505    993   2416    192   -361    -23
ATOM    608  ND1 HIS A  77     -15.847  37.268  21.596  1.00 13.32           N  
ANISOU  608  ND1 HIS A  77     1829   1375   1858   -213   -119    170
ATOM    609  CD2 HIS A  77     -13.707  36.922  21.853  1.00 18.23           C  
ANISOU  609  CD2 HIS A  77     1801   2364   2761   -729   -933   -287
ATOM    610  CE1 HIS A  77     -15.322  38.396  22.043  1.00 14.95           C  
ANISOU  610  CE1 HIS A  77     1432   2230   2017   -739   -306    111
ATOM    611  NE2 HIS A  77     -14.022  38.211  22.205  1.00 19.51           N  
ANISOU  611  NE2 HIS A  77     1802   2025   3586   -557   -600   -317
ATOM    612  H   HIS A  77     -15.510  32.457  20.551  1.00  0.00           H  
ATOM    613  HA  HIS A  77     -14.920  34.010  22.897  1.00  0.00           H  
ATOM    614  HB3 HIS A  77     -15.854  34.968  20.168  1.00  0.00           H  
ATOM    615  HB2 HIS A  77     -14.220  34.528  20.524  1.00  0.00           H  
ATOM    616  HD2 HIS A  77     -12.778  36.371  21.837  1.00  0.00           H  
ATOM    617  HE1 HIS A  77     -15.953  39.257  22.209  1.00  0.00           H  
ATOM    618  HE2 HIS A  77     -13.298  38.838  22.525  1.00  0.00           H  
ATOM    619  N   GLN A  78     -17.043  35.252  23.587  1.00 14.96           N  
ANISOU  619  N   GLN A  78     3048   1712    923    718   -110    -44
ATOM    620  CA  GLN A  78     -18.325  35.641  24.183  1.00 15.63           C  
ANISOU  620  CA  GLN A  78     3276   1308   1354    443    547    290
ATOM    621  C   GLN A  78     -19.282  36.264  23.172  1.00 14.64           C  
ANISOU  621  C   GLN A  78     2776   1397   1391    317   -496    492
ATOM    622  O   GLN A  78     -20.496  36.147  23.322  1.00 14.40           O  
ANISOU  622  O   GLN A  78     2641   1743   1088   -367    134     39
ATOM    623  CB  GLN A  78     -18.153  36.569  25.396  1.00 16.65           C  
ANISOU  623  CB  GLN A  78     1613   2592   2123    539    424    -71
ATOM    624  CG  GLN A  78     -17.605  37.957  25.081  1.00 20.77           C  
ANISOU  624  CG  GLN A  78     3568   2601   1723   -582   -444   -373
ATOM    625  CD  GLN A  78     -17.395  38.808  26.339  1.00 39.76           C  
ANISOU  625  CD  GLN A  78     5265   5469   4373  -2822   -910    853
ATOM    626  OE1 GLN A  78     -16.262  39.493  26.403  1.00 35.05           O  
ANISOU  626  OE1 GLN A  78     3160   4239   5917  -1333  -1895   1841
ATOM    627  NE2 GLN A  78     -18.241  38.844  27.236  1.00 35.73           N  
ANISOU  627  NE2 GLN A  78     4753   5266   3557  -2151  -1289   -480
ATOM    628  H   GLN A  78     -16.185  35.642  23.950  1.00  0.00           H  
ATOM    629  HA  GLN A  78     -18.797  34.728  24.546  1.00  0.00           H  
ATOM    630  HB2 GLN A  78     -17.509  36.086  26.131  1.00  0.00           H  
ATOM    631  HB3 GLN A  78     -19.108  36.667  25.913  1.00  0.00           H  
ATOM    632  HG3 GLN A  78     -18.288  38.472  24.405  1.00  0.00           H  
ATOM    633  HG2 GLN A  78     -16.660  37.861  24.547  1.00  0.00           H  
ATOM    634 HE21 GLN A  78     -18.083  39.411  28.057  1.00  0.00           H  
ATOM    635 HE22 GLN A  78     -19.092  38.306  27.150  1.00  0.00           H  
ATOM    636  N   PHE A  79     -18.744  36.908  22.134  1.00 11.79           N  
ANISOU  636  N   PHE A  79     1621   1687   1170    457   -536     -9
ATOM    637  CA  PHE A  79     -19.583  37.563  21.136  1.00  9.48           C  
ANISOU  637  CA  PHE A  79     1401    694   1505     38   -186     93
ATOM    638  C   PHE A  79     -19.748  36.780  19.837  1.00 12.15           C  
ANISOU  638  C   PHE A  79     1912    797   1908   -161    184   -536
ATOM    639  O   PHE A  79     -20.167  37.340  18.816  1.00 11.12           O  
ANISOU  639  O   PHE A  79     1428   1105   1694     72   -144    174
ATOM    640  CB  PHE A  79     -19.034  38.952  20.807  1.00 10.37           C  
ANISOU  640  CB  PHE A  79     2077    843   1021   -424    320   -143
ATOM    641  CG  PHE A  79     -18.954  39.874  21.988  1.00 11.64           C  
ANISOU  641  CG  PHE A  79     1719   1715    989     28    199   -127
ATOM    642  CD1 PHE A  79     -19.880  39.797  23.023  1.00 12.38           C  
ANISOU  642  CD1 PHE A  79     2038   1748    919    172      5   -384
ATOM    643  CD2 PHE A  79     -17.947  40.825  22.064  1.00 11.92           C  
ANISOU  643  CD2 PHE A  79     1582   1377   1570   -678   -458   -241
ATOM    644  CE1 PHE A  79     -19.803  40.654  24.113  1.00 15.40           C  
ANISOU  644  CE1 PHE A  79     1815   2285   1750   -565    443   -346
ATOM    645  CE2 PHE A  79     -17.859  41.682  23.156  1.00 13.67           C  
ANISOU  645  CE2 PHE A  79     1917   1907   1369   -873    192   -367
ATOM    646  CZ  PHE A  79     -18.791  41.597  24.179  1.00 18.95           C  
ANISOU  646  CZ  PHE A  79     2697   2629   1874  -1513    583   -598
ATOM    647  H   PHE A  79     -17.740  36.948  22.030  1.00  0.00           H  
ATOM    648  HA  PHE A  79     -20.574  37.694  21.571  1.00  0.00           H  
ATOM    649  HB2 PHE A  79     -19.649  39.410  20.032  1.00  0.00           H  
ATOM    650  HB3 PHE A  79     -18.046  38.853  20.358  1.00  0.00           H  
ATOM    651  HD1 PHE A  79     -20.672  39.064  22.986  1.00  0.00           H  
ATOM    652  HD2 PHE A  79     -17.220  40.906  21.270  1.00  0.00           H  
ATOM    653  HE1 PHE A  79     -20.532  40.584  24.907  1.00  0.00           H  
ATOM    654  HE2 PHE A  79     -17.065  42.413  23.206  1.00  0.00           H  
ATOM    655  HZ  PHE A  79     -18.729  42.264  25.026  1.00  0.00           H  
ATOM    656  N   ALA A  80     -19.429  35.490  19.860  1.00 10.94           N  
ANISOU  656  N   ALA A  80     1761   1195   1202   -333    467   -269
ATOM    657  CA  ALA A  80     -19.571  34.662  18.662  1.00  9.08           C  
ANISOU  657  CA  ALA A  80     1341    770   1338    472     49    -26
ATOM    658  C   ALA A  80     -21.026  34.444  18.254  1.00  9.30           C  
ANISOU  658  C   ALA A  80     1576   1099    856    405    499     95
ATOM    659  O   ALA A  80     -21.325  34.322  17.062  1.00 10.30           O  
ANISOU  659  O   ALA A  80     1710   1267    936   -164     79    -43
ATOM    660  CB  ALA A  80     -18.896  33.321  18.860  1.00 11.38           C  
ANISOU  660  CB  ALA A  80     1710   1033   1580    391   -259     32
ATOM    661  H   ALA A  80     -19.084  35.070  20.711  1.00  0.00           H  
ATOM    662  HA  ALA A  80     -19.067  35.172  17.841  1.00  0.00           H  
ATOM    663  HB1 ALA A  80     -19.012  32.719  17.959  1.00  0.00           H  
ATOM    664  HB2 ALA A  80     -17.836  33.474  19.061  1.00  0.00           H  
ATOM    665  HB3 ALA A  80     -19.354  32.804  19.703  1.00  0.00           H  
ATOM    666  N   TRP A  81     -21.920  34.407  19.238  1.00  8.01           N  
ANISOU  666  N   TRP A  81     1151   1084    810    175    -58    153
ATOM    667  CA  TRP A  81     -23.291  33.943  19.020  1.00  9.36           C  
ANISOU  667  CA  TRP A  81      998   1567    991     84     50    282
ATOM    668  C   TRP A  81     -24.065  34.563  17.831  1.00  8.24           C  
ANISOU  668  C   TRP A  81     1130    979   1022   -491    478   -158
ATOM    669  O   TRP A  81     -24.725  33.824  17.103  1.00  8.91           O  
ANISOU  669  O   TRP A  81     1371    995   1020   -275   -147     18
ATOM    670  CB  TRP A  81     -24.123  33.947  20.328  1.00  9.34           C  
ANISOU  670  CB  TRP A  81     1271   1096   1184   -368    466     95
ATOM    671  CG  TRP A  81     -24.378  35.310  20.913  1.00 10.12           C  
ANISOU  671  CG  TRP A  81     2311    924    608   -159     47     86
ATOM    672  CD1 TRP A  81     -23.548  36.023  21.733  1.00 11.34           C  
ANISOU  672  CD1 TRP A  81     1946   1728    633    309    232   -190
ATOM    673  CD2 TRP A  81     -25.529  36.139  20.686  1.00  9.77           C  
ANISOU  673  CD2 TRP A  81     1498   1249    966    338    239    425
ATOM    674  NE1 TRP A  81     -24.119  37.239  22.037  1.00 10.97           N  
ANISOU  674  NE1 TRP A  81     1695   1488    985     35    389   -310
ATOM    675  CE2 TRP A  81     -25.331  37.333  21.409  1.00 10.30           C  
ANISOU  675  CE2 TRP A  81     1367   1493   1055    -72     17    -83
ATOM    676  CE3 TRP A  81     -26.703  35.983  19.941  1.00  9.81           C  
ANISOU  676  CE3 TRP A  81      816   1885   1028    180    106    340
ATOM    677  CZ2 TRP A  81     -26.270  38.365  21.417  1.00 13.82           C  
ANISOU  677  CZ2 TRP A  81     2556   1807    886    249    176    378
ATOM    678  CZ3 TRP A  81     -27.638  37.008  19.953  1.00 12.32           C  
ANISOU  678  CZ3 TRP A  81     1326   2595    759    554      1   -105
ATOM    679  CH2 TRP A  81     -27.413  38.185  20.692  1.00 12.45           C  
ANISOU  679  CH2 TRP A  81     1763   2345    624     61    -60   -204
ATOM    680  H   TRP A  81     -21.660  34.704  20.168  1.00  0.00           H  
ATOM    681  HA  TRP A  81     -23.188  32.889  18.762  1.00  0.00           H  
ATOM    682  HB2 TRP A  81     -23.629  33.322  21.072  1.00  0.00           H  
ATOM    683  HB3 TRP A  81     -25.075  33.446  20.151  1.00  0.00           H  
ATOM    684  HD1 TRP A  81     -22.602  35.603  22.041  1.00  0.00           H  
ATOM    685  HE1 TRP A  81     -23.634  37.888  22.640  1.00  0.00           H  
ATOM    686  HE3 TRP A  81     -26.866  35.079  19.373  1.00  0.00           H  
ATOM    687  HZ2 TRP A  81     -26.079  39.265  21.983  1.00  0.00           H  
ATOM    688  HZ3 TRP A  81     -28.554  36.910  19.390  1.00  0.00           H  
ATOM    689  HH2 TRP A  81     -28.170  38.955  20.677  1.00  0.00           H  
ATOM    690  N   PRO A  82     -23.971  35.893  17.601  1.00  8.88           N  
ANISOU  690  N   PRO A  82     1411   1127    834   -334   -196     24
ATOM    691  CA  PRO A  82     -24.754  36.396  16.461  1.00  8.78           C  
ANISOU  691  CA  PRO A  82     1744    962    631    160   -271   -261
ATOM    692  C   PRO A  82     -24.214  35.930  15.110  1.00  7.39           C  
ANISOU  692  C   PRO A  82     1659    698    449    -21     77    -90
ATOM    693  O   PRO A  82     -24.914  36.025  14.097  1.00  8.59           O  
ANISOU  693  O   PRO A  82     1374   1255    634    109    -54   -165
ATOM    694  CB  PRO A  82     -24.610  37.925  16.578  1.00  8.42           C  
ANISOU  694  CB  PRO A  82     1365    792   1041   -243   -381   -301
ATOM    695  CG  PRO A  82     -24.164  38.165  18.007  1.00  8.75           C  
ANISOU  695  CG  PRO A  82     1383   1287    654    -42   -396   -145
ATOM    696  CD  PRO A  82     -23.294  36.994  18.314  1.00  8.26           C  
ANISOU  696  CD  PRO A  82     1249    667   1221    -16   -540      6
ATOM    697  HA  PRO A  82     -25.800  36.108  16.567  1.00  0.00           H  
ATOM    698  HB3 PRO A  82     -25.582  38.393  16.419  1.00  0.00           H  
ATOM    699  HB2 PRO A  82     -23.833  38.268  15.895  1.00  0.00           H  
ATOM    700  HG3 PRO A  82     -25.034  38.150  18.664  1.00  0.00           H  
ATOM    701  HG2 PRO A  82     -23.569  39.077  18.051  1.00  0.00           H  
ATOM    702  HD3 PRO A  82     -22.309  37.154  17.876  1.00  0.00           H  
ATOM    703  HD2 PRO A  82     -23.321  36.798  19.386  1.00  0.00           H  
ATOM    704  N   PHE A  83     -22.984  35.422  15.115  1.00  7.53           N  
ANISOU  704  N   PHE A  83      982    894    984     81    458    -76
ATOM    705  CA  PHE A  83     -22.263  35.072  13.894  1.00  8.02           C  
ANISOU  705  CA  PHE A  83      675   1184   1189   -339     94    362
ATOM    706  C   PHE A  83     -22.137  33.564  13.683  1.00  8.99           C  
ANISOU  706  C   PHE A  83     1469    550   1396   -232   -131    299
ATOM    707  O   PHE A  83     -21.474  33.117  12.745  1.00 10.14           O  
ANISOU  707  O   PHE A  83     1424   1263   1165    223    151    152
ATOM    708  CB  PHE A  83     -20.882  35.734  13.910  1.00  8.41           C  
ANISOU  708  CB  PHE A  83     1152    783   1260     23     14   -197
ATOM    709  CG  PHE A  83     -20.938  37.213  14.183  1.00  8.46           C  
ANISOU  709  CG  PHE A  83     1104    638   1470    -42    -49   -449
ATOM    710  CD1 PHE A  83     -21.235  38.101  13.155  1.00 11.66           C  
ANISOU  710  CD1 PHE A  83     1172   1435   1824   -168   -103    946
ATOM    711  CD2 PHE A  83     -20.745  37.719  15.466  1.00  9.23           C  
ANISOU  711  CD2 PHE A  83     1203    744   1560   -343    239   -429
ATOM    712  CE1 PHE A  83     -21.316  39.466  13.395  1.00 12.06           C  
ANISOU  712  CE1 PHE A  83     1373   1630   1579   -285   -201    901
ATOM    713  CE2 PHE A  83     -20.837  39.090  15.710  1.00  9.60           C  
ANISOU  713  CE2 PHE A  83     1234   1234   1179   -189    390      0
ATOM    714  CZ  PHE A  83     -21.109  39.961  14.670  1.00 10.75           C  
ANISOU  714  CZ  PHE A  83     1807   1191   1085   -450     88    362
ATOM    715  H   PHE A  83     -22.507  35.262  15.991  1.00  0.00           H  
ATOM    716  HA  PHE A  83     -22.819  35.481  13.050  1.00  0.00           H  
ATOM    717  HB2 PHE A  83     -20.386  35.561  12.955  1.00  0.00           H  
ATOM    718  HB3 PHE A  83     -20.258  35.251  14.661  1.00  0.00           H  
ATOM    719  HD1 PHE A  83     -21.406  37.731  12.155  1.00  0.00           H  
ATOM    720  HD2 PHE A  83     -20.522  37.049  16.283  1.00  0.00           H  
ATOM    721  HE1 PHE A  83     -21.541  40.144  12.585  1.00  0.00           H  
ATOM    722  HE2 PHE A  83     -20.696  39.471  16.711  1.00  0.00           H  
ATOM    723  HZ  PHE A  83     -21.160  41.024  14.851  1.00  0.00           H  
ATOM    724  N   GLN A  84     -22.785  32.778  14.540  1.00  9.03           N  
ANISOU  724  N   GLN A  84     1809    595   1028    129    121    210
ATOM    725  CA  GLN A  84     -22.670  31.323  14.465  1.00  8.03           C  
ANISOU  725  CA  GLN A  84     1404    812    835    125   -305    329
ATOM    726  C   GLN A  84     -23.610  30.651  13.462  1.00 10.00           C  
ANISOU  726  C   GLN A  84      826   2159    815    235   -115    291
ATOM    727  O   GLN A  84     -23.517  29.441  13.221  1.00 12.35           O  
ANISOU  727  O   GLN A  84     2023   1212   1457    469    -79    -10
ATOM    728  CB  GLN A  84     -22.834  30.702  15.860  1.00  9.07           C  
ANISOU  728  CB  GLN A  84     1536   1305    606    211   -235    301
ATOM    729  CG  GLN A  84     -21.622  30.877  16.745  1.00  9.41           C  
ANISOU  729  CG  GLN A  84     1928   1045    602   -142    151    213
ATOM    730  CD  GLN A  84     -21.879  30.442  18.169  1.00 11.41           C  
ANISOU  730  CD  GLN A  84     1342   1241   1754   -675    286   -150
ATOM    731  OE1 GLN A  84     -23.032  30.309  18.590  1.00 13.08           O  
ANISOU  731  OE1 GLN A  84     2169   1608   1192   -321   -299    393
ATOM    732  NE2 GLN A  84     -20.801  30.225  18.927  1.00 12.31           N  
ANISOU  732  NE2 GLN A  84     1477   1271   1928   -101    284   -410
ATOM    733  H   GLN A  84     -23.368  33.185  15.257  1.00  0.00           H  
ATOM    734  HA  GLN A  84     -21.653  31.104  14.140  1.00  0.00           H  
ATOM    735  HB3 GLN A  84     -23.058  29.640  15.759  1.00  0.00           H  
ATOM    736  HB2 GLN A  84     -23.705  31.137  16.350  1.00  0.00           H  
ATOM    737  HG3 GLN A  84     -21.314  31.923  16.735  1.00  0.00           H  
ATOM    738  HG2 GLN A  84     -20.789  30.305  16.336  1.00  0.00           H  
ATOM    739 HE21 GLN A  84     -20.910  29.932  19.888  1.00  0.00           H  
ATOM    740 HE22 GLN A  84     -19.877  30.354  18.540  1.00  0.00           H  
ATOM    741  N   GLN A  85     -24.502  31.437  12.866  1.00  9.17           N  
ANISOU  741  N   GLN A  85      974   1895    614   -352      0    -91
ATOM    742  CA  GLN A  85     -25.468  30.932  11.903  1.00  8.73           C  
ANISOU  742  CA  GLN A  85     1184   1583    551    206    -77     35
ATOM    743  C   GLN A  85     -25.887  32.106  11.027  1.00  9.31           C  
ANISOU  743  C   GLN A  85     1531   1307    698     22   -333   -260
ATOM    744  O   GLN A  85     -25.633  33.258  11.391  1.00  8.81           O  
ANISOU  744  O   GLN A  85     1450    960    938   -378   -115   -213
ATOM    745  CB  GLN A  85     -26.679  30.310  12.617  1.00 10.08           C  
ANISOU  745  CB  GLN A  85     1338   1212   1279   -472    573    -54
ATOM    746  CG  GLN A  85     -27.452  31.272  13.500  1.00 11.25           C  
ANISOU  746  CG  GLN A  85     1875   1322   1076    480    -68    167
ATOM    747  CD  GLN A  85     -26.739  31.563  14.796  1.00 10.65           C  
ANISOU  747  CD  GLN A  85     1622   1756    669     45     53   -136
ATOM    748  OE1 GLN A  85     -26.379  30.643  15.535  1.00 17.76           O  
ANISOU  748  OE1 GLN A  85     2158   2997   1592     51   -188    748
ATOM    749  NE2 GLN A  85     -26.511  32.848  15.076  1.00 10.65           N  
ANISOU  749  NE2 GLN A  85     1371   1609   1067    240    130   -388
ATOM    750  H   GLN A  85     -24.526  32.425  13.077  1.00  0.00           H  
ATOM    751  HA  GLN A  85     -24.991  30.174  11.282  1.00  0.00           H  
ATOM    752  HB2 GLN A  85     -26.349  29.459  13.213  1.00  0.00           H  
ATOM    753  HB3 GLN A  85     -27.353  29.879  11.876  1.00  0.00           H  
ATOM    754  HG3 GLN A  85     -28.437  30.856  13.714  1.00  0.00           H  
ATOM    755  HG2 GLN A  85     -27.619  32.205  12.961  1.00  0.00           H  
ATOM    756 HE21 GLN A  85     -26.037  33.102  15.931  1.00  0.00           H  
ATOM    757 HE22 GLN A  85     -26.813  33.566  14.433  1.00  0.00           H  
ATOM    758  N   PRO A  86     -26.483  31.827   9.856  1.00  8.58           N  
ANISOU  758  N   PRO A  86     1270   1116    875    135     58    114
ATOM    759  CA  PRO A  86     -26.971  32.908   8.996  1.00  9.44           C  
ANISOU  759  CA  PRO A  86     1560   1369    658    226    -18    371
ATOM    760  C   PRO A  86     -27.902  33.872   9.738  1.00  8.38           C  
ANISOU  760  C   PRO A  86     1527    865    793    430     33    302
ATOM    761  O   PRO A  86     -28.638  33.483  10.663  1.00  9.97           O  
ANISOU  761  O   PRO A  86     1751   1184    853    170    317    367
ATOM    762  CB  PRO A  86     -27.752  32.154   7.915  1.00 10.88           C  
ANISOU  762  CB  PRO A  86     1830   1572    731    -58   -386     50
ATOM    763  CG  PRO A  86     -27.023  30.850   7.792  1.00 10.79           C  
ANISOU  763  CG  PRO A  86     1471   1521   1106    459   -362    109
ATOM    764  CD  PRO A  86     -26.629  30.504   9.213  1.00 11.31           C  
ANISOU  764  CD  PRO A  86     2435    876    986   -164   -237   -263
ATOM    765  HA  PRO A  86     -26.135  33.450   8.554  1.00  0.00           H  
ATOM    766  HB2 PRO A  86     -27.680  32.698   6.973  1.00  0.00           H  
ATOM    767  HB3 PRO A  86     -28.767  31.968   8.267  1.00  0.00           H  
ATOM    768  HG3 PRO A  86     -26.124  30.994   7.193  1.00  0.00           H  
ATOM    769  HG2 PRO A  86     -27.705  30.090   7.411  1.00  0.00           H  
ATOM    770  HD2 PRO A  86     -27.444  29.960   9.690  1.00  0.00           H  
ATOM    771  HD3 PRO A  86     -25.663  29.999   9.206  1.00  0.00           H  
ATOM    772  N   VAL A  87     -27.871  35.135   9.335  1.00  9.78           N  
ANISOU  772  N   VAL A  87     2033    700    983    397   -479    -74
ATOM    773  CA  VAL A  87     -28.807  36.114   9.869  1.00  8.87           C  
ANISOU  773  CA  VAL A  87     1462    572   1336     51   -277    156
ATOM    774  C   VAL A  87     -30.232  35.680   9.541  1.00 10.33           C  
ANISOU  774  C   VAL A  87     1419   1662    843    587   -376   -137
ATOM    775  O   VAL A  87     -30.582  35.467   8.372  1.00  9.97           O  
ANISOU  775  O   VAL A  87     1211   1594    985    -74   -154     44
ATOM    776  CB  VAL A  87     -28.539  37.521   9.316  1.00  8.83           C  
ANISOU  776  CB  VAL A  87     1503    644   1208    124     16   -135
ATOM    777  CG1 VAL A  87     -29.693  38.459   9.661  1.00 12.23           C  
ANISOU  777  CG1 VAL A  87     1479   1588   1582    701   -443   -508
ATOM    778  CG2 VAL A  87     -27.214  38.061   9.866  1.00 11.54           C  
ANISOU  778  CG2 VAL A  87     1930   1666    788   -220   -294   -246
ATOM    779  H   VAL A  87     -27.191  35.429   8.648  1.00  0.00           H  
ATOM    780  HA  VAL A  87     -28.696  36.142  10.953  1.00  0.00           H  
ATOM    781  HB  VAL A  87     -28.461  37.456   8.231  1.00  0.00           H  
ATOM    782 HG11 VAL A  87     -29.487  39.452   9.262  1.00  0.00           H  
ATOM    783 HG12 VAL A  87     -30.616  38.077   9.224  1.00  0.00           H  
ATOM    784 HG13 VAL A  87     -29.802  38.519  10.744  1.00  0.00           H  
ATOM    785 HG21 VAL A  87     -27.034  39.059   9.467  1.00  0.00           H  
ATOM    786 HG22 VAL A  87     -27.264  38.109  10.954  1.00  0.00           H  
ATOM    787 HG23 VAL A  87     -26.400  37.400   9.569  1.00  0.00           H  
ATOM    788  N   ASP A  88     -31.045  35.527  10.579  1.00 12.16           N  
ANISOU  788  N   ASP A  88     1850   1530   1240     14    -63   -259
ATOM    789  CA  ASP A  88     -32.430  35.111  10.422  1.00 11.45           C  
ANISOU  789  CA  ASP A  88     2349    981   1022     84     92    117
ATOM    790  C   ASP A  88     -33.304  36.364  10.388  1.00  9.85           C  
ANISOU  790  C   ASP A  88     1290   1294   1159   -119   -387    -68
ATOM    791  O   ASP A  88     -33.738  36.870  11.431  1.00 12.66           O  
ANISOU  791  O   ASP A  88     1498   2143   1167   -201    -99   -554
ATOM    792  CB  ASP A  88     -32.818  34.184  11.574  1.00 10.87           C  
ANISOU  792  CB  ASP A  88     1058   1881   1192   -676   -190    112
ATOM    793  CG  ASP A  88     -34.188  33.572  11.408  1.00 14.86           C  
ANISOU  793  CG  ASP A  88     2186   1684   1778    130   -243    163
ATOM    794  OD1 ASP A  88     -35.008  34.100  10.628  1.00 12.55           O  
ANISOU  794  OD1 ASP A  88     1603   1791   1373   -373     89   -188
ATOM    795  OD2 ASP A  88     -34.462  32.563  12.091  1.00 17.66           O1-
ANISOU  795  OD2 ASP A  88     2768   1751   2193   -862    -27     93
ATOM    796  H   ASP A  88     -30.707  35.701  11.515  1.00  0.00           H  
ATOM    797  HA  ASP A  88     -32.538  34.574   9.479  1.00  0.00           H  
ATOM    798  HB3 ASP A  88     -32.780  34.737  12.512  1.00  0.00           H  
ATOM    799  HB2 ASP A  88     -32.076  33.391  11.666  1.00  0.00           H  
ATOM    800  N   ALA A  89     -33.535  36.868   9.178  1.00 11.16           N  
ANISOU  800  N   ALA A  89     1575   1606   1059    101   -209    153
ATOM    801  CA  ALA A  89     -34.257  38.117   8.973  1.00 10.52           C  
ANISOU  801  CA  ALA A  89      939   1559   1498    120   -341    105
ATOM    802  C   ALA A  89     -35.718  38.015   9.390  1.00 10.39           C  
ANISOU  802  C   ALA A  89      774   1723   1450   -423   -340     75
ATOM    803  O   ALA A  89     -36.334  39.014   9.780  1.00 15.36           O  
ANISOU  803  O   ALA A  89     2151   1872   1813    133    277   -168
ATOM    804  CB  ALA A  89     -34.140  38.555   7.512  1.00 13.07           C  
ANISOU  804  CB  ALA A  89     1917   1824   1226    299     91    503
ATOM    805  H   ALA A  89     -33.205  36.381   8.357  1.00  0.00           H  
ATOM    806  HA  ALA A  89     -33.785  38.881   9.590  1.00  0.00           H  
ATOM    807  HB1 ALA A  89     -34.683  39.489   7.368  1.00  0.00           H  
ATOM    808  HB2 ALA A  89     -33.090  38.702   7.259  1.00  0.00           H  
ATOM    809  HB3 ALA A  89     -34.564  37.786   6.866  1.00  0.00           H  
ATOM    810  N   VAL A  90     -36.277  36.811   9.300  1.00 12.14           N  
ANISOU  810  N   VAL A  90     1571   2053    989   -980   -285    131
ATOM    811  CA  VAL A  90     -37.648  36.581   9.737  1.00 13.66           C  
ANISOU  811  CA  VAL A  90     1622   1922   1647   -912   -230     30
ATOM    812  C   VAL A  90     -37.742  36.738  11.261  1.00 13.68           C  
ANISOU  812  C   VAL A  90     1497   2744    959    313   -212     84
ATOM    813  O   VAL A  90     -38.550  37.523  11.771  1.00 14.67           O  
ANISOU  813  O   VAL A  90     1519   2655   1400    155     25   -664
ATOM    814  CB  VAL A  90     -38.143  35.183   9.301  1.00 16.13           C  
ANISOU  814  CB  VAL A  90     2339   2588   1204   -704   -643    -23
ATOM    815  CG1 VAL A  90     -39.526  34.887   9.886  1.00 18.16           C  
ANISOU  815  CG1 VAL A  90     1945   3555   1399   -768    121    135
ATOM    816  CG2 VAL A  90     -38.172  35.073   7.770  1.00 16.09           C  
ANISOU  816  CG2 VAL A  90     1878   2567   1669    -95   -941   -340
ATOM    817  H   VAL A  90     -35.750  36.036   8.923  1.00  0.00           H  
ATOM    818  HA  VAL A  90     -38.287  37.332   9.274  1.00  0.00           H  
ATOM    819  HB  VAL A  90     -37.444  34.439   9.683  1.00  0.00           H  
ATOM    820 HG11 VAL A  90     -39.853  33.898   9.565  1.00  0.00           H  
ATOM    821 HG12 VAL A  90     -39.475  34.917  10.974  1.00  0.00           H  
ATOM    822 HG13 VAL A  90     -40.237  35.635   9.536  1.00  0.00           H  
ATOM    823 HG21 VAL A  90     -38.523  34.082   7.483  1.00  0.00           H  
ATOM    824 HG22 VAL A  90     -38.845  35.828   7.364  1.00  0.00           H  
ATOM    825 HG23 VAL A  90     -37.169  35.231   7.375  1.00  0.00           H  
ATOM    826  N   LYS A  91     -36.907  35.999  11.982  1.00 13.48           N  
ANISOU  826  N   LYS A  91     1890   2251    982   -201   -432     16
ATOM    827  CA  LYS A  91     -36.896  36.053  13.445  1.00 14.34           C  
ANISOU  827  CA  LYS A  91     1711   2201   1535    -18   -688   -223
ATOM    828  C   LYS A  91     -36.556  37.445  13.992  1.00 14.48           C  
ANISOU  828  C   LYS A  91     1152   2716   1633   -825    205   -339
ATOM    829  O   LYS A  91     -37.149  37.896  14.983  1.00 14.60           O  
ANISOU  829  O   LYS A  91     1723   2611   1212    215    168      2
ATOM    830  CB  LYS A  91     -35.927  34.996  13.996  1.00 17.92           C  
ANISOU  830  CB  LYS A  91     3018   2722   1068    841     89    -88
ATOM    831  CG  LYS A  91     -35.712  35.024  15.492  1.00 26.91           C  
ANISOU  831  CG  LYS A  91     5038   3328   1860    927    176    387
ATOM    832  CD  LYS A  91     -34.602  34.053  15.875  1.00 30.93           C  
ANISOU  832  CD  LYS A  91     4621   4338   2791   1993  -1046    292
ATOM    833  CE  LYS A  91     -33.872  34.497  17.133  1.00 39.33           C  
ANISOU  833  CE  LYS A  91     5415   6187   3341   3349   -774   -479
ATOM    834  NZ  LYS A  91     -32.653  33.678  17.376  1.00 45.51           N1+
ANISOU  834  NZ  LYS A  91     5184   8937   3172   2654    726   1593
ATOM    835  H   LYS A  91     -36.256  35.378  11.522  1.00  0.00           H  
ATOM    836  HA  LYS A  91     -37.897  35.797  13.793  1.00  0.00           H  
ATOM    837  HB3 LYS A  91     -34.965  35.092  13.492  1.00  0.00           H  
ATOM    838  HB2 LYS A  91     -36.270  34.004  13.700  1.00  0.00           H  
ATOM    839  HG3 LYS A  91     -36.635  34.738  15.997  1.00  0.00           H  
ATOM    840  HG2 LYS A  91     -35.435  36.032  15.800  1.00  0.00           H  
ATOM    841  HD3 LYS A  91     -33.891  33.972  15.053  1.00  0.00           H  
ATOM    842  HD2 LYS A  91     -35.026  33.061  16.033  1.00  0.00           H  
ATOM    843  HE3 LYS A  91     -34.541  34.414  17.989  1.00  0.00           H  
ATOM    844  HE2 LYS A  91     -33.591  35.546  17.038  1.00  0.00           H  
ATOM    845  HZ1 LYS A  91     -32.076  33.679  16.547  1.00  0.00           H  
ATOM    846  HZ2 LYS A  91     -32.133  34.069  18.148  1.00  0.00           H  
ATOM    847  HZ3 LYS A  91     -32.922  32.730  17.597  1.00  0.00           H  
ATOM    848  N   LEU A  92     -35.620  38.124  13.335  1.00 11.71           N  
ANISOU  848  N   LEU A  92      954   1891   1604    107   -294      7
ATOM    849  CA  LEU A  92     -35.140  39.431  13.785  1.00 13.46           C  
ANISOU  849  CA  LEU A  92     1429   1672   2014    184   -337   -628
ATOM    850  C   LEU A  92     -35.970  40.598  13.240  1.00 13.17           C  
ANISOU  850  C   LEU A  92     1363   1542   2100    -98    236   -356
ATOM    851  O   LEU A  92     -35.690  41.759  13.553  1.00 12.88           O  
ANISOU  851  O   LEU A  92     1324   1769   1799    228    227   -308
ATOM    852  CB  LEU A  92     -33.660  39.607  13.407  1.00 12.61           C  
ANISOU  852  CB  LEU A  92     1117   1974   1701    220   -140   -335
ATOM    853  CG  LEU A  92     -32.696  38.604  14.051  1.00 11.92           C  
ANISOU  853  CG  LEU A  92     1859   1896    774    607    -58    165
ATOM    854  CD1 LEU A  92     -31.261  38.811  13.569  1.00 15.07           C  
ANISOU  854  CD1 LEU A  92     1717   2489   1520    452    641   -194
ATOM    855  CD2 LEU A  92     -32.776  38.714  15.577  1.00 16.59           C  
ANISOU  855  CD2 LEU A  92     2589   2867    847    610    -76   -107
ATOM    856  H   LEU A  92     -35.214  37.740  12.494  1.00  0.00           H  
ATOM    857  HA  LEU A  92     -35.210  39.454  14.873  1.00  0.00           H  
ATOM    858  HB3 LEU A  92     -33.343  40.620  13.654  1.00  0.00           H  
ATOM    859  HB2 LEU A  92     -33.557  39.561  12.323  1.00  0.00           H  
ATOM    860  HG  LEU A  92     -33.009  37.600  13.765  1.00  0.00           H  
ATOM    861 HD11 LEU A  92     -30.608  38.082  14.048  1.00  0.00           H  
ATOM    862 HD12 LEU A  92     -31.218  38.682  12.488  1.00  0.00           H  
ATOM    863 HD13 LEU A  92     -30.932  39.817  13.828  1.00  0.00           H  
ATOM    864 HD21 LEU A  92     -32.089  37.999  16.030  1.00  0.00           H  
ATOM    865 HD22 LEU A  92     -32.503  39.724  15.884  1.00  0.00           H  
ATOM    866 HD23 LEU A  92     -33.793  38.498  15.905  1.00  0.00           H  
ATOM    867  N   ASN A  93     -36.984  40.288  12.433  1.00 13.75           N  
ANISOU  867  N   ASN A  93     1133   2314   1777    -80   -217   -181
ATOM    868  CA  ASN A  93     -37.838  41.303  11.807  1.00 15.21           C  
ANISOU  868  CA  ASN A  93     1742   2372   1667    412   -174    329
ATOM    869  C   ASN A  93     -37.028  42.332  11.021  1.00 16.38           C  
ANISOU  869  C   ASN A  93     2128   2919   1177    354     81    273
ATOM    870  O   ASN A  93     -37.144  43.541  11.243  1.00 16.46           O  
ANISOU  870  O   ASN A  93     1735   2469   2050     -7   -141   -156
ATOM    871  CB  ASN A  93     -38.737  41.998  12.838  1.00 19.82           C  
ANISOU  871  CB  ASN A  93     1677   2607   3247   1059     11   -458
ATOM    872  CG  ASN A  93     -39.827  42.842  12.191  1.00 30.90           C  
ANISOU  872  CG  ASN A  93     2521   4064   5157    432   1214  -1174
ATOM    873  OD1 ASN A  93     -40.171  42.643  11.025  1.00 41.44           O  
ANISOU  873  OD1 ASN A  93     3863   5564   6319   2013   1021   -114
ATOM    874  ND2 ASN A  93     -40.369  43.792  12.946  1.00 39.53           N  
ANISOU  874  ND2 ASN A  93     4937   4521   5563   2152    581    128
ATOM    875  H   ASN A  93     -37.191  39.320  12.231  1.00  0.00           H  
ATOM    876  HA  ASN A  93     -38.489  40.790  11.099  1.00  0.00           H  
ATOM    877  HB3 ASN A  93     -38.126  42.628  13.484  1.00  0.00           H  
ATOM    878  HB2 ASN A  93     -39.195  41.248  13.484  1.00  0.00           H  
ATOM    879 HD21 ASN A  93     -41.097  44.383  12.569  1.00  0.00           H  
ATOM    880 HD22 ASN A  93     -40.053  43.923  13.896  1.00  0.00           H  
ATOM    881  N   LEU A  94     -36.210  41.844  10.095  1.00 13.08           N  
ANISOU  881  N   LEU A  94      807   2795   1366   -220     99   -149
ATOM    882  CA  LEU A  94     -35.355  42.704   9.284  1.00 12.25           C  
ANISOU  882  CA  LEU A  94      936   1780   1937    511   -341    -31
ATOM    883  C   LEU A  94     -35.679  42.527   7.802  1.00 14.65           C  
ANISOU  883  C   LEU A  94     2485   1693   1387   -145   -680   -234
ATOM    884  O   LEU A  94     -34.934  41.870   7.073  1.00 14.83           O  
ANISOU  884  O   LEU A  94     2727   1786   1122    269   -548   -380
ATOM    885  CB  LEU A  94     -33.879  42.378   9.535  1.00 12.84           C  
ANISOU  885  CB  LEU A  94     1855   1968   1054    -41   -633    -12
ATOM    886  CG  LEU A  94     -33.376  42.400  10.981  1.00 12.68           C  
ANISOU  886  CG  LEU A  94     1165   2225   1427    181   -443   -225
ATOM    887  CD1 LEU A  94     -31.922  41.911  11.054  1.00 13.83           C  
ANISOU  887  CD1 LEU A  94     1511   2186   1559   -204   -362    504
ATOM    888  CD2 LEU A  94     -33.517  43.793  11.604  1.00 12.96           C  
ANISOU  888  CD2 LEU A  94     1664   1793   1467   -149     78   -576
ATOM    889  H   LEU A  94     -36.166  40.848   9.934  1.00  0.00           H  
ATOM    890  HA  LEU A  94     -35.537  43.742   9.562  1.00  0.00           H  
ATOM    891  HB2 LEU A  94     -33.259  43.041   8.931  1.00  0.00           H  
ATOM    892  HB3 LEU A  94     -33.646  41.410   9.091  1.00  0.00           H  
ATOM    893  HG  LEU A  94     -33.991  41.711  11.560  1.00  0.00           H  
ATOM    894 HD11 LEU A  94     -31.582  41.934  12.089  1.00  0.00           H  
ATOM    895 HD12 LEU A  94     -31.862  40.891  10.675  1.00  0.00           H  
ATOM    896 HD13 LEU A  94     -31.289  42.561  10.450  1.00  0.00           H  
ATOM    897 HD21 LEU A  94     -33.150  43.771  12.630  1.00  0.00           H  
ATOM    898 HD22 LEU A  94     -32.935  44.511  11.026  1.00  0.00           H  
ATOM    899 HD23 LEU A  94     -34.566  44.089  11.600  1.00  0.00           H  
ATOM    900  N   PRO A  95     -36.792  43.117   7.345  1.00 16.77           N  
ANISOU  900  N   PRO A  95     2150   2637   1585    -98   -575   -165
ATOM    901  CA  PRO A  95     -37.212  42.928   5.952  1.00 17.49           C  
ANISOU  901  CA  PRO A  95     1970   2167   2510   -260   -585    -80
ATOM    902  C   PRO A  95     -36.230  43.505   4.934  1.00 16.29           C  
ANISOU  902  C   PRO A  95     1949   2062   2178   -540  -1105     17
ATOM    903  O   PRO A  95     -36.310  43.155   3.753  1.00 20.52           O  
ANISOU  903  O   PRO A  95     2931   2931   1933   -316   -921   -281
ATOM    904  CB  PRO A  95     -38.554  43.673   5.882  1.00 22.18           C  
ANISOU  904  CB  PRO A  95     1601   4017   2811    796   -446   -375
ATOM    905  CG  PRO A  95     -38.531  44.626   7.038  1.00 20.85           C  
ANISOU  905  CG  PRO A  95     2630   3169   2122   1405   -530   -683
ATOM    906  CD  PRO A  95     -37.746  43.938   8.109  1.00 18.45           C  
ANISOU  906  CD  PRO A  95     2068   3298   1644   1433   -255   -451
ATOM    907  HA  PRO A  95     -37.368  41.867   5.754  1.00  0.00           H  
ATOM    908  HB3 PRO A  95     -39.369  42.962   6.016  1.00  0.00           H  
ATOM    909  HB2 PRO A  95     -38.607  44.236   4.950  1.00  0.00           H  
ATOM    910  HG3 PRO A  95     -39.549  44.795   7.388  1.00  0.00           H  
ATOM    911  HG2 PRO A  95     -38.016  45.540   6.743  1.00  0.00           H  
ATOM    912  HD2 PRO A  95     -37.198  44.682   8.687  1.00  0.00           H  
ATOM    913  HD3 PRO A  95     -38.408  43.285   8.677  1.00  0.00           H  
ATOM    914  N   ASP A  96     -35.313  44.360   5.378  1.00 14.27           N  
ANISOU  914  N   ASP A  96     1574   1893   1956    521   -828    240
ATOM    915  CA  ASP A  96     -34.373  44.983   4.454  1.00 16.57           C  
ANISOU  915  CA  ASP A  96     2642   1521   2132     32   -498   -331
ATOM    916  C   ASP A  96     -32.981  44.357   4.504  1.00 14.11           C  
ANISOU  916  C   ASP A  96     2960    909   1494    283   -556   -204
ATOM    917  O   ASP A  96     -32.112  44.739   3.725  1.00 14.46           O  
ANISOU  917  O   ASP A  96     2084   1856   1555    229   -485    228
ATOM    918  CB  ASP A  96     -34.277  46.492   4.708  1.00 17.60           C  
ANISOU  918  CB  ASP A  96     1825   2963   1898    508   -709   -856
ATOM    919  CG  ASP A  96     -33.743  46.822   6.089  1.00 19.11           C  
ANISOU  919  CG  ASP A  96     2229   1475   3559    330   -766   -881
ATOM    920  OD1 ASP A  96     -33.768  45.932   6.971  1.00 18.13           O  
ANISOU  920  OD1 ASP A  96     2386   1755   2747    356   -689   -142
ATOM    921  OD2 ASP A  96     -33.308  47.977   6.301  1.00 23.91           O1-
ANISOU  921  OD2 ASP A  96     3616   2021   3446    -65  -1094   -429
ATOM    922  H   ASP A  96     -35.264  44.582   6.362  1.00  0.00           H  
ATOM    923  HA  ASP A  96     -34.761  44.843   3.445  1.00  0.00           H  
ATOM    924  HB2 ASP A  96     -35.261  46.944   4.583  1.00  0.00           H  
ATOM    925  HB3 ASP A  96     -33.635  46.946   3.953  1.00  0.00           H  
ATOM    926  N   TYR A  97     -32.757  43.407   5.412  1.00 12.97           N  
ANISOU  926  N   TYR A  97     1726   1246   1954    180   -457   -281
ATOM    927  CA  TYR A  97     -31.415  42.850   5.561  1.00 13.21           C  
ANISOU  927  CA  TYR A  97     2779   1210   1030    177     33     -1
ATOM    928  C   TYR A  97     -30.884  42.266   4.258  1.00 12.12           C  
ANISOU  928  C   TYR A  97     2258   1180   1167    518   -740   -410
ATOM    929  O   TYR A  97     -29.766  42.583   3.837  1.00 12.77           O  
ANISOU  929  O   TYR A  97     2368   1290   1195    -92   -700   -191
ATOM    930  CB  TYR A  97     -31.319  41.808   6.693  1.00 12.00           C  
ANISOU  930  CB  TYR A  97     1889   1529   1141     95   -247     11
ATOM    931  CG  TYR A  97     -29.886  41.388   6.919  1.00  9.88           C  
ANISOU  931  CG  TYR A  97     1693    821   1241    250    -38   -301
ATOM    932  CD1 TYR A  97     -29.050  42.119   7.760  1.00 11.57           C  
ANISOU  932  CD1 TYR A  97     2010    907   1477   -405   -541   -188
ATOM    933  CD2 TYR A  97     -29.350  40.285   6.257  1.00 11.07           C  
ANISOU  933  CD2 TYR A  97     1795   1366   1047    235    -31    266
ATOM    934  CE1 TYR A  97     -27.717  41.749   7.942  1.00 10.43           C  
ANISOU  934  CE1 TYR A  97     1854   1076   1031    577    -98   -130
ATOM    935  CE2 TYR A  97     -28.029  39.910   6.431  1.00 10.08           C  
ANISOU  935  CE2 TYR A  97     2097    940    794     66   -424   -120
ATOM    936  CZ  TYR A  97     -27.218  40.642   7.276  1.00  8.35           C  
ANISOU  936  CZ  TYR A  97     1078   1123    971    116   -605    -64
ATOM    937  OH  TYR A  97     -25.896  40.285   7.439  1.00  9.35           O  
ANISOU  937  OH  TYR A  97     1473   1003   1076    -48   -252    -24
ATOM    938  H   TYR A  97     -33.514  43.075   5.993  1.00  0.00           H  
ATOM    939  HA  TYR A  97     -30.756  43.675   5.832  1.00  0.00           H  
ATOM    940  HB3 TYR A  97     -31.917  40.934   6.434  1.00  0.00           H  
ATOM    941  HB2 TYR A  97     -31.722  42.233   7.612  1.00  0.00           H  
ATOM    942  HD1 TYR A  97     -29.431  42.985   8.281  1.00  0.00           H  
ATOM    943  HD2 TYR A  97     -29.969  39.702   5.591  1.00  0.00           H  
ATOM    944  HE1 TYR A  97     -27.082  42.325   8.599  1.00  0.00           H  
ATOM    945  HE2 TYR A  97     -27.638  39.050   5.908  1.00  0.00           H  
ATOM    946  HH  TYR A  97     -25.446  40.952   7.963  1.00  0.00           H  
ATOM    947  N   TYR A  98     -31.683  41.426   3.610  1.00 11.66           N  
ANISOU  947  N   TYR A  98     2323   1190    918     29   -532   -208
ATOM    948  CA  TYR A  98     -31.233  40.780   2.387  1.00 11.86           C  
ANISOU  948  CA  TYR A  98     2535    789   1184   -381   -499    160
ATOM    949  C   TYR A  98     -31.503  41.603   1.128  1.00 11.70           C  
ANISOU  949  C   TYR A  98     1300   1648   1499     -3   -280    863
ATOM    950  O   TYR A  98     -31.167  41.179   0.025  1.00 16.57           O  
ANISOU  950  O   TYR A  98     3254   2045    997     81   -295    281
ATOM    951  CB  TYR A  98     -31.793  39.364   2.297  1.00 10.09           C  
ANISOU  951  CB  TYR A  98     1899   1024    911    113   -149    197
ATOM    952  CG  TYR A  98     -31.149  38.455   3.314  1.00 10.40           C  
ANISOU  952  CG  TYR A  98     1597   1576    779   -334     10    333
ATOM    953  CD1 TYR A  98     -29.823  38.067   3.173  1.00  8.69           C  
ANISOU  953  CD1 TYR A  98     1678    862    761   -412   -107   -191
ATOM    954  CD2 TYR A  98     -31.847  38.000   4.422  1.00 10.56           C  
ANISOU  954  CD2 TYR A  98     1622   1238   1151    198   -554   -183
ATOM    955  CE1 TYR A  98     -29.209  37.240   4.097  1.00 12.99           C  
ANISOU  955  CE1 TYR A  98     2537   1542    858   -498   -194    366
ATOM    956  CE2 TYR A  98     -31.238  37.162   5.360  1.00 10.18           C  
ANISOU  956  CE2 TYR A  98     1089   1508   1271    -59   -616   -344
ATOM    957  CZ  TYR A  98     -29.920  36.785   5.186  1.00  9.21           C  
ANISOU  957  CZ  TYR A  98     1240   1010   1250    -13   -579    368
ATOM    958  OH  TYR A  98     -29.285  35.960   6.086  1.00 11.62           O  
ANISOU  958  OH  TYR A  98     1885   1549    982    334    134    -22
ATOM    959  H   TYR A  98     -32.608  41.233   3.966  1.00  0.00           H  
ATOM    960  HA  TYR A  98     -30.150  40.682   2.468  1.00  0.00           H  
ATOM    961  HB3 TYR A  98     -31.620  38.969   1.296  1.00  0.00           H  
ATOM    962  HB2 TYR A  98     -32.870  39.389   2.463  1.00  0.00           H  
ATOM    963  HD1 TYR A  98     -29.247  38.412   2.327  1.00  0.00           H  
ATOM    964  HD2 TYR A  98     -32.876  38.293   4.570  1.00  0.00           H  
ATOM    965  HE1 TYR A  98     -28.176  36.954   3.963  1.00  0.00           H  
ATOM    966  HE2 TYR A  98     -31.797  36.813   6.215  1.00  0.00           H  
ATOM    967  HH  TYR A  98     -29.835  35.852   6.865  1.00  0.00           H  
ATOM    968  N   LYS A  99     -32.086  42.788   1.309  1.00 14.10           N  
ANISOU  968  N   LYS A  99     2141   1596   1621    531   -928     65
ATOM    969  CA  LYS A  99     -32.107  43.808   0.262  1.00 14.63           C  
ANISOU  969  CA  LYS A  99     2344   1435   1779    529   -910    171
ATOM    970  C   LYS A  99     -30.749  44.495   0.217  1.00 13.82           C  
ANISOU  970  C   LYS A  99     2033   1248   1969     58   -921    490
ATOM    971  O   LYS A  99     -30.274  44.897  -0.847  1.00 20.86           O  
ANISOU  971  O   LYS A  99     4289   1736   1901   -357   -191    324
ATOM    972  CB  LYS A  99     -33.191  44.859   0.530  1.00 16.68           C  
ANISOU  972  CB  LYS A  99     3061   1342   1934    322   -822    238
ATOM    973  CG  LYS A  99     -34.622  44.327   0.501  1.00 22.21           C  
ANISOU  973  CG  LYS A  99     3712   1698   3031    -13  -1273    -11
ATOM    974  CD  LYS A  99     -35.632  45.453   0.729  1.00 24.32           C  
ANISOU  974  CD  LYS A  99     3028   3012   3202    -32  -1133    240
ATOM    975  CE  LYS A  99     -37.059  44.934   0.739  1.00 35.58           C  
ANISOU  975  CE  LYS A  99     5367   4780   3371  -1081  -1763   -952
ATOM    976  NZ  LYS A  99     -37.562  44.680  -0.637  1.00 47.37           N1+
ANISOU  976  NZ  LYS A  99     6246   6806   4948  -1844  -2942    449
ATOM    977  H   LYS A  99     -32.531  43.003   2.190  1.00  0.00           H  
ATOM    978  HA  LYS A  99     -32.300  43.331  -0.699  1.00  0.00           H  
ATOM    979  HB3 LYS A  99     -33.093  45.670  -0.191  1.00  0.00           H  
ATOM    980  HB2 LYS A  99     -33.002  45.334   1.493  1.00  0.00           H  
ATOM    981  HG3 LYS A  99     -34.743  43.569   1.275  1.00  0.00           H  
ATOM    982  HG2 LYS A  99     -34.815  43.856  -0.463  1.00  0.00           H  
ATOM    983  HD3 LYS A  99     -35.524  46.202  -0.056  1.00  0.00           H  
ATOM    984  HD2 LYS A  99     -35.418  45.945   1.678  1.00  0.00           H  
ATOM    985  HE3 LYS A  99     -37.705  45.659   1.233  1.00  0.00           H  
ATOM    986  HE2 LYS A  99     -37.105  44.012   1.318  1.00  0.00           H  
ATOM    987  HZ1 LYS A  99     -36.834  44.248  -1.188  1.00  0.00           H  
ATOM    988  HZ2 LYS A  99     -38.362  44.065  -0.595  1.00  0.00           H  
ATOM    989  HZ3 LYS A  99     -37.832  45.555  -1.064  1.00  0.00           H  
ATOM    990  N   ILE A 100     -30.126  44.619   1.386  1.00 15.09           N  
ANISOU  990  N   ILE A 100     2674   1399   1659     86  -1154     82
ATOM    991  CA  ILE A 100     -28.860  45.337   1.527  1.00 15.81           C  
ANISOU  991  CA  ILE A 100     2828   1833   1347    515   -362    255
ATOM    992  C   ILE A 100     -27.643  44.412   1.426  1.00 16.21           C  
ANISOU  992  C   ILE A 100     2651   1665   1845   -437   -348    446
ATOM    993  O   ILE A 100     -26.626  44.760   0.816  1.00 16.41           O  
ANISOU  993  O   ILE A 100     2734   1426   2075    135   -120    300
ATOM    994  CB  ILE A 100     -28.843  46.113   2.859  1.00 13.42           C  
ANISOU  994  CB  ILE A 100     2072   1107   1919   -171   -168     37
ATOM    995  CG1 ILE A 100     -29.856  47.255   2.802  1.00 17.06           C  
ANISOU  995  CG1 ILE A 100     2382   1190   2909    623   -823   -230
ATOM    996  CG2 ILE A 100     -27.461  46.660   3.178  1.00 16.27           C  
ANISOU  996  CG2 ILE A 100     2100   1584   2498   -628    104     13
ATOM    997  CD1 ILE A 100     -30.184  47.834   4.149  1.00 18.30           C  
ANISOU  997  CD1 ILE A 100     2889   1104   2959    502   -213   -577
ATOM    998  H   ILE A 100     -30.527  44.209   2.218  1.00  0.00           H  
ATOM    999  HA  ILE A 100     -28.796  46.063   0.717  1.00  0.00           H  
ATOM   1000  HB  ILE A 100     -29.137  45.432   3.658  1.00  0.00           H  
ATOM   1001 HG13 ILE A 100     -30.772  46.903   2.327  1.00  0.00           H  
ATOM   1002 HG12 ILE A 100     -29.476  48.043   2.152  1.00  0.00           H  
ATOM   1003 HG21 ILE A 100     -27.493  47.200   4.124  1.00  0.00           H  
ATOM   1004 HG22 ILE A 100     -26.752  45.836   3.254  1.00  0.00           H  
ATOM   1005 HG23 ILE A 100     -27.146  47.337   2.384  1.00  0.00           H  
ATOM   1006 HD11 ILE A 100     -30.909  48.640   4.032  1.00  0.00           H  
ATOM   1007 HD12 ILE A 100     -30.605  47.057   4.786  1.00  0.00           H  
ATOM   1008 HD13 ILE A 100     -29.276  48.227   4.607  1.00  0.00           H  
ATOM   1009  N   ILE A 101     -27.755  43.229   2.016  1.00 12.96           N  
ANISOU 1009  N   ILE A 101     2537    928   1461   -293   -705    360
ATOM   1010  CA  ILE A 101     -26.647  42.282   2.058  1.00 10.62           C  
ANISOU 1010  CA  ILE A 101     2216   1019    801     83   -441   -162
ATOM   1011  C   ILE A 101     -26.886  41.180   1.030  1.00 12.20           C  
ANISOU 1011  C   ILE A 101     1954   1497   1185   -567   -688     86
ATOM   1012  O   ILE A 101     -27.762  40.328   1.218  1.00 11.55           O  
ANISOU 1012  O   ILE A 101     1798   1430   1161   -274   -252   -173
ATOM   1013  CB  ILE A 101     -26.508  41.665   3.480  1.00 10.25           C  
ANISOU 1013  CB  ILE A 101     2214   1026    656     99   -355    -62
ATOM   1014  CG1 ILE A 101     -26.257  42.762   4.521  1.00 12.17           C  
ANISOU 1014  CG1 ILE A 101     1893   1420   1312   -829     15    303
ATOM   1015  CG2 ILE A 101     -25.396  40.619   3.530  1.00 11.16           C  
ANISOU 1015  CG2 ILE A 101     2036    927   1277    261   -632    111
ATOM   1016  CD1 ILE A 101     -25.021  43.610   4.232  1.00 13.48           C  
ANISOU 1016  CD1 ILE A 101     2692   1313   1118    425   -320    195
ATOM   1017  H   ILE A 101     -28.626  42.963   2.453  1.00  0.00           H  
ATOM   1018  HA  ILE A 101     -25.724  42.806   1.808  1.00  0.00           H  
ATOM   1019  HB  ILE A 101     -27.448  41.172   3.728  1.00  0.00           H  
ATOM   1020 HG12 ILE A 101     -26.162  42.309   5.508  1.00  0.00           H  
ATOM   1021 HG13 ILE A 101     -27.132  43.408   4.584  1.00  0.00           H  
ATOM   1022 HG21 ILE A 101     -25.327  40.209   4.538  1.00  0.00           H  
ATOM   1023 HG22 ILE A 101     -25.619  39.817   2.827  1.00  0.00           H  
ATOM   1024 HG23 ILE A 101     -24.447  41.084   3.262  1.00  0.00           H  
ATOM   1025 HD11 ILE A 101     -24.907  44.365   5.010  1.00  0.00           H  
ATOM   1026 HD12 ILE A 101     -24.138  42.972   4.214  1.00  0.00           H  
ATOM   1027 HD13 ILE A 101     -25.134  44.100   3.265  1.00  0.00           H  
ATOM   1028  N   LYS A 102     -26.124  41.201  -0.061  1.00 12.42           N  
ANISOU 1028  N   LYS A 102     1943   1741   1034    -11   -200   -164
ATOM   1029  CA  LYS A 102     -26.304  40.210  -1.124  1.00 11.37           C  
ANISOU 1029  CA  LYS A 102     1940   1518    862   -227   -348    310
ATOM   1030  C   LYS A 102     -25.250  39.117  -1.101  1.00  9.05           C  
ANISOU 1030  C   LYS A 102     1362   1202    877   -589   -400     23
ATOM   1031  O   LYS A 102     -25.356  38.135  -1.840  1.00 13.93           O  
ANISOU 1031  O   LYS A 102     2857   1283   1153   -538   -213   -327
ATOM   1032  CB  LYS A 102     -26.342  40.869  -2.510  1.00 13.79           C  
ANISOU 1032  CB  LYS A 102     2685   1586    970   -557   -490     -5
ATOM   1033  CG  LYS A 102     -27.442  41.907  -2.692  1.00 14.86           C  
ANISOU 1033  CG  LYS A 102     1496   1846   2303    206   -236    389
ATOM   1034  CD  LYS A 102     -28.835  41.309  -2.521  1.00 15.96           C  
ANISOU 1034  CD  LYS A 102     1927   2576   1561     25   -607    -58
ATOM   1035  CE  LYS A 102     -29.906  42.256  -3.055  1.00 17.27           C  
ANISOU 1035  CE  LYS A 102     2409   2755   1397   -172   -885    328
ATOM   1036  NZ  LYS A 102     -31.289  41.794  -2.719  1.00 16.56           N1+
ANISOU 1036  NZ  LYS A 102     3298   1890   1103    185   -424     -1
ATOM   1037  H   LYS A 102     -25.409  41.907  -0.164  1.00  0.00           H  
ATOM   1038  HA  LYS A 102     -27.271  39.733  -0.964  1.00  0.00           H  
ATOM   1039  HB3 LYS A 102     -26.444  40.098  -3.274  1.00  0.00           H  
ATOM   1040  HB2 LYS A 102     -25.375  41.327  -2.718  1.00  0.00           H  
ATOM   1041  HG3 LYS A 102     -27.358  42.354  -3.683  1.00  0.00           H  
ATOM   1042  HG2 LYS A 102     -27.303  42.713  -1.972  1.00  0.00           H  
ATOM   1043  HD3 LYS A 102     -29.018  41.112  -1.465  1.00  0.00           H  
ATOM   1044  HD2 LYS A 102     -28.891  40.360  -3.055  1.00  0.00           H  
ATOM   1045  HE3 LYS A 102     -29.806  42.343  -4.137  1.00  0.00           H  
ATOM   1046  HE2 LYS A 102     -29.747  43.253  -2.643  1.00  0.00           H  
ATOM   1047  HZ1 LYS A 102     -31.392  41.739  -1.716  1.00  0.00           H  
ATOM   1048  HZ2 LYS A 102     -31.963  42.448  -3.091  1.00  0.00           H  
ATOM   1049  HZ3 LYS A 102     -31.447  40.882  -3.124  1.00  0.00           H  
ATOM   1050  N   THR A 103     -24.233  39.273  -0.258  1.00  9.98           N  
ANISOU 1050  N   THR A 103     1695    925   1174   -297   -593     13
ATOM   1051  CA  THR A 103     -23.266  38.201  -0.058  1.00 14.06           C  
ANISOU 1051  CA  THR A 103     2224   2343    777     20    412     79
ATOM   1052  C   THR A 103     -23.172  37.886   1.435  1.00  9.62           C  
ANISOU 1052  C   THR A 103     1443    865   1348   -442     37   -158
ATOM   1053  O   THR A 103     -22.179  38.195   2.092  1.00 11.84           O  
ANISOU 1053  O   THR A 103     1726   1522   1250   -226   -341   -234
ATOM   1054  CB  THR A 103     -21.882  38.532  -0.675  1.00 17.31           C  
ANISOU 1054  CB  THR A 103     2515   2774   1288    924    363    769
ATOM   1055  OG1 THR A 103     -22.035  38.851  -2.070  1.00 20.97           O  
ANISOU 1055  OG1 THR A 103     2994   3325   1648   -168    620   1033
ATOM   1056  CG2 THR A 103     -20.941  37.339  -0.551  1.00 25.09           C  
ANISOU 1056  CG2 THR A 103     3161   3449   2924    197   -322    457
ATOM   1057  H   THR A 103     -24.126  40.140   0.250  1.00  0.00           H  
ATOM   1058  HA  THR A 103     -23.648  37.312  -0.560  1.00  0.00           H  
ATOM   1059  HB  THR A 103     -21.451  39.387  -0.155  1.00  0.00           H  
ATOM   1060  HG1 THR A 103     -22.614  39.611  -2.163  1.00  0.00           H  
ATOM   1061 HG21 THR A 103     -19.975  37.590  -0.989  1.00  0.00           H  
ATOM   1062 HG22 THR A 103     -20.808  37.089   0.501  1.00  0.00           H  
ATOM   1063 HG23 THR A 103     -21.366  36.484  -1.076  1.00  0.00           H  
ATOM   1064  N   PRO A 104     -24.231  37.277   1.984  1.00 10.11           N  
ANISOU 1064  N   PRO A 104     1984    745   1113   -455   -438    221
ATOM   1065  CA  PRO A 104     -24.196  36.970   3.419  1.00 10.43           C  
ANISOU 1065  CA  PRO A 104     1477   1463   1021      5   -294    648
ATOM   1066  C   PRO A 104     -23.172  35.895   3.742  1.00  9.43           C  
ANISOU 1066  C   PRO A 104     1832   1087    665      8   -302    254
ATOM   1067  O   PRO A 104     -22.864  35.035   2.903  1.00 12.72           O  
ANISOU 1067  O   PRO A 104     2387   1196   1251    254    111     -8
ATOM   1068  CB  PRO A 104     -25.610  36.458   3.711  1.00 12.64           C  
ANISOU 1068  CB  PRO A 104     1733   1873   1198   -430   -590    206
ATOM   1069  CG  PRO A 104     -26.113  35.961   2.412  1.00 13.17           C  
ANISOU 1069  CG  PRO A 104     1971   1491   1541   -787    850   -409
ATOM   1070  CD  PRO A 104     -25.467  36.803   1.341  1.00 11.31           C  
ANISOU 1070  CD  PRO A 104     1228   1479   1588   -473   -473   -186
ATOM   1071  HA  PRO A 104     -23.993  37.873   3.995  1.00  0.00           H  
ATOM   1072  HB3 PRO A 104     -26.233  37.287   4.046  1.00  0.00           H  
ATOM   1073  HB2 PRO A 104     -25.556  35.630   4.418  1.00  0.00           H  
ATOM   1074  HG3 PRO A 104     -27.195  36.088   2.370  1.00  0.00           H  
ATOM   1075  HG2 PRO A 104     -25.817  34.920   2.283  1.00  0.00           H  
ATOM   1076  HD2 PRO A 104     -25.211  36.170   0.491  1.00  0.00           H  
ATOM   1077  HD3 PRO A 104     -26.107  37.657   1.119  1.00  0.00           H  
ATOM   1078  N   MET A 105     -22.645  35.944   4.962  1.00  8.25           N  
ANISOU 1078  N   MET A 105     1723    865    545    -96   -246    157
ATOM   1079  CA  MET A 105     -21.690  34.947   5.405  1.00 11.79           C  
ANISOU 1079  CA  MET A 105     1990   1658    832    300     84    166
ATOM   1080  C   MET A 105     -21.724  34.883   6.920  1.00  8.53           C  
ANISOU 1080  C   MET A 105     1181    689   1369    328    220   -163
ATOM   1081  O   MET A 105     -22.017  35.878   7.583  1.00  9.51           O  
ANISOU 1081  O   MET A 105     1848    836    930    143    -23   -108
ATOM   1082  CB  MET A 105     -20.289  35.295   4.885  1.00 12.58           C  
ANISOU 1082  CB  MET A 105     2133   1154   1494   -353    -41     62
ATOM   1083  CG  MET A 105     -19.233  34.221   5.121  1.00 11.57           C  
ANISOU 1083  CG  MET A 105     2083    820   1494    294    369    143
ATOM   1084  SD  MET A 105     -19.731  32.566   4.591  1.00 12.97           S  
ANISOU 1084  SD  MET A 105     2578   1137   1214    301    595    232
ATOM   1085  CE  MET A 105     -20.074  32.827   2.848  1.00 13.28           C  
ANISOU 1085  CE  MET A 105     2839   1278    930   -119    -25    350
ATOM   1086  H   MET A 105     -22.909  36.684   5.597  1.00  0.00           H  
ATOM   1087  HA  MET A 105     -21.983  33.976   5.005  1.00  0.00           H  
ATOM   1088  HB3 MET A 105     -19.959  36.231   5.336  1.00  0.00           H  
ATOM   1089  HB2 MET A 105     -20.345  35.518   3.820  1.00  0.00           H  
ATOM   1090  HG2 MET A 105     -18.971  34.198   6.179  1.00  0.00           H  
ATOM   1091  HG3 MET A 105     -18.312  34.502   4.611  1.00  0.00           H  
ATOM   1092  HE1 MET A 105     -20.392  31.888   2.395  1.00  0.00           H  
ATOM   1093  HE2 MET A 105     -20.866  33.568   2.740  1.00  0.00           H  
ATOM   1094  HE3 MET A 105     -19.173  33.184   2.349  1.00  0.00           H  
ATOM   1095  N   ASP A 106     -21.444  33.706   7.464  1.00  9.04           N  
ANISOU 1095  N   ASP A 106     1760    594   1082     45     95    243
ATOM   1096  CA  ASP A 106     -21.483  33.490   8.905  1.00  9.29           C  
ANISOU 1096  CA  ASP A 106     1709   1133    688   -231   -324    329
ATOM   1097  C   ASP A 106     -20.532  32.347   9.232  1.00  8.28           C  
ANISOU 1097  C   ASP A 106     1192   1034    918    463    375    486
ATOM   1098  O   ASP A 106     -20.079  31.625   8.328  1.00 10.03           O  
ANISOU 1098  O   ASP A 106     1760    904   1147    486    555    366
ATOM   1099  CB  ASP A 106     -22.897  33.098   9.321  1.00 10.76           C  
ANISOU 1099  CB  ASP A 106     1605    801   1682   -438    -89    123
ATOM   1100  CG  ASP A 106     -23.321  31.784   8.717  1.00 10.90           C  
ANISOU 1100  CG  ASP A 106     1841   1190   1110   -439   -545    128
ATOM   1101  OD1 ASP A 106     -23.778  31.780   7.549  1.00 10.55           O  
ANISOU 1101  OD1 ASP A 106     1354   1490   1164    203   -195     13
ATOM   1102  OD2 ASP A 106     -23.187  30.746   9.399  1.00 11.78           O1-
ANISOU 1102  OD2 ASP A 106     2073   1515    887     96    356    212
ATOM   1103  H   ASP A 106     -21.194  32.924   6.875  1.00  0.00           H  
ATOM   1104  HA  ASP A 106     -21.175  34.395   9.428  1.00  0.00           H  
ATOM   1105  HB2 ASP A 106     -23.594  33.879   9.016  1.00  0.00           H  
ATOM   1106  HB3 ASP A 106     -22.950  33.031  10.408  1.00  0.00           H  
ATOM   1107  N   MET A 107     -20.228  32.164  10.515  1.00  9.30           N  
ANISOU 1107  N   MET A 107     1402    804   1327    245    190    328
ATOM   1108  CA  MET A 107     -19.247  31.156  10.915  1.00 10.09           C  
ANISOU 1108  CA  MET A 107     1053   1370   1409   -125    221   -248
ATOM   1109  C   MET A 107     -19.746  29.722  10.830  1.00  9.76           C  
ANISOU 1109  C   MET A 107     1192   1526    991   -618   -440    154
ATOM   1110  O   MET A 107     -18.937  28.798  10.746  1.00 11.26           O  
ANISOU 1110  O   MET A 107     1788   1319   1170    508    218    362
ATOM   1111  CB  MET A 107     -18.695  31.427  12.317  1.00 11.67           C  
ANISOU 1111  CB  MET A 107     1856   1148   1431   -218   -167   -329
ATOM   1112  CG  MET A 107     -17.947  32.747  12.422  1.00 11.78           C  
ANISOU 1112  CG  MET A 107     1588   1449   1437    286   -617   -129
ATOM   1113  SD  MET A 107     -16.839  32.851  13.834  1.00 12.47           S  
ANISOU 1113  SD  MET A 107     1491   1529   1720     83    -15    181
ATOM   1114  CE  MET A 107     -18.001  32.802  15.197  1.00 12.10           C  
ANISOU 1114  CE  MET A 107     1185   1704   1711    176    461    534
ATOM   1115  H   MET A 107     -20.677  32.725  11.225  1.00  0.00           H  
ATOM   1116  HA  MET A 107     -18.408  31.240  10.224  1.00  0.00           H  
ATOM   1117  HB3 MET A 107     -18.033  30.612  12.609  1.00  0.00           H  
ATOM   1118  HB2 MET A 107     -19.514  31.417  13.037  1.00  0.00           H  
ATOM   1119  HG3 MET A 107     -18.664  33.567  12.465  1.00  0.00           H  
ATOM   1120  HG2 MET A 107     -17.381  32.916  11.506  1.00  0.00           H  
ATOM   1121  HE1 MET A 107     -17.458  32.858  16.140  1.00  0.00           H  
ATOM   1122  HE2 MET A 107     -18.686  33.647  15.122  1.00  0.00           H  
ATOM   1123  HE3 MET A 107     -18.567  31.871  15.159  1.00  0.00           H  
ATOM   1124  N   GLY A 108     -21.062  29.528  10.860  1.00  9.35           N  
ANISOU 1124  N   GLY A 108     1937    855    762   -406    130    188
ATOM   1125  CA  GLY A 108     -21.612  28.196  10.680  1.00 11.03           C  
ANISOU 1125  CA  GLY A 108     2003    977   1212   -247    419     25
ATOM   1126  C   GLY A 108     -21.309  27.719   9.270  1.00  8.71           C  
ANISOU 1126  C   GLY A 108     1481   1062    768    243    445     65
ATOM   1127  O   GLY A 108     -20.880  26.579   9.058  1.00 10.50           O  
ANISOU 1127  O   GLY A 108     1584    940   1463    215    437     48
ATOM   1128  H   GLY A 108     -21.684  30.309  11.009  1.00  0.00           H  
ATOM   1129  HA3 GLY A 108     -22.691  28.226  10.829  1.00  0.00           H  
ATOM   1130  HA2 GLY A 108     -21.157  27.515  11.399  1.00  0.00           H  
ATOM   1131  N   THR A 109     -21.525  28.612   8.307  1.00 10.03           N  
ANISOU 1131  N   THR A 109     1944   1243    623   -198     35    291
ATOM   1132  CA  THR A 109     -21.219  28.348   6.907  1.00  9.89           C  
ANISOU 1132  CA  THR A 109     1827   1311    618   -163   -101    135
ATOM   1133  C   THR A 109     -19.724  28.120   6.705  1.00 12.23           C  
ANISOU 1133  C   THR A 109     1403   2079   1165     26    360    267
ATOM   1134  O   THR A 109     -19.320  27.201   5.978  1.00 13.72           O  
ANISOU 1134  O   THR A 109     2718   1195   1301    546    808    110
ATOM   1135  CB  THR A 109     -21.699  29.504   6.028  1.00 11.77           C  
ANISOU 1135  CB  THR A 109     2223   1418    832    460    326    371
ATOM   1136  OG1 THR A 109     -23.125  29.598   6.128  1.00 12.18           O  
ANISOU 1136  OG1 THR A 109     2182   1497    947    125    -11    183
ATOM   1137  CG2 THR A 109     -21.304  29.292   4.568  1.00 14.23           C  
ANISOU 1137  CG2 THR A 109     2997   1423    989    322    498    197
ATOM   1138  H   THR A 109     -21.916  29.515   8.534  1.00  0.00           H  
ATOM   1139  HA  THR A 109     -21.748  27.444   6.605  1.00  0.00           H  
ATOM   1140  HB  THR A 109     -21.255  30.433   6.386  1.00  0.00           H  
ATOM   1141  HG1 THR A 109     -23.360  30.378   6.636  1.00  0.00           H  
ATOM   1142 HG21 THR A 109     -21.660  30.131   3.969  1.00  0.00           H  
ATOM   1143 HG22 THR A 109     -20.219  29.225   4.491  1.00  0.00           H  
ATOM   1144 HG23 THR A 109     -21.751  28.368   4.200  1.00  0.00           H  
ATOM   1145  N   ILE A 110     -18.900  28.952   7.338  1.00 11.85           N  
ANISOU 1145  N   ILE A 110     1454   1739   1308    -31   -331    620
ATOM   1146  CA  ILE A 110     -17.458  28.812   7.195  1.00 12.16           C  
ANISOU 1146  CA  ILE A 110     1419   1170   2031   -280   -547    772
ATOM   1147  C   ILE A 110     -17.001  27.469   7.766  1.00 12.71           C  
ANISOU 1147  C   ILE A 110     1936   1219   1676    -55    559    667
ATOM   1148  O   ILE A 110     -16.191  26.772   7.149  1.00 13.56           O  
ANISOU 1148  O   ILE A 110     2015   1696   1439    566    379    284
ATOM   1149  CB  ILE A 110     -16.690  29.989   7.842  1.00 10.00           C  
ANISOU 1149  CB  ILE A 110     1186   1047   1567    154    580    531
ATOM   1150  CG1 ILE A 110     -16.978  31.298   7.083  1.00 12.51           C  
ANISOU 1150  CG1 ILE A 110     2299   1124   1331   -138    349    465
ATOM   1151  CG2 ILE A 110     -15.196  29.713   7.856  1.00 14.05           C  
ANISOU 1151  CG2 ILE A 110     1524   1572   2244    750     83    458
ATOM   1152  CD1 ILE A 110     -16.505  32.548   7.811  1.00 12.61           C  
ANISOU 1152  CD1 ILE A 110     1875   1418   1498   -450    335    -85
ATOM   1153  H   ILE A 110     -19.274  29.686   7.922  1.00  0.00           H  
ATOM   1154  HA  ILE A 110     -17.229  28.814   6.129  1.00  0.00           H  
ATOM   1155  HB  ILE A 110     -17.032  30.102   8.871  1.00  0.00           H  
ATOM   1156 HG13 ILE A 110     -18.048  31.376   6.889  1.00  0.00           H  
ATOM   1157 HG12 ILE A 110     -16.512  31.255   6.098  1.00  0.00           H  
ATOM   1158 HG21 ILE A 110     -14.675  30.553   8.315  1.00  0.00           H  
ATOM   1159 HG22 ILE A 110     -14.999  28.807   8.429  1.00  0.00           H  
ATOM   1160 HG23 ILE A 110     -14.841  29.581   6.834  1.00  0.00           H  
ATOM   1161 HD11 ILE A 110     -16.743  33.429   7.214  1.00  0.00           H  
ATOM   1162 HD12 ILE A 110     -17.006  32.618   8.777  1.00  0.00           H  
ATOM   1163 HD13 ILE A 110     -15.427  32.494   7.964  1.00  0.00           H  
ATOM   1164  N   LYS A 111     -17.541  27.095   8.927  1.00 10.73           N  
ANISOU 1164  N   LYS A 111     1497   1405   1174    -77    198    730
ATOM   1165  CA  LYS A 111     -17.209  25.807   9.535  1.00 12.14           C  
ANISOU 1165  CA  LYS A 111     2367   1333    912     84    271    374
ATOM   1166  C   LYS A 111     -17.504  24.669   8.567  1.00 13.78           C  
ANISOU 1166  C   LYS A 111     1867   1985   1383    979     59    303
ATOM   1167  O   LYS A 111     -16.663  23.788   8.362  1.00 15.18           O  
ANISOU 1167  O   LYS A 111     2514   1408   1847    711   1018    674
ATOM   1168  CB  LYS A 111     -17.983  25.600  10.840  1.00 10.38           C  
ANISOU 1168  CB  LYS A 111     1847   1254    844     90    260    490
ATOM   1169  CG  LYS A 111     -17.665  24.282  11.555  1.00 10.04           C  
ANISOU 1169  CG  LYS A 111     1774    925   1117    -81    452    404
ATOM   1170  CD  LYS A 111     -18.375  24.220  12.909  1.00 12.42           C  
ANISOU 1170  CD  LYS A 111     2520   1208    992    294    169    429
ATOM   1171  CE  LYS A 111     -18.082  22.927  13.671  1.00 10.92           C  
ANISOU 1171  CE  LYS A 111     2063   1199    887   -254   -217     52
ATOM   1172  NZ  LYS A 111     -18.759  21.763  13.024  1.00 12.11           N1+
ANISOU 1172  NZ  LYS A 111     2200   1173   1229    135      9    319
ATOM   1173  H   LYS A 111     -18.191  27.705   9.401  1.00  0.00           H  
ATOM   1174  HA  LYS A 111     -16.143  25.798   9.762  1.00  0.00           H  
ATOM   1175  HB3 LYS A 111     -19.053  25.652  10.638  1.00  0.00           H  
ATOM   1176  HB2 LYS A 111     -17.785  26.434  11.514  1.00  0.00           H  
ATOM   1177  HG3 LYS A 111     -16.588  24.201  11.706  1.00  0.00           H  
ATOM   1178  HG2 LYS A 111     -17.990  23.446  10.936  1.00  0.00           H  
ATOM   1179  HD3 LYS A 111     -19.450  24.316  12.759  1.00  0.00           H  
ATOM   1180  HD2 LYS A 111     -18.074  25.074  13.515  1.00  0.00           H  
ATOM   1181  HE3 LYS A 111     -18.431  23.024  14.699  1.00  0.00           H  
ATOM   1182  HE2 LYS A 111     -17.006  22.755  13.693  1.00  0.00           H  
ATOM   1183  HZ1 LYS A 111     -18.209  21.448  12.238  1.00  0.00           H  
ATOM   1184  HZ2 LYS A 111     -18.851  21.012  13.693  1.00  0.00           H  
ATOM   1185  HZ3 LYS A 111     -19.675  22.041  12.703  1.00  0.00           H  
ATOM   1186  N   LYS A 112     -18.688  24.693   7.965  1.00 12.09           N  
ANISOU 1186  N   LYS A 112     2374   1203   1018    721    628    345
ATOM   1187  CA  LYS A 112     -19.060  23.677   6.987  1.00 11.48           C  
ANISOU 1187  CA  LYS A 112     1940   1642    780    290    373     56
ATOM   1188  C   LYS A 112     -18.151  23.681   5.760  1.00 15.79           C  
ANISOU 1188  C   LYS A 112     2928   1509   1562    117    451    -97
ATOM   1189  O   LYS A 112     -17.738  22.623   5.292  1.00 17.43           O  
ANISOU 1189  O   LYS A 112     3468   1411   1745    269    783    469
ATOM   1190  CB  LYS A 112     -20.521  23.853   6.561  1.00 12.50           C  
ANISOU 1190  CB  LYS A 112     2262   1559    928     81    349    209
ATOM   1191  CG  LYS A 112     -21.511  23.536   7.672  1.00 17.23           C  
ANISOU 1191  CG  LYS A 112     3308   1924   1315   -103    847    128
ATOM   1192  CD  LYS A 112     -22.934  23.781   7.213  1.00 22.72           C  
ANISOU 1192  CD  LYS A 112     2532   2981   3119   -672   1303   -195
ATOM   1193  CE  LYS A 112     -23.924  23.492   8.321  1.00 23.05           C  
ANISOU 1193  CE  LYS A 112     1598   3775   3384   -785    -30    -19
ATOM   1194  NZ  LYS A 112     -25.326  23.784   7.900  1.00 33.66           N1+
ANISOU 1194  NZ  LYS A 112     3265   5724   3801  -1713    109    506
ATOM   1195  H   LYS A 112     -19.350  25.424   8.182  1.00  0.00           H  
ATOM   1196  HA  LYS A 112     -18.968  22.703   7.467  1.00  0.00           H  
ATOM   1197  HB3 LYS A 112     -20.726  23.216   5.701  1.00  0.00           H  
ATOM   1198  HB2 LYS A 112     -20.677  24.876   6.218  1.00  0.00           H  
ATOM   1199  HG3 LYS A 112     -21.296  24.161   8.539  1.00  0.00           H  
ATOM   1200  HG2 LYS A 112     -21.400  22.493   7.970  1.00  0.00           H  
ATOM   1201  HD3 LYS A 112     -23.153  23.145   6.355  1.00  0.00           H  
ATOM   1202  HD2 LYS A 112     -23.039  24.818   6.894  1.00  0.00           H  
ATOM   1203  HE3 LYS A 112     -23.675  24.093   9.196  1.00  0.00           H  
ATOM   1204  HE2 LYS A 112     -23.844  22.445   8.615  1.00  0.00           H  
ATOM   1205  HZ1 LYS A 112     -25.377  24.721   7.525  1.00  0.00           H  
ATOM   1206  HZ2 LYS A 112     -25.610  23.123   7.192  1.00  0.00           H  
ATOM   1207  HZ3 LYS A 112     -25.941  23.707   8.698  1.00  0.00           H  
ATOM   1208  N   ARG A 113     -17.849  24.862   5.226  1.00 13.21           N  
ANISOU 1208  N   ARG A 113     2338   1442   1239    435    738    285
ATOM   1209  CA  ARG A 113     -16.979  24.936   4.057  1.00 16.06           C  
ANISOU 1209  CA  ARG A 113     2925   1572   1605    582    978    451
ATOM   1210  C   ARG A 113     -15.605  24.335   4.340  1.00 19.14           C  
ANISOU 1210  C   ARG A 113     2780   2754   1738   1061    531    995
ATOM   1211  O   ARG A 113     -15.081  23.572   3.529  1.00 20.40           O  
ANISOU 1211  O   ARG A 113     3674   1484   2592    678   1760    501
ATOM   1212  CB  ARG A 113     -16.856  26.384   3.561  1.00 16.64           C  
ANISOU 1212  CB  ARG A 113     3045   1353   1925    771   1314    506
ATOM   1213  CG  ARG A 113     -18.130  26.899   2.920  1.00 17.52           C  
ANISOU 1213  CG  ARG A 113     3671   1030   1956    385     -4   -187
ATOM   1214  CD  ARG A 113     -17.976  28.285   2.346  1.00 17.43           C  
ANISOU 1214  CD  ARG A 113     3922   1202   1499    622    299    -81
ATOM   1215  NE  ARG A 113     -19.136  28.612   1.525  1.00 17.93           N  
ANISOU 1215  NE  ARG A 113     3841   1470   1503    735    268    407
ATOM   1216  CZ  ARG A 113     -19.239  29.683   0.748  1.00 13.69           C  
ANISOU 1216  CZ  ARG A 113     1553   1639   2009    925     72    274
ATOM   1217  NH1 ARG A 113     -18.249  30.560   0.686  1.00 17.93           N  
ANISOU 1217  NH1 ARG A 113     2473   2744   1594    -93   1134     35
ATOM   1218  NH2 ARG A 113     -20.342  29.870   0.035  1.00 19.07           N1+
ANISOU 1218  NH2 ARG A 113     2998   1926   2324   1031    -13    398
ATOM   1219  H   ARG A 113     -18.222  25.709   5.630  1.00  0.00           H  
ATOM   1220  HA  ARG A 113     -17.440  24.350   3.262  1.00  0.00           H  
ATOM   1221  HB3 ARG A 113     -16.037  26.453   2.845  1.00  0.00           H  
ATOM   1222  HB2 ARG A 113     -16.583  27.031   4.395  1.00  0.00           H  
ATOM   1223  HG3 ARG A 113     -18.932  26.900   3.658  1.00  0.00           H  
ATOM   1224  HG2 ARG A 113     -18.442  26.213   2.132  1.00  0.00           H  
ATOM   1225  HD3 ARG A 113     -17.075  28.327   1.734  1.00  0.00           H  
ATOM   1226  HD2 ARG A 113     -17.891  29.007   3.158  1.00  0.00           H  
ATOM   1227  HE  ARG A 113     -19.898  27.951   1.578  1.00  0.00           H  
ATOM   1228 HH11 ARG A 113     -18.332  31.374   0.093  1.00  0.00           H  
ATOM   1229 HH12 ARG A 113     -17.411  30.415   1.231  1.00  0.00           H  
ATOM   1230 HH21 ARG A 113     -20.428  30.683  -0.559  1.00  0.00           H  
ATOM   1231 HH22 ARG A 113     -21.096  29.200   0.086  1.00  0.00           H  
ATOM   1232  N   LEU A 114     -15.036  24.657   5.499  1.00 15.43           N  
ANISOU 1232  N   LEU A 114     2649   1417   1799    129    454    816
ATOM   1233  CA  LEU A 114     -13.755  24.078   5.909  1.00 19.77           C  
ANISOU 1233  CA  LEU A 114     3014   1640   2859    386    724   1063
ATOM   1234  C   LEU A 114     -13.813  22.554   6.041  1.00 19.00           C  
ANISOU 1234  C   LEU A 114     2825   1992   2402     25    960    998
ATOM   1235  O   LEU A 114     -12.919  21.856   5.563  1.00 23.11           O  
ANISOU 1235  O   LEU A 114     3291   2348   3143   1319   1555    956
ATOM   1236  CB  LEU A 114     -13.273  24.704   7.220  1.00 21.16           C  
ANISOU 1236  CB  LEU A 114     2878   1810   3352   -418    792    793
ATOM   1237  CG  LEU A 114     -12.818  26.163   7.133  1.00 18.79           C  
ANISOU 1237  CG  LEU A 114     2203   1747   3189    130   1474    495
ATOM   1238  CD1 LEU A 114     -12.681  26.783   8.510  1.00 16.87           C  
ANISOU 1238  CD1 LEU A 114     1743   2019   2647    718    566    404
ATOM   1239  CD2 LEU A 114     -11.498  26.253   6.377  1.00 20.94           C  
ANISOU 1239  CD2 LEU A 114     2736   1964   3255    890   1664   1026
ATOM   1240  H   LEU A 114     -15.488  25.314   6.118  1.00  0.00           H  
ATOM   1241  HA  LEU A 114     -13.022  24.316   5.139  1.00  0.00           H  
ATOM   1242  HB3 LEU A 114     -12.465  24.099   7.632  1.00  0.00           H  
ATOM   1243  HB2 LEU A 114     -14.058  24.616   7.971  1.00  0.00           H  
ATOM   1244  HG  LEU A 114     -13.570  26.724   6.578  1.00  0.00           H  
ATOM   1245 HD11 LEU A 114     -12.356  27.819   8.412  1.00  0.00           H  
ATOM   1246 HD12 LEU A 114     -13.643  26.751   9.021  1.00  0.00           H  
ATOM   1247 HD13 LEU A 114     -11.945  26.225   9.089  1.00  0.00           H  
ATOM   1248 HD21 LEU A 114     -11.182  27.295   6.320  1.00  0.00           H  
ATOM   1249 HD22 LEU A 114     -10.739  25.671   6.900  1.00  0.00           H  
ATOM   1250 HD23 LEU A 114     -11.628  25.857   5.370  1.00  0.00           H  
ATOM   1251  N   GLU A 115     -14.864  22.052   6.692  1.00 19.24           N  
ANISOU 1251  N   GLU A 115     2652   1873   2784    685   1091   1123
ATOM   1252  CA  GLU A 115     -15.079  20.614   6.872  1.00 21.13           C  
ANISOU 1252  CA  GLU A 115     3365   1765   2899    929   1698    680
ATOM   1253  C   GLU A 115     -15.284  19.862   5.568  1.00 28.38           C  
ANISOU 1253  C   GLU A 115     3570   2808   4405    622   1888   -506
ATOM   1254  O   GLU A 115     -14.772  18.755   5.390  1.00 35.41           O  
ANISOU 1254  O   GLU A 115     4489   2790   6174   1432   1207   -558
ATOM   1255  CB  GLU A 115     -16.315  20.393   7.733  1.00 25.63           C  
ANISOU 1255  CB  GLU A 115     3907   1904   3927    339   2287    513
ATOM   1256  CG  GLU A 115     -16.119  20.803   9.147  1.00 23.15           C  
ANISOU 1256  CG  GLU A 115     4232   1715   2851    611   1958    351
ATOM   1257  CD  GLU A 115     -17.426  20.966   9.917  1.00 18.42           C  
ANISOU 1257  CD  GLU A 115     2145   1824   3029    569   1121   -253
ATOM   1258  OE1 GLU A 115     -18.538  20.961   9.318  1.00 18.77           O  
ANISOU 1258  OE1 GLU A 115     4036   1466   1631   -404    203    450
ATOM   1259  OE2 GLU A 115     -17.319  21.104  11.138  1.00 21.77           O1-
ANISOU 1259  OE2 GLU A 115     3782   1170   3318    -56    797    351
ATOM   1260  H   GLU A 115     -15.556  22.672   7.087  1.00  0.00           H  
ATOM   1261  HA  GLU A 115     -14.215  20.193   7.386  1.00  0.00           H  
ATOM   1262  HB3 GLU A 115     -16.598  19.341   7.697  1.00  0.00           H  
ATOM   1263  HB2 GLU A 115     -17.155  20.944   7.309  1.00  0.00           H  
ATOM   1264  HG3 GLU A 115     -15.561  21.739   9.178  1.00  0.00           H  
ATOM   1265  HG2 GLU A 115     -15.490  20.070   9.652  1.00  0.00           H  
ATOM   1266  N   ASN A 116     -16.058  20.455   4.666  1.00 26.97           N  
ANISOU 1266  N   ASN A 116     4510   1859   3879   -344   1790     25
ATOM   1267  CA  ASN A 116     -16.376  19.816   3.394  1.00 25.26           C  
ANISOU 1267  CA  ASN A 116     3013   3006   3578    226   -137  -1131
ATOM   1268  C   ASN A 116     -15.263  19.960   2.357  1.00 32.97           C  
ANISOU 1268  C   ASN A 116     3597   4204   4726   -188   1201     70
ATOM   1269  O   ASN A 116     -15.408  19.511   1.218  1.00 35.08           O  
ANISOU 1269  O   ASN A 116     4033   3731   5563   -344   2069  -1562
ATOM   1270  CB  ASN A 116     -17.687  20.376   2.837  1.00 21.93           C  
ANISOU 1270  CB  ASN A 116     1702   2845   3786   -952    559   -196
ATOM   1271  CG  ASN A 116     -18.858  20.123   3.752  1.00 24.72           C  
ANISOU 1271  CG  ASN A 116     3966   1807   3621    199   1406     29
ATOM   1272  OD1 ASN A 116     -18.774  19.312   4.680  1.00 30.92           O  
ANISOU 1272  OD1 ASN A 116     6155   1895   3699   -370    186    376
ATOM   1273  ND2 ASN A 116     -19.963  20.810   3.498  1.00 26.22           N  
ANISOU 1273  ND2 ASN A 116     3999   2298   3664    580   -196   -598
ATOM   1274  H   ASN A 116     -16.442  21.370   4.853  1.00  0.00           H  
ATOM   1275  HA  ASN A 116     -16.521  18.752   3.582  1.00  0.00           H  
ATOM   1276  HB3 ASN A 116     -17.886  19.931   1.862  1.00  0.00           H  
ATOM   1277  HB2 ASN A 116     -17.582  21.448   2.671  1.00  0.00           H  
ATOM   1278 HD21 ASN A 116     -20.781  20.683   4.077  1.00  0.00           H  
ATOM   1279 HD22 ASN A 116     -19.987  21.460   2.726  1.00  0.00           H  
ATOM   1280  N   ASN A 117     -14.155  20.576   2.767  1.00 24.14           N  
ANISOU 1280  N   ASN A 117     2857   1948   4366    327   1430   -559
ATOM   1281  CA  ASN A 117     -13.060  20.913   1.862  1.00 27.05           C  
ANISOU 1281  CA  ASN A 117     3276   2987   4012   1371    917   -928
ATOM   1282  C   ASN A 117     -13.562  21.660   0.628  1.00 29.66           C  
ANISOU 1282  C   ASN A 117     3280   3694   4298    616   1898   -604
ATOM   1283  O   ASN A 117     -13.182  21.366  -0.505  1.00 34.76           O  
ANISOU 1283  O   ASN A 117     5599   3794   3812   1140   2163   -491
ATOM   1284  CB  ASN A 117     -12.248  19.667   1.496  1.00 28.96           C  
ANISOU 1284  CB  ASN A 117     3720   2353   4930    970   1295   -626
ATOM   1285  CG  ASN A 117     -11.577  19.039   2.708  1.00 31.42           C  
ANISOU 1285  CG  ASN A 117     3601   2217   6121    695   2105    516
ATOM   1286  OD1 ASN A 117     -12.003  17.832   3.063  1.00 37.11           O  
ANISOU 1286  OD1 ASN A 117     4583   2189   7326    784    970    -12
ATOM   1287  ND2 ASN A 117     -10.679  19.630   3.312  1.00 41.53           N  
ANISOU 1287  ND2 ASN A 117     5892   3311   6578   1789   1547   -730
ATOM   1288  H   ASN A 117     -14.048  20.829   3.739  1.00  0.00           H  
ATOM   1289  HA  ASN A 117     -12.393  21.587   2.399  1.00  0.00           H  
ATOM   1290  HB3 ASN A 117     -11.490  19.932   0.759  1.00  0.00           H  
ATOM   1291  HB2 ASN A 117     -12.902  18.934   1.023  1.00  0.00           H  
ATOM   1292 HD21 ASN A 117     -10.243  19.200   4.115  1.00  0.00           H  
ATOM   1293 HD22 ASN A 117     -10.380  20.544   3.004  1.00  0.00           H  
ATOM   1294  N   TYR A 118     -14.422  22.641   0.880  1.00 30.59           N  
ANISOU 1294  N   TYR A 118     5177   2760   3687   1648   1046   -427
ATOM   1295  CA  TYR A 118     -15.087  23.406  -0.167  1.00 22.03           C  
ANISOU 1295  CA  TYR A 118     3343   2033   2996     48   1360   -846
ATOM   1296  C   TYR A 118     -14.147  24.425  -0.793  1.00 25.13           C  
ANISOU 1296  C   TYR A 118     4162   2756   2630    330   1250  -1006
ATOM   1297  O   TYR A 118     -14.261  24.742  -1.977  1.00 34.56           O  
ANISOU 1297  O   TYR A 118     4601   5228   3301    288   2043   -965
ATOM   1298  CB  TYR A 118     -16.317  24.102   0.426  1.00 29.00           C  
ANISOU 1298  CB  TYR A 118     4730   3052   3237    692   1925   -460
ATOM   1299  CG  TYR A 118     -17.076  25.017  -0.515  1.00 37.12           C  
ANISOU 1299  CG  TYR A 118     6318   4427   3358   1510    766   -393
ATOM   1300  CD1 TYR A 118     -18.070  24.520  -1.353  1.00 33.03           C  
ANISOU 1300  CD1 TYR A 118     6413   3403   2733   1719   1086   -232
ATOM   1301  CD2 TYR A 118     -16.822  26.383  -0.541  1.00 28.88           C  
ANISOU 1301  CD2 TYR A 118     4978   3654   2340    259   1701   -250
ATOM   1302  CE1 TYR A 118     -18.781  25.362  -2.201  1.00 33.32           C  
ANISOU 1302  CE1 TYR A 118     5768   4571   2321    140   1247    988
ATOM   1303  CE2 TYR A 118     -17.519  27.228  -1.388  1.00 30.50           C  
ANISOU 1303  CE2 TYR A 118     5170   4184   2236    685   1387   -559
ATOM   1304  CZ  TYR A 118     -18.495  26.711  -2.216  1.00 35.52           C  
ANISOU 1304  CZ  TYR A 118     6195   4574   2726   1314   1839    509
ATOM   1305  OH  TYR A 118     -19.189  27.549  -3.060  1.00 49.04           O  
ANISOU 1305  OH  TYR A 118     8911   5510   4212   3372   2433    982
ATOM   1306  H   TYR A 118     -14.642  22.887   1.835  1.00  0.00           H  
ATOM   1307  HA  TYR A 118     -15.419  22.717  -0.943  1.00  0.00           H  
ATOM   1308  HB3 TYR A 118     -16.021  24.663   1.312  1.00  0.00           H  
ATOM   1309  HB2 TYR A 118     -16.998  23.350   0.824  1.00  0.00           H  
ATOM   1310  HD1 TYR A 118     -18.300  23.465  -1.351  1.00  0.00           H  
ATOM   1311  HD2 TYR A 118     -16.068  26.805   0.108  1.00  0.00           H  
ATOM   1312  HE1 TYR A 118     -19.551  24.958  -2.842  1.00  0.00           H  
ATOM   1313  HE2 TYR A 118     -17.298  28.285  -1.398  1.00  0.00           H  
ATOM   1314  HH  TYR A 118     -19.849  27.045  -3.541  1.00  0.00           H  
ATOM   1315  N   TYR A 119     -13.214  24.933   0.003  1.00 24.78           N  
ANISOU 1315  N   TYR A 119     3804   3077   2534   -291    733  -1418
ATOM   1316  CA  TYR A 119     -12.316  25.988  -0.454  1.00 31.03           C  
ANISOU 1316  CA  TYR A 119     3663   4444   3684   -207   2104   -748
ATOM   1317  C   TYR A 119     -11.213  25.420  -1.325  1.00 30.58           C  
ANISOU 1317  C   TYR A 119     5805   2096   3717    214   2412    -95
ATOM   1318  O   TYR A 119     -10.868  24.241  -1.214  1.00 34.31           O  
ANISOU 1318  O   TYR A 119     5646   2544   4844   1006   2961    661
ATOM   1319  CB  TYR A 119     -11.685  26.719   0.735  1.00 31.52           C  
ANISOU 1319  CB  TYR A 119     4751   3603   3624   1232   1777    703
ATOM   1320  CG  TYR A 119     -12.661  27.475   1.614  1.00 17.95           C  
ANISOU 1320  CG  TYR A 119     1697   2026   3097    532    893   -399
ATOM   1321  CD1 TYR A 119     -13.339  28.594   1.144  1.00 22.86           C  
ANISOU 1321  CD1 TYR A 119     3825   1795   3066    788   1612    108
ATOM   1322  CD2 TYR A 119     -12.871  27.093   2.934  1.00 21.35           C  
ANISOU 1322  CD2 TYR A 119     3264   2385   2463    343   1462    683
ATOM   1323  CE1 TYR A 119     -14.218  29.298   1.958  1.00 17.81           C  
ANISOU 1323  CE1 TYR A 119     2918   1487   2362    382   1289   -110
ATOM   1324  CE2 TYR A 119     -13.747  27.788   3.753  1.00 20.11           C  
ANISOU 1324  CE2 TYR A 119     3417   1368   2855   -377   1126    280
ATOM   1325  CZ  TYR A 119     -14.421  28.886   3.258  1.00 20.05           C  
ANISOU 1325  CZ  TYR A 119     3393   2353   1871    381   1315    362
ATOM   1326  OH  TYR A 119     -15.287  29.576   4.075  1.00 18.25           O  
ANISOU 1326  OH  TYR A 119     3254   2080   1601    130   1160    276
ATOM   1327  H   TYR A 119     -13.114  24.590   0.948  1.00  0.00           H  
ATOM   1328  HA  TYR A 119     -12.890  26.705  -1.041  1.00  0.00           H  
ATOM   1329  HB3 TYR A 119     -10.921  27.406   0.372  1.00  0.00           H  
ATOM   1330  HB2 TYR A 119     -11.130  26.005   1.344  1.00  0.00           H  
ATOM   1331  HD1 TYR A 119     -13.187  28.931   0.129  1.00  0.00           H  
ATOM   1332  HD2 TYR A 119     -12.347  26.240   3.339  1.00  0.00           H  
ATOM   1333  HE1 TYR A 119     -14.737  30.162   1.571  1.00  0.00           H  
ATOM   1334  HE2 TYR A 119     -13.900  27.470   4.774  1.00  0.00           H  
ATOM   1335  HH  TYR A 119     -15.710  30.278   3.574  1.00  0.00           H  
ATOM   1336  N   TRP A 120     -10.654  26.262  -2.187  1.00 30.44           N  
ANISOU 1336  N   TRP A 120     3743   3308   4514   -225   2439   -273
ATOM   1337  CA  TRP A 120      -9.462  25.882  -2.930  1.00 29.94           C  
ANISOU 1337  CA  TRP A 120     3095   4157   4122   -580   1892    412
ATOM   1338  C   TRP A 120      -8.218  26.234  -2.111  1.00 26.14           C  
ANISOU 1338  C   TRP A 120     2622   3957   3353   -268    -96    787
ATOM   1339  O   TRP A 120      -7.257  25.464  -2.067  1.00 32.42           O  
ANISOU 1339  O   TRP A 120     4432   4391   3495    210   1776    121
ATOM   1340  CB  TRP A 120      -9.420  26.561  -4.300  1.00 25.63           C  
ATOM   1341  CG  TRP A 120      -8.284  26.067  -5.146  1.00 24.27           C  
ATOM   1342  CD1 TRP A 120      -7.043  26.634  -5.272  1.00 27.83           C  
ATOM   1343  CD2 TRP A 120      -8.272  24.890  -5.963  1.00 28.10           C  
ATOM   1344  NE1 TRP A 120      -6.264  25.882  -6.124  1.00 29.40           N  
ATOM   1345  CE2 TRP A 120      -6.996  24.809  -6.562  1.00 27.77           C  
ATOM   1346  CE3 TRP A 120      -9.216  23.899  -6.246  1.00 26.09           C  
ATOM   1347  CZ2 TRP A 120      -6.643  23.772  -7.431  1.00 29.53           C  
ATOM   1348  CZ3 TRP A 120      -8.863  22.871  -7.107  1.00 28.92           C  
ATOM   1349  CH2 TRP A 120      -7.587  22.815  -7.690  1.00 27.90           C  
ATOM   1350  H   TRP A 120     -11.056  27.177  -2.332  1.00  0.00           H  
ATOM   1351  HA  TRP A 120      -9.480  24.803  -3.081  1.00  0.00           H  
ATOM   1352  HB3 TRP A 120      -9.331  27.639  -4.168  1.00  0.00           H  
ATOM   1353  HB2 TRP A 120     -10.362  26.386  -4.820  1.00  0.00           H  
ATOM   1354  HD1 TRP A 120      -6.807  27.542  -4.737  1.00  0.00           H  
ATOM   1355  HE1 TRP A 120      -5.316  26.167  -6.326  1.00  0.00           H  
ATOM   1356  HE3 TRP A 120     -10.197  23.944  -5.797  1.00  0.00           H  
ATOM   1357  HZ2 TRP A 120      -5.656  23.747  -7.870  1.00  0.00           H  
ATOM   1358  HZ3 TRP A 120      -9.575  22.094  -7.340  1.00  0.00           H  
ATOM   1359  HH2 TRP A 120      -7.357  21.995  -8.355  1.00  0.00           H  
ATOM   1360  N   ASN A 121      -8.245  27.392  -1.455  1.00 30.84           N  
ANISOU 1360  N   ASN A 121     4776   3406   3535    773   1654    206
ATOM   1361  CA  ASN A 121      -7.137  27.799  -0.589  1.00 28.23           C  
ANISOU 1361  CA  ASN A 121     3080   4206   3442    101   1894    340
ATOM   1362  C   ASN A 121      -7.578  28.675   0.588  1.00 33.72           C  
ANISOU 1362  C   ASN A 121     4726   3825   4261   1135   1846   1492
ATOM   1363  O   ASN A 121      -8.754  29.021   0.696  1.00 30.69           O  
ANISOU 1363  O   ASN A 121     4499   3162   3999   1185   1904   1179
ATOM   1364  CB  ASN A 121      -6.038  28.479  -1.408  1.00 33.28           C  
ANISOU 1364  CB  ASN A 121     3612   4163   4871    -71   2450   -339
ATOM   1365  CG  ASN A 121      -6.547  29.668  -2.197  1.00 42.71           C  
ANISOU 1365  CG  ASN A 121     5888   4702   5638    223   2952   1395
ATOM   1366  OD1 ASN A 121      -7.466  30.370  -1.769  1.00 42.17           O  
ANISOU 1366  OD1 ASN A 121     4972   4985   6066    570   2578   2327
ATOM   1367  ND2 ASN A 121      -5.946  29.905  -3.359  1.00 44.28           N  
ANISOU 1367  ND2 ASN A 121     5228   6539   5058  -1341   2388   1491
ATOM   1368  H   ASN A 121      -9.040  28.008  -1.550  1.00  0.00           H  
ATOM   1369  HA  ASN A 121      -6.708  26.890  -0.169  1.00  0.00           H  
ATOM   1370  HB2 ASN A 121      -5.594  27.754  -2.091  1.00  0.00           H  
ATOM   1371  HB3 ASN A 121      -5.237  28.802  -0.742  1.00  0.00           H  
ATOM   1372 HD21 ASN A 121      -6.241  30.684  -3.931  1.00  0.00           H  
ATOM   1373 HD22 ASN A 121      -5.194  29.306  -3.670  1.00  0.00           H  
ATOM   1374  N   ALA A 122      -6.635  29.037   1.458  1.00 25.89           N  
ANISOU 1374  N   ALA A 122     3273   2685   3880   1083   1591    899
ATOM   1375  CA  ALA A 122      -6.957  29.784   2.676  1.00 21.27           C  
ANISOU 1375  CA  ALA A 122     2344   1762   3976    607   1528    990
ATOM   1376  C   ALA A 122      -7.497  31.175   2.417  1.00 25.03           C  
ANISOU 1376  C   ALA A 122     3663   2824   3025   -391   1122   1288
ATOM   1377  O   ALA A 122      -8.301  31.681   3.193  1.00 26.35           O  
ANISOU 1377  O   ALA A 122     3532   2709   3772    627   1972   1058
ATOM   1378  CB  ALA A 122      -5.753  29.883   3.589  1.00 24.55           C  
ANISOU 1378  CB  ALA A 122     1487   2928   4915   -102    254   1338
ATOM   1379  H   ALA A 122      -5.669  28.796   1.285  1.00  0.00           H  
ATOM   1380  HA  ALA A 122      -7.728  29.227   3.209  1.00  0.00           H  
ATOM   1381  HB1 ALA A 122      -6.021  30.443   4.485  1.00  0.00           H  
ATOM   1382  HB2 ALA A 122      -5.426  28.882   3.870  1.00  0.00           H  
ATOM   1383  HB3 ALA A 122      -4.944  30.396   3.069  1.00  0.00           H  
ATOM   1384  N   GLN A 123      -7.024  31.818   1.359  1.00 24.33           N  
ANISOU 1384  N   GLN A 123     3655   2457   3131    969   1779   1142
ATOM   1385  CA  GLN A 123      -7.474  33.167   1.076  1.00 24.24           C  
ANISOU 1385  CA  GLN A 123     2488   3286   3437   1258   1352   1801
ATOM   1386  C   GLN A 123      -8.968  33.209   0.794  1.00 24.40           C  
ANISOU 1386  C   GLN A 123     3912   1738   3622    432   2211    489
ATOM   1387  O   GLN A 123      -9.640  34.184   1.141  1.00 26.54           O  
ANISOU 1387  O   GLN A 123     3533   1957   4595    472   2179    857
ATOM   1388  CB  GLN A 123      -6.673  33.763  -0.083  1.00 26.50           C  
ATOM   1389  CG  GLN A 123      -5.467  34.560   0.393  1.00 35.22           C  
ATOM   1390  CD  GLN A 123      -5.876  35.772   1.205  1.00 34.27           C  
ATOM   1391  OE1 GLN A 123      -5.088  36.102   2.224  1.00 43.35           O  
ATOM   1392  NE2 GLN A 123      -6.895  36.401   0.922  1.00 40.31           N  
ATOM   1393  H   GLN A 123      -6.353  31.368   0.753  1.00  0.00           H  
ATOM   1394  HA  GLN A 123      -7.284  33.775   1.961  1.00  0.00           H  
ATOM   1395  HB3 GLN A 123      -7.321  34.407  -0.678  1.00  0.00           H  
ATOM   1396  HB2 GLN A 123      -6.340  32.962  -0.743  1.00  0.00           H  
ATOM   1397  HG3 GLN A 123      -4.882  34.881  -0.469  1.00  0.00           H  
ATOM   1398  HG2 GLN A 123      -4.824  33.919   0.997  1.00  0.00           H  
ATOM   1399 HE21 GLN A 123      -7.159  37.208   1.470  1.00  0.00           H  
ATOM   1400 HE22 GLN A 123      -7.467  36.111   0.142  1.00  0.00           H  
ATOM   1401  N   GLU A 124      -9.492  32.147   0.187  1.00 23.44           N  
ANISOU 1401  N   GLU A 124     2758   2656   3493    232   1378   1254
ATOM   1402  CA  GLU A 124     -10.924  32.053  -0.050  1.00 26.65           C  
ANISOU 1402  CA  GLU A 124     3529   3519   3079  -1167   1032   1078
ATOM   1403  C   GLU A 124     -11.672  32.068   1.276  1.00 26.32           C  
ANISOU 1403  C   GLU A 124     3676   3566   2759     14   1276   1361
ATOM   1404  O   GLU A 124     -12.721  32.694   1.389  1.00 27.46           O  
ANISOU 1404  O   GLU A 124     4767   2072   3594    675   2358    655
ATOM   1405  CB  GLU A 124     -11.271  30.790  -0.838  1.00 25.55           C  
ANISOU 1405  CB  GLU A 124     4836   2152   2720     81   1966    236
ATOM   1406  CG  GLU A 124     -10.709  30.780  -2.251  1.00 37.00           C  
ANISOU 1406  CG  GLU A 124     6651   3645   3763   -210   2678    169
ATOM   1407  CD  GLU A 124     -11.195  29.595  -3.053  1.00 46.09           C  
ANISOU 1407  CD  GLU A 124     7416   5477   4619   1094   2027  -1682
ATOM   1408  OE1 GLU A 124     -11.911  28.747  -2.479  1.00 41.50           O  
ANISOU 1408  OE1 GLU A 124     7662   4228   3879    997   1458   1541
ATOM   1409  OE2 GLU A 124     -10.871  29.517  -4.258  1.00 56.17           O1-
ANISOU 1409  OE2 GLU A 124    10071   5576   5695   1072   1594  -1755
ATOM   1410  H   GLU A 124      -8.893  31.392  -0.116  1.00  0.00           H  
ATOM   1411  HA  GLU A 124     -11.236  32.920  -0.632  1.00  0.00           H  
ATOM   1412  HB3 GLU A 124     -12.354  30.675  -0.879  1.00  0.00           H  
ATOM   1413  HB2 GLU A 124     -10.908  29.916  -0.298  1.00  0.00           H  
ATOM   1414  HG3 GLU A 124      -9.620  30.766  -2.208  1.00  0.00           H  
ATOM   1415  HG2 GLU A 124     -10.991  31.702  -2.760  1.00  0.00           H  
ATOM   1416  N   CYS A 125     -11.118  31.387   2.277  1.00 21.66           N  
ANISOU 1416  N   CYS A 125     2970   2613   2648    982   1518    974
ATOM   1417  CA  CYS A 125     -11.727  31.337   3.606  1.00 18.71           C  
ANISOU 1417  CA  CYS A 125     3002   1652   2455     67   1391    520
ATOM   1418  C   CYS A 125     -11.600  32.654   4.379  1.00 19.87           C  
ANISOU 1418  C   CYS A 125     3416   1882   2252  -1289    397   -246
ATOM   1419  O   CYS A 125     -12.565  33.119   4.992  1.00 17.94           O  
ANISOU 1419  O   CYS A 125     2338   1910   2568    592   1278    949
ATOM   1420  CB  CYS A 125     -11.101  30.204   4.420  1.00 21.83           C  
ANISOU 1420  CB  CYS A 125     3355   2101   2837    514   1424   1035
ATOM   1421  SG  CYS A 125     -11.755  30.064   6.101  1.00 21.94           S  
ANISOU 1421  SG  CYS A 125     2958   1855   3524    735   1811    954
ATOM   1422  H   CYS A 125     -10.253  30.886   2.129  1.00  0.00           H  
ATOM   1423  HA  CYS A 125     -12.788  31.118   3.483  1.00  0.00           H  
ATOM   1424  HB3 CYS A 125     -10.021  30.344   4.463  1.00  0.00           H  
ATOM   1425  HB2 CYS A 125     -11.246  29.259   3.896  1.00  0.00           H  
ATOM   1426  HG  CYS A 125     -11.527  31.201   6.764  1.00  0.00           H  
ATOM   1427  N   ILE A 126     -10.404  33.236   4.371  1.00 20.69           N  
ANISOU 1427  N   ILE A 126     2282   1782   3798     58    312   1100
ATOM   1428  CA  ILE A 126     -10.162  34.525   5.013  1.00 19.81           C  
ANISOU 1428  CA  ILE A 126     1844   2388   3295     -3   1160    832
ATOM   1429  C   ILE A 126     -11.126  35.568   4.444  1.00 20.39           C  
ANISOU 1429  C   ILE A 126     2703   2436   2608   -866     52    408
ATOM   1430  O   ILE A 126     -11.678  36.402   5.178  1.00 19.41           O  
ANISOU 1430  O   ILE A 126     2713   1826   2838    240   1252    937
ATOM   1431  CB  ILE A 126      -8.695  34.963   4.806  1.00 20.68           C  
ANISOU 1431  CB  ILE A 126     1879   1678   4302    426   1294   1020
ATOM   1432  CG1 ILE A 126      -7.766  33.996   5.540  1.00 25.33           C  
ANISOU 1432  CG1 ILE A 126     2652   2494   4478   1113   1247    939
ATOM   1433  CG2 ILE A 126      -8.466  36.396   5.282  1.00 21.99           C  
ANISOU 1433  CG2 ILE A 126     1836   1939   4581   -517    595    500
ATOM   1434  CD1 ILE A 126      -6.337  34.042   5.065  1.00 22.48           C  
ANISOU 1434  CD1 ILE A 126     1316   2898   4326   -336    477    556
ATOM   1435  H   ILE A 126      -9.626  32.786   3.910  1.00  0.00           H  
ATOM   1436  HA  ILE A 126     -10.349  34.423   6.082  1.00  0.00           H  
ATOM   1437  HB  ILE A 126      -8.469  34.915   3.741  1.00  0.00           H  
ATOM   1438 HG13 ILE A 126      -8.148  32.980   5.438  1.00  0.00           H  
ATOM   1439 HG12 ILE A 126      -7.798  34.205   6.609  1.00  0.00           H  
ATOM   1440 HG21 ILE A 126      -7.423  36.671   5.121  1.00  0.00           H  
ATOM   1441 HG22 ILE A 126      -9.110  37.073   4.721  1.00  0.00           H  
ATOM   1442 HG23 ILE A 126      -8.701  36.469   6.344  1.00  0.00           H  
ATOM   1443 HD11 ILE A 126      -5.741  33.328   5.634  1.00  0.00           H  
ATOM   1444 HD12 ILE A 126      -6.297  33.786   4.006  1.00  0.00           H  
ATOM   1445 HD13 ILE A 126      -5.937  35.046   5.211  1.00  0.00           H  
ATOM   1446  N   GLN A 127     -11.347  35.495   3.133  1.00 17.50           N  
ANISOU 1446  N   GLN A 127     1700   1599   3351    480    951    920
ATOM   1447  CA  GLN A 127     -12.307  36.365   2.463  1.00 16.73           C  
ANISOU 1447  CA  GLN A 127     2663   1567   2125    210   1367    258
ATOM   1448  C   GLN A 127     -13.725  36.214   3.022  1.00 16.00           C  
ANISOU 1448  C   GLN A 127     2245   2060   1775     24   1008    605
ATOM   1449  O   GLN A 127     -14.436  37.204   3.179  1.00 14.32           O  
ANISOU 1449  O   GLN A 127     1925   1465   2050    154    630    532
ATOM   1450  CB  GLN A 127     -12.275  36.142   0.946  1.00 20.94           C  
ANISOU 1450  CB  GLN A 127     2937   2511   2510   -263   1529    195
ATOM   1451  CG  GLN A 127     -11.189  36.957   0.253  1.00 49.16           C  
ANISOU 1451  CG  GLN A 127     8139   6356   4184  -1017   1028    636
ATOM   1452  CD  GLN A 127     -10.708  36.336  -1.045  1.00 61.56           C  
ANISOU 1452  CD  GLN A 127    10753   6877   5761   -973    961   1840
ATOM   1453  OE1 GLN A 127     -11.168  35.269  -1.447  1.00 74.48           O  
ANISOU 1453  OE1 GLN A 127    14553   6337   7411  -2081   -364   2809
ATOM   1454  NE2 GLN A 127      -9.770  37.005  -1.705  1.00 50.76           N  
ANISOU 1454  NE2 GLN A 127     7433   7191   4661    308   2211   2424
ATOM   1455  H   GLN A 127     -10.843  34.823   2.573  1.00  0.00           H  
ATOM   1456  HA  GLN A 127     -11.995  37.393   2.646  1.00  0.00           H  
ATOM   1457  HB3 GLN A 127     -13.246  36.398   0.522  1.00  0.00           H  
ATOM   1458  HB2 GLN A 127     -12.121  35.083   0.739  1.00  0.00           H  
ATOM   1459  HG3 GLN A 127     -10.343  37.082   0.929  1.00  0.00           H  
ATOM   1460  HG2 GLN A 127     -11.561  37.963   0.057  1.00  0.00           H  
ATOM   1461 HE21 GLN A 127      -9.409  36.642  -2.576  1.00  0.00           H  
ATOM   1462 HE22 GLN A 127      -9.417  37.877  -1.336  1.00  0.00           H  
ATOM   1463  N   ASP A 128     -14.133  34.988   3.336  1.00 15.22           N  
ANISOU 1463  N   ASP A 128     2406   1526   1851     15    883    660
ATOM   1464  CA  ASP A 128     -15.452  34.777   3.930  1.00 13.59           C  
ANISOU 1464  CA  ASP A 128     2207   1042   1914   -368    825    197
ATOM   1465  C   ASP A 128     -15.569  35.428   5.311  1.00 11.43           C  
ANISOU 1465  C   ASP A 128     1881   1265   1198     27    128    168
ATOM   1466  O   ASP A 128     -16.597  36.026   5.630  1.00 12.71           O  
ANISOU 1466  O   ASP A 128     1946   1159   1724    108    757    288
ATOM   1467  CB  ASP A 128     -15.799  33.282   4.019  1.00 12.19           C  
ANISOU 1467  CB  ASP A 128     1864    873   1896     65    650    248
ATOM   1468  CG  ASP A 128     -16.280  32.707   2.706  1.00 17.87           C  
ANISOU 1468  CG  ASP A 128     3279   1132   2376    374    501   -443
ATOM   1469  OD1 ASP A 128     -16.568  33.486   1.770  1.00 18.16           O  
ANISOU 1469  OD1 ASP A 128     3067   1628   2207    304    239    -14
ATOM   1470  OD2 ASP A 128     -16.386  31.464   2.615  1.00 16.54           O1-
ANISOU 1470  OD2 ASP A 128     3105   1837   1343    414    726    184
ATOM   1471  H   ASP A 128     -13.530  34.196   3.164  1.00  0.00           H  
ATOM   1472  HA  ASP A 128     -16.187  35.249   3.279  1.00  0.00           H  
ATOM   1473  HB3 ASP A 128     -16.564  33.133   4.781  1.00  0.00           H  
ATOM   1474  HB2 ASP A 128     -14.925  32.727   4.359  1.00  0.00           H  
ATOM   1475  N   PHE A 129     -14.526  35.312   6.132  1.00 13.13           N  
ANISOU 1475  N   PHE A 129     1784   2053   1153    -65    332    372
ATOM   1476  CA  PHE A 129     -14.528  35.979   7.436  1.00 12.36           C  
ANISOU 1476  CA  PHE A 129     1168   1862   1666    337    655    711
ATOM   1477  C   PHE A 129     -14.659  37.495   7.252  1.00  9.75           C  
ANISOU 1477  C   PHE A 129      895   1289   1520   -208    190    509
ATOM   1478  O   PHE A 129     -15.453  38.151   7.925  1.00 12.08           O  
ANISOU 1478  O   PHE A 129     1520   1233   1837    -34    503    180
ATOM   1479  CB  PHE A 129     -13.248  35.667   8.219  1.00 13.71           C  
ANISOU 1479  CB  PHE A 129      996   1599   2615    296    518    669
ATOM   1480  CG  PHE A 129     -13.287  34.364   8.985  1.00 13.32           C  
ANISOU 1480  CG  PHE A 129     1160   1514   2388    331    438    944
ATOM   1481  CD1 PHE A 129     -13.988  34.268  10.179  1.00 15.74           C  
ANISOU 1481  CD1 PHE A 129     1314   2498   2168   -376    235   1068
ATOM   1482  CD2 PHE A 129     -12.603  33.246   8.526  1.00 16.70           C  
ANISOU 1482  CD2 PHE A 129     1797   2024   2525    707    830   1233
ATOM   1483  CE1 PHE A 129     -14.017  33.067  10.897  1.00 13.99           C  
ANISOU 1483  CE1 PHE A 129     1039   2345   1932   -369    242    776
ATOM   1484  CE2 PHE A 129     -12.626  32.049   9.238  1.00 14.65           C  
ANISOU 1484  CE2 PHE A 129     1402   1566   2597    -39    614    886
ATOM   1485  CZ  PHE A 129     -13.336  31.962  10.421  1.00 14.70           C  
ANISOU 1485  CZ  PHE A 129     1624   1603   2357   -172    219    918
ATOM   1486  H   PHE A 129     -13.726  34.761   5.857  1.00  0.00           H  
ATOM   1487  HA  PHE A 129     -15.384  35.622   8.009  1.00  0.00           H  
ATOM   1488  HB3 PHE A 129     -13.038  36.485   8.908  1.00  0.00           H  
ATOM   1489  HB2 PHE A 129     -12.399  35.659   7.535  1.00  0.00           H  
ATOM   1490  HD1 PHE A 129     -14.519  35.126  10.564  1.00  0.00           H  
ATOM   1491  HD2 PHE A 129     -12.042  33.297   7.604  1.00  0.00           H  
ATOM   1492  HE1 PHE A 129     -14.571  33.004  11.822  1.00  0.00           H  
ATOM   1493  HE2 PHE A 129     -12.089  31.189   8.866  1.00  0.00           H  
ATOM   1494  HZ  PHE A 129     -13.360  31.034  10.973  1.00  0.00           H  
ATOM   1495  N   ASN A 130     -13.875  38.050   6.332  1.00 12.47           N  
ANISOU 1495  N   ASN A 130     1894   1321   1521   -392    515    546
ATOM   1496  CA  ASN A 130     -13.934  39.481   6.057  1.00 13.70           C  
ANISOU 1496  CA  ASN A 130     1465   2059   1680   -456    718    424
ATOM   1497  C   ASN A 130     -15.317  39.922   5.588  1.00 12.53           C  
ANISOU 1497  C   ASN A 130     1295   1663   1802   -860      0    128
ATOM   1498  O   ASN A 130     -15.821  40.967   6.011  1.00 14.39           O  
ANISOU 1498  O   ASN A 130     2365   1144   1957   -352    193    294
ATOM   1499  CB  ASN A 130     -12.858  39.874   5.038  1.00 17.47           C  
ANISOU 1499  CB  ASN A 130     1806   1531   3300   -147    534    923
ATOM   1500  CG  ASN A 130     -11.465  39.832   5.625  1.00 21.36           C  
ANISOU 1500  CG  ASN A 130     2451   1249   4417    -30    749    223
ATOM   1501  OD1 ASN A 130     -11.291  39.999   6.833  1.00 27.50           O  
ANISOU 1501  OD1 ASN A 130     2076   3769   4604   -702    193   1006
ATOM   1502  ND2 ASN A 130     -10.460  39.609   4.775  1.00 28.03           N  
ANISOU 1502  ND2 ASN A 130     3514   1923   5214     20   1892   -398
ATOM   1503  H   ASN A 130     -13.225  37.479   5.811  1.00  0.00           H  
ATOM   1504  HA  ASN A 130     -13.717  40.006   6.987  1.00  0.00           H  
ATOM   1505  HB3 ASN A 130     -13.063  40.877   4.663  1.00  0.00           H  
ATOM   1506  HB2 ASN A 130     -12.910  39.204   4.180  1.00  0.00           H  
ATOM   1507 HD21 ASN A 130      -9.510  39.571   5.115  1.00  0.00           H  
ATOM   1508 HD22 ASN A 130     -10.650  39.478   3.792  1.00  0.00           H  
ATOM   1509  N   THR A 131     -15.926  39.121   4.722  1.00  9.74           N  
ANISOU 1509  N   THR A 131     1071   1382   1248   -489    216    436
ATOM   1510  CA  THR A 131     -17.275  39.400   4.237  1.00  9.13           C  
ANISOU 1510  CA  THR A 131     1476   1293    701   -515    152    254
ATOM   1511  C   THR A 131     -18.272  39.425   5.397  1.00  8.78           C  
ANISOU 1511  C   THR A 131     1585    911    839   -187    202    330
ATOM   1512  O   THR A 131     -19.119  40.316   5.493  1.00 10.43           O  
ANISOU 1512  O   THR A 131     1929    936   1098   -279    192     46
ATOM   1513  CB  THR A 131     -17.701  38.367   3.189  1.00 11.56           C  
ANISOU 1513  CB  THR A 131     1723   1743    927   -318    429   -252
ATOM   1514  OG1 THR A 131     -16.888  38.525   2.022  1.00 14.51           O  
ANISOU 1514  OG1 THR A 131     2282   2158   1072    -15    475   -123
ATOM   1515  CG2 THR A 131     -19.160  38.552   2.814  1.00 13.40           C  
ANISOU 1515  CG2 THR A 131     2249   1559   1282   -443    337   -172
ATOM   1516  H   THR A 131     -15.456  38.294   4.382  1.00  0.00           H  
ATOM   1517  HA  THR A 131     -17.273  40.383   3.767  1.00  0.00           H  
ATOM   1518  HB  THR A 131     -17.558  37.365   3.593  1.00  0.00           H  
ATOM   1519  HG1 THR A 131     -16.018  38.152   2.184  1.00  0.00           H  
ATOM   1520 HG21 THR A 131     -19.441  37.808   2.069  1.00  0.00           H  
ATOM   1521 HG22 THR A 131     -19.782  38.430   3.701  1.00  0.00           H  
ATOM   1522 HG23 THR A 131     -19.306  39.551   2.403  1.00  0.00           H  
ATOM   1523  N   MET A 132     -18.143  38.462   6.301  1.00  8.23           N  
ANISOU 1523  N   MET A 132     1366    846    914   -319    380    218
ATOM   1524  CA  MET A 132     -19.000  38.408   7.478  1.00  8.27           C  
ANISOU 1524  CA  MET A 132     1282   1057    802   -465     -6    276
ATOM   1525  C   MET A 132     -18.910  39.699   8.292  1.00 10.78           C  
ANISOU 1525  C   MET A 132     1613   1431   1052   -891   -159     23
ATOM   1526  O   MET A 132     -19.929  40.284   8.658  1.00 10.19           O  
ANISOU 1526  O   MET A 132     1713   1043   1117   -322     12    109
ATOM   1527  CB  MET A 132     -18.595  37.225   8.350  1.00  8.67           C  
ANISOU 1527  CB  MET A 132     1411   1044    839   -204     14    513
ATOM   1528  CG  MET A 132     -19.437  37.076   9.602  1.00  9.29           C  
ANISOU 1528  CG  MET A 132     1996    743    792    188    196    250
ATOM   1529  SD  MET A 132     -18.899  35.672  10.588  1.00 10.28           S  
ANISOU 1529  SD  MET A 132     1463   1165   1278    -14    117    271
ATOM   1530  CE  MET A 132     -17.492  36.395  11.423  1.00 13.38           C  
ANISOU 1530  CE  MET A 132     1217   1256   2609   -321   -397    770
ATOM   1531  H   MET A 132     -17.440  37.747   6.180  1.00  0.00           H  
ATOM   1532  HA  MET A 132     -20.032  38.268   7.155  1.00  0.00           H  
ATOM   1533  HB3 MET A 132     -17.546  37.324   8.629  1.00  0.00           H  
ATOM   1534  HB2 MET A 132     -18.652  36.308   7.764  1.00  0.00           H  
ATOM   1535  HG3 MET A 132     -20.482  36.944   9.323  1.00  0.00           H  
ATOM   1536  HG2 MET A 132     -19.366  37.986  10.198  1.00  0.00           H  
ATOM   1537  HE1 MET A 132     -17.038  35.653  12.080  1.00  0.00           H  
ATOM   1538  HE2 MET A 132     -16.760  36.723  10.685  1.00  0.00           H  
ATOM   1539  HE3 MET A 132     -17.820  37.250  12.014  1.00  0.00           H  
ATOM   1540  N   PHE A 133     -17.691  40.148   8.573  1.00  8.72           N  
ANISOU 1540  N   PHE A 133     1727    769    816   -393    127     44
ATOM   1541  CA  PHE A 133     -17.516  41.364   9.356  1.00  8.32           C  
ANISOU 1541  CA  PHE A 133     1090    969   1101      2   -316    349
ATOM   1542  C   PHE A 133     -18.046  42.583   8.604  1.00 10.10           C  
ANISOU 1542  C   PHE A 133      707   1911   1218   -455     24    283
ATOM   1543  O   PHE A 133     -18.797  43.395   9.159  1.00 10.47           O  
ANISOU 1543  O   PHE A 133     1258   1238   1481   -173    113     18
ATOM   1544  CB  PHE A 133     -16.041  41.552   9.735  1.00 10.10           C  
ANISOU 1544  CB  PHE A 133      905   1380   1554      5   -569    408
ATOM   1545  CG  PHE A 133     -15.529  40.506  10.696  1.00 10.89           C  
ANISOU 1545  CG  PHE A 133      907   1466   1766    -13   -263    452
ATOM   1546  CD1 PHE A 133     -16.200  40.245  11.887  1.00 14.63           C  
ANISOU 1546  CD1 PHE A 133     1903   1635   2019   -269   -715    450
ATOM   1547  CD2 PHE A 133     -14.392  39.763  10.396  1.00 14.23           C  
ANISOU 1547  CD2 PHE A 133     1689   1662   2056    278   -833    173
ATOM   1548  CE1 PHE A 133     -15.731  39.272  12.770  1.00 18.62           C  
ANISOU 1548  CE1 PHE A 133     2099   2112   2863   -268  -1088   1106
ATOM   1549  CE2 PHE A 133     -13.923  38.786  11.271  1.00 19.06           C  
ANISOU 1549  CE2 PHE A 133     2522   1178   3542    185  -1187    116
ATOM   1550  CZ  PHE A 133     -14.595  38.544  12.457  1.00 18.73           C  
ANISOU 1550  CZ  PHE A 133     1828   1942   3348   -511  -1216   1065
ATOM   1551  H   PHE A 133     -16.879  39.646   8.243  1.00  0.00           H  
ATOM   1552  HA  PHE A 133     -18.090  41.259  10.276  1.00  0.00           H  
ATOM   1553  HB3 PHE A 133     -15.903  42.542  10.170  1.00  0.00           H  
ATOM   1554  HB2 PHE A 133     -15.431  41.543   8.832  1.00  0.00           H  
ATOM   1555  HD1 PHE A 133     -17.094  40.798  12.136  1.00  0.00           H  
ATOM   1556  HD2 PHE A 133     -13.859  39.940   9.473  1.00  0.00           H  
ATOM   1557  HE1 PHE A 133     -16.254  39.087  13.697  1.00  0.00           H  
ATOM   1558  HE2 PHE A 133     -13.037  38.220  11.023  1.00  0.00           H  
ATOM   1559  HZ  PHE A 133     -14.234  37.788  13.138  1.00  0.00           H  
ATOM   1560  N   THR A 134     -17.660  42.697   7.339  1.00  9.50           N  
ANISOU 1560  N   THR A 134     1547    838   1225   -271    100    417
ATOM   1561  CA  THR A 134     -18.085  43.813   6.507  1.00 12.22           C  
ANISOU 1561  CA  THR A 134     2230    893   1519   -575    -85    278
ATOM   1562  C   THR A 134     -19.607  43.933   6.414  1.00 11.06           C  
ANISOU 1562  C   THR A 134     1726   1322   1156   -879     13    105
ATOM   1563  O   THR A 134     -20.148  45.041   6.497  1.00 11.42           O  
ANISOU 1563  O   THR A 134     2333    637   1370    -44   -399    -26
ATOM   1564  CB  THR A 134     -17.448  43.734   5.106  1.00 15.61           C  
ANISOU 1564  CB  THR A 134     1716   2215   2000   -171    332   1142
ATOM   1565  OG1 THR A 134     -16.037  43.944   5.228  1.00 18.43           O  
ANISOU 1565  OG1 THR A 134     2287   2412   2306   -146    467    698
ATOM   1566  CG2 THR A 134     -18.021  44.807   4.182  1.00 17.93           C  
ANISOU 1566  CG2 THR A 134     2921   1970   1923     56    368   1080
ATOM   1567  H   THR A 134     -17.056  41.998   6.930  1.00  0.00           H  
ATOM   1568  HA  THR A 134     -17.717  44.725   6.978  1.00  0.00           H  
ATOM   1569  HB  THR A 134     -17.633  42.749   4.678  1.00  0.00           H  
ATOM   1570  HG1 THR A 134     -15.612  43.124   5.489  1.00  0.00           H  
ATOM   1571 HG21 THR A 134     -17.554  44.729   3.200  1.00  0.00           H  
ATOM   1572 HG22 THR A 134     -19.097  44.666   4.084  1.00  0.00           H  
ATOM   1573 HG23 THR A 134     -17.821  45.793   4.601  1.00  0.00           H  
ATOM   1574  N   ASN A 135     -20.297  42.806   6.248  1.00  8.44           N  
ANISOU 1574  N   ASN A 135     1115   1057   1036   -529    -21   -125
ATOM   1575  CA  ASN A 135     -21.757  42.824   6.206  1.00  8.21           C  
ANISOU 1575  CA  ASN A 135     1235    967    917   -584    -86   -178
ATOM   1576  C   ASN A 135     -22.331  43.461   7.456  1.00  9.14           C  
ANISOU 1576  C   ASN A 135     2043    881    549   -220   -184     12
ATOM   1577  O   ASN A 135     -23.284  44.241   7.389  1.00 11.02           O  
ANISOU 1577  O   ASN A 135     2286    713   1186   -113   -277    -56
ATOM   1578  CB  ASN A 135     -22.333  41.411   6.084  1.00  9.10           C  
ANISOU 1578  CB  ASN A 135     1677    621   1158   -280   -340   -149
ATOM   1579  CG  ASN A 135     -22.061  40.770   4.738  1.00 10.25           C  
ANISOU 1579  CG  ASN A 135     1913   1088    895   -428   -192   -316
ATOM   1580  OD1 ASN A 135     -21.741  41.450   3.747  1.00 11.74           O  
ANISOU 1580  OD1 ASN A 135     2362   1298    800    -96     47     -7
ATOM   1581  ND2 ASN A 135     -22.206  39.446   4.688  1.00 10.90           N  
ANISOU 1581  ND2 ASN A 135     1783    979   1379   -202   -327   -335
ATOM   1582  H   ASN A 135     -19.811  41.926   6.150  1.00  0.00           H  
ATOM   1583  HA  ASN A 135     -22.074  43.406   5.341  1.00  0.00           H  
ATOM   1584  HB3 ASN A 135     -23.408  41.442   6.259  1.00  0.00           H  
ATOM   1585  HB2 ASN A 135     -21.921  40.783   6.874  1.00  0.00           H  
ATOM   1586 HD21 ASN A 135     -22.041  38.952   3.823  1.00  0.00           H  
ATOM   1587 HD22 ASN A 135     -22.481  38.936   5.516  1.00  0.00           H  
ATOM   1588  N   CYS A 136     -21.750  43.124   8.604  1.00  8.03           N  
ANISOU 1588  N   CYS A 136     1561    979    511   -495   -209    102
ATOM   1589  CA  CYS A 136     -22.230  43.664   9.868  1.00  7.05           C  
ANISOU 1589  CA  CYS A 136     1097    977    603   -258   -189    177
ATOM   1590  C   CYS A 136     -22.053  45.190   9.887  1.00  7.03           C  
ANISOU 1590  C   CYS A 136     1014    467   1189   -321    -71    -17
ATOM   1591  O   CYS A 136     -22.950  45.928  10.298  1.00  9.20           O  
ANISOU 1591  O   CYS A 136     1652    862    982    -77    -57    -84
ATOM   1592  CB  CYS A 136     -21.476  43.019  11.031  1.00  8.92           C  
ANISOU 1592  CB  CYS A 136     1588   1037    763    -15    197    -43
ATOM   1593  SG  CYS A 136     -22.102  43.483  12.661  1.00 10.22           S  
ANISOU 1593  SG  CYS A 136     1733   1087   1063    -73    -50    114
ATOM   1594  H   CYS A 136     -20.966  42.487   8.605  1.00  0.00           H  
ATOM   1595  HA  CYS A 136     -23.291  43.433   9.967  1.00  0.00           H  
ATOM   1596  HB3 CYS A 136     -20.419  43.276  10.963  1.00  0.00           H  
ATOM   1597  HB2 CYS A 136     -21.509  41.935  10.926  1.00  0.00           H  
ATOM   1598  HG  CYS A 136     -21.382  42.872  13.606  1.00  0.00           H  
ATOM   1599  N   TYR A 137     -20.896  45.656   9.420  1.00  7.96           N  
ANISOU 1599  N   TYR A 137     1114    769   1140   -503    -89   -155
ATOM   1600  CA  TYR A 137     -20.591  47.089   9.418  1.00 10.73           C  
ANISOU 1600  CA  TYR A 137     1673    683   1720   -245   -481    156
ATOM   1601  C   TYR A 137     -21.416  47.864   8.395  1.00 11.01           C  
ANISOU 1601  C   TYR A 137     1477   1291   1414   -157   -220    246
ATOM   1602  O   TYR A 137     -21.709  49.040   8.604  1.00 13.05           O  
ANISOU 1602  O   TYR A 137     2212   1127   1617    190   -229    141
ATOM   1603  CB  TYR A 137     -19.096  47.330   9.176  1.00 10.26           C  
ANISOU 1603  CB  TYR A 137      997   1713   1189   -682   -173    -77
ATOM   1604  CG  TYR A 137     -18.173  46.560  10.103  1.00 10.78           C  
ANISOU 1604  CG  TYR A 137     1473   1282   1340   -276   -460   -550
ATOM   1605  CD1 TYR A 137     -18.532  46.282  11.422  1.00 11.70           C  
ANISOU 1605  CD1 TYR A 137     1519   1440   1485   -400   -643   -364
ATOM   1606  CD2 TYR A 137     -16.933  46.115   9.659  1.00  9.53           C  
ANISOU 1606  CD2 TYR A 137     1548    507   1566   -313     41    -69
ATOM   1607  CE1 TYR A 137     -17.676  45.576  12.271  1.00 10.64           C  
ANISOU 1607  CE1 TYR A 137      877   1018   2149   -307   -326    388
ATOM   1608  CE2 TYR A 137     -16.081  45.411  10.491  1.00 12.29           C  
ANISOU 1608  CE2 TYR A 137     2020   1192   1457    141   -550    -60
ATOM   1609  CZ  TYR A 137     -16.454  45.147  11.796  1.00 11.48           C  
ANISOU 1609  CZ  TYR A 137     1455   1324   1584   -183   -886      1
ATOM   1610  OH  TYR A 137     -15.602  44.441  12.612  1.00 13.79           O  
ANISOU 1610  OH  TYR A 137     2354   1144   1741   -633   -871    512
ATOM   1611  H   TYR A 137     -20.204  45.017   9.056  1.00  0.00           H  
ATOM   1612  HA  TYR A 137     -20.834  47.481  10.406  1.00  0.00           H  
ATOM   1613  HB2 TYR A 137     -18.884  48.396   9.259  1.00  0.00           H  
ATOM   1614  HB3 TYR A 137     -18.854  47.086   8.142  1.00  0.00           H  
ATOM   1615  HD1 TYR A 137     -19.486  46.614  11.803  1.00  0.00           H  
ATOM   1616  HD2 TYR A 137     -16.618  46.317   8.646  1.00  0.00           H  
ATOM   1617  HE1 TYR A 137     -17.973  45.371  13.289  1.00  0.00           H  
ATOM   1618  HE2 TYR A 137     -15.126  45.068  10.121  1.00  0.00           H  
ATOM   1619  HH  TYR A 137     -14.760  44.318  12.167  1.00  0.00           H  
ATOM   1620  N   ILE A 138     -21.789  47.205   7.297  1.00 10.63           N  
ANISOU 1620  N   ILE A 138     1658    936   1447   -210   -675    103
ATOM   1621  CA  ILE A 138     -22.641  47.818   6.287  1.00 11.70           C  
ANISOU 1621  CA  ILE A 138     1553   1469   1423   -352   -722    445
ATOM   1622  C   ILE A 138     -24.077  47.953   6.791  1.00 12.97           C  
ANISOU 1622  C   ILE A 138     1849   1107   1971   -578   -447   -342
ATOM   1623  O   ILE A 138     -24.676  49.030   6.712  1.00 14.76           O  
ANISOU 1623  O   ILE A 138     2684    863   2061    -48   -202    -97
ATOM   1624  CB  ILE A 138     -22.642  46.997   4.970  1.00 13.68           C  
ANISOU 1624  CB  ILE A 138     2635   1586    976   -374   -562   -157
ATOM   1625  CG1 ILE A 138     -21.307  47.136   4.248  1.00 15.25           C  
ANISOU 1625  CG1 ILE A 138     3543    944   1306   -101   -257     12
ATOM   1626  CG2 ILE A 138     -23.754  47.447   4.036  1.00 16.14           C  
ANISOU 1626  CG2 ILE A 138     3012   2072   1049     -6   -715     83
ATOM   1627  CD1 ILE A 138     -21.190  46.238   3.027  1.00 19.50           C  
ANISOU 1627  CD1 ILE A 138     3490   2289   1632    392    411   -461
ATOM   1628  H   ILE A 138     -21.480  46.255   7.149  1.00  0.00           H  
ATOM   1629  HA  ILE A 138     -22.257  48.815   6.071  1.00  0.00           H  
ATOM   1630  HB  ILE A 138     -22.797  45.946   5.215  1.00  0.00           H  
ATOM   1631 HG13 ILE A 138     -20.496  46.912   4.941  1.00  0.00           H  
ATOM   1632 HG12 ILE A 138     -21.164  48.174   3.949  1.00  0.00           H  
ATOM   1633 HG21 ILE A 138     -23.726  46.851   3.123  1.00  0.00           H  
ATOM   1634 HG22 ILE A 138     -24.718  47.313   4.527  1.00  0.00           H  
ATOM   1635 HG23 ILE A 138     -23.616  48.499   3.787  1.00  0.00           H  
ATOM   1636 HD11 ILE A 138     -20.217  46.385   2.559  1.00  0.00           H  
ATOM   1637 HD12 ILE A 138     -21.293  45.196   3.330  1.00  0.00           H  
ATOM   1638 HD13 ILE A 138     -21.977  46.488   2.315  1.00  0.00           H  
ATOM   1639  N   TYR A 139     -24.635  46.866   7.317  1.00 10.75           N  
ANISOU 1639  N   TYR A 139     1630   1105   1350   -706   -381     26
ATOM   1640  CA  TYR A 139     -26.034  46.895   7.715  1.00 12.74           C  
ANISOU 1640  CA  TYR A 139     2191   1148   1502   -438   -508     67
ATOM   1641  C   TYR A 139     -26.297  47.763   8.948  1.00 13.27           C  
ANISOU 1641  C   TYR A 139     2593   1012   1438    -38   -781   -112
ATOM   1642  O   TYR A 139     -27.323  48.447   9.025  1.00 15.11           O  
ANISOU 1642  O   TYR A 139     2747   1030   1964   -219   -519   -333
ATOM   1643  CB  TYR A 139     -26.589  45.483   7.925  1.00 10.60           C  
ANISOU 1643  CB  TYR A 139     1567    902   1560   -662    -17      5
ATOM   1644  CG  TYR A 139     -28.065  45.515   8.216  1.00  9.89           C  
ANISOU 1644  CG  TYR A 139     1859    935    964   -302    -43    118
ATOM   1645  CD1 TYR A 139     -28.979  45.712   7.195  1.00 11.52           C  
ANISOU 1645  CD1 TYR A 139     1200   1685   1493      6   -794    -43
ATOM   1646  CD2 TYR A 139     -28.545  45.374   9.509  1.00 10.03           C  
ANISOU 1646  CD2 TYR A 139     1269   1353   1187    449   -505     55
ATOM   1647  CE1 TYR A 139     -30.337  45.765   7.449  1.00  9.38           C  
ANISOU 1647  CE1 TYR A 139      905   1103   1557    128   -616      5
ATOM   1648  CE2 TYR A 139     -29.904  45.433   9.775  1.00 10.76           C  
ANISOU 1648  CE2 TYR A 139     1132   1539   1419    329   -219    288
ATOM   1649  CZ  TYR A 139     -30.793  45.626   8.740  1.00 14.90           C  
ANISOU 1649  CZ  TYR A 139     2537   1686   1437   -628   -863    285
ATOM   1650  OH  TYR A 139     -32.140  45.679   9.001  1.00 15.70           O  
ANISOU 1650  OH  TYR A 139     2281   1893   1791   -337   -435    282
ATOM   1651  H   TYR A 139     -24.088  46.026   7.438  1.00  0.00           H  
ATOM   1652  HA  TYR A 139     -26.591  47.337   6.889  1.00  0.00           H  
ATOM   1653  HB3 TYR A 139     -26.066  45.007   8.754  1.00  0.00           H  
ATOM   1654  HB2 TYR A 139     -26.408  44.885   7.031  1.00  0.00           H  
ATOM   1655  HD1 TYR A 139     -28.636  45.828   6.178  1.00  0.00           H  
ATOM   1656  HD2 TYR A 139     -27.857  45.216  10.326  1.00  0.00           H  
ATOM   1657  HE1 TYR A 139     -31.033  45.915   6.637  1.00  0.00           H  
ATOM   1658  HE2 TYR A 139     -30.261  45.328  10.789  1.00  0.00           H  
ATOM   1659  HH  TYR A 139     -32.623  45.772   8.176  1.00  0.00           H  
ATOM   1660  N   ASN A 140     -25.373  47.742   9.905  1.00 10.44           N  
ANISOU 1660  N   ASN A 140     1996    869   1100   -159   -645    -15
ATOM   1661  CA  ASN A 140     -25.568  48.453  11.164  1.00 10.45           C  
ANISOU 1661  CA  ASN A 140     1350    962   1660   -169   -531    369
ATOM   1662  C   ASN A 140     -24.845  49.800  11.224  1.00 13.75           C  
ANISOU 1662  C   ASN A 140     2164    836   2223   -478     78    318
ATOM   1663  O   ASN A 140     -24.174  50.180  10.264  1.00 17.27           O  
ANISOU 1663  O   ASN A 140     2731   1035   2796   -510    600   -340
ATOM   1664  CB  ASN A 140     -25.165  47.547  12.322  1.00 11.31           C  
ANISOU 1664  CB  ASN A 140     2003    681   1613   -431   -105    122
ATOM   1665  CG  ASN A 140     -25.974  46.263  12.355  1.00  9.36           C  
ANISOU 1665  CG  ASN A 140     1628    685   1242   -252   -383    -44
ATOM   1666  OD1 ASN A 140     -27.101  46.238  12.857  1.00 11.63           O  
ANISOU 1666  OD1 ASN A 140     1183   1229   2006   -110    230    -30
ATOM   1667  ND2 ASN A 140     -25.403  45.187  11.812  1.00 10.49           N  
ANISOU 1667  ND2 ASN A 140     1959    841   1185     72   -548   -355
ATOM   1668  H   ASN A 140     -24.515  47.227   9.768  1.00  0.00           H  
ATOM   1669  HA  ASN A 140     -26.635  48.652  11.263  1.00  0.00           H  
ATOM   1670  HB2 ASN A 140     -25.295  48.082  13.263  1.00  0.00           H  
ATOM   1671  HB3 ASN A 140     -24.105  47.306  12.241  1.00  0.00           H  
ATOM   1672 HD21 ASN A 140     -25.894  44.304  11.805  1.00  0.00           H  
ATOM   1673 HD22 ASN A 140     -24.480  45.255  11.408  1.00  0.00           H  
ATOM   1674  N   LYS A 141     -25.026  50.523  12.331  1.00 14.15           N  
ANISOU 1674  N   LYS A 141     2285    967   2124    -97   -578   -433
ATOM   1675  CA  LYS A 141     -24.430  51.845  12.526  1.00 15.99           C  
ANISOU 1675  CA  LYS A 141     2528   1610   1936   -765    206   -800
ATOM   1676  C   LYS A 141     -23.155  51.726  13.361  1.00 10.10           C  
ANISOU 1676  C   LYS A 141     1194   1181   1462   -525   -136   -461
ATOM   1677  O   LYS A 141     -23.057  50.828  14.185  1.00 11.30           O  
ANISOU 1677  O   LYS A 141     1670   1171   1452    -12     52    123
ATOM   1678  CB  LYS A 141     -25.414  52.760  13.267  1.00 16.29           C  
ANISOU 1678  CB  LYS A 141     1705   1276   3208    379   -467   -128
ATOM   1679  CG  LYS A 141     -26.719  53.047  12.547  1.00 29.27           C  
ANISOU 1679  CG  LYS A 141     3240   2976   4905   1251   -883    637
ATOM   1680  CD  LYS A 141     -27.519  54.124  13.278  1.00 37.60           C  
ANISOU 1680  CD  LYS A 141     4301   4196   5789    834  -1616    107
ATOM   1681  CE  LYS A 141     -27.837  53.724  14.714  1.00 37.39           C  
ANISOU 1681  CE  LYS A 141     4044   3174   6990    685   -230  -1867
ATOM   1682  NZ  LYS A 141     -28.771  52.568  14.776  1.00 58.23           N1+
ANISOU 1682  NZ  LYS A 141     7082   7115   7927   1284    739  -1377
ATOM   1683  H   LYS A 141     -25.596  50.162  13.082  1.00  0.00           H  
ATOM   1684  HA  LYS A 141     -24.189  52.281  11.556  1.00  0.00           H  
ATOM   1685  HB3 LYS A 141     -24.920  53.702  13.505  1.00  0.00           H  
ATOM   1686  HB2 LYS A 141     -25.630  52.337  14.248  1.00  0.00           H  
ATOM   1687  HG3 LYS A 141     -27.310  52.133  12.489  1.00  0.00           H  
ATOM   1688  HG2 LYS A 141     -26.507  53.379  11.531  1.00  0.00           H  
ATOM   1689  HD2 LYS A 141     -28.448  54.313  12.740  1.00  0.00           H  
ATOM   1690  HD3 LYS A 141     -26.955  55.057  13.278  1.00  0.00           H  
ATOM   1691  HE3 LYS A 141     -28.276  54.573  15.238  1.00  0.00           H  
ATOM   1692  HE2 LYS A 141     -26.912  53.471  15.233  1.00  0.00           H  
ATOM   1693  HZ1 LYS A 141     -28.244  51.707  14.741  1.00  0.00           H  
ATOM   1694  HZ2 LYS A 141     -29.297  52.606  15.637  1.00  0.00           H  
ATOM   1695  HZ3 LYS A 141     -29.406  52.605  13.992  1.00  0.00           H  
ATOM   1696  N   PRO A 142     -22.191  52.647  13.171  1.00  9.44           N  
ANISOU 1696  N   PRO A 142     1197    914   1474   -287    133    -33
ATOM   1697  CA  PRO A 142     -20.890  52.638  13.855  1.00 12.68           C  
ANISOU 1697  CA  PRO A 142     1045   1801   1972   -154     76   -348
ATOM   1698  C   PRO A 142     -20.917  52.435  15.371  1.00 18.71           C  
ANISOU 1698  C   PRO A 142     2680   2352   2078  -1373    859   -846
ATOM   1699  O   PRO A 142     -20.059  51.716  15.890  1.00 26.87           O  
ANISOU 1699  O   PRO A 142     3851   3526   2834   -887   -308    808
ATOM   1700  CB  PRO A 142     -20.320  54.017  13.516  1.00 19.30           C  
ANISOU 1700  CB  PRO A 142     2396   2002   2937  -1165    121    576
ATOM   1701  CG  PRO A 142     -20.849  54.279  12.169  1.00 23.41           C  
ANISOU 1701  CG  PRO A 142     3718   1760   3419  -1118     40    685
ATOM   1702  CD  PRO A 142     -22.243  53.701  12.145  1.00 14.51           C  
ANISOU 1702  CD  PRO A 142     2523   1175   1814   -786   -469    142
ATOM   1703  HA  PRO A 142     -20.258  51.872  13.405  1.00  0.00           H  
ATOM   1704  HB2 PRO A 142     -19.233  53.956  13.470  1.00  0.00           H  
ATOM   1705  HB3 PRO A 142     -20.723  54.754  14.211  1.00  0.00           H  
ATOM   1706  HG3 PRO A 142     -20.232  53.766  11.431  1.00  0.00           H  
ATOM   1707  HG2 PRO A 142     -20.900  55.355  12.003  1.00  0.00           H  
ATOM   1708  HD2 PRO A 142     -22.955  54.467  12.452  1.00  0.00           H  
ATOM   1709  HD3 PRO A 142     -22.428  53.247  11.171  1.00  0.00           H  
ATOM   1710  N   GLY A 143     -21.867  53.038  16.078  1.00 21.00           N  
ANISOU 1710  N   GLY A 143     2766   2858   2353  -1461   1211  -1250
ATOM   1711  CA  GLY A 143     -21.924  52.863  17.527  1.00 16.41           C  
ANISOU 1711  CA  GLY A 143     2664   2074   1496  -1320    289   -441
ATOM   1712  C   GLY A 143     -22.772  51.713  18.032  1.00 15.29           C  
ANISOU 1712  C   GLY A 143     2217   1521   2071   -702   -368   -676
ATOM   1713  O   GLY A 143     -22.942  51.557  19.247  1.00 18.07           O  
ANISOU 1713  O   GLY A 143     3481   1545   1841   -626   -215   -317
ATOM   1714  H   GLY A 143     -22.551  53.618  15.613  1.00  0.00           H  
ATOM   1715  HA3 GLY A 143     -22.265  53.790  17.988  1.00  0.00           H  
ATOM   1716  HA2 GLY A 143     -20.911  52.761  17.917  1.00  0.00           H  
ATOM   1717  N   ASP A 144     -23.314  50.911  17.119  1.00 10.82           N  
ANISOU 1717  N   ASP A 144     1441   1152   1518   -175    225   -239
ATOM   1718  CA  ASP A 144     -24.219  49.838  17.515  1.00  9.97           C  
ANISOU 1718  CA  ASP A 144     1625    824   1338   -400    173    173
ATOM   1719  C   ASP A 144     -23.519  48.756  18.314  1.00  9.76           C  
ANISOU 1719  C   ASP A 144     1685    703   1322   -455    190    150
ATOM   1720  O   ASP A 144     -22.349  48.443  18.064  1.00 11.84           O  
ANISOU 1720  O   ASP A 144     1908   1230   1361   -514    149      2
ATOM   1721  CB  ASP A 144     -24.872  49.200  16.294  1.00 11.33           C  
ANISOU 1721  CB  ASP A 144     1340   1332   1635   -342   -304    -78
ATOM   1722  CG  ASP A 144     -25.978  50.055  15.702  1.00 14.95           C  
ANISOU 1722  CG  ASP A 144     2451   1456   1775   -676    949   -579
ATOM   1723  OD1 ASP A 144     -26.357  51.076  16.319  1.00 15.73           O  
ANISOU 1723  OD1 ASP A 144     2242   2091   1643    229     88   -100
ATOM   1724  OD2 ASP A 144     -26.487  49.688  14.625  1.00 13.70           O1-
ANISOU 1724  OD2 ASP A 144     1851   1348   2006     72    314   -470
ATOM   1725  H   ASP A 144     -23.100  51.042  16.141  1.00  0.00           H  
ATOM   1726  HA  ASP A 144     -25.005  50.267  18.137  1.00  0.00           H  
ATOM   1727  HB3 ASP A 144     -25.275  48.225  16.567  1.00  0.00           H  
ATOM   1728  HB2 ASP A 144     -24.113  49.012  15.534  1.00  0.00           H  
ATOM   1729  N   ASP A 145     -24.246  48.174  19.265  1.00 10.33           N  
ANISOU 1729  N   ASP A 145     1844    843   1239   -349     95    219
ATOM   1730  CA  ASP A 145     -23.716  47.080  20.074  1.00  9.73           C  
ANISOU 1730  CA  ASP A 145     1540    860   1298   -181    405    390
ATOM   1731  C   ASP A 145     -23.169  45.924  19.229  1.00 10.66           C  
ANISOU 1731  C   ASP A 145     2268   1031    753   -151    268     52
ATOM   1732  O   ASP A 145     -22.086  45.405  19.510  1.00 13.25           O  
ANISOU 1732  O   ASP A 145     1941   1422   1670   -444   -277    235
ATOM   1733  CB  ASP A 145     -24.775  46.584  21.064  1.00 13.94           C  
ANISOU 1733  CB  ASP A 145     2486   1680   1130   -694     75    231
ATOM   1734  CG  ASP A 145     -25.163  47.652  22.084  1.00 13.47           C  
ANISOU 1734  CG  ASP A 145     1357   1962   1800   -415    235   -206
ATOM   1735  OD1 ASP A 145     -24.508  47.731  23.146  1.00 18.32           O  
ANISOU 1735  OD1 ASP A 145     2989   2089   1882   -588   -405   -136
ATOM   1736  OD2 ASP A 145     -26.112  48.428  21.817  1.00 18.81           O1-
ANISOU 1736  OD2 ASP A 145     2797   2248   2102   -902    467   -383
ATOM   1737  H   ASP A 145     -25.190  48.487  19.442  1.00  0.00           H  
ATOM   1738  HA  ASP A 145     -22.886  47.479  20.657  1.00  0.00           H  
ATOM   1739  HB3 ASP A 145     -24.399  45.704  21.586  1.00  0.00           H  
ATOM   1740  HB2 ASP A 145     -25.662  46.266  20.516  1.00  0.00           H  
ATOM   1741  N   ILE A 146     -23.892  45.542  18.177  1.00 10.69           N  
ANISOU 1741  N   ILE A 146     2238   1203    619   -223    252    -39
ATOM   1742  CA  ILE A 146     -23.452  44.427  17.344  1.00 12.51           C  
ANISOU 1742  CA  ILE A 146     2247   1198   1309   -623    451    -32
ATOM   1743  C   ILE A 146     -22.158  44.768  16.601  1.00  9.50           C  
ANISOU 1743  C   ILE A 146     1344    845   1421   -565     27    221
ATOM   1744  O   ILE A 146     -21.321  43.896  16.370  1.00 11.20           O  
ANISOU 1744  O   ILE A 146     1802   1045   1409     13    187     77
ATOM   1745  CB  ILE A 146     -24.570  43.935  16.381  1.00 11.83           C  
ANISOU 1745  CB  ILE A 146     1725   1207   1563    224     72   -384
ATOM   1746  CG1 ILE A 146     -24.187  42.619  15.701  1.00 17.24           C  
ANISOU 1746  CG1 ILE A 146     1894   2494   2163    933    757    503
ATOM   1747  CG2 ILE A 146     -24.879  44.974  15.309  1.00 10.50           C  
ANISOU 1747  CG2 ILE A 146     1785   1114   1091   -353   -247    165
ATOM   1748  CD1 ILE A 146     -23.712  41.563  16.644  1.00 17.11           C  
ANISOU 1748  CD1 ILE A 146     1913   2494   2094    314   -581   -527
ATOM   1749  H   ILE A 146     -24.750  46.025  17.952  1.00  0.00           H  
ATOM   1750  HA  ILE A 146     -23.224  43.599  18.016  1.00  0.00           H  
ATOM   1751  HB  ILE A 146     -25.475  43.767  16.965  1.00  0.00           H  
ATOM   1752 HG12 ILE A 146     -23.417  42.809  14.954  1.00  0.00           H  
ATOM   1753 HG13 ILE A 146     -25.040  42.242  15.137  1.00  0.00           H  
ATOM   1754 HG21 ILE A 146     -25.664  44.598  14.653  1.00  0.00           H  
ATOM   1755 HG22 ILE A 146     -25.213  45.897  15.783  1.00  0.00           H  
ATOM   1756 HG23 ILE A 146     -23.981  45.171  14.723  1.00  0.00           H  
ATOM   1757 HD11 ILE A 146     -23.460  40.662  16.085  1.00  0.00           H  
ATOM   1758 HD12 ILE A 146     -22.829  41.919  17.174  1.00  0.00           H  
ATOM   1759 HD13 ILE A 146     -24.500  41.336  17.362  1.00  0.00           H  
ATOM   1760  N   VAL A 147     -21.982  46.039  16.250  1.00  9.65           N  
ANISOU 1760  N   VAL A 147     1197   1094   1376   -647    145    152
ATOM   1761  CA  VAL A 147     -20.758  46.466  15.580  1.00  9.65           C  
ANISOU 1761  CA  VAL A 147     1194    916   1555   -334   -371    596
ATOM   1762  C   VAL A 147     -19.574  46.385  16.542  1.00 11.09           C  
ANISOU 1762  C   VAL A 147     1956    903   1355    408     27   -192
ATOM   1763  O   VAL A 147     -18.493  45.930  16.172  1.00 10.58           O  
ANISOU 1763  O   VAL A 147     1374   1076   1570   -239   -132    255
ATOM   1764  CB  VAL A 147     -20.914  47.881  14.979  1.00  9.03           C  
ANISOU 1764  CB  VAL A 147     1141   1032   1257   -554   -188    345
ATOM   1765  CG1 VAL A 147     -19.568  48.443  14.530  1.00  8.82           C  
ANISOU 1765  CG1 VAL A 147      814   1321   1218   -448   -124    135
ATOM   1766  CG2 VAL A 147     -21.891  47.829  13.814  1.00 10.47           C  
ANISOU 1766  CG2 VAL A 147     1751   1202   1025     81   -314   -135
ATOM   1767  H   VAL A 147     -22.700  46.721  16.447  1.00  0.00           H  
ATOM   1768  HA  VAL A 147     -20.569  45.774  14.759  1.00  0.00           H  
ATOM   1769  HB  VAL A 147     -21.325  48.538  15.745  1.00  0.00           H  
ATOM   1770 HG11 VAL A 147     -19.711  49.439  14.112  1.00  0.00           H  
ATOM   1771 HG12 VAL A 147     -18.895  48.502  15.385  1.00  0.00           H  
ATOM   1772 HG13 VAL A 147     -19.136  47.790  13.772  1.00  0.00           H  
ATOM   1773 HG21 VAL A 147     -22.003  48.826  13.388  1.00  0.00           H  
ATOM   1774 HG22 VAL A 147     -21.512  47.149  13.051  1.00  0.00           H  
ATOM   1775 HG23 VAL A 147     -22.859  47.474  14.167  1.00  0.00           H  
ATOM   1776  N   LEU A 148     -19.780  46.810  17.785  1.00 10.80           N  
ANISOU 1776  N   LEU A 148     1890   1124   1088   -402   -322    -21
ATOM   1777  CA  LEU A 148     -18.722  46.698  18.783  1.00 11.92           C  
ANISOU 1777  CA  LEU A 148     2107   1419   1005   -796   -187    -63
ATOM   1778  C   LEU A 148     -18.376  45.227  19.008  1.00 10.95           C  
ANISOU 1778  C   LEU A 148     1682    884   1595   -509   -576     56
ATOM   1779  O   LEU A 148     -17.205  44.877  19.168  1.00 14.49           O  
ANISOU 1779  O   LEU A 148     2152   1779   1575   -145   -281    234
ATOM   1780  CB  LEU A 148     -19.146  47.333  20.104  1.00 15.63           C  
ANISOU 1780  CB  LEU A 148     3361   1351   1226   -319    -34   -377
ATOM   1781  CG  LEU A 148     -19.613  48.790  20.053  1.00 29.35           C  
ANISOU 1781  CG  LEU A 148     5921   2517   2713   -410   1252   -643
ATOM   1782  CD1 LEU A 148     -19.902  49.310  21.449  1.00 32.13           C  
ANISOU 1782  CD1 LEU A 148     7226   2558   2425    346    977   -445
ATOM   1783  CD2 LEU A 148     -18.591  49.663  19.353  1.00 35.77           C  
ANISOU 1783  CD2 LEU A 148     5580   3144   4866  -1913   2068   -945
ATOM   1784  H   LEU A 148     -20.671  47.212  18.040  1.00  0.00           H  
ATOM   1785  HA  LEU A 148     -17.836  47.214  18.414  1.00  0.00           H  
ATOM   1786  HB2 LEU A 148     -18.332  47.242  20.823  1.00  0.00           H  
ATOM   1787  HB3 LEU A 148     -19.925  46.723  20.562  1.00  0.00           H  
ATOM   1788  HG  LEU A 148     -20.539  48.828  19.480  1.00  0.00           H  
ATOM   1789 HD11 LEU A 148     -20.232  50.347  21.390  1.00  0.00           H  
ATOM   1790 HD12 LEU A 148     -20.684  48.706  21.908  1.00  0.00           H  
ATOM   1791 HD13 LEU A 148     -18.997  49.252  22.054  1.00  0.00           H  
ATOM   1792 HD21 LEU A 148     -18.947  50.693  19.330  1.00  0.00           H  
ATOM   1793 HD22 LEU A 148     -17.644  49.618  19.891  1.00  0.00           H  
ATOM   1794 HD23 LEU A 148     -18.446  49.307  18.333  1.00  0.00           H  
ATOM   1795  N   MET A 149     -19.388  44.365  19.019  1.00 12.39           N  
ANISOU 1795  N   MET A 149     2164   1057   1486   -554   -425    342
ATOM   1796  CA  MET A 149     -19.141  42.931  19.149  1.00 11.96           C  
ANISOU 1796  CA  MET A 149     1491   1441   1610   -454    125    425
ATOM   1797  C   MET A 149     -18.318  42.395  17.985  1.00 11.16           C  
ANISOU 1797  C   MET A 149     1797    675   1770    213     55    383
ATOM   1798  O   MET A 149     -17.344  41.661  18.189  1.00 12.76           O  
ANISOU 1798  O   MET A 149     2025   1234   1590    -34   -109    459
ATOM   1799  CB  MET A 149     -20.450  42.157  19.265  1.00 12.02           C  
ANISOU 1799  CB  MET A 149     1451   1238   1879   -398    277    647
ATOM   1800  CG  MET A 149     -21.173  42.364  20.579  1.00 15.43           C  
ANISOU 1800  CG  MET A 149     1830   1841   2192   -340    467    547
ATOM   1801  SD  MET A 149     -22.697  41.417  20.672  1.00 15.71           S  
ANISOU 1801  SD  MET A 149     2052   2308   1608   -657     51    236
ATOM   1802  CE  MET A 149     -23.114  41.660  22.396  1.00 18.06           C  
ANISOU 1802  CE  MET A 149     3047   2040   1776   -603     13    488
ATOM   1803  H   MET A 149     -20.337  44.700  18.937  1.00  0.00           H  
ATOM   1804  HA  MET A 149     -18.573  42.769  20.065  1.00  0.00           H  
ATOM   1805  HB3 MET A 149     -20.255  41.094  19.123  1.00  0.00           H  
ATOM   1806  HB2 MET A 149     -21.109  42.435  18.442  1.00  0.00           H  
ATOM   1807  HG3 MET A 149     -21.396  43.423  20.707  1.00  0.00           H  
ATOM   1808  HG2 MET A 149     -20.518  42.078  21.402  1.00  0.00           H  
ATOM   1809  HE1 MET A 149     -24.041  41.134  22.624  1.00  0.00           H  
ATOM   1810  HE2 MET A 149     -22.312  41.269  23.023  1.00  0.00           H  
ATOM   1811  HE3 MET A 149     -23.243  42.724  22.593  1.00  0.00           H  
ATOM   1812  N   ALA A 150     -18.706  42.764  16.767  1.00 10.77           N  
ANISOU 1812  N   ALA A 150     1523   1090   1480   -550   -461    480
ATOM   1813  CA  ALA A 150     -17.991  42.328  15.568  1.00 10.52           C  
ANISOU 1813  CA  ALA A 150     1149   1451   1396    254   -220    395
ATOM   1814  C   ALA A 150     -16.545  42.823  15.562  1.00 11.57           C  
ANISOU 1814  C   ALA A 150     1243   1937   1215   -530   -163   -179
ATOM   1815  O   ALA A 150     -15.637  42.093  15.165  1.00 12.10           O  
ANISOU 1815  O   ALA A 150     1369   1542   1686   -390   -120    378
ATOM   1816  CB  ALA A 150     -18.717  42.796  14.317  1.00 11.60           C  
ANISOU 1816  CB  ALA A 150     1493   1659   1254     -3   -627    383
ATOM   1817  H   ALA A 150     -19.513  43.360  16.653  1.00  0.00           H  
ATOM   1818  HA  ALA A 150     -17.975  41.238  15.562  1.00  0.00           H  
ATOM   1819  HB1 ALA A 150     -18.172  42.463  13.434  1.00  0.00           H  
ATOM   1820  HB2 ALA A 150     -19.723  42.377  14.302  1.00  0.00           H  
ATOM   1821  HB3 ALA A 150     -18.778  43.884  14.317  1.00  0.00           H  
ATOM   1822  N   GLU A 151     -16.331  44.060  16.003  1.00 12.72           N  
ANISOU 1822  N   GLU A 151     1538   1665   1630   -409   -374    241
ATOM   1823  CA  GLU A 151     -14.987  44.629  16.039  1.00 14.34           C  
ANISOU 1823  CA  GLU A 151     1302   1397   2749   -465   -801    712
ATOM   1824  C   GLU A 151     -14.081  43.861  17.004  1.00 11.00           C  
ANISOU 1824  C   GLU A 151     1204   1367   1606    -79   -215    390
ATOM   1825  O   GLU A 151     -12.900  43.632  16.711  1.00 13.13           O  
ANISOU 1825  O   GLU A 151      998   1587   2403   -181   -386    399
ATOM   1826  CB  GLU A 151     -15.038  46.131  16.376  1.00 12.27           C  
ANISOU 1826  CB  GLU A 151     1606   1208   1848   -719   -488    306
ATOM   1827  CG  GLU A 151     -15.585  46.973  15.222  1.00 12.50           C  
ANISOU 1827  CG  GLU A 151     2275    950   1523    -51   -418    516
ATOM   1828  CD  GLU A 151     -15.946  48.396  15.613  1.00 12.95           C  
ANISOU 1828  CD  GLU A 151     2048   1412   1461    -88    269    479
ATOM   1829  OE1 GLU A 151     -16.080  48.694  16.829  1.00 16.56           O  
ANISOU 1829  OE1 GLU A 151     3221   1581   1492   -619    680     -5
ATOM   1830  OE2 GLU A 151     -16.134  49.213  14.684  1.00 12.35           O1-
ANISOU 1830  OE2 GLU A 151     1569   1322   1800     38   -299    299
ATOM   1831  H   GLU A 151     -17.106  44.624  16.321  1.00  0.00           H  
ATOM   1832  HA  GLU A 151     -14.562  44.531  15.040  1.00  0.00           H  
ATOM   1833  HB3 GLU A 151     -14.038  46.478  16.636  1.00  0.00           H  
ATOM   1834  HB2 GLU A 151     -15.657  46.283  17.260  1.00  0.00           H  
ATOM   1835  HG3 GLU A 151     -16.461  46.481  14.799  1.00  0.00           H  
ATOM   1836  HG2 GLU A 151     -14.855  46.995  14.413  1.00  0.00           H  
ATOM   1837  N   ALA A 152     -14.632  43.455  18.144  1.00 13.41           N  
ANISOU 1837  N   ALA A 152     2301   1807    987   -333   -558    235
ATOM   1838  CA  ALA A 152     -13.872  42.668  19.107  1.00 15.79           C  
ANISOU 1838  CA  ALA A 152     2495   2000   1503  -1015   -887    521
ATOM   1839  C   ALA A 152     -13.549  41.293  18.527  1.00 15.63           C  
ANISOU 1839  C   ALA A 152     2648   1541   1751   -935  -1118    601
ATOM   1840  O   ALA A 152     -12.433  40.787  18.679  1.00 16.79           O  
ANISOU 1840  O   ALA A 152     1799   2117   2465   -506   -926   1159
ATOM   1841  CB  ALA A 152     -14.634  42.538  20.419  1.00 15.94           C  
ANISOU 1841  CB  ALA A 152     1838   2809   1410   -694   -681    689
ATOM   1842  H   ALA A 152     -15.591  43.691  18.353  1.00  0.00           H  
ATOM   1843  HA  ALA A 152     -12.933  43.185  19.306  1.00  0.00           H  
ATOM   1844  HB1 ALA A 152     -14.048  41.947  21.123  1.00  0.00           H  
ATOM   1845  HB2 ALA A 152     -14.811  43.529  20.837  1.00  0.00           H  
ATOM   1846  HB3 ALA A 152     -15.589  42.045  20.238  1.00  0.00           H  
ATOM   1847  N   LEU A 153     -14.526  40.686  17.861  1.00 14.23           N  
ANISOU 1847  N   LEU A 153     2123   1566   1717   -772   -688    542
ATOM   1848  CA  LEU A 153     -14.307  39.398  17.227  1.00 14.69           C  
ANISOU 1848  CA  LEU A 153     1753   1328   2501   -513   -929    564
ATOM   1849  C   LEU A 153     -13.302  39.514  16.074  1.00 14.89           C  
ANISOU 1849  C   LEU A 153     2309    900   2450   -531     85    381
ATOM   1850  O   LEU A 153     -12.470  38.625  15.882  1.00 17.94           O  
ANISOU 1850  O   LEU A 153     1991   1503   3323    -69   -437    884
ATOM   1851  CB  LEU A 153     -15.641  38.821  16.750  1.00 16.06           C  
ANISOU 1851  CB  LEU A 153     2035   1239   2826   -316  -1256     63
ATOM   1852  CG  LEU A 153     -15.751  37.318  16.488  1.00 18.51           C  
ANISOU 1852  CG  LEU A 153     1243   3077   2715    -53   -925     29
ATOM   1853  CD1 LEU A 153     -15.463  36.551  17.768  1.00 19.94           C  
ANISOU 1853  CD1 LEU A 153     2891   2310   2377    -78  -1093   1012
ATOM   1854  CD2 LEU A 153     -17.142  36.970  15.955  1.00 20.38           C  
ANISOU 1854  CD2 LEU A 153     1906   3165   2671   -988   -608    -93
ATOM   1855  H   LEU A 153     -15.435  41.120  17.791  1.00  0.00           H  
ATOM   1856  HA  LEU A 153     -13.891  38.720  17.972  1.00  0.00           H  
ATOM   1857  HB3 LEU A 153     -15.964  39.361  15.860  1.00  0.00           H  
ATOM   1858  HB2 LEU A 153     -16.426  39.119  17.445  1.00  0.00           H  
ATOM   1859  HG  LEU A 153     -15.010  37.039  15.739  1.00  0.00           H  
ATOM   1860 HD11 LEU A 153     -15.542  35.481  17.577  1.00  0.00           H  
ATOM   1861 HD12 LEU A 153     -14.456  36.784  18.113  1.00  0.00           H  
ATOM   1862 HD13 LEU A 153     -16.184  36.837  18.534  1.00  0.00           H  
ATOM   1863 HD21 LEU A 153     -17.204  35.897  15.774  1.00  0.00           H  
ATOM   1864 HD22 LEU A 153     -17.895  37.258  16.688  1.00  0.00           H  
ATOM   1865 HD23 LEU A 153     -17.319  37.506  15.023  1.00  0.00           H  
ATOM   1866  N   GLU A 154     -13.355  40.614  15.323  1.00 12.61           N  
ANISOU 1866  N   GLU A 154     1458   1279   2054   -349   -225    653
ATOM   1867  CA  GLU A 154     -12.441  40.795  14.199  1.00 14.96           C  
ANISOU 1867  CA  GLU A 154     1364   1987   2333   -719   -309    906
ATOM   1868  C   GLU A 154     -11.010  41.020  14.678  1.00 19.11           C  
ANISOU 1868  C   GLU A 154     2357   2086   2818   -698     92   1054
ATOM   1869  O   GLU A 154     -10.055  40.573  14.044  1.00 17.58           O  
ANISOU 1869  O   GLU A 154     1664   2176   2840   -655   -643    957
ATOM   1870  CB  GLU A 154     -12.883  41.947  13.293  1.00 13.54           C  
ANISOU 1870  CB  GLU A 154     1752   1393   2000   -128   -339    932
ATOM   1871  CG  GLU A 154     -12.025  42.067  12.044  1.00 13.08           C  
ANISOU 1871  CG  GLU A 154     1458   1563   1948   -122     66   1015
ATOM   1872  CD  GLU A 154     -12.413  43.224  11.150  1.00 16.63           C  
ANISOU 1872  CD  GLU A 154     1527   2609   2183    452    470   1183
ATOM   1873  OE1 GLU A 154     -13.285  44.034  11.539  1.00 20.69           O  
ANISOU 1873  OE1 GLU A 154     1514   2607   3740    116     97   1359
ATOM   1874  OE2 GLU A 154     -11.841  43.319  10.045  1.00 24.31           O1-
ANISOU 1874  OE2 GLU A 154     3140   3704   2392    893    990   1002
ATOM   1875  H   GLU A 154     -14.033  41.334  15.529  1.00  0.00           H  
ATOM   1876  HA  GLU A 154     -12.455  39.880  13.607  1.00  0.00           H  
ATOM   1877  HB3 GLU A 154     -12.843  42.882  13.851  1.00  0.00           H  
ATOM   1878  HB2 GLU A 154     -13.924  41.802  13.005  1.00  0.00           H  
ATOM   1879  HG3 GLU A 154     -12.080  41.138  11.477  1.00  0.00           H  
ATOM   1880  HG2 GLU A 154     -10.979  42.168  12.332  1.00  0.00           H  
ATOM   1881  N   LYS A 155     -10.859  41.711  15.801  1.00 16.20           N  
ANISOU 1881  N   LYS A 155     1744   1493   2920   -313   -860    773
ATOM   1882  CA  LYS A 155      -9.533  41.911  16.373  1.00 18.83           C  
ANISOU 1882  CA  LYS A 155     2094   2212   2849   -843  -1261    856
ATOM   1883  C   LYS A 155      -8.878  40.565  16.710  1.00 17.08           C  
ANISOU 1883  C   LYS A 155     1760   1593   3139   -369   -448    918
ATOM   1884  O   LYS A 155      -7.698  40.347  16.417  1.00 23.68           O  
ANISOU 1884  O   LYS A 155     2647   2662   3689   -734   -672   1132
ATOM   1885  CB  LYS A 155      -9.625  42.792  17.618  1.00 22.14           C  
ANISOU 1885  CB  LYS A 155     2720   2848   2843  -1071  -1404    412
ATOM   1886  CG  LYS A 155      -8.300  43.062  18.299  1.00 27.27           C  
ANISOU 1886  CG  LYS A 155     3098   3559   3704  -1286  -1181   -791
ATOM   1887  CD  LYS A 155      -8.470  44.115  19.384  1.00 29.84           C  
ANISOU 1887  CD  LYS A 155     3132   4788   3419   -652  -1769   -635
ATOM   1888  CE  LYS A 155      -7.191  44.323  20.182  1.00 49.23           C  
ANISOU 1888  CE  LYS A 155     6390   7388   4927   -622  -2030  -1031
ATOM   1889  NZ  LYS A 155      -6.839  43.122  20.994  1.00 59.20           N1+
ANISOU 1889  NZ  LYS A 155     8156   7857   6479   -340  -2771   -682
ATOM   1890  H   LYS A 155     -11.666  42.103  16.265  1.00  0.00           H  
ATOM   1891  HA  LYS A 155      -8.913  42.421  15.635  1.00  0.00           H  
ATOM   1892  HB3 LYS A 155     -10.312  42.337  18.332  1.00  0.00           H  
ATOM   1893  HB2 LYS A 155     -10.096  43.740  17.356  1.00  0.00           H  
ATOM   1894  HG3 LYS A 155      -7.578  43.413  17.562  1.00  0.00           H  
ATOM   1895  HG2 LYS A 155      -7.926  42.140  18.744  1.00  0.00           H  
ATOM   1896  HD3 LYS A 155      -9.273  43.815  20.058  1.00  0.00           H  
ATOM   1897  HD2 LYS A 155      -8.771  45.059  18.929  1.00  0.00           H  
ATOM   1898  HE3 LYS A 155      -7.310  45.184  20.840  1.00  0.00           H  
ATOM   1899  HE2 LYS A 155      -6.372  44.553  19.501  1.00  0.00           H  
ATOM   1900  HZ1 LYS A 155      -6.302  42.479  20.430  1.00  0.00           H  
ATOM   1901  HZ2 LYS A 155      -6.292  43.405  21.795  1.00  0.00           H  
ATOM   1902  HZ3 LYS A 155      -7.685  42.668  21.308  1.00  0.00           H  
ATOM   1903  N   LEU A 156      -9.654  39.667  17.310  1.00 17.44           N  
ANISOU 1903  N   LEU A 156     1399   2291   2937   -550   -549   1445
ATOM   1904  CA  LEU A 156      -9.179  38.327  17.627  1.00 17.73           C  
ANISOU 1904  CA  LEU A 156     2496   1831   2409   -497   -292   1132
ATOM   1905  C   LEU A 156      -8.841  37.548  16.358  1.00 23.65           C  
ANISOU 1905  C   LEU A 156     3487   2920   2577   -398    455   1491
ATOM   1906  O   LEU A 156      -7.824  36.861  16.294  1.00 23.27           O  
ANISOU 1906  O   LEU A 156     1896   3024   3922   -184   -482   1483
ATOM   1907  CB  LEU A 156     -10.231  37.575  18.443  1.00 19.05           C  
ANISOU 1907  CB  LEU A 156     2629   2163   2446   -400   -517   1309
ATOM   1908  CG  LEU A 156      -9.896  36.128  18.827  1.00 17.06           C  
ANISOU 1908  CG  LEU A 156     1311   2285   2888   -321   -403   1115
ATOM   1909  CD1 LEU A 156      -8.528  36.040  19.497  1.00 20.70           C  
ANISOU 1909  CD1 LEU A 156     2096   2745   3024   -274  -1214    731
ATOM   1910  CD2 LEU A 156     -10.984  35.552  19.719  1.00 24.01           C  
ANISOU 1910  CD2 LEU A 156     3783   2056   3282   -716    422   1259
ATOM   1911  H   LEU A 156     -10.603  39.906  17.560  1.00  0.00           H  
ATOM   1912  HA  LEU A 156      -8.274  38.415  18.229  1.00  0.00           H  
ATOM   1913  HB3 LEU A 156     -11.181  37.594  17.908  1.00  0.00           H  
ATOM   1914  HB2 LEU A 156     -10.458  38.142  19.345  1.00  0.00           H  
ATOM   1915  HG  LEU A 156      -9.862  35.536  17.912  1.00  0.00           H  
ATOM   1916 HD11 LEU A 156      -8.317  35.003  19.758  1.00  0.00           H  
ATOM   1917 HD12 LEU A 156      -7.763  36.404  18.811  1.00  0.00           H  
ATOM   1918 HD13 LEU A 156      -8.526  36.650  20.401  1.00  0.00           H  
ATOM   1919 HD21 LEU A 156     -10.732  34.525  19.983  1.00  0.00           H  
ATOM   1920 HD22 LEU A 156     -11.065  36.150  20.626  1.00  0.00           H  
ATOM   1921 HD23 LEU A 156     -11.936  35.567  19.188  1.00  0.00           H  
ATOM   1922  N   PHE A 157      -9.702  37.654  15.353  1.00 15.56           N  
ANISOU 1922  N   PHE A 157     1900   1483   2529    164     54    727
ATOM   1923  CA  PHE A 157      -9.466  37.017  14.063  1.00 15.62           C  
ANISOU 1923  CA  PHE A 157     1141   1877   2917   -487    -64    792
ATOM   1924  C   PHE A 157      -8.111  37.423  13.483  1.00 16.35           C  
ANISOU 1924  C   PHE A 157     1072   1582   3558    -67    -51   1092
ATOM   1925  O   PHE A 157      -7.328  36.569  13.056  1.00 19.12           O  
ANISOU 1925  O   PHE A 157     1400   2473   3390    498    -94   1020
ATOM   1926  CB  PHE A 157     -10.600  37.375  13.100  1.00 16.35           C  
ANISOU 1926  CB  PHE A 157     1743   1880   2590     13   -878    460
ATOM   1927  CG  PHE A 157     -10.345  36.974  11.677  1.00 19.46           C  
ANISOU 1927  CG  PHE A 157     2403   1513   3478   -706     71    326
ATOM   1928  CD1 PHE A 157     -10.389  35.637  11.296  1.00 15.92           C  
ANISOU 1928  CD1 PHE A 157      844   2494   2712    428     51   -144
ATOM   1929  CD2 PHE A 157     -10.083  37.935  10.710  1.00 18.96           C  
ANISOU 1929  CD2 PHE A 157     2193   1661   3351   -139   -220    735
ATOM   1930  CE1 PHE A 157     -10.153  35.269   9.977  1.00 24.20           C  
ANISOU 1930  CE1 PHE A 157     1808   2929   4457   -139   1262    -23
ATOM   1931  CE2 PHE A 157      -9.851  37.570   9.394  1.00 27.50           C  
ANISOU 1931  CE2 PHE A 157     2512   3781   4156   1327   -685    899
ATOM   1932  CZ  PHE A 157      -9.890  36.234   9.030  1.00 24.74           C  
ANISOU 1932  CZ  PHE A 157     1418   3786   4196    207    353   1352
ATOM   1933  H   PHE A 157     -10.551  38.189  15.470  1.00  0.00           H  
ATOM   1934  HA  PHE A 157      -9.467  35.937  14.208  1.00  0.00           H  
ATOM   1935  HB3 PHE A 157     -10.787  38.448  13.145  1.00  0.00           H  
ATOM   1936  HB2 PHE A 157     -11.526  36.914  13.445  1.00  0.00           H  
ATOM   1937  HD1 PHE A 157     -10.608  34.874  12.028  1.00  0.00           H  
ATOM   1938  HD2 PHE A 157     -10.058  38.980  10.980  1.00  0.00           H  
ATOM   1939  HE1 PHE A 157     -10.176  34.227   9.695  1.00  0.00           H  
ATOM   1940  HE2 PHE A 157      -9.640  38.327   8.653  1.00  0.00           H  
ATOM   1941  HZ  PHE A 157      -9.714  35.949   8.003  1.00  0.00           H  
ATOM   1942  N   LEU A 158      -7.835  38.724  13.482  1.00 19.27           N  
ANISOU 1942  N   LEU A 158     1398   2387   3538   -463   -598   1605
ATOM   1943  CA  LEU A 158      -6.582  39.244  12.936  1.00 21.43           C  
ANISOU 1943  CA  LEU A 158     1575   3118   3451   -502   -624   1863
ATOM   1944  C   LEU A 158      -5.379  38.730  13.711  1.00 20.48           C  
ANISOU 1944  C   LEU A 158     1622   2586   3572     67    177   1636
ATOM   1945  O   LEU A 158      -4.338  38.423  13.130  1.00 25.69           O  
ANISOU 1945  O   LEU A 158     1403   3793   4564   -166     68   1290
ATOM   1946  CB  LEU A 158      -6.607  40.769  12.934  1.00 22.11           C  
ANISOU 1946  CB  LEU A 158     2374   1811   4216    412   -116   1183
ATOM   1947  CG  LEU A 158      -7.537  41.356  11.870  1.00 21.39           C  
ANISOU 1947  CG  LEU A 158     2026   2021   4080    256    -48   1401
ATOM   1948  CD1 LEU A 158      -7.738  42.851  12.070  1.00 25.46           C  
ANISOU 1948  CD1 LEU A 158     2848   2137   4688    508    -49   1402
ATOM   1949  CD2 LEU A 158      -6.966  41.078  10.496  1.00 30.27           C  
ANISOU 1949  CD2 LEU A 158     4683   3117   3702    325    332    765
ATOM   1950  H   LEU A 158      -8.499  39.381  13.865  1.00  0.00           H  
ATOM   1951  HA  LEU A 158      -6.493  38.904  11.904  1.00  0.00           H  
ATOM   1952  HB3 LEU A 158      -5.596  41.147  12.780  1.00  0.00           H  
ATOM   1953  HB2 LEU A 158      -6.911  41.127  13.918  1.00  0.00           H  
ATOM   1954  HG  LEU A 158      -8.506  40.863  11.948  1.00  0.00           H  
ATOM   1955 HD11 LEU A 158      -8.404  43.235  11.297  1.00  0.00           H  
ATOM   1956 HD12 LEU A 158      -8.179  43.031  13.051  1.00  0.00           H  
ATOM   1957 HD13 LEU A 158      -6.776  43.359  12.006  1.00  0.00           H  
ATOM   1958 HD21 LEU A 158      -7.627  41.495   9.736  1.00  0.00           H  
ATOM   1959 HD22 LEU A 158      -5.981  41.537  10.412  1.00  0.00           H  
ATOM   1960 HD23 LEU A 158      -6.879  40.001  10.349  1.00  0.00           H  
ATOM   1961  N   GLN A 159      -5.535  38.618  15.024  1.00 22.64           N  
ANISOU 1961  N   GLN A 159     1849   2558   4196   -292  -1010   1510
ATOM   1962  CA  GLN A 159      -4.469  38.110  15.869  1.00 24.62           C  
ANISOU 1962  CA  GLN A 159     1405   3558   4391   -601   -417    710
ATOM   1963  C   GLN A 159      -4.171  36.647  15.549  1.00 24.85           C  
ANISOU 1963  C   GLN A 159     1869   2884   4690   -707   -890   1705
ATOM   1964  O   GLN A 159      -3.010  36.246  15.492  1.00 28.98           O  
ANISOU 1964  O   GLN A 159     1604   4372   5035    401   -551    884
ATOM   1965  CB  GLN A 159      -4.839  38.284  17.343  1.00 26.98           C  
ANISOU 1965  CB  GLN A 159     2533   3274   4442   -912  -1597   1205
ATOM   1966  CG  GLN A 159      -4.924  39.741  17.799  1.00 32.20           C  
ANISOU 1966  CG  GLN A 159     3105   4299   4832  -1746  -1383    754
ATOM   1967  CD  GLN A 159      -5.534  39.884  19.184  1.00 37.50           C  
ANISOU 1967  CD  GLN A 159     4177   4998   5072     86  -2307   1335
ATOM   1968  OE1 GLN A 159      -5.251  40.841  19.904  1.00 40.43           O  
ANISOU 1968  OE1 GLN A 159     4156   5477   5730   -831  -2414   1717
ATOM   1969  NE2 GLN A 159      -6.375  38.931  19.561  1.00 43.77           N  
ANISOU 1969  NE2 GLN A 159     4461   6257   5911  -2163  -2213    355
ATOM   1970  H   GLN A 159      -6.408  38.889  15.454  1.00  0.00           H  
ATOM   1971  HA  GLN A 159      -3.569  38.693  15.672  1.00  0.00           H  
ATOM   1972  HB3 GLN A 159      -4.116  37.753  17.962  1.00  0.00           H  
ATOM   1973  HB2 GLN A 159      -5.790  37.788  17.538  1.00  0.00           H  
ATOM   1974  HG3 GLN A 159      -5.515  40.311  17.082  1.00  0.00           H  
ATOM   1975  HG2 GLN A 159      -3.927  40.181  17.795  1.00  0.00           H  
ATOM   1976 HE21 GLN A 159      -6.811  38.973  20.471  1.00  0.00           H  
ATOM   1977 HE22 GLN A 159      -6.580  38.163  18.938  1.00  0.00           H  
ATOM   1978  N   LYS A 160      -5.216  35.854  15.318  1.00 24.75           N  
ANISOU 1978  N   LYS A 160     2026   2357   5020   -535  -1008   1662
ATOM   1979  CA  LYS A 160      -5.030  34.427  15.068  1.00 25.13           C  
ANISOU 1979  CA  LYS A 160     2517   2545   4487    554   -648   1329
ATOM   1980  C   LYS A 160      -4.428  34.140  13.687  1.00 31.85           C  
ANISOU 1980  C   LYS A 160     2538   4098   5464   -918  -1437   1266
ATOM   1981  O   LYS A 160      -3.541  33.300  13.562  1.00 35.30           O  
ANISOU 1981  O   LYS A 160     2192   3993   7226    425    205   1852
ATOM   1982  CB  LYS A 160      -6.338  33.651  15.266  1.00 24.65           C  
ANISOU 1982  CB  LYS A 160     2580   2300   4485   -555    778    955
ATOM   1983  CG  LYS A 160      -6.958  33.780  16.668  1.00 26.35           C  
ANISOU 1983  CG  LYS A 160     2185   3227   4599   -328   -788   1347
ATOM   1984  CD  LYS A 160      -5.944  33.549  17.782  1.00 33.62           C  
ANISOU 1984  CD  LYS A 160     3063   5067   4645   -850  -1408    726
ATOM   1985  CE  LYS A 160      -5.804  32.081  18.131  1.00 33.31           C  
ANISOU 1985  CE  LYS A 160     2586   5496   4575    502  -1568    899
ATOM   1986  NZ  LYS A 160      -4.905  31.862  19.313  1.00 34.79           N1+
ANISOU 1986  NZ  LYS A 160     2586   5835   4796    153  -1018   2130
ATOM   1987  H   LYS A 160      -6.150  36.238  15.314  1.00  0.00           H  
ATOM   1988  HA  LYS A 160      -4.322  34.060  15.811  1.00  0.00           H  
ATOM   1989  HB3 LYS A 160      -6.170  32.598  15.041  1.00  0.00           H  
ATOM   1990  HB2 LYS A 160      -7.064  33.972  14.519  1.00  0.00           H  
ATOM   1991  HG2 LYS A 160      -7.776  33.067  16.769  1.00  0.00           H  
ATOM   1992  HG3 LYS A 160      -7.399  34.771  16.779  1.00  0.00           H  
ATOM   1993  HD3 LYS A 160      -6.247  34.105  18.669  1.00  0.00           H  
ATOM   1994  HD2 LYS A 160      -4.975  33.943  17.477  1.00  0.00           H  
ATOM   1995  HE3 LYS A 160      -5.410  31.540  17.271  1.00  0.00           H  
ATOM   1996  HE2 LYS A 160      -6.788  31.663  18.342  1.00  0.00           H  
ATOM   1997  HZ1 LYS A 160      -3.945  32.012  19.039  1.00  0.00           H  
ATOM   1998  HZ2 LYS A 160      -5.150  32.510  20.048  1.00  0.00           H  
ATOM   1999  HZ3 LYS A 160      -5.015  30.916  19.649  1.00  0.00           H  
ATOM   2000  N   ILE A 161      -4.895  34.847  12.658  1.00 26.51           N  
ANISOU 2000  N   ILE A 161     1619   3979   4473    251    287   1948
ATOM   2001  CA  ILE A 161      -4.399  34.614  11.299  1.00 31.69           C  
ANISOU 2001  CA  ILE A 161     2404   4850   4789    376    370   2576
ATOM   2002  C   ILE A 161      -2.977  35.147  11.099  1.00 36.05           C  
ANISOU 2002  C   ILE A 161     4044   4591   5062   -601     89   2691
ATOM   2003  O   ILE A 161      -2.309  34.812  10.116  1.00 36.65           O  
ANISOU 2003  O   ILE A 161     2820   6044   5063    998   1284   2597
ATOM   2004  CB  ILE A 161      -5.337  35.198  10.220  1.00 29.73           C  
ANISOU 2004  CB  ILE A 161     3498   3329   4468    -33   1396   1743
ATOM   2005  CG1 ILE A 161      -5.393  36.722  10.326  1.00 29.20           C  
ANISOU 2005  CG1 ILE A 161     2690   3831   4575  -1076    562   1393
ATOM   2006  CG2 ILE A 161      -6.732  34.567  10.317  1.00 25.62           C  
ANISOU 2006  CG2 ILE A 161     2959   2825   3951    -19   1146   1364
ATOM   2007  CD1 ILE A 161      -5.770  37.403   9.031  1.00 40.97           C  
ANISOU 2007  CD1 ILE A 161     6298   3816   5454   1258   -931   2135
ATOM   2008  H   ILE A 161      -5.600  35.554  12.810  1.00  0.00           H  
ATOM   2009  HA  ILE A 161      -4.364  33.535  11.148  1.00  0.00           H  
ATOM   2010  HB  ILE A 161      -4.923  34.945   9.244  1.00  0.00           H  
ATOM   2011 HG13 ILE A 161      -4.427  37.097  10.664  1.00  0.00           H  
ATOM   2012 HG12 ILE A 161      -6.103  37.005  11.103  1.00  0.00           H  
ATOM   2013 HG21 ILE A 161      -7.378  34.992   9.548  1.00  0.00           H  
ATOM   2014 HG22 ILE A 161      -6.655  33.490  10.171  1.00  0.00           H  
ATOM   2015 HG23 ILE A 161      -7.156  34.771  11.300  1.00  0.00           H  
ATOM   2016 HD11 ILE A 161      -5.790  38.483   9.180  1.00  0.00           H  
ATOM   2017 HD12 ILE A 161      -5.037  37.156   8.263  1.00  0.00           H  
ATOM   2018 HD13 ILE A 161      -6.756  37.062   8.714  1.00  0.00           H  
ATOM   2019  N   ASN A 162      -2.513  35.968  12.038  1.00 25.75           N  
ANISOU 2019  N   ASN A 162     1475   3547   4762   -365    402    917
ATOM   2020  CA  ASN A 162      -1.129  36.440  12.020  1.00 33.13           C  
ANISOU 2020  CA  ASN A 162     1978   5248   5362    -96    850   1342
ATOM   2021  C   ASN A 162      -0.178  35.302  12.379  1.00 35.54           C  
ANISOU 2021  C   ASN A 162     2363   3868   7273    331    302   2542
ATOM   2022  O   ASN A 162       1.040  35.419  12.226  1.00 44.27           O  
ANISOU 2022  O   ASN A 162     2589   5468   8762    221    757   2173
ATOM   2023  CB  ASN A 162      -0.947  37.620  12.984  1.00 32.78           C  
ANISOU 2023  CB  ASN A 162     1864   4516   6076   -776   -193    103
ATOM   2024  CG  ASN A 162       0.393  38.317  12.816  1.00 62.79           C  
ANISOU 2024  CG  ASN A 162     8944   6174   8741    387     55     27
ATOM   2025  OD1 ASN A 162       0.586  39.092  11.880  1.00 81.39           O  
ANISOU 2025  OD1 ASN A 162    13203   7534  10189    887   -430    -53
ATOM   2026  ND2 ASN A 162       1.321  38.049  13.728  1.00 73.09           N  
ANISOU 2026  ND2 ASN A 162    10284   7831   9656   -312   -477   -582
ATOM   2027  H   ASN A 162      -3.120  36.278  12.783  1.00  0.00           H  
ATOM   2028  HA  ASN A 162      -0.894  36.780  11.011  1.00  0.00           H  
ATOM   2029  HB3 ASN A 162      -1.046  37.267  14.011  1.00  0.00           H  
ATOM   2030  HB2 ASN A 162      -1.751  38.340  12.831  1.00  0.00           H  
ATOM   2031 HD21 ASN A 162       2.230  38.484  13.666  1.00  0.00           H  
ATOM   2032 HD22 ASN A 162       1.117  37.410  14.483  1.00  0.00           H  
ATOM   2033  N   GLU A 163      -0.745  34.195  12.850  1.00 37.74           N  
ANISOU 2033  N   GLU A 163     2617   4628   7095    210    179   3187
ATOM   2034  CA  GLU A 163       0.041  33.022  13.204  1.00 31.47           C  
ANISOU 2034  CA  GLU A 163     2348   3185   6425    817    115   1243
ATOM   2035  C   GLU A 163      -0.205  31.858  12.240  1.00 35.76           C  
ANISOU 2035  C   GLU A 163     2495   4506   6585    660   -182   2123
ATOM   2036  O   GLU A 163       0.131  30.710  12.540  1.00 40.37           O  
ANISOU 2036  O   GLU A 163     2732   5218   7388   1151    456   2235
ATOM   2037  CB  GLU A 163      -0.252  32.600  14.643  1.00 33.72           C  
ATOM   2038  CG  GLU A 163       0.062  33.706  15.687  1.00  0.00           C  
ATOM   2039  CD  GLU A 163       1.502  34.219  15.649  1.00  0.00           C  
ATOM   2040  OE1 GLU A 163       2.414  33.372  15.757  1.00  0.00           O  
ATOM   2041  OE2 GLU A 163       1.677  35.447  15.500  1.00  0.00           O1-
ATOM   2042  H   GLU A 163      -1.747  34.153  12.971  1.00  0.00           H  
ATOM   2043  HA  GLU A 163       1.095  33.293  13.141  1.00  0.00           H  
ATOM   2044  HB2 GLU A 163      -1.306  32.369  14.736  1.00  0.00           H  
ATOM   2045  HB3 GLU A 163       0.294  31.691  14.903  1.00  0.00           H  
ATOM   2046  HG2 GLU A 163      -0.621  34.549  15.560  1.00  0.00           H  
ATOM   2047  HG3 GLU A 163      -0.114  33.327  16.690  1.00  0.00           H  
ATOM   2048  N   LEU A 164      -0.787  32.173  11.085  1.00 30.45           N  
ANISOU 2048  N   LEU A 164     2171   3678   5721    202   1123  -1014
ATOM   2049  CA  LEU A 164      -1.020  31.215  10.009  1.00 31.60           C  
ANISOU 2049  CA  LEU A 164     1620   5078   5307    757    523   -160
ATOM   2050  C   LEU A 164       0.323  30.647   9.552  1.00 48.71           C  
ANISOU 2050  C   LEU A 164     4643   5881   7981    457   1321   -362
ATOM   2051  O   LEU A 164       1.337  31.348   9.606  1.00 51.75           O  
ANISOU 2051  O   LEU A 164     2878   7339   9446   1012    -26   -718
ATOM   2052  CB  LEU A 164      -1.700  31.948   8.848  1.00 40.25           C  
ANISOU 2052  CB  LEU A 164     3470   5239   6585   -677    -32    422
ATOM   2053  CG  LEU A 164      -2.466  31.238   7.731  1.00 55.07           C  
ANISOU 2053  CG  LEU A 164     5732   6308   8884    229   -227   2045
ATOM   2054  CD1 LEU A 164      -3.599  30.414   8.292  1.00 54.61           C  
ANISOU 2054  CD1 LEU A 164     5721   6027   9001   2333   2155   3512
ATOM   2055  CD2 LEU A 164      -3.011  32.261   6.748  1.00 49.78           C  
ANISOU 2055  CD2 LEU A 164     4674   5229   9012   1795  -1806   1046
ATOM   2056  H   LEU A 164      -1.095  33.120  10.916  1.00  0.00           H  
ATOM   2057  HA  LEU A 164      -1.661  30.408  10.364  1.00  0.00           H  
ATOM   2058  HB3 LEU A 164      -0.977  32.626   8.395  1.00  0.00           H  
ATOM   2059  HB2 LEU A 164      -2.334  32.734   9.258  1.00  0.00           H  
ATOM   2060  HG  LEU A 164      -1.780  30.576   7.203  1.00  0.00           H  
ATOM   2061 HD11 LEU A 164      -4.128  29.920   7.477  1.00  0.00           H  
ATOM   2062 HD12 LEU A 164      -3.200  29.663   8.974  1.00  0.00           H  
ATOM   2063 HD13 LEU A 164      -4.289  31.063   8.831  1.00  0.00           H  
ATOM   2064 HD21 LEU A 164      -3.556  31.749   5.955  1.00  0.00           H  
ATOM   2065 HD22 LEU A 164      -3.684  32.943   7.268  1.00  0.00           H  
ATOM   2066 HD23 LEU A 164      -2.185  32.826   6.315  1.00  0.00           H  
ATOM   2067  N   PRO A 165       0.346  29.372   9.123  1.00 42.48           N  
ANISOU 2067  N   PRO A 165     3521   4560   8061     99   2539    -15
ATOM   2068  CA  PRO A 165       1.579  28.830   8.535  1.00 41.38           C  
ANISOU 2068  CA  PRO A 165     4356   4157   7209   -537   2828  -1614
ATOM   2069  C   PRO A 165       2.012  29.696   7.354  1.00 48.20           C  
ANISOU 2069  C   PRO A 165     4393   6829   7093   -879   2964   -754
ATOM   2070  O   PRO A 165       1.167  30.090   6.550  1.00 46.76           O  
ANISOU 2070  O   PRO A 165     3638   7080   7047  -1347   2362   -401
ATOM   2071  CB  PRO A 165       1.159  27.440   8.051  1.00 44.88           C  
ANISOU 2071  CB  PRO A 165     6569   3059   7424   1391   2273    130
ATOM   2072  CG  PRO A 165      -0.012  27.077   8.907  1.00 53.25           C  
ANISOU 2072  CG  PRO A 165     8043   4148   8044  -1054   2056   1013
ATOM   2073  CD  PRO A 165      -0.730  28.366   9.191  1.00 47.59           C  
ANISOU 2073  CD  PRO A 165     6492   3202   8386   -554   2818    725
ATOM   2074  HA  PRO A 165       2.371  28.762   9.281  1.00  0.00           H  
ATOM   2075  HB3 PRO A 165       1.970  26.735   8.231  1.00  0.00           H  
ATOM   2076  HB2 PRO A 165       0.841  27.501   7.010  1.00  0.00           H  
ATOM   2077  HG3 PRO A 165       0.344  26.647   9.843  1.00  0.00           H  
ATOM   2078  HG2 PRO A 165      -0.672  26.409   8.353  1.00  0.00           H  
ATOM   2079  HD2 PRO A 165      -1.452  28.558   8.398  1.00  0.00           H  
ATOM   2080  HD3 PRO A 165      -1.133  28.338  10.203  1.00  0.00           H  
ATOM   2081  N   THR A 166       3.305  29.995   7.262  1.00 47.48           N  
ANISOU 2081  N   THR A 166     4756   6462   6822  -1038   1526   1021
ATOM   2082  CA  THR A 166       3.808  30.949   6.274  1.00 49.97           C  
ANISOU 2082  CA  THR A 166     4257   7307   7421   1084   2046    287
ATOM   2083  C   THR A 166       3.712  30.462   4.827  1.00 54.31           C  
ANISOU 2083  C   THR A 166     4769   7662   8206    866   3240   1317
ATOM   2084  O   THR A 166       3.593  31.270   3.901  1.00 64.94           O  
ANISOU 2084  O   THR A 166     6250   8253  10170    -59   3413   1099
ATOM   2085  CB  THR A 166       5.257  31.378   6.585  1.00 50.74           C  
ANISOU 2085  CB  THR A 166     4652   6671   7956   -560   1248    732
ATOM   2086  OG1 THR A 166       6.065  30.218   6.809  1.00 64.18           O  
ANISOU 2086  OG1 THR A 166     6306   9151   8930  -1433    234   1328
ATOM   2087  CG2 THR A 166       5.297  32.261   7.826  1.00 49.11           C  
ANISOU 2087  CG2 THR A 166     6562   3971   8128    379    241    243
ATOM   2088  H   THR A 166       3.970  29.559   7.885  1.00  0.00           H  
ATOM   2089  HA  THR A 166       3.188  31.843   6.351  1.00  0.00           H  
ATOM   2090  HB  THR A 166       5.656  31.934   5.737  1.00  0.00           H  
ATOM   2091  HG1 THR A 166       6.970  30.403   6.549  1.00  0.00           H  
ATOM   2092 HG21 THR A 166       6.327  32.554   8.031  1.00  0.00           H  
ATOM   2093 HG22 THR A 166       4.692  33.152   7.658  1.00  0.00           H  
ATOM   2094 HG23 THR A 166       4.901  31.709   8.678  1.00  0.00           H  
ATOM   2095  N   GLU A 167       3.756  29.146   4.633  1.00 40.96           N  
ANISOU 2095  N   GLU A 167     3170   5725   6668    687   2227    431
ATOM   2096  CA  GLU A 167       3.691  28.568   3.290  1.00 38.58           C  
ANISOU 2096  CA  GLU A 167     2562   5750   6347  -1387    444    251
ATOM   2097  C   GLU A 167       2.511  27.607   3.126  1.00 40.82           C  
ANISOU 2097  C   GLU A 167     2708   6170   6632  -1170    610   1626
ATOM   2098  O   GLU A 167       2.376  26.648   3.889  1.00 59.52           O  
ANISOU 2098  O   GLU A 167     5470   9495   7651  -2513   1531   2485
ATOM   2099  CB  GLU A 167       5.002  27.850   2.952  1.00 37.49           C  
ATOM   2100  CG  GLU A 167       5.084  27.247   1.531  1.00  0.00           C  
ATOM   2101  CD  GLU A 167       6.418  26.550   1.284  1.00  0.00           C  
ATOM   2102  OE1 GLU A 167       7.451  27.252   1.323  1.00  0.00           O  
ATOM   2103  OE2 GLU A 167       6.394  25.322   1.061  1.00  0.00           O1-
ATOM   2104  H   GLU A 167       3.836  28.522   5.423  1.00  0.00           H  
ATOM   2105  HA  GLU A 167       3.561  29.384   2.579  1.00  0.00           H  
ATOM   2106  HB2 GLU A 167       5.824  28.555   3.083  1.00  0.00           H  
ATOM   2107  HB3 GLU A 167       5.177  27.058   3.683  1.00  0.00           H  
ATOM   2108  HG2 GLU A 167       4.286  26.523   1.360  1.00  0.00           H  
ATOM   2109  HG3 GLU A 167       4.959  28.029   0.782  1.00  0.00           H  
ATOM   2110  N   GLU A 168       1.668  27.866   2.127  1.00 37.89           N  
ANISOU 2110  N   GLU A 168     2974   4600   6822  -1560    880    622
ATOM   2111  CA  GLU A 168       0.490  27.030   1.862  1.00 44.56           C  
ANISOU 2111  CA  GLU A 168     3937   5956   7039  -2247   1422    805
ATOM   2112  C   GLU A 168       0.876  25.762   1.099  1.00 46.74           C  
ANISOU 2112  C   GLU A 168     4587   6813   6360    222   2587  -1504
ATOM   2113  O   GLU A 168       1.335  25.829  -0.043  1.00 45.31           O  
ANISOU 2113  O   GLU A 168     4191   6745   6280   1249   1136   -451
ATOM   2114  CB  GLU A 168      -0.590  27.820   1.095  1.00 39.99           C  
ANISOU 2114  CB  GLU A 168     4258   3014   7923   -245   1849   1324
ATOM   2115  CG  GLU A 168      -1.851  27.008   0.693  1.00 39.93           C  
ANISOU 2115  CG  GLU A 168     3249   4047   7878   1205   1648    977
ATOM   2116  CD  GLU A 168      -3.089  27.884   0.446  1.00 51.89           C  
ANISOU 2116  CD  GLU A 168     6163   5687   7867   2680   2700    507
ATOM   2117  OE1 GLU A 168      -2.970  28.931  -0.221  1.00 57.76           O  
ANISOU 2117  OE1 GLU A 168     8834   4740   8371   2355   4868   2152
ATOM   2118  OE2 GLU A 168      -4.184  27.557   0.988  1.00 36.38           O1-
ANISOU 2118  OE2 GLU A 168     4764   2899   6161    112   3003   -114
ATOM   2119  H   GLU A 168       1.829  28.659   1.523  1.00  0.00           H  
ATOM   2120  HA  GLU A 168       0.069  26.730   2.821  1.00  0.00           H  
ATOM   2121  HB3 GLU A 168      -0.147  28.262   0.203  1.00  0.00           H  
ATOM   2122  HB2 GLU A 168      -0.892  28.685   1.686  1.00  0.00           H  
ATOM   2123  HG3 GLU A 168      -2.074  26.278   1.471  1.00  0.00           H  
ATOM   2124  HG2 GLU A 168      -1.636  26.425  -0.203  1.00  0.00           H  
ATOM   2125  N   THR A 169       0.692  24.610   1.739  1.00 41.62           N  
ANISOU 2125  N   THR A 169     4827   5227   5760  -1073   1512  -1754
ATOM   2126  CA  THR A 169       1.052  23.323   1.148  1.00 36.47           C  
ANISOU 2126  CA  THR A 169     3106   5001   5752  -1099   1960   -642
ATOM   2127  C   THR A 169      -0.180  22.428   1.038  1.00 38.83           C  
ANISOU 2127  C   THR A 169     5061   4849   4842   -661   2712   -411
ATOM   2128  O   THR A 169      -0.964  22.336   1.981  1.00 39.65           O  
ANISOU 2128  O   THR A 169     4064   5162   5838     26   2564  -1344
ATOM   2129  CB  THR A 169       2.093  22.592   2.011  1.00 51.03           C  
ANISOU 2129  CB  THR A 169     5169   7264   6957    308   1904   1276
ATOM   2130  OG1 THR A 169       1.451  22.043   3.169  1.00 63.03           O  
ANISOU 2130  OG1 THR A 169     5899  10732   7316    626   1177   2724
ATOM   2131  CG2 THR A 169       3.195  23.551   2.450  1.00 47.91           C  
ANISOU 2131  CG2 THR A 169     5066   5379   7759   1630   1763   1426
ATOM   2132  H   THR A 169       0.291  24.606   2.666  1.00  0.00           H  
ATOM   2133  HA  THR A 169       1.464  23.489   0.153  1.00  0.00           H  
ATOM   2134  HB  THR A 169       2.534  21.783   1.430  1.00  0.00           H  
ATOM   2135  HG1 THR A 169       0.674  21.548   2.900  1.00  0.00           H  
ATOM   2136 HG21 THR A 169       3.922  23.015   3.060  1.00  0.00           H  
ATOM   2137 HG22 THR A 169       3.691  23.962   1.571  1.00  0.00           H  
ATOM   2138 HG23 THR A 169       2.760  24.362   3.033  1.00  0.00           H  
ATOM   2139  N   GLU A 170      -0.351  21.767  -0.103  1.00 38.06           N  
ANISOU 2139  N   GLU A 170     4256   4377   5828   1155   2553    -75
ATOM   2140  CA  GLU A 170      -1.508  20.896  -0.300  1.00 41.26           C  
ANISOU 2140  CA  GLU A 170     5284   4714   5681  -1216   2701   -491
ATOM   2141  C   GLU A 170      -1.462  19.643   0.574  1.00 45.74           C  
ANISOU 2141  C   GLU A 170     6078   4914   6386   1551   2405   -930
ATOM   2142  O   GLU A 170      -0.399  19.054   0.791  1.00 50.43           O  
ANISOU 2142  O   GLU A 170     4608   6840   7712   2960   1020   -895
ATOM   2143  CB  GLU A 170      -1.672  20.502  -1.777  1.00 40.18           C  
ANISOU 2143  CB  GLU A 170     5047   4705   5515   -409   1593  -1565
ATOM   2144  CG  GLU A 170      -2.900  19.621  -2.041  1.00 45.43           C  
ANISOU 2144  CG  GLU A 170     5171   6297   5794    678   1374  -1596
ATOM   2145  CD  GLU A 170      -3.268  19.505  -3.510  1.00 56.38           C  
ANISOU 2145  CD  GLU A 170     5745   8073   7605    757   1224  -1151
ATOM   2146  OE1 GLU A 170      -2.439  19.862  -4.374  1.00 51.36           O  
ANISOU 2146  OE1 GLU A 170     4200   7852   7464   -103   2483  -2149
ATOM   2147  OE2 GLU A 170      -4.398  19.055  -3.799  1.00 55.60           O1-
ANISOU 2147  OE2 GLU A 170     6360   7021   7745   2806   2073  -1758
ATOM   2148  H   GLU A 170       0.324  21.863  -0.848  1.00  0.00           H  
ATOM   2149  HA  GLU A 170      -2.395  21.461  -0.013  1.00  0.00           H  
ATOM   2150  HB3 GLU A 170      -0.775  19.983  -2.115  1.00  0.00           H  
ATOM   2151  HB2 GLU A 170      -1.735  21.403  -2.387  1.00  0.00           H  
ATOM   2152  HG3 GLU A 170      -3.752  20.012  -1.485  1.00  0.00           H  
ATOM   2153  HG2 GLU A 170      -2.725  18.626  -1.632  1.00  0.00           H  
ATOM   2154  N   ILE A 171      -2.632  19.256   1.079  1.00 38.04           N  
ANISOU 2154  N   ILE A 171     6467   2564   5422    341   3421     84
ATOM   2155  CA  ILE A 171      -2.814  18.001   1.796  1.00 28.13           C  
ANISOU 2155  CA  ILE A 171     3441   2612   4636    366   2221   -173
ATOM   2156  C   ILE A 171      -3.765  17.105   1.000  1.00 34.75           C  
ANISOU 2156  C   ILE A 171     4597   2776   5831   1508   1096   -516
ATOM   2157  O   ILE A 171      -4.859  17.536   0.628  1.00 42.16           O  
ANISOU 2157  O   ILE A 171     2497   6754   6769    318   1568    220
ATOM   2158  CB  ILE A 171      -3.416  18.247   3.193  1.00 38.43           C  
ANISOU 2158  CB  ILE A 171     5130   4668   4804    196   2868    592
ATOM   2159  CG1 ILE A 171      -2.391  18.931   4.103  1.00 47.75           C  
ANISOU 2159  CG1 ILE A 171     7069   5272   5800     64   2701    540
ATOM   2160  CG2 ILE A 171      -3.895  16.940   3.806  1.00 44.79           C  
ANISOU 2160  CG2 ILE A 171     5524   5678   5816   1751   3099    894
ATOM   2161  CD1 ILE A 171      -2.984  19.526   5.368  1.00 37.49           C  
ANISOU 2161  CD1 ILE A 171     4915   3330   5998   2089   1066    428
ATOM   2162  H   ILE A 171      -3.447  19.843   0.973  1.00  0.00           H  
ATOM   2163  HA  ILE A 171      -1.851  17.502   1.901  1.00  0.00           H  
ATOM   2164  HB  ILE A 171      -4.274  18.910   3.085  1.00  0.00           H  
ATOM   2165 HG13 ILE A 171      -1.875  19.712   3.544  1.00  0.00           H  
ATOM   2166 HG12 ILE A 171      -1.612  18.217   4.370  1.00  0.00           H  
ATOM   2167 HG21 ILE A 171      -4.317  17.134   4.792  1.00  0.00           H  
ATOM   2168 HG22 ILE A 171      -4.657  16.496   3.166  1.00  0.00           H  
ATOM   2169 HG23 ILE A 171      -3.054  16.252   3.900  1.00  0.00           H  
ATOM   2170 HD11 ILE A 171      -2.193  19.991   5.957  1.00  0.00           H  
ATOM   2171 HD12 ILE A 171      -3.728  20.277   5.103  1.00  0.00           H  
ATOM   2172 HD13 ILE A 171      -3.457  18.738   5.954  1.00  0.00           H  
ATOM   2173  N   MET A 172      -3.352  15.868   0.734  1.00 41.42           N  
ANISOU 2173  N   MET A 172     4696   4087   6953   2485    483   -613
ATOM   2174  CA  MET A 172      -4.202  14.926   0.008  1.00 53.45           C  
ANISOU 2174  CA  MET A 172     7815   4954   7539   2876   1874   -821
ATOM   2175  C   MET A 172      -5.296  14.356   0.910  1.00 63.37           C  
ANISOU 2175  C   MET A 172    10403   4693   8981    841   2908   -514
ATOM   2176  O   MET A 172      -6.472  14.328   0.540  1.00 54.70           O  
ANISOU 2176  O   MET A 172     8829   3302   8653    375   2748  -1110
ATOM   2177  CB  MET A 172      -3.365  13.793  -0.590  1.00 39.06           C  
ATOM   2178  CG  MET A 172      -2.125  14.223  -1.405  1.00  0.00           C  
ATOM   2179  SD  MET A 172      -2.337  15.576  -2.603  1.00  0.00           S  
ATOM   2180  CE  MET A 172      -3.588  14.873  -3.713  1.00  0.00           C  
ATOM   2181  H   MET A 172      -2.437  15.566   1.035  1.00  0.00           H  
ATOM   2182  HA  MET A 172      -4.682  15.463  -0.811  1.00  0.00           H  
ATOM   2183  HB2 MET A 172      -3.016  13.131   0.205  1.00  0.00           H  
ATOM   2184  HB3 MET A 172      -3.996  13.169  -1.225  1.00  0.00           H  
ATOM   2185  HG2 MET A 172      -1.335  14.528  -0.718  1.00  0.00           H  
ATOM   2186  HG3 MET A 172      -1.730  13.358  -1.938  1.00  0.00           H  
ATOM   2187  HE1 MET A 172      -3.792  15.566  -4.529  1.00  0.00           H  
ATOM   2188  HE2 MET A 172      -3.240  13.931  -4.138  1.00  0.00           H  
ATOM   2189  HE3 MET A 172      -4.522  14.693  -3.182  1.00  0.00           H  
ATOM   2190  N   NMA A 172A     -4.952  13.868   2.154  1.00  0.00           N  
ATOM   2191  CA  NMA A 172A     -5.978  13.321   3.030  1.00  0.00           C  
ATOM   2192  H   NMA A 172A     -3.990  13.891   2.457  1.00  0.00           H  
ATOM   2193 1HA  NMA A 172A     -6.962  13.387   2.515  1.00  0.00           H  
ATOM   2194 2HA  NMA A 172A     -5.746  12.257   3.263  1.00  0.00           H  
ATOM   2195 3HA  NMA A 172A     -6.011  13.900   3.980  1.00  0.00           H  
TER    2196      NMA A 172A
ATOM   2197  CH3 ACE B  42     -21.126  39.483  35.732  1.00  0.00           C  
ATOM   2198  C   ACE B  42     -21.401  38.034  35.329  1.00  0.00           C  
ATOM   2199  O   ACE B  42     -22.197  37.794  34.424  1.00  0.00           O  
ATOM   2200 1H   ACE B  42     -21.734  40.166  35.099  1.00  0.00           H  
ATOM   2201 2H   ACE B  42     -21.393  39.629  36.803  1.00  0.00           H  
ATOM   2202 3H   ACE B  42     -20.045  39.709  35.595  1.00  0.00           H  
ATOM   2203  N   MET B  43     -20.759  36.998  35.976  1.00 58.43           N  
ANISOU 2203  N   MET B  43     6187   6980   9035   2712   1520    243
ATOM   2204  CA  MET B  43     -21.026  35.617  35.586  1.00 64.89           C  
ANISOU 2204  CA  MET B  43     7523   8192   8942   3074   -612    245
ATOM   2205  C   MET B  43     -22.494  35.247  35.757  1.00 50.10           C  
ANISOU 2205  C   MET B  43     5591   6836   6610   3512     44     24
ATOM   2206  O   MET B  43     -23.193  35.821  36.592  1.00 59.17           O  
ANISOU 2206  O   MET B  43     7428   8613   6440   4346    568    485
ATOM   2207  CB  MET B  43     -20.138  34.652  36.376  1.00 79.86           C  
ANISOU 2207  CB  MET B  43    10491   8998  10853   1942  -2057   -896
ATOM   2208  CG  MET B  43     -18.659  34.766  36.039  1.00 96.57           C  
ANISOU 2208  CG  MET B  43    13030  10820  12844    337  -2776  -1042
ATOM   2209  SD  MET B  43     -18.358  34.757  34.260  1.00108.86           S  
ANISOU 2209  SD  MET B  43    14458  12849  14056    -74  -3074   -931
ATOM   2210  CE  MET B  43     -17.940  36.477  33.966  1.00 91.72           C  
ANISOU 2210  CE  MET B  43    11575  10086  13190   1790  -5224  -2260
ATOM   2211  H1  MET B  43     -20.104  37.195  36.719  1.00  0.00           H  
ATOM   2212  HA  MET B  43     -20.776  35.513  34.530  1.00  0.00           H  
ATOM   2213  HB3 MET B  43     -20.471  33.629  36.201  1.00  0.00           H  
ATOM   2214  HB2 MET B  43     -20.280  34.822  37.443  1.00  0.00           H  
ATOM   2215  HG3 MET B  43     -18.117  33.942  36.502  1.00  0.00           H  
ATOM   2216  HG2 MET B  43     -18.259  35.684  36.470  1.00  0.00           H  
ATOM   2217  HE1 MET B  43     -17.728  36.624  32.907  1.00  0.00           H  
ATOM   2218  HE2 MET B  43     -18.777  37.110  34.260  1.00  0.00           H  
ATOM   2219  HE3 MET B  43     -17.060  36.743  34.552  1.00  0.00           H  
ATOM   2220  N   ASN B  44     -22.956  34.289  34.958  1.00 37.33           N  
ANISOU 2220  N   ASN B  44     5397   5041   3746   2555   -810   -478
ATOM   2221  CA  ASN B  44     -24.344  33.851  35.008  1.00 28.55           C  
ANISOU 2221  CA  ASN B  44     4505   3617   2727    636    255  -1547
ATOM   2222  C   ASN B  44     -24.630  32.945  36.197  1.00 25.06           C  
ANISOU 2222  C   ASN B  44     3572   3747   2204  -1839    376    196
ATOM   2223  O   ASN B  44     -23.899  31.988  36.440  1.00 30.39           O  
ANISOU 2223  O   ASN B  44     4682   3655   3211  -2039    793   -445
ATOM   2224  CB  ASN B  44     -24.723  33.119  33.716  1.00 24.87           C  
ANISOU 2224  CB  ASN B  44     3453   3750   2249   1371   -421   -875
ATOM   2225  CG  ASN B  44     -24.607  33.999  32.487  1.00 23.36           C  
ANISOU 2225  CG  ASN B  44     3896   2749   2228   1307   -161   -960
ATOM   2226  OD1 ASN B  44     -25.002  35.162  32.505  1.00 24.42           O  
ANISOU 2226  OD1 ASN B  44     4834   2550   1892    151  -1041   -637
ATOM   2227  ND2 ASN B  44     -24.066  33.444  31.409  1.00 24.14           N  
ANISOU 2227  ND2 ASN B  44     3450   3341   2383    202    286   -809
ATOM   2228  H   ASN B  44     -22.339  33.844  34.294  1.00  0.00           H  
ATOM   2229  HA  ASN B  44     -24.976  34.735  35.095  1.00  0.00           H  
ATOM   2230  HB3 ASN B  44     -25.743  32.744  33.798  1.00  0.00           H  
ATOM   2231  HB2 ASN B  44     -24.086  32.243  33.596  1.00  0.00           H  
ATOM   2232 HD21 ASN B  44     -23.963  33.983  30.561  1.00  0.00           H  
ATOM   2233 HD22 ASN B  44     -23.757  32.483  31.437  1.00  0.00           H  
ATOM   2234  N   PRO B  45     -25.710  33.233  36.935  1.00 24.56           N  
ANISOU 2234  N   PRO B  45     4253   2997   2081   -486  -1121   -290
ATOM   2235  CA  PRO B  45     -26.154  32.298  37.969  1.00 26.71           C  
ANISOU 2235  CA  PRO B  45     2964   4085   3099   -774   -240  -1717
ATOM   2236  C   PRO B  45     -26.724  31.065  37.286  1.00 27.26           C  
ANISOU 2236  C   PRO B  45     3422   3584   3351    381    851  -1739
ATOM   2237  O   PRO B  45     -26.963  31.105  36.075  1.00 25.62           O  
ANISOU 2237  O   PRO B  45     2731   2967   4035   -176    628  -1475
ATOM   2238  CB  PRO B  45     -27.276  33.070  38.669  1.00 37.65           C  
ANISOU 2238  CB  PRO B  45     6020   5114   3172  -1374    424  -1294
ATOM   2239  CG  PRO B  45     -27.833  33.953  37.608  1.00 28.02           C  
ANISOU 2239  CG  PRO B  45     5926   2065   2657   -234    371   -630
ATOM   2240  CD  PRO B  45     -26.641  34.362  36.771  1.00 25.50           C  
ANISOU 2240  CD  PRO B  45     5424   2251   2015    785     67   -598
ATOM   2241  HA  PRO B  45     -25.348  32.043  38.657  1.00  0.00           H  
ATOM   2242  HB3 PRO B  45     -26.851  33.684  39.463  1.00  0.00           H  
ATOM   2243  HB2 PRO B  45     -28.045  32.371  38.997  1.00  0.00           H  
ATOM   2244  HG3 PRO B  45     -28.272  34.838  38.068  1.00  0.00           H  
ATOM   2245  HG2 PRO B  45     -28.529  33.383  36.992  1.00  0.00           H  
ATOM   2246  HD2 PRO B  45     -26.942  34.431  35.726  1.00  0.00           H  
ATOM   2247  HD3 PRO B  45     -26.195  35.261  37.196  1.00  0.00           H  
ATOM   2248  N   PRO B  46     -26.925  29.972  38.034  1.00 24.41           N  
ANISOU 2248  N   PRO B  46     2500   4568   2207   -181     86  -1122
ATOM   2249  CA  PRO B  46     -27.692  28.897  37.400  1.00 23.60           C  
ANISOU 2249  CA  PRO B  46     2044   2343   4581    136  -1162   -967
ATOM   2250  C   PRO B  46     -29.089  29.405  37.031  1.00 28.83           C  
ANISOU 2250  C   PRO B  46     4070   3014   3871   -798    816  -1585
ATOM   2251  O   PRO B  46     -29.583  30.358  37.646  1.00 24.36           O  
ANISOU 2251  O   PRO B  46     2315   3319   3623    -97    -33  -1421
ATOM   2252  CB  PRO B  46     -27.766  27.818  38.490  1.00 30.99           C  
ANISOU 2252  CB  PRO B  46     3652   3442   4682   -726    250  -2119
ATOM   2253  CG  PRO B  46     -27.420  28.517  39.773  1.00 38.95           C  
ANISOU 2253  CG  PRO B  46     6733   3913   4151  -1077   1899  -1419
ATOM   2254  CD  PRO B  46     -26.496  29.632  39.401  1.00 31.43           C  
ANISOU 2254  CD  PRO B  46     4566   5073   2301   -857   1236   -625
ATOM   2255  HA  PRO B  46     -27.173  28.520  36.519  1.00  0.00           H  
ATOM   2256  HB3 PRO B  46     -27.023  27.047  38.287  1.00  0.00           H  
ATOM   2257  HB2 PRO B  46     -28.784  27.434  38.550  1.00  0.00           H  
ATOM   2258  HG3 PRO B  46     -26.902  27.823  40.435  1.00  0.00           H  
ATOM   2259  HG2 PRO B  46     -28.326  28.930  40.216  1.00  0.00           H  
ATOM   2260  HD2 PRO B  46     -26.678  30.483  40.057  1.00  0.00           H  
ATOM   2261  HD3 PRO B  46     -25.473  29.257  39.374  1.00  0.00           H  
ATOM   2262  N   PRO B  47     -29.711  28.800  36.011  1.00 23.64           N  
ANISOU 2262  N   PRO B  47     2013   3436   3535   -818   1016  -1906
ATOM   2263  CA  PRO B  47     -31.055  29.216  35.597  1.00 21.48           C  
ANISOU 2263  CA  PRO B  47     2138   2309   3714   -762   1294  -1394
ATOM   2264  C   PRO B  47     -32.082  28.935  36.689  1.00 17.65           C  
ANISOU 2264  C   PRO B  47     2132   1487   3086   -457    449   -994
ATOM   2265  O   PRO B  47     -31.837  28.077  37.543  1.00 21.74           O  
ANISOU 2265  O   PRO B  47     2197   2196   3868   -648    377  -1231
ATOM   2266  CB  PRO B  47     -31.327  28.342  34.366  1.00 25.70           C  
ANISOU 2266  CB  PRO B  47     4428   2570   2766  -1232   1300   -489
ATOM   2267  CG  PRO B  47     -30.434  27.151  34.531  1.00 29.82           C  
ANISOU 2267  CG  PRO B  47     5660   1938   3733   -941   -373   -267
ATOM   2268  CD  PRO B  47     -29.195  27.689  35.192  1.00 32.60           C  
ANISOU 2268  CD  PRO B  47     5152   3374   3862  -1562   1994   -237
ATOM   2269  HA  PRO B  47     -31.063  30.272  35.326  1.00  0.00           H  
ATOM   2270  HB3 PRO B  47     -31.041  28.886  33.466  1.00  0.00           H  
ATOM   2271  HB2 PRO B  47     -32.368  28.018  34.376  1.00  0.00           H  
ATOM   2272  HG3 PRO B  47     -30.176  26.754  33.549  1.00  0.00           H  
ATOM   2273  HG2 PRO B  47     -30.913  26.430  35.193  1.00  0.00           H  
ATOM   2274  HD2 PRO B  47     -28.776  26.925  35.846  1.00  0.00           H  
ATOM   2275  HD3 PRO B  47     -28.524  28.085  34.430  1.00  0.00           H  
ATOM   2276  N   PRO B  48     -33.223  29.645  36.666  1.00 13.58           N  
ANISOU 2276  N   PRO B  48     1921   1025   2213   -247     13   -725
ATOM   2277  CA  PRO B  48     -34.251  29.410  37.687  1.00 12.72           C  
ANISOU 2277  CA  PRO B  48     1721   1159   1952    -82    129   -796
ATOM   2278  C   PRO B  48     -34.717  27.962  37.651  1.00 10.68           C  
ANISOU 2278  C   PRO B  48     1666   1360   1033   -523     98   -466
ATOM   2279  O   PRO B  48     -34.760  27.333  36.581  1.00 12.63           O  
ANISOU 2279  O   PRO B  48     2564   1272    961   -502    249    -91
ATOM   2280  CB  PRO B  48     -35.382  30.358  37.277  1.00 12.82           C  
ANISOU 2280  CB  PRO B  48     1814    970   2085   -547   -250   -379
ATOM   2281  CG  PRO B  48     -34.708  31.407  36.433  1.00 13.96           C  
ANISOU 2281  CG  PRO B  48     1766   1269   2268   -803   -227   -309
ATOM   2282  CD  PRO B  48     -33.647  30.661  35.686  1.00 15.16           C  
ANISOU 2282  CD  PRO B  48     2242   1430   2089   -613   -381   -718
ATOM   2283  HA  PRO B  48     -33.874  29.667  38.677  1.00  0.00           H  
ATOM   2284  HB3 PRO B  48     -35.802  30.826  38.168  1.00  0.00           H  
ATOM   2285  HB2 PRO B  48     -36.105  29.815  36.669  1.00  0.00           H  
ATOM   2286  HG3 PRO B  48     -34.240  32.147  37.082  1.00  0.00           H  
ATOM   2287  HG2 PRO B  48     -35.428  31.817  35.724  1.00  0.00           H  
ATOM   2288  HD3 PRO B  48     -34.096  30.165  34.825  1.00  0.00           H  
ATOM   2289  HD2 PRO B  48     -32.813  31.332  35.481  1.00  0.00           H  
ATOM   2290  N   GLU B  49     -35.027  27.421  38.824  1.00 12.31           N  
ANISOU 2290  N   GLU B  49     2205   1151   1323   -415    301   -332
ATOM   2291  CA  GLU B  49     -35.434  26.025  38.922  1.00  9.93           C  
ANISOU 2291  CA  GLU B  49     1170   1583   1018   -377     -8   -367
ATOM   2292  C   GLU B  49     -36.741  25.798  38.170  1.00  9.53           C  
ANISOU 2292  C   GLU B  49      807   2048    766   -180    -69    382
ATOM   2293  O   GLU B  49     -37.585  26.697  38.072  1.00 10.99           O  
ANISOU 2293  O   GLU B  49     1576   1342   1256   -426    -38    218
ATOM   2294  CB  GLU B  49     -35.585  25.600  40.385  1.00 11.59           C  
ANISOU 2294  CB  GLU B  49     2194   1543    668   -498    143    -18
ATOM   2295  CG  GLU B  49     -36.721  26.317  41.124  1.00 12.52           C  
ANISOU 2295  CG  GLU B  49     1745   2114    899    -59    660     90
ATOM   2296  CD  GLU B  49     -36.819  25.918  42.585  1.00 14.82           C  
ANISOU 2296  CD  GLU B  49     1128   3056   1447    607    228    139
ATOM   2297  OE1 GLU B  49     -37.919  26.056  43.167  1.00 15.71           O  
ANISOU 2297  OE1 GLU B  49     1984   2454   1529    147    206   -293
ATOM   2298  OE2 GLU B  49     -35.801  25.464  43.150  1.00 17.45           O1-
ANISOU 2298  OE2 GLU B  49     2186   3290   1155   -264    -49    400
ATOM   2299  H   GLU B  49     -34.982  27.979  39.665  1.00  0.00           H  
ATOM   2300  HA  GLU B  49     -34.661  25.408  38.463  1.00  0.00           H  
ATOM   2301  HB2 GLU B  49     -34.646  25.773  40.911  1.00  0.00           H  
ATOM   2302  HB3 GLU B  49     -35.745  24.523  40.434  1.00  0.00           H  
ATOM   2303  HG3 GLU B  49     -37.667  26.105  40.626  1.00  0.00           H  
ATOM   2304  HG2 GLU B  49     -36.576  27.395  41.052  1.00  0.00           H  
ATOM   2305  N   THR B  50     -36.904  24.595  37.630  1.00 10.46           N  
ANISOU 2305  N   THR B  50     1950   1355    671     13   -369    188
ATOM   2306  CA  THR B  50     -38.147  24.214  36.974  1.00 10.43           C  
ANISOU 2306  CA  THR B  50     1936   1435    591   -456    -31     77
ATOM   2307  C   THR B  50     -38.801  23.061  37.722  1.00 11.01           C  
ANISOU 2307  C   THR B  50     2309    992    882   -379    325   -276
ATOM   2308  O   THR B  50     -39.833  22.527  37.297  1.00 12.87           O  
ANISOU 2308  O   THR B  50     2350   1121   1419     88    181    209
ATOM   2309  CB  THR B  50     -37.921  23.812  35.509  1.00 12.95           C  
ANISOU 2309  CB  THR B  50     1847   2398    677   -468     -4    120
ATOM   2310  OG1 THR B  50     -36.941  22.765  35.439  1.00 12.81           O  
ANISOU 2310  OG1 THR B  50     1940   1723   1205   -708    -21    162
ATOM   2311  CG2 THR B  50     -37.455  25.017  34.685  1.00 13.39           C  
ANISOU 2311  CG2 THR B  50     2260   1673   1154    532    -49   -572
ATOM   2312  H   THR B  50     -36.155  23.918  37.669  1.00  0.00           H  
ATOM   2313  HA  THR B  50     -38.824  25.068  36.997  1.00  0.00           H  
ATOM   2314  HB  THR B  50     -38.860  23.444  35.096  1.00  0.00           H  
ATOM   2315  HG1 THR B  50     -36.114  23.075  35.815  1.00  0.00           H  
ATOM   2316 HG21 THR B  50     -37.300  24.712  33.650  1.00  0.00           H  
ATOM   2317 HG22 THR B  50     -38.213  25.799  34.723  1.00  0.00           H  
ATOM   2318 HG23 THR B  50     -36.520  25.398  35.095  1.00  0.00           H  
ATOM   2319  N   SER B  51     -38.173  22.671  38.828  1.00 11.10           N  
ANISOU 2319  N   SER B  51     2062   1441    715   -271    100   -383
ATOM   2320  CA  SER B  51     -38.723  21.679  39.734  1.00 13.40           C  
ANISOU 2320  CA  SER B  51     2751   1528    810   -642    177     85
ATOM   2321  C   SER B  51     -38.079  21.860  41.099  1.00 10.21           C  
ANISOU 2321  C   SER B  51     1572   1473    835   -552    216    -65
ATOM   2322  O   SER B  51     -37.022  22.485  41.223  1.00 14.07           O  
ANISOU 2322  O   SER B  51     1988   2149   1208     66    -90     60
ATOM   2323  CB  SER B  51     -38.452  20.266  39.212  1.00 11.77           C  
ANISOU 2323  CB  SER B  51     1534   2021    918   -650     39    182
ATOM   2324  OG  SER B  51     -37.071  19.963  39.309  1.00 15.83           O  
ANISOU 2324  OG  SER B  51     2633   1885   1499   -979   -293    193
ATOM   2325  H   SER B  51     -37.276  23.069  39.066  1.00  0.00           H  
ATOM   2326  HA  SER B  51     -39.799  21.830  39.821  1.00  0.00           H  
ATOM   2327  HB2 SER B  51     -38.766  20.197  38.171  1.00  0.00           H  
ATOM   2328  HB3 SER B  51     -39.024  19.547  39.798  1.00  0.00           H  
ATOM   2329  HG  SER B  51     -36.795  20.016  40.227  1.00  0.00           H  
ATOM   2330  N   ASN B  52     -38.728  21.311  42.121  1.00 12.66           N  
ANISOU 2330  N   ASN B  52     2264   1756    790   -326    488   -139
ATOM   2331  CA  ASN B  52     -38.203  21.338  43.486  1.00 13.94           C  
ANISOU 2331  CA  ASN B  52     2691   1828    777   -494    126    164
ATOM   2332  C   ASN B  52     -38.923  20.286  44.318  1.00 15.16           C  
ANISOU 2332  C   ASN B  52     2592   2173    995   -547     30   -365
ATOM   2333  O   ASN B  52     -40.144  20.325  44.434  1.00 17.02           O  
ANISOU 2333  O   ASN B  52     2738   2560   1167   -415    243   -654
ATOM   2334  CB  ASN B  52     -38.386  22.731  44.101  1.00 14.79           C  
ANISOU 2334  CB  ASN B  52     2456   1995   1170    -68    174    617
ATOM   2335  CG  ASN B  52     -37.650  22.895  45.417  1.00 19.57           C  
ANISOU 2335  CG  ASN B  52     3460   1836   2139    484    146    735
ATOM   2336  OD1 ASN B  52     -37.742  22.053  46.309  1.00 21.26           O  
ANISOU 2336  OD1 ASN B  52     3365   2984   1731   -659    250    -79
ATOM   2337  ND2 ASN B  52     -36.918  23.992  45.545  1.00 28.68           N  
ANISOU 2337  ND2 ASN B  52     5724   3460   1714   1202    120   -423
ATOM   2338  H   ASN B  52     -39.616  20.855  41.969  1.00  0.00           H  
ATOM   2339  HA  ASN B  52     -37.140  21.100  43.460  1.00  0.00           H  
ATOM   2340  HB3 ASN B  52     -39.448  22.923  44.254  1.00  0.00           H  
ATOM   2341  HB2 ASN B  52     -38.040  23.487  43.396  1.00  0.00           H  
ATOM   2342 HD21 ASN B  52     -36.404  24.159  46.398  1.00  0.00           H  
ATOM   2343 HD22 ASN B  52     -36.874  24.661  44.790  1.00  0.00           H  
ATOM   2344  N   PRO B  53     -38.170  19.345  44.913  1.00 19.00           N  
ANISOU 2344  N   PRO B  53     2975   3042   1203  -1092    537   -248
ATOM   2345  CA  PRO B  53     -38.807  18.233  45.631  1.00 24.38           C  
ANISOU 2345  CA  PRO B  53     4271   2978   2014   -616    843  -1086
ATOM   2346  C   PRO B  53     -39.522  18.691  46.894  1.00 15.79           C  
ANISOU 2346  C   PRO B  53     2206   2458   1338   -716    455   -492
ATOM   2347  O   PRO B  53     -40.311  17.930  47.457  1.00 27.54           O  
ANISOU 2347  O   PRO B  53     4685   3559   2220  -1024   1490   -684
ATOM   2348  CB  PRO B  53     -37.630  17.310  45.979  1.00 24.40           C  
ANISOU 2348  CB  PRO B  53     3548   3163   2560  -1504   1116  -1369
ATOM   2349  CG  PRO B  53     -36.423  18.176  45.942  1.00 22.69           C  
ANISOU 2349  CG  PRO B  53     3066   3393   2163  -1780    776  -1056
ATOM   2350  CD  PRO B  53     -36.700  19.241  44.911  1.00 21.10           C  
ANISOU 2350  CD  PRO B  53     3129   3406   1480  -1798    313   -525
ATOM   2351  HA  PRO B  53     -39.505  17.715  44.973  1.00  0.00           H  
ATOM   2352  HB3 PRO B  53     -37.542  16.534  45.219  1.00  0.00           H  
ATOM   2353  HB2 PRO B  53     -37.763  16.918  46.987  1.00  0.00           H  
ATOM   2354  HG3 PRO B  53     -35.562  17.585  45.630  1.00  0.00           H  
ATOM   2355  HG2 PRO B  53     -36.282  18.643  46.917  1.00  0.00           H  
ATOM   2356  HD2 PRO B  53     -36.272  20.186  45.245  1.00  0.00           H  
ATOM   2357  HD3 PRO B  53     -36.365  18.892  43.934  1.00  0.00           H  
ATOM   2358  N   ASN B  54     -39.257  19.921  47.323  1.00 18.93           N  
ANISOU 2358  N   ASN B  54     3583   2142   1467  -1283    444   -539
ATOM   2359  CA  ASN B  54     -39.881  20.457  48.526  1.00 18.76           C  
ANISOU 2359  CA  ASN B  54     2631   3303   1194  -1081    444   -151
ATOM   2360  C   ASN B  54     -41.082  21.357  48.245  1.00 17.93           C  
ANISOU 2360  C   ASN B  54     2941   2369   1502  -1243   -233   -394
ATOM   2361  O   ASN B  54     -41.795  21.756  49.164  1.00 24.14           O  
ANISOU 2361  O   ASN B  54     4890   2703   1579  -1692    568   -333
ATOM   2362  CB  ASN B  54     -38.852  21.224  49.356  1.00 26.70           C  
ANISOU 2362  CB  ASN B  54     3805   4753   1586   -586   -179    601
ATOM   2363  CG  ASN B  54     -37.659  20.373  49.725  1.00 37.39           C  
ANISOU 2363  CG  ASN B  54     4435   5433   4340  -1664  -1228   -110
ATOM   2364  OD1 ASN B  54     -37.922  19.218  50.320  1.00 44.24           O  
ANISOU 2364  OD1 ASN B  54     4697   5874   6238  -1526  -2896   1056
ATOM   2365  ND2 ASN B  54     -36.513  20.742  49.469  1.00 34.97           N  
ANISOU 2365  ND2 ASN B  54     4794   5328   3164  -1459    166  -1896
ATOM   2366  H   ASN B  54     -38.611  20.506  46.812  1.00  0.00           H  
ATOM   2367  HA  ASN B  54     -40.229  19.615  49.124  1.00  0.00           H  
ATOM   2368  HB2 ASN B  54     -39.325  21.598  50.264  1.00  0.00           H  
ATOM   2369  HB3 ASN B  54     -38.515  22.098  48.798  1.00  0.00           H  
ATOM   2370 HD21 ASN B  54     -35.727  20.161  49.723  1.00  0.00           H  
ATOM   2371 HD22 ASN B  54     -36.359  21.626  49.005  1.00  0.00           H  
ATOM   2372  N   LYS B  55     -41.301  21.685  46.977  1.00 14.47           N  
ANISOU 2372  N   LYS B  55     1949   2283   1265   -666    356   -703
ATOM   2373  CA  LYS B  55     -42.397  22.571  46.604  1.00 13.48           C  
ANISOU 2373  CA  LYS B  55     1883   2038   1200   -417    562   -552
ATOM   2374  C   LYS B  55     -43.588  21.774  46.086  1.00 18.37           C  
ANISOU 2374  C   LYS B  55     2922   2232   1826   -764    928   -906
ATOM   2375  O   LYS B  55     -43.471  21.057  45.092  1.00 17.23           O  
ANISOU 2375  O   LYS B  55     2468   2135   1945    -42    315   -668
ATOM   2376  CB  LYS B  55     -41.935  23.572  45.544  1.00 14.38           C  
ANISOU 2376  CB  LYS B  55     2325   2130   1008   -263    490   -551
ATOM   2377  CG  LYS B  55     -42.971  24.642  45.218  1.00 13.63           C  
ANISOU 2377  CG  LYS B  55     1937   1568   1675   -681    302   -799
ATOM   2378  CD  LYS B  55     -42.503  25.530  44.064  1.00 14.21           C  
ANISOU 2378  CD  LYS B  55     1783   1852   1763   -443    502  -1015
ATOM   2379  CE  LYS B  55     -43.443  26.708  43.847  1.00 15.20           C  
ANISOU 2379  CE  LYS B  55     3110   1719    945   -688     -4    -65
ATOM   2380  NZ  LYS B  55     -44.837  26.298  43.488  1.00 15.05           N1+
ANISOU 2380  NZ  LYS B  55     2879   1551   1289   -295   -165    -28
ATOM   2381  H   LYS B  55     -40.703  21.319  46.250  1.00  0.00           H  
ATOM   2382  HA  LYS B  55     -42.710  23.125  47.489  1.00  0.00           H  
ATOM   2383  HB3 LYS B  55     -41.669  23.037  44.633  1.00  0.00           H  
ATOM   2384  HB2 LYS B  55     -41.013  24.050  45.876  1.00  0.00           H  
ATOM   2385  HG3 LYS B  55     -43.148  25.257  46.100  1.00  0.00           H  
ATOM   2386  HG2 LYS B  55     -43.913  24.165  44.949  1.00  0.00           H  
ATOM   2387  HD3 LYS B  55     -42.447  24.938  43.151  1.00  0.00           H  
ATOM   2388  HD2 LYS B  55     -41.500  25.901  44.275  1.00  0.00           H  
ATOM   2389  HE3 LYS B  55     -43.042  27.351  43.064  1.00  0.00           H  
ATOM   2390  HE2 LYS B  55     -43.467  27.322  44.747  1.00  0.00           H  
ATOM   2391  HZ1 LYS B  55     -45.224  25.734  44.231  1.00  0.00           H  
ATOM   2392  HZ2 LYS B  55     -45.408  27.121  43.358  1.00  0.00           H  
ATOM   2393  HZ3 LYS B  55     -44.821  25.762  42.632  1.00  0.00           H  
ATOM   2394  N   PRO B  56     -44.741  21.896  46.764  1.00 19.35           N  
ANISOU 2394  N   PRO B  56     2172   3412   1770   -897    784   -998
ATOM   2395  CA  PRO B  56     -45.958  21.171  46.379  1.00 21.70           C  
ANISOU 2395  CA  PRO B  56     2466   4047   1731    -36    509  -1105
ATOM   2396  C   PRO B  56     -46.354  21.457  44.930  1.00 22.41           C  
ANISOU 2396  C   PRO B  56     2795   3662   2059    164    268  -1464
ATOM   2397  O   PRO B  56     -46.317  22.618  44.510  1.00 19.80           O  
ANISOU 2397  O   PRO B  56     2877   3259   1389   -438    662   -280
ATOM   2398  CB  PRO B  56     -47.018  21.736  47.336  1.00 25.74           C  
ANISOU 2398  CB  PRO B  56     2712   5398   1671    336    592   -189
ATOM   2399  CG  PRO B  56     -46.249  22.259  48.495  1.00 29.39           C  
ANISOU 2399  CG  PRO B  56     4017   4451   2698  -1209    881    943
ATOM   2400  CD  PRO B  56     -44.966  22.774  47.928  1.00 24.93           C  
ANISOU 2400  CD  PRO B  56     3292   3945   2234   -567   1436   -122
ATOM   2401  HA  PRO B  56     -45.832  20.100  46.537  1.00  0.00           H  
ATOM   2402  HB3 PRO B  56     -47.670  20.929  47.670  1.00  0.00           H  
ATOM   2403  HB2 PRO B  56     -47.542  22.558  46.850  1.00  0.00           H  
ATOM   2404  HG3 PRO B  56     -46.037  21.443  49.187  1.00  0.00           H  
ATOM   2405  HG2 PRO B  56     -46.799  23.082  48.952  1.00  0.00           H  
ATOM   2406  HD3 PRO B  56     -45.110  23.798  47.583  1.00  0.00           H  
ATOM   2407  HD2 PRO B  56     -44.166  22.622  48.653  1.00  0.00           H  
ATOM   2408  N   LYS B  57     -46.713  20.411  44.185  1.00 22.11           N  
ANISOU 2408  N   LYS B  57     1455   5027   1917   -207     -2  -1219
ATOM   2409  CA  LYS B  57     -47.117  20.543  42.782  1.00 14.37           C  
ANISOU 2409  CA  LYS B  57      894   2467   2100   -356   -335   -266
ATOM   2410  C   LYS B  57     -48.627  20.571  42.645  1.00 12.72           C  
ANISOU 2410  C   LYS B  57     1703   1806   1324   -324   -534   -250
ATOM   2411  O   LYS B  57     -49.334  20.007  43.473  1.00 16.43           O  
ANISOU 2411  O   LYS B  57     3099   1718   1426    212   1048    -26
ATOM   2412  CB  LYS B  57     -46.632  19.342  41.973  1.00 19.76           C  
ANISOU 2412  CB  LYS B  57     2627   2501   2380   -654   1130   -763
ATOM   2413  CG  LYS B  57     -45.159  19.266  41.688  1.00 27.49           C  
ANISOU 2413  CG  LYS B  57     4363   2374   3706   -934   1739   -255
ATOM   2414  CD  LYS B  57     -44.928  18.028  40.839  1.00 38.47           C  
ANISOU 2414  CD  LYS B  57     5237   3475   5906   -330   2580    934
ATOM   2415  CE  LYS B  57     -43.524  17.937  40.303  1.00 50.07           C  
ANISOU 2415  CE  LYS B  57     7339   4465   7223   -274   1145   1065
ATOM   2416  NZ  LYS B  57     -43.386  16.714  39.468  1.00 60.61           N1+
ANISOU 2416  NZ  LYS B  57     6620   7910   8499  -1116    579    458
ATOM   2417  H   LYS B  57     -46.713  19.483  44.584  1.00  0.00           H  
ATOM   2418  HA  LYS B  57     -46.696  21.458  42.365  1.00  0.00           H  
ATOM   2419  HB3 LYS B  57     -47.182  19.297  41.033  1.00  0.00           H  
ATOM   2420  HB2 LYS B  57     -46.949  18.424  42.468  1.00  0.00           H  
ATOM   2421  HG3 LYS B  57     -44.613  19.169  42.626  1.00  0.00           H  
ATOM   2422  HG2 LYS B  57     -44.851  20.151  41.130  1.00  0.00           H  
ATOM   2423  HD3 LYS B  57     -45.634  18.022  40.008  1.00  0.00           H  
ATOM   2424  HD2 LYS B  57     -45.149  17.138  41.429  1.00  0.00           H  
ATOM   2425  HE3 LYS B  57     -42.820  17.890  41.134  1.00  0.00           H  
ATOM   2426  HE2 LYS B  57     -43.309  18.817  39.697  1.00  0.00           H  
ATOM   2427  HZ1 LYS B  57     -44.037  16.757  38.697  1.00  0.00           H  
ATOM   2428  HZ2 LYS B  57     -42.444  16.655  39.110  1.00  0.00           H  
ATOM   2429  HZ3 LYS B  57     -43.584  15.898  40.030  1.00  0.00           H  
ATOM   2430  N   ARG B  58     -49.121  21.170  41.566  1.00 13.65           N  
ANISOU 2430  N   ARG B  58     1952   1403   1832   -117    313   -168
ATOM   2431  CA  ARG B  58     -50.559  21.227  41.337  1.00 10.64           C  
ANISOU 2431  CA  ARG B  58     1559   1365   1116   -320    728   -289
ATOM   2432  C   ARG B  58     -50.891  21.489  39.877  1.00 13.37           C  
ANISOU 2432  C   ARG B  58     2244   1720   1116    726    447    -86
ATOM   2433  O   ARG B  58     -50.065  22.012  39.127  1.00 14.71           O  
ANISOU 2433  O   ARG B  58     2362   1711   1515   -130    659   -277
ATOM   2434  CB  ARG B  58     -51.160  22.326  42.211  1.00 12.89           C  
ANISOU 2434  CB  ARG B  58     1093   2659   1146     64    335    461
ATOM   2435  CG  ARG B  58     -52.649  22.238  42.465  1.00 18.44           C  
ANISOU 2435  CG  ARG B  58     2775   3203   1030    -82    612    250
ATOM   2436  CD  ARG B  58     -52.937  23.065  43.721  1.00 26.15           C  
ANISOU 2436  CD  ARG B  58     3576   5044   1314    446    -92    225
ATOM   2437  NE  ARG B  58     -54.335  23.151  44.105  1.00 36.78           N  
ANISOU 2437  NE  ARG B  58     5926   5850   2199    946  -1243   -470
ATOM   2438  CZ  ARG B  58     -55.054  24.270  44.078  1.00 23.72           C  
ANISOU 2438  CZ  ARG B  58     4743   1492   2779     86   -929   -271
ATOM   2439  NH1 ARG B  58     -54.525  25.422  43.663  1.00 21.26           N  
ANISOU 2439  NH1 ARG B  58     1370   3404   3305   -208    706   -707
ATOM   2440  NH2 ARG B  58     -56.318  24.232  44.458  1.00 31.44           N1+
ANISOU 2440  NH2 ARG B  58     5092   3497   3358    407   1930   -247
ATOM   2441  H   ARG B  58     -48.498  21.593  40.893  1.00  0.00           H  
ATOM   2442  HA  ARG B  58     -50.996  20.272  41.628  1.00  0.00           H  
ATOM   2443  HB3 ARG B  58     -50.926  23.298  41.777  1.00  0.00           H  
ATOM   2444  HB2 ARG B  58     -50.634  22.354  43.165  1.00  0.00           H  
ATOM   2445  HG3 ARG B  58     -52.925  21.199  42.644  1.00  0.00           H  
ATOM   2446  HG2 ARG B  58     -53.187  22.665  41.619  1.00  0.00           H  
ATOM   2447  HD3 ARG B  58     -52.537  24.070  43.590  1.00  0.00           H  
ATOM   2448  HD2 ARG B  58     -52.358  22.667  44.555  1.00  0.00           H  
ATOM   2449  HE  ARG B  58     -54.759  22.286  44.408  1.00  0.00           H  
ATOM   2450 HH11 ARG B  58     -55.088  26.261  43.650  1.00  0.00           H  
ATOM   2451 HH12 ARG B  58     -53.562  25.456  43.362  1.00  0.00           H  
ATOM   2452 HH21 ARG B  58     -56.876  25.074  44.443  1.00  0.00           H  
ATOM   2453 HH22 ARG B  58     -56.727  23.361  44.764  1.00  0.00           H  
ATOM   2454  N   GLN B  59     -52.096  21.098  39.474  1.00 11.33           N  
ANISOU 2454  N   GLN B  59     1572   1341   1392    293    -50   -101
ATOM   2455  CA  GLN B  59     -52.650  21.498  38.185  1.00 12.09           C  
ANISOU 2455  CA  GLN B  59     1863   1515   1217     40    -80    235
ATOM   2456  C   GLN B  59     -54.043  22.092  38.404  1.00 16.55           C  
ANISOU 2456  C   GLN B  59     3123   1194   1971    678    712     13
ATOM   2457  O   GLN B  59     -54.798  21.624  39.265  1.00 16.80           O  
ANISOU 2457  O   GLN B  59     2286   2055   2043    -13    202   -297
ATOM   2458  CB  GLN B  59     -52.708  20.307  37.221  1.00 16.87           C  
ANISOU 2458  CB  GLN B  59     3107   2317    985    685    -47    125
ATOM   2459  CG  GLN B  59     -53.312  20.615  35.845  1.00 20.66           C  
ANISOU 2459  CG  GLN B  59     2876   2737   2238   1144    339    -18
ATOM   2460  CD  GLN B  59     -52.442  21.525  34.987  1.00 29.13           C  
ANISOU 2460  CD  GLN B  59     3429   4195   3445    240   -767   1278
ATOM   2461  OE1 GLN B  59     -52.073  22.625  35.402  1.00 25.53           O  
ANISOU 2461  OE1 GLN B  59     5077   2877   1747    989    742    196
ATOM   2462  NE2 GLN B  59     -52.118  21.068  33.776  1.00 32.10           N  
ANISOU 2462  NE2 GLN B  59     3831   5757   2606   -473    -72   1633
ATOM   2463  H   GLN B  59     -52.659  20.505  40.067  1.00  0.00           H  
ATOM   2464  HA  GLN B  59     -52.008  22.265  37.753  1.00  0.00           H  
ATOM   2465  HB3 GLN B  59     -53.266  19.494  37.686  1.00  0.00           H  
ATOM   2466  HB2 GLN B  59     -51.706  19.899  37.092  1.00  0.00           H  
ATOM   2467  HG2 GLN B  59     -54.294  21.070  35.975  1.00  0.00           H  
ATOM   2468  HG3 GLN B  59     -53.494  19.681  35.313  1.00  0.00           H  
ATOM   2469 HE21 GLN B  59     -51.543  21.627  33.162  1.00  0.00           H  
ATOM   2470 HE22 GLN B  59     -52.448  20.163  33.473  1.00  0.00           H  
ATOM   2471  N   THR B  60     -54.361  23.160  37.674  1.00 14.16           N  
ANISOU 2471  N   THR B  60     1861   1581   1939    328    591   -173
ATOM   2472  CA  THR B  60     -55.700  23.754  37.726  1.00 13.20           C  
ANISOU 2472  CA  THR B  60     1288   1599   2128    317    669   -462
ATOM   2473  C   THR B  60     -56.142  24.141  36.319  1.00 17.55           C  
ANISOU 2473  C   THR B  60     2034   2270   2362    254    748   -925
ATOM   2474  O   THR B  60     -55.314  24.215  35.406  1.00 15.15           O  
ANISOU 2474  O   THR B  60     1566   2130   2060    660    349   -397
ATOM   2475  CB  THR B  60     -55.767  25.021  38.618  1.00 14.22           C  
ANISOU 2475  CB  THR B  60     1976   1189   2238    196    650   -396
ATOM   2476  OG1 THR B  60     -55.072  26.095  37.975  1.00 15.91           O  
ANISOU 2476  OG1 THR B  60     2237   1614   2193     85    798   -372
ATOM   2477  CG2 THR B  60     -55.164  24.774  40.012  1.00 16.18           C  
ANISOU 2477  CG2 THR B  60     2263   2475   1410   -121    -15   -232
ATOM   2478  H   THR B  60     -53.672  23.580  37.066  1.00  0.00           H  
ATOM   2479  HA  THR B  60     -56.396  23.013  38.119  1.00  0.00           H  
ATOM   2480  HB  THR B  60     -56.812  25.306  38.738  1.00  0.00           H  
ATOM   2481  HG1 THR B  60     -54.161  26.114  38.278  1.00  0.00           H  
ATOM   2482 HG21 THR B  60     -55.231  25.687  40.604  1.00  0.00           H  
ATOM   2483 HG22 THR B  60     -55.715  23.976  40.511  1.00  0.00           H  
ATOM   2484 HG23 THR B  60     -54.118  24.484  39.910  1.00  0.00           H  
ATOM   2485  N   ASN B  61     -57.436  24.406  36.149  1.00 17.29           N  
ANISOU 2485  N   ASN B  61     1679   2243   2649    417      7    166
ATOM   2486  CA  ASN B  61     -57.967  24.850  34.863  1.00 20.13           C  
ANISOU 2486  CA  ASN B  61     1524   3259   2866    693   -543   -628
ATOM   2487  C   ASN B  61     -57.291  26.138  34.404  1.00 16.61           C  
ANISOU 2487  C   ASN B  61     1333   1822   3156    380    502    383
ATOM   2488  O   ASN B  61     -56.970  26.306  33.220  1.00 17.43           O  
ANISOU 2488  O   ASN B  61     1481   2907   2236    130    693   -569
ATOM   2489  CB  ASN B  61     -59.487  25.042  34.937  1.00 19.62           C  
ANISOU 2489  CB  ASN B  61     2869   2145   2439    483    246   -332
ATOM   2490  CG  ASN B  61     -59.902  26.054  36.001  1.00 20.85           C  
ANISOU 2490  CG  ASN B  61     1439   3046   3436    752    237   -611
ATOM   2491  OD1 ASN B  61     -59.199  26.259  36.993  1.00 21.68           O  
ANISOU 2491  OD1 ASN B  61     1297   3343   3598    735    495   -276
ATOM   2492  ND2 ASN B  61     -61.057  26.683  35.801  1.00 27.73           N  
ANISOU 2492  ND2 ASN B  61     1528   4427   4583    582    752   -351
ATOM   2493  H   ASN B  61     -58.079  24.301  36.921  1.00  0.00           H  
ATOM   2494  HA  ASN B  61     -57.759  24.076  34.125  1.00  0.00           H  
ATOM   2495  HB2 ASN B  61     -59.964  24.084  35.143  1.00  0.00           H  
ATOM   2496  HB3 ASN B  61     -59.859  25.365  33.965  1.00  0.00           H  
ATOM   2497 HD21 ASN B  61     -61.384  27.364  36.471  1.00  0.00           H  
ATOM   2498 HD22 ASN B  61     -61.607  26.480  34.979  1.00  0.00           H  
ATOM   2499  N   GLN B  62     -57.048  27.035  35.357  1.00 15.60           N  
ANISOU 2499  N   GLN B  62     1747   1719   2462    561    138   -614
ATOM   2500  CA  GLN B  62     -56.393  28.309  35.068  1.00 14.67           C  
ANISOU 2500  CA  GLN B  62      931   2107   2534   -167    563    239
ATOM   2501  C   GLN B  62     -54.945  28.127  34.614  1.00 14.66           C  
ANISOU 2501  C   GLN B  62     1664   1405   2503   -402   -553   -512
ATOM   2502  O   GLN B  62     -54.497  28.808  33.695  1.00 16.04           O  
ANISOU 2502  O   GLN B  62     1343   2310   2441    582    126   -843
ATOM   2503  CB  GLN B  62     -56.475  29.240  36.286  1.00 17.56           C  
ANISOU 2503  CB  GLN B  62     1713   1964   2996   -128   1203   -160
ATOM   2504  CG  GLN B  62     -57.879  29.741  36.619  1.00 18.32           C  
ANISOU 2504  CG  GLN B  62     1785   2139   3038     69    575    546
ATOM   2505  CD  GLN B  62     -57.919  30.490  37.933  1.00 31.46           C  
ANISOU 2505  CD  GLN B  62     3050   3844   5058   1485   1357   1083
ATOM   2506  OE1 GLN B  62     -57.017  30.353  38.758  1.00 33.71           O  
ANISOU 2506  OE1 GLN B  62     2981   4987   4841   -288    981   2330
ATOM   2507  NE2 GLN B  62     -58.969  31.281  38.140  1.00 28.02           N  
ANISOU 2507  NE2 GLN B  62     3575   2815   4257   -107    977    496
ATOM   2508  H   GLN B  62     -57.318  26.844  36.311  1.00  0.00           H  
ATOM   2509  HA  GLN B  62     -56.938  28.783  34.252  1.00  0.00           H  
ATOM   2510  HB3 GLN B  62     -55.814  30.093  36.133  1.00  0.00           H  
ATOM   2511  HB2 GLN B  62     -56.057  28.733  37.156  1.00  0.00           H  
ATOM   2512  HG3 GLN B  62     -58.565  28.895  36.663  1.00  0.00           H  
ATOM   2513  HG2 GLN B  62     -58.230  30.393  35.819  1.00  0.00           H  
ATOM   2514 HE21 GLN B  62     -59.045  31.804  39.001  1.00  0.00           H  
ATOM   2515 HE22 GLN B  62     -59.689  31.358  37.436  1.00  0.00           H  
ATOM   2516  N   LEU B  63     -54.213  27.216  35.251  1.00 11.52           N  
ANISOU 2516  N   LEU B  63      874   1701   1804    -34    147    -83
ATOM   2517  CA  LEU B  63     -52.844  26.919  34.834  1.00 12.11           C  
ANISOU 2517  CA  LEU B  63     1426   1705   1472    316   -494    -26
ATOM   2518  C   LEU B  63     -52.789  26.249  33.456  1.00 13.00           C  
ANISOU 2518  C   LEU B  63     2363   1260   1318     76   -688    363
ATOM   2519  O   LEU B  63     -51.884  26.524  32.668  1.00 15.71           O  
ANISOU 2519  O   LEU B  63     2090   2303   1576    112    353   -463
ATOM   2520  CB  LEU B  63     -52.128  26.061  35.881  1.00 14.91           C  
ANISOU 2520  CB  LEU B  63     2524   2379    761    435    -59   -131
ATOM   2521  CG  LEU B  63     -51.675  26.780  37.154  1.00 12.95           C  
ANISOU 2521  CG  LEU B  63     1614   2269   1038     53     -9   -730
ATOM   2522  CD1 LEU B  63     -51.412  25.778  38.279  1.00 13.70           C  
ANISOU 2522  CD1 LEU B  63     2112   1755   1340   -127    275   -511
ATOM   2523  CD2 LEU B  63     -50.428  27.625  36.887  1.00 12.72           C  
ANISOU 2523  CD2 LEU B  63     1272   1980   1581    230    337     41
ATOM   2524  H   LEU B  63     -54.602  26.716  36.038  1.00  0.00           H  
ATOM   2525  HA  LEU B  63     -52.309  27.866  34.762  1.00  0.00           H  
ATOM   2526  HB3 LEU B  63     -51.270  25.573  35.419  1.00  0.00           H  
ATOM   2527  HB2 LEU B  63     -52.765  25.219  36.151  1.00  0.00           H  
ATOM   2528  HG  LEU B  63     -52.476  27.447  37.472  1.00  0.00           H  
ATOM   2529 HD11 LEU B  63     -51.091  26.311  39.174  1.00  0.00           H  
ATOM   2530 HD12 LEU B  63     -52.326  25.225  38.495  1.00  0.00           H  
ATOM   2531 HD13 LEU B  63     -50.631  25.083  37.972  1.00  0.00           H  
ATOM   2532 HD21 LEU B  63     -50.125  28.126  37.806  1.00  0.00           H  
ATOM   2533 HD22 LEU B  63     -49.619  26.981  36.541  1.00  0.00           H  
ATOM   2534 HD23 LEU B  63     -50.650  28.370  36.123  1.00  0.00           H  
ATOM   2535  N   GLN B  64     -53.755  25.380  33.161  1.00 13.11           N  
ANISOU 2535  N   GLN B  64     2123   1265   1594    609   -107    492
ATOM   2536  CA  GLN B  64     -53.861  24.774  31.833  1.00 15.37           C  
ANISOU 2536  CA  GLN B  64     1802   1590   2448    683   -281    275
ATOM   2537  C   GLN B  64     -54.038  25.866  30.790  1.00 22.10           C  
ANISOU 2537  C   GLN B  64     3740   1923   2735    759    730     62
ATOM   2538  O   GLN B  64     -53.382  25.855  29.749  1.00 17.88           O  
ANISOU 2538  O   GLN B  64     2000   2443   2353    827   -477   -493
ATOM   2539  CB  GLN B  64     -55.043  23.805  31.759  1.00 18.12           C  
ANISOU 2539  CB  GLN B  64     1772   2192   2921    986   -468   -664
ATOM   2540  CG  GLN B  64     -54.833  22.500  32.500  1.00 25.36           C  
ANISOU 2540  CG  GLN B  64     2964   2849   3821    483  -1253   -685
ATOM   2541  CD  GLN B  64     -55.975  21.523  32.287  1.00 37.16           C  
ANISOU 2541  CD  GLN B  64     4643   3857   5619   2331   -846    109
ATOM   2542  OE1 GLN B  64     -57.114  21.925  32.038  1.00 46.00           O  
ANISOU 2542  OE1 GLN B  64     4829   5435   7213   2899   -471  -1013
ATOM   2543  NE2 GLN B  64     -55.675  20.231  32.377  1.00 41.41           N  
ANISOU 2543  NE2 GLN B  64     7022   2653   6059    621  -1312   1197
ATOM   2544  H   GLN B  64     -54.436  25.125  33.862  1.00  0.00           H  
ATOM   2545  HA  GLN B  64     -52.942  24.227  31.620  1.00  0.00           H  
ATOM   2546  HB3 GLN B  64     -55.272  23.594  30.714  1.00  0.00           H  
ATOM   2547  HB2 GLN B  64     -55.938  24.297  32.141  1.00  0.00           H  
ATOM   2548  HG3 GLN B  64     -54.723  22.702  33.565  1.00  0.00           H  
ATOM   2549  HG2 GLN B  64     -53.899  22.043  32.172  1.00  0.00           H  
ATOM   2550 HE21 GLN B  64     -56.395  19.535  32.245  1.00  0.00           H  
ATOM   2551 HE22 GLN B  64     -54.727  19.945  32.578  1.00  0.00           H  
ATOM   2552  N   TYR B  65     -54.923  26.815  31.088  1.00 15.17           N  
ANISOU 2552  N   TYR B  65     1956   2490   1317    741     34   -281
ATOM   2553  CA  TYR B  65     -55.154  27.960  30.208  1.00 16.74           C  
ANISOU 2553  CA  TYR B  65     1512   2794   2054    680   -239   -615
ATOM   2554  C   TYR B  65     -53.874  28.780  30.006  1.00 15.04           C  
ANISOU 2554  C   TYR B  65     1358   2357   1999    -54   -447   -616
ATOM   2555  O   TYR B  65     -53.560  29.200  28.883  1.00 16.56           O  
ANISOU 2555  O   TYR B  65     1644   2847   1802     48   -209   -751
ATOM   2556  CB  TYR B  65     -56.283  28.839  30.761  1.00 18.89           C  
ANISOU 2556  CB  TYR B  65     1091   2939   3146    117    188   -865
ATOM   2557  CG  TYR B  65     -56.605  30.045  29.903  1.00 22.92           C  
ANISOU 2557  CG  TYR B  65     2563   2961   3185   -782    114   -187
ATOM   2558  CD1 TYR B  65     -57.499  29.955  28.849  1.00 31.06           C  
ANISOU 2558  CD1 TYR B  65     4218   5615   1968   -460   -190    -69
ATOM   2559  CD2 TYR B  65     -56.009  31.271  30.148  1.00 25.92           C  
ANISOU 2559  CD2 TYR B  65     2820   2993   4036  -1156    576  -1626
ATOM   2560  CE1 TYR B  65     -57.791  31.060  28.058  1.00 30.51           C  
ANISOU 2560  CE1 TYR B  65     3630   3789   4173    702    -44  -1556
ATOM   2561  CE2 TYR B  65     -56.293  32.377  29.370  1.00 28.06           C  
ANISOU 2561  CE2 TYR B  65     2580   4003   4079  -1206   -366  -1477
ATOM   2562  CZ  TYR B  65     -57.183  32.265  28.327  1.00 29.97           C  
ANISOU 2562  CZ  TYR B  65     3566   3662   4158  -1193  -1238  -1236
ATOM   2563  OH  TYR B  65     -57.457  33.372  27.561  1.00 35.10           O  
ANISOU 2563  OH  TYR B  65     3798   4601   4935    308  -2211  -1518
ATOM   2564  H   TYR B  65     -55.458  26.756  31.943  1.00  0.00           H  
ATOM   2565  HA  TYR B  65     -55.468  27.580  29.236  1.00  0.00           H  
ATOM   2566  HB3 TYR B  65     -56.024  29.170  31.767  1.00  0.00           H  
ATOM   2567  HB2 TYR B  65     -57.182  28.235  30.888  1.00  0.00           H  
ATOM   2568  HD1 TYR B  65     -57.983  29.015  28.630  1.00  0.00           H  
ATOM   2569  HD2 TYR B  65     -55.306  31.377  30.961  1.00  0.00           H  
ATOM   2570  HE1 TYR B  65     -58.490  30.969  27.240  1.00  0.00           H  
ATOM   2571  HE2 TYR B  65     -55.817  33.323  29.582  1.00  0.00           H  
ATOM   2572  HH  TYR B  65     -57.080  34.151  27.977  1.00  0.00           H  
ATOM   2573  N   LEU B  66     -53.136  29.004  31.088  1.00 13.73           N  
ANISOU 2573  N   LEU B  66     1348   2067   1802    261   -469   -171
ATOM   2574  CA  LEU B  66     -51.905  29.787  31.010  1.00 13.39           C  
ANISOU 2574  CA  LEU B  66     1375   1550   2163    -65   -158    817
ATOM   2575  C   LEU B  66     -50.890  29.160  30.057  1.00 10.66           C  
ANISOU 2575  C   LEU B  66     1768    833   1451   -181      3     79
ATOM   2576  O   LEU B  66     -50.181  29.871  29.349  1.00 16.19           O  
ANISOU 2576  O   LEU B  66     1886   1975   2291      8    726  -1024
ATOM   2577  CB  LEU B  66     -51.296  29.992  32.399  1.00 11.64           C  
ANISOU 2577  CB  LEU B  66     1638   1488   1296    340   -276    190
ATOM   2578  CG  LEU B  66     -51.918  31.128  33.215  1.00 13.78           C  
ANISOU 2578  CG  LEU B  66     1940   1546   1749    561   -148     -6
ATOM   2579  CD1 LEU B  66     -51.477  31.070  34.668  1.00 17.47           C  
ANISOU 2579  CD1 LEU B  66     2697   2580   1361      2    -53    273
ATOM   2580  CD2 LEU B  66     -51.552  32.471  32.597  1.00 22.25           C  
ANISOU 2580  CD2 LEU B  66     4192   1355   2905   -550    790   -437
ATOM   2581  H   LEU B  66     -53.423  28.631  31.981  1.00  0.00           H  
ATOM   2582  HA  LEU B  66     -52.164  30.770  30.616  1.00  0.00           H  
ATOM   2583  HB3 LEU B  66     -50.224  30.163  32.301  1.00  0.00           H  
ATOM   2584  HB2 LEU B  66     -51.365  29.062  32.964  1.00  0.00           H  
ATOM   2585  HG  LEU B  66     -53.002  31.020  33.182  1.00  0.00           H  
ATOM   2586 HD11 LEU B  66     -51.936  31.890  35.221  1.00  0.00           H  
ATOM   2587 HD12 LEU B  66     -51.786  30.120  35.105  1.00  0.00           H  
ATOM   2588 HD13 LEU B  66     -50.392  31.158  34.723  1.00  0.00           H  
ATOM   2589 HD21 LEU B  66     -51.998  33.275  33.183  1.00  0.00           H  
ATOM   2590 HD22 LEU B  66     -50.468  32.585  32.590  1.00  0.00           H  
ATOM   2591 HD23 LEU B  66     -51.928  32.516  31.575  1.00  0.00           H  
ATOM   2592  N   LEU B  67     -50.830  27.832  30.020  1.00 11.10           N  
ANISOU 2592  N   LEU B  67     1087   1551   1580      5   -312    233
ATOM   2593  CA  LEU B  67     -49.911  27.154  29.112  1.00 13.14           C  
ANISOU 2593  CA  LEU B  67     1860   1649   1482   -485   -355   -114
ATOM   2594  C   LEU B  67     -50.444  27.087  27.682  1.00 12.81           C  
ANISOU 2594  C   LEU B  67     1137   2488   1241     97   -471   -387
ATOM   2595  O   LEU B  67     -49.740  27.441  26.726  1.00 16.52           O  
ANISOU 2595  O   LEU B  67     2536   2603   1139    634     61   -481
ATOM   2596  CB  LEU B  67     -49.606  25.742  29.615  1.00 14.23           C  
ANISOU 2596  CB  LEU B  67     1641   1644   2124     13   -334     81
ATOM   2597  CG  LEU B  67     -48.699  24.911  28.704  1.00 13.18           C  
ANISOU 2597  CG  LEU B  67     1787   1117   2104     -8    228   -110
ATOM   2598  CD1 LEU B  67     -47.360  25.604  28.502  1.00 14.47           C  
ANISOU 2598  CD1 LEU B  67     1468   2480   1550   -197    363   -190
ATOM   2599  CD2 LEU B  67     -48.497  23.522  29.281  1.00 15.69           C  
ANISOU 2599  CD2 LEU B  67     2175   1802   1984    196     59    671
ATOM   2600  H   LEU B  67     -51.424  27.283  30.624  1.00  0.00           H  
ATOM   2601  HA  LEU B  67     -48.977  27.715  29.097  1.00  0.00           H  
ATOM   2602  HB3 LEU B  67     -50.542  25.207  29.777  1.00  0.00           H  
ATOM   2603  HB2 LEU B  67     -49.162  25.801  30.609  1.00  0.00           H  
ATOM   2604  HG  LEU B  67     -49.185  24.812  27.733  1.00  0.00           H  
ATOM   2605 HD11 LEU B  67     -46.730  24.997  27.852  1.00  0.00           H  
ATOM   2606 HD12 LEU B  67     -47.521  26.580  28.043  1.00  0.00           H  
ATOM   2607 HD13 LEU B  67     -46.868  25.733  29.466  1.00  0.00           H  
ATOM   2608 HD21 LEU B  67     -47.850  22.944  28.621  1.00  0.00           H  
ATOM   2609 HD22 LEU B  67     -48.035  23.600  30.265  1.00  0.00           H  
ATOM   2610 HD23 LEU B  67     -49.461  23.022  29.372  1.00  0.00           H  
ATOM   2611  N   ARG B  68     -51.692  26.646  27.539  1.00 13.82           N  
ANISOU 2611  N   ARG B  68     1332   2270   1647   -138   -559   -163
ATOM   2612  CA  ARG B  68     -52.258  26.327  26.230  1.00 16.11           C  
ANISOU 2612  CA  ARG B  68     1178   3144   1798    580   -393   -261
ATOM   2613  C   ARG B  68     -52.665  27.552  25.418  1.00 18.88           C  
ANISOU 2613  C   ARG B  68     2313   2734   2126    978  -1113   -795
ATOM   2614  O   ARG B  68     -52.665  27.514  24.179  1.00 22.20           O  
ANISOU 2614  O   ARG B  68     2025   4545   1867    449   -436   -683
ATOM   2615  CB  ARG B  68     -53.466  25.402  26.398  1.00 19.76           C  
ATOM   2616  CG  ARG B  68     -53.226  24.037  27.067  1.00  0.00           C  
ATOM   2617  CD  ARG B  68     -54.578  23.450  27.496  1.00  0.00           C  
ATOM   2618  NE  ARG B  68     -54.509  22.064  27.970  1.00  0.00           N  
ATOM   2619  CZ  ARG B  68     -55.489  21.464  28.666  1.00  0.00           C  
ATOM   2620  NH1 ARG B  68     -56.617  22.117  28.980  1.00  0.00           N  
ATOM   2621  NH2 ARG B  68     -55.332  20.196  29.056  1.00  0.00           N1+
ATOM   2622  H   ARG B  68     -52.280  26.522  28.351  1.00  0.00           H  
ATOM   2623  HA  ARG B  68     -51.501  25.787  25.662  1.00  0.00           H  
ATOM   2624  HB2 ARG B  68     -54.221  25.946  26.971  1.00  0.00           H  
ATOM   2625  HB3 ARG B  68     -53.920  25.221  25.422  1.00  0.00           H  
ATOM   2626  HG2 ARG B  68     -52.632  23.351  26.463  1.00  0.00           H  
ATOM   2627  HG3 ARG B  68     -52.648  24.211  27.974  1.00  0.00           H  
ATOM   2628  HD2 ARG B  68     -54.854  23.997  28.396  1.00  0.00           H  
ATOM   2629  HD3 ARG B  68     -55.381  23.624  26.779  1.00  0.00           H  
ATOM   2630  HE  ARG B  68     -53.692  21.537  27.689  1.00  0.00           H  
ATOM   2631 HH11 ARG B  68     -57.297  21.718  29.615  1.00  0.00           H  
ATOM   2632 HH12 ARG B  68     -56.759  23.078  28.688  1.00  0.00           H  
ATOM   2633 HH21 ARG B  68     -56.053  19.729  29.587  1.00  0.00           H  
ATOM   2634 HH22 ARG B  68     -54.500  19.674  28.820  1.00  0.00           H  
ATOM   2635  N   VAL B  69     -53.022  28.633  26.110  1.00 15.78           N  
ANISOU 2635  N   VAL B  69     1479   2321   2195    411   -458   -334
ATOM   2636  CA  VAL B  69     -53.470  29.850  25.442  1.00 19.58           C  
ANISOU 2636  CA  VAL B  69     1974   3099   2368   -522   -811     15
ATOM   2637  C   VAL B  69     -52.475  30.992  25.623  1.00 19.65           C  
ANISOU 2637  C   VAL B  69     2370   3637   1459    836   -201    469
ATOM   2638  O   VAL B  69     -51.940  31.518  24.643  1.00 20.88           O  
ANISOU 2638  O   VAL B  69     1920   4198   1814    748     43  -1076
ATOM   2639  CB  VAL B  69     -54.861  30.290  25.943  1.00 19.41           C  
ANISOU 2639  CB  VAL B  69     1256   3184   2935   -526   -664   -239
ATOM   2640  CG1 VAL B  69     -55.229  31.671  25.400  1.00 20.69           C  
ANISOU 2640  CG1 VAL B  69     1704   3020   3140   -148   -588  -1432
ATOM   2641  CG2 VAL B  69     -55.906  29.268  25.535  1.00 26.03           C  
ANISOU 2641  CG2 VAL B  69     1643   4748   3499    838   -661     46
ATOM   2642  H   VAL B  69     -52.986  28.621  27.119  1.00  0.00           H  
ATOM   2643  HA  VAL B  69     -53.548  29.639  24.376  1.00  0.00           H  
ATOM   2644  HB  VAL B  69     -54.835  30.342  27.031  1.00  0.00           H  
ATOM   2645 HG11 VAL B  69     -56.214  31.956  25.769  1.00  0.00           H  
ATOM   2646 HG12 VAL B  69     -54.491  32.401  25.733  1.00  0.00           H  
ATOM   2647 HG13 VAL B  69     -55.244  31.641  24.311  1.00  0.00           H  
ATOM   2648 HG21 VAL B  69     -56.885  29.586  25.893  1.00  0.00           H  
ATOM   2649 HG22 VAL B  69     -55.927  29.183  24.449  1.00  0.00           H  
ATOM   2650 HG23 VAL B  69     -55.658  28.300  25.970  1.00  0.00           H  
ATOM   2651  N   VAL B  70     -52.218  31.363  26.876  1.00 15.40           N  
ANISOU 2651  N   VAL B  70     1272   2438   2143    -95   -514   -243
ATOM   2652  CA  VAL B  70     -51.408  32.541  27.163  1.00 14.35           C  
ANISOU 2652  CA  VAL B  70      892   2346   2215    105    -66   -448
ATOM   2653  C   VAL B  70     -49.953  32.368  26.736  1.00 13.94           C  
ANISOU 2653  C   VAL B  70     1910   1804   1584    457   -663   -759
ATOM   2654  O   VAL B  70     -49.453  33.147  25.918  1.00 15.49           O  
ANISOU 2654  O   VAL B  70     2200   2061   1624    353    137   -777
ATOM   2655  CB  VAL B  70     -51.473  32.933  28.651  1.00 18.31           C  
ANISOU 2655  CB  VAL B  70     2055   2634   2269    209    834    450
ATOM   2656  CG1 VAL B  70     -50.658  34.199  28.901  1.00 19.43           C  
ANISOU 2656  CG1 VAL B  70     3364   2044   1975   -585    404   -606
ATOM   2657  CG2 VAL B  70     -52.922  33.135  29.082  1.00 19.29           C  
ANISOU 2657  CG2 VAL B  70     2338   2663   2329   -813    983   -208
ATOM   2658  H   VAL B  70     -52.586  30.825  27.648  1.00  0.00           H  
ATOM   2659  HA  VAL B  70     -51.821  33.370  26.588  1.00  0.00           H  
ATOM   2660  HB  VAL B  70     -51.045  32.123  29.242  1.00  0.00           H  
ATOM   2661 HG11 VAL B  70     -50.713  34.464  29.957  1.00  0.00           H  
ATOM   2662 HG12 VAL B  70     -49.618  34.023  28.625  1.00  0.00           H  
ATOM   2663 HG13 VAL B  70     -51.060  35.015  28.300  1.00  0.00           H  
ATOM   2664 HG21 VAL B  70     -52.953  33.412  30.136  1.00  0.00           H  
ATOM   2665 HG22 VAL B  70     -53.372  33.928  28.485  1.00  0.00           H  
ATOM   2666 HG23 VAL B  70     -53.478  32.209  28.933  1.00  0.00           H  
ATOM   2667  N   LEU B  71     -49.278  31.357  27.275  1.00 11.74           N  
ANISOU 2667  N   LEU B  71      752   1910   1797     39      8   -352
ATOM   2668  CA  LEU B  71     -47.870  31.134  26.957  1.00 12.56           C  
ANISOU 2668  CA  LEU B  71     1181   1939   1650   -368   -144   -539
ATOM   2669  C   LEU B  71     -47.718  30.872  25.463  1.00 16.10           C  
ANISOU 2669  C   LEU B  71     1247   2777   2093    501   -697   -486
ATOM   2670  O   LEU B  71     -46.830  31.424  24.824  1.00 15.62           O  
ANISOU 2670  O   LEU B  71     1892   2045   1998    309    201   -305
ATOM   2671  CB  LEU B  71     -47.298  29.972  27.783  1.00 16.79           C  
ANISOU 2671  CB  LEU B  71     1052   3105   2224   -459   -148   -589
ATOM   2672  CG  LEU B  71     -45.807  29.600  27.713  1.00 20.98           C  
ANISOU 2672  CG  LEU B  71     3243   2484   2247    807  -1001    329
ATOM   2673  CD1 LEU B  71     -45.452  28.799  26.461  1.00 17.72           C  
ANISOU 2673  CD1 LEU B  71     2937   1987   1808    203   -336    -46
ATOM   2674  CD2 LEU B  71     -44.936  30.830  27.800  1.00 21.80           C  
ANISOU 2674  CD2 LEU B  71     2415   1834   4035   -174    948    282
ATOM   2675  H   LEU B  71     -49.739  30.727  27.916  1.00  0.00           H  
ATOM   2676  HA  LEU B  71     -47.314  32.038  27.205  1.00  0.00           H  
ATOM   2677  HB3 LEU B  71     -47.893  29.079  27.592  1.00  0.00           H  
ATOM   2678  HB2 LEU B  71     -47.577  30.112  28.827  1.00  0.00           H  
ATOM   2679  HG  LEU B  71     -45.582  28.976  28.578  1.00  0.00           H  
ATOM   2680 HD11 LEU B  71     -44.387  28.566  26.468  1.00  0.00           H  
ATOM   2681 HD12 LEU B  71     -46.026  27.872  26.447  1.00  0.00           H  
ATOM   2682 HD13 LEU B  71     -45.689  29.386  25.574  1.00  0.00           H  
ATOM   2683 HD21 LEU B  71     -43.887  30.538  27.748  1.00  0.00           H  
ATOM   2684 HD22 LEU B  71     -45.168  31.499  26.971  1.00  0.00           H  
ATOM   2685 HD23 LEU B  71     -45.123  31.343  28.744  1.00  0.00           H  
ATOM   2686  N   LYS B  72     -48.596  30.041  24.910  1.00 14.84           N  
ANISOU 2686  N   LYS B  72     1097   2990   1553    292   -260   -794
ATOM   2687  CA  LYS B  72     -48.508  29.676  23.499  1.00 17.89           C  
ANISOU 2687  CA  LYS B  72     2768   2954   1075    602   -249   -421
ATOM   2688  C   LYS B  72     -48.569  30.908  22.601  1.00 15.26           C  
ANISOU 2688  C   LYS B  72     2003   2661   1134    664    -89   -564
ATOM   2689  O   LYS B  72     -47.774  31.050  21.673  1.00 17.83           O  
ANISOU 2689  O   LYS B  72     2780   2935   1060    611    403   -318
ATOM   2690  CB  LYS B  72     -49.622  28.695  23.139  1.00 20.55           C  
ANISOU 2690  CB  LYS B  72     3702   1993   2112    852   -496   -211
ATOM   2691  CG  LYS B  72     -49.658  28.302  21.680  1.00 23.36           C  
ANISOU 2691  CG  LYS B  72     2829   3570   2477    -37   -775      0
ATOM   2692  CD  LYS B  72     -50.689  27.216  21.445  1.00 40.32           C  
ANISOU 2692  CD  LYS B  72     7240   4398   3680   2547    -46      2
ATOM   2693  CE  LYS B  72     -50.286  25.911  22.121  1.00 59.87           C  
ANISOU 2693  CE  LYS B  72     9771   7008   5969    251    732   1516
ATOM   2694  NZ  LYS B  72     -49.271  25.159  21.327  1.00 61.92           N1+
ANISOU 2694  NZ  LYS B  72    10350   5741   7436     55    819   2494
ATOM   2695  H   LYS B  72     -49.341  29.650  25.468  1.00  0.00           H  
ATOM   2696  HA  LYS B  72     -47.551  29.181  23.334  1.00  0.00           H  
ATOM   2697  HB3 LYS B  72     -50.584  29.122  23.422  1.00  0.00           H  
ATOM   2698  HB2 LYS B  72     -49.526  27.799  23.752  1.00  0.00           H  
ATOM   2699  HG3 LYS B  72     -48.675  27.941  21.377  1.00  0.00           H  
ATOM   2700  HG2 LYS B  72     -49.905  29.174  21.075  1.00  0.00           H  
ATOM   2701  HD3 LYS B  72     -50.803  27.050  20.374  1.00  0.00           H  
ATOM   2702  HD2 LYS B  72     -51.654  27.542  21.832  1.00  0.00           H  
ATOM   2703  HE3 LYS B  72     -51.169  25.288  22.263  1.00  0.00           H  
ATOM   2704  HE2 LYS B  72     -49.885  26.125  23.112  1.00  0.00           H  
ATOM   2705  HZ1 LYS B  72     -48.373  25.613  21.411  1.00  0.00           H  
ATOM   2706  HZ2 LYS B  72     -49.204  24.213  21.675  1.00  0.00           H  
ATOM   2707  HZ3 LYS B  72     -49.549  25.141  20.356  1.00  0.00           H  
ATOM   2708  N   THR B  73     -49.499  31.810  22.894  1.00 14.35           N  
ANISOU 2708  N   THR B  73     1164   2137   2153   -152     63   -467
ATOM   2709  CA  THR B  73     -49.641  33.035  22.116  1.00 15.32           C  
ANISOU 2709  CA  THR B  73     1100   2177   2545   -237   -401   -845
ATOM   2710  C   THR B  73     -48.395  33.920  22.197  1.00 13.90           C  
ANISOU 2710  C   THR B  73      853   2643   1785    127   -396     92
ATOM   2711  O   THR B  73     -47.911  34.408  21.174  1.00 16.44           O  
ANISOU 2711  O   THR B  73     2178   2573   1495    314    205   -392
ATOM   2712  CB  THR B  73     -50.890  33.823  22.543  1.00 18.49           C  
ANISOU 2712  CB  THR B  73     1236   2957   2831   -529   -515   -559
ATOM   2713  OG1 THR B  73     -52.054  33.016  22.320  1.00 22.53           O  
ANISOU 2713  OG1 THR B  73     1493   4380   2688    366   -484   -882
ATOM   2714  CG2 THR B  73     -51.021  35.113  21.743  1.00 24.19           C  
ANISOU 2714  CG2 THR B  73     2022   3755   3415   -904    -41  -1569
ATOM   2715  H   THR B  73     -50.127  31.655  23.670  1.00  0.00           H  
ATOM   2716  HA  THR B  73     -49.774  32.748  21.073  1.00  0.00           H  
ATOM   2717  HB  THR B  73     -50.818  34.064  23.604  1.00  0.00           H  
ATOM   2718  HG1 THR B  73     -52.172  32.413  23.058  1.00  0.00           H  
ATOM   2719 HG21 THR B  73     -51.912  35.652  22.064  1.00  0.00           H  
ATOM   2720 HG22 THR B  73     -50.142  35.735  21.909  1.00  0.00           H  
ATOM   2721 HG23 THR B  73     -51.103  34.877  20.682  1.00  0.00           H  
ATOM   2722  N   LEU B  74     -47.860  34.116  23.399  1.00 12.72           N  
ANISOU 2722  N   LEU B  74     1584   1761   1489    305   -405   -370
ATOM   2723  CA  LEU B  74     -46.687  34.969  23.558  1.00 11.87           C  
ANISOU 2723  CA  LEU B  74     1246   1977   1287    657   -203    -15
ATOM   2724  C   LEU B  74     -45.452  34.322  22.942  1.00 11.27           C  
ANISOU 2724  C   LEU B  74      915   2310   1056    134    325    108
ATOM   2725  O   LEU B  74     -44.623  35.003  22.336  1.00 13.85           O  
ANISOU 2725  O   LEU B  74     1392   2578   1292    253    416   -214
ATOM   2726  CB  LEU B  74     -46.440  35.314  25.029  1.00 14.01           C  
ANISOU 2726  CB  LEU B  74     2177   2233    912    150   -202    352
ATOM   2727  CG  LEU B  74     -47.085  36.601  25.550  1.00 20.51           C  
ANISOU 2727  CG  LEU B  74     2607   3833   1351    293    311    853
ATOM   2728  CD1 LEU B  74     -48.595  36.485  25.579  1.00 22.48           C  
ANISOU 2728  CD1 LEU B  74     2835   3966   1741   1018    -94   -415
ATOM   2729  CD2 LEU B  74     -46.555  36.935  26.934  1.00 21.97           C  
ANISOU 2729  CD2 LEU B  74     2940   3624   1785  -1558   -100    752
ATOM   2730  H   LEU B  74     -48.266  33.673  24.211  1.00  0.00           H  
ATOM   2731  HA  LEU B  74     -46.877  35.900  23.024  1.00  0.00           H  
ATOM   2732  HB3 LEU B  74     -45.366  35.350  25.214  1.00  0.00           H  
ATOM   2733  HB2 LEU B  74     -46.755  34.477  25.652  1.00  0.00           H  
ATOM   2734  HG  LEU B  74     -46.817  37.415  24.876  1.00  0.00           H  
ATOM   2735 HD11 LEU B  74     -49.024  37.414  25.953  1.00  0.00           H  
ATOM   2736 HD12 LEU B  74     -48.965  36.295  24.571  1.00  0.00           H  
ATOM   2737 HD13 LEU B  74     -48.884  35.662  26.233  1.00  0.00           H  
ATOM   2738 HD21 LEU B  74     -47.023  37.852  27.291  1.00  0.00           H  
ATOM   2739 HD22 LEU B  74     -46.787  36.119  27.619  1.00  0.00           H  
ATOM   2740 HD23 LEU B  74     -45.475  37.073  26.886  1.00  0.00           H  
ATOM   2741  N   TRP B  75     -45.346  33.001  23.072  1.00 14.13           N  
ANISOU 2741  N   TRP B  75     1583   2181   1606     -2     91    257
ATOM   2742  CA  TRP B  75     -44.182  32.272  22.579  1.00 12.81           C  
ANISOU 2742  CA  TRP B  75     1470   1993   1405    276     75    125
ATOM   2743  C   TRP B  75     -44.008  32.426  21.071  1.00 15.02           C  
ANISOU 2743  C   TRP B  75     2268   2424   1014   -271    136    294
ATOM   2744  O   TRP B  75     -42.882  32.444  20.569  1.00 17.08           O  
ANISOU 2744  O   TRP B  75     2327   2653   1510    248    746    824
ATOM   2745  CB  TRP B  75     -44.305  30.789  22.934  1.00 15.47           C  
ANISOU 2745  CB  TRP B  75     1250   2760   1868    322    541     68
ATOM   2746  CG  TRP B  75     -43.055  29.997  22.711  1.00 13.22           C  
ANISOU 2746  CG  TRP B  75     1395   1801   1827    234    538    366
ATOM   2747  CD1 TRP B  75     -42.719  29.287  21.594  1.00 16.85           C  
ANISOU 2747  CD1 TRP B  75     1816   2355   2229   -411   -152   1297
ATOM   2748  CD2 TRP B  75     -41.978  29.817  23.639  1.00 12.37           C  
ANISOU 2748  CD2 TRP B  75     1604   1565   1531    230    328    384
ATOM   2749  NE1 TRP B  75     -41.501  28.679  21.769  1.00 16.58           N  
ANISOU 2749  NE1 TRP B  75     1768   2079   2453   -170   -483   1285
ATOM   2750  CE2 TRP B  75     -41.022  28.992  23.017  1.00 13.11           C  
ANISOU 2750  CE2 TRP B  75     1768   1838   1375    345   -423    693
ATOM   2751  CE3 TRP B  75     -41.731  30.274  24.938  1.00 14.36           C  
ANISOU 2751  CE3 TRP B  75     3171    997   1290    375    151    -88
ATOM   2752  CZ2 TRP B  75     -39.836  28.615  23.648  1.00 11.10           C  
ANISOU 2752  CZ2 TRP B  75     1485   1740    992    275    -79    292
ATOM   2753  CZ3 TRP B  75     -40.558  29.903  25.563  1.00 13.81           C  
ANISOU 2753  CZ3 TRP B  75     2789   1264   1195   -178    358    -90
ATOM   2754  CH2 TRP B  75     -39.625  29.078  24.919  1.00 13.79           C  
ANISOU 2754  CH2 TRP B  75     2798   1277   1166    317      5     66
ATOM   2755  H   TRP B  75     -46.083  32.477  23.522  1.00  0.00           H  
ATOM   2756  HA  TRP B  75     -43.294  32.670  23.070  1.00  0.00           H  
ATOM   2757  HB3 TRP B  75     -45.120  30.347  22.361  1.00  0.00           H  
ATOM   2758  HB2 TRP B  75     -44.614  30.691  23.975  1.00  0.00           H  
ATOM   2759  HD1 TRP B  75     -43.386  29.269  20.745  1.00  0.00           H  
ATOM   2760  HE1 TRP B  75     -41.109  28.112  21.031  1.00  0.00           H  
ATOM   2761  HE3 TRP B  75     -42.452  30.906  25.434  1.00  0.00           H  
ATOM   2762  HZ2 TRP B  75     -39.128  27.982  23.133  1.00  0.00           H  
ATOM   2763  HZ3 TRP B  75     -40.347  30.249  26.564  1.00  0.00           H  
ATOM   2764  HH2 TRP B  75     -38.723  28.809  25.449  1.00  0.00           H  
ATOM   2765  N   LYS B  76     -45.125  32.547  20.357  1.00 14.97           N  
ANISOU 2765  N   LYS B  76     1619   3034   1034    514    -57   -214
ATOM   2766  CA  LYS B  76     -45.116  32.620  18.900  1.00 16.69           C  
ANISOU 2766  CA  LYS B  76     1565   3189   1590    837   -509     -3
ATOM   2767  C   LYS B  76     -45.080  34.057  18.381  1.00 16.85           C  
ANISOU 2767  C   LYS B  76     2408   2855   1141   1040    401    557
ATOM   2768  O   LYS B  76     -45.019  34.285  17.171  1.00 19.76           O  
ANISOU 2768  O   LYS B  76     2797   3493   1216   1018    114    501
ATOM   2769  CB  LYS B  76     -46.345  31.900  18.337  1.00 20.14           C  
ATOM   2770  CG  LYS B  76     -47.709  32.591  18.465  1.00  0.00           C  
ATOM   2771  CD  LYS B  76     -48.873  31.837  17.815  1.00  0.00           C  
ATOM   2772  CE  LYS B  76     -50.143  32.701  17.807  1.00  0.00           C  
ATOM   2773  NZ  LYS B  76     -51.285  31.973  17.234  1.00  0.00           N1+
ATOM   2774  H   LYS B  76     -46.020  32.591  20.823  1.00  0.00           H  
ATOM   2775  HA  LYS B  76     -44.225  32.106  18.539  1.00  0.00           H  
ATOM   2776  HB2 LYS B  76     -46.166  31.744  17.272  1.00  0.00           H  
ATOM   2777  HB3 LYS B  76     -46.402  30.899  18.767  1.00  0.00           H  
ATOM   2778  HG2 LYS B  76     -47.936  32.718  19.515  1.00  0.00           H  
ATOM   2779  HG3 LYS B  76     -47.662  33.582  18.017  1.00  0.00           H  
ATOM   2780  HD2 LYS B  76     -48.611  31.552  16.796  1.00  0.00           H  
ATOM   2781  HD3 LYS B  76     -49.057  30.914  18.366  1.00  0.00           H  
ATOM   2782  HE2 LYS B  76     -50.401  33.015  18.818  1.00  0.00           H  
ATOM   2783  HE3 LYS B  76     -49.979  33.610  17.226  1.00  0.00           H  
ATOM   2784  HZ1 LYS B  76     -51.295  31.028  17.586  1.00  0.00           H  
ATOM   2785  HZ2 LYS B  76     -52.145  32.435  17.488  1.00  0.00           H  
ATOM   2786  HZ3 LYS B  76     -51.202  31.953  16.228  1.00  0.00           H  
ATOM   2787  N   HIS B  77     -45.132  35.018  19.298  1.00 17.00           N  
ANISOU 2787  N   HIS B  77     2574   2840   1046   1062    234    323
ATOM   2788  CA  HIS B  77     -45.138  36.431  18.935  1.00 15.56           C  
ANISOU 2788  CA  HIS B  77     2056   2423   1432    744    -98   -329
ATOM   2789  C   HIS B  77     -43.793  36.824  18.339  1.00 14.52           C  
ANISOU 2789  C   HIS B  77     2584   1964    970    556   -317    -78
ATOM   2790  O   HIS B  77     -42.754  36.266  18.711  1.00 13.89           O  
ANISOU 2790  O   HIS B  77     1583   2343   1353    306   -186     66
ATOM   2791  CB  HIS B  77     -45.439  37.287  20.167  1.00 15.48           C  
ANISOU 2791  CB  HIS B  77     2873   1645   1364    578    727    404
ATOM   2792  CG  HIS B  77     -45.740  38.717  19.854  1.00 13.64           C  
ANISOU 2792  CG  HIS B  77     1474   1792   1918    552   -581   -213
ATOM   2793  ND1 HIS B  77     -44.757  39.672  19.698  1.00 14.93           N  
ANISOU 2793  ND1 HIS B  77     1844   2427   1402    212   -360   -162
ATOM   2794  CD2 HIS B  77     -46.919  39.359  19.664  1.00 18.65           C  
ANISOU 2794  CD2 HIS B  77     1866   3232   1989     65  -1074    -29
ATOM   2795  CE1 HIS B  77     -45.314  40.834  19.427  1.00 17.19           C  
ANISOU 2795  CE1 HIS B  77     1289   3124   2120   -441   -558     49
ATOM   2796  NE2 HIS B  77     -46.625  40.677  19.405  1.00 18.03           N  
ANISOU 2796  NE2 HIS B  77      886   3132   2834    145   -198    345
ATOM   2797  H   HIS B  77     -45.169  34.779  20.279  1.00  0.00           H  
ATOM   2798  HA  HIS B  77     -45.916  36.600  18.190  1.00  0.00           H  
ATOM   2799  HB3 HIS B  77     -44.596  37.238  20.856  1.00  0.00           H  
ATOM   2800  HB2 HIS B  77     -46.276  36.853  20.713  1.00  0.00           H  
ATOM   2801  HD2 HIS B  77     -47.848  38.813  19.732  1.00  0.00           H  
ATOM   2802  HE1 HIS B  77     -44.696  41.705  19.268  1.00  0.00           H  
ATOM   2803  HE2 HIS B  77     -47.371  41.337  19.238  1.00  0.00           H  
ATOM   2804  N   GLN B  78     -43.820  37.779  17.413  1.00 14.54           N  
ANISOU 2804  N   GLN B  78     2331   2404    789    660   -171    -33
ATOM   2805  CA  GLN B  78     -42.609  38.287  16.774  1.00 16.33           C  
ANISOU 2805  CA  GLN B  78     2531   2700    974   1133     44   -149
ATOM   2806  C   GLN B  78     -41.508  38.720  17.755  1.00 12.77           C  
ANISOU 2806  C   GLN B  78     1214   2699    938    711    175     55
ATOM   2807  O   GLN B  78     -40.315  38.617  17.449  1.00 13.14           O  
ANISOU 2807  O   GLN B  78     1227   2487   1278    601    134    165
ATOM   2808  CB  GLN B  78     -42.975  39.458  15.850  1.00 17.59           C  
ANISOU 2808  CB  GLN B  78     2299   3269   1115    875     73   -468
ATOM   2809  CG  GLN B  78     -41.810  40.046  15.074  1.00 16.81           C  
ANISOU 2809  CG  GLN B  78     1957   2760   1672   -268    140   -470
ATOM   2810  CD  GLN B  78     -41.321  39.130  13.972  1.00 24.61           C  
ANISOU 2810  CD  GLN B  78     2706   4233   2412  -1004    851    507
ATOM   2811  OE1 GLN B  78     -42.110  38.588  13.196  1.00 38.67           O  
ANISOU 2811  OE1 GLN B  78     5246   6647   2802   1182    495   1033
ATOM   2812  NE2 GLN B  78     -40.012  38.945  13.900  1.00 26.27           N  
ANISOU 2812  NE2 GLN B  78     1724   5172   3088    295    606   1356
ATOM   2813  H   GLN B  78     -44.702  38.181  17.127  1.00  0.00           H  
ATOM   2814  HA  GLN B  78     -42.203  37.489  16.152  1.00  0.00           H  
ATOM   2815  HB3 GLN B  78     -43.452  40.244  16.435  1.00  0.00           H  
ATOM   2816  HB2 GLN B  78     -43.749  39.138  15.152  1.00  0.00           H  
ATOM   2817  HG2 GLN B  78     -40.989  40.259  15.759  1.00  0.00           H  
ATOM   2818  HG3 GLN B  78     -42.107  41.003  14.645  1.00  0.00           H  
ATOM   2819 HE21 GLN B  78     -39.625  38.345  13.186  1.00  0.00           H  
ATOM   2820 HE22 GLN B  78     -39.400  39.404  14.559  1.00  0.00           H  
ATOM   2821  N   PHE B  79     -41.903  39.198  18.932  1.00 11.17           N  
ANISOU 2821  N   PHE B  79     1233   1881   1131    433    -76    -59
ATOM   2822  CA  PHE B  79     -40.955  39.778  19.880  1.00 10.97           C  
ANISOU 2822  CA  PHE B  79     1204   1557   1408    298   -616     98
ATOM   2823  C   PHE B  79     -40.534  38.782  20.955  1.00 10.04           C  
ANISOU 2823  C   PHE B  79     1180   1296   1337    102    329    -24
ATOM   2824  O   PHE B  79     -39.887  39.157  21.931  1.00 10.99           O  
ANISOU 2824  O   PHE B  79     1532   1696    946    523   -279    145
ATOM   2825  CB  PHE B  79     -41.573  41.000  20.561  1.00 13.54           C  
ANISOU 2825  CB  PHE B  79     2326   1744   1075   -316   -124    -74
ATOM   2826  CG  PHE B  79     -41.800  42.170  19.646  1.00 12.45           C  
ANISOU 2826  CG  PHE B  79     1622   2113    996    256   -340    154
ATOM   2827  CD1 PHE B  79     -41.198  42.231  18.394  1.00 15.65           C  
ANISOU 2827  CD1 PHE B  79     2902   1802   1243    286   -402   -486
ATOM   2828  CD2 PHE B  79     -42.610  43.228  20.051  1.00 13.93           C  
ANISOU 2828  CD2 PHE B  79     1704   1313   2276   -341   -943    623
ATOM   2829  CE1 PHE B  79     -41.405  43.322  17.557  1.00 18.76           C  
ANISOU 2829  CE1 PHE B  79     2854   2241   2032    454   -865    405
ATOM   2830  CE2 PHE B  79     -42.818  44.322  19.221  1.00 19.84           C  
ANISOU 2830  CE2 PHE B  79     2609   1306   3623   -231  -1161    198
ATOM   2831  CZ  PHE B  79     -42.215  44.367  17.970  1.00 23.87           C  
ANISOU 2831  CZ  PHE B  79     3285   3053   2731    450    409     38
ATOM   2832  H   PHE B  79     -42.879  39.165  19.189  1.00  0.00           H  
ATOM   2833  HA  PHE B  79     -40.067  40.096  19.334  1.00  0.00           H  
ATOM   2834  HB3 PHE B  79     -40.939  41.309  21.392  1.00  0.00           H  
ATOM   2835  HB2 PHE B  79     -42.518  40.716  21.025  1.00  0.00           H  
ATOM   2836  HD1 PHE B  79     -40.561  41.425  18.061  1.00  0.00           H  
ATOM   2837  HD2 PHE B  79     -43.085  43.204  21.021  1.00  0.00           H  
ATOM   2838  HE1 PHE B  79     -40.934  43.354  16.585  1.00  0.00           H  
ATOM   2839  HE2 PHE B  79     -43.448  45.136  19.548  1.00  0.00           H  
ATOM   2840  HZ  PHE B  79     -42.377  45.214  17.320  1.00  0.00           H  
ATOM   2841  N   ALA B  80     -40.898  37.514  20.783  1.00 11.32           N  
ANISOU 2841  N   ALA B  80     1573   1521   1205   -139    393   -487
ATOM   2842  CA  ALA B  80     -40.685  36.523  21.838  1.00 10.89           C  
ANISOU 2842  CA  ALA B  80     1398   1442   1300    460    107    107
ATOM   2843  C   ALA B  80     -39.221  36.140  22.060  1.00  9.95           C  
ANISOU 2843  C   ALA B  80     1672   1327    782    343    382    314
ATOM   2844  O   ALA B  80     -38.823  35.867  23.189  1.00 10.29           O  
ANISOU 2844  O   ALA B  80     1447   1422   1040    453    125    -59
ATOM   2845  CB  ALA B  80     -41.517  35.267  21.573  1.00 11.97           C  
ANISOU 2845  CB  ALA B  80     2044   1105   1398    587    236    183
ATOM   2846  H   ALA B  80     -41.327  37.225  19.916  1.00  0.00           H  
ATOM   2847  HA  ALA B  80     -41.048  36.960  22.768  1.00  0.00           H  
ATOM   2848  HB1 ALA B  80     -41.345  34.542  22.369  1.00  0.00           H  
ATOM   2849  HB2 ALA B  80     -42.574  35.530  21.545  1.00  0.00           H  
ATOM   2850  HB3 ALA B  80     -41.225  34.832  20.617  1.00  0.00           H  
ATOM   2851  N   TRP B  81     -38.420  36.130  20.996  1.00 11.38           N  
ANISOU 2851  N   TRP B  81     1838   1647    837     95    -82    235
ATOM   2852  CA  TRP B  81     -37.112  35.468  21.053  1.00 13.92           C  
ANISOU 2852  CA  TRP B  81     2537   2037    716    276   -209    154
ATOM   2853  C   TRP B  81     -36.158  35.860  22.206  1.00 10.75           C  
ANISOU 2853  C   TRP B  81     1692   1777    615    -17    413    136
ATOM   2854  O   TRP B  81     -35.548  34.973  22.806  1.00 10.21           O  
ANISOU 2854  O   TRP B  81     1391   1524    964    141    232    348
ATOM   2855  CB  TRP B  81     -36.402  35.450  19.678  1.00 12.73           C  
ANISOU 2855  CB  TRP B  81     2106   1921    809    167    -46    509
ATOM   2856  CG  TRP B  81     -35.873  36.767  19.201  1.00 14.02           C  
ANISOU 2856  CG  TRP B  81     2596   1275   1455    717    884    195
ATOM   2857  CD1 TRP B  81     -36.514  37.673  18.406  1.00 16.06           C  
ANISOU 2857  CD1 TRP B  81     2888   2004   1211    169    849   -173
ATOM   2858  CD2 TRP B  81     -34.579  37.326  19.485  1.00 16.30           C  
ANISOU 2858  CD2 TRP B  81     1892   3029   1273   1119    495    426
ATOM   2859  NE1 TRP B  81     -35.699  38.762  18.180  1.00 19.80           N  
ANISOU 2859  NE1 TRP B  81     3498   2594   1431   1711    636    472
ATOM   2860  CE2 TRP B  81     -34.512  38.573  18.835  1.00 18.94           C  
ANISOU 2860  CE2 TRP B  81     2456   3348   1394   1567    512    573
ATOM   2861  CE3 TRP B  81     -33.483  36.893  20.234  1.00 19.18           C  
ANISOU 2861  CE3 TRP B  81     2670   3148   1471    677   -178    907
ATOM   2862  CZ2 TRP B  81     -33.385  39.394  18.914  1.00 23.63           C  
ANISOU 2862  CZ2 TRP B  81     2893   4453   1633   1273    675    580
ATOM   2863  CZ3 TRP B  81     -32.364  37.706  20.305  1.00 23.57           C  
ANISOU 2863  CZ3 TRP B  81     2925   4356   1676    936   -307    831
ATOM   2864  CH2 TRP B  81     -32.325  38.941  19.647  1.00 23.24           C  
ANISOU 2864  CH2 TRP B  81     3337   4024   1470    715    763    514
ATOM   2865  H   TRP B  81     -38.711  36.581  20.140  1.00  0.00           H  
ATOM   2866  HA  TRP B  81     -37.349  34.422  21.246  1.00  0.00           H  
ATOM   2867  HB2 TRP B  81     -37.080  35.042  18.928  1.00  0.00           H  
ATOM   2868  HB3 TRP B  81     -35.590  34.723  19.702  1.00  0.00           H  
ATOM   2869  HD1 TRP B  81     -37.516  37.471  18.056  1.00  0.00           H  
ATOM   2870  HE1 TRP B  81     -36.025  39.526  17.605  1.00  0.00           H  
ATOM   2871  HE3 TRP B  81     -33.519  35.941  20.743  1.00  0.00           H  
ATOM   2872  HZ2 TRP B  81     -33.375  40.347  18.406  1.00  0.00           H  
ATOM   2873  HZ3 TRP B  81     -31.503  37.390  20.875  1.00  0.00           H  
ATOM   2874  HH2 TRP B  81     -31.430  39.540  19.729  1.00  0.00           H  
ATOM   2875  N   PRO B  82     -36.041  37.163  22.546  1.00  8.56           N  
ANISOU 2875  N   PRO B  82     1218   1073    962    127    292    199
ATOM   2876  CA  PRO B  82     -35.101  37.463  23.638  1.00  8.53           C  
ANISOU 2876  CA  PRO B  82     1475   1042    723    498    173     63
ATOM   2877  C   PRO B  82     -35.575  36.930  24.990  1.00  7.17           C  
ANISOU 2877  C   PRO B  82     1178   1197    350     11     60     46
ATOM   2878  O   PRO B  82     -34.782  36.809  25.917  1.00  8.88           O  
ANISOU 2878  O   PRO B  82     1313   1195    865    124    -71   -107
ATOM   2879  CB  PRO B  82     -35.083  38.998  23.677  1.00  7.80           C  
ANISOU 2879  CB  PRO B  82      676   1363    926    242   -272    105
ATOM   2880  CG  PRO B  82     -35.570  39.426  22.309  1.00  9.58           C  
ANISOU 2880  CG  PRO B  82     1130   1640    871     16   -574     37
ATOM   2881  CD  PRO B  82     -36.606  38.397  21.964  1.00 10.18           C  
ANISOU 2881  CD  PRO B  82     1205   1629   1035    457    -67    539
ATOM   2882  HA  PRO B  82     -34.109  37.077  23.403  1.00  0.00           H  
ATOM   2883  HB3 PRO B  82     -34.059  39.344  23.821  1.00  0.00           H  
ATOM   2884  HB2 PRO B  82     -35.783  39.348  24.436  1.00  0.00           H  
ATOM   2885  HG3 PRO B  82     -34.747  39.361  21.597  1.00  0.00           H  
ATOM   2886  HG2 PRO B  82     -36.045  40.404  22.385  1.00  0.00           H  
ATOM   2887  HD3 PRO B  82     -37.538  38.641  22.474  1.00  0.00           H  
ATOM   2888  HD2 PRO B  82     -36.660  38.291  20.881  1.00  0.00           H  
ATOM   2889  N   PHE B  83     -36.862  36.618  25.088  1.00  7.37           N  
ANISOU 2889  N   PHE B  83      953   1086    762     95    433     34
ATOM   2890  CA  PHE B  83     -37.462  36.190  26.346  1.00  7.29           C  
ANISOU 2890  CA  PHE B  83      919   1048    802   -122    403    286
ATOM   2891  C   PHE B  83     -37.656  34.675  26.442  1.00  8.41           C  
ANISOU 2891  C   PHE B  83     1330    841   1024   -172    129    513
ATOM   2892  O   PHE B  83     -38.194  34.186  27.435  1.00 11.39           O  
ANISOU 2892  O   PHE B  83     1860   1513    956     78    533    -47
ATOM   2893  CB  PHE B  83     -38.790  36.927  26.563  1.00  9.08           C  
ANISOU 2893  CB  PHE B  83      759   1631   1060    253    236     12
ATOM   2894  CG  PHE B  83     -38.665  38.435  26.485  1.00  8.78           C  
ANISOU 2894  CG  PHE B  83     1094    578   1664    214   -101   -233
ATOM   2895  CD1 PHE B  83     -38.334  39.182  27.611  1.00  9.60           C  
ANISOU 2895  CD1 PHE B  83      604   1493   1550    275    131    496
ATOM   2896  CD2 PHE B  83     -38.874  39.106  25.281  1.00  9.83           C  
ANISOU 2896  CD2 PHE B  83     1213    880   1641   -144    329   -206
ATOM   2897  CE1 PHE B  83     -38.214  40.567  27.537  1.00 10.70           C  
ANISOU 2897  CE1 PHE B  83     1699    882   1486    395    221    318
ATOM   2898  CE2 PHE B  83     -38.766  40.489  25.202  1.00 11.68           C  
ANISOU 2898  CE2 PHE B  83     1658   1355   1424   -220    354      0
ATOM   2899  CZ  PHE B  83     -38.434  41.220  26.332  1.00 11.70           C  
ANISOU 2899  CZ  PHE B  83     1774   1369   1301    -49    300   -250
ATOM   2900  H   PHE B  83     -37.458  36.674  24.275  1.00  0.00           H  
ATOM   2901  HA  PHE B  83     -36.787  36.486  27.149  1.00  0.00           H  
ATOM   2902  HB2 PHE B  83     -39.204  36.648  27.532  1.00  0.00           H  
ATOM   2903  HB3 PHE B  83     -39.518  36.586  25.827  1.00  0.00           H  
ATOM   2904  HD1 PHE B  83     -38.167  38.688  28.557  1.00  0.00           H  
ATOM   2905  HD2 PHE B  83     -39.124  38.550  24.389  1.00  0.00           H  
ATOM   2906  HE1 PHE B  83     -37.950  41.134  28.417  1.00  0.00           H  
ATOM   2907  HE2 PHE B  83     -38.941  40.991  24.262  1.00  0.00           H  
ATOM   2908  HZ  PHE B  83     -38.346  42.295  26.276  1.00  0.00           H  
ATOM   2909  N   GLN B  84     -37.202  33.930  25.431  1.00  8.21           N  
ANISOU 2909  N   GLN B  84     1367    522   1229    -33    189    312
ATOM   2910  CA  GLN B  84     -37.440  32.481  25.388  1.00  8.94           C  
ANISOU 2910  CA  GLN B  84     1268   1095   1034    181    393    379
ATOM   2911  C   GLN B  84     -36.423  31.665  26.187  1.00 10.39           C  
ANISOU 2911  C   GLN B  84     1006   1599   1341   -143    513    447
ATOM   2912  O   GLN B  84     -36.546  30.446  26.311  1.00 12.21           O  
ANISOU 2912  O   GLN B  84     1814   1121   1703    328    296    222
ATOM   2913  CB  GLN B  84     -37.504  31.988  23.935  1.00 10.28           C  
ANISOU 2913  CB  GLN B  84     1692   1310    906    162    216    576
ATOM   2914  CG  GLN B  84     -38.806  32.356  23.223  1.00 13.48           C  
ANISOU 2914  CG  GLN B  84     2658   1582    882    832    -49    190
ATOM   2915  CD  GLN B  84     -38.792  31.995  21.752  1.00 12.17           C  
ANISOU 2915  CD  GLN B  84     1474   2229    923    383    443    264
ATOM   2916  OE1 GLN B  84     -37.727  31.876  21.139  1.00 14.29           O  
ANISOU 2916  OE1 GLN B  84     1497   2743   1190    416    272    640
ATOM   2917  NE2 GLN B  84     -39.983  31.817  21.174  1.00 15.67           N  
ANISOU 2917  NE2 GLN B  84     1931   2335   1687    645   -261    374
ATOM   2918  H   GLN B  84     -36.685  34.361  24.678  1.00  0.00           H  
ATOM   2919  HA  GLN B  84     -38.419  32.301  25.833  1.00  0.00           H  
ATOM   2920  HB3 GLN B  84     -37.374  30.906  23.914  1.00  0.00           H  
ATOM   2921  HB2 GLN B  84     -36.660  32.394  23.378  1.00  0.00           H  
ATOM   2922  HG3 GLN B  84     -38.989  33.425  23.332  1.00  0.00           H  
ATOM   2923  HG2 GLN B  84     -39.641  31.853  23.711  1.00  0.00           H  
ATOM   2924 HE21 GLN B  84     -40.038  31.575  20.195  1.00  0.00           H  
ATOM   2925 HE22 GLN B  84     -40.828  31.925  21.716  1.00  0.00           H  
ATOM   2926  N   GLN B  85     -35.426  32.348  26.734  1.00  8.71           N  
ANISOU 2926  N   GLN B  85      992   1154   1165     74     96    151
ATOM   2927  CA  GLN B  85     -34.391  31.710  27.539  1.00  9.49           C  
ANISOU 2927  CA  GLN B  85     1171   1108   1327   -327    562    208
ATOM   2928  C   GLN B  85     -33.805  32.767  28.461  1.00 12.78           C  
ANISOU 2928  C   GLN B  85     2171   1179   1505    -46    973    215
ATOM   2929  O   GLN B  85     -33.995  33.959  28.222  1.00 10.81           O  
ANISOU 2929  O   GLN B  85     1554   1264   1289     52    125    233
ATOM   2930  CB  GLN B  85     -33.301  31.080  26.651  1.00 13.34           C  
ANISOU 2930  CB  GLN B  85     1589   1478   2000    -97    315    624
ATOM   2931  CG  GLN B  85     -32.536  32.059  25.760  1.00 13.43           C  
ANISOU 2931  CG  GLN B  85     2056   1478   1570     71   -102    322
ATOM   2932  CD  GLN B  85     -33.370  32.539  24.590  1.00 13.22           C  
ANISOU 2932  CD  GLN B  85     1270   1918   1836    703    582    695
ATOM   2933  OE1 GLN B  85     -33.929  31.730  23.828  1.00 15.95           O  
ANISOU 2933  OE1 GLN B  85     1917   2281   1862    427    355    387
ATOM   2934  NE2 GLN B  85     -33.491  33.858  24.455  1.00 13.10           N  
ANISOU 2934  NE2 GLN B  85     2292   1166   1520    408    390    194
ATOM   2935  H   GLN B  85     -35.365  33.347  26.599  1.00  0.00           H  
ATOM   2936  HA  GLN B  85     -34.848  30.928  28.145  1.00  0.00           H  
ATOM   2937  HB2 GLN B  85     -33.746  30.302  26.031  1.00  0.00           H  
ATOM   2938  HB3 GLN B  85     -32.595  30.537  27.279  1.00  0.00           H  
ATOM   2939  HG3 GLN B  85     -31.631  31.579  25.387  1.00  0.00           H  
ATOM   2940  HG2 GLN B  85     -32.217  32.916  26.353  1.00  0.00           H  
ATOM   2941 HE21 GLN B  85     -34.035  34.240  23.694  1.00  0.00           H  
ATOM   2942 HE22 GLN B  85     -33.039  34.477  25.113  1.00  0.00           H  
ATOM   2943  N   PRO B  86     -33.115  32.344  29.528  1.00 11.11           N  
ANISOU 2943  N   PRO B  86     1497    718   2007   -109    303    194
ATOM   2944  CA  PRO B  86     -32.532  33.314  30.461  1.00  9.42           C  
ANISOU 2944  CA  PRO B  86     1715    560   1303   -231   -209     19
ATOM   2945  C   PRO B  86     -31.592  34.302  29.780  1.00 10.85           C  
ANISOU 2945  C   PRO B  86     2191    930   1004   -332    124    215
ATOM   2946  O   PRO B  86     -30.964  33.982  28.763  1.00 11.18           O  
ANISOU 2946  O   PRO B  86     1670   1445   1134    291     57    397
ATOM   2947  CB  PRO B  86     -31.728  32.426  31.415  1.00 11.20           C  
ANISOU 2947  CB  PRO B  86     1432   1666   1158   -332   -214    223
ATOM   2948  CG  PRO B  86     -32.470  31.121  31.404  1.00 12.66           C  
ANISOU 2948  CG  PRO B  86     1241   1360   2208     12    337    521
ATOM   2949  CD  PRO B  86     -32.903  30.956  29.978  1.00 13.13           C  
ANISOU 2949  CD  PRO B  86     2489    782   1716   -145   -127     97
ATOM   2950  HA  PRO B  86     -33.317  33.843  31.002  1.00  0.00           H  
ATOM   2951  HB3 PRO B  86     -31.762  32.851  32.418  1.00  0.00           H  
ATOM   2952  HB2 PRO B  86     -30.727  32.275  31.010  1.00  0.00           H  
ATOM   2953  HG3 PRO B  86     -33.351  31.201  32.041  1.00  0.00           H  
ATOM   2954  HG2 PRO B  86     -31.786  30.315  31.669  1.00  0.00           H  
ATOM   2955  HD3 PRO B  86     -32.090  30.512  29.404  1.00  0.00           H  
ATOM   2956  HD2 PRO B  86     -33.852  30.420  29.950  1.00  0.00           H  
ATOM   2957  N   VAL B  87     -31.510  35.503  30.338  1.00  8.83           N  
ANISOU 2957  N   VAL B  87     1017    934   1403    -41    118    206
ATOM   2958  CA  VAL B  87     -30.527  36.481  29.908  1.00 10.13           C  
ANISOU 2958  CA  VAL B  87     1583   1123   1143    250    226    309
ATOM   2959  C   VAL B  87     -29.127  35.930  30.158  1.00 11.39           C  
ANISOU 2959  C   VAL B  87     1216   1809   1303    495    240    325
ATOM   2960  O   VAL B  87     -28.788  35.521  31.280  1.00 12.08           O  
ANISOU 2960  O   VAL B  87     1968   1662    961   -224    104    -55
ATOM   2961  CB  VAL B  87     -30.711  37.812  30.661  1.00  9.33           C  
ANISOU 2961  CB  VAL B  87     1626    998    922    137   -312    -18
ATOM   2962  CG1 VAL B  87     -29.499  38.739  30.472  1.00  9.27           C  
ANISOU 2962  CG1 VAL B  87     1221    835   1468    402    242     10
ATOM   2963  CG2 VAL B  87     -31.998  38.495  30.221  1.00 10.31           C  
ANISOU 2963  CG2 VAL B  87     1419   1572    925   -154   -232   -415
ATOM   2964  H   VAL B  87     -32.142  35.758  31.083  1.00  0.00           H  
ATOM   2965  HA  VAL B  87     -30.651  36.660  28.840  1.00  0.00           H  
ATOM   2966  HB  VAL B  87     -30.798  37.586  31.724  1.00  0.00           H  
ATOM   2967 HG11 VAL B  87     -29.663  39.669  31.017  1.00  0.00           H  
ATOM   2968 HG12 VAL B  87     -28.603  38.249  30.853  1.00  0.00           H  
ATOM   2969 HG13 VAL B  87     -29.370  38.958  29.412  1.00  0.00           H  
ATOM   2970 HG21 VAL B  87     -32.115  39.434  30.762  1.00  0.00           H  
ATOM   2971 HG22 VAL B  87     -31.956  38.695  29.150  1.00  0.00           H  
ATOM   2972 HG23 VAL B  87     -32.846  37.845  30.435  1.00  0.00           H  
ATOM   2973  N   ASP B  88     -28.318  35.893  29.104  1.00 10.83           N  
ANISOU 2973  N   ASP B  88      826   1755   1535   -357    445   -264
ATOM   2974  CA  ASP B  88     -26.930  35.486  29.231  1.00 10.01           C  
ANISOU 2974  CA  ASP B  88     1039   1534   1229    -58    425   -237
ATOM   2975  C   ASP B  88     -26.075  36.751  29.326  1.00  9.66           C  
ANISOU 2975  C   ASP B  88      955   1380   1335    151   -298   -131
ATOM   2976  O   ASP B  88     -25.769  37.399  28.314  1.00 11.33           O  
ANISOU 2976  O   ASP B  88     1528   1499   1276     69    122   -160
ATOM   2977  CB  ASP B  88     -26.514  34.607  28.047  1.00 13.55           C  
ANISOU 2977  CB  ASP B  88     1613   1717   1818   -808    403    345
ATOM   2978  CG  ASP B  88     -25.137  33.994  28.231  1.00 14.69           C  
ANISOU 2978  CG  ASP B  88     2755   1274   1554    880    356    190
ATOM   2979  OD1 ASP B  88     -24.266  34.667  28.831  1.00 11.50           O  
ANISOU 2979  OD1 ASP B  88     1523   1309   1539   -205    240   -281
ATOM   2980  OD2 ASP B  88     -24.920  32.841  27.792  1.00 16.29           O1-
ANISOU 2980  OD2 ASP B  88     2112   1649   2427     82    382   -163
ATOM   2981  H   ASP B  88     -28.665  36.151  28.191  1.00  0.00           H  
ATOM   2982  HA  ASP B  88     -26.814  34.914  30.151  1.00  0.00           H  
ATOM   2983  HB3 ASP B  88     -26.527  35.201  27.133  1.00  0.00           H  
ATOM   2984  HB2 ASP B  88     -27.248  33.813  27.909  1.00  0.00           H  
ATOM   2985  N   ALA B  89     -25.695  37.094  30.553  1.00 12.28           N  
ANISOU 2985  N   ALA B  89     1652   1793   1222    140   -353   -120
ATOM   2986  CA  ALA B  89     -24.977  38.334  30.830  1.00 14.32           C  
ANISOU 2986  CA  ALA B  89     1681   2231   1531    400    167    266
ATOM   2987  C   ALA B  89     -23.557  38.335  30.271  1.00 13.35           C  
ANISOU 2987  C   ALA B  89     1890   2066   1116   -333   -596   -193
ATOM   2988  O   ALA B  89     -22.975  39.396  30.051  1.00 14.74           O  
ANISOU 2988  O   ALA B  89     2120   1728   1752   -223    339     41
ATOM   2989  CB  ALA B  89     -24.958  38.600  32.323  1.00 17.69           C  
ANISOU 2989  CB  ALA B  89     2405   3142   1176    821    231    676
ATOM   2990  H   ALA B  89     -25.902  36.488  31.334  1.00  0.00           H  
ATOM   2991  HA  ALA B  89     -25.523  39.148  30.354  1.00  0.00           H  
ATOM   2992  HB1 ALA B  89     -24.420  39.527  32.521  1.00  0.00           H  
ATOM   2993  HB2 ALA B  89     -25.981  38.688  32.690  1.00  0.00           H  
ATOM   2994  HB3 ALA B  89     -24.460  37.776  32.833  1.00  0.00           H  
ATOM   2995  N   VAL B  90     -22.995  37.153  30.049  1.00 12.51           N  
ANISOU 2995  N   VAL B  90     1259   1852   1643    -93   -307     -4
ATOM   2996  CA  VAL B  90     -21.659  37.058  29.467  1.00 11.95           C  
ANISOU 2996  CA  VAL B  90      965   2054   1522   -353   -302    465
ATOM   2997  C   VAL B  90     -21.727  37.362  27.969  1.00 10.69           C  
ANISOU 2997  C   VAL B  90     1367   1872    823    173   -138    181
ATOM   2998  O   VAL B  90     -20.973  38.195  27.450  1.00 13.62           O  
ANISOU 2998  O   VAL B  90     1589   2211   1375    107     56   -314
ATOM   2999  CB  VAL B  90     -21.035  35.658  29.707  1.00 16.30           C  
ANISOU 2999  CB  VAL B  90     2942   2106   1145   -669   -493     57
ATOM   3000  CG1 VAL B  90     -19.730  35.499  28.926  1.00 17.07           C  
ANISOU 3000  CG1 VAL B  90     1904   2616   1965   -999    316   -365
ATOM   3001  CG2 VAL B  90     -20.824  35.411  31.207  1.00 18.70           C  
ANISOU 3001  CG2 VAL B  90     2058   3094   1953    374   -705   -340
ATOM   3002  H   VAL B  90     -23.492  36.306  30.283  1.00  0.00           H  
ATOM   3003  HA  VAL B  90     -21.023  37.805  29.942  1.00  0.00           H  
ATOM   3004  HB  VAL B  90     -21.738  34.910  29.340  1.00  0.00           H  
ATOM   3005 HG11 VAL B  90     -19.313  34.509  29.112  1.00  0.00           H  
ATOM   3006 HG12 VAL B  90     -19.927  35.616  27.860  1.00  0.00           H  
ATOM   3007 HG13 VAL B  90     -19.018  36.259  29.248  1.00  0.00           H  
ATOM   3008 HG21 VAL B  90     -20.386  34.424  31.355  1.00  0.00           H  
ATOM   3009 HG22 VAL B  90     -20.154  36.170  31.610  1.00  0.00           H  
ATOM   3010 HG23 VAL B  90     -21.783  35.463  31.723  1.00  0.00           H  
ATOM   3011  N   LYS B  91     -22.646  36.695  27.280  1.00  8.98           N  
ANISOU 3011  N   LYS B  91     1037   1611    764   -154   -441     26
ATOM   3012  CA  LYS B  91     -22.786  36.865  25.839  1.00  9.76           C  
ANISOU 3012  CA  LYS B  91     1847   1059    800    -51   -281    282
ATOM   3013  C   LYS B  91     -23.300  38.250  25.444  1.00  8.12           C  
ANISOU 3013  C   LYS B  91     1132    463   1488    -93     74     15
ATOM   3014  O   LYS B  91     -23.057  38.712  24.331  1.00 11.88           O  
ANISOU 3014  O   LYS B  91     1946   1327   1242    255    -43   -256
ATOM   3015  CB  LYS B  91     -23.677  35.761  25.261  1.00 10.90           C  
ANISOU 3015  CB  LYS B  91     1631   1484   1026     -1     34    206
ATOM   3016  CG  LYS B  91     -23.017  34.394  25.267  1.00 14.65           C  
ANISOU 3016  CG  LYS B  91     2729   1117   1719    514    231    171
ATOM   3017  CD  LYS B  91     -23.903  33.329  24.638  1.00 19.45           C  
ANISOU 3017  CD  LYS B  91     4366   1362   1664    307    672   -205
ATOM   3018  CE  LYS B  91     -23.198  31.973  24.637  1.00 23.44           C  
ANISOU 3018  CE  LYS B  91     5109   1375   2423    286   -233   -214
ATOM   3019  NZ  LYS B  91     -24.127  30.854  24.312  1.00 40.17           N1+
ANISOU 3019  NZ  LYS B  91     8626   2972   3666    372   1276    947
ATOM   3020  H   LYS B  91     -23.266  36.054  27.754  1.00  0.00           H  
ATOM   3021  HA  LYS B  91     -21.795  36.748  25.399  1.00  0.00           H  
ATOM   3022  HB3 LYS B  91     -23.961  36.022  24.241  1.00  0.00           H  
ATOM   3023  HB2 LYS B  91     -24.609  35.716  25.825  1.00  0.00           H  
ATOM   3024  HG3 LYS B  91     -22.781  34.110  26.293  1.00  0.00           H  
ATOM   3025  HG2 LYS B  91     -22.072  34.445  24.726  1.00  0.00           H  
ATOM   3026  HD3 LYS B  91     -24.142  33.614  23.614  1.00  0.00           H  
ATOM   3027  HD2 LYS B  91     -24.834  33.254  25.199  1.00  0.00           H  
ATOM   3028  HE3 LYS B  91     -22.748  31.798  25.614  1.00  0.00           H  
ATOM   3029  HE2 LYS B  91     -22.383  31.989  23.914  1.00  0.00           H  
ATOM   3030  HZ1 LYS B  91     -24.432  30.937  23.353  1.00  0.00           H  
ATOM   3031  HZ2 LYS B  91     -23.650  29.973  24.439  1.00  0.00           H  
ATOM   3032  HZ3 LYS B  91     -24.929  30.893  24.924  1.00  0.00           H  
ATOM   3033  N   LEU B  92     -24.019  38.907  26.355  1.00  9.97           N  
ANISOU 3033  N   LEU B  92      888   1420   1481   -499     16    476
ATOM   3034  CA  LEU B  92     -24.551  40.245  26.100  1.00  8.71           C  
ANISOU 3034  CA  LEU B  92      755   1398   1158   -400   -103    337
ATOM   3035  C   LEU B  92     -23.671  41.351  26.695  1.00 10.36           C  
ANISOU 3035  C   LEU B  92     1411   1894    631    141   -142   -153
ATOM   3036  O   LEU B  92     -23.965  42.543  26.531  1.00 12.98           O  
ANISOU 3036  O   LEU B  92     2041   1581   1311     31     99    129
ATOM   3037  CB  LEU B  92     -25.974  40.360  26.646  1.00  9.98           C  
ANISOU 3037  CB  LEU B  92     1492   1135   1166   -250     58     -6
ATOM   3038  CG  LEU B  92     -27.030  39.501  25.950  1.00  9.54           C  
ANISOU 3038  CG  LEU B  92     1233   1233   1159    419   -389    277
ATOM   3039  CD1 LEU B  92     -28.331  39.515  26.736  1.00 12.73           C  
ANISOU 3039  CD1 LEU B  92     1337   1786   1713    463   -199   -111
ATOM   3040  CD2 LEU B  92     -27.249  40.006  24.524  1.00 16.25           C  
ANISOU 3040  CD2 LEU B  92     1594   3555   1023   -100    228   -108
ATOM   3041  H   LEU B  92     -24.210  38.481  27.251  1.00  0.00           H  
ATOM   3042  HA  LEU B  92     -24.592  40.391  25.021  1.00  0.00           H  
ATOM   3043  HB3 LEU B  92     -26.286  41.404  26.620  1.00  0.00           H  
ATOM   3044  HB2 LEU B  92     -25.970  40.131  27.712  1.00  0.00           H  
ATOM   3045  HG  LEU B  92     -26.665  38.475  25.902  1.00  0.00           H  
ATOM   3046 HD11 LEU B  92     -29.071  38.898  26.226  1.00  0.00           H  
ATOM   3047 HD12 LEU B  92     -28.156  39.119  27.736  1.00  0.00           H  
ATOM   3048 HD13 LEU B  92     -28.700  40.538  26.810  1.00  0.00           H  
ATOM   3049 HD21 LEU B  92     -28.002  39.391  24.032  1.00  0.00           H  
ATOM   3050 HD22 LEU B  92     -27.588  41.041  24.553  1.00  0.00           H  
ATOM   3051 HD23 LEU B  92     -26.313  39.946  23.969  1.00  0.00           H  
ATOM   3052  N   ASN B  93     -22.589  40.958  27.366  1.00 11.37           N  
ANISOU 3052  N   ASN B  93     1489   2018    813    323   -345    311
ATOM   3053  CA  ASN B  93     -21.689  41.914  28.018  1.00 11.27           C  
ANISOU 3053  CA  ASN B  93      876   2277   1130    119    311    436
ATOM   3054  C   ASN B  93     -22.451  42.827  28.987  1.00 11.54           C  
ANISOU 3054  C   ASN B  93     1018   2113   1252    240    106     43
ATOM   3055  O   ASN B  93     -22.386  44.058  28.895  1.00 16.20           O  
ANISOU 3055  O   ASN B  93     2741   1966   1446    750    -23    287
ATOM   3056  CB  ASN B  93     -20.906  42.724  26.972  1.00 15.97           C  
ANISOU 3056  CB  ASN B  93     1641   2520   1908   1032    434    880
ATOM   3057  CG  ASN B  93     -19.878  43.646  27.590  1.00 17.89           C  
ANISOU 3057  CG  ASN B  93     1805   3128   1863   1267    117    475
ATOM   3058  OD1 ASN B  93     -19.319  43.361  28.655  1.00 20.98           O  
ANISOU 3058  OD1 ASN B  93     1923   3378   2670    950   -586    185
ATOM   3059  ND2 ASN B  93     -19.621  44.771  26.919  1.00 19.59           N  
ANISOU 3059  ND2 ASN B  93     2817   2225   2402   1092    350   -160
ATOM   3060  H   ASN B  93     -22.368  39.975  27.437  1.00  0.00           H  
ATOM   3061  HA  ASN B  93     -20.967  41.343  28.601  1.00  0.00           H  
ATOM   3062  HB3 ASN B  93     -21.603  43.309  26.371  1.00  0.00           H  
ATOM   3063  HB2 ASN B  93     -20.411  42.041  26.281  1.00  0.00           H  
ATOM   3064 HD21 ASN B  93     -18.945  45.430  27.278  1.00  0.00           H  
ATOM   3065 HD22 ASN B  93     -20.103  44.964  26.053  1.00  0.00           H  
ATOM   3066  N   LEU B  94     -23.168  42.207  29.920  1.00 11.79           N  
ANISOU 3066  N   LEU B  94     1437   2024   1019    422    185    507
ATOM   3067  CA  LEU B  94     -23.944  42.925  30.926  1.00 14.06           C  
ANISOU 3067  CA  LEU B  94     1707   2266   1368    350   -412    743
ATOM   3068  C   LEU B  94     -23.487  42.511  32.321  1.00 16.99           C  
ANISOU 3068  C   LEU B  94     2022   2797   1636   -419    221    922
ATOM   3069  O   LEU B  94     -24.214  41.816  33.031  1.00 14.81           O  
ANISOU 3069  O   LEU B  94     1656   2709   1260   -208   -445    189
ATOM   3070  CB  LEU B  94     -25.436  42.610  30.766  1.00 12.07           C  
ANISOU 3070  CB  LEU B  94     1722   1751   1112    409   -554    191
ATOM   3071  CG  LEU B  94     -26.060  42.773  29.381  1.00 11.42           C  
ANISOU 3071  CG  LEU B  94     1070   1734   1536     53   -281   -166
ATOM   3072  CD1 LEU B  94     -27.542  42.393  29.442  1.00 12.38           C  
ANISOU 3072  CD1 LEU B  94     1483   2249    971   -354     -3    128
ATOM   3073  CD2 LEU B  94     -25.896  44.199  28.874  1.00 14.42           C  
ANISOU 3073  CD2 LEU B  94     1861   1899   1719     51    420    595
ATOM   3074  H   LEU B  94     -23.190  41.198  29.952  1.00  0.00           H  
ATOM   3075  HA  LEU B  94     -23.788  43.997  30.801  1.00  0.00           H  
ATOM   3076  HB2 LEU B  94     -26.004  43.199  31.485  1.00  0.00           H  
ATOM   3077  HB3 LEU B  94     -25.628  41.600  31.128  1.00  0.00           H  
ATOM   3078  HG  LEU B  94     -25.555  42.098  28.690  1.00  0.00           H  
ATOM   3079 HD11 LEU B  94     -27.988  42.509  28.454  1.00  0.00           H  
ATOM   3080 HD12 LEU B  94     -27.639  41.356  29.764  1.00  0.00           H  
ATOM   3081 HD13 LEU B  94     -28.055  43.043  30.151  1.00  0.00           H  
ATOM   3082 HD21 LEU B  94     -26.349  44.288  27.886  1.00  0.00           H  
ATOM   3083 HD22 LEU B  94     -26.386  44.888  29.562  1.00  0.00           H  
ATOM   3084 HD23 LEU B  94     -24.836  44.443  28.810  1.00  0.00           H  
ATOM   3085  N   PRO B  95     -22.282  42.947  32.728  1.00 17.20           N  
ANISOU 3085  N   PRO B  95     2010   2821   1703    -40   -620    341
ATOM   3086  CA  PRO B  95     -21.693  42.451  33.979  1.00 18.86           C  
ANISOU 3086  CA  PRO B  95     1466   3518   2181   -324   -657    984
ATOM   3087  C   PRO B  95     -22.470  42.867  35.226  1.00 19.86           C  
ANISOU 3087  C   PRO B  95     2811   2294   2442    161   -164   1002
ATOM   3088  O   PRO B  95     -22.251  42.296  36.296  1.00 24.38           O  
ANISOU 3088  O   PRO B  95     2720   4319   2225     96    118   -246
ATOM   3089  CB  PRO B  95     -20.290  43.075  33.983  1.00 21.76           C  
ANISOU 3089  CB  PRO B  95     1785   3558   2925    624  -1048    420
ATOM   3090  CG  PRO B  95     -20.412  44.280  33.116  1.00 21.16           C  
ANISOU 3090  CG  PRO B  95     2212   3141   2687    828   -964    711
ATOM   3091  CD  PRO B  95     -21.399  43.908  32.047  1.00 17.06           C  
ANISOU 3091  CD  PRO B  95     1094   2984   2405    451    -44    824
ATOM   3092  HA  PRO B  95     -21.612  41.365  33.942  1.00  0.00           H  
ATOM   3093  HB3 PRO B  95     -19.583  42.377  33.534  1.00  0.00           H  
ATOM   3094  HB2 PRO B  95     -20.035  43.384  34.997  1.00  0.00           H  
ATOM   3095  HG3 PRO B  95     -19.447  44.495  32.658  1.00  0.00           H  
ATOM   3096  HG2 PRO B  95     -20.809  45.109  33.702  1.00  0.00           H  
ATOM   3097  HD2 PRO B  95     -21.975  44.790  31.767  1.00  0.00           H  
ATOM   3098  HD3 PRO B  95     -20.876  43.403  31.235  1.00  0.00           H  
ATOM   3099  N   ASP B  96     -23.366  43.841  35.089  1.00 18.73           N  
ANISOU 3099  N   ASP B  96     2401   2911   1806    535    213    832
ATOM   3100  CA  ASP B  96     -24.181  44.289  36.211  1.00 20.51           C  
ANISOU 3100  CA  ASP B  96     1693   3736   2363    395   -235   1412
ATOM   3101  C   ASP B  96     -25.592  43.705  36.210  1.00 19.50           C  
ANISOU 3101  C   ASP B  96     2741   2553   2117   -224  -1125    846
ATOM   3102  O   ASP B  96     -26.364  43.961  37.137  1.00 19.04           O  
ANISOU 3102  O   ASP B  96     2504   2874   1857    173   -167    907
ATOM   3103  CB  ASP B  96     -24.267  45.817  36.225  1.00 21.84           C  
ANISOU 3103  CB  ASP B  96     2494   3424   2381    258    296    895
ATOM   3104  CG  ASP B  96     -24.853  46.380  34.937  1.00 23.17           C  
ANISOU 3104  CG  ASP B  96     1908   2092   4804    372   -622    844
ATOM   3105  OD1 ASP B  96     -24.972  45.626  33.943  1.00 24.08           O  
ANISOU 3105  OD1 ASP B  96     2631   2363   4154   -134   -743   1592
ATOM   3106  OD2 ASP B  96     -25.186  47.584  34.913  1.00 36.92           O1-
ANISOU 3106  OD2 ASP B  96     3280   3707   7042   1019   1649   1748
ATOM   3107  H   ASP B  96     -23.493  44.288  34.192  1.00  0.00           H  
ATOM   3108  HA  ASP B  96     -23.688  43.973  37.130  1.00  0.00           H  
ATOM   3109  HB2 ASP B  96     -23.273  46.234  36.383  1.00  0.00           H  
ATOM   3110  HB3 ASP B  96     -24.875  46.138  37.071  1.00  0.00           H  
ATOM   3111  N   TYR B  97     -25.939  42.930  35.184  1.00 18.08           N  
ANISOU 3111  N   TYR B  97     1241   3712   1915    190   -419    581
ATOM   3112  CA  TYR B  97     -27.317  42.456  35.054  1.00 14.00           C  
ANISOU 3112  CA  TYR B  97     1783   2636    900    390    220    359
ATOM   3113  C   TYR B  97     -27.785  41.713  36.301  1.00 13.49           C  
ANISOU 3113  C   TYR B  97     1301   2412   1413   -839   -294    668
ATOM   3114  O   TYR B  97     -28.836  42.036  36.865  1.00 13.45           O  
ANISOU 3114  O   TYR B  97     1285   2570   1255   -527    -69    446
ATOM   3115  CB  TYR B  97     -27.526  41.583  33.800  1.00 14.44           C  
ANISOU 3115  CB  TYR B  97     1905   2476   1106     10    222    555
ATOM   3116  CG  TYR B  97     -28.990  41.238  33.601  1.00 13.25           C  
ANISOU 3116  CG  TYR B  97     2220   1624   1191    150    546   -166
ATOM   3117  CD1 TYR B  97     -29.836  42.089  32.897  1.00 10.61           C  
ANISOU 3117  CD1 TYR B  97     1857   1190    985    208     97    410
ATOM   3118  CD2 TYR B  97     -29.535  40.078  34.149  1.00 11.37           C  
ANISOU 3118  CD2 TYR B  97     1381   1996    943   -914    -76     69
ATOM   3119  CE1 TYR B  97     -31.186  41.794  32.737  1.00  9.67           C  
ANISOU 3119  CE1 TYR B  97     1639    833   1204    349   -375    285
ATOM   3120  CE2 TYR B  97     -30.887  39.771  33.988  1.00 11.30           C  
ANISOU 3120  CE2 TYR B  97     1370   1840   1085   -428     -3     -3
ATOM   3121  CZ  TYR B  97     -31.702  40.631  33.279  1.00 10.78           C  
ANISOU 3121  CZ  TYR B  97     1813    820   1462   -131   -404    332
ATOM   3122  OH  TYR B  97     -33.037  40.340  33.126  1.00 12.28           O  
ANISOU 3122  OH  TYR B  97     1651   1627   1389    280    128     23
ATOM   3123  H   TYR B  97     -25.250  42.668  34.493  1.00  0.00           H  
ATOM   3124  HA  TYR B  97     -27.952  43.335  34.945  1.00  0.00           H  
ATOM   3125  HB3 TYR B  97     -26.947  40.665  33.897  1.00  0.00           H  
ATOM   3126  HB2 TYR B  97     -27.156  42.114  32.923  1.00  0.00           H  
ATOM   3127  HD1 TYR B  97     -29.448  42.998  32.462  1.00  0.00           H  
ATOM   3128  HD2 TYR B  97     -28.909  39.399  34.709  1.00  0.00           H  
ATOM   3129  HE1 TYR B  97     -31.826  42.472  32.192  1.00  0.00           H  
ATOM   3130  HE2 TYR B  97     -31.290  38.865  34.417  1.00  0.00           H  
ATOM   3131  HH  TYR B  97     -33.476  41.072  32.687  1.00  0.00           H  
ATOM   3132  N   TYR B  98     -27.001  40.739  36.746  1.00 16.14           N  
ANISOU 3132  N   TYR B  98     2221   2310   1603   -418   -803   -107
ATOM   3133  CA  TYR B  98     -27.423  39.905  37.866  1.00 19.83           C  
ANISOU 3133  CA  TYR B  98     3615   2059   1863   -269   -763   -761
ATOM   3134  C   TYR B  98     -27.103  40.515  39.235  1.00 20.91           C  
ANISOU 3134  C   TYR B  98     2591   3385   1970   -970   -875   -160
ATOM   3135  O   TYR B  98     -27.373  39.909  40.271  1.00 29.20           O  
ANISOU 3135  O   TYR B  98     3801   4905   2388   -374  -1598   -447
ATOM   3136  CB  TYR B  98     -26.903  38.468  37.707  1.00 15.94           C  
ANISOU 3136  CB  TYR B  98     2193   2358   1505   -160   -328   -675
ATOM   3137  CG  TYR B  98     -27.670  37.728  36.626  1.00 19.76           C  
ANISOU 3137  CG  TYR B  98     2820   3640   1047   -361   -101   -116
ATOM   3138  CD1 TYR B  98     -28.984  37.344  36.836  1.00 21.62           C  
ANISOU 3138  CD1 TYR B  98     2989   3287   1938    533  -1151   -822
ATOM   3139  CD2 TYR B  98     -27.086  37.430  35.395  1.00 14.63           C  
ANISOU 3139  CD2 TYR B  98     2041   2548    971   -285   -558   -254
ATOM   3140  CE1 TYR B  98     -29.707  36.683  35.857  1.00 17.69           C  
ANISOU 3140  CE1 TYR B  98     1644   3646   1430    -77    183    276
ATOM   3141  CE2 TYR B  98     -27.800  36.754  34.406  1.00 17.26           C  
ANISOU 3141  CE2 TYR B  98     1591   3241   1728   -196   -791   -266
ATOM   3142  CZ  TYR B  98     -29.115  36.386  34.645  1.00 16.45           C  
ANISOU 3142  CZ  TYR B  98     1977   2584   1689   -565   -849    663
ATOM   3143  OH  TYR B  98     -29.861  35.719  33.687  1.00 16.01           O  
ANISOU 3143  OH  TYR B  98     2739   2233   1113   -146    272   -177
ATOM   3144  H   TYR B  98     -26.106  40.571  36.309  1.00  0.00           H  
ATOM   3145  HA  TYR B  98     -28.510  39.844  37.807  1.00  0.00           H  
ATOM   3146  HB3 TYR B  98     -27.007  37.938  38.654  1.00  0.00           H  
ATOM   3147  HB2 TYR B  98     -25.844  38.492  37.449  1.00  0.00           H  
ATOM   3148  HD1 TYR B  98     -29.465  37.559  37.779  1.00  0.00           H  
ATOM   3149  HD2 TYR B  98     -26.066  37.723  35.196  1.00  0.00           H  
ATOM   3150  HE1 TYR B  98     -30.733  36.400  36.042  1.00  0.00           H  
ATOM   3151  HE2 TYR B  98     -27.328  36.521  33.463  1.00  0.00           H  
ATOM   3152  HH  TYR B  98     -29.379  35.707  32.857  1.00  0.00           H  
ATOM   3153  N   LYS B  99     -26.549  41.727  39.220  1.00 20.38           N  
ANISOU 3153  N   LYS B  99     2853   2990   1901     62   -712    -24
ATOM   3154  CA  LYS B  99     -26.411  42.530  40.429  1.00 22.48           C  
ANISOU 3154  CA  LYS B  99     2417   4211   1912    413   -876    517
ATOM   3155  C   LYS B  99     -27.682  43.342  40.635  1.00 16.20           C  
ANISOU 3155  C   LYS B  99     2279   2599   1279   -222   -283    263
ATOM   3156  O   LYS B  99     -28.114  43.579  41.764  1.00 26.44           O  
ANISOU 3156  O   LYS B  99     3351   5102   1594   -927   -206    808
ATOM   3157  CB  LYS B  99     -25.228  43.488  40.303  1.00 24.03           C  
ANISOU 3157  CB  LYS B  99     2723   4575   1831    823   -655    345
ATOM   3158  CG  LYS B  99     -23.884  42.810  40.121  1.00 38.02           C  
ANISOU 3158  CG  LYS B  99     2968   6993   4487   -507   -143   1814
ATOM   3159  CD  LYS B  99     -22.768  43.842  40.027  1.00 50.01           C  
ANISOU 3159  CD  LYS B  99     5103   7482   6416     71  -2611   2048
ATOM   3160  CE  LYS B  99     -21.409  43.173  39.883  1.00 63.32           C  
ANISOU 3160  CE  LYS B  99     6543   9110   8407   1166  -2037   2014
ATOM   3161  NZ  LYS B  99     -20.289  44.162  39.914  1.00 76.78           N1+
ANISOU 3161  NZ  LYS B  99     9021  10600   9551   -244   -512   1443
ATOM   3162  H   LYS B  99     -26.209  42.116  38.352  1.00  0.00           H  
ATOM   3163  HA  LYS B  99     -26.257  41.873  41.285  1.00  0.00           H  
ATOM   3164  HB3 LYS B  99     -25.191  44.133  41.181  1.00  0.00           H  
ATOM   3165  HB2 LYS B  99     -25.403  44.171  39.472  1.00  0.00           H  
ATOM   3166  HG3 LYS B  99     -23.901  42.210  39.211  1.00  0.00           H  
ATOM   3167  HG2 LYS B  99     -23.695  42.147  40.965  1.00  0.00           H  
ATOM   3168  HD3 LYS B  99     -22.773  44.464  40.922  1.00  0.00           H  
ATOM   3169  HD2 LYS B  99     -22.945  44.491  39.170  1.00  0.00           H  
ATOM   3170  HE3 LYS B  99     -21.376  42.617  38.946  1.00  0.00           H  
ATOM   3171  HE2 LYS B  99     -21.275  42.448  40.686  1.00  0.00           H  
ATOM   3172  HZ1 LYS B  99     -20.096  44.483  38.976  1.00  0.00           H  
ATOM   3173  HZ2 LYS B  99     -20.550  44.949  40.491  1.00  0.00           H  
ATOM   3174  HZ3 LYS B  99     -19.463  43.724  40.296  1.00  0.00           H  
ATOM   3175  N   ILE B 100     -28.269  43.776  39.528  1.00 14.40           N  
ANISOU 3175  N   ILE B 100     1868   2221   1383    -80   -608    113
ATOM   3176  CA  ILE B 100     -29.484  44.581  39.543  1.00 14.68           C  
ANISOU 3176  CA  ILE B 100      997   2373   2209    539   -176    365
ATOM   3177  C   ILE B 100     -30.722  43.688  39.601  1.00 16.20           C  
ANISOU 3177  C   ILE B 100     1829   3039   1285    146   -533    402
ATOM   3178  O   ILE B 100     -31.670  43.969  40.343  1.00 22.68           O  
ANISOU 3178  O   ILE B 100     3203   3489   1926    509    -56    859
ATOM   3179  CB  ILE B 100     -29.534  45.500  38.298  1.00 17.63           C  
ANISOU 3179  CB  ILE B 100     2481   1579   2638   -417    629    248
ATOM   3180  CG1 ILE B 100     -28.466  46.591  38.412  1.00 20.47           C  
ANISOU 3180  CG1 ILE B 100     3016   2370   2391    251      4    504
ATOM   3181  CG2 ILE B 100     -30.912  46.116  38.118  1.00 15.89           C  
ANISOU 3181  CG2 ILE B 100     2075   1510   2451   -234     57    762
ATOM   3182  CD1 ILE B 100     -28.187  47.319  37.113  1.00 22.00           C  
ANISOU 3182  CD1 ILE B 100     3524   1622   3214    747   -530    547
ATOM   3183  H   ILE B 100     -27.875  43.551  38.626  1.00  0.00           H  
ATOM   3184  HA  ILE B 100     -29.470  45.209  40.434  1.00  0.00           H  
ATOM   3185  HB  ILE B 100     -29.312  44.896  37.418  1.00  0.00           H  
ATOM   3186 HG13 ILE B 100     -27.541  46.153  38.787  1.00  0.00           H  
ATOM   3187 HG12 ILE B 100     -28.765  47.312  39.173  1.00  0.00           H  
ATOM   3188 HG21 ILE B 100     -30.912  46.755  37.235  1.00  0.00           H  
ATOM   3189 HG22 ILE B 100     -31.651  45.324  37.993  1.00  0.00           H  
ATOM   3190 HG23 ILE B 100     -31.162  46.711  38.997  1.00  0.00           H  
ATOM   3191 HD11 ILE B 100     -27.420  48.075  37.277  1.00  0.00           H  
ATOM   3192 HD12 ILE B 100     -27.840  46.607  36.364  1.00  0.00           H  
ATOM   3193 HD13 ILE B 100     -29.100  47.799  36.762  1.00  0.00           H  
ATOM   3194  N   ILE B 101     -30.698  42.602  38.831  1.00 12.99           N  
ANISOU 3194  N   ILE B 101     2129   1659   1145    391   -259    384
ATOM   3195  CA  ILE B 101     -31.839  41.701  38.735  1.00 13.92           C  
ANISOU 3195  CA  ILE B 101     2346   1989    953     62    -16   -629
ATOM   3196  C   ILE B 101     -31.637  40.503  39.658  1.00 13.14           C  
ANISOU 3196  C   ILE B 101     2018   1965   1009    142    385    -67
ATOM   3197  O   ILE B 101     -30.870  39.587  39.347  1.00 17.99           O  
ANISOU 3197  O   ILE B 101     2969   2644   1222   -896    -59   -202
ATOM   3198  CB  ILE B 101     -32.073  41.252  37.269  1.00 11.62           C  
ANISOU 3198  CB  ILE B 101     2183   1503    729    238   -423   -177
ATOM   3199  CG1 ILE B 101     -32.370  42.476  36.394  1.00 11.67           C  
ANISOU 3199  CG1 ILE B 101     1779   1759    897   -405    342    340
ATOM   3200  CG2 ILE B 101     -33.205  40.241  37.170  1.00 12.38           C  
ANISOU 3200  CG2 ILE B 101     1377   1908   1419    552   -135   -173
ATOM   3201  CD1 ILE B 101     -33.539  43.329  36.892  1.00 12.18           C  
ANISOU 3201  CD1 ILE B 101     1861   1741   1027    -51    -48    524
ATOM   3202  H   ILE B 101     -29.872  42.383  38.292  1.00  0.00           H  
ATOM   3203  HA  ILE B 101     -32.725  42.240  39.069  1.00  0.00           H  
ATOM   3204  HB  ILE B 101     -31.160  40.782  36.904  1.00  0.00           H  
ATOM   3205 HG12 ILE B 101     -32.569  42.151  35.373  1.00  0.00           H  
ATOM   3206 HG13 ILE B 101     -31.476  43.095  36.323  1.00  0.00           H  
ATOM   3207 HG21 ILE B 101     -33.341  39.948  36.129  1.00  0.00           H  
ATOM   3208 HG22 ILE B 101     -32.960  39.361  37.765  1.00  0.00           H  
ATOM   3209 HG23 ILE B 101     -34.126  40.688  37.545  1.00  0.00           H  
ATOM   3210 HD11 ILE B 101     -33.685  44.174  36.220  1.00  0.00           H  
ATOM   3211 HD12 ILE B 101     -34.446  42.725  36.917  1.00  0.00           H  
ATOM   3212 HD13 ILE B 101     -33.320  43.696  37.895  1.00  0.00           H  
ATOM   3213  N   LYS B 102     -32.325  40.516  40.798  1.00 17.40           N  
ANISOU 3213  N   LYS B 102     3550   2140    921    263     44   -156
ATOM   3214  CA  LYS B 102     -32.130  39.475  41.808  1.00 17.93           C  
ANISOU 3214  CA  LYS B 102     2678   3036   1098    618    -22   -315
ATOM   3215  C   LYS B 102     -33.112  38.318  41.670  1.00 16.04           C  
ANISOU 3215  C   LYS B 102     2342   2173   1581   -651   -497   -694
ATOM   3216  O   LYS B 102     -32.891  37.246  42.236  1.00 21.72           O  
ANISOU 3216  O   LYS B 102     3620   2497   2135   -161  -1172   -585
ATOM   3217  CB  LYS B 102     -32.170  40.059  43.224  1.00 22.55           C  
ANISOU 3217  CB  LYS B 102     3102   4068   1397    933   -403    -40
ATOM   3218  CG  LYS B 102     -31.094  41.106  43.487  1.00 29.60           C  
ANISOU 3218  CG  LYS B 102     3507   5639   2099   1793   -420    311
ATOM   3219  CD  LYS B 102     -29.759  40.729  42.851  1.00 53.78           C  
ANISOU 3219  CD  LYS B 102     6902   9302   4231   1816   -373    771
ATOM   3220  CE  LYS B 102     -28.893  39.880  43.769  1.00 56.25           C  
ANISOU 3220  CE  LYS B 102     6709  10100   4563   1472   -570   -778
ATOM   3221  NZ  LYS B 102     -27.581  39.564  43.116  1.00 43.27           N1+
ANISOU 3221  NZ  LYS B 102     4558   8943   2939   1020  -1034   -637
ATOM   3222  H   LYS B 102     -32.993  41.252  40.976  1.00  0.00           H  
ATOM   3223  HA  LYS B 102     -31.131  39.066  41.658  1.00  0.00           H  
ATOM   3224  HB3 LYS B 102     -32.075  39.252  43.951  1.00  0.00           H  
ATOM   3225  HB2 LYS B 102     -33.152  40.496  43.407  1.00  0.00           H  
ATOM   3226  HG2 LYS B 102     -30.962  41.228  44.562  1.00  0.00           H  
ATOM   3227  HG3 LYS B 102     -31.422  42.069  43.097  1.00  0.00           H  
ATOM   3228  HD3 LYS B 102     -29.218  41.636  42.579  1.00  0.00           H  
ATOM   3229  HD2 LYS B 102     -29.940  40.189  41.922  1.00  0.00           H  
ATOM   3230  HE3 LYS B 102     -29.414  38.952  44.004  1.00  0.00           H  
ATOM   3231  HE2 LYS B 102     -28.715  40.418  44.700  1.00  0.00           H  
ATOM   3232  HZ1 LYS B 102     -27.092  40.423  42.909  1.00  0.00           H  
ATOM   3233  HZ2 LYS B 102     -27.021  39.001  43.740  1.00  0.00           H  
ATOM   3234  HZ3 LYS B 102     -27.745  39.055  42.259  1.00  0.00           H  
ATOM   3235  N   THR B 103     -34.181  38.529  40.908  1.00 14.82           N  
ANISOU 3235  N   THR B 103     2235   2121   1275   -556   -193   -147
ATOM   3236  CA  THR B 103     -35.128  37.455  40.609  1.00 16.00           C  
ANISOU 3236  CA  THR B 103     2719   2211   1149   -535     89   -312
ATOM   3237  C   THR B 103     -35.278  37.308  39.091  1.00 11.75           C  
ANISOU 3237  C   THR B 103     1959   1698    808    135   -120   -147
ATOM   3238  O   THR B 103     -36.290  37.714  38.522  1.00 14.15           O  
ANISOU 3238  O   THR B 103     2474   1835   1067   -140   -111   -289
ATOM   3239  CB  THR B 103     -36.518  37.710  41.250  1.00 18.42           C  
ANISOU 3239  CB  THR B 103     3040   2877   1080    235    425   -307
ATOM   3240  OG1 THR B 103     -36.373  37.963  42.652  1.00 25.07           O  
ANISOU 3240  OG1 THR B 103     3685   4371   1469    289    386   -473
ATOM   3241  CG2 THR B 103     -37.436  36.503  41.065  1.00 24.31           C  
ANISOU 3241  CG2 THR B 103     3978   3566   1691    186   -120  -1232
ATOM   3242  H   THR B 103     -34.353  39.446  40.522  1.00  0.00           H  
ATOM   3243  HA  THR B 103     -34.730  36.522  41.008  1.00  0.00           H  
ATOM   3244  HB  THR B 103     -36.974  38.580  40.777  1.00  0.00           H  
ATOM   3245  HG1 THR B 103     -35.966  37.203  43.074  1.00  0.00           H  
ATOM   3246 HG21 THR B 103     -38.403  36.708  41.523  1.00  0.00           H  
ATOM   3247 HG22 THR B 103     -37.572  36.309  40.001  1.00  0.00           H  
ATOM   3248 HG23 THR B 103     -36.988  35.629  41.538  1.00  0.00           H  
ATOM   3249  N   PRO B 104     -34.268  36.723  38.424  1.00 12.86           N  
ANISOU 3249  N   PRO B 104     2052   1240   1595   -306    281    241
ATOM   3250  CA  PRO B 104     -34.367  36.598  36.963  1.00 13.39           C  
ANISOU 3250  CA  PRO B 104     1279   2334   1474    466   -211    582
ATOM   3251  C   PRO B 104     -35.518  35.687  36.545  1.00 11.55           C  
ANISOU 3251  C   PRO B 104     1312   1980   1097    -88   -567     34
ATOM   3252  O   PRO B 104     -35.873  34.763  37.285  1.00 13.16           O  
ANISOU 3252  O   PRO B 104     2046   1248   1706   -136     28   -300
ATOM   3253  CB  PRO B 104     -33.018  35.994  36.561  1.00 14.97           C  
ANISOU 3253  CB  PRO B 104     1285   2288   2115    212    112    395
ATOM   3254  CG  PRO B 104     -32.489  35.370  37.784  1.00 20.87           C  
ANISOU 3254  CG  PRO B 104     2570   2950   2412  -1495    474   -774
ATOM   3255  CD  PRO B 104     -33.019  36.141  38.947  1.00 16.65           C  
ANISOU 3255  CD  PRO B 104     1916   1788   2621   -901   -262    492
ATOM   3256  HA  PRO B 104     -34.486  37.582  36.511  1.00  0.00           H  
ATOM   3257  HB3 PRO B 104     -32.346  36.790  36.242  1.00  0.00           H  
ATOM   3258  HB2 PRO B 104     -33.177  35.227  35.803  1.00  0.00           H  
ATOM   3259  HG3 PRO B 104     -31.400  35.425  37.778  1.00  0.00           H  
ATOM   3260  HG2 PRO B 104     -32.836  34.338  37.844  1.00  0.00           H  
ATOM   3261  HD2 PRO B 104     -33.255  35.452  39.758  1.00  0.00           H  
ATOM   3262  HD3 PRO B 104     -32.324  36.943  39.194  1.00  0.00           H  
ATOM   3263  N   MET B 105     -36.113  35.967  35.388  1.00  8.88           N  
ANISOU 3263  N   MET B 105      819   1319   1237    -53   -373    149
ATOM   3264  CA  MET B 105     -37.196  35.144  34.882  1.00 10.20           C  
ANISOU 3264  CA  MET B 105     1311   1674    892    169   -128    -83
ATOM   3265  C   MET B 105     -37.304  35.287  33.371  1.00  9.81           C  
ANISOU 3265  C   MET B 105     1594    941   1194   -263    119    461
ATOM   3266  O   MET B 105     -37.011  36.344  32.817  1.00 12.08           O  
ANISOU 3266  O   MET B 105     2371    671   1550   -291    247     -1
ATOM   3267  CB  MET B 105     -38.518  35.509  35.576  1.00  9.68           C  
ANISOU 3267  CB  MET B 105     1412   1084   1183   -107    296   -147
ATOM   3268  CG  MET B 105     -39.689  34.560  35.260  1.00 10.47           C  
ANISOU 3268  CG  MET B 105     1718    748   1511     12    311    -83
ATOM   3269  SD  MET B 105     -39.353  32.800  35.526  1.00  9.98           S  
ANISOU 3269  SD  MET B 105     1470   1151   1171    -83    231    -66
ATOM   3270  CE  MET B 105     -38.781  32.811  37.226  1.00 12.92           C  
ANISOU 3270  CE  MET B 105     2030   1865   1013   -622   -215      6
ATOM   3271  H   MET B 105     -35.812  36.764  34.846  1.00  0.00           H  
ATOM   3272  HA  MET B 105     -36.968  34.103  35.110  1.00  0.00           H  
ATOM   3273  HB3 MET B 105     -38.797  36.528  35.308  1.00  0.00           H  
ATOM   3274  HB2 MET B 105     -38.362  35.543  36.654  1.00  0.00           H  
ATOM   3275  HG2 MET B 105     -40.009  34.714  34.230  1.00  0.00           H  
ATOM   3276  HG3 MET B 105     -40.559  34.853  35.847  1.00  0.00           H  
ATOM   3277  HE1 MET B 105     -38.535  31.795  37.534  1.00  0.00           H  
ATOM   3278  HE2 MET B 105     -37.894  33.439  37.307  1.00  0.00           H  
ATOM   3279  HE3 MET B 105     -39.566  33.206  37.871  1.00  0.00           H  
ATOM   3280  N   ASP B 106     -37.728  34.214  32.716  1.00  8.77           N  
ANISOU 3280  N   ASP B 106     1188   1226    918   -391    261    386
ATOM   3281  CA  ASP B 106     -37.862  34.171  31.267  1.00  9.08           C  
ANISOU 3281  CA  ASP B 106      595   1758   1096   -130    -21    559
ATOM   3282  C   ASP B 106     -38.982  33.202  30.895  1.00  8.97           C  
ANISOU 3282  C   ASP B 106     1222   1406    780   -173    191   -339
ATOM   3283  O   ASP B 106     -39.412  32.389  31.725  1.00  8.54           O  
ANISOU 3283  O   ASP B 106     1393    973    878     38    267   -122
ATOM   3284  CB  ASP B 106     -36.544  33.717  30.651  1.00  9.56           C  
ANISOU 3284  CB  ASP B 106     1199   1085   1348   -201     49     26
ATOM   3285  CG  ASP B 106     -36.219  32.281  30.999  1.00  9.08           C  
ANISOU 3285  CG  ASP B 106     1249    778   1423   -459    412   -293
ATOM   3286  OD1 ASP B 106     -35.682  32.024  32.102  1.00 10.71           O  
ANISOU 3286  OD1 ASP B 106     1477   1176   1416   -353    361   -210
ATOM   3287  OD2 ASP B 106     -36.532  31.397  30.178  1.00  9.84           O1-
ANISOU 3287  OD2 ASP B 106     1459    909   1373    133    517     52
ATOM   3288  H   ASP B 106     -37.975  33.377  33.224  1.00  0.00           H  
ATOM   3289  HA  ASP B 106     -38.109  35.166  30.898  1.00  0.00           H  
ATOM   3290  HB2 ASP B 106     -35.739  34.365  30.998  1.00  0.00           H  
ATOM   3291  HB3 ASP B 106     -36.594  33.825  29.568  1.00  0.00           H  
ATOM   3292  N   MET B 107     -39.457  33.278  29.653  1.00  8.42           N  
ANISOU 3292  N   MET B 107     1577    472   1149    -60    275   -117
ATOM   3293  CA  MET B 107     -40.579  32.441  29.221  1.00  9.30           C  
ANISOU 3293  CA  MET B 107     1259   1336    937   -225    108    101
ATOM   3294  C   MET B 107     -40.231  30.966  29.063  1.00  9.55           C  
ANISOU 3294  C   MET B 107     1717   1188    724   -811    281   -179
ATOM   3295  O   MET B 107     -41.123  30.126  29.153  1.00 12.10           O  
ANISOU 3295  O   MET B 107     1933   1439   1226   -291    293   -267
ATOM   3296  CB  MET B 107     -41.207  32.943  27.916  1.00 14.02           C  
ANISOU 3296  CB  MET B 107     2358   1985    984   -629    368   -524
ATOM   3297  CG  MET B 107     -42.040  34.184  28.061  1.00 15.79           C  
ANISOU 3297  CG  MET B 107     2497   2319   1183   -790     10   -279
ATOM   3298  SD  MET B 107     -43.215  34.409  26.711  1.00 15.14           S  
ANISOU 3298  SD  MET B 107     1765   2725   1263    -50   -162   -299
ATOM   3299  CE  MET B 107     -42.096  34.471  25.320  1.00 15.18           C  
ANISOU 3299  CE  MET B 107     1788   3079    902   -373    311   -184
ATOM   3300  H   MET B 107     -39.043  33.920  28.992  1.00  0.00           H  
ATOM   3301  HA  MET B 107     -41.346  32.509  29.993  1.00  0.00           H  
ATOM   3302  HB3 MET B 107     -41.814  32.150  27.479  1.00  0.00           H  
ATOM   3303  HB2 MET B 107     -40.421  33.120  27.182  1.00  0.00           H  
ATOM   3304  HG3 MET B 107     -41.386  35.054  28.121  1.00  0.00           H  
ATOM   3305  HG2 MET B 107     -42.579  34.150  29.008  1.00  0.00           H  
ATOM   3306  HE1 MET B 107     -42.666  34.607  24.401  1.00  0.00           H  
ATOM   3307  HE2 MET B 107     -41.405  35.305  25.446  1.00  0.00           H  
ATOM   3308  HE3 MET B 107     -41.534  33.539  25.264  1.00  0.00           H  
ATOM   3309  N   GLY B 108     -38.964  30.649  28.791  1.00  8.15           N  
ANISOU 3309  N   GLY B 108     1326   1017    754   -487    156    181
ATOM   3310  CA  GLY B 108     -38.550  29.258  28.720  1.00  9.76           C  
ANISOU 3310  CA  GLY B 108     1432   1088   1188   -501    341   -105
ATOM   3311  C   GLY B 108     -38.757  28.596  30.073  1.00  8.45           C  
ANISOU 3311  C   GLY B 108     1532    603   1075   -208    395    168
ATOM   3312  O   GLY B 108     -39.282  27.479  30.174  1.00 10.21           O  
ANISOU 3312  O   GLY B 108     1672    926   1282     95    148   -133
ATOM   3313  H   GLY B 108     -38.284  31.379  28.632  1.00  0.00           H  
ATOM   3314  HA3 GLY B 108     -37.496  29.206  28.448  1.00  0.00           H  
ATOM   3315  HA2 GLY B 108     -39.145  28.740  27.968  1.00  0.00           H  
ATOM   3316  N   THR B 109     -38.349  29.298  31.124  1.00  9.15           N  
ANISOU 3316  N   THR B 109     1629   1110    736   -263     54     99
ATOM   3317  CA  THR B 109     -38.544  28.816  32.493  1.00  8.08           C  
ANISOU 3317  CA  THR B 109     1213   1172    684   -128   -249     55
ATOM   3318  C   THR B 109     -40.032  28.666  32.824  1.00  8.59           C  
ANISOU 3318  C   THR B 109      662    846   1756   -270   -223    194
ATOM   3319  O   THR B 109     -40.453  27.639  33.366  1.00  9.91           O  
ANISOU 3319  O   THR B 109     1643    861   1259     -7    344    157
ATOM   3320  CB  THR B 109     -37.875  29.761  33.508  1.00  8.36           C  
ANISOU 3320  CB  THR B 109     1434   1035    706    257   -459   -219
ATOM   3321  OG1 THR B 109     -36.455  29.746  33.304  1.00 11.61           O  
ANISOU 3321  OG1 THR B 109     1392   1228   1793    116   -264    -49
ATOM   3322  CG2 THR B 109     -38.195  29.342  34.946  1.00  9.92           C  
ANISOU 3322  CG2 THR B 109     2086   1044    640    121   -325   -142
ATOM   3323  H   THR B 109     -37.891  30.188  30.990  1.00  0.00           H  
ATOM   3324  HA  THR B 109     -38.075  27.836  32.579  1.00  0.00           H  
ATOM   3325  HB  THR B 109     -38.245  30.773  33.345  1.00  0.00           H  
ATOM   3326  HG1 THR B 109     -36.184  30.561  32.875  1.00  0.00           H  
ATOM   3327 HG21 THR B 109     -37.710  30.027  35.641  1.00  0.00           H  
ATOM   3328 HG22 THR B 109     -39.273  29.371  35.102  1.00  0.00           H  
ATOM   3329 HG23 THR B 109     -37.830  28.330  35.120  1.00  0.00           H  
ATOM   3330  N   ILE B 110     -40.827  29.682  32.496  1.00  8.12           N  
ANISOU 3330  N   ILE B 110      683   1477    927   -496    -17    176
ATOM   3331  CA  ILE B 110     -42.258  29.650  32.767  1.00  8.29           C  
ANISOU 3331  CA  ILE B 110     1159    973   1017   -279    -59      7
ATOM   3332  C   ILE B 110     -42.917  28.479  32.034  1.00  8.24           C  
ANISOU 3332  C   ILE B 110     1155   1298    676    324    345    205
ATOM   3333  O   ILE B 110     -43.703  27.739  32.624  1.00  8.87           O  
ANISOU 3333  O   ILE B 110     1481    929    960    153    169   -121
ATOM   3334  CB  ILE B 110     -42.939  30.984  32.371  1.00  8.59           C  
ANISOU 3334  CB  ILE B 110     1019   1210   1034    -65   -187    131
ATOM   3335  CG1 ILE B 110     -42.423  32.123  33.254  1.00  8.40           C  
ANISOU 3335  CG1 ILE B 110     1599    953    640   -106    -84      2
ATOM   3336  CG2 ILE B 110     -44.465  30.863  32.485  1.00  9.24           C  
ANISOU 3336  CG2 ILE B 110      571   1157   1784    244     52   -253
ATOM   3337  CD1 ILE B 110     -42.804  33.507  32.767  1.00  9.73           C  
ANISOU 3337  CD1 ILE B 110     1356    864   1478   -204    329   -163
ATOM   3338  H   ILE B 110     -40.441  30.501  32.048  1.00  0.00           H  
ATOM   3339  HA  ILE B 110     -42.398  29.502  33.838  1.00  0.00           H  
ATOM   3340  HB  ILE B 110     -42.686  31.208  31.335  1.00  0.00           H  
ATOM   3341 HG13 ILE B 110     -41.338  32.054  33.335  1.00  0.00           H  
ATOM   3342 HG12 ILE B 110     -42.788  31.985  34.272  1.00  0.00           H  
ATOM   3343 HG21 ILE B 110     -44.927  31.809  32.203  1.00  0.00           H  
ATOM   3344 HG22 ILE B 110     -44.818  30.075  31.820  1.00  0.00           H  
ATOM   3345 HG23 ILE B 110     -44.735  30.619  33.513  1.00  0.00           H  
ATOM   3346 HD11 ILE B 110     -42.400  34.256  33.448  1.00  0.00           H  
ATOM   3347 HD12 ILE B 110     -42.396  33.666  31.769  1.00  0.00           H  
ATOM   3348 HD13 ILE B 110     -43.890  33.595  32.734  1.00  0.00           H  
ATOM   3349  N   LYS B 111     -42.583  28.313  30.756  1.00  8.85           N  
ANISOU 3349  N   LYS B 111     1150   1404    811    -53    106    372
ATOM   3350  CA  LYS B 111     -43.099  27.205  29.954  1.00 10.34           C  
ANISOU 3350  CA  LYS B 111     2193    997    739    -21    271    177
ATOM   3351  C   LYS B 111     -42.823  25.856  30.614  1.00 10.43           C  
ANISOU 3351  C   LYS B 111     1497   1315   1151   -179   -264      2
ATOM   3352  O   LYS B 111     -43.734  25.017  30.739  1.00 11.04           O  
ANISOU 3352  O   LYS B 111     1563   1524   1109    398    260    185
ATOM   3353  CB  LYS B 111     -42.489  27.241  28.548  1.00 11.89           C  
ANISOU 3353  CB  LYS B 111     2091   1586    839    116    385    442
ATOM   3354  CG  LYS B 111     -42.969  26.155  27.621  1.00 13.15           C  
ANISOU 3354  CG  LYS B 111     2346   1789    862    308    400    409
ATOM   3355  CD  LYS B 111     -42.413  26.404  26.216  1.00 18.34           C  
ANISOU 3355  CD  LYS B 111     3262   2490   1218    -82    225    784
ATOM   3356  CE  LYS B 111     -42.874  25.356  25.224  1.00 22.00           C  
ANISOU 3356  CE  LYS B 111     3787   3158   1415   -207    769    204
ATOM   3357  NZ  LYS B 111     -42.153  24.074  25.412  1.00 26.26           N1+
ANISOU 3357  NZ  LYS B 111     2829   4387   2760    335    915   1331
ATOM   3358  H   LYS B 111     -41.953  28.965  30.310  1.00  0.00           H  
ATOM   3359  HA  LYS B 111     -44.178  27.325  29.861  1.00  0.00           H  
ATOM   3360  HB3 LYS B 111     -41.403  27.196  28.625  1.00  0.00           H  
ATOM   3361  HB2 LYS B 111     -42.683  28.213  28.095  1.00  0.00           H  
ATOM   3362  HG3 LYS B 111     -44.058  26.162  27.587  1.00  0.00           H  
ATOM   3363  HG2 LYS B 111     -42.620  25.188  27.983  1.00  0.00           H  
ATOM   3364  HD3 LYS B 111     -41.324  26.413  26.254  1.00  0.00           H  
ATOM   3365  HD2 LYS B 111     -42.725  27.390  25.872  1.00  0.00           H  
ATOM   3366  HE3 LYS B 111     -42.709  25.719  24.210  1.00  0.00           H  
ATOM   3367  HE2 LYS B 111     -43.945  25.191  25.342  1.00  0.00           H  
ATOM   3368  HZ1 LYS B 111     -42.343  23.713  26.336  1.00  0.00           H  
ATOM   3369  HZ2 LYS B 111     -42.464  23.407  24.720  1.00  0.00           H  
ATOM   3370  HZ3 LYS B 111     -41.160  24.227  25.308  1.00  0.00           H  
ATOM   3371  N   LYS B 112     -41.577  25.650  31.030  0.47 11.64           N  
ANISOU 3371  N   LYS B 112     1734   1789    899   -633    379    -75
ATOM   3372  CA  LYS B 112     -41.194  24.409  31.694  0.47 14.73           C  
ANISOU 3372  CA  LYS B 112     2573   1400   1624   -378    508   -114
ATOM   3373  C   LYS B 112     -41.908  24.221  33.017  0.47 11.39           C  
ANISOU 3373  C   LYS B 112     1905   1434    988   -291    414    359
ATOM   3374  O   LYS B 112     -42.361  23.121  33.334  0.47 11.52           O  
ANISOU 3374  O   LYS B 112     1713   1227   1435   -193    529   -675
ATOM   3375  CB  LYS B 112     -39.680  24.340  31.906  0.47 15.24           C  
ANISOU 3375  CB  LYS B 112     1910   2421   1459   -310    917   -170
ATOM   3376  CG  LYS B 112     -38.905  24.058  30.643  0.47 15.27           C  
ANISOU 3376  CG  LYS B 112     2547   2520    735    -12     74    141
ATOM   3377  CD  LYS B 112     -39.569  22.949  29.845  0.47 21.91           C  
ANISOU 3377  CD  LYS B 112     2932   3674   1720     -8   1057    274
ATOM   3378  CE  LYS B 112     -39.408  21.586  30.488  0.47 20.96           C  
ANISOU 3378  CE  LYS B 112     3256   1682   3027    763   -408    747
ATOM   3379  NZ  LYS B 112     -38.166  20.929  30.004  0.47 20.51           N1+
ANISOU 3379  NZ  LYS B 112     2926   2643   2225  -1093    357    563
ATOM   3380  H   LYS B 112     -40.873  26.361  30.888  1.00  0.00           H  
ATOM   3381  HA  LYS B 112     -41.477  23.582  31.043  1.00  0.00           H  
ATOM   3382  HB3 LYS B 112     -39.453  23.574  32.648  1.00  0.00           H  
ATOM   3383  HB2 LYS B 112     -39.333  25.277  32.342  1.00  0.00           H  
ATOM   3384  HG2 LYS B 112     -37.888  23.762  30.900  1.00  0.00           H  
ATOM   3385  HG3 LYS B 112     -38.857  24.963  30.037  1.00  0.00           H  
ATOM   3386  HD3 LYS B 112     -39.151  22.926  28.839  1.00  0.00           H  
ATOM   3387  HD2 LYS B 112     -40.630  23.172  29.729  1.00  0.00           H  
ATOM   3388  HE3 LYS B 112     -40.268  20.964  30.240  1.00  0.00           H  
ATOM   3389  HE2 LYS B 112     -39.361  21.699  31.571  1.00  0.00           H  
ATOM   3390  HZ1 LYS B 112     -37.367  21.328  30.476  1.00  0.00           H  
ATOM   3391  HZ2 LYS B 112     -38.211  19.939  30.198  1.00  0.00           H  
ATOM   3392  HZ3 LYS B 112     -38.075  21.073  29.008  1.00  0.00           H  
ATOM   3393  N   ARG B 113     -42.007  25.296  33.795  1.00  8.94           N  
ANISOU 3393  N   ARG B 113     1364   1386    647   -356    266    234
ATOM   3394  CA  ARG B 113     -42.710  25.235  35.070  1.00  8.61           C  
ANISOU 3394  CA  ARG B 113     1748    853    669   -266    167   -150
ATOM   3395  C   ARG B 113     -44.163  24.791  34.875  1.00 11.15           C  
ANISOU 3395  C   ARG B 113     1481   2099    657    -36    130    -31
ATOM   3396  O   ARG B 113     -44.674  23.955  35.624  1.00 11.11           O  
ANISOU 3396  O   ARG B 113     1699   1642    880     10    269   -403
ATOM   3397  CB  ARG B 113     -42.629  26.579  35.799  1.00  7.38           C  
ANISOU 3397  CB  ARG B 113      952    965    889   -105     14    435
ATOM   3398  CG  ARG B 113     -41.281  26.831  36.448  1.00  7.61           C  
ANISOU 3398  CG  ARG B 113      882   1356    651    450    -11    322
ATOM   3399  CD  ARG B 113     -41.179  28.197  37.107  1.00  8.39           C  
ANISOU 3399  CD  ARG B 113     1089   1011   1090    403   -426    148
ATOM   3400  NE  ARG B 113     -39.898  28.310  37.793  1.00  8.37           N  
ANISOU 3400  NE  ARG B 113     1507   1014    658    468     38    -39
ATOM   3401  CZ  ARG B 113     -39.590  29.232  38.696  1.00  8.88           C  
ANISOU 3401  CZ  ARG B 113     1672    812    891    127   -237    187
ATOM   3402  NH1 ARG B 113     -40.472  30.166  39.036  1.00 11.82           N  
ANISOU 3402  NH1 ARG B 113     2103    954   1434   -415   -254    242
ATOM   3403  NH2 ARG B 113     -38.389  29.205  39.264  1.00 11.58           N1+
ANISOU 3403  NH2 ARG B 113     1219   2175   1005    -67    143   -145
ATOM   3404  H   ARG B 113     -41.592  26.170  33.504  1.00  0.00           H  
ATOM   3405  HA  ARG B 113     -42.213  24.489  35.690  1.00  0.00           H  
ATOM   3406  HB3 ARG B 113     -43.410  26.627  36.557  1.00  0.00           H  
ATOM   3407  HB2 ARG B 113     -42.850  27.384  35.099  1.00  0.00           H  
ATOM   3408  HG3 ARG B 113     -40.495  26.730  35.700  1.00  0.00           H  
ATOM   3409  HG2 ARG B 113     -41.086  26.056  37.189  1.00  0.00           H  
ATOM   3410  HD3 ARG B 113     -41.988  28.314  37.828  1.00  0.00           H  
ATOM   3411  HD2 ARG B 113     -41.253  28.974  36.346  1.00  0.00           H  
ATOM   3412  HE  ARG B 113     -39.217  27.611  37.532  1.00  0.00           H  
ATOM   3413 HH11 ARG B 113     -40.229  30.864  39.724  1.00  0.00           H  
ATOM   3414 HH12 ARG B 113     -41.386  30.178  38.606  1.00  0.00           H  
ATOM   3415 HH21 ARG B 113     -38.140  29.900  39.953  1.00  0.00           H  
ATOM   3416 HH22 ARG B 113     -37.725  28.489  39.007  1.00  0.00           H  
ATOM   3417  N   LEU B 114     -44.825  25.333  33.862  1.00 10.15           N  
ANISOU 3417  N   LEU B 114     1889   1001    967    437    -16    -87
ATOM   3418  CA  LEU B 114     -46.202  24.946  33.563  1.00 10.70           C  
ANISOU 3418  CA  LEU B 114     1784    550   1733    -93   -237    193
ATOM   3419  C   LEU B 114     -46.271  23.480  33.133  1.00 10.91           C  
ANISOU 3419  C   LEU B 114     1264   1745   1138   -511    577   -140
ATOM   3420  O   LEU B 114     -47.118  22.723  33.616  1.00 12.35           O  
ANISOU 3420  O   LEU B 114     1601   1353   1738    -92    330   -200
ATOM   3421  CB  LEU B 114     -46.802  25.859  32.488  1.00  9.95           C  
ANISOU 3421  CB  LEU B 114     1128   1057   1595     50   -215   -366
ATOM   3422  CG  LEU B 114     -47.156  27.282  32.947  1.00  9.47           C  
ANISOU 3422  CG  LEU B 114     1554    768   1277    -50    186   -284
ATOM   3423  CD1 LEU B 114     -47.341  28.195  31.749  1.00 11.07           C  
ANISOU 3423  CD1 LEU B 114     1310   1640   1258   -163    145   -155
ATOM   3424  CD2 LEU B 114     -48.411  27.284  33.822  1.00 10.57           C  
ANISOU 3424  CD2 LEU B 114      895   1726   1395    -99    334   -402
ATOM   3425  H   LEU B 114     -44.378  26.027  33.280  1.00  0.00           H  
ATOM   3426  HA  LEU B 114     -46.791  25.061  34.473  1.00  0.00           H  
ATOM   3427  HB3 LEU B 114     -47.689  25.385  32.068  1.00  0.00           H  
ATOM   3428  HB2 LEU B 114     -46.119  25.914  31.640  1.00  0.00           H  
ATOM   3429  HG  LEU B 114     -46.326  27.664  33.541  1.00  0.00           H  
ATOM   3430 HD11 LEU B 114     -47.591  29.199  32.092  1.00  0.00           H  
ATOM   3431 HD12 LEU B 114     -46.417  28.229  31.171  1.00  0.00           H  
ATOM   3432 HD13 LEU B 114     -48.147  27.814  31.122  1.00  0.00           H  
ATOM   3433 HD21 LEU B 114     -48.637  28.304  34.132  1.00  0.00           H  
ATOM   3434 HD22 LEU B 114     -49.251  26.883  33.255  1.00  0.00           H  
ATOM   3435 HD23 LEU B 114     -48.241  26.666  34.704  1.00  0.00           H  
ATOM   3436  N   GLU B 115     -45.362  23.077  32.250  1.00 11.39           N  
ANISOU 3436  N   GLU B 115     1838   1048   1440     46    476    106
ATOM   3437  CA  GLU B 115     -45.321  21.691  31.777  1.00 12.93           C  
ANISOU 3437  CA  GLU B 115     2149    954   1811    121    521   -290
ATOM   3438  C   GLU B 115     -45.037  20.710  32.912  1.00 10.98           C  
ANISOU 3438  C   GLU B 115     1298   1368   1505    446    245    -30
ATOM   3439  O   GLU B 115     -45.577  19.598  32.927  1.00 16.40           O  
ANISOU 3439  O   GLU B 115     2560   1610   2062    738     94     38
ATOM   3440  CB  GLU B 115     -44.300  21.536  30.642  1.00 12.09           C  
ANISOU 3440  CB  GLU B 115     2183   1181   1230    356    863     80
ATOM   3441  CG  GLU B 115     -44.711  22.298  29.388  1.00 12.30           C  
ANISOU 3441  CG  GLU B 115     1334   2059   1281    353    243    759
ATOM   3442  CD  GLU B 115     -43.615  22.388  28.351  1.00 17.30           C  
ANISOU 3442  CD  GLU B 115     2454   1854   2266   -337   -448    822
ATOM   3443  OE1 GLU B 115     -42.435  22.167  28.694  1.00 19.50           O  
ANISOU 3443  OE1 GLU B 115     2988   2785   1635    525    518    357
ATOM   3444  OE2 GLU B 115     -43.937  22.707  27.185  1.00 21.87           O1-
ANISOU 3444  OE2 GLU B 115     3294   2761   2255    359   -951    647
ATOM   3445  H   GLU B 115     -44.681  23.731  31.892  1.00  0.00           H  
ATOM   3446  HA  GLU B 115     -46.304  21.451  31.372  1.00  0.00           H  
ATOM   3447  HB3 GLU B 115     -44.183  20.479  30.402  1.00  0.00           H  
ATOM   3448  HB2 GLU B 115     -43.326  21.891  30.979  1.00  0.00           H  
ATOM   3449  HG3 GLU B 115     -45.031  23.303  29.664  1.00  0.00           H  
ATOM   3450  HG2 GLU B 115     -45.588  21.823  28.947  1.00  0.00           H  
ATOM   3451  N   ASN B 116     -44.210  21.128  33.865  1.00 11.36           N  
ANISOU 3451  N   ASN B 116     1581   1554   1181   -315   -381    105
ATOM   3452  CA  ASN B 116     -43.836  20.286  35.000  1.00 12.85           C  
ANISOU 3452  CA  ASN B 116     1700   1830   1351   -274    311      9
ATOM   3453  C   ASN B 116     -44.799  20.337  36.188  1.00 12.27           C  
ANISOU 3453  C   ASN B 116     1980   1258   1423   -379    437    -61
ATOM   3454  O   ASN B 116     -44.555  19.673  37.190  1.00 17.24           O  
ANISOU 3454  O   ASN B 116     3100   1836   1614   -264    845   -682
ATOM   3455  CB  ASN B 116     -42.433  20.643  35.500  1.00 11.72           C  
ANISOU 3455  CB  ASN B 116     1674   1046   1732   -397     38   -109
ATOM   3456  CG  ASN B 116     -41.346  20.265  34.524  1.00 16.59           C  
ANISOU 3456  CG  ASN B 116     2549   1149   2605   -452    330    611
ATOM   3457  OD1 ASN B 116     -41.561  19.469  33.600  1.00 14.20           O  
ANISOU 3457  OD1 ASN B 116     1952   1142   2303   -526    426    142
ATOM   3458  ND2 ASN B 116     -40.154  20.828  34.728  1.00 13.27           N  
ANISOU 3458  ND2 ASN B 116     2135   1167   1742   -134   -167   -335
ATOM   3459  H   ASN B 116     -43.816  22.057  33.820  1.00  0.00           H  
ATOM   3460  HA  ASN B 116     -43.806  19.255  34.647  1.00  0.00           H  
ATOM   3461  HB3 ASN B 116     -42.252  20.148  36.454  1.00  0.00           H  
ATOM   3462  HB2 ASN B 116     -42.382  21.713  35.702  1.00  0.00           H  
ATOM   3463 HD21 ASN B 116     -39.383  20.617  34.110  1.00  0.00           H  
ATOM   3464 HD22 ASN B 116     -40.022  21.465  35.500  1.00  0.00           H  
ATOM   3465  N   ASN B 117     -45.861  21.139  36.090  1.00 13.14           N  
ANISOU 3465  N   ASN B 117     1591   1285   2116   -152    702     86
ATOM   3466  CA  ASN B 117     -46.797  21.343  37.201  1.00 13.38           C  
ANISOU 3466  CA  ASN B 117     1654   1122   2307    382    760   -163
[truncated: 107,476 more chars]
