# Supplementary material for: Untargeted Diversity-Oriented Synthesis for the Discovery of New Antitumor Agents: An Integrated Approach of Inverse Virtual Screening, Bioinformatics, and Omics for Target Deconvolution
Source: J Med Chem. 2025 Jul 24;68(15):16483–517. doi: 10.1021/acs.jmedchem.5c01344 (PMC12362587; doi:10.1021/acs.jmedchem.5c01344)
Supplement: Supplementary file 2 [file jm5c01344_si_002.zip › Figure5_panelC/BRD4_7mra.pdb]

HEADER    GENE REGULATION                         07-MAY-21   7MRA
REMARK   4 7MRA COMPLIES WITH FORMAT V. 3.0, 1-DEC-2006
REMARK 888
REMARK 888 WRITTEN BY MAESTRO (A PRODUCT OF SCHRODINGER, LLC)
TITLE     CRYSTAL STRUCTURE OF THE FIRST BROMODOMAIN (BD1) OF HUMAN
TITLE    2 BRD4 BOUND TO NC-II-259
EXPDTA    X-RAY DIFFRACTION
REMARK 200  TEMPERATURE           (KELVIN) : NULL
REMARK 200  PH                             : NULL
CRYST1   37.910   42.770   78.950  90.00  90.00  90.00 P 21 21 21    4
MODEL        1
ATOM      1  CH3 ACE A  41     -13.441 -23.156  -6.188  1.00  0.00           C  
ATOM      2  C   ACE A  41     -13.817 -21.677  -6.271  1.00  0.00           C  
ATOM      3  O   ACE A  41     -12.933 -20.824  -6.317  1.00  0.00           O  
ATOM      4 1H   ACE A  41     -12.332 -23.256  -6.180  1.00  0.00           H  
ATOM      5 2H   ACE A  41     -13.862 -23.596  -5.256  1.00  0.00           H  
ATOM      6 3H   ACE A  41     -13.859 -23.697  -7.065  1.00  0.00           H  
ATOM      7  N   SER A  42     -15.144 -21.297  -6.294  1.00 19.26           N  
ANISOU    7  N   SER A  42     2849   2097   2371     84    124     54
ATOM      8  CA  SER A  42     -15.499 -19.876  -6.374  1.00 19.27           C  
ANISOU    8  CA  SER A  42     2854   2098   2370    146    223     92
ATOM      9  C   SER A  42     -14.938 -19.243  -7.645  1.00 16.91           C  
ANISOU    9  C   SER A  42     2516   1860   2050     62     75    -11
ATOM     10  O   SER A  42     -13.901 -19.678  -8.145  1.00 17.06           O  
ANISOU   10  O   SER A  42     2578   1914   1991     11    -50   -128
ATOM     11  CB  SER A  42     -14.951 -19.132  -5.159  1.00 21.24           C  
ANISOU   11  CB  SER A  42     3361   2279   2432    272    338     31
ATOM     12  OG  SER A  42     -15.447 -19.685  -3.952  1.00 46.76           O  
ANISOU   12  OG  SER A  42     6692   5432   5642    394    511    129
ATOM     13  H2  SER A  42     -15.870 -21.998  -6.256  1.00  0.00           H  
ATOM     14  HA  SER A  42     -16.585 -19.784  -6.384  1.00  0.00           H  
ATOM     15  HB3 SER A  42     -15.233 -18.081  -5.219  1.00  0.00           H  
ATOM     16  HB2 SER A  42     -13.862 -19.185  -5.162  1.00  0.00           H  
ATOM     17  HG  SER A  42     -15.185 -20.606  -3.890  1.00  0.00           H  
ATOM     18  N   MET A  43     -15.632 -18.233  -8.175  0.48 17.09           N  
ANISOU   18  N   MET A  43     2457   1890   2146     73    118     63
ATOM     19  CA  MET A  43     -15.219 -17.546  -9.390  0.48 15.69           C  
ANISOU   19  CA  MET A  43     2249   1761   1951      9      1    -14
ATOM     20  C   MET A  43     -15.406 -16.050  -9.214  0.48 13.91           C  
ANISOU   20  C   MET A  43     2068   1526   1692     79    107      3
ATOM     21  O   MET A  43     -16.334 -15.602  -8.537  0.48 22.25           O  
ANISOU   21  O   MET A  43     3126   2533   2794    183    282    135
ATOM     22  CB  MET A  43     -16.068 -17.968 -10.597  0.48 12.24           C  
ANISOU   22  CB  MET A  43     1674   1317   1660    -87   -132     74
ATOM     23  CG  MET A  43     -15.935 -19.431 -10.938  0.48 11.33           C  
ANISOU   23  CG  MET A  43     1601   1161   1546   -163   -288     57
ATOM     24  SD  MET A  43     -17.218 -20.029 -12.038  0.48 15.04           S  
ANISOU   24  SD  MET A  43     1978   1530   2205   -310   -532    228
ATOM     25  CE  MET A  43     -16.863 -19.086 -13.517  0.48 16.76           C  
ANISOU   25  CE  MET A  43     2289   1755   2325   -322   -637    127
ATOM     26  H   MET A  43     -16.482 -17.916  -7.731  1.00  0.00           H  
ATOM     27  HA  MET A  43     -14.169 -17.760  -9.591  1.00  0.00           H  
ATOM     28  HB3 MET A  43     -15.789 -17.368 -11.463  1.00  0.00           H  
ATOM     29  HB2 MET A  43     -17.115 -17.736 -10.402  1.00  0.00           H  
ATOM     30  HG3 MET A  43     -15.943 -20.019 -10.020  1.00  0.00           H  
ATOM     31  HG2 MET A  43     -14.959 -19.610 -11.389  1.00  0.00           H  
ATOM     32  HE1 MET A  43     -17.579 -19.348 -14.296  1.00  0.00           H  
ATOM     33  HE2 MET A  43     -16.940 -18.021 -13.297  1.00  0.00           H  
ATOM     34  HE3 MET A  43     -15.854 -19.314 -13.860  1.00  0.00           H  
ATOM     35  N   ASN A  44     -14.531 -15.289  -9.845  1.00 13.44           N  
ANISOU   35  N   ASN A  44     2050   1501   1555     42     20   -100
ATOM     36  CA  ASN A  44     -14.694 -13.851  -9.974  1.00 12.95           C  
ANISOU   36  CA  ASN A  44     2033   1423   1465     79     70    -90
ATOM     37  C   ASN A  44     -15.461 -13.540 -11.248  1.00 11.95           C  
ANISOU   37  C   ASN A  44     1738   1342   1462     35     36    -30
ATOM     38  O   ASN A  44     -15.410 -14.316 -12.206  1.00 12.60           O  
ANISOU   38  O   ASN A  44     1744   1453   1593    -42    -90    -46
ATOM     39  CB  ASN A  44     -13.328 -13.177 -10.072  1.00 15.49           C  
ANISOU   39  CB  ASN A  44     2454   1749   1682     33    -47   -189
ATOM     40  CG  ASN A  44     -12.560 -13.255  -8.787  1.00 16.23           C  
ANISOU   40  CG  ASN A  44     2751   1756   1659     48    -87   -221
ATOM     41  OD1 ASN A  44     -13.094 -12.952  -7.733  1.00 16.16           O  
ANISOU   41  OD1 ASN A  44     2945   1637   1559    145     15   -196
ATOM     42  ND2 ASN A  44     -11.294 -13.670  -8.866  1.00 18.17           N  
ANISOU   42  ND2 ASN A  44     2966   2033   1906    -29   -231   -247
ATOM     43  H   ASN A  44     -13.709 -15.703 -10.261  1.00  0.00           H  
ATOM     44  HA  ASN A  44     -15.237 -13.462  -9.112  1.00  0.00           H  
ATOM     45  HB3 ASN A  44     -13.459 -12.132 -10.353  1.00  0.00           H  
ATOM     46  HB2 ASN A  44     -12.750 -13.644 -10.869  1.00  0.00           H  
ATOM     47 HD22 ASN A  44     -10.733 -13.740  -8.029  1.00  0.00           H  
ATOM     48 HD21 ASN A  44     -10.897 -13.914  -9.762  1.00  0.00           H  
ATOM     49  N   PRO A  45     -16.170 -12.416 -11.306  1.00 11.94           N  
ANISOU   49  N   PRO A  45     1724   1322   1492     94    134     44
ATOM     50  CA  PRO A  45     -16.797 -11.989 -12.563  1.00 13.98           C  
ANISOU   50  CA  PRO A  45     1832   1616   1864     40     68    101
ATOM     51  C   PRO A  45     -15.738 -11.523 -13.539  1.00 11.88           C  
ANISOU   51  C   PRO A  45     1615   1394   1506    -21    -55    -36
ATOM     52  O   PRO A  45     -14.600 -11.231 -13.142  1.00 12.16           O  
ANISOU   52  O   PRO A  45     1759   1432   1429    -17    -71   -126
ATOM     53  CB  PRO A  45     -17.667 -10.805 -12.121  1.00 14.23           C  
ANISOU   53  CB  PRO A  45     1872   1610   1926    161    255    225
ATOM     54  CG  PRO A  45     -16.914 -10.255 -10.937  1.00 14.48           C  
ANISOU   54  CG  PRO A  45     2182   1568   1751    258    346    132
ATOM     55  CD  PRO A  45     -16.347 -11.430 -10.225  1.00 13.66           C  
ANISOU   55  CD  PRO A  45     2133   1456   1603    231    302     76
ATOM     56  HA  PRO A  45     -17.404 -12.786 -12.991  1.00  0.00           H  
ATOM     57  HB3 PRO A  45     -18.637 -11.176 -11.790  1.00  0.00           H  
ATOM     58  HB2 PRO A  45     -17.686 -10.057 -12.914  1.00  0.00           H  
ATOM     59  HG3 PRO A  45     -17.607  -9.732 -10.278  1.00  0.00           H  
ATOM     60  HG2 PRO A  45     -16.102  -9.618 -11.288  1.00  0.00           H  
ATOM     61  HD2 PRO A  45     -15.372 -11.166  -9.816  1.00  0.00           H  
ATOM     62  HD3 PRO A  45     -17.080 -11.806  -9.512  1.00  0.00           H  
ATOM     63  N   PRO A  46     -16.080 -11.399 -14.820  1.00 13.00           N  
ANISOU   63  N   PRO A  46     1682   1552   1706    -73   -152    -19
ATOM     64  CA  PRO A  46     -15.193 -10.687 -15.731  1.00 13.96           C  
ANISOU   64  CA  PRO A  46     1852   1708   1745    -82   -200   -105
ATOM     65  C   PRO A  46     -14.996  -9.271 -15.234  1.00 14.50           C  
ANISOU   65  C   PRO A  46     1962   1775   1774    -44   -115   -111
ATOM     66  O   PRO A  46     -15.878  -8.706 -14.565  1.00 14.24           O  
ANISOU   66  O   PRO A  46     1937   1702   1770     16     -7    -39
ATOM     67  CB  PRO A  46     -15.957 -10.719 -17.061  1.00 17.13           C  
ANISOU   67  CB  PRO A  46     2215   2086   2207   -125   -311    -60
ATOM     68  CG  PRO A  46     -17.384 -10.886 -16.666  1.00 19.55           C  
ANISOU   68  CG  PRO A  46     2388   2356   2685   -151   -310     97
ATOM     69  CD  PRO A  46     -17.389 -11.704 -15.422  1.00 13.67           C  
ANISOU   69  CD  PRO A  46     1636   1604   1956   -123   -227    125
ATOM     70  HA  PRO A  46     -14.237 -11.202 -15.822  1.00  0.00           H  
ATOM     71  HB3 PRO A  46     -15.639 -11.586 -17.639  1.00  0.00           H  
ATOM     72  HB2 PRO A  46     -15.833  -9.764 -17.571  1.00  0.00           H  
ATOM     73  HG3 PRO A  46     -17.918 -11.419 -17.453  1.00  0.00           H  
ATOM     74  HG2 PRO A  46     -17.819  -9.908 -16.459  1.00  0.00           H  
ATOM     75  HD2 PRO A  46     -18.180 -11.349 -14.761  1.00  0.00           H  
ATOM     76  HD3 PRO A  46     -17.426 -12.761 -15.687  1.00  0.00           H  
ATOM     77  N   PRO A  47     -13.838  -8.679 -15.485  1.00 12.92           N  
ANISOU   77  N   PRO A  47     1806   1595   1508    -61   -157   -163
ATOM     78  CA  PRO A  47     -13.581  -7.309 -15.030  1.00 15.12           C  
ANISOU   78  CA  PRO A  47     2174   1830   1739    -56   -145   -163
ATOM     79  C   PRO A  47     -14.441  -6.311 -15.787  1.00 13.18           C  
ANISOU   79  C   PRO A  47     1891   1590   1527    -32   -100   -133
ATOM     80  O   PRO A  47     -15.053  -6.659 -16.809  1.00 14.50           O  
ANISOU   80  O   PRO A  47     1948   1797   1765    -42   -118   -109
ATOM     81  CB  PRO A  47     -12.093  -7.115 -15.363  1.00 17.98           C  
ANISOU   81  CB  PRO A  47     2514   2220   2099   -115   -246   -158
ATOM     82  CG  PRO A  47     -11.851  -8.037 -16.509  1.00 19.74           C  
ANISOU   82  CG  PRO A  47     2632   2517   2353    -89   -230   -150
ATOM     83  CD  PRO A  47     -12.704  -9.246 -16.236  1.00 15.58           C  
ANISOU   83  CD  PRO A  47     2119   1977   1825    -71   -210   -180
ATOM     84  HA  PRO A  47     -13.748  -7.223 -13.956  1.00  0.00           H  
ATOM     85  HB3 PRO A  47     -11.489  -7.430 -14.512  1.00  0.00           H  
ATOM     86  HB2 PRO A  47     -11.927  -6.087 -15.685  1.00  0.00           H  
ATOM     87  HG3 PRO A  47     -10.801  -8.330 -16.522  1.00  0.00           H  
ATOM     88  HG2 PRO A  47     -12.183  -7.561 -17.432  1.00  0.00           H  
ATOM     89  HD2 PRO A  47     -13.066  -9.651 -17.181  1.00  0.00           H  
ATOM     90  HD3 PRO A  47     -12.156  -9.935 -15.593  1.00  0.00           H  
ATOM     91  N   PRO A  48     -14.539  -5.074 -15.320  1.00 12.65           N  
ANISOU   91  N   PRO A  48     1952   1455   1400      1    -66   -124
ATOM     92  CA  PRO A  48     -15.239  -4.063 -16.108  1.00 12.73           C  
ANISOU   92  CA  PRO A  48     1920   1474   1441     29    -21    -91
ATOM     93  C   PRO A  48     -14.547  -3.879 -17.446  1.00 13.93           C  
ANISOU   93  C   PRO A  48     1966   1699   1627    -41   -116   -118
ATOM     94  O   PRO A  48     -13.338  -4.057 -17.582  1.00 14.25           O  
ANISOU   94  O   PRO A  48     1997   1761   1656    -91   -191   -130
ATOM     95  CB  PRO A  48     -15.115  -2.797 -15.255  1.00 13.95           C  
ANISOU   95  CB  PRO A  48     2324   1508   1470     80      7    -94
ATOM     96  CG  PRO A  48     -14.825  -3.294 -13.864  1.00 15.71           C  
ANISOU   96  CG  PRO A  48     2750   1629   1589    116     11   -109
ATOM     97  CD  PRO A  48     -13.952  -4.489 -14.104  1.00 13.14           C  
ANISOU   97  CD  PRO A  48     2261   1396   1336     10   -104   -144
ATOM     98  HA  PRO A  48     -16.285  -4.336 -16.247  1.00  0.00           H  
ATOM     99  HB3 PRO A  48     -16.066  -2.265 -15.258  1.00  0.00           H  
ATOM    100  HB2 PRO A  48     -14.272  -2.203 -15.610  1.00  0.00           H  
ATOM    101  HG3 PRO A  48     -15.755  -3.616 -13.396  1.00  0.00           H  
ATOM    102  HG2 PRO A  48     -14.258  -2.537 -13.323  1.00  0.00           H  
ATOM    103  HD2 PRO A  48     -12.937  -4.155 -14.320  1.00  0.00           H  
ATOM    104  HD3 PRO A  48     -14.067  -5.190 -13.277  1.00  0.00           H  
ATOM    105  N   GLU A  49     -15.344  -3.493 -18.430  1.00 15.17           N  
ANISOU  105  N   GLU A  49     2044   1883   1838    -26    -98    -89
ATOM    106  CA  GLU A  49     -14.860  -3.281 -19.784  1.00 16.34           C  
ANISOU  106  CA  GLU A  49     2146   2074   1987    -51   -157   -104
ATOM    107  C   GLU A  49     -13.787  -2.198 -19.815  1.00 15.33           C  
ANISOU  107  C   GLU A  49     2057   1942   1827    -76   -177   -102
ATOM    108  O   GLU A  49     -13.922  -1.139 -19.196  1.00 14.62           O  
ANISOU  108  O   GLU A  49     2060   1792   1703    -80   -173    -98
ATOM    109  CB  GLU A  49     -16.057  -2.820 -20.610  1.00 21.70           C  
ANISOU  109  CB  GLU A  49     2773   2746   2724    -36   -159    -60
ATOM    110  CG  GLU A  49     -15.813  -2.591 -22.055  1.00 24.16           C  
ANISOU  110  CG  GLU A  49     3098   3069   3011    -40   -221    -75
ATOM    111  CD  GLU A  49     -17.100  -2.229 -22.750  1.00 26.95           C  
ANISOU  111  CD  GLU A  49     3404   3394   3441    -49   -274    -10
ATOM    112  OE1 GLU A  49     -17.454  -1.020 -22.775  1.00 20.90           O  
ANISOU  112  OE1 GLU A  49     2613   2633   2694    -25   -212     19
ATOM    113  OE2 GLU A  49     -17.784  -3.159 -23.220  1.00 26.86           O1-
ANISOU  113  OE2 GLU A  49     3387   3336   3480    -89   -402     35
ATOM    114  H   GLU A  49     -16.326  -3.335 -18.252  1.00  0.00           H  
ATOM    115  HA  GLU A  49     -14.463  -4.212 -20.189  1.00  0.00           H  
ATOM    116  HB3 GLU A  49     -16.471  -1.914 -20.168  1.00  0.00           H  
ATOM    117  HB2 GLU A  49     -16.871  -3.535 -20.492  1.00  0.00           H  
ATOM    118  HG3 GLU A  49     -15.401  -3.496 -22.502  1.00  0.00           H  
ATOM    119  HG2 GLU A  49     -15.094  -1.781 -22.178  1.00  0.00           H  
ATOM    120  N   THR A  50     -12.709  -2.456 -20.546  1.00 14.50           N  
ANISOU  120  N   THR A  50     1898   1880   1733    -80   -196    -71
ATOM    121  CA  THR A  50     -11.673  -1.458 -20.773  1.00 14.65           C  
ANISOU  121  CA  THR A  50     1882   1897   1787   -117   -228      6
ATOM    122  C   THR A  50     -11.401  -1.202 -22.244  1.00 15.02           C  
ANISOU  122  C   THR A  50     1876   1988   1843    -51   -163     59
ATOM    123  O   THR A  50     -10.574  -0.342 -22.558  1.00 16.51           O  
ANISOU  123  O   THR A  50     1998   2181   2094    -73   -171    166
ATOM    124  CB  THR A  50     -10.383  -1.847 -20.055  1.00 15.15           C  
ANISOU  124  CB  THR A  50     1890   1955   1912   -172   -296    100
ATOM    125  OG1 THR A  50      -9.988  -3.154 -20.494  1.00 18.51           O  
ANISOU  125  OG1 THR A  50     2253   2438   2341    -90   -213    127
ATOM    126  CG2 THR A  50     -10.566  -1.812 -18.546  1.00 16.41           C  
ANISOU  126  CG2 THR A  50     2186   2024   2026   -241   -396     50
ATOM    127  H   THR A  50     -12.589  -3.367 -20.964  1.00  0.00           H  
ATOM    128  HA  THR A  50     -12.020  -0.521 -20.337  1.00  0.00           H  
ATOM    129  HB  THR A  50      -9.603  -1.136 -20.329  1.00  0.00           H  
ATOM    130  HG1 THR A  50      -9.177  -3.410 -20.049  1.00  0.00           H  
ATOM    131 HG21 THR A  50      -9.632  -2.093 -18.060  1.00  0.00           H  
ATOM    132 HG22 THR A  50     -10.847  -0.805 -18.237  1.00  0.00           H  
ATOM    133 HG23 THR A  50     -11.350  -2.512 -18.258  1.00  0.00           H  
ATOM    134  N   SER A  51     -12.079  -1.913 -23.135  1.00 14.40           N  
ANISOU  134  N   SER A  51     1858   1913   1701     28   -122      6
ATOM    135  CA  SER A  51     -11.893  -1.793 -24.572  1.00 14.60           C  
ANISOU  135  CA  SER A  51     1939   1934   1673    129    -59     44
ATOM    136  C   SER A  51     -13.239  -2.069 -25.213  1.00 16.30           C  
ANISOU  136  C   SER A  51     2277   2094   1823    133   -138    -43
ATOM    137  O   SER A  51     -13.879  -3.080 -24.911  1.00 19.37           O  
ANISOU  137  O   SER A  51     2717   2446   2198    107   -214    -86
ATOM    138  CB  SER A  51     -10.891  -2.857 -25.025  1.00 17.34           C  
ANISOU  138  CB  SER A  51     2332   2284   1973    260     47    127
ATOM    139  OG  SER A  51     -10.844  -2.967 -26.434  1.00 26.18           O  
ANISOU  139  OG  SER A  51     3626   3351   2969    418    134    156
ATOM    140  H   SER A  51     -12.769  -2.583 -22.827  1.00  0.00           H  
ATOM    141  HA  SER A  51     -11.540  -0.795 -24.833  1.00  0.00           H  
ATOM    142  HB3 SER A  51     -11.166  -3.820 -24.595  1.00  0.00           H  
ATOM    143  HB2 SER A  51      -9.900  -2.606 -24.648  1.00  0.00           H  
ATOM    144  HG  SER A  51     -11.712  -3.210 -26.766  1.00  0.00           H  
ATOM    145  N   ASN A  52     -13.644  -1.201 -26.119  1.00 13.73           N  
ANISOU  145  N   ASN A  52     1993   1748   1476    151   -146    -40
ATOM    146  CA  ASN A  52     -14.880  -1.389 -26.855  1.00 14.55           C  
ANISOU  146  CA  ASN A  52     2207   1775   1546    134   -276    -75
ATOM    147  C   ASN A  52     -14.742  -0.579 -28.131  1.00 13.72           C  
ANISOU  147  C   ASN A  52     2210   1638   1366    210   -248    -56
ATOM    148  O   ASN A  52     -14.839   0.650 -28.104  1.00 13.26           O  
ANISOU  148  O   ASN A  52     2044   1625   1370    179   -209    -40
ATOM    149  CB  ASN A  52     -16.070  -0.897 -26.034  1.00 16.38           C  
ANISOU  149  CB  ASN A  52     2290   2024   1909     33   -335    -65
ATOM    150  CG  ASN A  52     -17.391  -1.095 -26.731  1.00 21.36           C  
ANISOU  150  CG  ASN A  52     2954   2574   2588    -15   -507    -21
ATOM    151  OD1 ASN A  52     -17.452  -1.365 -27.937  1.00 20.28           O  
ANISOU  151  OD1 ASN A  52     3010   2344   2352     10   -626    -31
ATOM    152  ND2 ASN A  52     -18.473  -0.957 -25.969  1.00 24.68           N  
ANISOU  152  ND2 ASN A  52     3204   3006   3168    -73   -527     65
ATOM    153  H   ASN A  52     -13.089  -0.380 -26.315  1.00  0.00           H  
ATOM    154  HA  ASN A  52     -15.009  -2.444 -27.098  1.00  0.00           H  
ATOM    155  HB3 ASN A  52     -15.938   0.160 -25.802  1.00  0.00           H  
ATOM    156  HB2 ASN A  52     -16.086  -1.414 -25.074  1.00  0.00           H  
ATOM    157 HD22 ASN A  52     -19.392  -1.076 -26.371  1.00  0.00           H  
ATOM    158 HD21 ASN A  52     -18.375  -0.733 -24.989  1.00  0.00           H  
ATOM    159  N   PRO A  53     -14.512  -1.227 -29.268  1.00 14.89           N  
ANISOU  159  N   PRO A  53     2623   1682   1351    329   -261    -56
ATOM    160  CA  PRO A  53     -14.281  -0.475 -30.507  1.00 17.71           C  
ANISOU  160  CA  PRO A  53     3133   1991   1605    441   -198    -26
ATOM    161  C   PRO A  53     -15.491   0.306 -30.984  1.00 15.68           C  
ANISOU  161  C   PRO A  53     2881   1689   1388    345   -370    -52
ATOM    162  O   PRO A  53     -15.326   1.182 -31.837  1.00 19.30           O  
ANISOU  162  O   PRO A  53     3409   2132   1791    416   -308    -31
ATOM    163  CB  PRO A  53     -13.847  -1.552 -31.513  1.00 21.48           C  
ANISOU  163  CB  PRO A  53     4007   2315   1842    633   -171    -17
ATOM    164  CG  PRO A  53     -14.236  -2.849 -30.928  1.00 28.99           C  
ANISOU  164  CG  PRO A  53     5034   3204   2774    564   -321    -68
ATOM    165  CD  PRO A  53     -14.533  -2.684 -29.470  1.00 18.83           C  
ANISOU  165  CD  PRO A  53     3363   2069   1723    380   -345    -81
ATOM    166  HA  PRO A  53     -13.453   0.217 -30.351  1.00  0.00           H  
ATOM    167  HB3 PRO A  53     -12.764  -1.519 -31.634  1.00  0.00           H  
ATOM    168  HB2 PRO A  53     -14.378  -1.405 -32.453  1.00  0.00           H  
ATOM    169  HG3 PRO A  53     -13.422  -3.563 -31.054  1.00  0.00           H  
ATOM    170  HG2 PRO A  53     -15.122  -3.226 -31.439  1.00  0.00           H  
ATOM    171  HD2 PRO A  53     -15.534  -3.063 -29.261  1.00  0.00           H  
ATOM    172  HD3 PRO A  53     -13.734  -3.140 -28.885  1.00  0.00           H  
ATOM    173  N   ASN A  54     -16.691   0.041 -30.467  1.00 15.95           N  
ANISOU  173  N   ASN A  54     2816   1702   1541    196   -567    -58
ATOM    174  CA  ASN A  54     -17.874   0.803 -30.838  1.00 19.65           C  
ANISOU  174  CA  ASN A  54     3220   2138   2108    108   -718    -17
ATOM    175  C   ASN A  54     -18.052   2.076 -30.018  1.00 16.92           C  
ANISOU  175  C   ASN A  54     2588   1926   1913     72   -572     11
ATOM    176  O   ASN A  54     -18.860   2.932 -30.396  1.00 17.49           O  
ANISOU  176  O   ASN A  54     2603   1988   2057     44   -628     61
ATOM    177  CB  ASN A  54     -19.126  -0.067 -30.696  1.00 22.54           C  
ANISOU  177  CB  ASN A  54     3571   2403   2590    -28   -999     55
ATOM    178  CG  ASN A  54     -19.243  -1.099 -31.800  1.00 30.75           C  
ANISOU  178  CG  ASN A  54     4994   3222   3469    -22  -1231     37
ATOM    179  OD1 ASN A  54     -19.277  -2.302 -31.544  1.00 43.90           O  
ANISOU  179  OD1 ASN A  54     6738   4801   5140    -58  -1298     35
ATOM    180  ND2 ASN A  54     -19.276  -0.634 -33.029  1.00 30.20           N  
ANISOU  180  ND2 ASN A  54     5149   3032   3292     35  -1263     17
ATOM    181  H   ASN A  54     -16.798  -0.707 -29.797  1.00  0.00           H  
ATOM    182  HA  ASN A  54     -17.778   1.087 -31.886  1.00  0.00           H  
ATOM    183  HB3 ASN A  54     -20.011   0.569 -30.699  1.00  0.00           H  
ATOM    184  HB2 ASN A  54     -19.110  -0.571 -29.729  1.00  0.00           H  
ATOM    185 HD22 ASN A  54     -19.353  -1.272 -33.808  1.00  0.00           H  
ATOM    186 HD21 ASN A  54     -19.224   0.361 -33.194  1.00  0.00           H  
ATOM    187  N   LYS A  55     -17.324   2.239 -28.917  1.00 13.90           N  
ANISOU  187  N   LYS A  55     2071   1643   1566     79   -407    -10
ATOM    188  CA  LYS A  55     -17.559   3.372 -28.038  1.00 12.25           C  
ANISOU  188  CA  LYS A  55     1709   1498   1448     57   -304     13
ATOM    189  C   LYS A  55     -16.745   4.568 -28.513  1.00 11.72           C  
ANISOU  189  C   LYS A  55     1673   1455   1326     94   -213      1
ATOM    190  O   LYS A  55     -15.517   4.454 -28.622  1.00 13.06           O  
ANISOU  190  O   LYS A  55     1866   1647   1449    124   -145      4
ATOM    191  CB  LYS A  55     -17.141   2.998 -26.624  1.00 13.29           C  
ANISOU  191  CB  LYS A  55     1774   1667   1607     38   -227      0
ATOM    192  CG  LYS A  55     -17.394   4.077 -25.577  1.00 12.19           C  
ANISOU  192  CG  LYS A  55     1607   1530   1496     48   -131     22
ATOM    193  CD  LYS A  55     -17.041   3.604 -24.152  1.00 13.16           C  
ANISOU  193  CD  LYS A  55     1752   1642   1605     42    -85      7
ATOM    194  CE  LYS A  55     -17.473   4.594 -23.059  1.00 13.99           C  
ANISOU  194  CE  LYS A  55     1958   1683   1674    101     15     37
ATOM    195  NZ  LYS A  55     -16.788   5.909 -23.194  1.00 12.44           N1+
ANISOU  195  NZ  LYS A  55     1886   1441   1401     81     -6     10
ATOM    196  H   LYS A  55     -16.601   1.572 -28.686  1.00  0.00           H  
ATOM    197  HA  LYS A  55     -18.619   3.626 -28.048  1.00  0.00           H  
ATOM    198  HB3 LYS A  55     -16.084   2.731 -26.619  1.00  0.00           H  
ATOM    199  HB2 LYS A  55     -17.651   2.081 -26.328  1.00  0.00           H  
ATOM    200  HG3 LYS A  55     -18.442   4.376 -25.611  1.00  0.00           H  
ATOM    201  HG2 LYS A  55     -16.808   4.963 -25.821  1.00  0.00           H  
ATOM    202  HD3 LYS A  55     -15.966   3.435 -24.083  1.00  0.00           H  
ATOM    203  HD2 LYS A  55     -17.505   2.635 -23.967  1.00  0.00           H  
ATOM    204  HE3 LYS A  55     -17.254   4.170 -22.079  1.00  0.00           H  
ATOM    205  HE2 LYS A  55     -18.552   4.741 -23.108  1.00  0.00           H  
ATOM    206  HZ1 LYS A  55     -16.994   6.481 -22.387  1.00  0.00           H  
ATOM    207  HZ2 LYS A  55     -15.790   5.765 -23.258  1.00  0.00           H  
ATOM    208  HZ3 LYS A  55     -17.114   6.375 -24.029  1.00  0.00           H  
ATOM    209  N   PRO A  56     -17.357   5.728 -28.792  1.00 12.29           N  
ANISOU  209  N   PRO A  56     1724   1521   1426     97   -203     25
ATOM    210  CA  PRO A  56     -16.547   6.882 -29.214  1.00 11.95           C  
ANISOU  210  CA  PRO A  56     1709   1490   1341    117   -132     28
ATOM    211  C   PRO A  56     -15.633   7.347 -28.088  1.00 12.41           C  
ANISOU  211  C   PRO A  56     1739   1558   1416     69    -87     38
ATOM    212  O   PRO A  56     -15.990   7.272 -26.915  1.00 12.77           O  
ANISOU  212  O   PRO A  56     1795   1584   1475     46    -87     24
ATOM    213  CB  PRO A  56     -17.591   7.944 -29.580  1.00 13.44           C  
ANISOU  213  CB  PRO A  56     1891   1657   1557    128   -143     51
ATOM    214  CG  PRO A  56     -18.865   7.196 -29.816  1.00 15.39           C  
ANISOU  214  CG  PRO A  56     2096   1876   1875    117   -252     96
ATOM    215  CD  PRO A  56     -18.804   5.987 -28.918  1.00 12.97           C  
ANISOU  215  CD  PRO A  56     1747   1580   1602     88   -266     91
ATOM    216  HA  PRO A  56     -15.955   6.622 -30.092  1.00  0.00           H  
ATOM    217  HB3 PRO A  56     -17.290   8.445 -30.500  1.00  0.00           H  
ATOM    218  HB2 PRO A  56     -17.722   8.627 -28.741  1.00  0.00           H  
ATOM    219  HG3 PRO A  56     -18.908   6.873 -30.856  1.00  0.00           H  
ATOM    220  HG2 PRO A  56     -19.710   7.820 -29.526  1.00  0.00           H  
ATOM    221  HD2 PRO A  56     -19.210   6.244 -27.940  1.00  0.00           H  
ATOM    222  HD3 PRO A  56     -19.279   5.143 -29.418  1.00  0.00           H  
ATOM    223  N   LYS A  57     -14.450   7.825 -28.456  1.00 11.45           N  
ANISOU  223  N   LYS A  57     1602   1446   1302     58    -65     96
ATOM    224  CA  LYS A  57     -13.365   8.171 -27.545  1.00 13.01           C  
ANISOU  224  CA  LYS A  57     1765   1623   1554    -29   -107    164
ATOM    225  C   LYS A  57     -12.911   9.605 -27.792  1.00 11.72           C  
ANISOU  225  C   LYS A  57     1617   1414   1421    -82   -145    240
ATOM    226  O   LYS A  57     -12.961  10.089 -28.921  1.00 12.98           O  
ANISOU  226  O   LYS A  57     1758   1598   1576    -23    -81    270
ATOM    227  CB  LYS A  57     -12.136   7.251 -27.834  1.00 16.06           C  
ANISOU  227  CB  LYS A  57     2042   2056   2002     -4    -62    275
ATOM    228  CG  LYS A  57     -12.434   5.740 -27.865  1.00 16.74           C  
ANISOU  228  CG  LYS A  57     2153   2173   2035     69    -20    209
ATOM    229  CD  LYS A  57     -13.240   5.296 -26.629  1.00 15.04           C  
ANISOU  229  CD  LYS A  57     1972   1936   1804      5    -94    105
ATOM    230  CE  LYS A  57     -13.295   3.764 -26.438  1.00 13.55           C  
ANISOU  230  CE  LYS A  57     1785   1769   1595     41    -84     70
ATOM    231  NZ  LYS A  57     -13.441   3.049 -27.745  1.00 14.19           N1+
ANISOU  231  NZ  LYS A  57     1952   1842   1599    150    -46     65
ATOM    232  H   LYS A  57     -14.248   7.974 -29.434  1.00  0.00           H  
ATOM    233  HA  LYS A  57     -13.689   8.052 -26.511  1.00  0.00           H  
ATOM    234  HB3 LYS A  57     -11.357   7.449 -27.098  1.00  0.00           H  
ATOM    235  HB2 LYS A  57     -11.678   7.547 -28.778  1.00  0.00           H  
ATOM    236  HG3 LYS A  57     -11.496   5.186 -27.905  1.00  0.00           H  
ATOM    237  HG2 LYS A  57     -12.994   5.499 -28.769  1.00  0.00           H  
ATOM    238  HD3 LYS A  57     -14.255   5.688 -26.699  1.00  0.00           H  
ATOM    239  HD2 LYS A  57     -12.816   5.757 -25.737  1.00  0.00           H  
ATOM    240  HE3 LYS A  57     -14.133   3.509 -25.790  1.00  0.00           H  
ATOM    241  HE2 LYS A  57     -12.385   3.428 -25.940  1.00  0.00           H  
ATOM    242  HZ1 LYS A  57     -14.212   3.446 -28.262  1.00  0.00           H  
ATOM    243  HZ2 LYS A  57     -12.591   3.149 -28.281  1.00  0.00           H  
ATOM    244  HZ3 LYS A  57     -13.619   2.069 -27.575  1.00  0.00           H  
ATOM    245  N   ARG A  58     -12.396  10.262 -26.757  1.00 13.09           N  
ANISOU  245  N   ARG A  58     1858   1497   1618   -199   -276    283
ATOM    246  CA  ARG A  58     -11.870  11.615 -26.867  1.00 15.55           C  
ANISOU  246  CA  ARG A  58     2216   1725   1968   -289   -381    379
ATOM    247  C   ARG A  58     -10.713  11.786 -25.889  1.00 20.45           C  
ANISOU  247  C   ARG A  58     2849   2237   2686   -463   -605    519
ATOM    248  O   ARG A  58     -10.714  11.203 -24.804  1.00 29.96           O  
ANISOU  248  O   ARG A  58     4157   3384   3844   -503   -690    468
ATOM    249  CB  ARG A  58     -12.957  12.627 -26.498  1.00 21.59           C  
ANISOU  249  CB  ARG A  58     3221   2392   2591   -256   -389    263
ATOM    250  CG  ARG A  58     -12.810  14.001 -27.068  1.00 21.95           C  
ANISOU  250  CG  ARG A  58     3328   2373   2639   -293   -439    321
ATOM    251  CD  ARG A  58     -14.138  14.703 -26.988  1.00 15.67           C  
ANISOU  251  CD  ARG A  58     2729   1528   1696   -177   -345    205
ATOM    252  NE  ARG A  58     -14.687  14.675 -25.637  1.00 15.99           N  
ANISOU  252  NE  ARG A  58     3036   1440   1599   -133   -359    140
ATOM    253  CZ  ARG A  58     -15.425  15.643 -25.122  1.00 15.70           C  
ANISOU  253  CZ  ARG A  58     3301   1259   1404    -39   -319    108
ATOM    254  NH1 ARG A  58     -15.735  16.718 -25.825  1.00 17.11           N  
ANISOU  254  NH1 ARG A  58     3527   1416   1558     -6   -288    121
ATOM    255  NH2 ARG A  58     -15.840  15.547 -23.861  1.00 17.01           N1+
ANISOU  255  NH2 ARG A  58     3767   1281   1415     49   -292     75
ATOM    256  H   ARG A  58     -12.358   9.823 -25.848  1.00  0.00           H  
ATOM    257  HA  ARG A  58     -11.525  11.797 -27.885  1.00  0.00           H  
ATOM    258  HB3 ARG A  58     -13.031  12.695 -25.413  1.00  0.00           H  
ATOM    259  HB2 ARG A  58     -13.931  12.225 -26.777  1.00  0.00           H  
ATOM    260  HG3 ARG A  58     -12.499  13.930 -28.110  1.00  0.00           H  
ATOM    261  HG2 ARG A  58     -12.071  14.556 -26.491  1.00  0.00           H  
ATOM    262  HD3 ARG A  58     -14.840  14.230 -27.675  1.00  0.00           H  
ATOM    263  HD2 ARG A  58     -14.021  15.738 -27.311  1.00  0.00           H  
ATOM    264  HE  ARG A  58     -14.474  13.855 -25.087  1.00  0.00           H  
ATOM    265 HH12 ARG A  58     -16.300  17.446 -25.412  1.00  0.00           H  
ATOM    266 HH11 ARG A  58     -15.407  16.812 -26.776  1.00  0.00           H  
ATOM    267 HH22 ARG A  58     -16.404  16.281 -23.458  1.00  0.00           H  
ATOM    268 HH21 ARG A  58     -15.591  14.740 -23.307  1.00  0.00           H  
ATOM    269  N   GLN A  59      -9.739  12.608 -26.270  1.00 24.28           N  
ANISOU  269  N   GLN A  59     3230   2676   3320   -577   -725    723
ATOM    270  CA  GLN A  59      -8.538  12.840 -25.462  1.00 41.91           C  
ANISOU  270  CA  GLN A  59     5430   4781   5714   -791  -1017    940
ATOM    271  C   GLN A  59      -8.520  14.277 -24.942  1.00 35.02           C  
ANISOU  271  C   GLN A  59     4838   3695   4774   -939  -1294    949
ATOM    272  O   GLN A  59      -7.732  15.112 -25.386  1.00 62.08           O  
ANISOU  272  O   GLN A  59     8111   7134   8344  -1017  -1410   1116
ATOM    273  CB  GLN A  59      -7.282  12.540 -26.296  1.00 34.25           C  
ANISOU  273  CB  GLN A  59     4056   3919   5038   -806   -953   1268
ATOM    274  CG  GLN A  59      -6.875  11.074 -26.311  1.00 62.19           C  
ANISOU  274  CG  GLN A  59     7389   7592   8649   -700   -786   1324
ATOM    275  CD  GLN A  59      -5.371  10.879 -26.355  1.00 75.34           C  
ANISOU  275  CD  GLN A  59     8716   9312  10599   -730   -852   1657
ATOM    276  OE1 GLN A  59      -4.704  11.173 -25.245  1.00 69.00           O  
ANISOU  276  OE1 GLN A  59     7661   8637   9920   -549   -586   1840
ATOM    277  NE2 GLN A  59      -4.816  10.460 -27.373  1.00 62.00           N  
ANISOU  277  NE2 GLN A  59     7060   7527   8969   -890  -1203   1723
ATOM    278  H   GLN A  59      -9.810  13.102 -27.148  1.00  0.00           H  
ATOM    279  HA  GLN A  59      -8.558  12.162 -24.608  1.00  0.00           H  
ATOM    280  HB3 GLN A  59      -6.451  13.142 -25.927  1.00  0.00           H  
ATOM    281  HB2 GLN A  59      -7.438  12.882 -27.319  1.00  0.00           H  
ATOM    282  HG3 GLN A  59      -7.329  10.581 -27.170  1.00  0.00           H  
ATOM    283  HG2 GLN A  59      -7.279  10.577 -25.429  1.00  0.00           H  
ATOM    284 HE22 GLN A  59      -3.814  10.335 -27.387  1.00  0.00           H  
ATOM    285 HE21 GLN A  59      -5.364  10.241 -28.193  1.00  0.00           H  
ATOM    286  N   THR A  60      -9.385  14.564 -23.969  1.00 28.96           N  
ANISOU  286  N   THR A  60     4479   2782   3744   -905  -1360    731
ATOM    287  CA  THR A  60      -9.499  15.942 -23.508  1.00 26.03           C  
ANISOU  287  CA  THR A  60     4423   2263   3206   -945  -1551    672
ATOM    288  C   THR A  60      -8.371  16.304 -22.543  1.00 27.33           C  
ANISOU  288  C   THR A  60     4656   2345   3384  -1106  -1939    800
ATOM    289  O   THR A  60      -7.728  15.441 -21.935  1.00 28.01           O  
ANISOU  289  O   THR A  60     4632   2461   3548  -1153  -2046    886
ATOM    290  CB  THR A  60     -10.855  16.213 -22.842  1.00 24.37           C  
ANISOU  290  CB  THR A  60     4651   1936   2672   -771  -1415    436
ATOM    291  OG1 THR A  60     -10.899  15.607 -21.543  1.00 25.96           O  
ANISOU  291  OG1 THR A  60     5078   2072   2715   -740  -1489    365
ATOM    292  CG2 THR A  60     -12.002  15.706 -23.691  1.00 25.19           C  
ANISOU  292  CG2 THR A  60     4642   2161   2770   -579  -1059    347
ATOM    293  H   THR A  60      -9.949  13.831 -23.563  1.00  0.00           H  
ATOM    294  HA  THR A  60      -9.417  16.594 -24.378  1.00  0.00           H  
ATOM    295  HB  THR A  60     -10.968  17.290 -22.721  1.00  0.00           H  
ATOM    296  HG1 THR A  60     -11.800  15.626 -21.211  1.00  0.00           H  
ATOM    297 HG21 THR A  60     -12.947  15.915 -23.189  1.00  0.00           H  
ATOM    298 HG22 THR A  60     -11.987  16.207 -24.659  1.00  0.00           H  
ATOM    299 HG23 THR A  60     -11.899  14.631 -23.837  1.00  0.00           H  
ATOM    300  N   ASN A  61      -8.150  17.614 -22.390  1.00 20.83           N  
ANISOU  300  N   ASN A  61     3493   2026   2393   -496   -630    777
ATOM    301  CA  ASN A  61      -7.139  18.072 -21.439  1.00 20.80           C  
ANISOU  301  CA  ASN A  61     3406   1933   2565   -659   -712    871
ATOM    302  C   ASN A  61      -7.483  17.652 -20.015  1.00 17.40           C  
ANISOU  302  C   ASN A  61     2961   1439   2210   -498   -734    570
ATOM    303  O   ASN A  61      -6.586  17.361 -19.221  1.00 19.61           O  
ANISOU  303  O   ASN A  61     3132   1757   2561   -572   -709    585
ATOM    304  CB  ASN A  61      -6.927  19.585 -21.554  1.00 27.18           C  
ANISOU  304  CB  ASN A  61     4304   2503   3518   -810  -1018   1019
ATOM    305  CG  ASN A  61      -8.184  20.380 -21.262  1.00 33.06           C  
ANISOU  305  CG  ASN A  61     5273   2991   4297   -628  -1286    779
ATOM    306  OD1 ASN A  61      -9.219  20.178 -21.895  1.00 56.71           O  
ANISOU  306  OD1 ASN A  61     8354   5995   7197   -482  -1255    703
ATOM    307  ND2 ASN A  61      -8.099  21.297 -20.299  1.00 40.57           N  
ANISOU  307  ND2 ASN A  61     6311   3737   5368   -597  -1571    651
ATOM    308  H   ASN A  61      -8.681  18.282 -22.930  1.00  0.00           H  
ATOM    309  HA  ASN A  61      -6.198  17.589 -21.704  1.00  0.00           H  
ATOM    310  HB3 ASN A  61      -6.571  19.826 -22.556  1.00  0.00           H  
ATOM    311  HB2 ASN A  61      -6.137  19.893 -20.870  1.00  0.00           H  
ATOM    312 HD22 ASN A  61      -8.906  21.856 -20.062  1.00  0.00           H  
ATOM    313 HD21 ASN A  61      -7.228  21.433 -19.806  1.00  0.00           H  
ATOM    314  N   GLN A  62      -8.770  17.572 -19.684  1.00 18.40           N  
ANISOU  314  N   GLN A  62     3173   1503   2317   -259   -766    332
ATOM    315  CA  GLN A  62      -9.142  17.081 -18.363  1.00 16.79           C  
ANISOU  315  CA  GLN A  62     2931   1325   2123    -63   -701    113
ATOM    316  C   GLN A  62      -8.821  15.601 -18.198  1.00 15.97           C  
ANISOU  316  C   GLN A  62     2614   1475   1977    -65   -422     94
ATOM    317  O   GLN A  62      -8.334  15.186 -17.141  1.00 15.63           O  
ANISOU  317  O   GLN A  62     2524   1476   1939    -35   -371     36
ATOM    318  CB  GLN A  62     -10.615  17.350 -18.097  1.00 18.35           C  
ANISOU  318  CB  GLN A  62     3184   1459   2327    218   -744    -52
ATOM    319  CG  GLN A  62     -10.956  18.814 -18.126  1.00 22.01           C  
ANISOU  319  CG  GLN A  62     3896   1631   2835    296  -1061    -83
ATOM    320  CD  GLN A  62     -12.368  19.075 -17.678  1.00 30.89           C  
ANISOU  320  CD  GLN A  62     5005   2777   3953    642  -1045   -253
ATOM    321  OE1 GLN A  62     -13.261  18.262 -17.913  1.00 29.10           O  
ANISOU  321  OE1 GLN A  62     4581   2699   3776    762   -869   -251
ATOM    322  NE2 GLN A  62     -12.586  20.215 -17.040  1.00 30.89           N  
ANISOU  322  NE2 GLN A  62     5161   2679   3899    788  -1232   -369
ATOM    323  H   GLN A  62      -9.480  17.850 -20.346  1.00  0.00           H  
ATOM    324  HA  GLN A  62      -8.562  17.634 -17.624  1.00  0.00           H  
ATOM    325  HB3 GLN A  62     -10.890  16.933 -17.128  1.00  0.00           H  
ATOM    326  HB2 GLN A  62     -11.219  16.823 -18.836  1.00  0.00           H  
ATOM    327  HG3 GLN A  62     -10.820  19.198 -19.137  1.00  0.00           H  
ATOM    328  HG2 GLN A  62     -10.265  19.360 -17.484  1.00  0.00           H  
ATOM    329 HE22 GLN A  62     -13.515  20.443 -16.716  1.00  0.00           H  
ATOM    330 HE21 GLN A  62     -11.823  20.857 -16.877  1.00  0.00           H  
ATOM    331  N   LEU A  63      -9.096  14.787 -19.215  1.00 15.49           N  
ANISOU  331  N   LEU A  63     2468   1549   1867    -74   -294    127
ATOM    332  CA  LEU A  63      -8.732  13.377 -19.124  1.00 14.81           C  
ANISOU  332  CA  LEU A  63     2230   1639   1760    -60   -104     94
ATOM    333  C   LEU A  63      -7.219  13.200 -19.059  1.00 15.31           C  
ANISOU  333  C   LEU A  63     2211   1807   1799   -191    -13    211
ATOM    334  O   LEU A  63      -6.717  12.332 -18.337  1.00 15.93           O  
ANISOU  334  O   LEU A  63     2175   1967   1910   -168     82    167
ATOM    335  CB  LEU A  63      -9.330  12.596 -20.291  1.00 15.01           C  
ANISOU  335  CB  LEU A  63     2265   1713   1725     -2    -93     66
ATOM    336  CG  LEU A  63     -10.827  12.301 -20.132  1.00 14.34           C  
ANISOU  336  CG  LEU A  63     2128   1544   1778    111   -192    -18
ATOM    337  CD1 LEU A  63     -11.492  11.938 -21.454  1.00 18.17           C  
ANISOU  337  CD1 LEU A  63     2703   1976   2226    144   -344    -40
ATOM    338  CD2 LEU A  63     -11.048  11.194 -19.099  1.00 14.94           C  
ANISOU  338  CD2 LEU A  63     2015   1677   1983    155    -91    -47
ATOM    339  H   LEU A  63      -9.553  15.147 -20.041  1.00  0.00           H  
ATOM    340  HA  LEU A  63      -9.156  12.980 -18.202  1.00  0.00           H  
ATOM    341  HB3 LEU A  63      -8.788  11.659 -20.414  1.00  0.00           H  
ATOM    342  HB2 LEU A  63      -9.166  13.147 -21.217  1.00  0.00           H  
ATOM    343  HG  LEU A  63     -11.306  13.206 -19.757  1.00  0.00           H  
ATOM    344 HD11 LEU A  63     -12.550  11.739 -21.286  1.00  0.00           H  
ATOM    345 HD12 LEU A  63     -11.385  12.766 -22.154  1.00  0.00           H  
ATOM    346 HD13 LEU A  63     -11.017  11.049 -21.868  1.00  0.00           H  
ATOM    347 HD21 LEU A  63     -12.115  10.998 -18.999  1.00  0.00           H  
ATOM    348 HD22 LEU A  63     -10.541  10.286 -19.425  1.00  0.00           H  
ATOM    349 HD23 LEU A  63     -10.645  11.509 -18.136  1.00  0.00           H  
ATOM    350  N   GLN A  64      -6.469  14.013 -19.798  1.00 16.46           N  
ANISOU  350  N   GLN A  64     2379   1959   1915   -334    -46    409
ATOM    351  CA  GLN A  64      -5.016  13.928 -19.703  1.00 16.44           C  
ANISOU  351  CA  GLN A  64     2204   2081   1963   -471     43    599
ATOM    352  C   GLN A  64      -4.542  14.255 -18.293  1.00 15.38           C  
ANISOU  352  C   GLN A  64     2045   1801   1998   -545   -129    560
ATOM    353  O   GLN A  64      -3.647  13.589 -17.765  1.00 17.72           O  
ANISOU  353  O   GLN A  64     2174   2202   2358   -568    -57    589
ATOM    354  CB  GLN A  64      -4.344  14.848 -20.726  1.00 21.23           C  
ANISOU  354  CB  GLN A  64     2779   2735   2551   -643     42    930
ATOM    355  CG  GLN A  64      -4.684  14.537 -22.176  1.00 29.68           C  
ANISOU  355  CG  GLN A  64     3933   3988   3356   -519    218    988
ATOM    356  CD  GLN A  64      -4.242  15.636 -23.126  1.00 51.55           C  
ANISOU  356  CD  GLN A  64     6715   6784   6089   -676    202   1346
ATOM    357  OE1 GLN A  64      -3.173  16.224 -22.958  1.00 61.22           O  
ANISOU  357  OE1 GLN A  64     7739   8014   7507   -825    183   1537
ATOM    358  NE2 GLN A  64      -5.063  15.915 -24.132  1.00 49.93           N  
ANISOU  358  NE2 GLN A  64     6737   6562   5671   -597    163   1361
ATOM    359  H   GLN A  64      -6.907  14.680 -20.417  1.00  0.00           H  
ATOM    360  HA  GLN A  64      -4.723  12.903 -19.928  1.00  0.00           H  
ATOM    361  HB3 GLN A  64      -3.263  14.808 -20.592  1.00  0.00           H  
ATOM    362  HB2 GLN A  64      -4.607  15.883 -20.508  1.00  0.00           H  
ATOM    363  HG3 GLN A  64      -5.759  14.386 -22.272  1.00  0.00           H  
ATOM    364  HG2 GLN A  64      -4.213  13.597 -22.465  1.00  0.00           H  
ATOM    365 HE22 GLN A  64      -4.821  16.637 -24.796  1.00  0.00           H  
ATOM    366 HE21 GLN A  64      -5.929  15.405 -24.233  1.00  0.00           H  
ATOM    367  N   TYR A  65      -5.115  15.301 -17.688  1.00 16.89           N  
ANISOU  367  N   TYR A  65     2437   1735   2245   -544   -394    480
ATOM    368  CA  TYR A  65      -4.791  15.649 -16.304  1.00 15.74           C  
ANISOU  368  CA  TYR A  65     2386   1415   2179   -529   -623    377
ATOM    369  C   TYR A  65      -5.128  14.512 -15.357  1.00 15.96           C  
ANISOU  369  C   TYR A  65     2383   1573   2108   -329   -456    182
ATOM    370  O   TYR A  65      -4.361  14.216 -14.427  1.00 16.45           O  
ANISOU  370  O   TYR A  65     2419   1624   2207   -347   -535    170
ATOM    371  CB  TYR A  65      -5.585  16.888 -15.904  1.00 17.87           C  
ANISOU  371  CB  TYR A  65     2958   1389   2443   -427   -928    248
ATOM    372  CG  TYR A  65      -5.093  17.534 -14.631  1.00 24.96           C  
ANISOU  372  CG  TYR A  65     4063   2030   3392   -396  -1289    143
ATOM    373  CD1 TYR A  65      -4.104  18.509 -14.676  1.00 28.10           C  
ANISOU  373  CD1 TYR A  65     4441   2270   3967   -611  -1618    334
ATOM    374  CD2 TYR A  65      -5.611  17.177 -13.390  1.00 24.41           C  
ANISOU  374  CD2 TYR A  65     4160   1979   3136    -88  -1267   -119
ATOM    375  CE1 TYR A  65      -3.640  19.118 -13.526  1.00 32.64           C  
ANISOU  375  CE1 TYR A  65     5190   2664   4549   -515  -1972    249
ATOM    376  CE2 TYR A  65      -5.145  17.784 -12.225  1.00 22.96           C  
ANISOU  376  CE2 TYR A  65     4202   1611   2910     18  -1601   -220
ATOM    377  CZ  TYR A  65      -4.163  18.746 -12.310  1.00 27.65           C  
ANISOU  377  CZ  TYR A  65     4789   2018   3700   -194  -1964    -35
ATOM    378  OH  TYR A  65      -3.702  19.349 -11.163  1.00 28.42           O  
ANISOU  378  OH  TYR A  65     5111   1921   3764    -51  -2321   -100
ATOM    379  H   TYR A  65      -5.785  15.868 -18.187  1.00  0.00           H  
ATOM    380  HA  TYR A  65      -3.726  15.869 -16.232  1.00  0.00           H  
ATOM    381  HB3 TYR A  65      -6.636  16.623 -15.792  1.00  0.00           H  
ATOM    382  HB2 TYR A  65      -5.553  17.616 -16.715  1.00  0.00           H  
ATOM    383  HD1 TYR A  65      -3.681  18.806 -15.624  1.00  0.00           H  
ATOM    384  HD2 TYR A  65      -6.381  16.423 -13.323  1.00  0.00           H  
ATOM    385  HE1 TYR A  65      -2.875  19.877 -13.588  1.00  0.00           H  
ATOM    386  HE2 TYR A  65      -5.554  17.499 -11.267  1.00  0.00           H  
ATOM    387  HH  TYR A  65      -4.343  19.230 -10.458  1.00  0.00           H  
ATOM    388  N   LEU A  66      -6.287  13.889 -15.561  1.00 15.18           N  
ANISOU  388  N   LEU A  66     2280   1577   1911   -152   -266     68
ATOM    389  CA  LEU A  66      -6.691  12.781 -14.706  1.00 14.71           C  
ANISOU  389  CA  LEU A  66     2154   1639   1797      2   -107    -26
ATOM    390  C   LEU A  66      -5.679  11.644 -14.759  1.00 16.17           C  
ANISOU  390  C   LEU A  66     2154   1957   2031    -91      8     44
ATOM    391  O   LEU A  66      -5.422  10.985 -13.742  1.00 17.59           O  
ANISOU  391  O   LEU A  66     2315   2173   2195    -29     25     14
ATOM    392  CB  LEU A  66      -8.082  12.294 -15.101  1.00 17.55           C  
ANISOU  392  CB  LEU A  66     2454   2065   2147    137     30    -65
ATOM    393  CG  LEU A  66      -9.231  13.126 -14.547  1.00 16.76           C  
ANISOU  393  CG  LEU A  66     2473   1901   1994    351    -16   -144
ATOM    394  CD1 LEU A  66     -10.533  12.733 -15.226  1.00 21.55           C  
ANISOU  394  CD1 LEU A  66     2933   2564   2691    421     72   -110
ATOM    395  CD2 LEU A  66      -9.324  12.942 -13.047  1.00 22.25           C  
ANISOU  395  CD2 LEU A  66     3229   2663   2560    557     48   -195
ATOM    396  H   LEU A  66      -6.893  14.184 -16.313  1.00  0.00           H  
ATOM    397  HA  LEU A  66      -6.738  13.145 -13.680  1.00  0.00           H  
ATOM    398  HB3 LEU A  66      -8.204  11.257 -14.788  1.00  0.00           H  
ATOM    399  HB2 LEU A  66      -8.156  12.256 -16.188  1.00  0.00           H  
ATOM    400  HG  LEU A  66      -9.032  14.177 -14.757  1.00  0.00           H  
ATOM    401 HD11 LEU A  66     -11.349  13.333 -14.823  1.00  0.00           H  
ATOM    402 HD12 LEU A  66     -10.450  12.906 -16.299  1.00  0.00           H  
ATOM    403 HD13 LEU A  66     -10.735  11.678 -15.043  1.00  0.00           H  
ATOM    404 HD21 LEU A  66     -10.148  13.540 -12.657  1.00  0.00           H  
ATOM    405 HD22 LEU A  66      -9.500  11.891 -12.820  1.00  0.00           H  
ATOM    406 HD23 LEU A  66      -8.392  13.263 -12.583  1.00  0.00           H  
ATOM    407  N   LEU A  67      -5.085  11.395 -15.923  1.00 15.83           N  
ANISOU  407  N   LEU A  67     1991   2003   2020   -193     91    143
ATOM    408  CA  LEU A  67      -4.072  10.352 -15.983  1.00 15.92           C  
ANISOU  408  CA  LEU A  67     1826   2152   2071   -204    203    191
ATOM    409  C   LEU A  67      -2.731  10.839 -15.451  1.00 16.74           C  
ANISOU  409  C   LEU A  67     1823   2242   2296   -345     85    328
ATOM    410  O   LEU A  67      -2.126  10.192 -14.585  1.00 19.89           O  
ANISOU  410  O   LEU A  67     2148   2657   2753   -322     50    310
ATOM    411  CB  LEU A  67      -3.911   9.860 -17.414  1.00 16.90           C  
ANISOU  411  CB  LEU A  67     1885   2418   2118   -157    361    232
ATOM    412  CG  LEU A  67      -2.782   8.846 -17.605  1.00 18.75           C  
ANISOU  412  CG  LEU A  67     1939   2818   2366    -80    497    271
ATOM    413  CD1 LEU A  67      -2.992   7.632 -16.716  1.00 19.08           C  
ANISOU  413  CD1 LEU A  67     1979   2801   2471     18    461    134
ATOM    414  CD2 LEU A  67      -2.682   8.445 -19.062  1.00 20.30           C  
ANISOU  414  CD2 LEU A  67     2156   3175   2384     74    660    276
ATOM    415  H   LEU A  67      -5.340  11.926 -16.744  1.00  0.00           H  
ATOM    416  HA  LEU A  67      -4.403   9.516 -15.367  1.00  0.00           H  
ATOM    417  HB3 LEU A  67      -3.746  10.713 -18.073  1.00  0.00           H  
ATOM    418  HB2 LEU A  67      -4.850   9.423 -17.754  1.00  0.00           H  
ATOM    419  HG  LEU A  67      -1.844   9.321 -17.317  1.00  0.00           H  
ATOM    420 HD11 LEU A  67      -2.177   6.924 -16.868  1.00  0.00           H  
ATOM    421 HD12 LEU A  67      -3.011   7.944 -15.672  1.00  0.00           H  
ATOM    422 HD13 LEU A  67      -3.939   7.155 -16.969  1.00  0.00           H  
ATOM    423 HD21 LEU A  67      -1.875   7.723 -19.186  1.00  0.00           H  
ATOM    424 HD22 LEU A  67      -3.623   7.996 -19.381  1.00  0.00           H  
ATOM    425 HD23 LEU A  67      -2.476   9.327 -19.669  1.00  0.00           H  
ATOM    426  N   ARG A  68      -2.248  11.969 -15.968  1.00 17.71           N  
ANISOU  426  N   ARG A  68     1921   2315   2495   -513    -20    503
ATOM    427  CA  ARG A  68      -0.873  12.371 -15.721  1.00 18.23           C  
ANISOU  427  CA  ARG A  68     1782   2376   2769   -702   -154    731
ATOM    428  C   ARG A  68      -0.671  12.875 -14.299  1.00 20.15           C  
ANISOU  428  C   ARG A  68     2181   2367   3108   -752   -518    643
ATOM    429  O   ARG A  68       0.433  12.755 -13.751  1.00 24.64           O  
ANISOU  429  O   ARG A  68     2578   2918   3865   -861   -676    765
ATOM    430  CB  ARG A  68      -0.467  13.425 -16.751  1.00 22.71           C  
ANISOU  430  CB  ARG A  68     2258   2952   3417   -885   -178   1015
ATOM    431  CG  ARG A  68       0.859  14.138 -16.490  1.00 41.85           C  
ANISOU  431  CG  ARG A  68     4518   5315   6069  -1028   -397   1237
ATOM    432  CD  ARG A  68       1.005  15.420 -17.323  1.00 46.80           C  
ANISOU  432  CD  ARG A  68     5146   5876   6759  -1169   -515   1473
ATOM    433  NE  ARG A  68       0.268  16.552 -16.772  1.00 52.71           N  
ANISOU  433  NE  ARG A  68     6200   6276   7550  -1246   -904   1371
ATOM    434  CZ  ARG A  68      -0.843  17.059 -17.291  1.00 56.51           C  
ANISOU  434  CZ  ARG A  68     6910   6661   7902  -1214   -908   1281
ATOM    435  NH1 ARG A  68      -1.400  16.546 -18.375  1.00 34.04           N  
ANISOU  435  NH1 ARG A  68     4037   4027   4870  -1137   -566   1301
ATOM    436  NH2 ARG A  68      -1.411  18.110 -16.706  1.00 62.76           N1+
ANISOU  436  NH2 ARG A  68     7995   7127   8725  -1206  -1293   1150
ATOM    437  H   ARG A  68      -2.839  12.557 -16.538  1.00  0.00           H  
ATOM    438  HA  ARG A  68      -0.236  11.498 -15.863  1.00  0.00           H  
ATOM    439  HB3 ARG A  68      -1.262  14.165 -16.840  1.00  0.00           H  
ATOM    440  HB2 ARG A  68      -0.442  12.969 -17.741  1.00  0.00           H  
ATOM    441  HG3 ARG A  68       1.684  13.463 -16.716  1.00  0.00           H  
ATOM    442  HG2 ARG A  68       0.936  14.383 -15.431  1.00  0.00           H  
ATOM    443  HD3 ARG A  68       0.668  15.230 -18.342  1.00  0.00           H  
ATOM    444  HD2 ARG A  68       2.060  15.680 -17.405  1.00  0.00           H  
ATOM    445  HE  ARG A  68       0.663  16.953 -15.933  1.00  0.00           H  
ATOM    446 HH12 ARG A  68      -2.246  16.952 -18.749  1.00  0.00           H  
ATOM    447 HH11 ARG A  68      -0.980  15.748 -18.829  1.00  0.00           H  
ATOM    448 HH22 ARG A  68      -2.257  18.506 -17.090  1.00  0.00           H  
ATOM    449 HH21 ARG A  68      -0.996  18.512 -15.877  1.00  0.00           H  
ATOM    450  N   VAL A  69      -1.711  13.431 -13.683  1.00 19.79           N  
ANISOU  450  N   VAL A  69     2468   2131   2921   -630   -671    429
ATOM    451  CA  VAL A  69      -1.616  14.023 -12.349  1.00 21.39           C  
ANISOU  451  CA  VAL A  69     2938   2082   3109   -578  -1046    295
ATOM    452  C   VAL A  69      -2.385  13.208 -11.317  1.00 21.68           C  
ANISOU  452  C   VAL A  69     3149   2201   2889   -287   -912     67
ATOM    453  O   VAL A  69      -1.811  12.734 -10.334  1.00 21.38           O  
ANISOU  453  O   VAL A  69     3147   2150   2826   -241  -1033     36
ATOM    454  CB  VAL A  69      -2.060  15.503 -12.347  1.00 23.34           C  
ANISOU  454  CB  VAL A  69     3479   2019   3370   -600  -1391    246
ATOM    455  CG1 VAL A  69      -2.054  16.044 -10.921  1.00 27.12           C  
ANISOU  455  CG1 VAL A  69     4326   2246   3731   -408  -1774     38
ATOM    456  CG2 VAL A  69      -1.156  16.334 -13.241  1.00 26.59           C  
ANISOU  456  CG2 VAL A  69     3680   2372   4049   -891  -1532    570
ATOM    457  H   VAL A  69      -2.613  13.456 -14.137  1.00  0.00           H  
ATOM    458  HA  VAL A  69      -0.565  14.001 -12.060  1.00  0.00           H  
ATOM    459  HB  VAL A  69      -3.077  15.560 -12.735  1.00  0.00           H  
ATOM    460 HG11 VAL A  69      -2.368  17.088 -10.927  1.00  0.00           H  
ATOM    461 HG12 VAL A  69      -2.742  15.462 -10.308  1.00  0.00           H  
ATOM    462 HG13 VAL A  69      -1.048  15.970 -10.508  1.00  0.00           H  
ATOM    463 HG21 VAL A  69      -1.485  17.373 -13.226  1.00  0.00           H  
ATOM    464 HG22 VAL A  69      -0.130  16.273 -12.878  1.00  0.00           H  
ATOM    465 HG23 VAL A  69      -1.203  15.953 -14.261  1.00  0.00           H  
ATOM    466  N   VAL A  70      -3.689  13.042 -11.516  1.00 17.30           N  
ANISOU  466  N   VAL A  70     2679   1737   2156    -93   -673    -45
ATOM    467  CA  VAL A  70      -4.538  12.482 -10.467  1.00 17.86           C  
ANISOU  467  CA  VAL A  70     2896   1900   1991    191   -541   -175
ATOM    468  C   VAL A  70      -4.245  11.000 -10.254  1.00 17.60           C  
ANISOU  468  C   VAL A  70     2650   2053   1982    174   -327    -93
ATOM    469  O   VAL A  70      -3.858  10.578  -9.157  1.00 17.46           O  
ANISOU  469  O   VAL A  70     2729   2042   1861    263   -407   -107
ATOM    470  CB  VAL A  70      -6.020  12.736 -10.777  1.00 18.07           C  
ANISOU  470  CB  VAL A  70     2972   1989   1903    387   -349   -239
ATOM    471  CG1 VAL A  70      -6.888  12.149  -9.680  1.00 20.84           C  
ANISOU  471  CG1 VAL A  70     3387   2504   2026    686   -149   -269
ATOM    472  CG2 VAL A  70      -6.271  14.228 -10.913  1.00 20.39           C  
ANISOU  472  CG2 VAL A  70     3520   2052   2175    447   -617   -344
ATOM    473  H   VAL A  70      -4.102  13.304 -12.400  1.00  0.00           H  
ATOM    474  HA  VAL A  70      -4.301  13.002  -9.539  1.00  0.00           H  
ATOM    475  HB  VAL A  70      -6.270  12.250 -11.720  1.00  0.00           H  
ATOM    476 HG11 VAL A  70      -7.938  12.334  -9.908  1.00  0.00           H  
ATOM    477 HG12 VAL A  70      -6.715  11.075  -9.615  1.00  0.00           H  
ATOM    478 HG13 VAL A  70      -6.636  12.616  -8.728  1.00  0.00           H  
ATOM    479 HG21 VAL A  70      -7.324  14.401 -11.133  1.00  0.00           H  
ATOM    480 HG22 VAL A  70      -6.008  14.728  -9.981  1.00  0.00           H  
ATOM    481 HG23 VAL A  70      -5.661  14.627 -11.723  1.00  0.00           H  
ATOM    482  N   LEU A  71      -4.450  10.187 -11.287  1.00 15.48           N  
ANISOU  482  N   LEU A  71     2141   1908   1834     87   -101    -17
ATOM    483  CA  LEU A  71      -4.196   8.754 -11.161  1.00 15.96           C  
ANISOU  483  CA  LEU A  71     2036   2078   1951     89     33     42
ATOM    484  C   LEU A  71      -2.755   8.486 -10.744  1.00 18.85           C  
ANISOU  484  C   LEU A  71     2327   2421   2414      0   -120     89
ATOM    485  O   LEU A  71      -2.498   7.683  -9.837  1.00 16.07           O  
ANISOU  485  O   LEU A  71     1991   2087   2028     66   -149    110
ATOM    486  CB  LEU A  71      -4.536   8.044 -12.472  1.00 16.09           C  
ANISOU  486  CB  LEU A  71     1884   2157   2074     45    189     63
ATOM    487  CG  LEU A  71      -4.536   6.514 -12.601  1.00 19.68           C  
ANISOU  487  CG  LEU A  71     2214   2646   2616     78    264     89
ATOM    488  CD1 LEU A  71      -3.132   5.980 -12.773  1.00 26.72           C  
ANISOU  488  CD1 LEU A  71     2987   3572   3593     55    228    102
ATOM    489  CD2 LEU A  71      -5.259   5.816 -11.463  1.00 22.16           C  
ANISOU  489  CD2 LEU A  71     2553   2964   2902    150    293    168
ATOM    490  H   LEU A  71      -4.783  10.560 -12.165  1.00  0.00           H  
ATOM    491  HA  LEU A  71      -4.852   8.361 -10.384  1.00  0.00           H  
ATOM    492  HB3 LEU A  71      -3.917   8.462 -13.266  1.00  0.00           H  
ATOM    493  HB2 LEU A  71      -5.489   8.426 -12.839  1.00  0.00           H  
ATOM    494  HG  LEU A  71      -5.079   6.274 -13.515  1.00  0.00           H  
ATOM    495 HD11 LEU A  71      -3.164   4.894 -12.862  1.00  0.00           H  
ATOM    496 HD12 LEU A  71      -2.689   6.405 -13.674  1.00  0.00           H  
ATOM    497 HD13 LEU A  71      -2.529   6.256 -11.908  1.00  0.00           H  
ATOM    498 HD21 LEU A  71      -5.222   4.737 -11.616  1.00  0.00           H  
ATOM    499 HD22 LEU A  71      -4.777   6.066 -10.518  1.00  0.00           H  
ATOM    500 HD23 LEU A  71      -6.298   6.143 -11.437  1.00  0.00           H  
ATOM    501  N   LYS A  72      -1.798   9.160 -11.390  1.00 16.21           N  
ANISOU  501  N   LYS A  72     1879   2053   2227   -157   -231    156
ATOM    502  CA  LYS A  72      -0.392   8.921 -11.081  1.00 21.50           C  
ANISOU  502  CA  LYS A  72     2376   2721   3071   -255   -383    259
ATOM    503  C   LYS A  72      -0.087   9.214  -9.617  1.00 18.82           C  
ANISOU  503  C   LYS A  72     2258   2229   2665   -217   -697    206
ATOM    504  O   LYS A  72       0.682   8.484  -8.977  1.00 20.92           O  
ANISOU  504  O   LYS A  72     2445   2503   3000   -204   -799    247
ATOM    505  CB  LYS A  72       0.510   9.758 -11.988  1.00 27.15           C  
ANISOU  505  CB  LYS A  72     2873   3448   3994   -454   -445    439
ATOM    506  CG  LYS A  72       1.990   9.465 -11.775  1.00 44.07           C  
ANISOU  506  CG  LYS A  72     4713   5635   6395   -556   -572    618
ATOM    507  CD  LYS A  72       2.867  10.016 -12.888  1.00 52.85           C  
ANISOU  507  CD  LYS A  72     5546   6864   7673   -682   -463    869
ATOM    508  CE  LYS A  72       4.001  10.852 -12.305  1.00 41.07           C  
ANISOU  508  CE  LYS A  72     4003   5194   6407   -843   -803   1046
ATOM    509  NZ  LYS A  72       4.868  11.455 -13.354  1.00 43.86           N1+
ANISOU  509  NZ  LYS A  72     4115   5662   6889   -931   -687   1335
ATOM    510  H   LYS A  72      -2.047   9.838 -12.096  1.00  0.00           H  
ATOM    511  HA  LYS A  72      -0.178   7.869 -11.268  1.00  0.00           H  
ATOM    512  HB3 LYS A  72       0.321  10.817 -11.810  1.00  0.00           H  
ATOM    513  HB2 LYS A  72       0.250   9.571 -13.030  1.00  0.00           H  
ATOM    514  HG3 LYS A  72       2.138   8.388 -11.697  1.00  0.00           H  
ATOM    515  HG2 LYS A  72       2.309   9.885 -10.821  1.00  0.00           H  
ATOM    516  HD3 LYS A  72       2.264  10.635 -13.552  1.00  0.00           H  
ATOM    517  HD2 LYS A  72       3.284   9.190 -13.464  1.00  0.00           H  
ATOM    518  HE3 LYS A  72       4.608  10.230 -11.647  1.00  0.00           H  
ATOM    519  HE2 LYS A  72       3.584  11.643 -11.681  1.00  0.00           H  
ATOM    520  HZ1 LYS A  72       4.344  12.150 -13.867  1.00  0.00           H  
ATOM    521  HZ2 LYS A  72       5.669  11.891 -12.920  1.00  0.00           H  
ATOM    522  HZ3 LYS A  72       5.181  10.734 -13.988  1.00  0.00           H  
ATOM    523  N   THR A  73      -0.689  10.266  -9.058  1.00 19.07           N  
ANISOU  523  N   THR A  73     2608   2105   2532   -152   -884     95
ATOM    524  CA  THR A  73      -0.451  10.594  -7.656  1.00 23.73           C  
ANISOU  524  CA  THR A  73     3518   2536   2962    -32  -1224     -5
ATOM    525  C   THR A  73      -1.131   9.595  -6.730  1.00 19.75           C  
ANISOU  525  C   THR A  73     3158   2178   2168    218  -1021    -51
ATOM    526  O   THR A  73      -0.528   9.131  -5.754  1.00 22.51           O  
ANISOU  526  O   THR A  73     3612   2493   2446    277  -1210    -40
ATOM    527  CB  THR A  73      -0.943  12.006  -7.361  1.00 30.35           C  
ANISOU  527  CB  THR A  73     4721   3150   3659     58  -1501   -152
ATOM    528  OG1 THR A  73      -0.172  12.933  -8.131  1.00 32.04           O  
ANISOU  528  OG1 THR A  73     4789   3180   4206   -236  -1773    -29
ATOM    529  CG2 THR A  73      -0.795  12.324  -5.884  1.00 28.14           C  
ANISOU  529  CG2 THR A  73     4853   2702   3138    286  -1813   -303
ATOM    530  H   THR A  73      -1.314  10.840  -9.606  1.00  0.00           H  
ATOM    531  HA  THR A  73       0.623  10.558  -7.472  1.00  0.00           H  
ATOM    532  HB  THR A  73      -1.992  12.088  -7.644  1.00  0.00           H  
ATOM    533  HG1 THR A  73      -0.570  13.038  -8.998  1.00  0.00           H  
ATOM    534 HG21 THR A  73      -1.151  13.336  -5.692  1.00  0.00           H  
ATOM    535 HG22 THR A  73      -1.382  11.616  -5.299  1.00  0.00           H  
ATOM    536 HG23 THR A  73       0.254  12.249  -5.599  1.00  0.00           H  
ATOM    537  N   LEU A  74      -2.385   9.247  -7.013  1.00 17.15           N  
ANISOU  537  N   LEU A  74     2815   2008   1693    352   -661    -55
ATOM    538  CA  LEU A  74      -3.069   8.293  -6.150  1.00 18.15           C  
ANISOU  538  CA  LEU A  74     3011   2292   1593    550   -450     11
ATOM    539  C   LEU A  74      -2.395   6.935  -6.204  1.00 16.40           C  
ANISOU  539  C   LEU A  74     2551   2116   1562    427   -409    147
ATOM    540  O   LEU A  74      -2.348   6.222  -5.199  1.00 17.28           O  
ANISOU  540  O   LEU A  74     2771   2273   1521    538   -425    232
ATOM    541  CB  LEU A  74      -4.521   8.139  -6.577  1.00 17.37           C  
ANISOU  541  CB  LEU A  74     2822   2349   1429    655    -97     65
ATOM    542  CG  LEU A  74      -5.551   8.861  -5.719  1.00 41.09           C  
ANISOU  542  CG  LEU A  74     6101   5442   4068    990     -1     11
ATOM    543  CD1 LEU A  74      -5.412  10.357  -5.946  1.00 29.75           C  
ANISOU  543  CD1 LEU A  74     4909   3811   2585   1044   -266   -213
ATOM    544  CD2 LEU A  74      -6.958   8.378  -6.041  1.00 34.49           C  
ANISOU  544  CD2 LEU A  74     5034   4814   3257   1072    380    179
ATOM    545  H   LEU A  74      -2.850   9.643  -7.817  1.00  0.00           H  
ATOM    546  HA  LEU A  74      -3.040   8.661  -5.124  1.00  0.00           H  
ATOM    547  HB3 LEU A  74      -4.771   7.079  -6.624  1.00  0.00           H  
ATOM    548  HB2 LEU A  74      -4.627   8.461  -7.613  1.00  0.00           H  
ATOM    549  HG  LEU A  74      -5.341   8.647  -4.671  1.00  0.00           H  
ATOM    550 HD11 LEU A  74      -6.144  10.887  -5.337  1.00  0.00           H  
ATOM    551 HD12 LEU A  74      -4.408  10.676  -5.666  1.00  0.00           H  
ATOM    552 HD13 LEU A  74      -5.584  10.583  -6.998  1.00  0.00           H  
ATOM    553 HD21 LEU A  74      -7.677   8.908  -5.416  1.00  0.00           H  
ATOM    554 HD22 LEU A  74      -7.178   8.572  -7.091  1.00  0.00           H  
ATOM    555 HD23 LEU A  74      -7.028   7.308  -5.847  1.00  0.00           H  
ATOM    556  N   TRP A  75      -1.888   6.556  -7.379  1.00 14.78           N  
ANISOU  556  N   TRP A  75     2048   1906   1661    242   -355    173
ATOM    557  CA  TRP A  75      -1.312   5.229  -7.563  1.00 14.71           C  
ANISOU  557  CA  TRP A  75     1830   1924   1837    198   -320    260
ATOM    558  C   TRP A  75      -0.129   5.002  -6.638  1.00 17.35           C  
ANISOU  558  C   TRP A  75     2202   2186   2205    198   -598    292
ATOM    559  O   TRP A  75       0.086   3.878  -6.166  1.00 17.83           O  
ANISOU  559  O   TRP A  75     2230   2248   2298    246   -614    377
ATOM    560  CB  TRP A  75      -0.884   5.058  -9.017  1.00 16.50           C  
ANISOU  560  CB  TRP A  75     1789   2180   2300    101   -220    240
ATOM    561  CG  TRP A  75      -0.555   3.647  -9.389  1.00 15.69           C  
ANISOU  561  CG  TRP A  75     1525   2087   2351    150   -168    268
ATOM    562  CD1 TRP A  75       0.663   3.039  -9.327  1.00 20.37           C  
ANISOU  562  CD1 TRP A  75     1957   2676   3107    178   -279    295
ATOM    563  CD2 TRP A  75      -1.465   2.672  -9.905  1.00 14.18           C  
ANISOU  563  CD2 TRP A  75     1325   1868   2196    199    -51    268
ATOM    564  NE1 TRP A  75       0.564   1.737  -9.770  1.00 18.27           N  
ANISOU  564  NE1 TRP A  75     1628   2374   2939    285   -231    273
ATOM    565  CE2 TRP A  75      -0.736   1.489 -10.120  1.00 15.12           C  
ANISOU  565  CE2 TRP A  75     1339   1933   2475    278   -127    258
ATOM    566  CE3 TRP A  75      -2.829   2.682 -10.190  1.00 14.82           C  
ANISOU  566  CE3 TRP A  75     1464   1937   2229    186     59    288
ATOM    567  CZ2 TRP A  75      -1.334   0.326 -10.618  1.00 15.35           C  
ANISOU  567  CZ2 TRP A  75     1383   1842   2608    340   -150    240
ATOM    568  CZ3 TRP A  75      -3.413   1.532 -10.677  1.00 15.40           C  
ANISOU  568  CZ3 TRP A  75     1496   1909   2447    201     36    316
ATOM    569  CH2 TRP A  75      -2.668   0.375 -10.887  1.00 15.52           C  
ANISOU  569  CH2 TRP A  75     1468   1818   2611    274    -94    279
ATOM    570  H   TRP A  75      -1.898   7.193  -8.163  1.00  0.00           H  
ATOM    571  HA  TRP A  75      -2.076   4.485  -7.337  1.00  0.00           H  
ATOM    572  HB3 TRP A  75      -0.023   5.695  -9.218  1.00  0.00           H  
ATOM    573  HB2 TRP A  75      -1.672   5.430  -9.672  1.00  0.00           H  
ATOM    574  HD1 TRP A  75       1.522   3.586  -8.967  1.00  0.00           H  
ATOM    575  HE1 TRP A  75       1.384   1.147  -9.791  1.00  0.00           H  
ATOM    576  HE3 TRP A  75      -3.408   3.579 -10.029  1.00  0.00           H  
ATOM    577  HZ2 TRP A  75      -0.740  -0.562 -10.774  1.00  0.00           H  
ATOM    578  HZ3 TRP A  75      -4.469   1.517 -10.904  1.00  0.00           H  
ATOM    579  HH2 TRP A  75      -3.173  -0.498 -11.273  1.00  0.00           H  
ATOM    580  N   LYS A  76       0.653   6.049  -6.372  1.00 17.06           N  
ANISOU  580  N   LYS A  76     1645   2228   2608   -694   -223    378
ATOM    581  CA  LYS A  76       1.824   5.915  -5.514  1.00 19.45           C  
ANISOU  581  CA  LYS A  76     1807   2583   2999   -710   -269    351
ATOM    582  C   LYS A  76       1.503   6.050  -4.030  1.00 17.79           C  
ANISOU  582  C   LYS A  76     1655   2310   2794   -650   -408    292
ATOM    583  O   LYS A  76       2.409   5.876  -3.207  1.00 21.54           O  
ANISOU  583  O   LYS A  76     2024   2838   3324   -673   -483    285
ATOM    584  CB  LYS A  76       2.914   6.923  -5.904  1.00 24.89           C  
ANISOU  584  CB  LYS A  76     2418   3288   3749   -895   -280    412
ATOM    585  CG  LYS A  76       2.445   8.359  -6.026  1.00 35.77           C  
ANISOU  585  CG  LYS A  76     3942   4519   5131  -1009   -375    466
ATOM    586  CD  LYS A  76       3.547   9.269  -6.569  1.00 39.36           C  
ANISOU  586  CD  LYS A  76     4336   4995   5623  -1190   -364    536
ATOM    587  CE  LYS A  76       4.505   8.511  -7.483  1.00 43.34           C  
ANISOU  587  CE  LYS A  76     4680   5687   6101  -1228   -189    540
ATOM    588  NZ  LYS A  76       5.618   9.377  -7.959  1.00 59.16           N1+
ANISOU  588  NZ  LYS A  76     6631   7721   8127  -1380   -158    579
ATOM    589  H   LYS A  76       0.438   6.953  -6.767  1.00  0.00           H  
ATOM    590  HA  LYS A  76       2.231   4.916  -5.671  1.00  0.00           H  
ATOM    591  HB3 LYS A  76       3.373   6.613  -6.843  1.00  0.00           H  
ATOM    592  HB2 LYS A  76       3.729   6.870  -5.182  1.00  0.00           H  
ATOM    593  HG3 LYS A  76       2.125   8.720  -5.049  1.00  0.00           H  
ATOM    594  HG2 LYS A  76       1.580   8.403  -6.687  1.00  0.00           H  
ATOM    595  HD3 LYS A  76       4.104   9.700  -5.737  1.00  0.00           H  
ATOM    596  HD2 LYS A  76       3.097  10.095  -7.120  1.00  0.00           H  
ATOM    597  HE3 LYS A  76       3.956   8.122  -8.341  1.00  0.00           H  
ATOM    598  HE2 LYS A  76       4.915   7.655  -6.948  1.00  0.00           H  
ATOM    599  HZ1 LYS A  76       5.293   9.956  -8.720  1.00  0.00           H  
ATOM    600  HZ2 LYS A  76       5.936   9.964  -7.201  1.00  0.00           H  
ATOM    601  HZ3 LYS A  76       6.382   8.799  -8.280  1.00  0.00           H  
ATOM    602  N   HIS A  77       0.258   6.356  -3.666  1.00 16.78           N  
ANISOU  602  N   HIS A  77     1681   2085   2610   -590   -445    244
ATOM    603  CA  HIS A  77      -0.076   6.531  -2.258  1.00 17.91           C  
ANISOU  603  CA  HIS A  77     1885   2195   2724   -568   -545    155
ATOM    604  C   HIS A  77       0.128   5.220  -1.504  1.00 14.75           C  
ANISOU  604  C   HIS A  77     1421   1906   2278   -489   -560    155
ATOM    605  O   HIS A  77      -0.088   4.132  -2.042  1.00 15.35           O  
ANISOU  605  O   HIS A  77     1457   2027   2349   -394   -480    189
ATOM    606  CB  HIS A  77      -1.533   6.966  -2.132  1.00 16.61           C  
ANISOU  606  CB  HIS A  77     1864   1919   2529   -504   -537     79
ATOM    607  CG  HIS A  77      -1.898   7.478  -0.775  1.00 18.17           C  
ANISOU  607  CG  HIS A  77     2133   2076   2693   -524   -607    -58
ATOM    608  ND1 HIS A  77      -2.247   6.649   0.271  1.00 18.63           N  
ANISOU  608  ND1 HIS A  77     2211   2233   2633   -483   -612   -120
ATOM    609  CD2 HIS A  77      -1.976   8.741  -0.298  1.00 23.95           C  
ANISOU  609  CD2 HIS A  77     2927   2684   3490   -601   -666   -159
ATOM    610  CE1 HIS A  77      -2.517   7.382   1.336  1.00 19.33           C  
ANISOU  610  CE1 HIS A  77     2373   2289   2682   -548   -656   -266
ATOM    611  NE2 HIS A  77      -2.357   8.654   1.020  1.00 21.93           N  
ANISOU  611  NE2 HIS A  77     2725   2472   3136   -610   -685   -310
ATOM    612  H   HIS A  77      -0.460   6.468  -4.367  1.00  0.00           H  
ATOM    613  HA  HIS A  77       0.568   7.298  -1.828  1.00  0.00           H  
ATOM    614  HB3 HIS A  77      -2.183   6.130  -2.390  1.00  0.00           H  
ATOM    615  HB2 HIS A  77      -1.747   7.732  -2.877  1.00  0.00           H  
ATOM    616  HD2 HIS A  77      -1.753   9.577  -0.944  1.00  0.00           H  
ATOM    617  HE1 HIS A  77      -2.811   6.905   2.259  1.00  0.00           H  
ATOM    618  HE2 HIS A  77      -2.468   9.494   1.570  1.00  0.00           H  
ATOM    619  N   GLN A  78       0.507   5.331  -0.228  1.00 16.57           N  
ANISOU  619  N   GLN A  78     1652   2172   2471   -544   -678    120
ATOM    620  CA  GLN A  78       0.778   4.136   0.568  1.00 16.33           C  
ANISOU  620  CA  GLN A  78     1563   2238   2403   -501   -742    166
ATOM    621  C   GLN A  78      -0.448   3.243   0.731  1.00 15.81           C  
ANISOU  621  C   GLN A  78     1590   2176   2239   -394   -685    147
ATOM    622  O   GLN A  78      -0.296   2.046   0.999  1.00 17.88           O  
ANISOU  622  O   GLN A  78     1796   2489   2509   -336   -715    221
ATOM    623  CB  GLN A  78       1.352   4.518   1.928  1.00 19.03           C  
ANISOU  623  CB  GLN A  78     1913   2637   2680   -626   -906    149
ATOM    624  CG  GLN A  78       0.363   5.188   2.872  1.00 23.11           C  
ANISOU  624  CG  GLN A  78     2607   3136   3038   -686   -919      6
ATOM    625  CD  GLN A  78       0.916   5.315   4.275  1.00 24.65           C  
ANISOU  625  CD  GLN A  78     2828   3428   3112   -821  -1059    -16
ATOM    626  OE1 GLN A  78       1.160   4.316   4.946  1.00 28.64           O  
ANISOU  626  OE1 GLN A  78     3310   4025   3548   -800  -1114     80
ATOM    627  NE2 GLN A  78       1.119   6.546   4.721  1.00 27.69           N  
ANISOU  627  NE2 GLN A  78     3273   3770   3477   -931  -1078   -142
ATOM    628  H   GLN A  78       0.608   6.244   0.191  1.00  0.00           H  
ATOM    629  HA  GLN A  78       1.538   3.557   0.042  1.00  0.00           H  
ATOM    630  HB3 GLN A  78       2.214   5.170   1.786  1.00  0.00           H  
ATOM    631  HB2 GLN A  78       1.764   3.630   2.408  1.00  0.00           H  
ATOM    632  HG3 GLN A  78      -0.562   4.611   2.898  1.00  0.00           H  
ATOM    633  HG2 GLN A  78       0.111   6.178   2.491  1.00  0.00           H  
ATOM    634 HE22 GLN A  78       1.487   6.692   5.650  1.00  0.00           H  
ATOM    635 HE21 GLN A  78       0.906   7.338   4.132  1.00  0.00           H  
ATOM    636  N   PHE A  79      -1.655   3.778   0.558  1.00 14.03           N  
ANISOU  636  N   PHE A  79     1492   1886   1954   -368   -611     56
ATOM    637  CA  PHE A  79      -2.883   3.015   0.709  1.00 13.83           C  
ANISOU  637  CA  PHE A  79     1543   1872   1841   -284   -549     29
ATOM    638  C   PHE A  79      -3.480   2.582  -0.628  1.00 13.22           C  
ANISOU  638  C   PHE A  79     1457   1748   1817   -187   -436     62
ATOM    639  O   PHE A  79      -4.599   2.069  -0.654  1.00 12.74           O  
ANISOU  639  O   PHE A  79     1456   1684   1699   -124   -382     35
ATOM    640  CB  PHE A  79      -3.926   3.840   1.469  1.00 16.86           C  
ANISOU  640  CB  PHE A  79     2043   2225   2138   -319   -534   -118
ATOM    641  CG  PHE A  79      -3.597   4.092   2.917  1.00 17.54           C  
ANISOU  641  CG  PHE A  79     2172   2394   2100   -442   -625   -187
ATOM    642  CD1 PHE A  79      -2.710   3.283   3.619  1.00 17.58           C  
ANISOU  642  CD1 PHE A  79     2127   2510   2040   -504   -742    -74
ATOM    643  CD2 PHE A  79      -4.202   5.147   3.588  1.00 21.35           C  
ANISOU  643  CD2 PHE A  79     2739   2838   2534   -507   -599   -374
ATOM    644  CE1 PHE A  79      -2.437   3.527   4.952  1.00 22.93           C  
ANISOU  644  CE1 PHE A  79     2861   3289   2563   -656   -846   -123
ATOM    645  CE2 PHE A  79      -3.933   5.389   4.915  1.00 22.87           C  
ANISOU  645  CE2 PHE A  79     2987   3131   2571   -654   -667   -468
ATOM    646  CZ  PHE A  79      -3.048   4.583   5.597  1.00 23.40           C  
ANISOU  646  CZ  PHE A  79     3025   3338   2529   -743   -798   -331
ATOM    647  H   PHE A  79      -1.744   4.753   0.311  1.00  0.00           H  
ATOM    648  HA  PHE A  79      -2.662   2.121   1.292  1.00  0.00           H  
ATOM    649  HB3 PHE A  79      -4.896   3.347   1.400  1.00  0.00           H  
ATOM    650  HB2 PHE A  79      -4.072   4.793   0.961  1.00  0.00           H  
ATOM    651  HD1 PHE A  79      -2.227   2.454   3.123  1.00  0.00           H  
ATOM    652  HD2 PHE A  79      -4.895   5.792   3.068  1.00  0.00           H  
ATOM    653  HE1 PHE A  79      -1.747   2.892   5.487  1.00  0.00           H  
ATOM    654  HE2 PHE A  79      -4.416   6.211   5.423  1.00  0.00           H  
ATOM    655  HZ  PHE A  79      -2.833   4.778   6.637  1.00  0.00           H  
ATOM    656  N   ALA A  80      -2.774   2.794  -1.742  1.00 13.06           N  
ANISOU  656  N   ALA A  80     1365   1709   1887   -197   -395    115
ATOM    657  CA  ALA A  80      -3.377   2.514  -3.040  1.00 13.17           C  
ANISOU  657  CA  ALA A  80     1397   1701   1908   -150   -293    137
ATOM    658  C   ALA A  80      -3.421   1.030  -3.371  1.00 12.46           C  
ANISOU  658  C   ALA A  80     1259   1658   1817    -70   -229    158
ATOM    659  O   ALA A  80      -4.300   0.600  -4.128  1.00 11.91           O  
ANISOU  659  O   ALA A  80     1239   1577   1708    -30   -157    149
ATOM    660  CB  ALA A  80      -2.609   3.247  -4.136  1.00 15.33           C  
ANISOU  660  CB  ALA A  80     1623   1966   2236   -233   -258    185
ATOM    661  H   ALA A  80      -1.829   3.146  -1.682  1.00  0.00           H  
ATOM    662  HA  ALA A  80      -4.400   2.891  -3.029  1.00  0.00           H  
ATOM    663  HB1 ALA A  80      -3.064   3.034  -5.103  1.00  0.00           H  
ATOM    664  HB2 ALA A  80      -2.642   4.320  -3.948  1.00  0.00           H  
ATOM    665  HB3 ALA A  80      -1.572   2.911  -4.141  1.00  0.00           H  
ATOM    666  N   TRP A  81      -2.492   0.247  -2.833  1.00 13.05           N  
ANISOU  666  N   TRP A  81     1233   1771   1956    -51   -269    189
ATOM    667  CA  TRP A  81      -2.302  -1.126  -3.298  1.00 14.27           C  
ANISOU  667  CA  TRP A  81     1311   1929   2184     29   -206    200
ATOM    668  C   TRP A  81      -3.560  -1.994  -3.308  1.00 13.73           C  
ANISOU  668  C   TRP A  81     1338   1833   2044     93   -173    185
ATOM    669  O   TRP A  81      -3.726  -2.761  -4.273  1.00 13.73           O  
ANISOU  669  O   TRP A  81     1319   1820   2078    134    -71    154
ATOM    670  CB  TRP A  81      -1.101  -1.796  -2.600  1.00 15.06           C  
ANISOU  670  CB  TRP A  81     1261   2037   2424     53   -294    255
ATOM    671  CG  TRP A  81      -1.272  -1.898  -1.123  1.00 14.55           C  
ANISOU  671  CG  TRP A  81     1250   1985   2294     27   -456    318
ATOM    672  CD1 TRP A  81      -0.962  -0.951  -0.194  1.00 15.29           C  
ANISOU  672  CD1 TRP A  81     1375   2122   2314    -72   -569    327
ATOM    673  CD2 TRP A  81      -1.843  -2.992  -0.411  1.00 16.74           C  
ANISOU  673  CD2 TRP A  81     1572   2244   2543     67   -521    377
ATOM    674  NE1 TRP A  81      -1.293  -1.400   1.060  1.00 16.93           N  
ANISOU  674  NE1 TRP A  81     1647   2365   2422   -108   -693    381
ATOM    675  CE2 TRP A  81      -1.844  -2.649   0.952  1.00 15.70           C  
ANISOU  675  CE2 TRP A  81     1502   2173   2292    -27   -670    429
ATOM    676  CE3 TRP A  81      -2.362  -4.231  -0.796  1.00 18.50           C  
ANISOU  676  CE3 TRP A  81     1798   2406   2824    152   -470    390
ATOM    677  CZ2 TRP A  81      -2.329  -3.509   1.938  1.00 18.20           C  
ANISOU  677  CZ2 TRP A  81     1883   2508   2525    -53   -771    518
ATOM    678  CZ3 TRP A  81      -2.838  -5.081   0.185  1.00 18.58           C  
ANISOU  678  CZ3 TRP A  81     1867   2406   2788    142   -580    483
ATOM    679  CH2 TRP A  81      -2.824  -4.711   1.530  1.00 18.45           C  
ANISOU  679  CH2 TRP A  81     1911   2467   2630     33   -728    557
ATOM    680  H   TRP A  81      -1.904   0.598  -2.091  1.00  0.00           H  
ATOM    681  HA  TRP A  81      -2.010  -1.035  -4.344  1.00  0.00           H  
ATOM    682  HB3 TRP A  81      -0.194  -1.234  -2.822  1.00  0.00           H  
ATOM    683  HB2 TRP A  81      -0.949  -2.792  -3.017  1.00  0.00           H  
ATOM    684  HD1 TRP A  81      -0.522  -0.015  -0.504  1.00  0.00           H  
ATOM    685  HE1 TRP A  81      -1.115  -0.820   1.867  1.00  0.00           H  
ATOM    686  HE3 TRP A  81      -2.385  -4.506  -1.840  1.00  0.00           H  
ATOM    687  HZ2 TRP A  81      -2.302  -3.211   2.976  1.00  0.00           H  
ATOM    688  HZ3 TRP A  81      -3.230  -6.051  -0.084  1.00  0.00           H  
ATOM    689  HH2 TRP A  81      -3.220  -5.406   2.255  1.00  0.00           H  
ATOM    690  N   PRO A  82      -4.493  -1.919  -2.350  1.00 10.76           N  
ANISOU  690  N   PRO A  82     1062   1460   1566     87   -235    188
ATOM    691  CA  PRO A  82      -5.666  -2.805  -2.434  1.00 12.45           C  
ANISOU  691  CA  PRO A  82     1346   1658   1726    132   -194    180
ATOM    692  C   PRO A  82      -6.631  -2.429  -3.522  1.00 11.01           C  
ANISOU  692  C   PRO A  82     1223   1463   1497    136   -105    130
ATOM    693  O   PRO A  82      -7.578  -3.186  -3.782  1.00 11.56           O  
ANISOU  693  O   PRO A  82     1336   1523   1533    163    -67    120
ATOM    694  CB  PRO A  82      -6.344  -2.664  -1.066  1.00 13.06           C  
ANISOU  694  CB  PRO A  82     1500   1774   1689     89   -268    185
ATOM    695  CG  PRO A  82      -5.352  -2.017  -0.171  1.00 13.24           C  
ANISOU  695  CG  PRO A  82     1490   1832   1708     24   -369    206
ATOM    696  CD  PRO A  82      -4.498  -1.156  -1.083  1.00 12.16           C  
ANISOU  696  CD  PRO A  82     1286   1669   1666     21   -336    184
ATOM    697  HA  PRO A  82      -5.338  -3.835  -2.576  1.00  0.00           H  
ATOM    698  HB3 PRO A  82      -6.590  -3.653  -0.680  1.00  0.00           H  
ATOM    699  HB2 PRO A  82      -7.220  -2.022  -1.160  1.00  0.00           H  
ATOM    700  HG3 PRO A  82      -4.729  -2.783   0.291  1.00  0.00           H  
ATOM    701  HG2 PRO A  82      -5.872  -1.380   0.545  1.00  0.00           H  
ATOM    702  HD2 PRO A  82      -4.994  -0.199  -1.242  1.00  0.00           H  
ATOM    703  HD3 PRO A  82      -3.483  -1.110  -0.687  1.00  0.00           H  
ATOM    704  N   PHE A  83      -6.450  -1.269  -4.126  1.00 10.74           N  
ANISOU  704  N   PHE A  83     1194   1423   1462     93    -93    118
ATOM    705  CA  PHE A  83      -7.331  -0.755  -5.157  1.00 10.04           C  
ANISOU  705  CA  PHE A  83     1161   1317   1337     75    -56    113
ATOM    706  C   PHE A  83      -6.710  -0.824  -6.539  1.00 10.42           C  
ANISOU  706  C   PHE A  83     1180   1395   1384     23     17    130
ATOM    707  O   PHE A  83      -7.331  -0.338  -7.502  1.00 12.09           O  
ANISOU  707  O   PHE A  83     1445   1608   1542    -29     23    158
ATOM    708  CB  PHE A  83      -7.699   0.697  -4.822  1.00 11.92           C  
ANISOU  708  CB  PHE A  83     1435   1503   1590     45   -120    104
ATOM    709  CG  PHE A  83      -8.306   0.842  -3.460  1.00 11.38           C  
ANISOU  709  CG  PHE A  83     1391   1429   1503     72   -155     38
ATOM    710  CD1 PHE A  83      -9.668   0.665  -3.282  1.00 13.25           C  
ANISOU  710  CD1 PHE A  83     1658   1658   1717    111   -134     -5
ATOM    711  CD2 PHE A  83      -7.531   1.152  -2.360  1.00 12.19           C  
ANISOU  711  CD2 PHE A  83     1481   1552   1597     36   -204     12
ATOM    712  CE1 PHE A  83     -10.248   0.769  -2.023  1.00 13.94           C  
ANISOU  712  CE1 PHE A  83     1760   1771   1765    111   -132    -91
ATOM    713  CE2 PHE A  83      -8.110   1.259  -1.089  1.00 13.08           C  
ANISOU  713  CE2 PHE A  83     1631   1694   1645     22   -219    -69
ATOM    714  CZ  PHE A  83      -9.467   1.064  -0.930  1.00 13.61           C  
ANISOU  714  CZ  PHE A  83     1726   1765   1681     58   -168   -128
ATOM    715  H   PHE A  83      -5.663  -0.687  -3.876  1.00  0.00           H  
ATOM    716  HA  PHE A  83      -8.244  -1.351  -5.159  1.00  0.00           H  
ATOM    717  HB3 PHE A  83      -8.394   1.076  -5.571  1.00  0.00           H  
ATOM    718  HB2 PHE A  83      -6.808   1.321  -4.890  1.00  0.00           H  
ATOM    719  HD1 PHE A  83     -10.299   0.442  -4.130  1.00  0.00           H  
ATOM    720  HD2 PHE A  83      -6.470   1.314  -2.476  1.00  0.00           H  
ATOM    721  HE1 PHE A  83     -11.311   0.618  -1.904  1.00  0.00           H  
ATOM    722  HE2 PHE A  83      -7.494   1.494  -0.233  1.00  0.00           H  
ATOM    723  HZ  PHE A  83      -9.916   1.142   0.049  1.00  0.00           H  
ATOM    724  N   GLN A  84      -5.524  -1.395  -6.693  1.00 10.94           N  
ANISOU  724  N   GLN A  84     1155   1494   1509     22     72    113
ATOM    725  CA  GLN A  84      -4.835  -1.353  -7.979  1.00 11.64           C  
ANISOU  725  CA  GLN A  84     1201   1641   1581    -57    176     97
ATOM    726  C   GLN A  84      -5.269  -2.439  -8.963  1.00 10.89           C  
ANISOU  726  C   GLN A  84     1126   1577   1433    -58    287     29
ATOM    727  O   GLN A  84      -4.778  -2.459 -10.099  1.00 12.66           O  
ANISOU  727  O   GLN A  84     1328   1879   1605   -152    400    -13
ATOM    728  CB  GLN A  84      -3.324  -1.361  -7.768  1.00 12.82           C  
ANISOU  728  CB  GLN A  84     1208   1818   1844    -67    207     82
ATOM    729  CG  GLN A  84      -2.791  -0.074  -7.140  1.00 13.79           C  
ANISOU  729  CG  GLN A  84     1320   1928   1991   -125    107    145
ATOM    730  CD  GLN A  84      -1.306  -0.125  -6.872  1.00 17.12           C  
ANISOU  730  CD  GLN A  84     1578   2387   2540   -142    119    138
ATOM    731  OE1 GLN A  84      -0.690  -1.194  -6.867  1.00 19.82           O  
ANISOU  731  OE1 GLN A  84     1796   2741   2995    -72    177     90
ATOM    732  NE2 GLN A  84      -0.717   1.032  -6.633  1.00 19.55           N  
ANISOU  732  NE2 GLN A  84     1869   2698   2862   -234     55    185
ATOM    733  H   GLN A  84      -5.086  -1.867  -5.915  1.00  0.00           H  
ATOM    734  HA  GLN A  84      -5.083  -0.396  -8.438  1.00  0.00           H  
ATOM    735  HB3 GLN A  84      -2.826  -1.531  -8.723  1.00  0.00           H  
ATOM    736  HB2 GLN A  84      -3.051  -2.210  -7.141  1.00  0.00           H  
ATOM    737  HG3 GLN A  84      -3.321   0.120  -6.207  1.00  0.00           H  
ATOM    738  HG2 GLN A  84      -3.012   0.768  -7.796  1.00  0.00           H  
ATOM    739 HE22 GLN A  84       0.275   1.065  -6.446  1.00  0.00           H  
ATOM    740 HE21 GLN A  84      -1.258   1.885  -6.637  1.00  0.00           H  
ATOM    741  N   GLN A  85      -6.148  -3.342  -8.557  1.00 11.86           N  
ANISOU  741  N   GLN A  85     1294   1654   1560     20    266      7
ATOM    742  CA  GLN A  85      -6.714  -4.369  -9.415  1.00 12.07           C  
ANISOU  742  CA  GLN A  85     1356   1691   1537      8    352    -68
ATOM    743  C   GLN A  85      -8.118  -4.629  -8.920  1.00 11.06           C  
ANISOU  743  C   GLN A  85     1316   1522   1366     47    270    -32
ATOM    744  O   GLN A  85      -8.445  -4.285  -7.780  1.00 11.30           O  
ANISOU  744  O   GLN A  85     1352   1516   1425    100    178     22
ATOM    745  CB  GLN A  85      -5.913  -5.674  -9.319  1.00 16.28           C  
ANISOU  745  CB  GLN A  85     1788   2177   2219     83    437   -166
ATOM    746  CG  GLN A  85      -4.455  -5.559  -9.649  1.00 19.34           C  
ANISOU  746  CG  GLN A  85     2035   2601   2711     69    532   -225
ATOM    747  CD  GLN A  85      -3.748  -6.881  -9.512  1.00 48.29           C  
ANISOU  747  CD  GLN A  85     5574   6182   6595    172    600   -330
ATOM    748  OE1 GLN A  85      -3.099  -7.145  -8.500  1.00 55.84           O  
ANISOU  748  OE1 GLN A  85     6426   7061   7732    267    507   -272
ATOM    749  NE2 GLN A  85      -3.883  -7.731 -10.521  1.00 59.93           N  
ANISOU  749  NE2 GLN A  85     7055   7656   8060    146    745   -483
ATOM    750  H   GLN A  85      -6.464  -3.343  -7.598  1.00  0.00           H  
ATOM    751  HA  GLN A  85      -6.740  -4.021 -10.448  1.00  0.00           H  
ATOM    752  HB3 GLN A  85      -6.370  -6.425  -9.963  1.00  0.00           H  
ATOM    753  HB2 GLN A  85      -6.024  -6.092  -8.318  1.00  0.00           H  
ATOM    754  HG3 GLN A  85      -3.990  -4.829  -8.987  1.00  0.00           H  
ATOM    755  HG2 GLN A  85      -4.342  -5.191 -10.669  1.00  0.00           H  
ATOM    756 HE22 GLN A  85      -3.431  -8.634 -10.485  1.00  0.00           H  
ATOM    757 HE21 GLN A  85      -4.438  -7.476 -11.326  1.00  0.00           H  
ATOM    758  N   PRO A  86      -8.963  -5.264  -9.734  1.00 11.19           N  
ANISOU  758  N   PRO A  86     1393   1555   1304      6    310    -74
ATOM    759  CA  PRO A  86     -10.291  -5.660  -9.260  1.00 11.38           C  
ANISOU  759  CA  PRO A  86     1472   1545   1306     37    242    -47
ATOM    760  C   PRO A  86     -10.204  -6.467  -7.970  1.00 10.85           C  
ANISOU  760  C   PRO A  86     1373   1406   1344    128    211    -39
ATOM    761  O   PRO A  86      -9.251  -7.223  -7.751  1.00 12.05           O  
ANISOU  761  O   PRO A  86     1465   1507   1607    174    245    -71
ATOM    762  CB  PRO A  86     -10.837  -6.510 -10.418  1.00 12.87           C  
ANISOU  762  CB  PRO A  86     1713   1762   1416    -38    307   -121
ATOM    763  CG  PRO A  86     -10.147  -5.960 -11.617  1.00 14.16           C  
ANISOU  763  CG  PRO A  86     1883   2014   1482   -149    378   -148
ATOM    764  CD  PRO A  86      -8.778  -5.563 -11.166  1.00 12.91           C  
ANISOU  764  CD  PRO A  86     1635   1847   1424   -103    420   -154
ATOM    765  HA  PRO A  86     -10.916  -4.779  -9.112  1.00  0.00           H  
ATOM    766  HB3 PRO A  86     -11.910  -6.344 -10.512  1.00  0.00           H  
ATOM    767  HB2 PRO A  86     -10.538  -7.548 -10.275  1.00  0.00           H  
ATOM    768  HG3 PRO A  86     -10.682  -5.078 -11.970  1.00  0.00           H  
ATOM    769  HG2 PRO A  86     -10.067  -6.737 -12.377  1.00  0.00           H  
ATOM    770  HD2 PRO A  86      -8.103  -6.413 -11.272  1.00  0.00           H  
ATOM    771  HD3 PRO A  86      -8.477  -4.655 -11.687  1.00  0.00           H  
ATOM    772  N   VAL A  87     -11.219  -6.324  -7.131  1.00 10.00           N  
ANISOU  772  N   VAL A  87     1296   1294   1208    143    142     10
ATOM    773  CA  VAL A  87     -11.301  -7.176  -5.957  1.00 11.26           C  
ANISOU  773  CA  VAL A  87     1449   1410   1419    180    106     41
ATOM    774  C   VAL A  87     -11.320  -8.633  -6.399  1.00 11.38           C  
ANISOU  774  C   VAL A  87     1470   1352   1500    184    146      2
ATOM    775  O   VAL A  87     -12.203  -9.070  -7.159  1.00 11.57           O  
ANISOU  775  O   VAL A  87     1539   1380   1475    139    178    -41
ATOM    776  CB  VAL A  87     -12.524  -6.821  -5.121  1.00 10.40           C  
ANISOU  776  CB  VAL A  87     1369   1342   1241    161     64     70
ATOM    777  CG1 VAL A  87     -12.726  -7.845  -3.990  1.00 11.79           C  
ANISOU  777  CG1 VAL A  87     1557   1497   1425    149     31    122
ATOM    778  CG2 VAL A  87     -12.366  -5.424  -4.544  1.00 13.04           C  
ANISOU  778  CG2 VAL A  87     1687   1715   1554    167     32     71
ATOM    779  H   VAL A  87     -11.928  -5.627  -7.310  1.00  0.00           H  
ATOM    780  HA  VAL A  87     -10.410  -7.012  -5.350  1.00  0.00           H  
ATOM    781  HB  VAL A  87     -13.403  -6.835  -5.765  1.00  0.00           H  
ATOM    782 HG11 VAL A  87     -13.605  -7.573  -3.405  1.00  0.00           H  
ATOM    783 HG12 VAL A  87     -12.869  -8.837  -4.419  1.00  0.00           H  
ATOM    784 HG13 VAL A  87     -11.848  -7.852  -3.344  1.00  0.00           H  
ATOM    785 HG21 VAL A  87     -13.244  -5.175  -3.947  1.00  0.00           H  
ATOM    786 HG22 VAL A  87     -11.477  -5.389  -3.914  1.00  0.00           H  
ATOM    787 HG23 VAL A  87     -12.264  -4.704  -5.356  1.00  0.00           H  
ATOM    788  N   ASP A  88     -10.341  -9.386  -5.923  1.00 11.36           N  
ANISOU  788  N   ASP A  88     1416   1267   1633    235    131     18
ATOM    789  CA  ASP A  88     -10.238 -10.811  -6.192  1.00 12.30           C  
ANISOU  789  CA  ASP A  88     1526   1263   1884    258    155    -22
ATOM    790  C   ASP A  88     -10.927 -11.528  -5.041  1.00 10.79           C  
ANISOU  790  C   ASP A  88     1376   1022   1702    238     56     95
ATOM    791  O   ASP A  88     -10.305 -11.907  -4.033  1.00 12.24           O  
ANISOU  791  O   ASP A  88     1526   1145   1979    263    -41    203
ATOM    792  CB  ASP A  88      -8.779 -11.186  -6.296  1.00 12.45           C  
ANISOU  792  CB  ASP A  88     1434   1197   2099    333    178    -61
ATOM    793  CG  ASP A  88      -8.584 -12.609  -6.776  1.00 16.86           C  
ANISOU  793  CG  ASP A  88     1961   1592   2851    373    226   -153
ATOM    794  OD1 ASP A  88      -7.510 -12.907  -7.337  1.00 18.31           O  
ANISOU  794  OD1 ASP A  88     2036   1714   3208    432    310   -266
ATOM    795  OD2 ASP A  88      -9.508 -13.443  -6.613  1.00 15.69           O1-
ANISOU  795  OD2 ASP A  88     1888   1371   2702    340    191   -128
ATOM    796  H   ASP A  88      -9.622  -8.974  -5.345  1.00  0.00           H  
ATOM    797  HA  ASP A  88     -10.745 -11.046  -7.128  1.00  0.00           H  
ATOM    798  HB3 ASP A  88      -8.303 -11.063  -5.323  1.00  0.00           H  
ATOM    799  HB2 ASP A  88      -8.277 -10.501  -6.979  1.00  0.00           H  
ATOM    800  N   ALA A  89     -12.247 -11.694  -5.189  1.00 11.52           N  
ANISOU  800  N   ALA A  89     1539   1154   1685    171     68     90
ATOM    801  CA  ALA A  89     -13.056 -12.241  -4.112  1.00 13.25           C  
ANISOU  801  CA  ALA A  89     1798   1368   1867    113     -4    201
ATOM    802  C   ALA A  89     -12.684 -13.683  -3.833  1.00 14.31           C  
ANISOU  802  C   ALA A  89     1934   1327   2177    121    -63    261
ATOM    803  O   ALA A  89     -12.813 -14.143  -2.700  1.00 14.93           O  
ANISOU  803  O   ALA A  89     2036   1384   2254     69   -163    410
ATOM    804  CB  ALA A  89     -14.536 -12.125  -4.459  1.00 14.30           C  
ANISOU  804  CB  ALA A  89     1973   1583   1878     37     34    166
ATOM    805  H   ALA A  89     -12.694 -11.438  -6.058  1.00  0.00           H  
ATOM    806  HA  ALA A  89     -12.868 -11.657  -3.211  1.00  0.00           H  
ATOM    807  HB1 ALA A  89     -15.134 -12.537  -3.646  1.00  0.00           H  
ATOM    808  HB2 ALA A  89     -14.795 -11.076  -4.604  1.00  0.00           H  
ATOM    809  HB3 ALA A  89     -14.739 -12.678  -5.376  1.00  0.00           H  
ATOM    810  N   VAL A  90     -12.212 -14.405  -4.843  1.00 12.63           N  
ANISOU  810  N   VAL A  90     1697    982   2121    172     -4    145
ATOM    811  CA  VAL A  90     -11.760 -15.770  -4.637  1.00 16.06           C  
ANISOU  811  CA  VAL A  90     2112   1196   2797    204    -64    182
ATOM    812  C   VAL A  90     -10.531 -15.791  -3.740  1.00 15.27           C  
ANISOU  812  C   VAL A  90     1927   1023   2853    279   -179    310
ATOM    813  O   VAL A  90     -10.495 -16.494  -2.727  1.00 17.78           O  
ANISOU  813  O   VAL A  90     2258   1271   3228    241   -318    479
ATOM    814  CB  VAL A  90     -11.482 -16.440  -5.990  1.00 15.41           C  
ANISOU  814  CB  VAL A  90     2006    990   2858    244     58    -32
ATOM    815  CG1 VAL A  90     -10.908 -17.830  -5.771  1.00 18.72           C  
ANISOU  815  CG1 VAL A  90     2382   1170   3561    297     -5    -17
ATOM    816  CG2 VAL A  90     -12.754 -16.482  -6.833  1.00 16.92           C  
ANISOU  816  CG2 VAL A  90     2291   1263   2875    137    133   -134
ATOM    817  H   VAL A  90     -12.164 -14.006  -5.770  1.00  0.00           H  
ATOM    818  HA  VAL A  90     -12.557 -16.323  -4.139  1.00  0.00           H  
ATOM    819  HB  VAL A  90     -10.740 -15.844  -6.521  1.00  0.00           H  
ATOM    820 HG11 VAL A  90     -10.713 -18.299  -6.735  1.00  0.00           H  
ATOM    821 HG12 VAL A  90      -9.977 -17.755  -5.209  1.00  0.00           H  
ATOM    822 HG13 VAL A  90     -11.622 -18.434  -5.211  1.00  0.00           H  
ATOM    823 HG21 VAL A  90     -12.541 -16.960  -7.789  1.00  0.00           H  
ATOM    824 HG22 VAL A  90     -13.521 -17.050  -6.306  1.00  0.00           H  
ATOM    825 HG23 VAL A  90     -13.109 -15.466  -7.006  1.00  0.00           H  
ATOM    826  N   LYS A  91      -9.500 -15.038  -4.115  1.00 16.56           N  
ANISOU  826  N   LYS A  91     1999   1237   3056    359   -126    231
ATOM    827  CA  LYS A  91      -8.256 -15.024  -3.357  1.00 17.18           C  
ANISOU  827  CA  LYS A  91     1979   1302   3246    406   -230    326
ATOM    828  C   LYS A  91      -8.484 -14.558  -1.921  1.00 16.64           C  
ANISOU  828  C   LYS A  91     1963   1341   3019    322   -381    532
ATOM    829  O   LYS A  91      -7.857 -15.066  -0.988  1.00 17.82           O  
ANISOU  829  O   LYS A  91     2079   1462   3230    296   -512    655
ATOM    830  CB  LYS A  91      -7.281 -14.082  -4.068  1.00 20.08           C  
ANISOU  830  CB  LYS A  91     2248   1752   3629    468   -127    198
ATOM    831  CG  LYS A  91      -5.898 -14.005  -3.478  1.00 24.68           C  
ANISOU  831  CG  LYS A  91     2711   2336   4328    502   -213    262
ATOM    832  CD  LYS A  91      -4.983 -13.212  -4.388  1.00 24.24           C  
ANISOU  832  CD  LYS A  91     2556   2355   4299    542    -83    116
ATOM    833  CE  LYS A  91      -5.185 -11.714  -4.259  1.00 21.61           C  
ANISOU  833  CE  LYS A  91     2252   2180   3780    509    -72    144
ATOM    834  NZ  LYS A  91      -4.188 -10.985  -5.105  1.00 21.94           N1+
ANISOU  834  NZ  LYS A  91     2188   2295   3853    522     48     23
ATOM    835  H   LYS A  91      -9.570 -14.460  -4.941  1.00  0.00           H  
ATOM    836  HA  LYS A  91      -7.835 -16.029  -3.343  1.00  0.00           H  
ATOM    837  HB3 LYS A  91      -7.712 -13.081  -4.108  1.00  0.00           H  
ATOM    838  HB2 LYS A  91      -7.209 -14.365  -5.118  1.00  0.00           H  
ATOM    839  HG3 LYS A  91      -5.501 -15.012  -3.352  1.00  0.00           H  
ATOM    840  HG2 LYS A  91      -5.946 -13.523  -2.502  1.00  0.00           H  
ATOM    841  HD3 LYS A  91      -5.151 -13.513  -5.422  1.00  0.00           H  
ATOM    842  HD2 LYS A  91      -3.945 -13.458  -4.162  1.00  0.00           H  
ATOM    843  HE3 LYS A  91      -5.061 -11.419  -3.217  1.00  0.00           H  
ATOM    844  HE2 LYS A  91      -6.193 -11.455  -4.581  1.00  0.00           H  
ATOM    845  HZ1 LYS A  91      -4.236  -9.996  -4.906  1.00  0.00           H  
ATOM    846  HZ2 LYS A  91      -3.259 -11.325  -4.900  1.00  0.00           H  
ATOM    847  HZ3 LYS A  91      -4.395 -11.142  -6.081  1.00  0.00           H  
ATOM    848  N   LEU A  92      -9.373 -13.591  -1.724  1.00 14.92           N  
ANISOU  848  N   LEU A  92     1828   1278   2564    254   -349    544
ATOM    849  CA  LEU A  92      -9.594 -12.991  -0.412  1.00 17.83           C  
ANISOU  849  CA  LEU A  92     2249   1790   2736    152   -451    686
ATOM    850  C   LEU A  92     -10.640 -13.712   0.407  1.00 21.06           C  
ANISOU  850  C   LEU A  92     2755   2217   3029     22   -509    807
ATOM    851  O   LEU A  92     -10.943 -13.268   1.520  1.00 24.43           O  
ANISOU  851  O   LEU A  92     3232   2800   3252    -96   -552    877
ATOM    852  CB  LEU A  92     -10.043 -11.546  -0.557  1.00 18.75           C  
ANISOU  852  CB  LEU A  92     2394   2096   2635    126   -348    572
ATOM    853  CG  LEU A  92      -9.028 -10.618  -1.166  1.00 21.23           C  
ANISOU  853  CG  LEU A  92     2626   2430   3008    206   -303    480
ATOM    854  CD1 LEU A  92      -9.793  -9.379  -1.605  1.00 20.45           C  
ANISOU  854  CD1 LEU A  92     2572   2461   2738    182   -198    365
ATOM    855  CD2 LEU A  92      -7.975 -10.278  -0.147  1.00 23.15           C  
ANISOU  855  CD2 LEU A  92     2820   2703   3271    188   -440    592
ATOM    856  H   LEU A  92      -9.924 -13.246  -2.497  1.00  0.00           H  
ATOM    857  HA  LEU A  92      -8.653 -13.007   0.138  1.00  0.00           H  
ATOM    858  HB3 LEU A  92     -10.343 -11.162   0.418  1.00  0.00           H  
ATOM    859  HB2 LEU A  92     -10.961 -11.511  -1.144  1.00  0.00           H  
ATOM    860  HG  LEU A  92      -8.565 -11.093  -2.031  1.00  0.00           H  
ATOM    861 HD11 LEU A  92      -9.103  -8.666  -2.057  1.00  0.00           H  
ATOM    862 HD12 LEU A  92     -10.553  -9.660  -2.334  1.00  0.00           H  
ATOM    863 HD13 LEU A  92     -10.272  -8.921  -0.739  1.00  0.00           H  
ATOM    864 HD21 LEU A  92      -7.242  -9.606  -0.592  1.00  0.00           H  
ATOM    865 HD22 LEU A  92      -8.441  -9.791   0.709  1.00  0.00           H  
ATOM    866 HD23 LEU A  92      -7.478 -11.191   0.181  1.00  0.00           H  
ATOM    867  N   ASN A  93     -11.193 -14.806  -0.097  1.00 17.65           N  
ANISOU  867  N   ASN A  93     2348   1648   2712     22   -489    798
ATOM    868  CA  ASN A  93     -12.273 -15.509   0.590  1.00 19.29           C  
ANISOU  868  CA  ASN A  93     2639   1888   2802   -121   -520    895
ATOM    869  C   ASN A  93     -13.402 -14.558   0.977  1.00 21.32           C  
ANISOU  869  C   ASN A  93     2958   2367   2777   -234   -440    875
ATOM    870  O   ASN A  93     -13.841 -14.498   2.129  1.00 24.22           O  
ANISOU  870  O   ASN A  93     3359   2876   2967   -367   -465    941
ATOM    871  CB  ASN A  93     -11.790 -16.351   1.777  1.00 27.06           C  
ANISOU  871  CB  ASN A  93     3615   2847   3819   -196   -667   1045
ATOM    872  CG  ASN A  93     -10.453 -17.022   1.520  1.00 56.05           C  
ANISOU  872  CG  ASN A  93     7186   6340   7772    -76   -748   1050
ATOM    873  OD1 ASN A  93     -10.379 -18.031   0.814  1.00 44.98           O  
ANISOU  873  OD1 ASN A  93     5755   4750   6584     -9   -736   1003
ATOM    874  ND2 ASN A  93      -9.395 -16.488   2.118  1.00 50.35           N  
ANISOU  874  ND2 ASN A  93     6400   5675   7054    -62   -825   1095
ATOM    875  H   ASN A  93     -10.869 -15.175  -0.979  1.00  0.00           H  
ATOM    876  HA  ASN A  93     -12.694 -16.208  -0.133  1.00  0.00           H  
ATOM    877  HB3 ASN A  93     -12.537 -17.110   2.011  1.00  0.00           H  
ATOM    878  HB2 ASN A  93     -11.714 -15.719   2.662  1.00  0.00           H  
ATOM    879 HD22 ASN A  93      -8.480 -16.894   1.982  1.00  0.00           H  
ATOM    880 HD21 ASN A  93      -9.505 -15.676   2.709  1.00  0.00           H  
ATOM    881  N   LEU A  94     -13.870 -13.811  -0.016  1.00 17.98           N  
ANISOU  881  N   LEU A  94     2509   2006   2316   -165   -297    686
ATOM    882  CA  LEU A  94     -15.032 -12.929   0.097  1.00 17.35           C  
ANISOU  882  CA  LEU A  94     2439   2113   2041   -229   -192    596
ATOM    883  C   LEU A  94     -16.118 -13.449  -0.837  1.00 16.71           C  
ANISOU  883  C   LEU A  94     2362   1995   1992   -245   -120    520
ATOM    884  O   LEU A  94     -16.463 -12.792  -1.817  1.00 14.26           O  
ANISOU  884  O   LEU A  94     2020   1720   1680   -185    -43    388
ATOM    885  CB  LEU A  94     -14.676 -11.491  -0.279  1.00 18.26           C  
ANISOU  885  CB  LEU A  94     2510   2317   2113   -142   -129    468
ATOM    886  CG  LEU A  94     -13.513 -10.776   0.406  1.00 19.87           C  
ANISOU  886  CG  LEU A  94     2698   2556   2297   -118   -194    503
ATOM    887  CD1 LEU A  94     -13.248  -9.417  -0.241  1.00 22.97           C  
ANISOU  887  CD1 LEU A  94     3049   2994   2686    -35   -126    368
ATOM    888  CD2 LEU A  94     -13.816 -10.625   1.874  1.00 21.85           C  
ANISOU  888  CD2 LEU A  94     2994   2945   2363   -262   -235    583
ATOM    889  H   LEU A  94     -13.418 -13.830  -0.919  1.00  0.00           H  
ATOM    890  HA  LEU A  94     -15.400 -12.951   1.123  1.00  0.00           H  
ATOM    891  HB3 LEU A  94     -15.570 -10.872  -0.195  1.00  0.00           H  
ATOM    892  HB2 LEU A  94     -14.540 -11.432  -1.359  1.00  0.00           H  
ATOM    893  HG  LEU A  94     -12.619 -11.390   0.299  1.00  0.00           H  
ATOM    894 HD11 LEU A  94     -12.415  -8.929   0.266  1.00  0.00           H  
ATOM    895 HD12 LEU A  94     -13.001  -9.557  -1.293  1.00  0.00           H  
ATOM    896 HD13 LEU A  94     -14.139  -8.794  -0.157  1.00  0.00           H  
ATOM    897 HD21 LEU A  94     -12.988 -10.115   2.366  1.00  0.00           H  
ATOM    898 HD22 LEU A  94     -14.728 -10.041   1.999  1.00  0.00           H  
ATOM    899 HD23 LEU A  94     -13.952 -11.610   2.321  1.00  0.00           H  
ATOM    900  N   PRO A  95     -16.674 -14.631  -0.578  1.00 16.71           N  
ANISOU  900  N   PRO A  95     2403   1922   2024   -344   -160    615
ATOM    901  CA  PRO A  95     -17.602 -15.206  -1.562  1.00 15.93           C  
ANISOU  901  CA  PRO A  95     2308   1770   1976   -368   -107    534
ATOM    902  C   PRO A  95     -18.839 -14.367  -1.806  1.00 13.84           C  
ANISOU  902  C   PRO A  95     1995   1681   1581   -407    -14    437
ATOM    903  O   PRO A  95     -19.470 -14.518  -2.855  1.00 14.90           O  
ANISOU  903  O   PRO A  95     2115   1794   1754   -404     17    349
ATOM    904  CB  PRO A  95     -17.942 -16.580  -0.970  1.00 18.78           C  
ANISOU  904  CB  PRO A  95     2725   2019   2393   -496   -186    684
ATOM    905  CG  PRO A  95     -17.655 -16.441   0.482  1.00 20.41           C  
ANISOU  905  CG  PRO A  95     2957   2319   2481   -588   -257    851
ATOM    906  CD  PRO A  95     -16.512 -15.497   0.602  1.00 20.78           C  
ANISOU  906  CD  PRO A  95     2970   2398   2525   -465   -274    816
ATOM    907  HA  PRO A  95     -17.076 -15.346  -2.506  1.00  0.00           H  
ATOM    908  HB3 PRO A  95     -17.279 -17.332  -1.399  1.00  0.00           H  
ATOM    909  HB2 PRO A  95     -19.004 -16.781  -1.110  1.00  0.00           H  
ATOM    910  HG3 PRO A  95     -17.368 -17.411   0.889  1.00  0.00           H  
ATOM    911  HG2 PRO A  95     -18.526 -16.021   0.985  1.00  0.00           H  
ATOM    912  HD2 PRO A  95     -16.633 -14.900   1.506  1.00  0.00           H  
ATOM    913  HD3 PRO A  95     -15.577 -16.051   0.516  1.00  0.00           H  
ATOM    914  N   ASP A  96     -19.225 -13.500  -0.876  1.00 14.79           N  
ANISOU  914  N   ASP A  96     2081   1973   1565   -450     26    440
ATOM    915  CA  ASP A  96     -20.401 -12.669  -1.091  1.00 14.33           C  
ANISOU  915  CA  ASP A  96     1939   2057   1449   -463    113    332
ATOM    916  C   ASP A  96     -20.102 -11.347  -1.780  1.00 12.05           C  
ANISOU  916  C   ASP A  96     1598   1790   1192   -328    136    219
ATOM    917  O   ASP A  96     -21.045 -10.589  -2.034  1.00 12.86           O  
ANISOU  917  O   ASP A  96     1611   1975   1299   -316    182    138
ATOM    918  CB  ASP A  96     -21.132 -12.407   0.224  1.00 15.01           C  
ANISOU  918  CB  ASP A  96     1990   2318   1394   -590    180    347
ATOM    919  CG  ASP A  96     -20.327 -11.563   1.187  1.00 14.75           C  
ANISOU  919  CG  ASP A  96     1978   2364   1263   -575    186    337
ATOM    920  OD1 ASP A  96     -19.134 -11.318   0.911  1.00 16.12           O  
ANISOU  920  OD1 ASP A  96     2190   2440   1493   -470    116    355
ATOM    921  OD2 ASP A  96     -20.879 -11.160   2.233  1.00 17.73           O1-
ANISOU  921  OD2 ASP A  96     2324   2900   1511   -676    263    292
ATOM    922  H   ASP A  96     -18.702 -13.416  -0.016  1.00  0.00           H  
ATOM    923  HA  ASP A  96     -21.080 -13.226  -1.736  1.00  0.00           H  
ATOM    924  HB3 ASP A  96     -21.380 -13.358   0.696  1.00  0.00           H  
ATOM    925  HB2 ASP A  96     -22.082 -11.915   0.018  1.00  0.00           H  
ATOM    926  N   TYR A  97     -18.839 -11.048  -2.096  1.00 12.28           N  
ANISOU  926  N   TYR A  97     1665   1739   1264   -231     97    221
ATOM    927  CA  TYR A  97     -18.513  -9.695  -2.552  1.00 10.86           C  
ANISOU  927  CA  TYR A  97     1441   1586   1097   -134    111    139
ATOM    928  C   TYR A  97     -19.330  -9.297  -3.768  1.00 11.92           C  
ANISOU  928  C   TYR A  97     1528   1724   1277   -110    114     82
ATOM    929  O   TYR A  97     -19.945  -8.221  -3.791  1.00 11.74           O  
ANISOU  929  O   TYR A  97     1427   1757   1275    -78    125     30
ATOM    930  CB  TYR A  97     -17.023  -9.546  -2.838  1.00 11.76           C  
ANISOU  930  CB  TYR A  97     1593   1619   1257    -57     73    156
ATOM    931  CG  TYR A  97     -16.675  -8.116  -3.170  1.00 10.66           C  
ANISOU  931  CG  TYR A  97     1418   1509   1125     12     81     94
ATOM    932  CD1 TYR A  97     -16.413  -7.202  -2.161  1.00 11.13           C  
ANISOU  932  CD1 TYR A  97     1461   1627   1142     16     86     71
ATOM    933  CD2 TYR A  97     -16.649  -7.672  -4.492  1.00 11.48           C  
ANISOU  933  CD2 TYR A  97     1512   1581   1268     49     76     61
ATOM    934  CE1 TYR A  97     -16.118  -5.878  -2.466  1.00 11.63           C  
ANISOU  934  CE1 TYR A  97     1493   1683   1242     74     82     14
ATOM    935  CE2 TYR A  97     -16.353  -6.364  -4.804  1.00 11.03           C  
ANISOU  935  CE2 TYR A  97     1429   1532   1230     93     61     37
ATOM    936  CZ  TYR A  97     -16.088  -5.473  -3.794  1.00 11.13           C  
ANISOU  936  CZ  TYR A  97     1420   1569   1240    114     62     12
ATOM    937  OH  TYR A  97     -15.824  -4.163  -4.140  1.00 11.49           O  
ANISOU  937  OH  TYR A  97     1442   1589   1336    153     37    -11
ATOM    938  H   TYR A  97     -18.119 -11.752  -2.019  1.00  0.00           H  
ATOM    939  HA  TYR A  97     -18.765  -9.006  -1.746  1.00  0.00           H  
ATOM    940  HB3 TYR A  97     -16.748 -10.190  -3.673  1.00  0.00           H  
ATOM    941  HB2 TYR A  97     -16.452  -9.865  -1.966  1.00  0.00           H  
ATOM    942  HD1 TYR A  97     -16.437  -7.516  -1.128  1.00  0.00           H  
ATOM    943  HD2 TYR A  97     -16.864  -8.359  -5.297  1.00  0.00           H  
ATOM    944  HE1 TYR A  97     -15.914  -5.174  -1.673  1.00  0.00           H  
ATOM    945  HE2 TYR A  97     -16.331  -6.047  -5.836  1.00  0.00           H  
ATOM    946  HH  TYR A  97     -15.797  -3.621  -3.348  1.00  0.00           H  
ATOM    947  N   TYR A  98     -19.352 -10.152  -4.780  1.00 10.80           N  
ANISOU  947  N   TYR A  98     1427   1514   1163   -135     91     88
ATOM    948  CA  TYR A  98     -20.025  -9.823  -6.015  1.00 10.65           C  
ANISOU  948  CA  TYR A  98     1379   1512   1153   -146     64     53
ATOM    949  C   TYR A  98     -21.505 -10.155  -5.964  1.00 12.46           C  
ANISOU  949  C   TYR A  98     1541   1802   1391   -224     58     56
ATOM    950  O   TYR A  98     -22.205  -9.930  -6.956  1.00 14.16           O  
ANISOU  950  O   TYR A  98     1719   2040   1620   -252      5     49
ATOM    951  CB  TYR A  98     -19.295 -10.470  -7.193  1.00 11.81           C  
ANISOU  951  CB  TYR A  98     1606   1586   1297   -162     59     24
ATOM    952  CG  TYR A  98     -17.961  -9.808  -7.431  1.00 10.65           C  
ANISOU  952  CG  TYR A  98     1480   1413   1152    -89     75      9
ATOM    953  CD1 TYR A  98     -17.909  -8.502  -7.912  1.00 10.46           C  
ANISOU  953  CD1 TYR A  98     1428   1440   1107    -64     44     18
ATOM    954  CD2 TYR A  98     -16.763 -10.459  -7.132  1.00 10.52           C  
ANISOU  954  CD2 TYR A  98     1495   1314   1187    -50    107     -2
ATOM    955  CE1 TYR A  98     -16.715  -7.880  -8.134  1.00 11.98           C  
ANISOU  955  CE1 TYR A  98     1635   1618   1299    -23     60     13
ATOM    956  CE2 TYR A  98     -15.536  -9.835  -7.362  1.00 10.76           C  
ANISOU  956  CE2 TYR A  98     1517   1336   1234      7    128    -20
ATOM    957  CZ  TYR A  98     -15.532  -8.535  -7.857  1.00 10.92           C  
ANISOU  957  CZ  TYR A  98     1520   1426   1202     10    111    -13
ATOM    958  OH  TYR A  98     -14.370  -7.870  -8.103  1.00 11.90           O  
ANISOU  958  OH  TYR A  98     1634   1552   1336     40    131    -21
ATOM    959  H   TYR A  98     -18.894 -11.048  -4.694  1.00  0.00           H  
ATOM    960  HA  TYR A  98     -19.945  -8.744  -6.144  1.00  0.00           H  
ATOM    961  HB3 TYR A  98     -19.908 -10.385  -8.091  1.00  0.00           H  
ATOM    962  HB2 TYR A  98     -19.143 -11.530  -6.988  1.00  0.00           H  
ATOM    963  HD1 TYR A  98     -18.823  -7.965  -8.116  1.00  0.00           H  
ATOM    964  HD2 TYR A  98     -16.779 -11.456  -6.718  1.00  0.00           H  
ATOM    965  HE1 TYR A  98     -16.695  -6.874  -8.527  1.00  0.00           H  
ATOM    966  HE2 TYR A  98     -14.616 -10.361  -7.156  1.00  0.00           H  
ATOM    967  HH  TYR A  98     -13.634  -8.363  -7.733  1.00  0.00           H  
ATOM    968  N   LYS A  99     -21.994 -10.688  -4.842  1.00 12.48           N  
ANISOU  968  N   LYS A  99     1521   1844   1378   -281    102     79
ATOM    969  CA  LYS A  99     -23.424 -10.711  -4.591  1.00 13.49           C  
ANISOU  969  CA  LYS A  99     1538   2063   1523   -352    122     67
ATOM    970  C   LYS A  99     -23.908  -9.339  -4.144  1.00 14.60           C  
ANISOU  970  C   LYS A  99     1547   2286   1714   -278    157      4
ATOM    971  O   LYS A  99     -25.046  -8.951  -4.432  1.00 18.69           O  
ANISOU  971  O   LYS A  99     1927   2857   2319   -284    146    -27
ATOM    972  CB  LYS A  99     -23.742 -11.764  -3.525  1.00 14.84           C  
ANISOU  972  CB  LYS A  99     1734   2264   1639   -472    171    118
ATOM    973  CG  LYS A  99     -25.218 -12.061  -3.365  1.00 19.48           C  
ANISOU  973  CG  LYS A  99     2205   2952   2246   -582    205    108
ATOM    974  CD  LYS A  99     -25.711 -12.967  -4.479  1.00 26.24           C  
ANISOU  974  CD  LYS A  99     3087   3741   3142   -656    130    129
ATOM    975  CE  LYS A  99     -27.219 -13.135  -4.429  1.00 28.63           C  
ANISOU  975  CE  LYS A  99     3240   4153   3486   -765    146    119
ATOM    976  NZ  LYS A  99     -27.695 -14.088  -5.468  1.00 37.10           N1+
ANISOU  976  NZ  LYS A  99     4351   5163   4582   -869     60    138
ATOM    977  H   LYS A  99     -21.367 -11.082  -4.155  1.00  0.00           H  
ATOM    978  HA  LYS A  99     -23.938 -10.980  -5.514  1.00  0.00           H  
ATOM    979  HB3 LYS A  99     -23.332 -11.444  -2.567  1.00  0.00           H  
ATOM    980  HB2 LYS A  99     -23.211 -12.687  -3.759  1.00  0.00           H  
ATOM    981  HG3 LYS A  99     -25.780 -11.127  -3.381  1.00  0.00           H  
ATOM    982  HG2 LYS A  99     -25.389 -12.543  -2.403  1.00  0.00           H  
ATOM    983  HD3 LYS A  99     -25.234 -13.943  -4.391  1.00  0.00           H  
ATOM    984  HD2 LYS A  99     -25.425 -12.546  -5.443  1.00  0.00           H  
ATOM    985  HE3 LYS A  99     -27.697 -12.167  -4.578  1.00  0.00           H  
ATOM    986  HE2 LYS A  99     -27.511 -13.497  -3.443  1.00  0.00           H  
ATOM    987  HZ1 LYS A  99     -27.109 -14.014  -6.287  1.00  0.00           H  
ATOM    988  HZ2 LYS A  99     -27.651 -15.030  -5.107  1.00  0.00           H  
ATOM    989  HZ3 LYS A  99     -28.649 -13.868  -5.716  1.00  0.00           H  
ATOM    990  N   ILE A 100     -23.042  -8.587  -3.477  1.00 12.63           N  
ANISOU  990  N   ILE A 100     1326   2032   1441   -207    190    -24
ATOM    991  CA  ILE A 100     -23.402  -7.304  -2.906  1.00 14.54           C  
ANISOU  991  CA  ILE A 100     1453   2324   1748   -140    240   -119
ATOM    992  C   ILE A 100     -22.999  -6.149  -3.811  1.00 14.04           C  
ANISOU  992  C   ILE A 100     1372   2174   1790    -25    156   -125
ATOM    993  O   ILE A 100     -23.747  -5.176  -3.945  1.00 17.31           O  
ANISOU  993  O   ILE A 100     1649   2581   2348     38    142   -180
ATOM    994  CB  ILE A 100     -22.756  -7.195  -1.510  1.00 15.08           C  
ANISOU  994  CB  ILE A 100     1574   2452   1703   -173    325   -156
ATOM    995  CG1 ILE A 100     -23.396  -8.220  -0.572  1.00 17.60           C  
ANISOU  995  CG1 ILE A 100     1894   2883   1909   -326    402   -131
ATOM    996  CG2 ILE A 100     -22.884  -5.786  -0.944  1.00 17.57           C  
ANISOU  996  CG2 ILE A 100     1794   2794   2087   -100    387   -297
ATOM    997  CD1 ILE A 100     -22.635  -8.445   0.712  1.00 19.37           C  
ANISOU  997  CD1 ILE A 100     2217   3175   1968   -414    440   -103
ATOM    998  H   ILE A 100     -22.091  -8.903  -3.351  1.00  0.00           H  
ATOM    999  HA  ILE A 100     -24.485  -7.278  -2.783  1.00  0.00           H  
ATOM   1000  HB  ILE A 100     -21.696  -7.431  -1.604  1.00  0.00           H  
ATOM   1001 HG13 ILE A 100     -23.508  -9.169  -1.096  1.00  0.00           H  
ATOM   1002 HG12 ILE A 100     -24.414  -7.910  -0.339  1.00  0.00           H  
ATOM   1003 HG21 ILE A 100     -22.418  -5.746   0.041  1.00  0.00           H  
ATOM   1004 HG22 ILE A 100     -22.387  -5.080  -1.610  1.00  0.00           H  
ATOM   1005 HG23 ILE A 100     -23.938  -5.523  -0.857  1.00  0.00           H  
ATOM   1006 HD11 ILE A 100     -23.156  -9.185   1.319  1.00  0.00           H  
ATOM   1007 HD12 ILE A 100     -21.632  -8.805   0.482  1.00  0.00           H  
ATOM   1008 HD13 ILE A 100     -22.566  -7.507   1.263  1.00  0.00           H  
ATOM   1009  N   ILE A 101     -21.819  -6.233  -4.405  1.00 11.56           N  
ANISOU 1009  N   ILE A 101     1181   1789   1424     -2    101    -66
ATOM   1010  CA  ILE A 101     -21.284  -5.171  -5.243  1.00 10.27           C  
ANISOU 1010  CA  ILE A 101     1023   1553   1326     70     23    -46
ATOM   1011  C   ILE A 101     -21.550  -5.563  -6.692  1.00 11.24           C  
ANISOU 1011  C   ILE A 101     1174   1659   1438     22    -70     30
ATOM   1012  O   ILE A 101     -20.910  -6.473  -7.236  1.00 13.11           O  
ANISOU 1012  O   ILE A 101     1518   1887   1577    -32    -64     54
ATOM   1013  CB  ILE A 101     -19.794  -4.969  -4.964  1.00 10.46           C  
ANISOU 1013  CB  ILE A 101     1148   1540   1287     96     38    -38
ATOM   1014  CG1 ILE A 101     -19.574  -4.493  -3.520  1.00 11.43           C  
ANISOU 1014  CG1 ILE A 101     1250   1698   1394    113    110   -116
ATOM   1015  CG2 ILE A 101     -19.187  -3.989  -5.969  1.00 11.67           C  
ANISOU 1015  CG2 ILE A 101     1320   1627   1487    133    -42      4
ATOM   1016  CD1 ILE A 101     -20.374  -3.261  -3.132  1.00 12.71           C  
ANISOU 1016  CD1 ILE A 101     1292   1853   1684    168    131   -219
ATOM   1017  H   ILE A 101     -21.251  -7.059  -4.285  1.00  0.00           H  
ATOM   1018  HA  ILE A 101     -21.815  -4.245  -5.023  1.00  0.00           H  
ATOM   1019  HB  ILE A 101     -19.294  -5.930  -5.084  1.00  0.00           H  
ATOM   1020 HG13 ILE A 101     -18.513  -4.299  -3.362  1.00  0.00           H  
ATOM   1021 HG12 ILE A 101     -19.807  -5.306  -2.832  1.00  0.00           H  
ATOM   1022 HG21 ILE A 101     -18.126  -3.858  -5.754  1.00  0.00           H  
ATOM   1023 HG22 ILE A 101     -19.307  -4.382  -6.979  1.00  0.00           H  
ATOM   1024 HG23 ILE A 101     -19.694  -3.027  -5.891  1.00  0.00           H  
ATOM   1025 HD11 ILE A 101     -20.156  -2.997  -2.097  1.00  0.00           H  
ATOM   1026 HD12 ILE A 101     -20.102  -2.430  -3.783  1.00  0.00           H  
ATOM   1027 HD13 ILE A 101     -21.439  -3.471  -3.237  1.00  0.00           H  
ATOM   1028  N   LYS A 102     -22.512  -4.894  -7.302  1.00 11.28           N  
ANISOU 1028  N   LYS A 102     1075   1659   1552     33   -161     58
ATOM   1029  CA  LYS A 102     -22.913  -5.189  -8.664  1.00 13.18           C  
ANISOU 1029  CA  LYS A 102     1339   1911   1759    -47   -277    142
ATOM   1030  C   LYS A 102     -22.325  -4.218  -9.676  1.00 13.02           C  
ANISOU 1030  C   LYS A 102     1364   1844   1737    -49   -391    231
ATOM   1031  O   LYS A 102     -22.483  -4.437 -10.878  1.00 16.05           O  
ANISOU 1031  O   LYS A 102     1800   2262   2037   -153   -491    310
ATOM   1032  CB  LYS A 102     -24.438  -5.189  -8.762  1.00 15.54           C  
ANISOU 1032  CB  LYS A 102     1479   2245   2180    -65   -344    156
ATOM   1033  CG  LYS A 102     -25.080  -6.328  -7.981  1.00 17.50           C  
ANISOU 1033  CG  LYS A 102     1694   2561   2394   -120   -237     92
ATOM   1034  CD  LYS A 102     -24.586  -7.682  -8.493  1.00 22.44           C  
ANISOU 1034  CD  LYS A 102     2478   3193   2853   -231   -218    105
ATOM   1035  CE  LYS A 102     -25.409  -8.823  -7.922  1.00 26.53           C  
ANISOU 1035  CE  LYS A 102     2960   3758   3360   -317   -157     79
ATOM   1036  NZ  LYS A 102     -24.721 -10.120  -8.101  1.00 16.59           N1+
ANISOU 1036  NZ  LYS A 102     1862   2453   1989   -396   -118     71
ATOM   1037  H   LYS A 102     -22.994  -4.150  -6.819  1.00  0.00           H  
ATOM   1038  HA  LYS A 102     -22.559  -6.190  -8.911  1.00  0.00           H  
ATOM   1039  HB3 LYS A 102     -24.734  -5.256  -9.809  1.00  0.00           H  
ATOM   1040  HB2 LYS A 102     -24.824  -4.237  -8.398  1.00  0.00           H  
ATOM   1041  HG3 LYS A 102     -26.164  -6.274  -8.085  1.00  0.00           H  
ATOM   1042  HG2 LYS A 102     -24.833  -6.228  -6.924  1.00  0.00           H  
ATOM   1043  HD3 LYS A 102     -23.540  -7.815  -8.216  1.00  0.00           H  
ATOM   1044  HD2 LYS A 102     -24.645  -7.702  -9.581  1.00  0.00           H  
ATOM   1045  HE3 LYS A 102     -26.379  -8.855  -8.419  1.00  0.00           H  
ATOM   1046  HE2 LYS A 102     -25.584  -8.648  -6.860  1.00  0.00           H  
ATOM   1047  HZ1 LYS A 102     -23.830 -10.097  -7.627  1.00  0.00           H  
ATOM   1048  HZ2 LYS A 102     -25.289 -10.859  -7.713  1.00  0.00           H  
ATOM   1049  HZ3 LYS A 102     -24.574 -10.290  -9.086  1.00  0.00           H  
ATOM   1050  N   THR A 103     -21.653  -3.154  -9.244  1.00 12.48           N  
ANISOU 1050  N   THR A 103     1289   1708   1743     35   -384    225
ATOM   1051  CA  THR A 103     -20.959  -2.250 -10.165  1.00 13.96           C  
ANISOU 1051  CA  THR A 103     1537   1851   1918      6   -488    329
ATOM   1052  C   THR A 103     -19.517  -2.114  -9.711  1.00 12.02           C  
ANISOU 1052  C   THR A 103     1382   1586   1598     30   -386    281
ATOM   1053  O   THR A 103     -19.117  -1.080  -9.171  1.00 12.67           O  
ANISOU 1053  O   THR A 103     1434   1591   1787    100   -394    270
ATOM   1054  CB  THR A 103     -21.633  -0.877 -10.241  1.00 17.93           C  
ANISOU 1054  CB  THR A 103     1917   2249   2648     74   -632    400
ATOM   1055  OG1 THR A 103     -23.039  -1.042 -10.460  1.00 24.27           O  
ANISOU 1055  OG1 THR A 103     2586   3067   3570     74   -723    430
ATOM   1056  CG2 THR A 103     -21.067  -0.072 -11.393  1.00 24.28           C  
ANISOU 1056  CG2 THR A 103     2800   3013   3413     -9   -776    560
ATOM   1057  H   THR A 103     -21.611  -2.950  -8.256  1.00  0.00           H  
ATOM   1058  HA  THR A 103     -20.968  -2.696 -11.160  1.00  0.00           H  
ATOM   1059  HB  THR A 103     -21.471  -0.339  -9.307  1.00  0.00           H  
ATOM   1060  HG1 THR A 103     -23.182  -1.513 -11.284  1.00  0.00           H  
ATOM   1061 HG21 THR A 103     -21.557   0.901 -11.432  1.00  0.00           H  
ATOM   1062 HG22 THR A 103     -19.996   0.067 -11.248  1.00  0.00           H  
ATOM   1063 HG23 THR A 103     -21.241  -0.604 -12.328  1.00  0.00           H  
ATOM   1064  N   PRO A 104     -18.707  -3.142  -9.897  1.00 12.21           N  
ANISOU 1064  N   PRO A 104     1504   1667   1469    -25   -291    242
ATOM   1065  CA  PRO A 104     -17.343  -3.085  -9.369  1.00 12.65           C  
ANISOU 1065  CA  PRO A 104     1609   1706   1492      8   -202    197
ATOM   1066  C   PRO A 104     -16.482  -2.078 -10.110  1.00 12.22           C  
ANISOU 1066  C   PRO A 104     1592   1631   1421    -36   -253    272
ATOM   1067  O   PRO A 104     -16.681  -1.810 -11.293  1.00 13.38           O  
ANISOU 1067  O   PRO A 104     1774   1807   1504   -136   -337    364
ATOM   1068  CB  PRO A 104     -16.825  -4.519  -9.526  1.00 16.61           C  
ANISOU 1068  CB  PRO A 104     2173   2249   1888    -33   -104    138
ATOM   1069  CG  PRO A 104     -17.827  -5.245 -10.363  1.00 15.85           C  
ANISOU 1069  CG  PRO A 104     2092   2195   1734   -117   -142    148
ATOM   1070  CD  PRO A 104     -19.028  -4.409 -10.588  1.00 14.05           C  
ANISOU 1070  CD  PRO A 104     1790   1966   1582   -118   -268    225
ATOM   1071  HA  PRO A 104     -17.375  -2.825  -8.311  1.00  0.00           H  
ATOM   1072  HB3 PRO A 104     -16.762  -4.991  -8.545  1.00  0.00           H  
ATOM   1073  HB2 PRO A 104     -15.865  -4.503 -10.042  1.00  0.00           H  
ATOM   1074  HG3 PRO A 104     -18.117  -6.169  -9.863  1.00  0.00           H  
ATOM   1075  HG2 PRO A 104     -17.379  -5.503 -11.323  1.00  0.00           H  
ATOM   1076  HD2 PRO A 104     -19.140  -4.219 -11.655  1.00  0.00           H  
ATOM   1077  HD3 PRO A 104     -19.887  -4.875 -10.105  1.00  0.00           H  
ATOM   1078  N   MET A 105     -15.509  -1.518  -9.388  1.00 10.57           N  
ANISOU 1078  N   MET A 105     1379   1381   1256     15   -213    243
ATOM   1079  CA  MET A 105     -14.565  -0.633 -10.052  1.00 10.15           C  
ANISOU 1079  CA  MET A 105     1360   1314   1184    -48   -247    315
ATOM   1080  C   MET A 105     -13.302  -0.568  -9.197  1.00 11.03           C  
ANISOU 1080  C   MET A 105     1464   1414   1311     -6   -166    252
ATOM   1081  O   MET A 105     -13.352  -0.749  -7.973  1.00 11.52           O  
ANISOU 1081  O   MET A 105     1494   1455   1426     75   -133    177
ATOM   1082  CB  MET A 105     -15.172   0.758 -10.286  1.00 10.90           C  
ANISOU 1082  CB  MET A 105     1423   1311   1407    -46   -395    417
ATOM   1083  CG  MET A 105     -14.170   1.691 -10.991  1.00 11.74           C  
ANISOU 1083  CG  MET A 105     1577   1396   1487   -145   -444    523
ATOM   1084  SD  MET A 105     -13.755   1.099 -12.648  1.00 13.70           S  
ANISOU 1084  SD  MET A 105     1918   1796   1490   -347   -426    611
ATOM   1085  CE  MET A 105     -15.298   0.524 -13.343  1.00 15.98           C  
ANISOU 1085  CE  MET A 105     2210   2127   1735   -386   -531    664
ATOM   1086  H   MET A 105     -15.438  -1.712  -8.399  1.00  0.00           H  
ATOM   1087  HA  MET A 105     -14.307  -1.065 -11.019  1.00  0.00           H  
ATOM   1088  HB3 MET A 105     -15.462   1.193  -9.329  1.00  0.00           H  
ATOM   1089  HB2 MET A 105     -16.071   0.664 -10.895  1.00  0.00           H  
ATOM   1090  HG3 MET A 105     -13.261   1.765 -10.394  1.00  0.00           H  
ATOM   1091  HG2 MET A 105     -14.594   2.693 -11.059  1.00  0.00           H  
ATOM   1092  HE1 MET A 105     -15.125   0.148 -14.352  1.00  0.00           H  
ATOM   1093  HE2 MET A 105     -15.701  -0.276 -12.722  1.00  0.00           H  
ATOM   1094  HE3 MET A 105     -16.010   1.348 -13.380  1.00  0.00           H  
ATOM   1095  N   ASP A 106     -12.165  -0.327  -9.834  1.00 11.03           N  
ANISOU 1095  N   ASP A 106     1489   1446   1256    -84   -137    285
ATOM   1096  CA  ASP A 106     -10.874  -0.287  -9.154  1.00  9.72           C  
ANISOU 1096  CA  ASP A 106     1294   1280   1120    -60    -74    238
ATOM   1097  C   ASP A 106      -9.959   0.609  -9.973  1.00 12.16           C  
ANISOU 1097  C   ASP A 106     1614   1604   1402   -171    -87    313
ATOM   1098  O   ASP A 106     -10.242   0.902 -11.132  1.00 12.00           O  
ANISOU 1098  O   ASP A 106     1641   1620   1300   -283   -122    399
ATOM   1099  CB  ASP A 106     -10.277  -1.691  -9.085  1.00 11.73           C  
ANISOU 1099  CB  ASP A 106     1530   1591   1336    -38     37    158
ATOM   1100  CG  ASP A 106     -10.028  -2.246 -10.467  1.00 13.15           C  
ANISOU 1100  CG  ASP A 106     1739   1849   1410   -140    115    143
ATOM   1101  OD1 ASP A 106     -10.988  -2.752 -11.118  1.00 12.89           O  
ANISOU 1101  OD1 ASP A 106     1753   1843   1301   -180    104    141
ATOM   1102  OD2 ASP A 106      -8.862  -2.150 -10.914  1.00 13.31           O1-
ANISOU 1102  OD2 ASP A 106     1726   1916   1416   -198    192    122
ATOM   1103  H   ASP A 106     -12.170  -0.162 -10.830  1.00  0.00           H  
ATOM   1104  HA  ASP A 106     -10.993   0.119  -8.149  1.00  0.00           H  
ATOM   1105  HB3 ASP A 106     -10.959  -2.349  -8.547  1.00  0.00           H  
ATOM   1106  HB2 ASP A 106      -9.338  -1.659  -8.532  1.00  0.00           H  
ATOM   1107  N   MET A 107      -8.840   1.008  -9.366  1.00 11.33           N  
ANISOU 1107  N   MET A 107     1051   1749   1506     55   -100    276
ATOM   1108  CA  MET A 107      -7.896   1.904 -10.029  1.00 10.98           C  
ANISOU 1108  CA  MET A 107      896   1818   1458     -3   -123    369
ATOM   1109  C   MET A 107      -7.136   1.249 -11.162  1.00 13.03           C  
ANISOU 1109  C   MET A 107     1104   2129   1718    174      8    480
ATOM   1110  O   MET A 107      -6.672   1.959 -12.062  1.00 13.61           O  
ANISOU 1110  O   MET A 107     1122   2256   1793    142     15    525
ATOM   1111  CB  MET A 107      -6.912   2.551  -9.062  1.00 15.05           C  
ANISOU 1111  CB  MET A 107     1272   2515   1932   -164   -236    503
ATOM   1112  CG  MET A 107      -7.526   3.431  -8.007  1.00 17.63           C  
ANISOU 1112  CG  MET A 107     1733   2756   2208   -358   -352    395
ATOM   1113  SD  MET A 107      -6.372   4.731  -7.533  1.00 20.87           S  
ANISOU 1113  SD  MET A 107     2145   3278   2508   -631   -474    512
ATOM   1114  CE  MET A 107      -5.227   3.722  -6.625  1.00 20.70           C  
ANISOU 1114  CE  MET A 107     1941   3469   2457   -587   -466    719
ATOM   1115  H   MET A 107      -8.632   0.690  -8.430  1.00  0.00           H  
ATOM   1116  HA  MET A 107      -8.483   2.711 -10.468  1.00  0.00           H  
ATOM   1117  HB3 MET A 107      -6.177   3.125  -9.626  1.00  0.00           H  
ATOM   1118  HB2 MET A 107      -6.316   1.775  -8.582  1.00  0.00           H  
ATOM   1119  HG3 MET A 107      -7.775   2.830  -7.132  1.00  0.00           H  
ATOM   1120  HG2 MET A 107      -8.440   3.881  -8.396  1.00  0.00           H  
ATOM   1121  HE1 MET A 107      -4.420   4.345  -6.239  1.00  0.00           H  
ATOM   1122  HE2 MET A 107      -5.744   3.242  -5.794  1.00  0.00           H  
ATOM   1123  HE3 MET A 107      -4.813   2.959  -7.284  1.00  0.00           H  
ATOM   1124  N   GLY A 108      -6.940  -0.073 -11.121  1.00 13.12           N  
ANISOU 1124  N   GLY A 108     1159   2117   1708    375    132    541
ATOM   1125  CA  GLY A 108      -6.323  -0.738 -12.260  1.00 15.57           C  
ANISOU 1125  CA  GLY A 108     1516   2417   1981    595    308    639
ATOM   1126  C   GLY A 108      -7.168  -0.602 -13.513  1.00 13.02           C  
ANISOU 1126  C   GLY A 108     1409   1900   1637    566    337    479
ATOM   1127  O   GLY A 108      -6.663  -0.287 -14.594  1.00 14.54           O  
ANISOU 1127  O   GLY A 108     1593   2121   1811    629    411    535
ATOM   1128  H   GLY A 108      -7.219  -0.600 -10.306  1.00  0.00           H  
ATOM   1129  HA3 GLY A 108      -6.182  -1.794 -12.031  1.00  0.00           H  
ATOM   1130  HA2 GLY A 108      -5.337  -0.310 -12.439  1.00  0.00           H  
ATOM   1131  N   THR A 109      -8.476  -0.790 -13.364  1.00 12.17           N  
ANISOU 1131  N   THR A 109     1474   1625   1525    452    268    304
ATOM   1132  CA  THR A 109      -9.401  -0.598 -14.468  1.00 12.62           C  
ANISOU 1132  CA  THR A 109     1701   1545   1549    370    251    182
ATOM   1133  C   THR A 109      -9.390   0.851 -14.934  1.00 10.90           C  
ANISOU 1133  C   THR A 109     1348   1407   1386    256    165    166
ATOM   1134  O   THR A 109      -9.355   1.123 -16.137  1.00 11.94           O  
ANISOU 1134  O   THR A 109     1547   1502   1487    266    204    157
ATOM   1135  CB  THR A 109     -10.794  -1.031 -14.017  1.00 11.18           C  
ANISOU 1135  CB  THR A 109     1644   1254   1349    239    169     66
ATOM   1136  OG1 THR A 109     -10.784  -2.428 -13.714  1.00 14.46           O  
ANISOU 1136  OG1 THR A 109     2251   1557   1685    323    255     79
ATOM   1137  CG2 THR A 109     -11.840  -0.770 -15.094  1.00 13.63           C  
ANISOU 1137  CG2 THR A 109     2076   1488   1614    109    114    -12
ATOM   1138  H   THR A 109      -8.847  -1.073 -12.468  1.00  0.00           H  
ATOM   1139  HA  THR A 109      -9.090  -1.233 -15.297  1.00  0.00           H  
ATOM   1140  HB  THR A 109     -11.064  -0.476 -13.119  1.00  0.00           H  
ATOM   1141  HG1 THR A 109     -10.858  -2.551 -12.765  1.00  0.00           H  
ATOM   1142 HG21 THR A 109     -12.818  -1.091 -14.736  1.00  0.00           H  
ATOM   1143 HG22 THR A 109     -11.869   0.295 -15.323  1.00  0.00           H  
ATOM   1144 HG23 THR A 109     -11.582  -1.327 -15.994  1.00  0.00           H  
ATOM   1145  N   ILE A 110      -9.424   1.800 -13.991  1.00 10.79           N  
ANISOU 1145  N   ILE A 110     1192   1479   1430    143     56    163
ATOM   1146  CA  ILE A 110      -9.396   3.211 -14.350  1.00 11.26           C  
ANISOU 1146  CA  ILE A 110     1194   1572   1511     31    -12    151
ATOM   1147  C   ILE A 110      -8.112   3.539 -15.092  1.00 11.70           C  
ANISOU 1147  C   ILE A 110     1144   1743   1559     65     38    279
ATOM   1148  O   ILE A 110      -8.134   4.260 -16.101  1.00 11.93           O  
ANISOU 1148  O   ILE A 110     1198   1751   1583     31     41    266
ATOM   1149  CB  ILE A 110      -9.567   4.074 -13.090  1.00 10.55           C  
ANISOU 1149  CB  ILE A 110     1072   1505   1432    -94   -113    130
ATOM   1150  CG1 ILE A 110     -10.965   3.897 -12.525  1.00 11.12           C  
ANISOU 1150  CG1 ILE A 110     1236   1480   1508    -93   -132     29
ATOM   1151  CG2 ILE A 110      -9.317   5.547 -13.439  1.00 14.76           C  
ANISOU 1151  CG2 ILE A 110     1620   2040   1950   -217   -167    136
ATOM   1152  CD1 ILE A 110     -11.136   4.455 -11.117  1.00 11.79           C  
ANISOU 1152  CD1 ILE A 110     1347   1561   1573   -163   -186     12
ATOM   1153  H   ILE A 110      -9.470   1.541 -13.016  1.00  0.00           H  
ATOM   1154  HA  ILE A 110     -10.235   3.410 -15.016  1.00  0.00           H  
ATOM   1155  HB  ILE A 110      -8.840   3.758 -12.342  1.00  0.00           H  
ATOM   1156 HG13 ILE A 110     -11.225   2.838 -12.528  1.00  0.00           H  
ATOM   1157 HG12 ILE A 110     -11.687   4.370 -13.191  1.00  0.00           H  
ATOM   1158 HG21 ILE A 110      -9.438   6.158 -12.545  1.00  0.00           H  
ATOM   1159 HG22 ILE A 110      -8.303   5.663 -13.823  1.00  0.00           H  
ATOM   1160 HG23 ILE A 110     -10.031   5.867 -14.197  1.00  0.00           H  
ATOM   1161 HD11 ILE A 110     -12.160   4.291 -10.783  1.00  0.00           H  
ATOM   1162 HD12 ILE A 110     -10.448   3.950 -10.439  1.00  0.00           H  
ATOM   1163 HD13 ILE A 110     -10.922   5.524 -11.121  1.00  0.00           H  
ATOM   1164  N   LYS A 111      -6.979   3.017 -14.620  1.00 12.16           N  
ANISOU 1164  N   LYS A 111     1060   1951   1610    141     84    436
ATOM   1165  CA  LYS A 111      -5.714   3.249 -15.300  1.00 13.84           C  
ANISOU 1165  CA  LYS A 111     1114   2337   1807    195    151    624
ATOM   1166  C   LYS A 111      -5.765   2.743 -16.737  1.00 13.92           C  
ANISOU 1166  C   LYS A 111     1258   2249   1781    372    306    609
ATOM   1167  O   LYS A 111      -5.330   3.435 -17.660  1.00 16.03           O  
ANISOU 1167  O   LYS A 111     1478   2573   2041    348    328    665
ATOM   1168  CB  LYS A 111      -4.580   2.591 -14.520  1.00 16.28           C  
ANISOU 1168  CB  LYS A 111     1215   2868   2104    296    196    851
ATOM   1169  CG  LYS A 111      -3.196   2.853 -15.083  1.00 21.05           C  
ANISOU 1169  CG  LYS A 111     1676   3665   2658    329    241   1078
ATOM   1170  CD  LYS A 111      -2.119   2.278 -14.164  1.00 21.95           C  
ANISOU 1170  CD  LYS A 111     1675   3955   2709    375    242   1292
ATOM   1171  CE  LYS A 111      -0.753   2.270 -14.839  1.00 34.54           C  
ANISOU 1171  CE  LYS A 111     3144   5747   4232    483    318   1566
ATOM   1172  NZ  LYS A 111      -0.638   1.191 -15.853  1.00 51.29           N1+
ANISOU 1172  NZ  LYS A 111     5395   7769   6322    824    550   1615
ATOM   1173  H   LYS A 111      -6.993   2.454 -13.782  1.00  0.00           H  
ATOM   1174  HA  LYS A 111      -5.532   4.323 -15.324  1.00  0.00           H  
ATOM   1175  HB3 LYS A 111      -4.752   1.516 -14.471  1.00  0.00           H  
ATOM   1176  HB2 LYS A 111      -4.616   2.922 -13.482  1.00  0.00           H  
ATOM   1177  HG3 LYS A 111      -3.045   3.927 -15.191  1.00  0.00           H  
ATOM   1178  HG2 LYS A 111      -3.113   2.397 -16.069  1.00  0.00           H  
ATOM   1179  HD3 LYS A 111      -2.389   1.261 -13.880  1.00  0.00           H  
ATOM   1180  HD2 LYS A 111      -2.068   2.870 -13.250  1.00  0.00           H  
ATOM   1181  HE3 LYS A 111       0.023   2.143 -14.085  1.00  0.00           H  
ATOM   1182  HE2 LYS A 111      -0.578   3.235 -15.315  1.00  0.00           H  
ATOM   1183  HZ1 LYS A 111      -0.985   1.524 -16.741  1.00  0.00           H  
ATOM   1184  HZ2 LYS A 111       0.331   0.922 -15.950  1.00  0.00           H  
ATOM   1185  HZ3 LYS A 111      -1.181   0.392 -15.558  1.00  0.00           H  
ATOM   1186  N   LYS A 112      -6.304   1.544 -16.944  1.00 14.40           N  
ANISOU 1186  N   LYS A 112     1530   2145   1794    525    412    534
ATOM   1187  CA  LYS A 112      -6.409   0.999 -18.290  1.00 15.31           C  
ANISOU 1187  CA  LYS A 112     1873   2120   1823    662    558    505
ATOM   1188  C   LYS A 112      -7.352   1.842 -19.139  1.00 13.79           C  
ANISOU 1188  C   LYS A 112     1782   1825   1633    486    453    355
ATOM   1189  O   LYS A 112      -7.078   2.088 -20.317  1.00 15.25           O  
ANISOU 1189  O   LYS A 112     2035   1992   1769    532    528    380
ATOM   1190  CB  LYS A 112      -6.914  -0.442 -18.223  1.00 17.41           C  
ANISOU 1190  CB  LYS A 112     2435   2184   1993    787    664    439
ATOM   1191  CG  LYS A 112      -5.881  -1.463 -17.804  1.00 20.68           C  
ANISOU 1191  CG  LYS A 112     2840   2658   2360   1071    857    622
ATOM   1192  CD  LYS A 112      -6.543  -2.826 -17.549  1.00 24.51           C  
ANISOU 1192  CD  LYS A 112     3678   2898   2737   1110    911    530
ATOM   1193  CE  LYS A 112      -5.528  -3.928 -17.255  1.00 28.03           C  
ANISOU 1193  CE  LYS A 112     4180   3377   3092   1319   1060    728
ATOM   1194  NZ  LYS A 112      -5.986  -5.240 -17.795  1.00 49.78           N1+
ANISOU 1194  NZ  LYS A 112     7403   5850   5659   1361   1174    672
ATOM   1195  H   LYS A 112      -6.645   1.002 -16.163  1.00  0.00           H  
ATOM   1196  HA  LYS A 112      -5.421   1.005 -18.750  1.00  0.00           H  
ATOM   1197  HB3 LYS A 112      -7.328  -0.724 -19.191  1.00  0.00           H  
ATOM   1198  HB2 LYS A 112      -7.767  -0.494 -17.547  1.00  0.00           H  
ATOM   1199  HG3 LYS A 112      -5.384  -1.125 -16.895  1.00  0.00           H  
ATOM   1200  HG2 LYS A 112      -5.132  -1.565 -18.589  1.00  0.00           H  
ATOM   1201  HD3 LYS A 112      -7.141  -3.106 -18.416  1.00  0.00           H  
ATOM   1202  HD2 LYS A 112      -7.237  -2.741 -16.713  1.00  0.00           H  
ATOM   1203  HE3 LYS A 112      -5.383  -4.010 -16.178  1.00  0.00           H  
ATOM   1204  HE2 LYS A 112      -4.569  -3.667 -17.702  1.00  0.00           H  
ATOM   1205  HZ1 LYS A 112      -6.897  -5.460 -17.418  1.00  0.00           H  
ATOM   1206  HZ2 LYS A 112      -6.042  -5.189 -18.802  1.00  0.00           H  
ATOM   1207  HZ3 LYS A 112      -5.330  -5.961 -17.531  1.00  0.00           H  
ATOM   1208  N   ARG A 113      -8.467   2.289 -18.566  1.00 13.51           N  
ANISOU 1208  N   ARG A 113     1753   1736   1644    308    296    226
ATOM   1209  CA  ARG A 113      -9.388   3.138 -19.317  1.00 12.03           C  
ANISOU 1209  CA  ARG A 113     1622   1491   1457    175    206    133
ATOM   1210  C   ARG A 113      -8.734   4.458 -19.708  1.00 12.34           C  
ANISOU 1210  C   ARG A 113     1519   1629   1539    123    180    195
ATOM   1211  O   ARG A 113      -8.950   4.961 -20.819  1.00 14.36           O  
ANISOU 1211  O   ARG A 113     1843   1849   1765    100    185    176
ATOM   1212  CB  ARG A 113     -10.667   3.382 -18.521  1.00 11.52           C  
ANISOU 1212  CB  ARG A 113     1552   1395   1429     52     79     44
ATOM   1213  CG  ARG A 113     -11.544   2.153 -18.427  1.00 11.67           C  
ANISOU 1213  CG  ARG A 113     1734   1319   1381     32     77     -8
ATOM   1214  CD  ARG A 113     -12.825   2.400 -17.624  1.00 12.05           C  
ANISOU 1214  CD  ARG A 113     1721   1394   1465    -77    -35    -44
ATOM   1215  NE  ARG A 113     -13.738   1.266 -17.742  1.00 11.51           N  
ANISOU 1215  NE  ARG A 113     1805   1262   1306   -166    -64    -64
ATOM   1216  CZ  ARG A 113     -15.002   1.239 -17.332  1.00 11.57           C  
ANISOU 1216  CZ  ARG A 113     1762   1326   1310   -283   -158    -50
ATOM   1217  NH1 ARG A 113     -15.531   2.263 -16.680  1.00 13.32           N  
ANISOU 1217  NH1 ARG A 113     1797   1648   1614   -260   -197    -19
ATOM   1218  NH2 ARG A 113     -15.753   0.177 -17.618  1.00 16.35           N1+
ANISOU 1218  NH2 ARG A 113     2528   1886   1799   -429   -206    -43
ATOM   1219  H   ARG A 113      -8.678   2.041 -17.610  1.00  0.00           H  
ATOM   1220  HA  ARG A 113      -9.658   2.613 -20.233  1.00  0.00           H  
ATOM   1221  HB3 ARG A 113     -11.230   4.194 -18.980  1.00  0.00           H  
ATOM   1222  HB2 ARG A 113     -10.410   3.721 -17.517  1.00  0.00           H  
ATOM   1223  HG3 ARG A 113     -10.981   1.340 -17.969  1.00  0.00           H  
ATOM   1224  HG2 ARG A 113     -11.805   1.816 -19.430  1.00  0.00           H  
ATOM   1225  HD3 ARG A 113     -13.316   3.301 -17.992  1.00  0.00           H  
ATOM   1226  HD2 ARG A 113     -12.572   2.554 -16.575  1.00  0.00           H  
ATOM   1227  HE  ARG A 113     -13.332   0.452 -18.180  1.00  0.00           H  
ATOM   1228 HH12 ARG A 113     -16.493   2.225 -16.376  1.00  0.00           H  
ATOM   1229 HH11 ARG A 113     -14.972   3.082 -16.487  1.00  0.00           H  
ATOM   1230 HH22 ARG A 113     -16.715   0.142 -17.313  1.00  0.00           H  
ATOM   1231 HH21 ARG A 113     -15.360  -0.593 -18.140  1.00  0.00           H  
ATOM   1232  N   LEU A 114      -7.920   5.032 -18.826  1.00 12.62           N  
ANISOU 1232  N   LEU A 114     1379   1793   1625     75    140    280
ATOM   1233  CA  LEU A 114      -7.245   6.281 -19.159  1.00 14.28           C  
ANISOU 1233  CA  LEU A 114     1491   2091   1844    -34     99    355
ATOM   1234  C   LEU A 114      -6.152   6.047 -20.193  1.00 13.92           C  
ANISOU 1234  C   LEU A 114     1370   2153   1764     78    225    500
ATOM   1235  O   LEU A 114      -6.063   6.769 -21.193  1.00 16.98           O  
ANISOU 1235  O   LEU A 114     1784   2532   2135     39    235    510
ATOM   1236  CB  LEU A 114      -6.682   6.928 -17.895  1.00 13.97           C  
ANISOU 1236  CB  LEU A 114     1332   2157   1820   -189     -6    422
ATOM   1237  CG  LEU A 114      -7.725   7.599 -16.992  1.00 12.69           C  
ANISOU 1237  CG  LEU A 114     1300   1862   1661   -302   -108    288
ATOM   1238  CD1 LEU A 114      -7.142   7.930 -15.642  1.00 14.76           C  
ANISOU 1238  CD1 LEU A 114     1513   2200   1893   -456   -200    347
ATOM   1239  CD2 LEU A 114      -8.325   8.852 -17.657  1.00 14.25           C  
ANISOU 1239  CD2 LEU A 114     1634   1943   1839   -374   -135    224
ATOM   1240  H   LEU A 114      -7.769   4.603 -17.924  1.00  0.00           H  
ATOM   1241  HA  LEU A 114      -7.981   6.960 -19.590  1.00  0.00           H  
ATOM   1242  HB3 LEU A 114      -5.921   7.658 -18.172  1.00  0.00           H  
ATOM   1243  HB2 LEU A 114      -6.135   6.181 -17.320  1.00  0.00           H  
ATOM   1244  HG  LEU A 114      -8.535   6.887 -16.837  1.00  0.00           H  
ATOM   1245 HD11 LEU A 114      -7.904   8.405 -15.023  1.00  0.00           H  
ATOM   1246 HD12 LEU A 114      -6.800   7.015 -15.159  1.00  0.00           H  
ATOM   1247 HD13 LEU A 114      -6.300   8.611 -15.766  1.00  0.00           H  
ATOM   1248 HD21 LEU A 114      -9.060   9.302 -16.989  1.00  0.00           H  
ATOM   1249 HD22 LEU A 114      -7.532   9.571 -17.860  1.00  0.00           H  
ATOM   1250 HD23 LEU A 114      -8.809   8.571 -18.593  1.00  0.00           H  
ATOM   1251  N   GLU A 115      -5.315   5.039 -19.984  1.00 15.39           N  
ANISOU 1251  N   GLU A 115     1469   2446   1932    247    344    635
ATOM   1252  CA  GLU A 115      -4.181   4.787 -20.869  1.00 18.27           C  
ANISOU 1252  CA  GLU A 115     1739   2951   2252    416    510    831
ATOM   1253  C   GLU A 115      -4.618   4.267 -22.232  1.00 18.27           C  
ANISOU 1253  C   GLU A 115     2003   2768   2170    568    651    743
ATOM   1254  O   GLU A 115      -3.904   4.468 -23.220  1.00 22.60           O  
ANISOU 1254  O   GLU A 115     2521   3394   2674    665    773    865
ATOM   1255  CB  GLU A 115      -3.215   3.804 -20.210  1.00 19.98           C  
ANISOU 1255  CB  GLU A 115     1810   3327   2453    613    621   1031
ATOM   1256  CG  GLU A 115      -2.628   4.333 -18.910  1.00 21.88           C  
ANISOU 1256  CG  GLU A 115     1827   3754   2734    416    434   1135
ATOM   1257  CD  GLU A 115      -1.540   3.451 -18.343  1.00 49.13           C  
ANISOU 1257  CD  GLU A 115     5184   7346   6136    584    482   1349
ATOM   1258  OE1 GLU A 115      -1.671   2.214 -18.452  1.00 38.85           O  
ANISOU 1258  OE1 GLU A 115     4034   5929   4799    839    640   1346
ATOM   1259  OE2 GLU A 115      -0.574   3.992 -17.764  1.00 51.35           O1-
ANISOU 1259  OE2 GLU A 115     5279   7845   6388    444    361   1534
ATOM   1260  H   GLU A 115      -5.454   4.422 -19.196  1.00  0.00           H  
ATOM   1261  HA  GLU A 115      -3.654   5.729 -21.020  1.00  0.00           H  
ATOM   1262  HB3 GLU A 115      -2.407   3.570 -20.903  1.00  0.00           H  
ATOM   1263  HB2 GLU A 115      -3.731   2.863 -20.018  1.00  0.00           H  
ATOM   1264  HG3 GLU A 115      -3.423   4.446 -18.173  1.00  0.00           H  
ATOM   1265  HG2 GLU A 115      -2.233   5.336 -19.073  1.00  0.00           H  
ATOM   1266  N   ASN A 116      -5.769   3.602 -22.314  1.00 19.66           N  
ANISOU 1266  N   ASN A 116     2448   2717   2306    564    630    551
ATOM   1267  CA  ASN A 116      -6.250   3.037 -23.568  1.00 21.21           C  
ANISOU 1267  CA  ASN A 116     2957   2724   2378    642    732    467
ATOM   1268  C   ASN A 116      -7.364   3.860 -24.196  1.00 19.65           C  
ANISOU 1268  C   ASN A 116     2847   2435   2182    431    575    322
ATOM   1269  O   ASN A 116      -8.097   3.346 -25.047  1.00 30.24           O  
ANISOU 1269  O   ASN A 116     4466   3617   3405    406    588    230
ATOM   1270  CB  ASN A 116      -6.693   1.585 -23.384  1.00 27.39           C  
ANISOU 1270  CB  ASN A 116     4036   3319   3053    752    824    399
ATOM   1271  CG  ASN A 116      -5.534   0.664 -23.066  1.00 39.63           C  
ANISOU 1271  CG  ASN A 116     5565   4927   4567   1043   1035    576
ATOM   1272  OD1 ASN A 116      -4.755   0.319 -24.085  1.00 55.51           O  
ANISOU 1272  OD1 ASN A 116     7437   7016   6639   1080   1013    630
ATOM   1273  ND2 ASN A 116      -5.327   0.285 -21.913  1.00 46.99           N  
ANISOU 1273  ND2 ASN A 116     6609   5805   5440   1216   1159    682
ATOM   1274  H   ASN A 116      -6.339   3.476 -21.490  1.00  0.00           H  
ATOM   1275  HA  ASN A 116      -5.413   3.036 -24.266  1.00  0.00           H  
ATOM   1276  HB3 ASN A 116      -7.191   1.241 -24.290  1.00  0.00           H  
ATOM   1277  HB2 ASN A 116      -7.430   1.530 -22.583  1.00  0.00           H  
ATOM   1278 HD22 ASN A 116      -4.550  -0.329 -21.715  1.00  0.00           H  
ATOM   1279 HD21 ASN A 116      -5.934   0.588 -21.165  1.00  0.00           H  
ATOM   1280  N   ASN A 117      -7.491   5.125 -23.806  1.00 16.41           N  
ANISOU 1280  N   ASN A 117     2234   2122   1878    277    433    320
ATOM   1281  CA  ASN A 117      -8.455   6.054 -24.386  1.00 19.83           C  
ANISOU 1281  CA  ASN A 117     2720   2497   2316    132    314    232
ATOM   1282  C   ASN A 117      -9.854   5.442 -24.482  1.00 20.31           C  
ANISOU 1282  C   ASN A 117     2957   2440   2320     60    234    119
ATOM   1283  O   ASN A 117     -10.432   5.326 -25.561  1.00 19.07           O  
ANISOU 1283  O   ASN A 117     2967   2216   2064     12    222     88
ATOM   1284  CB  ASN A 117      -7.954   6.557 -25.745  1.00 20.62           C  
ANISOU 1284  CB  ASN A 117     2869   2609   2359    161    388    288
ATOM   1285  CG  ASN A 117      -6.554   7.136 -25.666  1.00 35.25           C  
ANISOU 1285  CG  ASN A 117     4510   4628   4254    198    459    449
ATOM   1286  OD1 ASN A 117      -5.614   6.515 -26.372  1.00 47.04           O  
ANISOU 1286  OD1 ASN A 117     5841   6207   5824     62    355    487
ATOM   1287  ND2 ASN A 117      -6.311   8.105 -24.944  1.00 43.81           N  
ANISOU 1287  ND2 ASN A 117     5616   5765   5266    378    643    569
ATOM   1288  H   ASN A 117      -6.901   5.488 -23.071  1.00  0.00           H  
ATOM   1289  HA  ASN A 117      -8.520   6.916 -23.722  1.00  0.00           H  
ATOM   1290  HB3 ASN A 117      -8.639   7.315 -26.126  1.00  0.00           H  
ATOM   1291  HB2 ASN A 117      -7.967   5.736 -26.462  1.00  0.00           H  
ATOM   1292 HD22 ASN A 117      -5.374   8.480 -24.901  1.00  0.00           H  
ATOM   1293 HD21 ASN A 117      -7.049   8.524 -24.395  1.00  0.00           H  
ATOM   1294  N   TYR A 118     -10.402   5.056 -23.329  1.00 14.29           N  
ANISOU 1294  N   TYR A 118     2148   1676   1605     26    168     79
ATOM   1295  CA  TYR A 118     -11.742   4.493 -23.291  1.00 13.65           C  
ANISOU 1295  CA  TYR A 118     2179   1538   1470    -78     76     16
ATOM   1296  C   TYR A 118     -12.823   5.546 -23.121  1.00 11.20           C  
ANISOU 1296  C   TYR A 118     1745   1294   1216   -167    -47     23
ATOM   1297  O   TYR A 118     -13.973   5.314 -23.504  1.00 13.46           O  
ANISOU 1297  O   TYR A 118     2078   1599   1437   -269   -133     34
ATOM   1298  CB  TYR A 118     -11.822   3.489 -22.142  1.00 13.62           C  
ANISOU 1298  CB  TYR A 118     2187   1509   1477    -56     85     -6
ATOM   1299  CG  TYR A 118     -13.162   2.830 -21.916  1.00 12.34           C  
ANISOU 1299  CG  TYR A 118     2113   1320   1256   -197    -19    -39
ATOM   1300  CD1 TYR A 118     -13.557   1.732 -22.666  1.00 15.26           C  
ANISOU 1300  CD1 TYR A 118     2766   1576   1457   -293    -16    -63
ATOM   1301  CD2 TYR A 118     -14.016   3.291 -20.909  1.00 13.32           C  
ANISOU 1301  CD2 TYR A 118     2059   1534   1466   -247   -113    -27
ATOM   1302  CE1 TYR A 118     -14.777   1.118 -22.443  1.00 15.35           C  
ANISOU 1302  CE1 TYR A 118     2846   1596   1392   -489   -140    -59
ATOM   1303  CE2 TYR A 118     -15.231   2.688 -20.680  1.00 15.03           C  
ANISOU 1303  CE2 TYR A 118     2302   1781   1626   -383   -206     -8
ATOM   1304  CZ  TYR A 118     -15.604   1.608 -21.441  1.00 14.87           C  
ANISOU 1304  CZ  TYR A 118     2527   1680   1445   -529   -236    -17
ATOM   1305  OH  TYR A 118     -16.812   0.999 -21.222  1.00 19.75           O  
ANISOU 1305  OH  TYR A 118     3163   2359   1983   -731   -358     34
ATOM   1306  H   TYR A 118      -9.885   5.153 -22.467  1.00  0.00           H  
ATOM   1307  HA  TYR A 118     -11.920   3.963 -24.226  1.00  0.00           H  
ATOM   1308  HB3 TYR A 118     -11.499   3.972 -21.220  1.00  0.00           H  
ATOM   1309  HB2 TYR A 118     -11.063   2.720 -22.284  1.00  0.00           H  
ATOM   1310  HD1 TYR A 118     -12.909   1.344 -23.438  1.00  0.00           H  
ATOM   1311  HD2 TYR A 118     -13.725   4.132 -20.297  1.00  0.00           H  
ATOM   1312  HE1 TYR A 118     -15.073   0.271 -23.044  1.00  0.00           H  
ATOM   1313  HE2 TYR A 118     -15.884   3.065 -19.906  1.00  0.00           H  
ATOM   1314  HH  TYR A 118     -16.928   0.282 -21.850  1.00  0.00           H  
ATOM   1315  N   TYR A 119     -12.496   6.667 -22.513  1.00 11.94           N  
ANISOU 1315  N   TYR A 119     1701   1430   1405   -134    -53     43
ATOM   1316  CA  TYR A 119     -13.495   7.639 -22.110  1.00 11.05           C  
ANISOU 1316  CA  TYR A 119     1518   1349   1330   -147   -117     65
ATOM   1317  C   TYR A 119     -13.762   8.671 -23.203  1.00 12.72           C  
ANISOU 1317  C   TYR A 119     1749   1568   1516   -148   -127    111
ATOM   1318  O   TYR A 119     -12.907   8.946 -24.060  1.00 12.38           O  
ANISOU 1318  O   TYR A 119     1751   1501   1452   -151    -85    113
ATOM   1319  CB  TYR A 119     -12.998   8.373 -20.877  1.00 12.33           C  
ANISOU 1319  CB  TYR A 119     1631   1495   1559   -121   -102     56
ATOM   1320  CG  TYR A 119     -12.829   7.555 -19.619  1.00 11.17           C  
ANISOU 1320  CG  TYR A 119     1448   1356   1441   -116   -103     26
ATOM   1321  CD1 TYR A 119     -13.906   6.915 -19.022  1.00 12.58           C  
ANISOU 1321  CD1 TYR A 119     1608   1556   1617   -111   -133     21
ATOM   1322  CD2 TYR A 119     -11.594   7.478 -19.004  1.00 13.18           C  
ANISOU 1322  CD2 TYR A 119     1664   1627   1716   -130    -81     35
ATOM   1323  CE1 TYR A 119     -13.743   6.205 -17.826  1.00 11.81           C  
ANISOU 1323  CE1 TYR A 119     1487   1459   1542   -106   -131     -5
ATOM   1324  CE2 TYR A 119     -11.425   6.779 -17.824  1.00 13.63           C  
ANISOU 1324  CE2 TYR A 119     1684   1703   1793   -123    -87     25
ATOM   1325  CZ  TYR A 119     -12.503   6.155 -17.254  1.00 10.37           C  
ANISOU 1325  CZ  TYR A 119     1285   1274   1381   -104   -106    -10
ATOM   1326  OH  TYR A 119     -12.344   5.478 -16.064  1.00 12.37           O  
ANISOU 1326  OH  TYR A 119     1511   1540   1649    -97   -110    -19
ATOM   1327  H   TYR A 119     -11.527   6.870 -22.315  1.00  0.00           H  
ATOM   1328  HA  TYR A 119     -14.424   7.121 -21.870  1.00  0.00           H  
ATOM   1329  HB3 TYR A 119     -13.658   9.216 -20.671  1.00  0.00           H  
ATOM   1330  HB2 TYR A 119     -12.057   8.870 -21.111  1.00  0.00           H  
ATOM   1331  HD1 TYR A 119     -14.883   6.961 -19.480  1.00  0.00           H  
ATOM   1332  HD2 TYR A 119     -10.739   7.969 -19.445  1.00  0.00           H  
ATOM   1333  HE1 TYR A 119     -14.589   5.710 -17.373  1.00  0.00           H  
ATOM   1334  HE2 TYR A 119     -10.451   6.729 -17.361  1.00  0.00           H  
ATOM   1335  HH  TYR A 119     -13.186   5.106 -15.792  1.00  0.00           H  
ATOM   1336  N   TRP A 120     -14.978   9.231 -23.169  1.00 12.66           N  
ANISOU 1336  N   TRP A 120     1694   1614   1503   -124   -169    176
ATOM   1337  CA  TRP A 120     -15.328  10.445 -23.903  1.00 11.32           C  
ANISOU 1337  CA  TRP A 120     1534   1450   1317    -73   -160    249
ATOM   1338  C   TRP A 120     -15.111  11.684 -23.049  1.00 11.66           C  
ANISOU 1338  C   TRP A 120     1628   1403   1398     19    -96    251
ATOM   1339  O   TRP A 120     -14.679  12.718 -23.553  1.00 12.55           O  
ANISOU 1339  O   TRP A 120     1831   1443   1493     32    -62    266
ATOM   1340  CB  TRP A 120     -16.787  10.390 -24.357  1.00 12.96           C  
ANISOU 1340  CB  TRP A 120     1650   1800   1475    -67   -223    379
ATOM   1341  CG  TRP A 120     -17.197  11.548 -25.223  1.00 11.71           C  
ANISOU 1341  CG  TRP A 120     1491   1671   1287     13   -207    489
ATOM   1342  CD1 TRP A 120     -17.865  12.677 -24.845  1.00 14.20           C  
ANISOU 1342  CD1 TRP A 120     1784   1997   1614    193   -137    603
ATOM   1343  CD2 TRP A 120     -16.934  11.693 -26.618  1.00 12.84           C  
ANISOU 1343  CD2 TRP A 120     1692   1820   1368    -58   -239    505
ATOM   1344  NE1 TRP A 120     -18.036  13.506 -25.912  1.00 14.12           N  
ANISOU 1344  NE1 TRP A 120     1801   2004   1559    241   -128    695
ATOM   1345  CE2 TRP A 120     -17.474  12.922 -27.014  1.00 13.59           C  
ANISOU 1345  CE2 TRP A 120     1770   1943   1451     72   -203    632
ATOM   1346  CE3 TRP A 120     -16.303  10.888 -27.583  1.00 13.04           C  
ANISOU 1346  CE3 TRP A 120     1815   1815   1324   -197   -274    432
ATOM   1347  CZ2 TRP A 120     -17.403  13.373 -28.314  1.00 14.24           C  
ANISOU 1347  CZ2 TRP A 120     1897   2044   1472     43   -224    686
ATOM   1348  CZ3 TRP A 120     -16.232  11.339 -28.875  1.00 12.77           C  
ANISOU 1348  CZ3 TRP A 120     1843   1790   1218   -226   -287    478
ATOM   1349  CH2 TRP A 120     -16.778  12.570 -29.235  1.00 14.17           C  
ANISOU 1349  CH2 TRP A 120     1968   2015   1401   -121   -276    602
ATOM   1350  H   TRP A 120     -15.711   8.813 -22.614  1.00  0.00           H  
ATOM   1351  HA  TRP A 120     -14.691  10.514 -24.785  1.00  0.00           H  
ATOM   1352  HB3 TRP A 120     -17.436  10.345 -23.483  1.00  0.00           H  
ATOM   1353  HB2 TRP A 120     -16.964   9.457 -24.893  1.00  0.00           H  
ATOM   1354  HD1 TRP A 120     -18.174  12.803 -23.818  1.00  0.00           H  
ATOM   1355  HE1 TRP A 120     -18.516  14.387 -25.795  1.00  0.00           H  
ATOM   1356  HE3 TRP A 120     -15.885   9.933 -27.300  1.00  0.00           H  
ATOM   1357  HZ2 TRP A 120     -17.831  14.329 -28.578  1.00  0.00           H  
ATOM   1358  HZ3 TRP A 120     -15.748  10.738 -29.631  1.00  0.00           H  
ATOM   1359  HH2 TRP A 120     -16.701  12.888 -30.264  1.00  0.00           H  
ATOM   1360  N   ASN A 121     -15.413  11.631 -21.757  1.00 12.61           N  
ANISOU 1360  N   ASN A 121     1742   1505   1545     70    -74    237
ATOM   1361  CA  ASN A 121     -15.283  12.825 -20.936  1.00 12.83           C  
ANISOU 1361  CA  ASN A 121     1919   1401   1555    145     -2    236
ATOM   1362  C   ASN A 121     -14.732  12.494 -19.553  1.00 12.32           C  
ANISOU 1362  C   ASN A 121     1898   1280   1504     90     -4    157
ATOM   1363  O   ASN A 121     -14.694  11.334 -19.121  1.00 12.07           O  
ANISOU 1363  O   ASN A 121     1747   1328   1511     48    -45    123
ATOM   1364  CB  ASN A 121     -16.589  13.625 -20.861  1.00 14.72           C  
ANISOU 1364  CB  ASN A 121     2184   1653   1757    349     77    363
ATOM   1365  CG  ASN A 121     -17.715  12.861 -20.197  1.00 14.26           C  
ANISOU 1365  CG  ASN A 121     1960   1744   1715    436     77    443
ATOM   1366  OD1 ASN A 121     -17.519  12.242 -19.156  1.00 15.89           O  
ANISOU 1366  OD1 ASN A 121     2161   1933   1946    395     69    371
ATOM   1367  ND2 ASN A 121     -18.904  12.922 -20.764  1.00 17.31           N  
ANISOU 1367  ND2 ASN A 121     2194   2302   2080    547     82    620
ATOM   1368  H   ASN A 121     -15.731  10.764 -21.348  1.00  0.00           H  
ATOM   1369  HA  ASN A 121     -14.548  13.465 -21.424  1.00  0.00           H  
ATOM   1370  HB3 ASN A 121     -16.893  13.917 -21.866  1.00  0.00           H  
ATOM   1371  HB2 ASN A 121     -16.414  14.555 -20.319  1.00  0.00           H  
ATOM   1372 HD22 ASN A 121     -19.684  12.428 -20.355  1.00  0.00           H  
ATOM   1373 HD21 ASN A 121     -19.034  13.463 -21.607  1.00  0.00           H  
ATOM   1374  N   ALA A 122     -14.296  13.549 -18.869  1.00 13.05           N  
ANISOU 1374  N   ALA A 122     2204   1217   1538     73     39    135
ATOM   1375  CA  ALA A 122     -13.714  13.384 -17.540  1.00 14.36           C  
ANISOU 1375  CA  ALA A 122     2451   1324   1681    -21     19     73
ATOM   1376  C   ALA A 122     -14.745  12.934 -16.514  1.00 12.05           C  
ANISOU 1376  C   ALA A 122     2136   1052   1393    123     70     82
ATOM   1377  O   ALA A 122     -14.391  12.247 -15.548  1.00 13.99           O  
ANISOU 1377  O   ALA A 122     2345   1320   1650     50     31     34
ATOM   1378  CB  ALA A 122     -13.068  14.697 -17.112  1.00 16.36           C  
ANISOU 1378  CB  ALA A 122     3017   1381   1816   -131     37     56
ATOM   1379  H   ALA A 122     -14.366  14.474 -19.268  1.00  0.00           H  
ATOM   1380  HA  ALA A 122     -12.936  12.623 -17.599  1.00  0.00           H  
ATOM   1381  HB1 ALA A 122     -12.631  14.581 -16.120  1.00  0.00           H  
ATOM   1382  HB2 ALA A 122     -12.287  14.967 -17.823  1.00  0.00           H  
ATOM   1383  HB3 ALA A 122     -13.823  15.483 -17.086  1.00  0.00           H  
ATOM   1384  N   GLN A 123     -16.011  13.316 -16.671  1.00 13.41           N  
ANISOU 1384  N   GLN A 123     2310   1239   1547    337    163    174
ATOM   1385  CA  GLN A 123     -17.036  12.898 -15.719  1.00 16.01           C  
ANISOU 1385  CA  GLN A 123     2580   1630   1874    490    228    229
ATOM   1386  C   GLN A 123     -17.163  11.380 -15.647  1.00 13.31           C  
ANISOU 1386  C   GLN A 123     1969   1472   1618    393    128    215
ATOM   1387  O   GLN A 123     -17.408  10.837 -14.568  1.00 13.50           O  
ANISOU 1387  O   GLN A 123     1973   1513   1643    412    142    201
ATOM   1388  CB  GLN A 123     -18.377  13.539 -16.078  1.00 17.70           C  
ANISOU 1388  CB  GLN A 123     2766   1907   2052    761    355    405
ATOM   1389  CG  GLN A 123     -19.357  13.670 -14.904  1.00 44.60           C  
ANISOU 1389  CG  GLN A 123     6223   5319   5405    995    503    501
ATOM   1390  CD  GLN A 123     -18.673  13.840 -13.550  1.00 60.15           C  
ANISOU 1390  CD  GLN A 123     8480   7073   7300    930    537    360
ATOM   1391  OE1 GLN A 123     -18.011  14.852 -13.293  1.00 36.96           O  
ANISOU 1391  OE1 GLN A 123     5867   3930   4247    852    573    270
ATOM   1392  NE2 GLN A 123     -18.832  12.843 -12.675  1.00 43.05           N  
ANISOU 1392  NE2 GLN A 123     6173   5008   5176    884    497    336
ATOM   1393  H   GLN A 123     -16.269  13.900 -17.454  1.00  0.00           H  
ATOM   1394  HA  GLN A 123     -16.745  13.258 -14.732  1.00  0.00           H  
ATOM   1395  HB3 GLN A 123     -18.847  12.968 -16.879  1.00  0.00           H  
ATOM   1396  HB2 GLN A 123     -18.202  14.523 -16.513  1.00  0.00           H  
ATOM   1397  HG3 GLN A 123     -20.005  12.794 -14.874  1.00  0.00           H  
ATOM   1398  HG2 GLN A 123     -20.023  14.515 -15.081  1.00  0.00           H  
ATOM   1399 HE22 GLN A 123     -18.403  12.899 -11.762  1.00  0.00           H  
ATOM   1400 HE21 GLN A 123     -19.381  12.033 -12.926  1.00  0.00           H  
ATOM   1401  N   GLU A 124     -16.992  10.675 -16.770  1.00 11.99           N  
ANISOU 1401  N   GLU A 124     1644   1413   1498    286     36    216
ATOM   1402  CA  GLU A 124     -17.033   9.217 -16.754  1.00 12.58           C  
ANISOU 1402  CA  GLU A 124     1567   1600   1611    176    -46    192
ATOM   1403  C   GLU A 124     -15.961   8.663 -15.834  1.00 11.89           C  
ANISOU 1403  C   GLU A 124     1533   1441   1545     88    -67     82
ATOM   1404  O   GLU A 124     -16.187   7.694 -15.094  1.00 12.07           O  
ANISOU 1404  O   GLU A 124     1494   1509   1582     68    -85     70
ATOM   1405  CB  GLU A 124     -16.772   8.670 -18.156  1.00 13.08           C  
ANISOU 1405  CB  GLU A 124     1581   1715   1672     66   -117    188
ATOM   1406  CG  GLU A 124     -17.912   8.674 -19.115  1.00 14.86           C  
ANISOU 1406  CG  GLU A 124     1704   2080   1861     70   -155    319
ATOM   1407  CD  GLU A 124     -17.426   8.261 -20.480  1.00 14.72           C  
ANISOU 1407  CD  GLU A 124     1729   2057   1807    -57   -217    286
ATOM   1408  OE1 GLU A 124     -16.696   9.012 -21.147  1.00 15.76           O  
ANISOU 1408  OE1 GLU A 124     1937   2111   1941    -35   -186    252
ATOM   1409  OE2 GLU A 124     -17.647   7.078 -20.793  1.00 16.27           O1-
ANISOU 1409  OE2 GLU A 124     1929   2298   1955   -193   -287    279
ATOM   1410  H   GLU A 124     -16.832  11.152 -17.646  1.00  0.00           H  
ATOM   1411  HA  GLU A 124     -18.013   8.885 -16.411  1.00  0.00           H  
ATOM   1412  HB3 GLU A 124     -16.374   7.658 -18.077  1.00  0.00           H  
ATOM   1413  HB2 GLU A 124     -15.931   9.204 -18.598  1.00  0.00           H  
ATOM   1414  HG3 GLU A 124     -18.338   9.676 -19.169  1.00  0.00           H  
ATOM   1415  HG2 GLU A 124     -18.675   7.975 -18.774  1.00  0.00           H  
ATOM   1416  N   CYS A 125     -14.768   9.244 -15.900  1.00 12.13           N  
ANISOU 1416  N   CYS A 125     1659   1384   1566     20    -72     28
ATOM   1417  CA  CYS A 125     -13.658   8.795 -15.068  1.00 12.28           C  
ANISOU 1417  CA  CYS A 125     1683   1392   1591    -77   -105    -20
ATOM   1418  C   CYS A 125     -13.892   9.137 -13.606  1.00 12.13           C  
ANISOU 1418  C   CYS A 125     1773   1308   1530    -62    -85    -39
ATOM   1419  O   CYS A 125     -13.698   8.294 -12.722  1.00 11.96           O  
ANISOU 1419  O   CYS A 125     1697   1325   1521    -89   -110    -57
ATOM   1420  CB  CYS A 125     -12.367   9.430 -15.583  1.00 12.53           C  
ANISOU 1420  CB  CYS A 125     1750   1407   1605   -188   -131    -12
ATOM   1421  SG  CYS A 125     -10.914   8.954 -14.688  1.00 15.75           S  
ANISOU 1421  SG  CYS A 125     2088   1891   2005   -323   -188     15
ATOM   1422  H   CYS A 125     -14.616  10.014 -16.536  1.00  0.00           H  
ATOM   1423  HA  CYS A 125     -13.572   7.712 -15.161  1.00  0.00           H  
ATOM   1424  HB3 CYS A 125     -12.465  10.515 -15.562  1.00  0.00           H  
ATOM   1425  HB2 CYS A 125     -12.239   9.184 -16.637  1.00  0.00           H  
ATOM   1426  HG  CYS A 125     -11.042   9.312 -13.407  1.00  0.00           H  
ATOM   1427  N   ILE A 126     -14.318  10.362 -13.335  1.00 12.02           N  
ANISOU 1427  N   ILE A 126     1951   1173   1442     -3    -24    -31
ATOM   1428  CA  ILE A 126     -14.621  10.766 -11.968  1.00 13.22           C  
ANISOU 1428  CA  ILE A 126     2291   1220   1511     35     28    -50
ATOM   1429  C   ILE A 126     -15.687   9.865 -11.380  1.00 12.18           C  
ANISOU 1429  C   ILE A 126     2020   1186   1422    171     71    -16
ATOM   1430  O   ILE A 126     -15.588   9.445 -10.219  1.00 12.10           O  
ANISOU 1430  O   ILE A 126     2050   1163   1385    144     66    -46
ATOM   1431  CB  ILE A 126     -15.033  12.244 -11.942  1.00 14.40           C  
ANISOU 1431  CB  ILE A 126     2748   1181   1541    134    137    -31
ATOM   1432  CG1 ILE A 126     -13.823  13.133 -12.248  1.00 15.11           C  
ANISOU 1432  CG1 ILE A 126     3035   1153   1551    -88     67    -68
ATOM   1433  CG2 ILE A 126     -15.664  12.602 -10.600  1.00 17.50           C  
ANISOU 1433  CG2 ILE A 126     3382   1446   1820    258    250    -33
ATOM   1434  CD1 ILE A 126     -14.192  14.519 -12.702  1.00 19.35           C  
ANISOU 1434  CD1 ILE A 126     3878   1495   1979      6    174    -43
ATOM   1435  H   ILE A 126     -14.437  11.032 -14.081  1.00  0.00           H  
ATOM   1436  HA  ILE A 126     -13.715  10.655 -11.372  1.00  0.00           H  
ATOM   1437  HB  ILE A 126     -15.778  12.403 -12.722  1.00  0.00           H  
ATOM   1438 HG13 ILE A 126     -13.207  12.655 -13.009  1.00  0.00           H  
ATOM   1439 HG12 ILE A 126     -13.190  13.199 -11.363  1.00  0.00           H  
ATOM   1440 HG21 ILE A 126     -15.949  13.654 -10.601  1.00  0.00           H  
ATOM   1441 HG22 ILE A 126     -16.549  11.986 -10.438  1.00  0.00           H  
ATOM   1442 HG23 ILE A 126     -14.945  12.422  -9.800  1.00  0.00           H  
ATOM   1443 HD11 ILE A 126     -13.285  15.090 -12.900  1.00  0.00           H  
ATOM   1444 HD12 ILE A 126     -14.788  14.457 -13.613  1.00  0.00           H  
ATOM   1445 HD13 ILE A 126     -14.771  15.015 -11.923  1.00  0.00           H  
ATOM   1446  N   GLN A 127     -16.695   9.508 -12.183  1.00 11.74           N  
ANISOU 1446  N   GLN A 127     1785   1253   1421    282     96     66
ATOM   1447  CA  GLN A 127     -17.708   8.572 -11.711  1.00 12.70           C  
ANISOU 1447  CA  GLN A 127     1740   1512   1573    350    110    134
ATOM   1448  C   GLN A 127     -17.107   7.211 -11.371  1.00 11.95           C  
ANISOU 1448  C   GLN A 127     1547   1467   1527    202     13     66
ATOM   1449  O   GLN A 127     -17.510   6.589 -10.384  1.00 11.37           O  
ANISOU 1449  O   GLN A 127     1442   1430   1449    221     28     78
ATOM   1450  CB  GLN A 127     -18.800   8.399 -12.755  1.00 13.53           C  
ANISOU 1450  CB  GLN A 127     1654   1784   1703    411    107    271
ATOM   1451  CG  GLN A 127     -19.943   7.500 -12.296  1.00 25.11           C  
ANISOU 1451  CG  GLN A 127     2928   3436   3177    434    105    394
ATOM   1452  CD  GLN A 127     -20.449   7.868 -10.901  1.00 56.65           C  
ANISOU 1452  CD  GLN A 127     6997   7401   7126    611    237    439
ATOM   1453  OE1 GLN A 127     -20.274   7.119  -9.933  1.00 28.42           O  
ANISOU 1453  OE1 GLN A 127     3428   3815   3557    549    217    382
ATOM   1454  NE2 GLN A 127     -21.068   9.039 -10.794  1.00 40.79           N  
ANISOU 1454  NE2 GLN A 127     5081   5363   5056    855    394    551
ATOM   1455  H   GLN A 127     -16.755   9.887 -13.117  1.00  0.00           H  
ATOM   1456  HA  GLN A 127     -18.159   8.982 -10.808  1.00  0.00           H  
ATOM   1457  HB3 GLN A 127     -18.366   7.994 -13.669  1.00  0.00           H  
ATOM   1458  HB2 GLN A 127     -19.196   9.377 -13.029  1.00  0.00           H  
ATOM   1459  HG3 GLN A 127     -19.611   6.462 -12.299  1.00  0.00           H  
ATOM   1460  HG2 GLN A 127     -20.765   7.566 -13.009  1.00  0.00           H  
ATOM   1461 HE22 GLN A 127     -21.426   9.341  -9.899  1.00  0.00           H  
ATOM   1462 HE21 GLN A 127     -21.180   9.627 -11.607  1.00  0.00           H  
ATOM   1463  N   ASP A 128     -16.166   6.714 -12.182  1.00 10.21           N  
ANISOU 1463  N   ASP A 128     1289   1248   1342     82    -62     14
ATOM   1464  CA  ASP A 128     -15.484   5.465 -11.831  1.00 10.43           C  
ANISOU 1464  CA  ASP A 128     1270   1298   1395     -1   -110    -28
ATOM   1465  C   ASP A 128     -14.774   5.545 -10.481  1.00 10.09           C  
ANISOU 1465  C   ASP A 128     1293   1212   1329    -26   -114    -64
ATOM   1466  O   ASP A 128     -14.848   4.603  -9.682  1.00 10.14           O  
ANISOU 1466  O   ASP A 128     1264   1248   1342    -31   -122    -66
ATOM   1467  CB  ASP A 128     -14.538   4.983 -12.930  1.00 11.08           C  
ANISOU 1467  CB  ASP A 128     1334   1382   1494    -60   -138    -46
ATOM   1468  CG  ASP A 128     -15.236   4.527 -14.185  1.00 10.91           C  
ANISOU 1468  CG  ASP A 128     1294   1393   1459    -82   -153    -20
ATOM   1469  OD1 ASP A 128     -16.426   4.212 -14.136  1.00 12.50           O  
ANISOU 1469  OD1 ASP A 128     1449   1658   1642    -96   -173     32
ATOM   1470  OD2 ASP A 128     -14.545   4.430 -15.227  1.00 12.73           O1-
ANISOU 1470  OD2 ASP A 128     1558   1601   1679   -102   -149    -31
ATOM   1471  H   ASP A 128     -15.926   7.199 -13.035  1.00  0.00           H  
ATOM   1472  HA  ASP A 128     -16.259   4.705 -11.731  1.00  0.00           H  
ATOM   1473  HB3 ASP A 128     -13.920   4.172 -12.545  1.00  0.00           H  
ATOM   1474  HB2 ASP A 128     -13.835   5.779 -13.176  1.00  0.00           H  
ATOM   1475  N   PHE A 129     -14.043   6.621 -10.221  1.00 10.76           N  
ANISOU 1475  N   PHE A 129     1494   1226   1367    -75   -121    -82
ATOM   1476  CA  PHE A 129     -13.429   6.748  -8.905  1.00 10.84           C  
ANISOU 1476  CA  PHE A 129     1599   1205   1316   -153   -151    -99
ATOM   1477  C   PHE A 129     -14.491   6.722  -7.814  1.00 11.18           C  
ANISOU 1477  C   PHE A 129     1728   1205   1317    -54    -84   -106
ATOM   1478  O   PHE A 129     -14.337   6.041  -6.791  1.00 10.75           O  
ANISOU 1478  O   PHE A 129     1660   1178   1248    -82   -106   -112
ATOM   1479  CB  PHE A 129     -12.642   8.054  -8.827  1.00 12.43           C  
ANISOU 1479  CB  PHE A 129     1984   1316   1421   -284   -185   -105
ATOM   1480  CG  PHE A 129     -11.238   7.960  -9.349  1.00 12.12           C  
ANISOU 1480  CG  PHE A 129     1826   1380   1397   -440   -276    -51
ATOM   1481  CD1 PHE A 129     -10.211   7.449  -8.570  1.00 16.85           C  
ANISOU 1481  CD1 PHE A 129     2337   2096   1971   -567   -359     12
ATOM   1482  CD2 PHE A 129     -10.948   8.410 -10.615  1.00 13.72           C  
ANISOU 1482  CD2 PHE A 129     1988   1594   1631   -448   -270    -30
ATOM   1483  CE1 PHE A 129      -8.911   7.403  -9.065  1.00 17.58           C  
ANISOU 1483  CE1 PHE A 129     2268   2343   2069   -686   -426    127
ATOM   1484  CE2 PHE A 129      -9.653   8.369 -11.117  1.00 16.60           C  
ANISOU 1484  CE2 PHE A 129     2221   2086   2002   -572   -331     58
ATOM   1485  CZ  PHE A 129      -8.638   7.851 -10.340  1.00 17.18           C  
ANISOU 1485  CZ  PHE A 129     2172   2305   2052   -681   -403    152
ATOM   1486  H   PHE A 129     -13.921   7.332 -10.928  1.00  0.00           H  
ATOM   1487  HA  PHE A 129     -12.745   5.913  -8.752  1.00  0.00           H  
ATOM   1488  HB3 PHE A 129     -12.621   8.402  -7.794  1.00  0.00           H  
ATOM   1489  HB2 PHE A 129     -13.178   8.832  -9.371  1.00  0.00           H  
ATOM   1490  HD1 PHE A 129     -10.418   7.085  -7.575  1.00  0.00           H  
ATOM   1491  HD2 PHE A 129     -11.734   8.805 -11.241  1.00  0.00           H  
ATOM   1492  HE1 PHE A 129      -8.112   7.015  -8.450  1.00  0.00           H  
ATOM   1493  HE2 PHE A 129      -9.447   8.741 -12.110  1.00  0.00           H  
ATOM   1494  HZ  PHE A 129      -7.632   7.796 -10.728  1.00  0.00           H  
ATOM   1495  N   ASN A 130     -15.568   7.486  -7.997  1.00 10.79           N  
ANISOU 1495  N   ASN A 130     1762   1102   1237     88     15    -80
ATOM   1496  CA  ASN A 130     -16.617   7.527  -6.987  1.00 11.81           C  
ANISOU 1496  CA  ASN A 130     1961   1213   1312    233    119    -44
ATOM   1497  C   ASN A 130     -17.251   6.165  -6.768  1.00 11.86           C  
ANISOU 1497  C   ASN A 130     1741   1371   1396    250    100      1
ATOM   1498  O   ASN A 130     -17.559   5.804  -5.624  1.00 12.61           O  
ANISOU 1498  O   ASN A 130     1872   1467   1451    284    136      7
ATOM   1499  CB  ASN A 130     -17.648   8.585  -7.351  1.00 15.01           C  
ANISOU 1499  CB  ASN A 130     2465   1571   1667    440    263     35
ATOM   1500  CG  ASN A 130     -17.196   9.965  -6.927  1.00 36.24           C  
ANISOU 1500  CG  ASN A 130     5539   4026   4204    447    333    -17
ATOM   1501  OD1 ASN A 130     -17.381  10.948  -7.793  1.00 38.71           O  
ANISOU 1501  OD1 ASN A 130     6086   4217   4406    349    319    -84
ATOM   1502  ND2 ASN A 130     -16.659  10.136  -5.827  1.00 31.21           N  
ANISOU 1502  ND2 ASN A 130     5008   3312   3537    535    399     18
ATOM   1503  H   ASN A 130     -15.658   8.038  -8.838  1.00  0.00           H  
ATOM   1504  HA  ASN A 130     -16.155   7.829  -6.047  1.00  0.00           H  
ATOM   1505  HB3 ASN A 130     -18.596   8.349  -6.867  1.00  0.00           H  
ATOM   1506  HB2 ASN A 130     -17.815   8.573  -8.428  1.00  0.00           H  
ATOM   1507 HD22 ASN A 130     -16.359  11.060  -5.549  1.00  0.00           H  
ATOM   1508 HD21 ASN A 130     -16.520   9.352  -5.206  1.00  0.00           H  
ATOM   1509  N   THR A 131     -17.414   5.374  -7.830  1.00 11.17           N  
ANISOU 1509  N   THR A 131     1462   1392   1390    199     38     30
ATOM   1510  CA  THR A 131     -17.964   4.033  -7.696  1.00 12.14           C  
ANISOU 1510  CA  THR A 131     1437   1625   1549    153      2     71
ATOM   1511  C   THR A 131     -17.027   3.170  -6.868  1.00 10.64           C  
ANISOU 1511  C   THR A 131     1286   1395   1364     71    -47      1
ATOM   1512  O   THR A 131     -17.465   2.430  -5.979  1.00 10.70           O  
ANISOU 1512  O   THR A 131     1269   1437   1360     74    -36     25
ATOM   1513  CB  THR A 131     -18.165   3.416  -9.084  1.00 11.00           C  
ANISOU 1513  CB  THR A 131     1187   1551   1440     64    -65    102
ATOM   1514  OG1 THR A 131     -19.183   4.152  -9.765  1.00 14.63           O  
ANISOU 1514  OG1 THR A 131     1567   2104   1889    138    -30    213
ATOM   1515  CG2 THR A 131     -18.592   1.969  -8.982  1.00 12.70           C  
ANISOU 1515  CG2 THR A 131     1347   1830   1650    -47   -117    132
ATOM   1516  H   THR A 131     -17.154   5.702  -8.749  1.00  0.00           H  
ATOM   1517  HA  THR A 131     -18.928   4.094  -7.192  1.00  0.00           H  
ATOM   1518  HB  THR A 131     -17.234   3.480  -9.647  1.00  0.00           H  
ATOM   1519  HG1 THR A 131     -18.912   5.069  -9.851  1.00  0.00           H  
ATOM   1520 HG21 THR A 131     -18.727   1.558  -9.983  1.00  0.00           H  
ATOM   1521 HG22 THR A 131     -17.826   1.400  -8.456  1.00  0.00           H  
ATOM   1522 HG23 THR A 131     -19.532   1.905  -8.434  1.00  0.00           H  
ATOM   1523  N   MET A 132     -15.731   3.240  -7.165  1.00  9.38           N  
ANISOU 1523  N   MET A 132     1165   1187   1214      5    -97    -54
ATOM   1524  CA  MET A 132     -14.727   2.531  -6.379  1.00 10.47           C  
ANISOU 1524  CA  MET A 132     1306   1328   1345    -46   -137    -68
ATOM   1525  C   MET A 132     -14.831   2.816  -4.898  1.00  9.74           C  
ANISOU 1525  C   MET A 132     1304   1211   1188    -46   -127    -76
ATOM   1526  O   MET A 132     -14.851   1.895  -4.068  1.00 10.01           O  
ANISOU 1526  O   MET A 132     1313   1273   1219    -47   -133    -63
ATOM   1527  CB  MET A 132     -13.332   2.840  -6.898  1.00 10.75           C  
ANISOU 1527  CB  MET A 132     1324   1376   1385   -105   -183    -60
ATOM   1528  CG  MET A 132     -12.247   2.028  -6.222  1.00 11.54           C  
ANISOU 1528  CG  MET A 132     1365   1544   1477   -129   -216     -8
ATOM   1529  SD  MET A 132     -10.628   2.569  -6.781  1.00 12.15           S  
ANISOU 1529  SD  MET A 132     1351   1721   1544   -204   -268     82
ATOM   1530  CE  MET A 132     -10.417   4.049  -5.820  1.00 18.42           C  
ANISOU 1530  CE  MET A 132     2286   2482   2229   -392   -357     64
ATOM   1531  H   MET A 132     -15.422   3.794  -7.951  1.00  0.00           H  
ATOM   1532  HA  MET A 132     -14.898   1.464  -6.518  1.00  0.00           H  
ATOM   1533  HB3 MET A 132     -13.124   3.902  -6.767  1.00  0.00           H  
ATOM   1534  HB2 MET A 132     -13.299   2.664  -7.973  1.00  0.00           H  
ATOM   1535  HG3 MET A 132     -12.380   0.973  -6.462  1.00  0.00           H  
ATOM   1536  HG2 MET A 132     -12.319   2.154  -5.142  1.00  0.00           H  
ATOM   1537  HE1 MET A 132      -9.454   4.502  -6.056  1.00  0.00           H  
ATOM   1538  HE2 MET A 132     -11.216   4.752  -6.055  1.00  0.00           H  
ATOM   1539  HE3 MET A 132     -10.451   3.802  -4.759  1.00  0.00           H  
ATOM   1540  N   PHE A 133     -14.876   4.088  -4.539  1.00 10.67           N  
ANISOU 1540  N   PHE A 133     1574   1250   1230    -46   -102    -98
ATOM   1541  CA  PHE A 133     -14.950   4.455  -3.131  1.00 11.32           C  
ANISOU 1541  CA  PHE A 133     1830   1269   1204    -56    -80   -114
ATOM   1542  C   PHE A 133     -16.260   3.995  -2.513  1.00 10.44           C  
ANISOU 1542  C   PHE A 133     1692   1181   1092     86     22    -79
ATOM   1543  O   PHE A 133     -16.266   3.407  -1.424  1.00 10.71           O  
ANISOU 1543  O   PHE A 133     1751   1229   1090     72     19    -76
ATOM   1544  CB  PHE A 133     -14.783   5.968  -2.981  1.00 13.41           C  
ANISOU 1544  CB  PHE A 133     2370   1385   1339    -89    -50   -148
ATOM   1545  CG  PHE A 133     -13.438   6.478  -3.406  1.00 12.71           C  
ANISOU 1545  CG  PHE A 133     2314   1297   1219   -294   -173   -152
ATOM   1546  CD1 PHE A 133     -12.276   5.877  -2.959  1.00 16.20           C  
ANISOU 1546  CD1 PHE A 133     2646   1855   1654   -460   -302   -109
ATOM   1547  CD2 PHE A 133     -13.339   7.569  -4.245  1.00 14.76           C  
ANISOU 1547  CD2 PHE A 133     2696   1467   1445   -317   -157   -166
ATOM   1548  CE1 PHE A 133     -11.033   6.358  -3.349  1.00 20.38           C  
ANISOU 1548  CE1 PHE A 133     3150   2449   2145   -662   -419    -54
ATOM   1549  CE2 PHE A 133     -12.091   8.054  -4.646  1.00 17.39           C  
ANISOU 1549  CE2 PHE A 133     3041   1828   1739   -539   -278   -142
ATOM   1550  CZ  PHE A 133     -10.945   7.450  -4.189  1.00 18.80           C  
ANISOU 1550  CZ  PHE A 133     3073   2159   1910   -718   -412    -74
ATOM   1551  H   PHE A 133     -14.859   4.812  -5.243  1.00  0.00           H  
ATOM   1552  HA  PHE A 133     -14.131   3.965  -2.605  1.00  0.00           H  
ATOM   1553  HB3 PHE A 133     -14.966   6.251  -1.944  1.00  0.00           H  
ATOM   1554  HB2 PHE A 133     -15.559   6.476  -3.553  1.00  0.00           H  
ATOM   1555  HD1 PHE A 133     -12.329   5.024  -2.299  1.00  0.00           H  
ATOM   1556  HD2 PHE A 133     -14.233   8.060  -4.601  1.00  0.00           H  
ATOM   1557  HE1 PHE A 133     -10.133   5.878  -2.995  1.00  0.00           H  
ATOM   1558  HE2 PHE A 133     -12.030   8.901  -5.313  1.00  0.00           H  
ATOM   1559  HZ  PHE A 133      -9.977   7.827  -4.485  1.00  0.00           H  
ATOM   1560  N   THR A 134     -17.381   4.255  -3.193  0.63 11.13           N  
ANISOU 1560  N   THR A 134     1707   1306   1214    217    110    -21
ATOM   1561  CA  THR A 134     -18.688   3.903  -2.648  0.63 12.32           C  
ANISOU 1561  CA  THR A 134     1783   1543   1356    351    213     74
ATOM   1562  C   THR A 134     -18.817   2.402  -2.439  0.63 10.91           C  
ANISOU 1562  C   THR A 134     1433   1472   1240    257    142     99
ATOM   1563  O   THR A 134     -19.342   1.959  -1.413  0.63 10.33           O  
ANISOU 1563  O   THR A 134     1360   1435   1130    297    192    142
ATOM   1564  CB  THR A 134     -19.794   4.429  -3.558  0.63 12.80           C  
ANISOU 1564  CB  THR A 134     1729   1696   1440    490    299    194
ATOM   1565  OG1 THR A 134     -19.765   5.857  -3.521  0.63 15.47           O  
ANISOU 1565  OG1 THR A 134     2299   1893   1687    629    412    183
ATOM   1566  CG2 THR A 134     -21.161   3.968  -3.074  0.63 13.71           C  
ANISOU 1566  CG2 THR A 134     1680   1984   1547    609    395    362
ATOM   1567  H   THR A 134     -17.331   4.701  -4.098  1.00  0.00           H  
ATOM   1568  HA  THR A 134     -18.790   4.389  -1.678  1.00  0.00           H  
ATOM   1569  HB  THR A 134     -19.628   4.083  -4.578  1.00  0.00           H  
ATOM   1570  HG1 THR A 134     -19.103   6.180  -4.137  1.00  0.00           H  
ATOM   1571 HG21 THR A 134     -21.932   4.356  -3.739  1.00  0.00           H  
ATOM   1572 HG22 THR A 134     -21.198   2.879  -3.072  1.00  0.00           H  
ATOM   1573 HG23 THR A 134     -21.333   4.339  -2.064  1.00  0.00           H  
ATOM   1574  N   ASN A 135     -18.334   1.601  -3.388  1.00 10.08           N  
ANISOU 1574  N   ASN A 135     1226   1396   1208    138     42     75
ATOM   1575  CA  ASN A 135     -18.391   0.151  -3.213  1.00 10.80           C  
ANISOU 1575  CA  ASN A 135     1249   1530   1322     47     -9     92
ATOM   1576  C   ASN A 135     -17.695  -0.248  -1.923  1.00 10.33           C  
ANISOU 1576  C   ASN A 135     1274   1422   1228     41    -17     51
ATOM   1577  O   ASN A 135     -18.179  -1.114  -1.183  1.00 10.54           O  
ANISOU 1577  O   ASN A 135     1280   1485   1239     26     -5     92
ATOM   1578  CB  ASN A 135     -17.680  -0.544  -4.370  1.00 10.61           C  
ANISOU 1578  CB  ASN A 135     1221   1472   1337    -45    -81     55
ATOM   1579  CG  ASN A 135     -18.447  -0.497  -5.657  1.00 11.15           C  
ANISOU 1579  CG  ASN A 135     1223   1599   1417    -97   -101    105
ATOM   1580  OD1 ASN A 135     -19.623  -0.186  -5.694  1.00 12.13           O  
ANISOU 1580  OD1 ASN A 135     1244   1838   1527    -84    -78    207
ATOM   1581  ND2 ASN A 135     -17.736  -0.800  -6.740  1.00 13.05           N  
ANISOU 1581  ND2 ASN A 135     1516   1777   1666   -148   -139     58
ATOM   1582  H   ASN A 135     -17.930   1.996  -4.225  1.00  0.00           H  
ATOM   1583  HA  ASN A 135     -19.432  -0.171  -3.179  1.00  0.00           H  
ATOM   1584  HB3 ASN A 135     -17.485  -1.583  -4.103  1.00  0.00           H  
ATOM   1585  HB2 ASN A 135     -16.699  -0.091  -4.516  1.00  0.00           H  
ATOM   1586 HD22 ASN A 135     -18.174  -0.793  -7.650  1.00  0.00           H  
ATOM   1587 HD21 ASN A 135     -16.758  -1.037  -6.652  1.00  0.00           H  
ATOM   1588  N   CYS A 136     -16.547   0.356  -1.650  1.00  9.64           N  
ANISOU 1588  N   CYS A 136     1275   1272   1115     25    -52     -8
ATOM   1589  CA  CYS A 136     -15.804   0.023  -0.447  1.00 10.78           C  
ANISOU 1589  CA  CYS A 136     1484   1405   1207    -11    -86    -16
ATOM   1590  C   CYS A 136     -16.600   0.374   0.797  1.00 10.82           C  
ANISOU 1590  C   CYS A 136     1595   1390   1127     44    -13     -7
ATOM   1591  O   CYS A 136     -16.658  -0.418   1.742  1.00 11.09           O  
ANISOU 1591  O   CYS A 136     1631   1446   1135     36    -15     15
ATOM   1592  CB  CYS A 136     -14.474   0.762  -0.486  1.00 12.08           C  
ANISOU 1592  CB  CYS A 136     1700   1556   1333    -95   -164    -34
ATOM   1593  SG  CYS A 136     -13.336   0.293   0.786  1.00 13.22           S  
ANISOU 1593  SG  CYS A 136     1861   1761   1403   -187   -252     14
ATOM   1594  H   CYS A 136     -16.181   1.055  -2.281  1.00  0.00           H  
ATOM   1595  HA  CYS A 136     -15.607  -1.049  -0.444  1.00  0.00           H  
ATOM   1596  HB3 CYS A 136     -14.656   1.835  -0.430  1.00  0.00           H  
ATOM   1597  HB2 CYS A 136     -14.008   0.615  -1.460  1.00  0.00           H  
ATOM   1598  HG  CYS A 136     -12.209   0.999   0.659  1.00  0.00           H  
ATOM   1599  N   TYR A 137     -17.264   1.528   0.793  1.00 10.46           N  
ANISOU 1599  N   TYR A 137     1657   1293   1023    131     77    -10
ATOM   1600  CA  TYR A 137     -18.058   1.931   1.949  1.00 12.80           C  
ANISOU 1600  CA  TYR A 137     2100   1553   1211    242    198     18
ATOM   1601  C   TYR A 137     -19.309   1.081   2.099  1.00 12.19           C  
ANISOU 1601  C   TYR A 137     1841   1607   1183    330    276    127
ATOM   1602  O   TYR A 137     -19.797   0.902   3.220  1.00 15.09           O  
ANISOU 1602  O   TYR A 137     2274   1983   1476    397    357    168
ATOM   1603  CB  TYR A 137     -18.452   3.403   1.848  1.00 14.19           C  
ANISOU 1603  CB  TYR A 137     2491   1613   1285    369    322     13
ATOM   1604  CG  TYR A 137     -17.285   4.337   1.625  1.00 13.97           C  
ANISOU 1604  CG  TYR A 137     2677   1449   1183    228    233    -81
ATOM   1605  CD1 TYR A 137     -16.027   4.052   2.147  1.00 15.59           C  
ANISOU 1605  CD1 TYR A 137     2930   1649   1343     11     75   -127
ATOM   1606  CD2 TYR A 137     -17.444   5.494   0.879  1.00 15.77           C  
ANISOU 1606  CD2 TYR A 137     3042   1578   1373    298    301    -89
ATOM   1607  CE1 TYR A 137     -14.952   4.907   1.927  1.00 18.99           C  
ANISOU 1607  CE1 TYR A 137     3522   2005   1689   -173    -31   -167
ATOM   1608  CE2 TYR A 137     -16.378   6.342   0.628  1.00 17.12           C  
ANISOU 1608  CE2 TYR A 137     3414   1629   1462    123    206   -160
ATOM   1609  CZ  TYR A 137     -15.143   6.045   1.173  1.00 16.60           C  
ANISOU 1609  CZ  TYR A 137     3377   1585   1347   -132     32   -192
ATOM   1610  OH  TYR A 137     -14.095   6.903   0.938  1.00 22.17           O  
ANISOU 1610  OH  TYR A 137     4252   2217   1955   -354    -81   -217
ATOM   1611  H   TYR A 137     -17.221   2.133  -0.015  1.00  0.00           H  
ATOM   1612  HA  TYR A 137     -17.448   1.802   2.843  1.00  0.00           H  
ATOM   1613  HB3 TYR A 137     -18.983   3.698   2.753  1.00  0.00           H  
ATOM   1614  HB2 TYR A 137     -19.175   3.529   1.042  1.00  0.00           H  
ATOM   1615  HD1 TYR A 137     -15.875   3.157   2.732  1.00  0.00           H  
ATOM   1616  HD2 TYR A 137     -18.414   5.750   0.480  1.00  0.00           H  
ATOM   1617  HE1 TYR A 137     -13.983   4.675   2.345  1.00  0.00           H  
ATOM   1618  HE2 TYR A 137     -16.519   7.220   0.015  1.00  0.00           H  
ATOM   1619  HH  TYR A 137     -14.426   7.712   0.542  1.00  0.00           H  
ATOM   1620  N   ILE A 138     -19.870   0.582   0.998  1.00 12.27           N  
ANISOU 1620  N   ILE A 138     1637   1731   1295    306    248    194
ATOM   1621  CA  ILE A 138     -21.052  -0.266   1.096  1.00 12.50           C  
ANISOU 1621  CA  ILE A 138     1483   1921   1347    308    284    334
ATOM   1622  C   ILE A 138     -20.682  -1.641   1.625  1.00 12.35           C  
ANISOU 1622  C   ILE A 138     1454   1897   1342    168    199    309
ATOM   1623  O   ILE A 138     -21.365  -2.189   2.494  1.00 13.30           O  
ANISOU 1623  O   ILE A 138     1536   2091   1425    179    249    393
ATOM   1624  CB  ILE A 138     -21.750  -0.381  -0.272  1.00 13.52           C  
ANISOU 1624  CB  ILE A 138     1416   2182   1539    254    245    433
ATOM   1625  CG1 ILE A 138     -22.442   0.929  -0.660  1.00 18.07           C  
ANISOU 1625  CG1 ILE A 138     1961   2814   2090    450    370    529
ATOM   1626  CG2 ILE A 138     -22.756  -1.550  -0.283  1.00 17.74           C  
ANISOU 1626  CG2 ILE A 138     1767   2896   2077    121    207    586
ATOM   1627  CD1 ILE A 138     -22.937   0.955  -2.120  1.00 22.22           C  
ANISOU 1627  CD1 ILE A 138     2300   3474   2670    380    304    625
ATOM   1628  H   ILE A 138     -19.476   0.791   0.092  1.00  0.00           H  
ATOM   1629  HA  ILE A 138     -21.747   0.195   1.798  1.00  0.00           H  
ATOM   1630  HB  ILE A 138     -20.986  -0.590  -1.021  1.00  0.00           H  
ATOM   1631 HG13 ILE A 138     -21.758   1.762  -0.495  1.00  0.00           H  
ATOM   1632 HG12 ILE A 138     -23.283   1.106   0.010  1.00  0.00           H  
ATOM   1633 HG21 ILE A 138     -23.235  -1.609  -1.260  1.00  0.00           H  
ATOM   1634 HG22 ILE A 138     -22.231  -2.483  -0.079  1.00  0.00           H  
ATOM   1635 HG23 ILE A 138     -23.514  -1.385   0.483  1.00  0.00           H  
ATOM   1636 HD11 ILE A 138     -23.417   1.912  -2.325  1.00  0.00           H  
ATOM   1637 HD12 ILE A 138     -22.090   0.822  -2.794  1.00  0.00           H  
ATOM   1638 HD13 ILE A 138     -23.654   0.149  -2.275  1.00  0.00           H  
ATOM   1639  N   TYR A 139     -19.622  -2.238   1.091  1.00 11.63           N  
ANISOU 1639  N   TYR A 139     1401   1723   1294     57     89    217
ATOM   1640  CA  TYR A 139     -19.331  -3.625   1.417  1.00 11.21           C  
ANISOU 1640  CA  TYR A 139     1367   1648   1242    -42     35    219
ATOM   1641  C   TYR A 139     -18.769  -3.766   2.825  1.00 11.64           C  
ANISOU 1641  C   TYR A 139     1517   1662   1243      0     49    192
ATOM   1642  O   TYR A 139     -19.047  -4.755   3.517  1.00 12.45           O  
ANISOU 1642  O   TYR A 139     1629   1779   1322    -38     53    237
ATOM   1643  CB  TYR A 139     -18.349  -4.223   0.396  1.00 11.90           C  
ANISOU 1643  CB  TYR A 139     1499   1652   1369   -104    -36    161
ATOM   1644  CG  TYR A 139     -18.059  -5.671   0.714  1.00 11.52           C  
ANISOU 1644  CG  TYR A 139     1541   1542   1296   -159    -51    178
ATOM   1645  CD1 TYR A 139     -18.997  -6.646   0.439  1.00 11.17           C  
ANISOU 1645  CD1 TYR A 139     1526   1503   1215   -293    -63    240
ATOM   1646  CD2 TYR A 139     -16.878  -6.051   1.337  1.00 11.48           C  
ANISOU 1646  CD2 TYR A 139     1598   1484   1279    -89    -55    161
ATOM   1647  CE1 TYR A 139     -18.764  -7.962   0.768  1.00 11.26           C  
ANISOU 1647  CE1 TYR A 139     1690   1413   1173   -346    -61    255
ATOM   1648  CE2 TYR A 139     -16.634  -7.364   1.671  1.00 12.85           C  
ANISOU 1648  CE2 TYR A 139     1879   1588   1416    -93    -39    197
ATOM   1649  CZ  TYR A 139     -17.576  -8.319   1.381  1.00 12.56           C  
ANISOU 1649  CZ  TYR A 139     1934   1501   1337   -215    -33    229
ATOM   1650  OH  TYR A 139     -17.324  -9.626   1.727  1.00 14.52           O  
ANISOU 1650  OH  TYR A 139     2360   1636   1523   -220     -4    263
ATOM   1651  H   TYR A 139     -19.020  -1.729   0.460  1.00  0.00           H  
ATOM   1652  HA  TYR A 139     -20.262  -4.189   1.364  1.00  0.00           H  
ATOM   1653  HB3 TYR A 139     -17.419  -3.655   0.411  1.00  0.00           H  
ATOM   1654  HB2 TYR A 139     -18.776  -4.150  -0.604  1.00  0.00           H  
ATOM   1655  HD1 TYR A 139     -19.928  -6.380  -0.040  1.00  0.00           H  
ATOM   1656  HD2 TYR A 139     -16.127  -5.310   1.570  1.00  0.00           H  
ATOM   1657  HE1 TYR A 139     -19.508  -8.714   0.548  1.00  0.00           H  
ATOM   1658  HE2 TYR A 139     -15.708  -7.635   2.157  1.00  0.00           H  
ATOM   1659  HH  TYR A 139     -18.029 -10.187   1.395  1.00  0.00           H  
ATOM   1660  N   ASN A 140     -17.958  -2.817   3.252  1.00 11.80           N  
ANISOU 1660  N   ASN A 140     1630   1632   1224     43     40    129
ATOM   1661  CA  ASN A 140     -17.203  -2.925   4.490  1.00 11.62           C  
ANISOU 1661  CA  ASN A 140     1710   1581   1124     29     11    113
ATOM   1662  C   ASN A 140     -17.859  -2.143   5.628  1.00 13.53           C  
ANISOU 1662  C   ASN A 140     2089   1800   1250     96    103    115
ATOM   1663  O   ASN A 140     -18.715  -1.284   5.428  1.00 17.47           O  
ANISOU 1663  O   ASN A 140     2620   2293   1724    197    210    132
ATOM   1664  CB  ASN A 140     -15.780  -2.433   4.223  1.00 12.35           C  
ANISOU 1664  CB  ASN A 140     1831   1655   1206    -33    -88     77
ATOM   1665  CG  ASN A 140     -15.087  -3.264   3.184  1.00 11.65           C  
ANISOU 1665  CG  ASN A 140     1627   1589   1210    -37   -132    103
ATOM   1666  OD1 ASN A 140     -14.722  -4.412   3.453  1.00 12.60           O  
ANISOU 1666  OD1 ASN A 140     1727   1722   1339    -18   -138    155
ATOM   1667  ND2 ASN A 140     -14.916  -2.710   1.988  1.00 11.68           N  
ANISOU 1667  ND2 ASN A 140     1588   1583   1266    -39   -140     76
ATOM   1668  H   ASN A 140     -17.842  -1.971   2.712  1.00  0.00           H  
ATOM   1669  HA  ASN A 140     -17.157  -3.976   4.775  1.00  0.00           H  
ATOM   1670  HB3 ASN A 140     -15.207  -2.460   5.150  1.00  0.00           H  
ATOM   1671  HB2 ASN A 140     -15.811  -1.394   3.895  1.00  0.00           H  
ATOM   1672 HD22 ASN A 140     -14.455  -3.227   1.253  1.00  0.00           H  
ATOM   1673 HD21 ASN A 140     -15.247  -1.772   1.814  1.00  0.00           H  
ATOM   1674  N   LYS A 141     -17.415  -2.412   6.834  1.00 15.87           N  
ANISOU 1674  N   LYS A 141     2493   2081   1457     62     77    115
ATOM   1675  CA  LYS A 141     -17.922  -1.735   8.025  1.00 15.58           C  
ANISOU 1675  CA  LYS A 141     2661   1989   1268    126    176    111
ATOM   1676  C   LYS A 141     -17.183  -0.415   8.222  1.00 16.72           C  
ANISOU 1676  C   LYS A 141     3063   2017   1274     62    142     35
ATOM   1677  O   LYS A 141     -16.006  -0.293   7.857  1.00 17.95           O  
ANISOU 1677  O   LYS A 141     3198   2184   1438    -88    -10     11
ATOM   1678  CB  LYS A 141     -17.692  -2.621   9.249  1.00 19.01           C  
ANISOU 1678  CB  LYS A 141     3133   2449   1639     81    144    143
ATOM   1679  CG  LYS A 141     -18.602  -3.854   9.301  1.00 27.16           C  
ANISOU 1679  CG  LYS A 141     3996   3568   2756    124    202    228
ATOM   1680  CD  LYS A 141     -18.994  -4.228  10.732  1.00 51.95           C  
ANISOU 1680  CD  LYS A 141     7242   6714   5782    155    267    271
ATOM   1681  CE  LYS A 141     -20.294  -3.560  11.173  1.00 58.37           C  
ANISOU 1681  CE  LYS A 141     8116   7545   6516    315    465    332
ATOM   1682  NZ  LYS A 141     -21.454  -4.502  11.147  1.00 55.21           N1+
ANISOU 1682  NZ  LYS A 141     7502   7290   6186    342    540    471
ATOM   1683  H   LYS A 141     -16.696  -3.110   6.964  1.00  0.00           H  
ATOM   1684  HA  LYS A 141     -18.989  -1.542   7.909  1.00  0.00           H  
ATOM   1685  HB3 LYS A 141     -17.832  -2.030  10.154  1.00  0.00           H  
ATOM   1686  HB2 LYS A 141     -16.650  -2.939   9.274  1.00  0.00           H  
ATOM   1687  HG3 LYS A 141     -18.096  -4.698   8.832  1.00  0.00           H  
ATOM   1688  HG2 LYS A 141     -19.502  -3.665   8.716  1.00  0.00           H  
ATOM   1689  HD3 LYS A 141     -18.192  -3.945  11.413  1.00  0.00           H  
ATOM   1690  HD2 LYS A 141     -19.099  -5.310  10.808  1.00  0.00           H  
ATOM   1691  HE3 LYS A 141     -20.503  -2.710  10.524  1.00  0.00           H  
ATOM   1692  HE2 LYS A 141     -20.173  -3.162  12.180  1.00  0.00           H  
ATOM   1693  HZ1 LYS A 141     -21.821  -4.559  10.208  1.00  0.00           H  
ATOM   1694  HZ2 LYS A 141     -21.151  -5.418  11.446  1.00  0.00           H  
ATOM   1695  HZ3 LYS A 141     -22.175  -4.166  11.770  1.00  0.00           H  
ATOM   1696  N   PRO A 142     -17.847   0.601   8.772  1.00 19.76           N  
ANISOU 1696  N   PRO A 142     3714   2286   1507    172    290     17
ATOM   1697  CA  PRO A 142     -17.128   1.830   9.112  1.00 24.27           C  
ANISOU 1697  CA  PRO A 142     4648   2692   1884     60    252    -61
ATOM   1698  C   PRO A 142     -16.033   1.477  10.100  1.00 27.10           C  
ANISOU 1698  C   PRO A 142     5060   3068   2169   -170     72    -66
ATOM   1699  O   PRO A 142     -16.237   0.688  11.024  1.00 40.15           O  
ANISOU 1699  O   PRO A 142     6692   4774   3791   -150     85    -29
ATOM   1700  CB  PRO A 142     -18.202   2.704   9.771  1.00 30.39           C  
ANISOU 1700  CB  PRO A 142     5636   3314   2596    268    466    -45
ATOM   1701  CG  PRO A 142     -19.508   2.076   9.422  1.00 37.46           C  
ANISOU 1701  CG  PRO A 142     6282   4360   3591    513    637     62
ATOM   1702  CD  PRO A 142     -19.233   0.614   9.266  1.00 25.08           C  
ANISOU 1702  CD  PRO A 142     4411   2976   2142    399    509     95
ATOM   1703  HA  PRO A 142     -16.719   2.309   8.222  1.00  0.00           H  
ATOM   1704  HB3 PRO A 142     -18.160   3.709   9.350  1.00  0.00           H  
ATOM   1705  HB2 PRO A 142     -18.069   2.686  10.853  1.00  0.00           H  
ATOM   1706  HG3 PRO A 142     -19.863   2.481   8.474  1.00  0.00           H  
ATOM   1707  HG2 PRO A 142     -20.212   2.227  10.240  1.00  0.00           H  
ATOM   1708  HD2 PRO A 142     -19.270   0.135  10.245  1.00  0.00           H  
ATOM   1709  HD3 PRO A 142     -19.891   0.205   8.500  1.00  0.00           H  
ATOM   1710  N   GLY A 143     -14.854   2.030   9.876  1.00 41.97           N  
ANISOU 1710  N   GLY A 143     6972   4938   4036   -395    -96    -79
ATOM   1711  CA  GLY A 143     -13.733   1.714  10.721  1.00 33.16           C  
ANISOU 1711  CA  GLY A 143     5829   3899   2869   -622   -272    -27
ATOM   1712  C   GLY A 143     -12.923   0.509  10.297  1.00 24.71           C  
ANISOU 1712  C   GLY A 143     4413   3069   1907   -674   -416     69
ATOM   1713  O   GLY A 143     -11.859   0.273  10.882  1.00 27.69           O  
ANISOU 1713  O   GLY A 143     4701   3556   2263   -842   -557    157
ATOM   1714  H   GLY A 143     -14.737   2.677   9.109  1.00  0.00           H  
ATOM   1715  HA3 GLY A 143     -14.082   1.572  11.744  1.00  0.00           H  
ATOM   1716  HA2 GLY A 143     -13.078   2.582  10.790  1.00  0.00           H  
ATOM   1717  N   ASP A 144     -13.368  -0.257   9.301  1.00 18.95           N  
ANISOU 1717  N   ASP A 144     3463   2416   1323   -516   -365     82
ATOM   1718  CA  ASP A 144     -12.475  -1.270   8.759  1.00 18.12           C  
ANISOU 1718  CA  ASP A 144     3035   2489   1361   -524   -465    191
ATOM   1719  C   ASP A 144     -11.263  -0.576   8.150  1.00 17.47           C  
ANISOU 1719  C   ASP A 144     2887   2497   1255   -703   -611    249
ATOM   1720  O   ASP A 144     -11.355   0.544   7.631  1.00 18.41           O  
ANISOU 1720  O   ASP A 144     3138   2505   1352   -763   -591    171
ATOM   1721  CB  ASP A 144     -13.166  -2.083   7.668  1.00 18.71           C  
ANISOU 1721  CB  ASP A 144     2905   2560   1645   -327   -351    175
ATOM   1722  CG  ASP A 144     -14.118  -3.131   8.210  1.00 17.80           C  
ANISOU 1722  CG  ASP A 144     2769   2425   1569   -203   -249    183
ATOM   1723  OD1 ASP A 144     -14.118  -3.377   9.438  1.00 22.97           O  
ANISOU 1723  OD1 ASP A 144     3525   3089   2115   -235   -261    210
ATOM   1724  OD2 ASP A 144     -14.849  -3.732   7.389  1.00 21.75           O1-
ANISOU 1724  OD2 ASP A 144     3161   2908   2195   -104   -168    175
ATOM   1725  H   ASP A 144     -14.303  -0.126   8.942  1.00  0.00           H  
ATOM   1726  HA  ASP A 144     -12.150  -1.935   9.559  1.00  0.00           H  
ATOM   1727  HB3 ASP A 144     -12.413  -2.566   7.045  1.00  0.00           H  
ATOM   1728  HB2 ASP A 144     -13.709  -1.410   7.004  1.00  0.00           H  
ATOM   1729  N   ASP A 145     -10.121  -1.254   8.186  1.00 15.71           N  
ANISOU 1729  N   ASP A 145     2153   1994   1823     64   -173    558
ATOM   1730  CA  ASP A 145      -8.903  -0.659   7.646  1.00 17.81           C  
ANISOU 1730  CA  ASP A 145     2373   2269   2125    129   -264    473
ATOM   1731  C   ASP A 145      -9.064  -0.254   6.188  1.00 14.70           C  
ANISOU 1731  C   ASP A 145     1932   1807   1846    109   -240    351
ATOM   1732  O   ASP A 145      -8.587   0.810   5.790  1.00 13.98           O  
ANISOU 1732  O   ASP A 145     1778   1773   1759    120   -277    262
ATOM   1733  CB  ASP A 145      -7.750  -1.630   7.798  1.00 18.05           C  
ANISOU 1733  CB  ASP A 145     2408   2244   2209    229   -316    605
ATOM   1734  CG  ASP A 145      -7.431  -1.894   9.245  1.00 50.97           C  
ANISOU 1734  CG  ASP A 145     6620   6504   6240    239   -396    749
ATOM   1735  OD1 ASP A 145      -7.612  -0.951  10.047  1.00 23.08           O  
ANISOU 1735  OD1 ASP A 145     3141   3093   2536    176   -452    697
ATOM   1736  OD2 ASP A 145      -7.025  -3.026   9.582  1.00 34.57           O1-
ANISOU 1736  OD2 ASP A 145     4579   4356   4200    317   -399    914
ATOM   1737  H   ASP A 145     -10.096  -2.181   8.587  1.00  0.00           H  
ATOM   1738  HA  ASP A 145      -8.674   0.236   8.225  1.00  0.00           H  
ATOM   1739  HB3 ASP A 145      -6.868  -1.227   7.300  1.00  0.00           H  
ATOM   1740  HB2 ASP A 145      -7.999  -2.569   7.304  1.00  0.00           H  
ATOM   1741  N   ILE A 146      -9.725  -1.089   5.379  1.00 13.26           N  
ANISOU 1741  N   ILE A 146     1817   1485   1735     49   -204    358
ATOM   1742  CA  ILE A 146      -9.886  -0.776   3.961  1.00 13.41           C  
ANISOU 1742  CA  ILE A 146     1861   1426   1809     12   -209    251
ATOM   1743  C   ILE A 146     -10.705   0.492   3.766  1.00 12.13           C  
ANISOU 1743  C   ILE A 146     1575   1389   1644    -52   -217    188
ATOM   1744  O   ILE A 146     -10.460   1.253   2.825  1.00 12.09           O  
ANISOU 1744  O   ILE A 146     1552   1382   1660    -40   -232     97
ATOM   1745  CB  ILE A 146     -10.441  -1.998   3.196  1.00 14.31           C  
ANISOU 1745  CB  ILE A 146     2174   1320   1943    -91   -227    273
ATOM   1746  CG1 ILE A 146     -10.344  -1.793   1.680  1.00 16.01           C  
ANISOU 1746  CG1 ILE A 146     2522   1417   2142   -111   -243    154
ATOM   1747  CG2 ILE A 146     -11.880  -2.270   3.587  1.00 16.77           C  
ANISOU 1747  CG2 ILE A 146     2428   1666   2279   -297   -278    380
ATOM   1748  CD1 ILE A 146      -8.923  -1.789   1.160  1.00 20.05           C  
ANISOU 1748  CD1 ILE A 146     3102   1872   2644    116   -129    112
ATOM   1749  H   ILE A 146     -10.118  -1.944   5.747  1.00  0.00           H  
ATOM   1750  HA  ILE A 146      -8.891  -0.577   3.564  1.00  0.00           H  
ATOM   1751  HB  ILE A 146      -9.843  -2.869   3.463  1.00  0.00           H  
ATOM   1752 HG13 ILE A 146     -10.831  -0.856   1.410  1.00  0.00           H  
ATOM   1753 HG12 ILE A 146     -10.913  -2.572   1.173  1.00  0.00           H  
ATOM   1754 HG21 ILE A 146     -12.250  -3.135   3.036  1.00  0.00           H  
ATOM   1755 HG22 ILE A 146     -11.935  -2.471   4.657  1.00  0.00           H  
ATOM   1756 HG23 ILE A 146     -12.492  -1.400   3.350  1.00  0.00           H  
ATOM   1757 HD11 ILE A 146      -8.931  -1.639   0.080  1.00  0.00           H  
ATOM   1758 HD12 ILE A 146      -8.364  -0.982   1.634  1.00  0.00           H  
ATOM   1759 HD13 ILE A 146      -8.449  -2.743   1.391  1.00  0.00           H  
ATOM   1760  N   VAL A 147     -11.664   0.752   4.654  1.00 13.04           N  
ANISOU 1760  N   VAL A 147     1612   1610   1733    -85   -173    262
ATOM   1761  CA  VAL A 147     -12.473   1.966   4.585  1.00 11.83           C  
ANISOU 1761  CA  VAL A 147     1349   1564   1583    -67   -122    242
ATOM   1762  C   VAL A 147     -11.636   3.184   4.936  1.00 12.08           C  
ANISOU 1762  C   VAL A 147     1433   1631   1528     36   -119    120
ATOM   1763  O   VAL A 147     -11.720   4.225   4.278  1.00 12.53           O  
ANISOU 1763  O   VAL A 147     1464   1686   1610     56   -122     46
ATOM   1764  CB  VAL A 147     -13.697   1.840   5.506  1.00 13.54           C  
ANISOU 1764  CB  VAL A 147     1468   1884   1792    -67      0    406
ATOM   1765  CG1 VAL A 147     -14.418   3.180   5.655  1.00 15.51           C  
ANISOU 1765  CG1 VAL A 147     1633   2233   2027     59    133    410
ATOM   1766  CG2 VAL A 147     -14.649   0.770   5.003  1.00 15.08           C  
ANISOU 1766  CG2 VAL A 147     1568   2048   2113   -255    -61    576
ATOM   1767  H   VAL A 147     -11.849   0.100   5.403  1.00  0.00           H  
ATOM   1768  HA  VAL A 147     -12.828   2.081   3.561  1.00  0.00           H  
ATOM   1769  HB  VAL A 147     -13.344   1.538   6.492  1.00  0.00           H  
ATOM   1770 HG11 VAL A 147     -15.279   3.059   6.312  1.00  0.00           H  
ATOM   1771 HG12 VAL A 147     -13.736   3.915   6.083  1.00  0.00           H  
ATOM   1772 HG13 VAL A 147     -14.754   3.523   4.676  1.00  0.00           H  
ATOM   1773 HG21 VAL A 147     -15.506   0.702   5.673  1.00  0.00           H  
ATOM   1774 HG22 VAL A 147     -14.991   1.029   4.001  1.00  0.00           H  
ATOM   1775 HG23 VAL A 147     -14.134  -0.190   4.973  1.00  0.00           H  
ATOM   1776  N   LEU A 148     -10.810   3.078   5.966  1.00 13.68           N  
ANISOU 1776  N   LEU A 148     1727   1851   1619     73   -147    119
ATOM   1777  CA  LEU A 148      -9.912   4.172   6.296  1.00 13.11           C  
ANISOU 1777  CA  LEU A 148     1739   1787   1454     86   -227     27
ATOM   1778  C   LEU A 148      -8.983   4.470   5.129  1.00 13.64           C  
ANISOU 1778  C   LEU A 148     1720   1820   1642     53   -314    -16
ATOM   1779  O   LEU A 148      -8.699   5.642   4.826  1.00 13.86           O  
ANISOU 1779  O   LEU A 148     1774   1833   1660     27   -358    -90
ATOM   1780  CB  LEU A 148      -9.089   3.779   7.515  1.00 16.07           C  
ANISOU 1780  CB  LEU A 148     2215   2199   1693     73   -323     87
ATOM   1781  CG  LEU A 148      -9.853   3.649   8.833  1.00 26.54           C  
ANISOU 1781  CG  LEU A 148     3703   3561   2822    119   -220    131
ATOM   1782  CD1 LEU A 148      -8.895   3.433   9.990  1.00 30.59           C  
ANISOU 1782  CD1 LEU A 148     4367   4106   3151     74   -383    188
ATOM   1783  CD2 LEU A 148     -10.713   4.873   9.074  1.00 27.67           C  
ANISOU 1783  CD2 LEU A 148     3992   3680   2841    199    -74     36
ATOM   1784  H   LEU A 148     -10.804   2.236   6.524  1.00  0.00           H  
ATOM   1785  HA  LEU A 148     -10.497   5.062   6.528  1.00  0.00           H  
ATOM   1786  HB3 LEU A 148      -8.272   4.490   7.642  1.00  0.00           H  
ATOM   1787  HB2 LEU A 148      -8.566   2.845   7.309  1.00  0.00           H  
ATOM   1788  HG  LEU A 148     -10.507   2.780   8.764  1.00  0.00           H  
ATOM   1789 HD11 LEU A 148      -9.460   3.343  10.918  1.00  0.00           H  
ATOM   1790 HD12 LEU A 148      -8.323   2.520   9.823  1.00  0.00           H  
ATOM   1791 HD13 LEU A 148      -8.213   4.280  10.061  1.00  0.00           H  
ATOM   1792 HD21 LEU A 148     -11.249   4.761  10.017  1.00  0.00           H  
ATOM   1793 HD22 LEU A 148     -10.080   5.759   9.119  1.00  0.00           H  
ATOM   1794 HD23 LEU A 148     -11.430   4.980   8.260  1.00  0.00           H  
ATOM   1795  N   MET A 149      -8.517   3.427   4.448  1.00 12.79           N  
ANISOU 1795  N   MET A 149     1545   1678   1636     69   -312     42
ATOM   1796  CA  MET A 149      -7.645   3.631   3.298  1.00 12.94           C  
ANISOU 1796  CA  MET A 149     1496   1671   1750     88   -319     33
ATOM   1797  C   MET A 149      -8.396   4.305   2.155  1.00 12.18           C  
ANISOU 1797  C   MET A 149     1414   1533   1679     57   -279    -55
ATOM   1798  O   MET A 149      -7.907   5.278   1.560  1.00 13.73           O  
ANISOU 1798  O   MET A 149     1576   1739   1901     42   -299    -84
ATOM   1799  CB  MET A 149      -7.068   2.295   2.861  1.00 12.95           C  
ANISOU 1799  CB  MET A 149     1509   1600   1812    182   -254    118
ATOM   1800  CG  MET A 149      -6.134   1.704   3.881  1.00 14.11           C  
ANISOU 1800  CG  MET A 149     1590   1805   1967    245   -305    263
ATOM   1801  SD  MET A 149      -5.719   0.005   3.520  1.00 20.47           S  
ANISOU 1801  SD  MET A 149     2483   2461   2834    421   -174    377
ATOM   1802  CE  MET A 149      -4.405   0.245   2.376  1.00 25.38           C  
ANISOU 1802  CE  MET A 149     2978   3098   3567    590    -50    462
ATOM   1803  H   MET A 149      -8.767   2.489   4.727  1.00  0.00           H  
ATOM   1804  HA  MET A 149      -6.823   4.280   3.600  1.00  0.00           H  
ATOM   1805  HB3 MET A 149      -6.540   2.420   1.916  1.00  0.00           H  
ATOM   1806  HB2 MET A 149      -7.881   1.596   2.666  1.00  0.00           H  
ATOM   1807  HG3 MET A 149      -6.591   1.763   4.869  1.00  0.00           H  
ATOM   1808  HG2 MET A 149      -5.221   2.299   3.924  1.00  0.00           H  
ATOM   1809  HE1 MET A 149      -4.027  -0.723   2.047  1.00  0.00           H  
ATOM   1810  HE2 MET A 149      -4.770   0.803   1.514  1.00  0.00           H  
ATOM   1811  HE3 MET A 149      -3.602   0.804   2.856  1.00  0.00           H  
ATOM   1812  N   ALA A 150      -9.609   3.839   1.864  1.00 11.93           N  
ANISOU 1812  N   ALA A 150     1420   1465   1648     20   -251    -58
ATOM   1813  CA  ALA A 150     -10.417   4.471   0.829  1.00 12.07           C  
ANISOU 1813  CA  ALA A 150     1427   1468   1690    -26   -261    -90
ATOM   1814  C   ALA A 150     -10.699   5.934   1.156  1.00 12.89           C  
ANISOU 1814  C   ALA A 150     1487   1624   1786      8   -249   -123
ATOM   1815  O   ALA A 150     -10.625   6.798   0.265  1.00 13.05           O  
ANISOU 1815  O   ALA A 150     1507   1623   1830      4   -265   -153
ATOM   1816  CB  ALA A 150     -11.716   3.695   0.657  1.00 12.11           C  
ANISOU 1816  CB  ALA A 150     1425   1459   1718   -123   -292    -14
ATOM   1817  H   ALA A 150      -9.976   3.041   2.362  1.00  0.00           H  
ATOM   1818  HA  ALA A 150      -9.865   4.429  -0.110  1.00  0.00           H  
ATOM   1819  HB1 ALA A 150     -12.322   4.166  -0.117  1.00  0.00           H  
ATOM   1820  HB2 ALA A 150     -11.491   2.669   0.367  1.00  0.00           H  
ATOM   1821  HB3 ALA A 150     -12.266   3.694   1.598  1.00  0.00           H  
ATOM   1822  N   GLU A 151     -11.031   6.238   2.419  1.00 12.98           N  
ANISOU 1822  N   GLU A 151     1519   1675   1737     58   -201   -114
ATOM   1823  CA  GLU A 151     -11.333   7.617   2.791  1.00 14.39           C  
ANISOU 1823  CA  GLU A 151     1770   1834   1865    130   -152   -162
ATOM   1824  C   GLU A 151     -10.129   8.519   2.587  1.00 13.10           C  
ANISOU 1824  C   GLU A 151     1696   1604   1676     74   -250   -242
ATOM   1825  O   GLU A 151     -10.277   9.666   2.140  1.00 14.04           O  
ANISOU 1825  O   GLU A 151     1877   1652   1805     92   -243   -279
ATOM   1826  CB  GLU A 151     -11.795   7.669   4.241  1.00 15.17           C  
ANISOU 1826  CB  GLU A 151     1980   1952   1834    218    -47   -148
ATOM   1827  CG  GLU A 151     -13.203   7.157   4.382  1.00 17.77           C  
ANISOU 1827  CG  GLU A 151     2161   2366   2223    291     98     -2
ATOM   1828  CD  GLU A 151     -13.640   6.949   5.820  1.00 40.59           C  
ANISOU 1828  CD  GLU A 151     5153   5299   4970    398    259     54
ATOM   1829  OE1 GLU A 151     -12.767   6.838   6.706  1.00 46.28           O  
ANISOU 1829  OE1 GLU A 151     6077   5984   5525    369    197    -27
ATOM   1830  OE2 GLU A 151     -14.867   6.872   6.052  1.00 25.79           O1-
ANISOU 1830  OE2 GLU A 151     3139   3512   3149    507    445    220
ATOM   1831  H   GLU A 151     -11.073   5.511   3.119  1.00  0.00           H  
ATOM   1832  HA  GLU A 151     -12.144   7.976   2.157  1.00  0.00           H  
ATOM   1833  HB3 GLU A 151     -11.745   8.697   4.601  1.00  0.00           H  
ATOM   1834  HB2 GLU A 151     -11.127   7.067   4.857  1.00  0.00           H  
ATOM   1835  HG3 GLU A 151     -13.303   6.220   3.835  1.00  0.00           H  
ATOM   1836  HG2 GLU A 151     -13.889   7.847   3.892  1.00  0.00           H  
ATOM   1837  N   ALA A 152      -8.933   8.034   2.909  1.00 13.06           N  
ANISOU 1837  N   ALA A 152     1678   1624   1660     -2   -350   -226
ATOM   1838  CA  ALA A 152      -7.741   8.842   2.690  1.00 15.20           C  
ANISOU 1838  CA  ALA A 152     1956   1869   1951   -105   -472   -224
ATOM   1839  C   ALA A 152      -7.515   9.088   1.209  1.00 14.22           C  
ANISOU 1839  C   ALA A 152     1722   1736   1944   -110   -435   -197
ATOM   1840  O   ALA A 152      -7.180  10.214   0.810  1.00 14.51           O  
ANISOU 1840  O   ALA A 152     1802   1714   2000   -179   -483   -205
ATOM   1841  CB  ALA A 152      -6.516   8.162   3.299  1.00 16.23           C  
ANISOU 1841  CB  ALA A 152     1998   2079   2091   -174   -592   -121
ATOM   1842  H   ALA A 152      -8.853   7.108   3.304  1.00  0.00           H  
ATOM   1843  HA  ALA A 152      -7.882   9.804   3.182  1.00  0.00           H  
ATOM   1844  HB1 ALA A 152      -5.634   8.779   3.126  1.00  0.00           H  
ATOM   1845  HB2 ALA A 152      -6.666   8.035   4.371  1.00  0.00           H  
ATOM   1846  HB3 ALA A 152      -6.373   7.186   2.835  1.00  0.00           H  
ATOM   1847  N   LEU A 153      -7.696   8.056   0.380  1.00 13.81           N  
ANISOU 1847  N   LEU A 153     1591   1715   1943    -48   -353   -164
ATOM   1848  CA  LEU A 153      -7.543   8.229  -1.062  1.00 13.83           C  
ANISOU 1848  CA  LEU A 153     1572   1694   1987    -40   -300   -145
ATOM   1849  C   LEU A 153      -8.593   9.175  -1.623  1.00 12.91           C  
ANISOU 1849  C   LEU A 153     1517   1530   1858    -45   -305   -187
ATOM   1850  O   LEU A 153      -8.290   9.985  -2.512  1.00 12.83           O  
ANISOU 1850  O   LEU A 153     1518   1490   1867    -71   -304   -165
ATOM   1851  CB  LEU A 153      -7.656   6.884  -1.766  1.00 13.92           C  
ANISOU 1851  CB  LEU A 153     1624   1686   1979     23   -220   -131
ATOM   1852  CG  LEU A 153      -6.524   5.906  -1.467  1.00 16.04           C  
ANISOU 1852  CG  LEU A 153     1839   1977   2280    105   -155    -47
ATOM   1853  CD1 LEU A 153      -6.819   4.550  -2.085  1.00 17.56           C  
ANISOU 1853  CD1 LEU A 153     2199   2062   2411    184    -62    -65
ATOM   1854  CD2 LEU A 153      -5.174   6.441  -1.949  1.00 15.84           C  
ANISOU 1854  CD2 LEU A 153     1671   2015   2332    134    -98     78
ATOM   1855  H   LEU A 153      -7.940   7.148   0.749  1.00  0.00           H  
ATOM   1856  HA  LEU A 153      -6.556   8.646  -1.261  1.00  0.00           H  
ATOM   1857  HB3 LEU A 153      -7.719   7.044  -2.842  1.00  0.00           H  
ATOM   1858  HB2 LEU A 153      -8.609   6.422  -1.510  1.00  0.00           H  
ATOM   1859  HG  LEU A 153      -6.468   5.777  -0.386  1.00  0.00           H  
ATOM   1860 HD11 LEU A 153      -6.002   3.863  -1.863  1.00  0.00           H  
ATOM   1861 HD12 LEU A 153      -7.747   4.156  -1.671  1.00  0.00           H  
ATOM   1862 HD13 LEU A 153      -6.920   4.657  -3.165  1.00  0.00           H  
ATOM   1863 HD21 LEU A 153      -4.392   5.717  -1.719  1.00  0.00           H  
ATOM   1864 HD22 LEU A 153      -5.211   6.605  -3.026  1.00  0.00           H  
ATOM   1865 HD23 LEU A 153      -4.956   7.383  -1.446  1.00  0.00           H  
ATOM   1866  N   GLU A 154      -9.838   9.074  -1.142  1.00 11.82           N  
ANISOU 1866  N   GLU A 154     1392   1397   1704     -6   -297   -202
ATOM   1867  CA  GLU A 154     -10.910   9.920  -1.646  1.00 13.22           C  
ANISOU 1867  CA  GLU A 154     1566   1553   1905     35   -289   -173
ATOM   1868  C   GLU A 154     -10.669  11.373  -1.281  1.00 13.64           C  
ANISOU 1868  C   GLU A 154     1722   1512   1948     72   -276   -209
ATOM   1869  O   GLU A 154     -10.895  12.269  -2.098  1.00 13.57           O  
ANISOU 1869  O   GLU A 154     1738   1447   1971     89   -281   -176
ATOM   1870  CB  GLU A 154     -12.264   9.445  -1.124  1.00 13.11           C  
ANISOU 1870  CB  GLU A 154     1464   1602   1916     89   -252    -99
ATOM   1871  CG  GLU A 154     -13.412  10.279  -1.655  1.00 14.61           C  
ANISOU 1871  CG  GLU A 154     1570   1807   2173    166   -238     12
ATOM   1872  CD  GLU A 154     -14.762   9.710  -1.300  1.00 22.51           C  
ANISOU 1872  CD  GLU A 154     2379   2923   3249    199   -207    181
ATOM   1873  OE1 GLU A 154     -14.918   9.203  -0.173  1.00 24.22           O  
ANISOU 1873  OE1 GLU A 154     2580   3177   3444    245   -108    187
ATOM   1874  OE2 GLU A 154     -15.673   9.775  -2.145  1.00 33.02           O1-
ANISOU 1874  OE2 GLU A 154     3559   4322   4665    162   -295    347
ATOM   1875  H   GLU A 154     -10.046   8.402  -0.417  1.00  0.00           H  
ATOM   1876  HA  GLU A 154     -10.920   9.842  -2.733  1.00  0.00           H  
ATOM   1877  HB3 GLU A 154     -12.265   9.479  -0.035  1.00  0.00           H  
ATOM   1878  HB2 GLU A 154     -12.414   8.402  -1.403  1.00  0.00           H  
ATOM   1879  HG3 GLU A 154     -13.328  10.363  -2.739  1.00  0.00           H  
ATOM   1880  HG2 GLU A 154     -13.333  11.294  -1.265  1.00  0.00           H  
ATOM   1881  N   LYS A 155     -10.212  11.631  -0.057  1.00 14.25           N  
ANISOU 1881  N   LYS A 155     1913   1544   1958     68   -279   -274
ATOM   1882  CA  LYS A 155      -9.891  12.999   0.328  1.00 15.39           C  
ANISOU 1882  CA  LYS A 155     2271   1529   2048     53   -305   -330
ATOM   1883  C   LYS A 155      -8.856  13.588  -0.616  1.00 13.87           C  
ANISOU 1883  C   LYS A 155     2054   1296   1922    -96   -404   -292
ATOM   1884  O   LYS A 155      -8.979  14.744  -1.059  1.00 14.82           O  
ANISOU 1884  O   LYS A 155     2300   1276   2054    -95   -407   -286
ATOM   1885  CB  LYS A 155      -9.334  12.997   1.746  1.00 16.22           C  
ANISOU 1885  CB  LYS A 155     2562   1584   2015     -8   -368   -404
ATOM   1886  CG  LYS A 155      -8.979  14.382   2.268  1.00 18.50           C  
ANISOU 1886  CG  LYS A 155     3165   1669   2193    -73   -426   -467
ATOM   1887  CD  LYS A 155      -8.713  14.387   3.772  1.00 22.12           C  
ANISOU 1887  CD  LYS A 155     3836   2105   2462   -112   -460   -508
ATOM   1888  CE  LYS A 155      -8.678  15.815   4.310  1.00 27.08           C  
ANISOU 1888  CE  LYS A 155     4801   2529   2957   -128   -464   -547
ATOM   1889  NZ  LYS A 155      -8.710  15.871   5.797  1.00 53.91           N1+
ANISOU 1889  NZ  LYS A 155     8499   5859   6124   -116   -465   -592
ATOM   1890  H   LYS A 155     -10.088  10.878   0.605  1.00  0.00           H  
ATOM   1891  HA  LYS A 155     -10.796  13.605   0.296  1.00  0.00           H  
ATOM   1892  HB3 LYS A 155      -8.452  12.358   1.787  1.00  0.00           H  
ATOM   1893  HB2 LYS A 155     -10.056  12.532   2.417  1.00  0.00           H  
ATOM   1894  HG3 LYS A 155      -9.790  15.074   2.041  1.00  0.00           H  
ATOM   1895  HG2 LYS A 155      -8.098  14.752   1.743  1.00  0.00           H  
ATOM   1896  HD3 LYS A 155      -7.759  13.900   3.973  1.00  0.00           H  
ATOM   1897  HD2 LYS A 155      -9.497  13.826   4.281  1.00  0.00           H  
ATOM   1898  HE3 LYS A 155      -9.523  16.374   3.908  1.00  0.00           H  
ATOM   1899  HE2 LYS A 155      -7.781  16.317   3.948  1.00  0.00           H  
ATOM   1900  HZ1 LYS A 155      -9.255  15.098   6.152  1.00  0.00           H  
ATOM   1901  HZ2 LYS A 155      -7.768  15.812   6.157  1.00  0.00           H  
ATOM   1902  HZ3 LYS A 155      -9.129  16.741   6.093  1.00  0.00           H  
ATOM   1903  N   LEU A 156      -7.820  12.802  -0.918  1.00 13.51           N  
ANISOU 1903  N   LEU A 156     1843   1366   1924   -202   -457   -232
ATOM   1904  CA  LEU A 156      -6.776  13.244  -1.834  1.00 14.46           C  
ANISOU 1904  CA  LEU A 156     1877   1493   2122   -322   -496   -132
ATOM   1905  C   LEU A 156      -7.332  13.443  -3.238  1.00 14.02           C  
ANISOU 1905  C   LEU A 156     1805   1434   2089   -247   -405    -94
ATOM   1906  O   LEU A 156      -7.058  14.458  -3.891  1.00 15.10           O  
ANISOU 1906  O   LEU A 156     1992   1489   2255   -312   -421    -34
ATOM   1907  CB  LEU A 156      -5.647  12.212  -1.827  1.00 16.37           C  
ANISOU 1907  CB  LEU A 156     1911   1886   2423   -360   -495    -25
ATOM   1908  CG  LEU A 156      -4.497  12.432  -2.810  1.00 21.13           C  
ANISOU 1908  CG  LEU A 156     2345   2556   3129   -429   -453    154
ATOM   1909  CD1 LEU A 156      -3.723  13.712  -2.481  1.00 25.17           C  
ANISOU 1909  CD1 LEU A 156     2882   3001   3681   -644   -607    240
ATOM   1910  CD2 LEU A 156      -3.572  11.214  -2.820  1.00 22.63           C  
ANISOU 1910  CD2 LEU A 156     2316   2900   3383   -348   -362    291
ATOM   1911  H   LEU A 156      -7.749  11.881  -0.509  1.00  0.00           H  
ATOM   1912  HA  LEU A 156      -6.380  14.195  -1.478  1.00  0.00           H  
ATOM   1913  HB3 LEU A 156      -6.068  11.219  -1.985  1.00  0.00           H  
ATOM   1914  HB2 LEU A 156      -5.244  12.128  -0.818  1.00  0.00           H  
ATOM   1915  HG  LEU A 156      -4.922  12.541  -3.808  1.00  0.00           H  
ATOM   1916 HD11 LEU A 156      -2.912  13.841  -3.197  1.00  0.00           H  
ATOM   1917 HD12 LEU A 156      -4.395  14.568  -2.536  1.00  0.00           H  
ATOM   1918 HD13 LEU A 156      -3.310  13.639  -1.475  1.00  0.00           H  
ATOM   1919 HD21 LEU A 156      -2.757  11.382  -3.524  1.00  0.00           H  
ATOM   1920 HD22 LEU A 156      -3.163  11.059  -1.821  1.00  0.00           H  
ATOM   1921 HD23 LEU A 156      -4.136  10.331  -3.122  1.00  0.00           H  
ATOM   1922  N   PHE A 157      -8.118  12.484  -3.709  1.00 12.63           N  
ANISOU 1922  N   PHE A 157     1586   1331   1883   -142   -339   -111
ATOM   1923  CA  PHE A 157      -8.721  12.579  -5.029  1.00 13.32           C  
ANISOU 1923  CA  PHE A 157     1701   1417   1942   -108   -314    -65
ATOM   1924  C   PHE A 157      -9.527  13.864  -5.172  1.00 12.43           C  
ANISOU 1924  C   PHE A 157     1663   1206   1856    -68   -344    -39
ATOM   1925  O   PHE A 157      -9.386  14.602  -6.159  1.00 13.33           O  
ANISOU 1925  O   PHE A 157     1825   1273   1968    -93   -349     37
ATOM   1926  CB  PHE A 157      -9.624  11.363  -5.231  1.00 12.75           C  
ANISOU 1926  CB  PHE A 157     1619   1407   1819    -69   -323    -84
ATOM   1927  CG  PHE A 157     -10.461  11.439  -6.467  1.00 12.67           C  
ANISOU 1927  CG  PHE A 157     1667   1397   1749    -83   -381    -21
ATOM   1928  CD1 PHE A 157      -9.879  11.244  -7.708  1.00 15.79           C  
ANISOU 1928  CD1 PHE A 157     2188   1778   2033   -114   -348      6
ATOM   1929  CD2 PHE A 157     -11.819  11.680  -6.393  1.00 16.03           C  
ANISOU 1929  CD2 PHE A 157     2022   1848   2219    -58   -466     49
ATOM   1930  CE1 PHE A 157     -10.638  11.301  -8.858  1.00 15.61           C  
ANISOU 1930  CE1 PHE A 157     2280   1749   1902   -159   -448     69
ATOM   1931  CE2 PHE A 157     -12.588  11.720  -7.538  1.00 17.41           C  
ANISOU 1931  CE2 PHE A 157     2228   2047   2340   -111   -587    157
ATOM   1932  CZ  PHE A 157     -11.988  11.540  -8.768  1.00 15.97           C  
ANISOU 1932  CZ  PHE A 157     2232   1831   2005   -181   -602    150
ATOM   1933  H   PHE A 157      -8.309  11.666  -3.148  1.00  0.00           H  
ATOM   1934  HA  PHE A 157      -7.933  12.567  -5.782  1.00  0.00           H  
ATOM   1935  HB3 PHE A 157     -10.272  11.245  -4.362  1.00  0.00           H  
ATOM   1936  HB2 PHE A 157      -9.014  10.460  -5.262  1.00  0.00           H  
ATOM   1937  HD1 PHE A 157      -8.820  11.045  -7.783  1.00  0.00           H  
ATOM   1938  HD2 PHE A 157     -12.288  11.839  -5.433  1.00  0.00           H  
ATOM   1939  HE1 PHE A 157     -10.171  11.158  -9.821  1.00  0.00           H  
ATOM   1940  HE2 PHE A 157     -13.652  11.891  -7.468  1.00  0.00           H  
ATOM   1941  HZ  PHE A 157     -12.589  11.588  -9.664  1.00  0.00           H  
ATOM   1942  N   LEU A 158     -10.376  14.158  -4.187  1.00 12.79           N  
ANISOU 1942  N   LEU A 158     1738   1206   1918     28   -333    -79
ATOM   1943  CA  LEU A 158     -11.222  15.337  -4.286  1.00 14.14           C  
ANISOU 1943  CA  LEU A 158     1991   1259   2121    149   -305    -26
ATOM   1944  C   LEU A 158     -10.389  16.602  -4.284  1.00 13.41           C  
ANISOU 1944  C   LEU A 158     2091    976   2028     73   -329    -44
ATOM   1945  O   LEU A 158     -10.708  17.563  -4.992  1.00 15.65           O  
ANISOU 1945  O   LEU A 158     2453   1150   2342    123   -324     40
ATOM   1946  CB  LEU A 158     -12.223  15.362  -3.134  1.00 16.05           C  
ANISOU 1946  CB  LEU A 158     2248   1485   2365    328   -207    -42
ATOM   1947  CG  LEU A 158     -13.316  14.304  -3.247  1.00 18.66           C  
ANISOU 1947  CG  LEU A 158     2342   2004   2744    383   -198     63
ATOM   1948  CD1 LEU A 158     -14.137  14.253  -1.972  1.00 19.46           C  
ANISOU 1948  CD1 LEU A 158     2428   2117   2847    567    -43     82
ATOM   1949  CD2 LEU A 158     -14.201  14.567  -4.457  1.00 23.58           C  
ANISOU 1949  CD2 LEU A 158     2831   2689   3440    414   -269    248
ATOM   1950  H   LEU A 158     -10.431  13.562  -3.373  1.00  0.00           H  
ATOM   1951  HA  LEU A 158     -11.775  15.288  -5.224  1.00  0.00           H  
ATOM   1952  HB3 LEU A 158     -12.680  16.350  -3.074  1.00  0.00           H  
ATOM   1953  HB2 LEU A 158     -11.692  15.234  -2.191  1.00  0.00           H  
ATOM   1954  HG  LEU A 158     -12.837  13.334  -3.381  1.00  0.00           H  
ATOM   1955 HD11 LEU A 158     -14.913  13.493  -2.069  1.00  0.00           H  
ATOM   1956 HD12 LEU A 158     -13.489  14.005  -1.132  1.00  0.00           H  
ATOM   1957 HD13 LEU A 158     -14.600  15.224  -1.798  1.00  0.00           H  
ATOM   1958 HD21 LEU A 158     -14.973  13.800  -4.517  1.00  0.00           H  
ATOM   1959 HD22 LEU A 158     -14.670  15.546  -4.359  1.00  0.00           H  
ATOM   1960 HD23 LEU A 158     -13.595  14.544  -5.363  1.00  0.00           H  
ATOM   1961  N   GLN A 159      -9.312  16.625  -3.502  1.00 15.01           N  
ANISOU 1961  N   GLN A 159     2372   1130   2201    -77   -386   -120
ATOM   1962  CA  GLN A 159      -8.459  17.804  -3.502  1.00 18.30           C  
ANISOU 1962  CA  GLN A 159     2974   1353   2625   -237   -470   -103
ATOM   1963  C   GLN A 159      -7.816  17.997  -4.871  1.00 16.47           C  
ANISOU 1963  C   GLN A 159     2615   1182   2461   -347   -479     44
ATOM   1964  O   GLN A 159      -7.780  19.117  -5.396  1.00 18.91           O  
ANISOU 1964  O   GLN A 159     3066   1322   2795   -389   -498    116
ATOM   1965  CB  GLN A 159      -7.438  17.691  -2.362  1.00 20.33           C  
ANISOU 1965  CB  GLN A 159     3258   1647   2818   -407   -562   -153
ATOM   1966  CG  GLN A 159      -6.890  19.014  -1.875  1.00 44.87           C  
ANISOU 1966  CG  GLN A 159     6590   4596   5862   -533   -638   -154
ATOM   1967  CD  GLN A 159      -5.886  19.589  -2.836  1.00 59.71           C  
ANISOU 1967  CD  GLN A 159     8366   6485   7838   -726   -711     -2
ATOM   1968  OE1 GLN A 159      -5.114  18.848  -3.448  1.00 39.98           O  
ANISOU 1968  OE1 GLN A 159     5592   4166   5432   -815   -719    121
ATOM   1969  NE2 GLN A 159      -5.907  20.910  -3.006  1.00 29.41           N  
ANISOU 1969  NE2 GLN A 159     4747   2449   3979   -772   -736     12
ATOM   1970  H   GLN A 159      -9.095  15.830  -2.918  1.00  0.00           H  
ATOM   1971  HA  GLN A 159      -9.088  18.672  -3.303  1.00  0.00           H  
ATOM   1972  HB3 GLN A 159      -6.613  17.053  -2.678  1.00  0.00           H  
ATOM   1973  HB2 GLN A 159      -7.889  17.157  -1.525  1.00  0.00           H  
ATOM   1974  HG3 GLN A 159      -6.421  18.876  -0.901  1.00  0.00           H  
ATOM   1975  HG2 GLN A 159      -7.710  19.719  -1.742  1.00  0.00           H  
ATOM   1976 HE22 GLN A 159      -5.254  21.348  -3.640  1.00  0.00           H  
ATOM   1977 HE21 GLN A 159      -6.576  21.474  -2.501  1.00  0.00           H  
ATOM   1978  N   LYS A 160      -7.375  16.908  -5.498  1.00 16.12           N  
ANISOU 1978  N   LYS A 160     2346   1356   2424   -363   -433     99
ATOM   1979  CA  LYS A 160      -6.704  17.015  -6.785  1.00 17.32           C  
ANISOU 1979  CA  LYS A 160     2416   1573   2593   -429   -378    250
ATOM   1980  C   LYS A 160      -7.662  17.447  -7.879  1.00 15.67           C  
ANISOU 1980  C   LYS A 160     2299   1323   2333   -319   -348    301
ATOM   1981  O   LYS A 160      -7.273  18.203  -8.776  1.00 19.04           O  
ANISOU 1981  O   LYS A 160     2775   1697   2764   -384   -328    435
ATOM   1982  CB  LYS A 160      -6.045  15.688  -7.159  1.00 20.22           C  
ANISOU 1982  CB  LYS A 160     2606   2142   2936   -400   -274    288
ATOM   1983  CG  LYS A 160      -5.036  15.170  -6.163  1.00 24.72           C  
ANISOU 1983  CG  LYS A 160     3021   2792   3581   -486   -308    308
ATOM   1984  CD  LYS A 160      -4.049  16.234  -5.793  1.00 40.15           C  
ANISOU 1984  CD  LYS A 160     4938   4675   5641   -720   -432    438
ATOM   1985  CE  LYS A 160      -2.638  15.682  -5.830  1.00 50.91           C  
ANISOU 1985  CE  LYS A 160     5997   6227   7119   -804   -385    660
ATOM   1986  NZ  LYS A 160      -1.826  16.292  -6.919  1.00 42.62           N1+
ANISOU 1986  NZ  LYS A 160     4832   5228   6133   -868   -274    897
ATOM   1987  H   LYS A 160      -7.505  15.997  -5.081  1.00  0.00           H  
ATOM   1988  HA  LYS A 160      -5.923  17.770  -6.699  1.00  0.00           H  
ATOM   1989  HB3 LYS A 160      -5.571  15.784  -8.136  1.00  0.00           H  
ATOM   1990  HB2 LYS A 160      -6.816  14.934  -7.316  1.00  0.00           H  
ATOM   1991  HG3 LYS A 160      -4.508  14.318  -6.591  1.00  0.00           H  
ATOM   1992  HG2 LYS A 160      -5.554  14.828  -5.267  1.00  0.00           H  
ATOM   1993  HD3 LYS A 160      -4.269  16.601  -4.790  1.00  0.00           H  
ATOM   1994  HD2 LYS A 160      -4.132  17.065  -6.493  1.00  0.00           H  
ATOM   1995  HE3 LYS A 160      -2.675  14.601  -5.967  1.00  0.00           H  
ATOM   1996  HE2 LYS A 160      -2.153  15.863  -4.871  1.00  0.00           H  
ATOM   1997  HZ1 LYS A 160      -1.769  17.291  -6.778  1.00  0.00           H  
ATOM   1998  HZ2 LYS A 160      -0.896  15.897  -6.908  1.00  0.00           H  
ATOM   1999  HZ3 LYS A 160      -2.261  16.102  -7.811  1.00  0.00           H  
ATOM   2000  N   ILE A 161      -8.909  16.977  -7.844  1.00 13.79           N  
ANISOU 2000  N   ILE A 161     2060   1124   2053   -169   -360    243
ATOM   2001  CA  ILE A 161      -9.815  17.334  -8.926  1.00 16.70           C  
ANISOU 2001  CA  ILE A 161     2474   1491   2379    -92   -389    352
ATOM   2002  C   ILE A 161     -10.303  18.763  -8.811  1.00 16.31           C  
ANISOU 2002  C   ILE A 161     2547   1245   2406    -15   -406    421
ATOM   2003  O   ILE A 161     -10.847  19.287  -9.782  1.00 17.73           O  
ANISOU 2003  O   ILE A 161     2764   1406   2568     38   -439    565
ATOM   2004  CB  ILE A 161     -10.908  16.297  -9.236  1.00 22.65           C  
ANISOU 2004  CB  ILE A 161     3150   2385   3070    -27   -452    355
ATOM   2005  CG1 ILE A 161     -11.931  16.270  -8.119  1.00 18.85           C  
ANISOU 2005  CG1 ILE A 161     2573   1902   2686    100   -458    326
ATOM   2006  CG2 ILE A 161     -10.302  14.925  -9.499  1.00 24.42           C  
ANISOU 2006  CG2 ILE A 161     3373   2722   3182   -102   -419    279
ATOM   2007  CD1 ILE A 161     -13.106  15.372  -8.433  1.00 22.76           C  
ANISOU 2007  CD1 ILE A 161     2932   2546   3168    112   -561    411
ATOM   2008  H   ILE A 161      -9.205  16.388  -7.079  1.00  0.00           H  
ATOM   2009  HA  ILE A 161      -9.185  17.335  -9.815  1.00  0.00           H  
ATOM   2010  HB  ILE A 161     -11.418  16.614 -10.146  1.00  0.00           H  
ATOM   2011 HG13 ILE A 161     -12.289  17.282  -7.931  1.00  0.00           H  
ATOM   2012 HG12 ILE A 161     -11.454  15.934  -7.199  1.00  0.00           H  
ATOM   2013 HG21 ILE A 161     -11.097  14.211  -9.715  1.00  0.00           H  
ATOM   2014 HG22 ILE A 161      -9.625  14.984 -10.351  1.00  0.00           H  
ATOM   2015 HG23 ILE A 161      -9.749  14.597  -8.619  1.00  0.00           H  
ATOM   2016 HD11 ILE A 161     -13.809  15.389  -7.600  1.00  0.00           H  
ATOM   2017 HD12 ILE A 161     -13.604  15.726  -9.336  1.00  0.00           H  
ATOM   2018 HD13 ILE A 161     -12.753  14.353  -8.590  1.00  0.00           H  
ATOM   2019  N   ASN A 162     -10.074  19.433  -7.677  1.00 16.10           N  
ANISOU 2019  N   ASN A 162     2640   1041   2437    -11   -389    332
ATOM   2020  CA  ASN A 162     -10.311  20.870  -7.612  1.00 18.96           C  
ANISOU 2020  CA  ASN A 162     3233   1129   2842     54   -382    387
ATOM   2021  C   ASN A 162      -9.383  21.648  -8.530  1.00 19.48           C  
ANISOU 2021  C   ASN A 162     3364   1125   2911   -132   -408    505
ATOM   2022  O   ASN A 162      -9.682  22.801  -8.843  1.00 21.59           O  
ANISOU 2022  O   ASN A 162     3766   1239   3198    -68   -375    576
ATOM   2023  CB  ASN A 162     -10.141  21.368  -6.178  1.00 20.66           C  
ANISOU 2023  CB  ASN A 162     3628   1191   3032     59   -340    222
ATOM   2024  CG  ASN A 162     -11.367  21.128  -5.337  1.00 22.37           C  
ANISOU 2024  CG  ASN A 162     3842   1414   3243    337   -226    169
ATOM   2025  OD1 ASN A 162     -12.417  20.750  -5.850  1.00 25.78           O  
ANISOU 2025  OD1 ASN A 162     4106   1957   3734    534   -192    296
ATOM   2026  ND2 ASN A 162     -11.240  21.342  -4.032  1.00 36.19           N  
ANISOU 2026  ND2 ASN A 162     5755   3084   4912    341   -175     17
ATOM   2027  H   ASN A 162      -9.735  18.944  -6.861  1.00  0.00           H  
ATOM   2028  HA  ASN A 162     -11.338  21.062  -7.921  1.00  0.00           H  
ATOM   2029  HB3 ASN A 162      -9.912  22.434  -6.189  1.00  0.00           H  
ATOM   2030  HB2 ASN A 162      -9.285  20.871  -5.721  1.00  0.00           H  
ATOM   2031 HD22 ASN A 162     -12.028  21.198  -3.418  1.00  0.00           H  
ATOM   2032 HD21 ASN A 162     -10.355  21.649  -3.654  1.00  0.00           H  
ATOM   2033  N   GLU A 163      -8.266  21.056  -8.949  1.00 20.70           N  
ANISOU 2033  N   GLU A 163     3393   1415   3056   -338   -425    550
ATOM   2034  CA  GLU A 163      -7.366  21.679  -9.909  1.00 23.93           C  
ANISOU 2034  CA  GLU A 163     3800   1821   3470   -498   -399    716
ATOM   2035  C   GLU A 163      -7.535  21.152 -11.328  1.00 20.48           C  
ANISOU 2035  C   GLU A 163     3300   1550   2932   -444   -335    860
ATOM   2036  O   GLU A 163      -6.687  21.428 -12.182  1.00 25.54           O  
ANISOU 2036  O   GLU A 163     3927   2225   3551   -564   -263   1030
ATOM   2037  CB  GLU A 163      -5.887  21.641  -9.488  1.00 29.78           C  
ANISOU 2037  CB  GLU A 163     4413   2631   4269   -740   -409    745
ATOM   2038  CG  GLU A 163      -5.488  22.246  -8.125  1.00 41.92           C  
ANISOU 2038  CG  GLU A 163     6047   4047   5833   -851   -520    609
ATOM   2039  CD  GLU A 163      -6.270  21.732  -6.944  1.00 65.41           C  
ANISOU 2039  CD  GLU A 163     9106   6992   8756   -710   -546    402
ATOM   2040  OE1 GLU A 163      -6.094  20.541  -6.625  1.00 49.28           O  
ANISOU 2040  OE1 GLU A 163     6890   5119   6714   -707   -544    364
ATOM   2041  OE2 GLU A 163      -7.030  22.511  -6.326  1.00 51.64           O1-
ANISOU 2041  OE2 GLU A 163     7598   5056   6967   -588   -538    296
ATOM   2042  H   GLU A 163      -8.017  20.142  -8.599  1.00  0.00           H  
ATOM   2043  HA  GLU A 163      -7.643  22.733  -9.943  1.00  0.00           H  
ATOM   2044  HB3 GLU A 163      -5.282  22.098 -10.271  1.00  0.00           H  
ATOM   2045  HB2 GLU A 163      -5.528  20.613  -9.540  1.00  0.00           H  
ATOM   2046  HG3 GLU A 163      -5.578  23.331  -8.172  1.00  0.00           H  
ATOM   2047  HG2 GLU A 163      -4.425  22.079  -7.954  1.00  0.00           H  
ATOM   2048  N   LEU A 164      -8.611  20.425 -11.605  1.00 22.24           N  
ANISOU 2048  N   LEU A 164     3493   1891   3066   -274   -357    805
ATOM   2049  CA  LEU A 164      -8.887  20.009 -12.970  1.00 22.82           C  
ANISOU 2049  CA  LEU A 164     3604   2098   2971   -245   -346    918
ATOM   2050  C   LEU A 164      -8.910  21.240 -13.874  1.00 25.27           C  
ANISOU 2050  C   LEU A 164     4056   2277   3270   -264   -360   1125
ATOM   2051  O   LEU A 164      -9.600  22.222 -13.558  1.00 28.44           O  
ANISOU 2051  O   LEU A 164     4504   2526   3777   -166   -410   1142
ATOM   2052  CB  LEU A 164     -10.256  19.337 -13.018  1.00 24.77           C  
ANISOU 2052  CB  LEU A 164     3814   2439   3159   -122   -472    878
ATOM   2053  CG  LEU A 164     -10.489  18.391 -14.192  1.00 45.33           C  
ANISOU 2053  CG  LEU A 164     6509   5193   5520   -159   -522    917
ATOM   2054  CD1 LEU A 164      -9.549  17.195 -14.087  1.00 26.06           C  
ANISOU 2054  CD1 LEU A 164     4082   2842   2977   -206   -378    779
ATOM   2055  CD2 LEU A 164     -11.941  17.957 -14.254  1.00 33.08           C  
ANISOU 2055  CD2 LEU A 164     4896   3722   3951   -115   -738    960
ATOM   2056  H   LEU A 164      -9.244  20.158 -10.865  1.00  0.00           H  
ATOM   2057  HA  LEU A 164      -8.119  19.313 -13.309  1.00  0.00           H  
ATOM   2058  HB3 LEU A 164     -11.033  20.102 -13.012  1.00  0.00           H  
ATOM   2059  HB2 LEU A 164     -10.427  18.801 -12.084  1.00  0.00           H  
ATOM   2060  HG  LEU A 164     -10.255  18.927 -15.112  1.00  0.00           H  
ATOM   2061 HD11 LEU A 164      -9.720  16.523 -14.928  1.00  0.00           H  
ATOM   2062 HD12 LEU A 164      -8.516  17.542 -14.104  1.00  0.00           H  
ATOM   2063 HD13 LEU A 164      -9.738  16.664 -13.154  1.00  0.00           H  
ATOM   2064 HD21 LEU A 164     -12.084  17.283 -15.099  1.00  0.00           H  
ATOM   2065 HD22 LEU A 164     -12.207  17.443 -13.331  1.00  0.00           H  
ATOM   2066 HD23 LEU A 164     -12.578  18.833 -14.377  1.00  0.00           H  
ATOM   2067  N   PRO A 165      -8.164  21.249 -14.973  1.00 25.16           N  
ANISOU 2067  N   PRO A 165     4105   2334   3122   -346   -257   1266
ATOM   2068  CA  PRO A 165      -8.166  22.425 -15.846  1.00 34.50           C  
ANISOU 2068  CA  PRO A 165     5384   3433   4291   -341   -231   1424
ATOM   2069  C   PRO A 165      -9.511  22.584 -16.539  1.00 25.59           C  
ANISOU 2069  C   PRO A 165     4323   2335   3065   -197   -368   1481
ATOM   2070  O   PRO A 165     -10.285  21.633 -16.685  1.00 29.03           O  
ANISOU 2070  O   PRO A 165     4736   2908   3386   -149   -480   1424
ATOM   2071  CB  PRO A 165      -7.063  22.115 -16.862  1.00 30.89           C  
ANISOU 2071  CB  PRO A 165     4958   3099   3679   -423    -37   1559
ATOM   2072  CG  PRO A 165      -7.006  20.627 -16.892  1.00 33.31           C  
ANISOU 2072  CG  PRO A 165     5274   3569   3812   -389     13   1462
ATOM   2073  CD  PRO A 165      -7.283  20.186 -15.481  1.00 31.39           C  
ANISOU 2073  CD  PRO A 165     4869   3304   3756   -380    -88   1257
ATOM   2074  HA  PRO A 165      -7.921  23.322 -15.278  1.00  0.00           H  
ATOM   2075  HB3 PRO A 165      -6.114  22.505 -16.494  1.00  0.00           H  
ATOM   2076  HB2 PRO A 165      -7.362  22.484 -17.843  1.00  0.00           H  
ATOM   2077  HG3 PRO A 165      -6.004  20.309 -17.180  1.00  0.00           H  
ATOM   2078  HG2 PRO A 165      -7.788  20.248 -17.550  1.00  0.00           H  
ATOM   2079  HD2 PRO A 165      -7.831  19.244 -15.500  1.00  0.00           H  
ATOM   2080  HD3 PRO A 165      -6.352  20.189 -14.914  1.00  0.00           H  
ATOM   2081  N   THR A 166      -9.789  23.817 -16.958  1.00 43.77           N  
ANISOU 2081  N   THR A 166     6698   4510   5425   -145   -373   1614
ATOM   2082  CA  THR A 166     -11.019  24.082 -17.691  1.00 30.44           C  
ANISOU 2082  CA  THR A 166     5034   2870   3662     -5   -502   1730
ATOM   2083  C   THR A 166     -11.014  23.298 -18.995  1.00 44.30           C  
ANISOU 2083  C   THR A 166     6877   4824   5131    -68   -543   1791
ATOM   2084  O   THR A 166      -9.984  23.176 -19.662  1.00 38.20           O  
ANISOU 2084  O   THR A 166     6209   4086   4219   -158   -391   1836
ATOM   2085  CB  THR A 166     -11.150  25.575 -17.990  1.00 42.95           C  
ANISOU 2085  CB  THR A 166     6719   4262   5340     72   -460   1887
ATOM   2086  OG1 THR A 166     -10.850  26.327 -16.809  1.00 55.35           O  
ANISOU 2086  OG1 THR A 166     8308   5597   7126     86   -382   1799
ATOM   2087  CG2 THR A 166     -12.570  25.897 -18.437  1.00 42.02           C  
ANISOU 2087  CG2 THR A 166     6579   4186   5202    268   -596   2019
ATOM   2088  H   THR A 166      -9.146  24.572 -16.768  1.00  0.00           H  
ATOM   2089  HA  THR A 166     -11.869  23.764 -17.087  1.00  0.00           H  
ATOM   2090  HB  THR A 166     -10.451  25.848 -18.780  1.00  0.00           H  
ATOM   2091  HG1 THR A 166     -10.932  27.265 -16.997  1.00  0.00           H  
ATOM   2092 HG21 THR A 166     -12.652  26.963 -18.647  1.00  0.00           H  
ATOM   2093 HG22 THR A 166     -12.805  25.330 -19.338  1.00  0.00           H  
ATOM   2094 HG23 THR A 166     -13.270  25.628 -17.646  1.00  0.00           H  
ATOM   2095  N   GLU A 167     -12.173  22.758 -19.351  1.00 51.51           N  
ANISOU 2095  N   GLU A 167     7751   5869   5953    -20   -740   1801
ATOM   2096  CA  GLU A 167     -12.305  21.952 -20.557  1.00 57.24           C  
ANISOU 2096  CA  GLU A 167     8627   6752   6372   -107   -828   1815
ATOM   2097  C   GLU A 167     -12.181  22.773 -21.841  1.00 38.85           C  
ANISOU 2097  C   GLU A 167     6464   4412   3885    -99   -806   2012
ATOM   2098  O   GLU A 167     -12.863  23.785 -22.020  1.00 55.85           O  
ANISOU 2098  O   GLU A 167     8572   6503   6147     -2   -889   2175
ATOM   2099  CB  GLU A 167     -13.625  21.182 -20.524  1.00 54.80           C  
ANISOU 2099  CB  GLU A 167     8208   6569   6044   -126  -1093   1783
ATOM   2100  CG  GLU A 167     -13.956  20.451 -21.804  1.00 60.62           C  
ANISOU 2100  CG  GLU A 167     9152   7417   6464   -257  -1253   1792
ATOM   2101  CD  GLU A 167     -15.317  19.792 -21.748  1.00 74.06           C  
ANISOU 2101  CD  GLU A 167    10705   9225   8210   -341  -1552   1805
ATOM   2102  OE1 GLU A 167     -16.298  20.474 -21.378  1.00 76.14           O  
ANISOU 2102  OE1 GLU A 167    10705   9518   8707   -238  -1660   1966
ATOM   2103  OE2 GLU A 167     -15.404  18.592 -22.081  1.00 72.26           O1-
ANISOU 2103  OE2 GLU A 167    10632   9032   7790   -509  -1660   1669
ATOM   2104  H   GLU A 167     -12.994  22.901 -18.780  1.00  0.00           H  
ATOM   2105  HA  GLU A 167     -11.497  21.221 -20.554  1.00  0.00           H  
ATOM   2106  HB3 GLU A 167     -14.437  21.867 -20.279  1.00  0.00           H  
ATOM   2107  HB2 GLU A 167     -13.608  20.472 -19.697  1.00  0.00           H  
ATOM   2108  HG3 GLU A 167     -13.195  19.695 -21.997  1.00  0.00           H  
ATOM   2109  HG2 GLU A 167     -13.926  21.151 -22.639  1.00  0.00           H  
ATOM   2110  N   NMA A 167A    -11.286  22.364 -22.809  1.00  0.00           N  
ATOM   2111  CA  NMA A 167A    -11.148  23.126 -24.041  1.00  0.00           C  
ATOM   2112  H   NMA A 167A    -10.728  21.536 -22.662  1.00  0.00           H  
ATOM   2113 1HA  NMA A 167A    -11.844  23.994 -24.006  1.00  0.00           H  
ATOM   2114 2HA  NMA A 167A    -10.100  23.489 -24.143  1.00  0.00           H  
ATOM   2115 3HA  NMA A 167A    -11.395  22.480 -24.913  1.00  0.00           H  
CONECT    1    4    5    6
CONECT    4    1
CONECT    5    1
CONECT    6    1
ENDMDL
END   
