# Supplementary material for: Untargeted Diversity-Oriented Synthesis for the Discovery of New Antitumor Agents: An Integrated Approach of Inverse Virtual Screening, Bioinformatics, and Omics for Target Deconvolution
Source: J Med Chem. 2025 Jul 24;68(15):16483–517. doi: 10.1021/acs.jmedchem.5c01344 (PMC12362587; doi:10.1021/acs.jmedchem.5c01344)
Supplement: Supplementary file 2 [file jm5c01344_si_002.zip › FigureS61_panelA/31_TRPA1_6x2j.pdb]

TITLE     31
REMARK   4      COMPLIES WITH FORMAT V. 3.0, 1-DEC-2006
REMARK 888
REMARK 888 WRITTEN BY MAESTRO (A PRODUCT OF SCHRODINGER, LLC)
HETATM    1  C1  UNK   900     182.046 149.200 188.065  1.00  0.00           C  
HETATM    2  C2  UNK   900     182.242 148.377 189.364  1.00  0.00           C  
HETATM    3  N1  UNK   900     180.988 148.485 190.153  1.00  0.00           N  
HETATM    4  C3  UNK   900     179.781 147.936 189.825  1.00  0.00           C  
HETATM    5  C4  UNK   900     179.738 147.131 188.546  1.00  0.00           C  
HETATM    6  C5  UNK   900     180.328 147.543 187.321  1.00  0.00           C  
HETATM    7  N2  UNK   900     181.049 148.771 187.222  1.00  0.00           N  
HETATM    8  O1  UNK   900     182.757 150.192 187.885  1.00  0.00           O  
HETATM    9  C6  UNK   900     182.793 146.935 189.210  1.00  0.00           C  
HETATM   10  C7  UNK   900     184.324 146.826 189.381  1.00  0.00           C  
HETATM   11  C8  UNK   900     184.759 145.350 189.391  1.00  0.00           C  
HETATM   12  C9  UNK   900     185.118 147.660 188.354  1.00  0.00           C  
HETATM   13  C10 UNK   900     180.778 149.680 186.078  1.00  0.00           C  
HETATM   14  C11 UNK   900     181.482 149.393 184.750  1.00  0.00           C  
HETATM   15  C12 UNK   900     181.057 149.222 191.433  1.00  0.00           C  
HETATM   16  C13 UNK   900     181.338 148.329 192.633  1.00  0.00           C  
HETATM   17  O2  UNK   900     178.753 148.049 190.496  1.00  0.00           O  
HETATM   18  C14 UNK   900     179.002 145.935 188.626  1.00  0.00           C  
HETATM   19  C15 UNK   900     178.825 145.137 187.503  1.00  0.00           C  
HETATM   20  C16 UNK   900     179.371 145.533 186.290  1.00  0.00           C  
HETATM   21  C17 UNK   900     180.105 146.711 186.212  1.00  0.00           C  
HETATM   22  C18 UNK   900     180.279 147.933 193.452  1.00  0.00           C  
HETATM   23  C19 UNK   900     180.519 147.137 194.565  1.00  0.00           C  
HETATM   24  C20 UNK   900     181.823 146.733 194.873  1.00  0.00           C  
HETATM   25  C21 UNK   900     182.883 147.143 194.056  1.00  0.00           C  
HETATM   26  C22 UNK   900     182.644 147.946 192.943  1.00  0.00           C  
HETATM   27  C23 UNK   900     180.745 148.914 183.666  1.00  0.00           C  
HETATM   28  C24 UNK   900     181.342 148.717 182.428  1.00  0.00           C  
HETATM   29  C25 UNK   900     182.695 149.019 182.249  1.00  0.00           C  
HETATM   30  C26 UNK   900     183.435 149.520 183.329  1.00  0.00           C  
HETATM   31  C27 UNK   900     182.829 149.714 184.569  1.00  0.00           C  
HETATM   32  C28 UNK   900     182.059 145.859 196.103  1.00  0.00           C  
HETATM   33  F1  UNK   900     183.344 145.533 196.250  1.00  0.00           F  
HETATM   34  F2  UNK   900     181.665 146.514 197.197  1.00  0.00           F  
HETATM   35  F3  UNK   900     181.347 144.734 195.999  1.00  0.00           F  
HETATM   36  C29 UNK   900     183.366 148.790 180.896  1.00  0.00           C  
HETATM   37  F4  UNK   900     183.496 149.960 180.267  1.00  0.00           F  
HETATM   38  F5  UNK   900     184.577 148.253 181.057  1.00  0.00           F  
HETATM   39  F6  UNK   900     182.655 147.974 180.110  1.00  0.00           F  
HETATM   40  H1  UNK   900     183.001 148.923 189.923  1.00  0.00           H  
HETATM   41  H2  UNK   900     182.333 146.326 189.984  1.00  0.00           H  
HETATM   42  H3  UNK   900     182.507 146.481 188.261  1.00  0.00           H  
HETATM   43  H4  UNK   900     184.564 147.226 190.365  1.00  0.00           H  
HETATM   44  H5  UNK   900     185.303 145.133 190.309  1.00  0.00           H  
HETATM   45  H6  UNK   900     185.407 145.090 188.553  1.00  0.00           H  
HETATM   46  H7  UNK   900     183.910 144.663 189.354  1.00  0.00           H  
HETATM   47  H8  UNK   900     185.989 147.132 187.965  1.00  0.00           H  
HETATM   48  H9  UNK   900     185.483 148.581 188.805  1.00  0.00           H  
HETATM   49  H10 UNK   900     184.508 147.940 187.495  1.00  0.00           H  
HETATM   50  H11 UNK   900     179.703 149.678 185.911  1.00  0.00           H  
HETATM   51  H12 UNK   900     180.997 150.719 186.346  1.00  0.00           H  
HETATM   52  H13 UNK   900     181.829 149.991 191.375  1.00  0.00           H  
HETATM   53  H14 UNK   900     180.126 149.765 191.618  1.00  0.00           H  
HETATM   54  H15 UNK   900     178.545 145.622 189.556  1.00  0.00           H  
HETATM   55  H16 UNK   900     178.259 144.221 187.568  1.00  0.00           H  
HETATM   56  H17 UNK   900     179.231 144.924 185.408  1.00  0.00           H  
HETATM   57  H18 UNK   900     180.527 146.954 185.253  1.00  0.00           H  
HETATM   58  H19 UNK   900     179.266 148.236 193.226  1.00  0.00           H  
HETATM   59  H20 UNK   900     179.695 146.838 195.195  1.00  0.00           H  
HETATM   60  H21 UNK   900     183.900 146.854 194.281  1.00  0.00           H  
HETATM   61  H22 UNK   900     183.468 148.266 192.327  1.00  0.00           H  
HETATM   62  H23 UNK   900     179.701 148.676 183.777  1.00  0.00           H  
HETATM   63  H24 UNK   900     180.739 148.332 181.617  1.00  0.00           H  
HETATM   64  H25 UNK   900     184.481 149.763 183.207  1.00  0.00           H  
HETATM   65  H26 UNK   900     183.410 150.118 185.387  1.00  0.00           H  
CONECT    1    2    7    8
CONECT    1    8
CONECT    2    1    3    9   40
CONECT    3    2    4   15
CONECT    4    3    5   17
CONECT    4   17
CONECT    5    4    6   18
CONECT    5   18
CONECT    6    5    7   21
CONECT    6   21
CONECT    7    1    6   13
CONECT    8    1
CONECT    8    1
CONECT    9    2   10   41   42
CONECT   10    9   11   12   43
CONECT   11   10   44   45   46
CONECT   12   10   47   48   49
CONECT   13    7   14   50   51
CONECT   14   13   31   27
CONECT   14   27
CONECT   15    3   16   52   53
CONECT   16   15   26   22
CONECT   16   22
CONECT   17    4
CONECT   17    4
CONECT   18    5   19   54
CONECT   18    5
CONECT   19   18   20   55
CONECT   19   20
CONECT   20   19   21   56
CONECT   20   19
CONECT   21    6   20   57
CONECT   21    6
CONECT   22   16   23   58
CONECT   22   16
CONECT   23   22   24   59
CONECT   23   24
CONECT   24   23   25   32
CONECT   24   23
CONECT   25   24   26   60
CONECT   25   26
CONECT   26   16   25   61
CONECT   26   25
CONECT   27   14   28   62
CONECT   27   14
CONECT   28   27   29   63
CONECT   28   29
CONECT   29   28   30   36
CONECT   29   28
CONECT   30   29   31   64
CONECT   30   31
CONECT   31   14   30   65
CONECT   31   30
CONECT   32   24   33   34   35
CONECT   33   32
CONECT   34   32
CONECT   35   32
CONECT   36   29   37   38   39
CONECT   37   36
CONECT   38   36
CONECT   39   36
CONECT   40    2
CONECT   41    9
CONECT   42    9
CONECT   43   10
CONECT   44   11
CONECT   45   11
CONECT   46   11
CONECT   47   12
CONECT   48   12
CONECT   49   12
CONECT   50   13
CONECT   51   13
CONECT   52   15
CONECT   53   15
CONECT   54   18
CONECT   55   19
CONECT   56   20
CONECT   57   21
CONECT   58   22
CONECT   59   23
CONECT   60   25
CONECT   61   26
CONECT   62   27
CONECT   63   28
CONECT   64   30
CONECT   65   31
END   
