# Supplementary material for: Untargeted Diversity-Oriented Synthesis for the Discovery of New Antitumor Agents: An Integrated Approach of Inverse Virtual Screening, Bioinformatics, and Omics for Target Deconvolution
Source: J Med Chem. 2025 Jul 24;68(15):16483–517. doi: 10.1021/acs.jmedchem.5c01344 (PMC12362587; doi:10.1021/acs.jmedchem.5c01344)
Supplement: Supplementary file 2 [file jm5c01344_si_002.zip › FigureS61_panelA/TRPA1_6x2j.pdb]

HEADER    MEMBRANE PROTEIN/AGONIST                20-MAY-20   XXXX
TITLE     STRUCTURE OF HUMAN TRPA1 IN COMPLEX WITH AGONIST GNE551
EXPDTA    ELECTRON MICROSCOPY
REMARK   4 XXXX COMPLIES WITH FORMAT V. 3.0, 1-DEC-2006
REMARK 245   TEMPERATURE (KELVIN)              : NULL
REMARK 245   PH                             : NULL
REMARK 888
REMARK 888 WRITTEN BY MAESTRO (A PRODUCT OF SCHRODINGER, LLC)
ATOM      1  CH3 ACE A 447     149.327 141.092  99.934  1.00  0.00           C  
ATOM      2  C   ACE A 447     150.183 141.941 100.875  1.00  0.00           C  
ATOM      3  O   ACE A 447     151.008 142.723 100.409  1.00  0.00           O  
ATOM      4 1H   ACE A 447     149.596 141.323  98.879  1.00  0.00           H  
ATOM      5 2H   ACE A 447     149.507 140.013 100.138  1.00  0.00           H  
ATOM      6 3H   ACE A 447     148.251 141.318 100.103  1.00  0.00           H  
ATOM      7  N   SER A 448     150.031 141.831 102.242  1.00128.88           N  
ATOM      8  CA  SER A 448     150.864 142.657 103.149  1.00128.88           C  
ATOM      9  C   SER A 448     150.689 144.167 102.953  1.00128.88           C  
ATOM     10  O   SER A 448     150.346 144.816 103.939  1.00128.88           O  
ATOM     11  CB  SER A 448     152.342 142.242 103.168  1.00128.88           C  
ATOM     12  OG  SER A 448     153.019 142.896 104.226  1.00128.88           O  
ATOM     13  H2  SER A 448     149.353 141.188 102.625  1.00  0.00           H  
ATOM     14  HA  SER A 448     150.492 142.450 104.153  1.00  0.00           H  
ATOM     15  HB3 SER A 448     152.807 142.510 102.219  1.00  0.00           H  
ATOM     16  HB2 SER A 448     152.414 141.163 103.303  1.00  0.00           H  
ATOM     17  HG  SER A 448     152.961 143.847 104.105  1.00  0.00           H  
ATOM     18  N   PRO A 449     150.881 144.777 101.750  1.00122.74           N  
ATOM     19  CA  PRO A 449     150.811 146.234 101.574  1.00122.74           C  
ATOM     20  C   PRO A 449     149.709 147.046 102.264  1.00122.74           C  
ATOM     21  O   PRO A 449     150.012 148.067 102.878  1.00122.74           O  
ATOM     22  CB  PRO A 449     150.588 146.331 100.069  1.00122.74           C  
ATOM     23  CG  PRO A 449     151.538 145.326  99.552  1.00122.74           C  
ATOM     24  CD  PRO A 449     151.198 144.159 100.442  1.00122.74           C  
ATOM     25  HA  PRO A 449     151.780 146.669 101.819  1.00  0.00           H  
ATOM     26  HB3 PRO A 449     150.890 147.320  99.725  1.00  0.00           H  
ATOM     27  HB2 PRO A 449     149.571 146.016  99.836  1.00  0.00           H  
ATOM     28  HG3 PRO A 449     152.555 145.654  99.768  1.00  0.00           H  
ATOM     29  HG2 PRO A 449     151.271 145.079  98.524  1.00  0.00           H  
ATOM     30  HD2 PRO A 449     150.311 143.657 100.056  1.00  0.00           H  
ATOM     31  HD3 PRO A 449     152.074 143.519 100.548  1.00  0.00           H  
ATOM     32  N   LEU A 450     148.460 146.642 102.127  1.00116.31           N  
ATOM     33  CA  LEU A 450     147.357 147.397 102.730  1.00116.31           C  
ATOM     34  C   LEU A 450     147.582 147.329 104.216  1.00116.31           C  
ATOM     35  O   LEU A 450     147.274 148.286 104.843  1.00116.31           O  
ATOM     36  CB  LEU A 450     145.987 146.860 102.335  1.00116.31           C  
ATOM     37  CG  LEU A 450     144.789 147.638 102.871  1.00116.31           C  
ATOM     38  CD1 LEU A 450     144.888 149.122 102.553  1.00116.31           C  
ATOM     39  CD2 LEU A 450     143.500 147.067 102.315  1.00116.31           C  
ATOM     40  H   LEU A 450     148.255 145.804 101.602  1.00  0.00           H  
ATOM     41  HA  LEU A 450     147.430 148.437 102.412  1.00  0.00           H  
ATOM     42  HB3 LEU A 450     145.906 145.818 102.644  1.00  0.00           H  
ATOM     43  HB2 LEU A 450     145.922 146.803 101.248  1.00  0.00           H  
ATOM     44  HG  LEU A 450     144.769 147.525 103.955  1.00  0.00           H  
ATOM     45 HD11 LEU A 450     144.015 149.639 102.952  1.00  0.00           H  
ATOM     46 HD12 LEU A 450     145.791 149.532 103.006  1.00  0.00           H  
ATOM     47 HD13 LEU A 450     144.929 149.261 101.473  1.00  0.00           H  
ATOM     48 HD21 LEU A 450     142.654 147.632 102.706  1.00  0.00           H  
ATOM     49 HD22 LEU A 450     143.511 147.136 101.227  1.00  0.00           H  
ATOM     50 HD23 LEU A 450     143.407 146.022 102.612  1.00  0.00           H  
ATOM     51  N   HIS A 451     148.083 146.245 104.768  1.00115.54           N  
ATOM     52  CA  HIS A 451     148.204 146.201 106.234  1.00115.54           C  
ATOM     53  C   HIS A 451     149.113 147.337 106.626  1.00115.54           C  
ATOM     54  O   HIS A 451     148.675 148.115 107.436  1.00115.54           O  
ATOM     55  CB  HIS A 451     148.774 144.918 106.816  1.00115.54           C  
ATOM     56  CG  HIS A 451     148.012 143.684 106.501  1.00115.54           C  
ATOM     57  ND1 HIS A 451     148.441 142.473 106.107  1.00115.54           N  
ATOM     58  CD2 HIS A 451     146.645 143.597 106.610  1.00115.54           C  
ATOM     59  CE1 HIS A 451     147.349 141.686 105.957  1.00115.54           C  
ATOM     60  NE2 HIS A 451     146.267 142.386 106.266  1.00115.54           N  
ATOM     61  H   HIS A 451     148.373 145.471 104.188  1.00  0.00           H  
ATOM     62  HA  HIS A 451     147.220 146.375 106.670  1.00  0.00           H  
ATOM     63  HB3 HIS A 451     148.862 145.021 107.898  1.00  0.00           H  
ATOM     64  HB2 HIS A 451     149.805 144.799 106.484  1.00  0.00           H  
ATOM     65  HD2 HIS A 451     146.111 144.398 106.916  1.00  0.00           H  
ATOM     66  HE1 HIS A 451     147.454 140.729 105.652  1.00  0.00           H  
ATOM     67  HE2 HIS A 451     145.219 142.125 106.274  1.00  0.00           H  
ATOM     68  N   PHE A 452     150.259 147.526 105.984  1.00105.01           N  
ATOM     69  CA  PHE A 452     151.238 148.580 106.346  1.00105.01           C  
ATOM     70  C   PHE A 452     150.591 149.919 106.133  1.00105.01           C  
ATOM     71  O   PHE A 452     150.648 150.739 107.009  1.00105.01           O  
ATOM     72  CB  PHE A 452     152.521 148.518 105.534  1.00105.01           C  
ATOM     73  CG  PHE A 452     153.504 149.625 105.811  1.00105.01           C  
ATOM     74  CD1 PHE A 452     154.435 149.509 106.825  1.00105.01           C  
ATOM     75  CD2 PHE A 452     153.510 150.772 105.039  1.00105.01           C  
ATOM     76  CE1 PHE A 452     155.333 150.529 107.077  1.00105.01           C  
ATOM     77  CE2 PHE A 452     154.408 151.788 105.295  1.00105.01           C  
ATOM     78  CZ  PHE A 452     155.315 151.665 106.314  1.00105.01           C  
ATOM     79  H   PHE A 452     150.504 146.935 105.203  1.00  0.00           H  
ATOM     80  HA  PHE A 452     151.488 148.477 107.402  1.00  0.00           H  
ATOM     81  HB3 PHE A 452     152.276 148.511 104.472  1.00  0.00           H  
ATOM     82  HB2 PHE A 452     153.006 147.556 105.699  1.00  0.00           H  
ATOM     83  HD1 PHE A 452     154.466 148.615 107.430  1.00  0.00           H  
ATOM     84  HD2 PHE A 452     152.807 150.879 104.226  1.00  0.00           H  
ATOM     85  HE1 PHE A 452     156.051 150.431 107.878  1.00  0.00           H  
ATOM     86  HE2 PHE A 452     154.397 152.683 104.691  1.00  0.00           H  
ATOM     87  HZ  PHE A 452     156.015 152.462 106.516  1.00  0.00           H  
ATOM     88  N   ALA A 453     149.953 150.121 104.989  1.00103.73           N  
ATOM     89  CA  ALA A 453     149.292 151.391 104.710  1.00103.73           C  
ATOM     90  C   ALA A 453     148.266 151.772 105.784  1.00103.73           C  
ATOM     91  O   ALA A 453     148.208 152.927 106.204  1.00103.73           O  
ATOM     92  CB  ALA A 453     148.626 151.350 103.342  1.00103.73           C  
ATOM     93  H   ALA A 453     149.919 149.389 104.294  1.00  0.00           H  
ATOM     94  HA  ALA A 453     150.056 152.168 104.687  1.00  0.00           H  
ATOM     95  HB1 ALA A 453     148.137 152.304 103.147  1.00  0.00           H  
ATOM     96  HB2 ALA A 453     149.379 151.165 102.576  1.00  0.00           H  
ATOM     97  HB3 ALA A 453     147.885 150.551 103.322  1.00  0.00           H  
ATOM     98  N   ALA A 454     147.454 150.810 106.217  1.00105.35           N  
ATOM     99  CA  ALA A 454     146.411 151.128 107.237  1.00105.35           C  
ATOM    100  C   ALA A 454     146.988 151.245 108.674  1.00105.35           C  
ATOM    101  O   ALA A 454     146.414 151.897 109.567  1.00105.35           O  
ATOM    102  CB  ALA A 454     145.215 150.151 107.227  1.00105.35           C  
ATOM    103  H   ALA A 454     147.545 149.871 105.856  1.00  0.00           H  
ATOM    104  HA  ALA A 454     146.013 152.110 106.980  1.00  0.00           H  
ATOM    105  HB1 ALA A 454     144.499 150.445 107.994  1.00  0.00           H  
ATOM    106  HB2 ALA A 454     144.732 150.177 106.250  1.00  0.00           H  
ATOM    107  HB3 ALA A 454     145.569 149.140 107.430  1.00  0.00           H  
ATOM    108  N   SER A 455     148.103 150.567 108.915  1.00101.45           N  
ATOM    109  CA  SER A 455     148.742 150.607 110.232  1.00101.45           C  
ATOM    110  C   SER A 455     149.322 151.969 110.492  1.00101.45           C  
ATOM    111  O   SER A 455     149.403 152.321 111.646  1.00101.45           O  
ATOM    112  CB  SER A 455     149.777 149.587 110.268  1.00101.45           C  
ATOM    113  OG  SER A 455     150.278 149.436 111.575  1.00101.45           O  
ATOM    114  H   SER A 455     148.524 150.012 108.184  1.00  0.00           H  
ATOM    115  HA  SER A 455     147.997 150.385 110.996  1.00  0.00           H  
ATOM    116  HB3 SER A 455     150.589 149.870 109.598  1.00  0.00           H  
ATOM    117  HB2 SER A 455     149.364 148.638 109.926  1.00  0.00           H  
ATOM    118  HG  SER A 455     150.652 150.269 111.873  1.00  0.00           H  
ATOM    119  N   TYR A 456     149.687 152.705 109.463  1.00 97.29           N  
ATOM    120  CA  TYR A 456     150.402 153.974 109.563  1.00 97.29           C  
ATOM    121  C   TYR A 456     149.617 155.155 108.999  1.00 97.29           C  
ATOM    122  O   TYR A 456     150.168 156.234 108.812  1.00 97.29           O  
ATOM    123  CB  TYR A 456     151.806 153.824 108.979  1.00 97.29           C  
ATOM    124  CG  TYR A 456     152.671 152.910 109.811  1.00 97.29           C  
ATOM    125  CD1 TYR A 456     153.065 153.317 111.096  1.00 97.29           C  
ATOM    126  CD2 TYR A 456     153.035 151.641 109.337  1.00 97.29           C  
ATOM    127  CE1 TYR A 456     153.786 152.441 111.921  1.00 97.29           C  
ATOM    128  CE2 TYR A 456     153.754 150.760 110.160  1.00 97.29           C  
ATOM    129  CZ  TYR A 456     154.112 151.153 111.461  1.00 97.29           C  
ATOM    130  OH  TYR A 456     154.757 150.289 112.283  1.00 97.29           O  
ATOM    131  H   TYR A 456     149.474 152.401 108.524  1.00  0.00           H  
ATOM    132  HA  TYR A 456     150.531 154.171 110.627  1.00  0.00           H  
ATOM    133  HB3 TYR A 456     152.277 154.805 108.910  1.00  0.00           H  
ATOM    134  HB2 TYR A 456     151.737 153.433 107.964  1.00  0.00           H  
ATOM    135  HD1 TYR A 456     152.813 154.306 111.450  1.00  0.00           H  
ATOM    136  HD2 TYR A 456     152.762 151.340 108.336  1.00  0.00           H  
ATOM    137  HE1 TYR A 456     154.090 152.756 112.908  1.00  0.00           H  
ATOM    138  HE2 TYR A 456     154.031 149.783 109.793  1.00  0.00           H  
ATOM    139  HH  TYR A 456     155.110 150.767 113.037  1.00  0.00           H  
ATOM    140  N   GLY A 457     148.316 154.998 108.784  1.00 98.45           N  
ATOM    141  CA  GLY A 457     147.442 156.120 108.482  1.00 98.45           C  
ATOM    142  C   GLY A 457     147.593 156.646 107.067  1.00 98.45           C  
ATOM    143  O   GLY A 457     147.209 157.782 106.803  1.00 98.45           O  
ATOM    144  H   GLY A 457     147.904 154.077 108.828  1.00  0.00           H  
ATOM    145  HA3 GLY A 457     147.632 156.927 109.190  1.00  0.00           H  
ATOM    146  HA2 GLY A 457     146.406 155.827 108.650  1.00  0.00           H  
ATOM    147  N   ARG A 458     148.184 155.866 106.162  1.00 99.75           N  
ATOM    148  CA  ARG A 458     148.579 156.273 104.809  1.00 99.75           C  
ATOM    149  C   ARG A 458     147.364 156.303 103.893  1.00 99.75           C  
ATOM    150  O   ARG A 458     147.191 155.484 102.999  1.00 99.75           O  
ATOM    151  CB  ARG A 458     149.706 155.371 104.295  1.00 99.75           C  
ATOM    152  CG  ARG A 458     150.743 155.086 105.384  1.00 99.75           C  
ATOM    153  CD  ARG A 458     152.031 154.499 104.829  1.00 99.75           C  
ATOM    154  NE  ARG A 458     153.017 155.564 104.738  1.00 99.75           N  
ATOM    155  CZ  ARG A 458     153.424 156.212 103.679  1.00 99.75           C  
ATOM    156  NH1 ARG A 458     153.224 155.852 102.450  1.00 99.75           N  
ATOM    157  NH2 ARG A 458     154.094 157.281 103.900  1.00 99.75           N1+
ATOM    158  H   ARG A 458     148.396 154.904 106.386  1.00  0.00           H  
ATOM    159  HA  ARG A 458     148.971 157.288 104.871  1.00  0.00           H  
ATOM    160  HB3 ARG A 458     150.194 155.849 103.446  1.00  0.00           H  
ATOM    161  HB2 ARG A 458     149.285 154.430 103.940  1.00  0.00           H  
ATOM    162  HG3 ARG A 458     150.319 154.400 106.117  1.00  0.00           H  
ATOM    163  HG2 ARG A 458     150.967 156.008 105.921  1.00  0.00           H  
ATOM    164  HD3 ARG A 458     151.845 154.090 103.836  1.00  0.00           H  
ATOM    165  HD2 ARG A 458     152.396 153.723 105.502  1.00  0.00           H  
ATOM    166  HE  ARG A 458     153.401 155.787 105.645  1.00  0.00           H  
ATOM    167 HH12 ARG A 458     153.578 156.420 101.693  1.00  0.00           H  
ATOM    168 HH11 ARG A 458     152.714 155.004 102.249  1.00  0.00           H  
ATOM    169 HH22 ARG A 458     154.439 157.830 103.126  1.00  0.00           H  
ATOM    170 HH21 ARG A 458     154.278 157.575 104.849  1.00  0.00           H  
ATOM    171  N   ILE A 459     146.462 157.229 104.175  1.00109.87           N  
ATOM    172  CA  ILE A 459     145.112 157.273 103.617  1.00109.87           C  
ATOM    173  C   ILE A 459     145.115 157.348 102.090  1.00109.87           C  
ATOM    174  O   ILE A 459     144.332 156.670 101.437  1.00109.87           O  
ATOM    175  CB  ILE A 459     144.329 158.415 104.299  1.00109.87           C  
ATOM    176  CG1 ILE A 459     142.887 158.551 103.797  1.00109.87           C  
ATOM    177  CG2 ILE A 459     144.991 159.792 104.144  1.00109.87           C  
ATOM    178  CD1 ILE A 459     142.030 157.335 104.123  1.00109.87           C  
ATOM    179  H   ILE A 459     146.688 157.974 104.818  1.00  0.00           H  
ATOM    180  HA  ILE A 459     144.621 156.339 103.891  1.00  0.00           H  
ATOM    181  HB  ILE A 459     144.285 158.191 105.365  1.00  0.00           H  
ATOM    182 HG13 ILE A 459     142.892 158.712 102.719  1.00  0.00           H  
ATOM    183 HG12 ILE A 459     142.434 159.441 104.234  1.00  0.00           H  
ATOM    184 HG21 ILE A 459     144.386 160.546 104.648  1.00  0.00           H  
ATOM    185 HG22 ILE A 459     145.986 159.769 104.588  1.00  0.00           H  
ATOM    186 HG23 ILE A 459     145.072 160.040 103.086  1.00  0.00           H  
ATOM    187 HD11 ILE A 459     141.020 157.489 103.743  1.00  0.00           H  
ATOM    188 HD12 ILE A 459     142.462 156.450 103.656  1.00  0.00           H  
ATOM    189 HD13 ILE A 459     141.994 157.195 105.203  1.00  0.00           H  
ATOM    190  N   ASN A 460     146.052 158.078 101.495  1.00112.87           N  
ATOM    191  CA  ASN A 460     146.206 158.140 100.046  1.00112.87           C  
ATOM    192  C   ASN A 460     146.657 156.800  99.451  1.00112.87           C  
ATOM    193  O   ASN A 460     146.117 156.370  98.433  1.00112.87           O  
ATOM    194  CB  ASN A 460     147.177 159.276  99.711  1.00112.87           C  
ATOM    195  CG  ASN A 460     146.448 160.580  99.472  1.00112.87           C  
ATOM    196  OD1 ASN A 460     146.025 160.869  98.363  1.00112.87           O  
ATOM    197  ND2 ASN A 460     146.263 161.397 100.480  1.00112.87           N  
ATOM    198  H   ASN A 460     146.697 158.622 102.050  1.00  0.00           H  
ATOM    199  HA  ASN A 460     145.236 158.389  99.616  1.00  0.00           H  
ATOM    200  HB3 ASN A 460     147.750 159.013  98.822  1.00  0.00           H  
ATOM    201  HB2 ASN A 460     147.885 159.401 100.530  1.00  0.00           H  
ATOM    202 HD22 ASN A 460     145.778 162.272 100.339  1.00  0.00           H  
ATOM    203 HD21 ASN A 460     146.605 161.152 101.398  1.00  0.00           H  
ATOM    204  N   THR A 461     147.586 156.089 100.082  1.00111.08           N  
ATOM    205  CA  THR A 461     147.928 154.718  99.683  1.00111.08           C  
ATOM    206  C   THR A 461     146.721 153.793  99.792  1.00111.08           C  
ATOM    207  O   THR A 461     146.470 153.011  98.882  1.00111.08           O  
ATOM    208  CB  THR A 461     149.082 154.178 100.531  1.00111.08           C  
ATOM    209  OG1 THR A 461     150.229 154.970 100.344  1.00111.08           O  
ATOM    210  CG2 THR A 461     149.479 152.755 100.157  1.00111.08           C  
ATOM    211  H   THR A 461     148.083 156.489 100.864  1.00  0.00           H  
ATOM    212  HA  THR A 461     148.250 154.737  98.642  1.00  0.00           H  
ATOM    213  HB  THR A 461     148.796 154.205 101.583  1.00  0.00           H  
ATOM    214  HG1 THR A 461     150.057 155.862 100.655  1.00  0.00           H  
ATOM    215 HG21 THR A 461     150.302 152.428 100.793  1.00  0.00           H  
ATOM    216 HG22 THR A 461     148.626 152.091 100.297  1.00  0.00           H  
ATOM    217 HG23 THR A 461     149.793 152.727  99.114  1.00  0.00           H  
ATOM    218  N   CYS A 462     145.914 153.907 100.847  1.00115.43           N  
ATOM    219  CA  CYS A 462     144.710 153.095 101.001  1.00115.43           C  
ATOM    220  C   CYS A 462     143.716 153.356  99.866  1.00115.43           C  
ATOM    221  O   CYS A 462     143.276 152.418  99.211  1.00115.43           O  
ATOM    222  CB  CYS A 462     144.070 153.352 102.369  1.00115.43           C  
ATOM    223  SG  CYS A 462     145.190 152.876 103.712  1.00115.43           S  
ATOM    224  H   CYS A 462     146.127 154.573 101.576  1.00  0.00           H  
ATOM    225  HA  CYS A 462     145.003 152.046 100.958  1.00  0.00           H  
ATOM    226  HB3 CYS A 462     143.144 152.782 102.449  1.00  0.00           H  
ATOM    227  HB2 CYS A 462     143.822 154.409 102.461  1.00  0.00           H  
ATOM    228  HG  CYS A 462     146.209 153.738 103.769  1.00  0.00           H  
ATOM    229  N   GLN A 463     143.481 154.628  99.538  1.00119.12           N  
ATOM    230  CA  GLN A 463     142.523 154.976  98.433  1.00119.12           C  
ATOM    231  C   GLN A 463     142.958 154.382  97.052  1.00119.12           C  
ATOM    232  O   GLN A 463     142.147 154.177  96.131  1.00119.12           O  
ATOM    233  CB  GLN A 463     142.256 156.496  98.267  1.00119.12           C  
ATOM    234  CG  GLN A 463     141.825 157.189  99.550  1.00119.12           C  
ATOM    235  CD  GLN A 463     141.570 158.684  99.348  1.00119.12           C  
ATOM    236  OE1 GLN A 463     141.719 159.193  98.238  1.00119.12           O  
ATOM    237  NE2 GLN A 463     141.186 159.390 100.417  1.00119.12           N  
ATOM    238  H   GLN A 463     143.949 155.372 100.034  1.00  0.00           H  
ATOM    239  HA  GLN A 463     141.569 154.515  98.687  1.00  0.00           H  
ATOM    240  HB3 GLN A 463     141.495 156.648  97.501  1.00  0.00           H  
ATOM    241  HB2 GLN A 463     143.152 156.980  97.878  1.00  0.00           H  
ATOM    242  HG3 GLN A 463     142.593 157.052 100.311  1.00  0.00           H  
ATOM    243  HG2 GLN A 463     140.920 156.715  99.931  1.00  0.00           H  
ATOM    244 HE22 GLN A 463     141.006 160.380 100.330  1.00  0.00           H  
ATOM    245 HE21 GLN A 463     141.076 158.933 101.311  1.00  0.00           H  
ATOM    246  N   ARG A 464     144.259 154.152  96.913  1.00120.26           N  
ATOM    247  CA  ARG A 464     144.829 153.537  95.706  1.00120.26           C  
ATOM    248  C   ARG A 464     144.786 152.013  95.774  1.00120.26           C  
ATOM    249  O   ARG A 464     144.354 151.384  94.811  1.00120.26           O  
ATOM    250  CB  ARG A 464     146.254 154.071  95.498  1.00120.26           C  
ATOM    251  CG  ARG A 464     146.224 155.550  95.073  1.00120.26           C  
ATOM    252  CD  ARG A 464     147.554 156.252  95.372  1.00120.26           C  
ATOM    253  NE  ARG A 464     147.531 157.682  94.998  1.00120.26           N  
ATOM    254  CZ  ARG A 464     146.902 158.673  95.611  1.00120.26           C  
ATOM    255  NH1 ARG A 464     146.117 158.503  96.632  1.00120.26           N  
ATOM    256  NH2 ARG A 464     147.054 159.895  95.206  1.00120.26           N1+
ATOM    257  H   ARG A 464     144.898 154.402  97.654  1.00  0.00           H  
ATOM    258  HA  ARG A 464     144.226 153.851  94.854  1.00  0.00           H  
ATOM    259  HB3 ARG A 464     146.754 153.482  94.729  1.00  0.00           H  
ATOM    260  HB2 ARG A 464     146.818 153.971  96.425  1.00  0.00           H  
ATOM    261  HG3 ARG A 464     145.418 156.062  95.598  1.00  0.00           H  
ATOM    262  HG2 ARG A 464     146.011 155.617  94.006  1.00  0.00           H  
ATOM    263  HD3 ARG A 464     148.358 155.750  94.834  1.00  0.00           H  
ATOM    264  HD2 ARG A 464     147.782 156.159  96.434  1.00  0.00           H  
ATOM    265  HE  ARG A 464     148.077 157.867  94.169  1.00  0.00           H  
ATOM    266 HH12 ARG A 464     145.664 159.298  97.059  1.00  0.00           H  
ATOM    267 HH11 ARG A 464     145.960 157.575  96.999  1.00  0.00           H  
ATOM    268 HH22 ARG A 464     146.572 160.647  95.677  1.00  0.00           H  
ATOM    269 HH21 ARG A 464     147.655 160.095  94.419  1.00  0.00           H  
ATOM    270  N   LEU A 465     145.148 151.408  96.904  1.00119.66           N  
ATOM    271  CA  LEU A 465     145.067 149.959  97.136  1.00119.66           C  
ATOM    272  C   LEU A 465     143.633 149.427  96.987  1.00119.66           C  
ATOM    273  O   LEU A 465     143.440 148.351  96.424  1.00119.66           O  
ATOM    274  CB  LEU A 465     145.610 149.649  98.548  1.00119.66           C  
ATOM    275  CG  LEU A 465     147.064 149.161  98.642  1.00119.66           C  
ATOM    276  CD1 LEU A 465     147.194 147.724  98.150  1.00119.66           C  
ATOM    277  CD2 LEU A 465     148.045 150.021  97.857  1.00119.66           C  
ATOM    278  H   LEU A 465     145.507 151.952  97.675  1.00  0.00           H  
ATOM    279  HA  LEU A 465     145.700 149.456  96.405  1.00  0.00           H  
ATOM    280  HB3 LEU A 465     144.956 148.924  99.032  1.00  0.00           H  
ATOM    281  HB2 LEU A 465     145.485 150.527  99.181  1.00  0.00           H  
ATOM    282  HG  LEU A 465     147.360 149.185  99.691  1.00  0.00           H  
ATOM    283 HD11 LEU A 465     148.233 147.405  98.228  1.00  0.00           H  
ATOM    284 HD12 LEU A 465     146.568 147.073  98.760  1.00  0.00           H  
ATOM    285 HD13 LEU A 465     146.874 147.665  97.110  1.00  0.00           H  
ATOM    286 HD21 LEU A 465     149.052 149.618  97.968  1.00  0.00           H  
ATOM    287 HD22 LEU A 465     147.768 150.019  96.803  1.00  0.00           H  
ATOM    288 HD23 LEU A 465     148.019 151.042  98.237  1.00  0.00           H  
ATOM    289  N   LEU A 466     142.626 150.170  97.453  1.00128.10           N  
ATOM    290  CA  LEU A 466     141.209 149.817  97.324  1.00128.10           C  
ATOM    291  C   LEU A 466     140.526 150.414  96.078  1.00128.10           C  
ATOM    292  O   LEU A 466     139.306 150.309  95.952  1.00128.10           O  
ATOM    293  CB  LEU A 466     140.433 150.174  98.613  1.00128.10           C  
ATOM    294  CG  LEU A 466     140.762 149.421  99.914  1.00128.10           C  
ATOM    295  CD1 LEU A 466     141.047 147.938  99.689  1.00128.10           C  
ATOM    296  CD2 LEU A 466     141.907 150.039 100.704  1.00128.10           C  
ATOM    297  H   LEU A 466     142.818 151.039  97.931  1.00  0.00           H  
ATOM    298  HA  LEU A 466     141.163 148.733  97.219  1.00  0.00           H  
ATOM    299  HB3 LEU A 466     139.364 150.096  98.417  1.00  0.00           H  
ATOM    300  HB2 LEU A 466     140.515 151.246  98.792  1.00  0.00           H  
ATOM    301  HG  LEU A 466     139.875 149.480 100.545  1.00  0.00           H  
ATOM    302 HD11 LEU A 466     141.272 147.462 100.643  1.00  0.00           H  
ATOM    303 HD12 LEU A 466     140.173 147.463  99.244  1.00  0.00           H  
ATOM    304 HD13 LEU A 466     141.900 147.829  99.019  1.00  0.00           H  
ATOM    305 HD21 LEU A 466     142.082 149.455 101.608  1.00  0.00           H  
ATOM    306 HD22 LEU A 466     142.810 150.042 100.094  1.00  0.00           H  
ATOM    307 HD23 LEU A 466     141.650 151.062 100.977  1.00  0.00           H  
ATOM    308  N   GLN A 467     141.297 150.990  95.142  1.00137.94           N  
ATOM    309  CA  GLN A 467     140.757 151.490  93.842  1.00137.94           C  
ATOM    310  C   GLN A 467     141.110 150.472  92.756  1.00137.94           C  
ATOM    311  O   GLN A 467     140.176 149.988  92.087  1.00137.94           O  
ATOM    312  CB  GLN A 467     141.343 152.844  93.436  1.00137.94           C  
ATOM    313  CG  GLN A 467     140.383 154.011  93.621  1.00137.94           C  
ATOM    314  CD  GLN A 467     141.072 155.354  93.566  1.00137.94           C  
ATOM    315  OE1 GLN A 467     142.158 155.428  92.815  1.00137.94           O  
ATOM    316  NE2 GLN A 467     140.640 156.318  94.194  1.00137.94           N  
ATOM    317  H   GLN A 467     142.288 151.101  95.302  1.00  0.00           H  
ATOM    318  HA  GLN A 467     139.673 151.576  93.914  1.00  0.00           H  
ATOM    319  HB3 GLN A 467     141.664 152.802  92.395  1.00  0.00           H  
ATOM    320  HB2 GLN A 467     142.253 153.030  94.007  1.00  0.00           H  
ATOM    321  HG3 GLN A 467     139.867 153.908  94.576  1.00  0.00           H  
ATOM    322  HG2 GLN A 467     139.610 153.969  92.854  1.00  0.00           H  
ATOM    323 HE22 GLN A 467     141.116 157.208  94.144  1.00  0.00           H  
ATOM    324 HE21 GLN A 467     139.809 156.221  94.760  1.00  0.00           H  
ATOM    325  N   ASP A 468     142.399 150.156  92.589  1.00142.96           N  
ATOM    326  CA  ASP A 468     142.875 149.193  91.560  1.00142.96           C  
ATOM    327  C   ASP A 468     142.285 147.812  91.855  1.00142.96           C  
ATOM    328  O   ASP A 468     141.873 147.147  90.883  1.00142.96           O  
ATOM    329  CB  ASP A 468     144.405 149.144  91.519  1.00142.96           C  
ATOM    330  H   ASP A 468     143.103 150.578  93.178  1.00  0.00           H  
ATOM    331  HA  ASP A 468     142.514 149.522  90.586  1.00  0.00           H  
ATOM    332  HB1 ASP A 468     144.726 148.432  90.758  1.00  0.00           H  
ATOM    333  HB2 ASP A 468     144.794 150.133  91.278  1.00  0.00           H  
ATOM    334  HB3 ASP A 468     144.785 148.832  92.492  1.00  0.00           H  
ATOM    335  N   ILE A 469     142.233 147.404  93.129  1.00152.67           N  
ATOM    336  CA  ILE A 469     141.686 146.076  93.544  1.00152.67           C  
ATOM    337  C   ILE A 469     140.316 146.290  94.192  1.00152.67           C  
ATOM    338  O   ILE A 469     140.280 146.955  95.246  1.00152.67           O  
ATOM    339  CB  ILE A 469     142.660 145.365  94.505  1.00152.67           C  
ATOM    340  H   ILE A 469     142.574 148.005  93.866  1.00  0.00           H  
ATOM    341  HA  ILE A 469     141.559 145.458  92.655  1.00  0.00           H  
ATOM    342  HB1 ILE A 469     142.245 144.400  94.796  1.00  0.00           H  
ATOM    343  HB2 ILE A 469     143.617 145.212  94.006  1.00  0.00           H  
ATOM    344  HB3 ILE A 469     142.808 145.979  95.393  1.00  0.00           H  
ATOM    345  N   SER A 470     139.240 145.753  93.604  1.00157.65           N  
ATOM    346  CA  SER A 470     137.860 145.845  94.153  1.00157.65           C  
ATOM    347  C   SER A 470     137.547 144.605  94.999  1.00157.65           C  
ATOM    348  O   SER A 470     136.450 144.573  95.592  1.00157.65           O  
ATOM    349  CB  SER A 470     136.855 146.013  93.044  1.00157.65           C  
ATOM    350  H   SER A 470     139.339 145.249  92.734  1.00  0.00           H  
ATOM    351  HA  SER A 470     137.807 146.722  94.799  1.00  0.00           H  
ATOM    352  HB1 SER A 470     135.853 146.078  93.468  1.00  0.00           H  
ATOM    353  HB2 SER A 470     137.074 146.925  92.489  1.00  0.00           H  
ATOM    354  HB3 SER A 470     136.909 145.157  92.371  1.00  0.00           H  
ATOM    355  N   ASP A 471     138.460 143.629  95.063  1.00152.65           N  
ATOM    356  CA  ASP A 471     138.240 142.360  95.808  1.00152.65           C  
ATOM    357  C   ASP A 471     138.095 142.663  97.301  1.00152.65           C  
ATOM    358  O   ASP A 471     138.903 143.469  97.807  1.00152.65           O  
ATOM    359  CB  ASP A 471     139.381 141.371  95.562  1.00152.65           C  
ATOM    360  H   ASP A 471     139.347 143.736  94.592  1.00  0.00           H  
ATOM    361  HA  ASP A 471     137.312 141.910  95.456  1.00  0.00           H  
ATOM    362  HB1 ASP A 471     139.193 140.453  96.119  1.00  0.00           H  
ATOM    363  HB2 ASP A 471     139.442 141.144  94.498  1.00  0.00           H  
ATOM    364  HB3 ASP A 471     140.322 141.811  95.894  1.00  0.00           H  
ATOM    365  N   THR A 472     137.130 142.036  97.984  1.00145.18           N  
ATOM    366  CA  THR A 472     136.905 142.214  99.444  1.00145.18           C  
ATOM    367  C   THR A 472     137.767 141.207 100.210  1.00145.18           C  
ATOM    368  O   THR A 472     137.719 141.259 101.422  1.00145.18           O  
ATOM    369  CB  THR A 472     135.417 142.075  99.790  1.00145.18           C  
ATOM    370  OG1 THR A 472     135.022 140.735  99.494  1.00145.18           O  
ATOM    371  CG2 THR A 472     134.541 143.049  99.034  1.00145.18           C  
ATOM    372  H   THR A 472     136.505 141.401  97.508  1.00  0.00           H  
ATOM    373  HA  THR A 472     137.227 143.218  99.719  1.00  0.00           H  
ATOM    374  HB  THR A 472     135.290 142.248 100.859  1.00  0.00           H  
ATOM    375  HG1 THR A 472     134.465 140.401 100.201  1.00  0.00           H  
ATOM    376 HG21 THR A 472     133.500 142.901  99.322  1.00  0.00           H  
ATOM    377 HG22 THR A 472     134.842 144.069  99.272  1.00  0.00           H  
ATOM    378 HG23 THR A 472     134.649 142.879  97.963  1.00  0.00           H  
ATOM    379  N   ARG A 473     138.392 140.235  99.538  1.00141.28           N  
ATOM    380  CA  ARG A 473     139.331 139.311 100.179  1.00141.28           C  
ATOM    381  C   ARG A 473     140.643 139.973 100.635  1.00141.28           C  
ATOM    382  O   ARG A 473     141.247 139.527 101.612  1.00141.28           O  
ATOM    383  CB  ARG A 473     139.631 138.184  99.195  1.00141.28           C  
ATOM    384  H   ARG A 473     138.224 140.116  98.549  1.00  0.00           H  
ATOM    385  HA  ARG A 473     138.843 138.880 101.054  1.00  0.00           H  
ATOM    386  HB1 ARG A 473     140.329 137.481  99.649  1.00  0.00           H  
ATOM    387  HB2 ARG A 473     138.706 137.665  98.943  1.00  0.00           H  
ATOM    388  HB3 ARG A 473     140.072 138.600  98.289  1.00  0.00           H  
ATOM    389  N   LEU A 474     141.063 141.061  99.979  1.00137.59           N  
ATOM    390  CA  LEU A 474     142.185 141.902 100.404  1.00137.59           C  
ATOM    391  C   LEU A 474     141.779 142.836 101.566  1.00137.59           C  
ATOM    392  O   LEU A 474     142.428 142.853 102.608  1.00137.59           O  
ATOM    393  CB  LEU A 474     142.705 142.635  99.148  1.00137.59           C  
ATOM    394  CG  LEU A 474     144.147 143.171  99.166  1.00137.59           C  
ATOM    395  CD1 LEU A 474     144.341 144.368 100.087  1.00137.59           C  
ATOM    396  CD2 LEU A 474     145.169 142.095  99.528  1.00137.59           C  
ATOM    397  H   LEU A 474     140.598 141.350  99.130  1.00  0.00           H  
ATOM    398  HA  LEU A 474     142.979 141.246 100.762  1.00  0.00           H  
ATOM    399  HB3 LEU A 474     142.024 143.450  98.903  1.00  0.00           H  
ATOM    400  HB2 LEU A 474     142.575 141.990  98.279  1.00  0.00           H  
ATOM    401  HG  LEU A 474     144.378 143.504  98.154  1.00  0.00           H  
ATOM    402 HD11 LEU A 474     145.381 144.692 100.049  1.00  0.00           H  
ATOM    403 HD12 LEU A 474     143.695 145.184  99.764  1.00  0.00           H  
ATOM    404 HD13 LEU A 474     144.086 144.086 101.109  1.00  0.00           H  
ATOM    405 HD21 LEU A 474     146.169 142.528  99.526  1.00  0.00           H  
ATOM    406 HD22 LEU A 474     144.946 141.701 100.519  1.00  0.00           H  
ATOM    407 HD23 LEU A 474     145.122 141.288  98.797  1.00  0.00           H  
ATOM    408  N   LEU A 475     140.652 143.544 101.436  1.00133.57           N  
ATOM    409  CA  LEU A 475     140.087 144.442 102.457  1.00133.57           C  
ATOM    410  C   LEU A 475     139.832 143.717 103.793  1.00133.57           C  
ATOM    411  O   LEU A 475     139.977 144.293 104.865  1.00133.57           O  
ATOM    412  CB  LEU A 475     138.762 145.006 101.901  1.00 30.00           C  
ATOM    413  CG  LEU A 475     138.022 146.034 102.775  1.00 30.00           C  
ATOM    414  CD1 LEU A 475     138.902 147.272 102.937  1.00 30.00           C  
ATOM    415  CD2 LEU A 475     136.688 146.513 102.224  1.00 30.00           C  
ATOM    416  H   LEU A 475     140.115 143.486 100.583  1.00  0.00           H  
ATOM    417  HA  LEU A 475     140.780 145.266 102.627  1.00  0.00           H  
ATOM    418  HB3 LEU A 475     138.089 144.180 101.671  1.00  0.00           H  
ATOM    419  HB2 LEU A 475     138.941 145.436 100.915  1.00  0.00           H  
ATOM    420  HG  LEU A 475     137.854 145.596 103.759  1.00  0.00           H  
ATOM    421 HD11 LEU A 475     138.386 148.007 103.555  1.00  0.00           H  
ATOM    422 HD12 LEU A 475     139.841 146.991 103.414  1.00  0.00           H  
ATOM    423 HD13 LEU A 475     139.108 147.703 101.957  1.00  0.00           H  
ATOM    424 HD21 LEU A 475     136.248 147.234 102.913  1.00  0.00           H  
ATOM    425 HD22 LEU A 475     136.844 146.986 101.254  1.00  0.00           H  
ATOM    426 HD23 LEU A 475     136.015 145.663 102.109  1.00  0.00           H  
ATOM    427  N   ASN A 476     139.451 142.442 103.740  1.00131.20           N  
ATOM    428  CA  ASN A 476     139.148 141.591 104.895  1.00131.20           C  
ATOM    429  C   ASN A 476     140.293 140.617 105.243  1.00131.20           C  
ATOM    430  O   ASN A 476     140.079 139.660 105.988  1.00131.20           O  
ATOM    431  CB  ASN A 476     137.829 140.838 104.621  1.00131.20           C  
ATOM    432  CG  ASN A 476     136.649 141.684 104.168  1.00131.20           C  
ATOM    433  OD1 ASN A 476     136.527 142.911 104.616  1.00131.20           O  
ATOM    434  ND2 ASN A 476     135.816 141.251 103.383  1.00131.20           N  
ATOM    435  H   ASN A 476     139.349 141.982 102.847  1.00  0.00           H  
ATOM    436  HA  ASN A 476     138.989 142.241 105.756  1.00  0.00           H  
ATOM    437  HB3 ASN A 476     137.546 140.274 105.510  1.00  0.00           H  
ATOM    438  HB2 ASN A 476     138.010 140.052 103.888  1.00  0.00           H  
ATOM    439 HD22 ASN A 476     135.041 141.832 103.097  1.00  0.00           H  
ATOM    440 HD21 ASN A 476     135.903 140.312 103.021  1.00  0.00           H  
ATOM    441  N   GLU A 477     141.458 140.755 104.588  1.00128.56           N  
ATOM    442  CA  GLU A 477     142.577 139.766 104.671  1.00128.56           C  
ATOM    443  C   GLU A 477     143.115 139.506 106.080  1.00128.56           C  
ATOM    444  O   GLU A 477     143.647 140.443 106.678  1.00128.56           O  
ATOM    445  CB  GLU A 477     143.743 140.246 103.804  1.00128.56           C  
ATOM    446  H   GLU A 477     141.614 141.561 104.000  1.00  0.00           H  
ATOM    447  HA  GLU A 477     142.222 138.819 104.265  1.00  0.00           H  
ATOM    448  HB1 GLU A 477     144.560 139.527 103.863  1.00  0.00           H  
ATOM    449  HB2 GLU A 477     143.413 140.337 102.769  1.00  0.00           H  
ATOM    450  HB3 GLU A 477     144.087 141.216 104.162  1.00  0.00           H  
ATOM    451  N   GLY A 478     143.084 138.253 106.548  1.00127.33           N  
ATOM    452  CA  GLY A 478     143.677 137.886 107.849  1.00127.33           C  
ATOM    453  C   GLY A 478     145.183 138.092 107.825  1.00127.33           C  
ATOM    454  O   GLY A 478     145.780 137.805 106.768  1.00127.33           O  
ATOM    455  H   GLY A 478     142.645 137.522 106.006  1.00  0.00           H  
ATOM    456  HA3 GLY A 478     143.457 136.841 108.066  1.00  0.00           H  
ATOM    457  HA2 GLY A 478     143.239 138.502 108.634  1.00  0.00           H  
ATOM    458  N   ASP A 479     145.785 138.560 108.924  1.00130.91           N  
ATOM    459  CA  ASP A 479     147.240 138.860 109.017  1.00130.91           C  
ATOM    460  C   ASP A 479     147.929 137.687 109.721  1.00130.91           C  
ATOM    461  O   ASP A 479     147.213 136.738 110.095  1.00130.91           O  
ATOM    462  CB  ASP A 479     147.469 140.196 109.736  1.00130.91           C  
ATOM    463  CG  ASP A 479     148.748 140.935 109.372  1.00130.91           C  
ATOM    464  OD1 ASP A 479     149.600 140.348 108.675  1.00130.91           O  
ATOM    465  OD2 ASP A 479     148.881 142.102 109.792  1.00130.91           O1-
ATOM    466  H   ASP A 479     145.246 138.731 109.761  1.00  0.00           H  
ATOM    467  HA  ASP A 479     147.641 138.939 108.007  1.00  0.00           H  
ATOM    468  HB3 ASP A 479     147.441 140.034 110.814  1.00  0.00           H  
ATOM    469  HB2 ASP A 479     146.614 140.849 109.562  1.00  0.00           H  
ATOM    470  N   LEU A 480     149.251 137.741 109.904  1.00133.10           N  
ATOM    471  CA  LEU A 480     150.029 136.689 110.616  1.00133.10           C  
ATOM    472  C   LEU A 480     149.495 136.571 112.045  1.00133.10           C  
ATOM    473  O   LEU A 480     149.421 135.429 112.540  1.00133.10           O  
ATOM    474  CB  LEU A 480     151.508 137.094 110.618  1.00133.10           C  
ATOM    475  CG  LEU A 480     152.459 136.222 111.440  1.00133.10           C  
ATOM    476  CD1 LEU A 480     152.525 134.803 110.892  1.00133.10           C  
ATOM    477  CD2 LEU A 480     153.849 136.840 111.483  1.00133.10           C  
ATOM    478  H   LEU A 480     149.778 138.527 109.551  1.00  0.00           H  
ATOM    479  HA  LEU A 480     149.911 135.735 110.101  1.00  0.00           H  
ATOM    480  HB3 LEU A 480     151.596 138.129 110.947  1.00  0.00           H  
ATOM    481  HB2 LEU A 480     151.867 137.146 109.590  1.00  0.00           H  
ATOM    482  HG  LEU A 480     152.078 136.174 112.460  1.00  0.00           H  
ATOM    483 HD11 LEU A 480     153.209 134.210 111.499  1.00  0.00           H  
ATOM    484 HD12 LEU A 480     151.532 134.355 110.922  1.00  0.00           H  
ATOM    485 HD13 LEU A 480     152.881 134.827 109.862  1.00  0.00           H  
ATOM    486 HD21 LEU A 480     154.511 136.206 112.072  1.00  0.00           H  
ATOM    487 HD22 LEU A 480     154.239 136.929 110.469  1.00  0.00           H  
ATOM    488 HD23 LEU A 480     153.794 137.829 111.939  1.00  0.00           H  
ATOM    489  N   HIS A 481     149.111 137.687 112.671  1.00130.26           N  
ATOM    490  CA  HIS A 481     148.628 137.727 114.080  1.00130.26           C  
ATOM    491  C   HIS A 481     147.108 137.543 114.123  1.00130.26           C  
ATOM    492  O   HIS A 481     146.545 137.706 115.221  1.00130.26           O  
ATOM    493  CB  HIS A 481     149.075 139.036 114.742  1.00130.26           C  
ATOM    494  CG  HIS A 481     150.458 139.444 114.357  1.00130.26           C  
ATOM    495  ND1 HIS A 481     150.719 140.622 113.687  1.00130.26           N  
ATOM    496  CD2 HIS A 481     151.645 138.818 114.503  1.00130.26           C  
ATOM    497  CE1 HIS A 481     152.012 140.717 113.459  1.00130.26           C  
ATOM    498  NE2 HIS A 481     152.603 139.621 113.949  1.00130.26           N  
ATOM    499  H   HIS A 481     149.138 138.573 112.186  1.00  0.00           H  
ATOM    500  HA  HIS A 481     149.086 136.899 114.620  1.00  0.00           H  
ATOM    501  HB3 HIS A 481     149.017 138.932 115.825  1.00  0.00           H  
ATOM    502  HB2 HIS A 481     148.377 139.831 114.480  1.00  0.00           H  
ATOM    503  HD2 HIS A 481     151.691 137.855 114.990  1.00  0.00           H  
ATOM    504  HE1 HIS A 481     152.409 141.584 112.952  1.00  0.00           H  
ATOM    505  HE2 HIS A 481     153.572 139.335 113.963  1.00  0.00           H  
ATOM    506  N   GLY A 482     146.464 137.248 112.987  1.00129.19           N  
ATOM    507  CA  GLY A 482     145.001 137.073 112.900  1.00129.19           C  
ATOM    508  C   GLY A 482     144.308 138.404 112.741  1.00129.19           C  
ATOM    509  O   GLY A 482     143.061 138.418 112.756  1.00129.19           O  
ATOM    510  H   GLY A 482     146.982 137.133 112.128  1.00  0.00           H  
ATOM    511  HA3 GLY A 482     144.640 136.581 113.803  1.00  0.00           H  
ATOM    512  HA2 GLY A 482     144.762 136.435 112.049  1.00  0.00           H  
ATOM    513  N   MET A 483     145.075 139.479 112.564  1.00125.87           N  
ATOM    514  CA  MET A 483     144.518 140.847 112.462  1.00125.87           C  
ATOM    515  C   MET A 483     144.077 141.123 111.023  1.00125.87           C  
ATOM    516  O   MET A 483     144.286 140.250 110.177  1.00125.87           O  
ATOM    517  CB  MET A 483     145.546 141.887 112.922  1.00125.87           C  
ATOM    518  CG  MET A 483     145.783 141.863 114.421  1.00125.87           C  
ATOM    519  SD  MET A 483     146.629 143.343 115.033  1.00125.87           S  
ATOM    520  CE  MET A 483     148.304 143.025 114.482  1.00125.87           C  
ATOM    521  H   MET A 483     146.078 139.378 112.494  1.00  0.00           H  
ATOM    522  HA  MET A 483     143.644 140.914 113.110  1.00  0.00           H  
ATOM    523  HB3 MET A 483     145.213 142.881 112.624  1.00  0.00           H  
ATOM    524  HB2 MET A 483     146.490 141.717 112.403  1.00  0.00           H  
ATOM    525  HG3 MET A 483     146.366 140.979 114.681  1.00  0.00           H  
ATOM    526  HG2 MET A 483     144.829 141.752 114.937  1.00  0.00           H  
ATOM    527  HE1 MET A 483     148.949 143.850 114.784  1.00  0.00           H  
ATOM    528  HE2 MET A 483     148.665 142.099 114.930  1.00  0.00           H  
ATOM    529  HE3 MET A 483     148.318 142.932 113.396  1.00  0.00           H  
ATOM    530  N   THR A 484     143.429 142.258 110.779  1.00121.20           N  
ATOM    531  CA  THR A 484     142.946 142.671 109.461  1.00121.20           C  
ATOM    532  C   THR A 484     143.099 144.189 109.356  1.00121.20           C  
ATOM    533  O   THR A 484     143.141 144.814 110.414  1.00121.20           O  
ATOM    534  CB  THR A 484     141.500 142.175 109.304  1.00121.20           C  
ATOM    535  OG1 THR A 484     141.135 142.135 107.956  1.00121.20           O  
ATOM    536  CG2 THR A 484     140.453 143.022 110.023  1.00121.20           C  
ATOM    537  H   THR A 484     143.240 142.904 111.532  1.00  0.00           H  
ATOM    538  HA  THR A 484     143.564 142.201 108.696  1.00  0.00           H  
ATOM    539  HB  THR A 484     141.445 141.161 109.700  1.00  0.00           H  
ATOM    540  HG1 THR A 484     141.801 141.656 107.458  1.00  0.00           H  
ATOM    541 HG21 THR A 484     139.464 142.596 109.856  1.00  0.00           H  
ATOM    542 HG22 THR A 484     140.667 143.035 111.092  1.00  0.00           H  
ATOM    543 HG23 THR A 484     140.480 144.040 109.635  1.00  0.00           H  
ATOM    544  N   PRO A 485     143.188 144.828 108.175  1.00116.58           N  
ATOM    545  CA  PRO A 485     143.525 146.248 108.052  1.00116.58           C  
ATOM    546  C   PRO A 485     142.750 147.188 108.976  1.00116.58           C  
ATOM    547  O   PRO A 485     143.320 148.110 109.546  1.00116.58           O  
ATOM    548  CB  PRO A 485     143.264 146.582 106.587  1.00116.58           C  
ATOM    549  CG  PRO A 485     143.627 145.283 105.887  1.00116.58           C  
ATOM    550  CD  PRO A 485     143.089 144.238 106.854  1.00116.58           C  
ATOM    551  HA  PRO A 485     144.590 146.369 108.250  1.00  0.00           H  
ATOM    552  HB3 PRO A 485     143.952 147.365 106.269  1.00  0.00           H  
ATOM    553  HB2 PRO A 485     142.201 146.780 106.448  1.00  0.00           H  
ATOM    554  HG3 PRO A 485     144.712 145.196 105.833  1.00  0.00           H  
ATOM    555  HG2 PRO A 485     143.079 145.217 104.947  1.00  0.00           H  
ATOM    556  HD2 PRO A 485     142.042 144.037 106.625  1.00  0.00           H  
ATOM    557  HD3 PRO A 485     143.714 143.346 106.808  1.00  0.00           H  
ATOM    558  N   LEU A 486     141.470 146.910 109.207  1.00115.75           N  
ATOM    559  CA  LEU A 486     140.622 147.677 110.114  1.00115.75           C  
ATOM    560  C   LEU A 486     141.094 147.618 111.575  1.00115.75           C  
ATOM    561  O   LEU A 486     140.961 148.597 112.299  1.00115.75           O  
ATOM    562  CB  LEU A 486     139.196 147.133 109.953  1.00115.75           C  
ATOM    563  CG  LEU A 486     138.128 147.936 110.705  1.00115.75           C  
ATOM    564  CD1 LEU A 486     137.836 149.254 110.005  1.00115.75           C  
ATOM    565  CD2 LEU A 486     136.825 147.144 110.767  1.00115.75           C  
ATOM    566  H   LEU A 486     141.031 146.128 108.742  1.00  0.00           H  
ATOM    567  HA  LEU A 486     140.630 148.719 109.793  1.00  0.00           H  
ATOM    568  HB3 LEU A 486     139.166 146.095 110.283  1.00  0.00           H  
ATOM    569  HB2 LEU A 486     138.941 147.096 108.894  1.00  0.00           H  
ATOM    570  HG  LEU A 486     138.476 148.136 111.718  1.00  0.00           H  
ATOM    571 HD11 LEU A 486     137.075 149.801 110.562  1.00  0.00           H  
ATOM    572 HD12 LEU A 486     138.748 149.850 109.956  1.00  0.00           H  
ATOM    573 HD13 LEU A 486     137.476 149.058 108.995  1.00  0.00           H  
ATOM    574 HD21 LEU A 486     136.073 147.723 111.303  1.00  0.00           H  
ATOM    575 HD22 LEU A 486     136.474 146.941 109.755  1.00  0.00           H  
ATOM    576 HD23 LEU A 486     136.996 146.202 111.287  1.00  0.00           H  
ATOM    577  N   HIS A 487     141.674 146.504 112.021  1.00117.65           N  
ATOM    578  CA  HIS A 487     142.318 146.415 113.332  1.00117.65           C  
ATOM    579  C   HIS A 487     143.613 147.200 113.360  1.00117.65           C  
ATOM    580  O   HIS A 487     143.850 147.890 114.341  1.00117.65           O  
ATOM    581  CB  HIS A 487     142.663 144.974 113.720  1.00117.65           C  
ATOM    582  CG  HIS A 487     141.529 143.999 113.821  1.00117.65           C  
ATOM    583  ND1 HIS A 487     141.701 142.629 113.980  1.00117.65           N  
ATOM    584  CD2 HIS A 487     140.198 144.272 113.737  1.00117.65           C  
ATOM    585  CE1 HIS A 487     140.473 142.105 113.971  1.00117.65           C  
ATOM    586  NE2 HIS A 487     139.551 143.065 113.831  1.00117.65           N  
ATOM    587  H   HIS A 487     141.681 145.673 111.446  1.00  0.00           H  
ATOM    588  HA  HIS A 487     141.643 146.827 114.082  1.00  0.00           H  
ATOM    589  HB3 HIS A 487     143.216 144.979 114.659  1.00  0.00           H  
ATOM    590  HB2 HIS A 487     143.409 144.585 113.027  1.00  0.00           H  
ATOM    591  HD2 HIS A 487     139.862 145.292 113.620  1.00  0.00           H  
ATOM    592  HE1 HIS A 487     140.341 141.038 114.070  1.00  0.00           H  
ATOM    593  HE2 HIS A 487     138.543 143.028 113.789  1.00  0.00           H  
ATOM    594  N   LEU A 488     144.448 147.116 112.321  1.00112.13           N  
ATOM    595  CA  LEU A 488     145.727 147.817 112.294  1.00112.13           C  
ATOM    596  C   LEU A 488     145.506 149.327 112.361  1.00112.13           C  
ATOM    597  O   LEU A 488     146.185 150.004 113.131  1.00112.13           O  
ATOM    598  CB  LEU A 488     146.537 147.447 111.039  1.00112.13           C  
ATOM    599  CG  LEU A 488     147.299 146.113 111.007  1.00112.13           C  
ATOM    600  CD1 LEU A 488     148.098 145.840 112.276  1.00112.13           C  
ATOM    601  CD2 LEU A 488     146.388 144.928 110.762  1.00112.13           C  
ATOM    602  H   LEU A 488     144.202 146.553 111.519  1.00  0.00           H  
ATOM    603  HA  LEU A 488     146.300 147.516 113.171  1.00  0.00           H  
ATOM    604  HB3 LEU A 488     147.229 148.257 110.811  1.00  0.00           H  
ATOM    605  HB2 LEU A 488     145.887 147.506 110.166  1.00  0.00           H  
ATOM    606  HG  LEU A 488     148.006 146.159 110.179  1.00  0.00           H  
ATOM    607 HD11 LEU A 488     148.610 144.882 112.184  1.00  0.00           H  
ATOM    608 HD12 LEU A 488     148.833 146.632 112.421  1.00  0.00           H  
ATOM    609 HD13 LEU A 488     147.423 145.810 113.131  1.00  0.00           H  
ATOM    610 HD21 LEU A 488     146.978 144.012 110.749  1.00  0.00           H  
ATOM    611 HD22 LEU A 488     145.645 144.870 111.557  1.00  0.00           H  
ATOM    612 HD23 LEU A 488     145.884 145.049 109.803  1.00  0.00           H  
ATOM    613  N   ALA A 489     144.535 149.846 111.616  1.00111.29           N  
ATOM    614  CA  ALA A 489     144.181 151.255 111.645  1.00111.29           C  
ATOM    615  C   ALA A 489     143.678 151.666 113.024  1.00111.29           C  
ATOM    616  O   ALA A 489     144.207 152.593 113.629  1.00111.29           O  
ATOM    617  CB  ALA A 489     143.132 151.512 110.566  1.00111.29           C  
ATOM    618  H   ALA A 489     144.005 149.253 110.993  1.00  0.00           H  
ATOM    619  HA  ALA A 489     145.070 151.841 111.411  1.00  0.00           H  
ATOM    620  HB1 ALA A 489     142.854 152.566 110.573  1.00  0.00           H  
ATOM    621  HB2 ALA A 489     143.542 151.251 109.590  1.00  0.00           H  
ATOM    622  HB3 ALA A 489     142.250 150.903 110.763  1.00  0.00           H  
ATOM    623  N   ALA A 490     142.703 150.944 113.578  1.00113.54           N  
ATOM    624  CA  ALA A 490     142.171 151.239 114.901  1.00113.54           C  
ATOM    625  C   ALA A 490     143.248 151.161 115.991  1.00113.54           C  
ATOM    626  O   ALA A 490     143.356 152.069 116.805  1.00113.54           O  
ATOM    627  CB  ALA A 490     141.021 150.276 115.172  1.00113.54           C  
ATOM    628  H   ALA A 490     142.307 150.161 113.077  1.00  0.00           H  
ATOM    629  HA  ALA A 490     141.771 152.253 114.889  1.00  0.00           H  
ATOM    630  HB1 ALA A 490     140.604 150.476 116.159  1.00  0.00           H  
ATOM    631  HB2 ALA A 490     140.247 150.412 114.417  1.00  0.00           H  
ATOM    632  HB3 ALA A 490     141.389 149.251 115.135  1.00  0.00           H  
ATOM    633  N   LYS A 491     144.103 150.135 115.981  1.00110.25           N  
ATOM    634  CA  LYS A 491     145.205 149.924 116.929  1.00110.25           C  
ATOM    635  C   LYS A 491     146.165 151.094 116.998  1.00110.25           C  
ATOM    636  O   LYS A 491     146.623 151.413 118.091  1.00110.25           O  
ATOM    637  CB  LYS A 491     145.946 148.640 116.528  1.00110.25           C  
ATOM    638  CG  LYS A 491     147.204 148.342 117.353  1.00110.25           C  
ATOM    639  CD  LYS A 491     147.916 147.088 116.836  1.00110.25           C  
ATOM    640  CE  LYS A 491     149.292 146.951 117.499  1.00110.25           C  
ATOM    641  NZ  LYS A 491     150.052 145.785 116.974  1.00110.25           N1+
ATOM    642  H   LYS A 491     144.021 149.416 115.276  1.00  0.00           H  
ATOM    643  HA  LYS A 491     144.778 149.775 117.921  1.00  0.00           H  
ATOM    644  HB3 LYS A 491     146.211 148.691 115.472  1.00  0.00           H  
ATOM    645  HB2 LYS A 491     145.263 147.793 116.594  1.00  0.00           H  
ATOM    646  HG3 LYS A 491     146.927 148.198 118.397  1.00  0.00           H  
ATOM    647  HG2 LYS A 491     147.883 149.193 117.299  1.00  0.00           H  
ATOM    648  HD3 LYS A 491     148.039 147.160 115.755  1.00  0.00           H  
ATOM    649  HD2 LYS A 491     147.314 146.209 117.064  1.00  0.00           H  
ATOM    650  HE3 LYS A 491     149.166 146.846 118.577  1.00  0.00           H  
ATOM    651  HE2 LYS A 491     149.866 147.862 117.334  1.00  0.00           H  
ATOM    652  HZ1 LYS A 491     150.321 145.961 116.016  1.00  0.00           H  
ATOM    653  HZ2 LYS A 491     150.880 145.642 117.535  1.00  0.00           H  
ATOM    654  HZ3 LYS A 491     149.472 144.959 117.014  1.00  0.00           H  
ATOM    655  N   ASN A 492     146.407 151.811 115.899  1.00108.25           N  
ATOM    656  CA  ASN A 492     147.399 152.917 115.866  1.00108.25           C  
ATOM    657  C   ASN A 492     146.691 154.263 115.935  1.00108.25           C  
ATOM    658  O   ASN A 492     147.399 155.270 115.993  1.00108.25           O  
ATOM    659  CB  ASN A 492     148.318 152.800 114.659  1.00108.25           C  
ATOM    660  CG  ASN A 492     149.294 151.648 114.742  1.00108.25           C  
ATOM    661  OD1 ASN A 492     150.449 151.799 114.116  1.00108.25           O  
ATOM    662  ND2 ASN A 492     149.005 150.621 115.344  1.00108.25           N  
ATOM    663  H   ASN A 492     145.907 151.610 115.045  1.00  0.00           H  
ATOM    664  HA  ASN A 492     148.018 152.827 116.758  1.00  0.00           H  
ATOM    665  HB3 ASN A 492     148.869 153.732 114.532  1.00  0.00           H  
ATOM    666  HB2 ASN A 492     147.717 152.700 113.755  1.00  0.00           H  
ATOM    667 HD22 ASN A 492     149.667 149.860 115.391  1.00  0.00           H  
ATOM    668 HD21 ASN A 492     148.105 150.535 115.793  1.00  0.00           H  
ATOM    669  N   GLY A 493     145.358 154.301 116.021  1.00109.78           N  
ATOM    670  CA  GLY A 493     144.622 155.560 116.248  1.00109.78           C  
ATOM    671  C   GLY A 493     144.476 156.414 115.010  1.00109.78           C  
ATOM    672  O   GLY A 493     144.532 157.651 115.165  1.00109.78           O  
ATOM    673  H   GLY A 493     144.822 153.450 115.930  1.00  0.00           H  
ATOM    674  HA3 GLY A 493     145.122 156.135 117.027  1.00  0.00           H  
ATOM    675  HA2 GLY A 493     143.634 155.334 116.650  1.00  0.00           H  
ATOM    676  N   HIS A 494     144.283 155.811 113.837  1.00109.97           N  
ATOM    677  CA  HIS A 494     144.043 156.558 112.575  1.00109.97           C  
ATOM    678  C   HIS A 494     142.529 156.607 112.381  1.00109.97           C  
ATOM    679  O   HIS A 494     141.949 155.525 112.203  1.00109.97           O  
ATOM    680  CB  HIS A 494     144.866 155.937 111.442  1.00109.97           C  
ATOM    681  CG  HIS A 494     146.329 156.046 111.714  1.00109.97           C  
ATOM    682  ND1 HIS A 494     147.135 157.127 111.793  1.00109.97           N  
ATOM    683  CD2 HIS A 494     147.114 154.953 112.021  1.00109.97           C  
ATOM    684  CE1 HIS A 494     148.389 156.682 112.103  1.00109.97           C  
ATOM    685  NE2 HIS A 494     148.349 155.356 112.241  1.00109.97           N  
ATOM    686  H   HIS A 494     144.296 154.803 113.779  1.00  0.00           H  
ATOM    687  HA  HIS A 494     144.394 157.580 112.721  1.00  0.00           H  
ATOM    688  HB3 HIS A 494     144.633 156.442 110.505  1.00  0.00           H  
ATOM    689  HB2 HIS A 494     144.595 154.887 111.330  1.00  0.00           H  
ATOM    690  HD2 HIS A 494     146.706 154.029 112.046  1.00  0.00           H  
ATOM    691  HE1 HIS A 494     149.151 157.339 112.189  1.00  0.00           H  
ATOM    692  HE2 HIS A 494     149.116 154.636 112.485  1.00  0.00           H  
ATOM    693  N   ASP A 495     141.918 157.796 112.440  1.00119.26           N  
ATOM    694  CA  ASP A 495     140.438 157.957 112.375  1.00119.26           C  
ATOM    695  C   ASP A 495     139.981 158.151 110.930  1.00119.26           C  
ATOM    696  O   ASP A 495     138.776 157.959 110.689  1.00119.26           O  
ATOM    697  CB  ASP A 495     139.967 159.108 113.265  1.00119.26           C  
ATOM    698  CG  ASP A 495     140.359 160.487 112.764  1.00119.26           C  
ATOM    699  OD1 ASP A 495     141.549 160.678 112.443  1.00119.26           O  
ATOM    700  OD2 ASP A 495     139.470 161.358 112.694  1.00119.26           O1-
ATOM    701  H   ASP A 495     142.464 158.640 112.533  1.00  0.00           H  
ATOM    702  HA  ASP A 495     139.985 157.039 112.748  1.00  0.00           H  
ATOM    703  HB3 ASP A 495     140.355 158.967 114.274  1.00  0.00           H  
ATOM    704  HB2 ASP A 495     138.884 159.059 113.376  1.00  0.00           H  
ATOM    705  N   LYS A 496     140.880 158.539 110.019  1.00115.05           N  
ATOM    706  CA  LYS A 496     140.512 158.812 108.611  1.00115.05           C  
ATOM    707  C   LYS A 496     140.689 157.511 107.832  1.00115.05           C  
ATOM    708  O   LYS A 496     140.050 157.391 106.785  1.00115.05           O  
ATOM    709  CB  LYS A 496     141.321 159.984 108.061  1.00115.05           C  
ATOM    710  CG  LYS A 496     141.084 161.309 108.772  1.00115.05           C  
ATOM    711  CD  LYS A 496     141.893 162.453 108.206  1.00115.05           C  
ATOM    712  CE  LYS A 496     141.683 163.751 108.957  1.00115.05           C  
ATOM    713  NZ  LYS A 496     142.506 164.849 108.397  1.00115.05           N1+
ATOM    714  H   LYS A 496     141.848 158.655 110.282  1.00  0.00           H  
ATOM    715  HA  LYS A 496     139.457 159.084 108.582  1.00  0.00           H  
ATOM    716  HB3 LYS A 496     141.109 160.102 106.998  1.00  0.00           H  
ATOM    717  HB2 LYS A 496     142.382 159.739 108.099  1.00  0.00           H  
ATOM    718  HG3 LYS A 496     141.310 161.196 109.832  1.00  0.00           H  
ATOM    719  HG2 LYS A 496     140.024 161.559 108.727  1.00  0.00           H  
ATOM    720  HD3 LYS A 496     141.634 162.596 107.157  1.00  0.00           H  
ATOM    721  HD2 LYS A 496     142.951 162.192 108.223  1.00  0.00           H  
ATOM    722  HE3 LYS A 496     141.936 163.607 110.007  1.00  0.00           H  
ATOM    723  HE2 LYS A 496     140.630 164.029 108.914  1.00  0.00           H  
ATOM    724  HZ1 LYS A 496     143.446 164.517 108.236  1.00  0.00           H  
ATOM    725  HZ2 LYS A 496     142.105 165.159 107.524  1.00  0.00           H  
ATOM    726  HZ3 LYS A 496     142.529 165.620 109.049  1.00  0.00           H  
ATOM    727  N   VAL A 497     141.522 156.594 108.326  1.00115.40           N  
ATOM    728  CA  VAL A 497     141.678 155.281 107.686  1.00115.40           C  
ATOM    729  C   VAL A 497     140.618 154.309 108.153  1.00115.40           C  
ATOM    730  O   VAL A 497     140.003 153.649 107.323  1.00115.40           O  
ATOM    731  CB  VAL A 497     143.073 154.704 107.909  1.00115.40           C  
ATOM    732  CG1 VAL A 497     143.216 153.280 107.381  1.00115.40           C  
ATOM    733  CG2 VAL A 497     144.095 155.554 107.163  1.00115.40           C  
ATOM    734  H   VAL A 497     142.061 156.796 109.156  1.00  0.00           H  
ATOM    735  HA  VAL A 497     141.547 155.420 106.613  1.00  0.00           H  
ATOM    736  HB  VAL A 497     143.302 154.718 108.975  1.00  0.00           H  
ATOM    737 HG11 VAL A 497     144.229 152.923 107.568  1.00  0.00           H  
ATOM    738 HG12 VAL A 497     142.503 152.630 107.888  1.00  0.00           H  
ATOM    739 HG13 VAL A 497     143.019 153.268 106.309  1.00  0.00           H  
ATOM    740 HG21 VAL A 497     145.093 155.145 107.320  1.00  0.00           H  
ATOM    741 HG22 VAL A 497     143.864 155.549 106.098  1.00  0.00           H  
ATOM    742 HG23 VAL A 497     144.060 156.577 107.537  1.00  0.00           H  
ATOM    743  N   VAL A 498     140.356 154.223 109.457  1.00118.06           N  
ATOM    744  CA  VAL A 498     139.305 153.333 109.953  1.00118.06           C  
ATOM    745  C   VAL A 498     137.950 153.746 109.376  1.00118.06           C  
ATOM    746  O   VAL A 498     137.172 152.884 108.988  1.00118.06           O  
ATOM    747  CB  VAL A 498     139.347 153.239 111.487  1.00118.06           C  
ATOM    748  CG1 VAL A 498     138.773 154.460 112.189  1.00118.06           C  
ATOM    749  CG2 VAL A 498     138.596 152.020 112.007  1.00118.06           C  
ATOM    750  H   VAL A 498     140.885 154.776 110.116  1.00  0.00           H  
ATOM    751  HA  VAL A 498     139.524 152.337 109.568  1.00  0.00           H  
ATOM    752  HB  VAL A 498     140.390 153.141 111.787  1.00  0.00           H  
ATOM    753 HG11 VAL A 498     138.836 154.322 113.268  1.00  0.00           H  
ATOM    754 HG12 VAL A 498     139.341 155.345 111.902  1.00  0.00           H  
ATOM    755 HG13 VAL A 498     137.730 154.589 111.900  1.00  0.00           H  
ATOM    756 HG21 VAL A 498     138.653 151.995 113.095  1.00  0.00           H  
ATOM    757 HG22 VAL A 498     137.552 152.077 111.699  1.00  0.00           H  
ATOM    758 HG23 VAL A 498     139.045 151.115 111.599  1.00  0.00           H  
ATOM    759  N   GLN A 499     137.698 155.041 109.175  1.00119.32           N  
ATOM    760  CA  GLN A 499     136.516 155.499 108.453  1.00119.32           C  
ATOM    761  C   GLN A 499     136.499 155.057 106.987  1.00119.32           C  
ATOM    762  O   GLN A 499     135.469 154.589 106.509  1.00119.32           O  
ATOM    763  CB  GLN A 499     136.411 157.022 108.555  1.00119.32           C  
ATOM    764  CG  GLN A 499     135.126 157.530 107.896  1.00119.32           C  
ATOM    765  CD  GLN A 499     134.648 158.829 108.518  1.00119.32           C  
ATOM    766  OE1 GLN A 499     133.586 158.898 109.120  1.00119.32           O  
ATOM    767  NE2 GLN A 499     135.402 159.901 108.417  1.00119.32           N  
ATOM    768  H   GLN A 499     138.336 155.740 109.527  1.00  0.00           H  
ATOM    769  HA  GLN A 499     135.640 155.071 108.941  1.00  0.00           H  
ATOM    770  HB3 GLN A 499     137.273 157.479 108.069  1.00  0.00           H  
ATOM    771  HB2 GLN A 499     136.422 157.317 109.604  1.00  0.00           H  
ATOM    772  HG3 GLN A 499     134.346 156.774 107.991  1.00  0.00           H  
ATOM    773  HG2 GLN A 499     135.300 157.681 106.831  1.00  0.00           H  
ATOM    774 HE22 GLN A 499     135.097 160.773 108.826  1.00  0.00           H  
ATOM    775 HE21 GLN A 499     136.286 159.853 107.931  1.00  0.00           H  
ATOM    776  N   LEU A 500     137.609 155.194 106.260  1.00121.02           N  
ATOM    777  CA  LEU A 500     137.696 154.840 104.842  1.00121.02           C  
ATOM    778  C   LEU A 500     137.489 153.343 104.622  1.00121.02           C  
ATOM    779  O   LEU A 500     136.728 152.952 103.743  1.00121.02           O  
ATOM    780  CB  LEU A 500     139.041 155.357 104.302  1.00121.02           C  
ATOM    781  CG  LEU A 500     139.357 155.182 102.804  1.00121.02           C  
ATOM    782  CD1 LEU A 500     139.881 153.798 102.442  1.00121.02           C  
ATOM    783  CD2 LEU A 500     138.184 155.553 101.904  1.00121.02           C  
ATOM    784  H   LEU A 500     138.449 155.559 106.685  1.00  0.00           H  
ATOM    785  HA  LEU A 500     136.900 155.368 104.317  1.00  0.00           H  
ATOM    786  HB3 LEU A 500     139.851 154.924 104.889  1.00  0.00           H  
ATOM    787  HB2 LEU A 500     139.151 156.408 104.568  1.00  0.00           H  
ATOM    788  HG  LEU A 500     140.157 155.885 102.573  1.00  0.00           H  
ATOM    789 HD11 LEU A 500     140.080 153.753 101.371  1.00  0.00           H  
ATOM    790 HD12 LEU A 500     140.802 153.603 102.991  1.00  0.00           H  
ATOM    791 HD13 LEU A 500     139.136 153.047 102.704  1.00  0.00           H  
ATOM    792 HD21 LEU A 500     138.466 155.409 100.861  1.00  0.00           H  
ATOM    793 HD22 LEU A 500     137.330 154.918 102.139  1.00  0.00           H  
ATOM    794 HD23 LEU A 500     137.916 156.597 102.067  1.00  0.00           H  
ATOM    795  N   LEU A 501     138.092 152.490 105.442  1.00122.63           N  
ATOM    796  CA  LEU A 501     137.895 151.043 105.368  1.00122.63           C  
ATOM    797  C   LEU A 501     136.449 150.652 105.702  1.00122.63           C  
ATOM    798  O   LEU A 501     135.883 149.782 105.041  1.00122.63           O  
ATOM    799  CB  LEU A 501     138.898 150.359 106.310  1.00122.63           C  
ATOM    800  CG  LEU A 501     140.250 150.010 105.666  1.00122.63           C  
ATOM    801  CD1 LEU A 501     140.897 151.145 104.887  1.00122.63           C  
ATOM    802  CD2 LEU A 501     141.221 149.584 106.757  1.00122.63           C  
ATOM    803  H   LEU A 501     138.719 152.833 106.156  1.00  0.00           H  
ATOM    804  HA  LEU A 501     138.109 150.721 104.349  1.00  0.00           H  
ATOM    805  HB3 LEU A 501     138.449 149.454 106.719  1.00  0.00           H  
ATOM    806  HB2 LEU A 501     139.066 150.993 107.180  1.00  0.00           H  
ATOM    807  HG  LEU A 501     140.102 149.169 104.989  1.00  0.00           H  
ATOM    808 HD11 LEU A 501     141.845 150.806 104.470  1.00  0.00           H  
ATOM    809 HD12 LEU A 501     140.235 151.455 104.079  1.00  0.00           H  
ATOM    810 HD13 LEU A 501     141.075 151.989 105.554  1.00  0.00           H  
ATOM    811 HD21 LEU A 501     142.183 149.334 106.310  1.00  0.00           H  
ATOM    812 HD22 LEU A 501     141.352 150.401 107.467  1.00  0.00           H  
ATOM    813 HD23 LEU A 501     140.825 148.711 107.276  1.00  0.00           H  
ATOM    814  N   LEU A 502     135.800 151.304 106.669  1.00126.02           N  
ATOM    815  CA  LEU A 502     134.383 151.055 106.941  1.00126.02           C  
ATOM    816  C   LEU A 502     133.489 151.519 105.787  1.00126.02           C  
ATOM    817  O   LEU A 502     132.612 150.764 105.373  1.00126.02           O  
ATOM    818  CB  LEU A 502     133.967 151.696 108.274  1.00126.02           C  
ATOM    819  CG  LEU A 502     134.592 151.004 109.492  1.00126.02           C  
ATOM    820  CD1 LEU A 502     134.317 151.798 110.763  1.00126.02           C  
ATOM    821  CD2 LEU A 502     134.053 149.593 109.692  1.00126.02           C  
ATOM    822  H   LEU A 502     136.287 151.987 107.232  1.00  0.00           H  
ATOM    823  HA  LEU A 502     134.254 149.977 107.042  1.00  0.00           H  
ATOM    824  HB3 LEU A 502     132.881 151.674 108.363  1.00  0.00           H  
ATOM    825  HB2 LEU A 502     134.248 152.749 108.272  1.00  0.00           H  
ATOM    826  HG  LEU A 502     135.670 150.947 109.344  1.00  0.00           H  
ATOM    827 HD11 LEU A 502     134.769 151.290 111.615  1.00  0.00           H  
ATOM    828 HD12 LEU A 502     134.744 152.796 110.668  1.00  0.00           H  
ATOM    829 HD13 LEU A 502     133.241 151.877 110.917  1.00  0.00           H  
ATOM    830 HD21 LEU A 502     134.525 149.144 110.566  1.00  0.00           H  
ATOM    831 HD22 LEU A 502     132.974 149.634 109.843  1.00  0.00           H  
ATOM    832 HD23 LEU A 502     134.274 148.991 108.811  1.00  0.00           H  
ATOM    833  N   LYS A 503     133.739 152.693 105.200  1.00126.67           N  
ATOM    834  CA  LYS A 503     133.040 153.185 103.997  1.00126.67           C  
ATOM    835  C   LYS A 503     133.217 152.246 102.796  1.00126.67           C  
ATOM    836  O   LYS A 503     132.250 151.989 102.079  1.00126.67           O  
ATOM    837  CB  LYS A 503     133.539 154.608 103.698  1.00126.67           C  
ATOM    838  CG  LYS A 503     132.875 155.270 102.480  1.00126.67           C  
ATOM    839  CD  LYS A 503     133.474 156.665 102.245  1.00126.67           C  
ATOM    840  CE  LYS A 503     132.978 157.273 100.927  1.00126.67           C  
ATOM    841  NZ  LYS A 503     133.695 158.531 100.595  1.00126.67           N1+
ATOM    842  H   LYS A 503     134.446 153.307 105.579  1.00  0.00           H  
ATOM    843  HA  LYS A 503     131.976 153.242 104.226  1.00  0.00           H  
ATOM    844  HB3 LYS A 503     134.619 154.589 103.555  1.00  0.00           H  
ATOM    845  HB2 LYS A 503     133.389 155.235 104.577  1.00  0.00           H  
ATOM    846  HG3 LYS A 503     131.803 155.360 102.655  1.00  0.00           H  
ATOM    847  HG2 LYS A 503     133.038 154.652 101.597  1.00  0.00           H  
ATOM    848  HD3 LYS A 503     134.562 156.594 102.225  1.00  0.00           H  
ATOM    849  HD2 LYS A 503     133.202 157.321 103.072  1.00  0.00           H  
ATOM    850  HE3 LYS A 503     131.909 157.473 101.000  1.00  0.00           H  
ATOM    851  HE2 LYS A 503     133.117 156.553 100.121  1.00  0.00           H  
ATOM    852  HZ1 LYS A 503     134.692 158.374 100.644  1.00  0.00           H  
ATOM    853  HZ2 LYS A 503     133.446 158.824  99.661  1.00  0.00           H  
ATOM    854  HZ3 LYS A 503     133.435 159.251 101.254  1.00  0.00           H  
ATOM    855  N   LYS A 504     134.409 151.674 102.607  1.00127.98           N  
ATOM    856  CA  LYS A 504     134.700 150.645 101.592  1.00127.98           C  
ATOM    857  C   LYS A 504     134.070 149.280 101.890  1.00127.98           C  
ATOM    858  O   LYS A 504     134.038 148.434 100.997  1.00127.98           O  
ATOM    859  CB  LYS A 504     136.225 150.515 101.417  1.00127.98           C  
ATOM    860  CG  LYS A 504     136.864 151.673 100.634  1.00127.98           C  
ATOM    861  CD  LYS A 504     136.623 151.551  99.119  1.00127.98           C  
ATOM    862  CE  LYS A 504     137.348 152.644  98.318  1.00127.98           C  
ATOM    863  NZ  LYS A 504     136.634 153.949  98.343  1.00127.98           N1+
ATOM    864  H   LYS A 504     135.194 151.941 103.184  1.00  0.00           H  
ATOM    865  HA  LYS A 504     134.290 150.995 100.644  1.00  0.00           H  
ATOM    866  HB3 LYS A 504     136.453 149.573 100.919  1.00  0.00           H  
ATOM    867  HB2 LYS A 504     136.696 150.438 102.397  1.00  0.00           H  
ATOM    868  HG3 LYS A 504     137.936 151.695 100.830  1.00  0.00           H  
ATOM    869  HG2 LYS A 504     136.458 152.619 100.991  1.00  0.00           H  
ATOM    870  HD3 LYS A 504     135.553 151.603  98.917  1.00  0.00           H  
ATOM    871  HD2 LYS A 504     136.955 150.571  98.777  1.00  0.00           H  
ATOM    872  HE3 LYS A 504     137.468 152.317  97.285  1.00  0.00           H  
ATOM    873  HE2 LYS A 504     138.355 152.775  98.713  1.00  0.00           H  
ATOM    874  HZ1 LYS A 504     136.419 154.197  99.298  1.00  0.00           H  
ATOM    875  HZ2 LYS A 504     137.221 154.662  97.934  1.00  0.00           H  
ATOM    876  HZ3 LYS A 504     135.777 153.875  97.814  1.00  0.00           H  
ATOM    877  N   GLY A 505     133.536 149.051 103.090  1.00128.45           N  
ATOM    878  CA  GLY A 505     132.792 147.833 103.433  1.00128.45           C  
ATOM    879  C   GLY A 505     133.590 146.754 104.172  1.00128.45           C  
ATOM    880  O   GLY A 505     133.374 145.562 103.945  1.00128.45           O  
ATOM    881  H   GLY A 505     133.633 149.737 103.825  1.00  0.00           H  
ATOM    882  HA3 GLY A 505     132.363 147.406 102.526  1.00  0.00           H  
ATOM    883  HA2 GLY A 505     131.916 148.101 104.024  1.00  0.00           H  
ATOM    884  N   ALA A 506     134.515 147.146 105.049  1.00126.99           N  
ATOM    885  CA  ALA A 506     135.175 146.236 105.988  1.00126.99           C  
ATOM    886  C   ALA A 506     134.186 145.552 106.956  1.00126.99           C  
ATOM    887  O   ALA A 506     133.054 146.009 107.123  1.00126.99           O  
ATOM    888  CB  ALA A 506     136.237 147.032 106.753  1.00126.99           C  
ATOM    889  H   ALA A 506     134.794 148.116 105.089  1.00  0.00           H  
ATOM    890  HA  ALA A 506     135.680 145.460 105.412  1.00  0.00           H  
ATOM    891  HB1 ALA A 506     136.744 146.376 107.460  1.00  0.00           H  
ATOM    892  HB2 ALA A 506     136.964 147.438 106.050  1.00  0.00           H  
ATOM    893  HB3 ALA A 506     135.760 147.849 107.294  1.00  0.00           H  
ATOM    894  N   LEU A 507     134.617 144.472 107.621  1.00128.71           N  
ATOM    895  CA  LEU A 507     133.819 143.711 108.597  1.00128.71           C  
ATOM    896  C   LEU A 507     134.492 143.704 109.975  1.00128.71           C  
ATOM    897  O   LEU A 507     135.714 143.602 110.064  1.00128.71           O  
ATOM    898  CB  LEU A 507     133.623 142.262 108.108  1.00128.71           C  
ATOM    899  CG  LEU A 507     132.929 142.097 106.745  1.00128.71           C  
ATOM    900  CD1 LEU A 507     132.899 140.617 106.371  1.00128.71           C  
ATOM    901  CD2 LEU A 507     131.493 142.611 106.762  1.00128.71           C  
ATOM    902  H   LEU A 507     135.553 144.125 107.468  1.00  0.00           H  
ATOM    903  HA  LEU A 507     132.841 144.182 108.690  1.00  0.00           H  
ATOM    904  HB3 LEU A 507     133.073 141.699 108.862  1.00  0.00           H  
ATOM    905  HB2 LEU A 507     134.589 141.757 108.083  1.00  0.00           H  
ATOM    906  HG  LEU A 507     133.494 142.644 105.990  1.00  0.00           H  
ATOM    907 HD11 LEU A 507     132.408 140.496 105.406  1.00  0.00           H  
ATOM    908 HD12 LEU A 507     133.919 140.236 106.310  1.00  0.00           H  
ATOM    909 HD13 LEU A 507     132.349 140.061 107.130  1.00  0.00           H  
ATOM    910 HD21 LEU A 507     131.045 142.473 105.778  1.00  0.00           H  
ATOM    911 HD22 LEU A 507     130.917 142.057 107.503  1.00  0.00           H  
ATOM    912 HD23 LEU A 507     131.489 143.671 107.017  1.00  0.00           H  
ATOM    913  N   PHE A 508     133.723 143.899 111.037  1.00127.50           N  
ATOM    914  CA  PHE A 508     134.272 143.871 112.402  1.00127.50           C  
ATOM    915  C   PHE A 508     134.597 142.413 112.703  1.00127.50           C  
ATOM    916  O   PHE A 508     133.817 141.802 113.373  1.00127.50           O  
ATOM    917  CB  PHE A 508     133.314 144.541 113.377  1.00127.50           C  
ATOM    918  CG  PHE A 508     133.149 146.020 113.184  1.00127.50           C  
ATOM    919  CD1 PHE A 508     134.129 146.887 113.619  1.00127.50           C  
ATOM    920  CD2 PHE A 508     132.013 146.541 112.593  1.00127.50           C  
ATOM    921  CE1 PHE A 508     133.989 148.251 113.444  1.00127.50           C  
ATOM    922  CE2 PHE A 508     131.870 147.907 112.424  1.00127.50           C  
ATOM    923  CZ  PHE A 508     132.857 148.758 112.854  1.00127.50           C  
ATOM    924  H   PHE A 508     132.735 144.072 110.920  1.00  0.00           H  
ATOM    925  HA  PHE A 508     135.206 144.434 112.403  1.00  0.00           H  
ATOM    926  HB3 PHE A 508     133.642 144.345 114.398  1.00  0.00           H  
ATOM    927  HB2 PHE A 508     132.339 144.058 113.314  1.00  0.00           H  
ATOM    928  HD1 PHE A 508     135.015 146.502 114.101  1.00  0.00           H  
ATOM    929  HD2 PHE A 508     131.227 145.880 112.258  1.00  0.00           H  
ATOM    930  HE1 PHE A 508     134.771 148.920 113.771  1.00  0.00           H  
ATOM    931  HE2 PHE A 508     130.982 148.303 111.954  1.00  0.00           H  
ATOM    932  HZ  PHE A 508     132.745 149.825 112.729  1.00  0.00           H  
ATOM    933  N   LEU A 509     135.684 141.866 112.186  1.00125.87           N  
ATOM    934  CA  LEU A 509     136.101 140.463 112.416  1.00125.87           C  
ATOM    935  C   LEU A 509     136.868 140.417 113.729  1.00125.87           C  
ATOM    936  O   LEU A 509     136.730 141.365 114.462  1.00125.87           O  
ATOM    937  CB  LEU A 509     136.935 139.980 111.234  1.00125.87           C  
ATOM    938  CG  LEU A 509     136.303 140.137 109.854  1.00125.87           C  
ATOM    939  CD1 LEU A 509     137.183 139.505 108.791  1.00125.87           C  
ATOM    940  CD2 LEU A 509     134.906 139.541 109.811  1.00125.87           C  
ATOM    941  H   LEU A 509     136.291 142.413 111.592  1.00  0.00           H  
ATOM    942  HA  LEU A 509     135.212 139.838 112.502  1.00  0.00           H  
ATOM    943  HB3 LEU A 509     137.206 138.936 111.388  1.00  0.00           H  
ATOM    944  HB2 LEU A 509     137.901 140.484 111.246  1.00  0.00           H  
ATOM    945  HG  LEU A 509     136.223 141.202 109.638  1.00  0.00           H  
ATOM    946 HD11 LEU A 509     136.717 139.626 107.813  1.00  0.00           H  
ATOM    947 HD12 LEU A 509     138.159 139.991 108.790  1.00  0.00           H  
ATOM    948 HD13 LEU A 509     137.306 138.443 109.005  1.00  0.00           H  
ATOM    949 HD21 LEU A 509     134.486 139.670 108.814  1.00  0.00           H  
ATOM    950 HD22 LEU A 509     134.956 138.478 110.048  1.00  0.00           H  
ATOM    951 HD23 LEU A 509     134.272 140.046 110.540  1.00  0.00           H  
ATOM    952  N   SER A 510     137.501 139.300 114.094  1.00126.85           N  
ATOM    953  CA  SER A 510     138.165 139.148 115.413  1.00126.85           C  
ATOM    954  C   SER A 510     139.611 138.697 115.254  1.00126.85           C  
ATOM    955  O   SER A 510     139.901 137.982 114.281  1.00126.85           O  
ATOM    956  CB  SER A 510     137.407 138.213 116.305  1.00126.85           C  
ATOM    957  OG  SER A 510     136.521 137.404 115.546  1.00126.85           O  
ATOM    958  H   SER A 510     137.542 138.513 113.462  1.00  0.00           H  
ATOM    959  HA  SER A 510     138.175 140.127 115.893  1.00  0.00           H  
ATOM    960  HB3 SER A 510     136.838 138.789 117.035  1.00  0.00           H  
ATOM    961  HB2 SER A 510     138.109 137.576 116.843  1.00  0.00           H  
ATOM    962  HG  SER A 510     136.997 137.009 114.812  1.00  0.00           H  
ATOM    963  N   ASP A 511     140.472 139.095 116.181  1.00132.17           N  
ATOM    964  CA  ASP A 511     141.917 138.779 116.155  1.00132.17           C  
ATOM    965  C   ASP A 511     142.106 137.348 116.651  1.00132.17           C  
ATOM    966  O   ASP A 511     141.124 136.778 117.141  1.00132.17           O  
ATOM    967  CB  ASP A 511     142.653 139.815 117.011  1.00132.17           C  
ATOM    968  CG  ASP A 511     144.162 139.713 116.998  1.00132.17           C  
ATOM    969  OD1 ASP A 511     144.701 139.390 115.939  1.00132.17           O  
ATOM    970  OD2 ASP A 511     144.776 139.956 118.053  1.00132.17           O1-
ATOM    971  H   ASP A 511     140.152 139.648 116.963  1.00  0.00           H  
ATOM    972  HA  ASP A 511     142.276 138.848 115.128  1.00  0.00           H  
ATOM    973  HB3 ASP A 511     142.297 139.751 118.039  1.00  0.00           H  
ATOM    974  HB2 ASP A 511     142.357 140.816 116.698  1.00  0.00           H  
ATOM    975  N   HIS A 512     143.299 136.777 116.530  1.00133.25           N  
ATOM    976  CA  HIS A 512     143.620 135.439 117.082  1.00133.25           C  
ATOM    977  C   HIS A 512     143.415 135.515 118.598  1.00133.25           C  
ATOM    978  O   HIS A 512     142.951 134.509 119.166  1.00133.25           O  
ATOM    979  CB  HIS A 512     145.029 135.004 116.665  1.00133.25           C  
ATOM    980  CG  HIS A 512     145.445 133.702 117.262  1.00133.25           C  
ATOM    981  ND1 HIS A 512     146.207 133.421 118.341  1.00133.25           N  
ATOM    982  CD2 HIS A 512     145.044 132.486 116.741  1.00133.25           C  
ATOM    983  CE1 HIS A 512     146.267 132.059 118.457  1.00133.25           C  
ATOM    984  NE2 HIS A 512     145.549 131.512 117.469  1.00133.25           N  
ATOM    985  H   HIS A 512     144.042 137.257 116.042  1.00  0.00           H  
ATOM    986  HA  HIS A 512     142.907 134.722 116.676  1.00  0.00           H  
ATOM    987  HB3 HIS A 512     145.745 135.776 116.947  1.00  0.00           H  
ATOM    988  HB2 HIS A 512     145.080 134.937 115.578  1.00  0.00           H  
ATOM    989  HD2 HIS A 512     144.453 132.458 115.922  1.00  0.00           H  
ATOM    990  HE1 HIS A 512     146.798 131.639 119.207  1.00  0.00           H  
ATOM    991  HD1 HIS A 512     146.634 134.223 118.924  1.00  0.00           H  
ATOM    992  N   ASN A 513     143.735 136.647 119.233  1.00129.39           N  
ATOM    993  CA  ASN A 513     143.532 136.879 120.693  1.00129.39           C  
ATOM    994  C   ASN A 513     142.052 137.160 120.953  1.00129.39           C  
ATOM    995  O   ASN A 513     141.713 137.357 122.122  1.00129.39           O  
ATOM    996  CB  ASN A 513     144.399 138.022 121.212  1.00129.39           C  
ATOM    997  CG  ASN A 513     145.879 137.757 121.034  1.00129.39           C  
ATOM    998  OD1 ASN A 513     146.509 137.139 121.889  1.00129.39           O  
ATOM    999  ND2 ASN A 513     146.438 138.208 119.924  1.00129.39           N  
ATOM   1000  H   ASN A 513     144.143 137.416 118.720  1.00  0.00           H  
ATOM   1001  HA  ASN A 513     143.808 135.969 121.227  1.00  0.00           H  
ATOM   1002  HB3 ASN A 513     144.185 138.188 122.268  1.00  0.00           H  
ATOM   1003  HB2 ASN A 513     144.131 138.943 120.695  1.00  0.00           H  
ATOM   1004 HD22 ASN A 513     147.423 138.057 119.757  1.00  0.00           H  
ATOM   1005 HD21 ASN A 513     145.880 138.703 119.243  1.00  0.00           H  
ATOM   1006  N   GLY A 514     141.226 137.276 119.914  1.00125.54           N  
ATOM   1007  CA  GLY A 514     139.770 137.478 120.025  1.00125.54           C  
ATOM   1008  C   GLY A 514     139.376 138.932 120.075  1.00125.54           C  
ATOM   1009  O   GLY A 514     138.175 139.200 120.177  1.00125.54           O  
ATOM   1010  H   GLY A 514     141.589 137.227 118.973  1.00  0.00           H  
ATOM   1011  HA3 GLY A 514     139.401 136.972 120.917  1.00  0.00           H  
ATOM   1012  HA2 GLY A 514     139.273 136.997 119.183  1.00  0.00           H  
ATOM   1013  N   TRP A 515     140.328 139.843 119.926  1.00121.24           N  
ATOM   1014  CA  TRP A 515     140.069 141.297 120.053  1.00121.24           C  
ATOM   1015  C   TRP A 515     139.314 141.863 118.845  1.00121.24           C  
ATOM   1016  O   TRP A 515     139.592 141.420 117.730  1.00121.24           O  
ATOM   1017  CB  TRP A 515     141.369 142.065 120.288  1.00121.24           C  
ATOM   1018  CG  TRP A 515     142.024 141.851 121.615  1.00121.24           C  
ATOM   1019  CD1 TRP A 515     141.999 140.737 122.400  1.00121.24           C  
ATOM   1020  CD2 TRP A 515     142.853 142.801 122.300  1.00121.24           C  
ATOM   1021  NE1 TRP A 515     142.745 140.932 123.529  1.00121.24           N  
ATOM   1022  CE2 TRP A 515     143.280 142.190 123.495  1.00121.24           C  
ATOM   1023  CE3 TRP A 515     143.266 144.105 122.020  1.00121.24           C  
ATOM   1024  CZ2 TRP A 515     144.105 142.841 124.406  1.00121.24           C  
ATOM   1025  CZ3 TRP A 515     144.078 144.749 122.924  1.00121.24           C  
ATOM   1026  CH2 TRP A 515     144.487 144.125 124.101  1.00121.24           C  
ATOM   1027  H   TRP A 515     141.274 139.556 119.717  1.00  0.00           H  
ATOM   1028  HA  TRP A 515     139.439 141.442 120.931  1.00  0.00           H  
ATOM   1029  HB3 TRP A 515     141.189 143.130 120.144  1.00  0.00           H  
ATOM   1030  HB2 TRP A 515     142.077 141.825 119.495  1.00  0.00           H  
ATOM   1031  HD1 TRP A 515     141.438 139.869 122.087  1.00  0.00           H  
ATOM   1032  HE1 TRP A 515     142.822 140.196 124.217  1.00  0.00           H  
ATOM   1033  HE3 TRP A 515     142.948 144.588 121.108  1.00  0.00           H  
ATOM   1034  HZ2 TRP A 515     144.418 142.336 125.308  1.00  0.00           H  
ATOM   1035  HZ3 TRP A 515     144.411 145.758 122.728  1.00  0.00           H  
ATOM   1036  HH2 TRP A 515     145.120 144.676 124.781  1.00  0.00           H  
ATOM   1037  N   THR A 516     138.410 142.810 119.072  1.00118.93           N  
ATOM   1038  CA  THR A 516     137.665 143.511 118.010  1.00118.93           C  
ATOM   1039  C   THR A 516     138.397 144.794 117.606  1.00118.93           C  
ATOM   1040  O   THR A 516     139.250 145.264 118.352  1.00118.93           O  
ATOM   1041  CB  THR A 516     136.259 143.841 118.536  1.00118.93           C  
ATOM   1042  OG1 THR A 516     135.703 142.689 119.110  1.00118.93           O  
ATOM   1043  CG2 THR A 516     135.259 144.302 117.483  1.00118.93           C  
ATOM   1044  H   THR A 516     138.198 143.089 120.019  1.00  0.00           H  
ATOM   1045  HA  THR A 516     137.579 142.858 117.141  1.00  0.00           H  
ATOM   1046  HB  THR A 516     136.342 144.611 119.303  1.00  0.00           H  
ATOM   1047  HG1 THR A 516     135.988 142.617 120.024  1.00  0.00           H  
ATOM   1048 HG21 THR A 516     134.300 144.509 117.958  1.00  0.00           H  
ATOM   1049 HG22 THR A 516     135.628 145.208 117.002  1.00  0.00           H  
ATOM   1050 HG23 THR A 516     135.132 143.520 116.735  1.00  0.00           H  
ATOM   1051  N   ALA A 517     138.053 145.446 116.492  1.00120.27           N  
ATOM   1052  CA  ALA A 517     138.605 146.770 116.171  1.00120.27           C  
ATOM   1053  C   ALA A 517     138.398 147.761 117.318  1.00120.27           C  
ATOM   1054  O   ALA A 517     139.332 148.438 117.732  1.00120.27           O  
ATOM   1055  CB  ALA A 517     137.952 147.309 114.893  1.00120.27           C  
ATOM   1056  H   ALA A 517     137.398 145.030 115.845  1.00  0.00           H  
ATOM   1057  HA  ALA A 517     139.675 146.665 115.994  1.00  0.00           H  
ATOM   1058  HB1 ALA A 517     138.365 148.290 114.660  1.00  0.00           H  
ATOM   1059  HB2 ALA A 517     138.151 146.626 114.067  1.00  0.00           H  
ATOM   1060  HB3 ALA A 517     136.876 147.394 115.042  1.00  0.00           H  
ATOM   1061  N   LEU A 518     137.198 147.788 117.904  1.00118.62           N  
ATOM   1062  CA  LEU A 518     136.892 148.664 119.029  1.00118.62           C  
ATOM   1063  C   LEU A 518     137.687 148.318 120.288  1.00118.62           C  
ATOM   1064  O   LEU A 518     137.969 149.210 121.076  1.00118.62           O  
ATOM   1065  CB  LEU A 518     135.380 148.625 119.288  1.00118.62           C  
ATOM   1066  CG  LEU A 518     134.902 149.603 120.372  1.00118.62           C  
ATOM   1067  CD1 LEU A 518     135.154 151.061 120.005  1.00118.62           C  
ATOM   1068  CD2 LEU A 518     133.410 149.407 120.592  1.00118.62           C  
ATOM   1069  H   LEU A 518     136.459 147.186 117.570  1.00  0.00           H  
ATOM   1070  HA  LEU A 518     137.154 149.682 118.739  1.00  0.00           H  
ATOM   1071  HB3 LEU A 518     135.086 147.611 119.561  1.00  0.00           H  
ATOM   1072  HB2 LEU A 518     134.849 148.829 118.358  1.00  0.00           H  
ATOM   1073  HG  LEU A 518     135.426 149.380 121.301  1.00  0.00           H  
ATOM   1074 HD11 LEU A 518     134.796 151.705 120.808  1.00  0.00           H  
ATOM   1075 HD12 LEU A 518     136.223 151.220 119.861  1.00  0.00           H  
ATOM   1076 HD13 LEU A 518     134.624 151.301 119.083  1.00  0.00           H  
ATOM   1077 HD21 LEU A 518     133.062 150.097 121.360  1.00  0.00           H  
ATOM   1078 HD22 LEU A 518     132.876 149.601 119.661  1.00  0.00           H  
ATOM   1079 HD23 LEU A 518     133.221 148.382 120.912  1.00  0.00           H  
ATOM   1080  N   HIS A 519     138.082 147.061 120.432  1.00120.27           N  
ATOM   1081  CA  HIS A 519     138.925 146.701 121.594  1.00120.27           C  
ATOM   1082  C   HIS A 519     140.308 147.447 121.384  1.00120.27           C  
ATOM   1083  O   HIS A 519     140.814 148.141 122.289  1.00120.27           O  
ATOM   1084  CB  HIS A 519     139.173 145.183 121.779  1.00120.27           C  
ATOM   1085  CG  HIS A 519     137.917 144.376 121.895  1.00120.27           C  
ATOM   1086  ND1 HIS A 519     137.916 142.997 121.900  1.00120.27           N  
ATOM   1087  CD2 HIS A 519     136.622 144.753 122.010  1.00120.27           C  
ATOM   1088  CE1 HIS A 519     136.674 142.561 122.013  1.00120.27           C  
ATOM   1089  NE2 HIS A 519     135.870 143.606 122.082  1.00120.27           N  
ATOM   1090  H   HIS A 519     137.807 146.365 119.754  1.00  0.00           H  
ATOM   1091  HA  HIS A 519     138.455 147.089 122.498  1.00  0.00           H  
ATOM   1092  HB3 HIS A 519     139.789 145.022 122.664  1.00  0.00           H  
ATOM   1093  HB2 HIS A 519     139.767 144.809 120.945  1.00  0.00           H  
ATOM   1094  HD2 HIS A 519     136.365 145.802 122.029  1.00  0.00           H  
ATOM   1095  HE1 HIS A 519     136.474 141.500 122.034  1.00  0.00           H  
ATOM   1096  HE2 HIS A 519     134.866 143.665 122.173  1.00  0.00           H  
ATOM   1097  N   HIS A 520     140.945 147.297 120.204  1.00115.30           N  
ATOM   1098  CA  HIS A 520     142.248 148.012 119.971  1.00115.30           C  
ATOM   1099  C   HIS A 520     142.069 149.555 120.171  1.00115.30           C  
ATOM   1100  O   HIS A 520     142.877 150.249 120.826  1.00115.30           O  
ATOM   1101  CB  HIS A 520     142.910 147.778 118.575  1.00115.30           C  
ATOM   1102  CG  HIS A 520     143.114 146.333 118.235  1.00115.30           C  
ATOM   1103  ND1 HIS A 520     142.066 145.472 117.988  1.00115.30           N  
ATOM   1104  CD2 HIS A 520     144.243 145.598 118.101  1.00115.30           C  
ATOM   1105  CE1 HIS A 520     142.541 144.269 117.717  1.00115.30           C  
ATOM   1106  NE2 HIS A 520     143.859 144.319 117.778  1.00115.30           N  
ATOM   1107  H   HIS A 520     140.547 146.709 119.486  1.00  0.00           H  
ATOM   1108  HA  HIS A 520     142.951 147.664 120.728  1.00  0.00           H  
ATOM   1109  HB3 HIS A 520     143.868 148.297 118.538  1.00  0.00           H  
ATOM   1110  HB2 HIS A 520     142.301 148.249 117.803  1.00  0.00           H  
ATOM   1111  HD2 HIS A 520     145.208 146.059 118.249  1.00  0.00           H  
ATOM   1112  HE1 HIS A 520     141.863 143.458 117.497  1.00  0.00           H  
ATOM   1113  HE2 HIS A 520     144.557 143.604 117.631  1.00  0.00           H  
ATOM   1114  N   ALA A 521     141.011 150.106 119.577  1.00115.05           N  
ATOM   1115  CA  ALA A 521     140.785 151.536 119.714  1.00115.05           C  
ATOM   1116  C   ALA A 521     140.626 151.972 121.177  1.00115.05           C  
ATOM   1117  O   ALA A 521     141.107 153.032 121.568  1.00115.05           O  
ATOM   1118  CB  ALA A 521     139.539 151.878 118.911  1.00115.05           C  
ATOM   1119  H   ALA A 521     140.378 149.532 119.040  1.00  0.00           H  
ATOM   1120  HA  ALA A 521     141.634 152.066 119.283  1.00  0.00           H  
ATOM   1121  HB1 ALA A 521     139.337 152.946 118.990  1.00  0.00           H  
ATOM   1122  HB2 ALA A 521     139.697 151.615 117.865  1.00  0.00           H  
ATOM   1123  HB3 ALA A 521     138.689 151.318 119.302  1.00  0.00           H  
ATOM   1124  N   SER A 522     140.007 151.129 122.002  1.00117.69           N  
ATOM   1125  CA  SER A 522     139.825 151.360 123.435  1.00117.69           C  
ATOM   1126  C   SER A 522     141.115 151.173 124.212  1.00117.69           C  
ATOM   1127  O   SER A 522     141.485 152.040 124.993  1.00117.69           O  
ATOM   1128  CB  SER A 522     138.775 150.406 123.988  1.00117.69           C  
ATOM   1129  OG  SER A 522     137.559 150.614 123.312  1.00117.69           O  
ATOM   1130  H   SER A 522     139.626 150.263 121.647  1.00  0.00           H  
ATOM   1131  HA  SER A 522     139.477 152.383 123.581  1.00  0.00           H  
ATOM   1132  HB3 SER A 522     138.636 150.596 125.052  1.00  0.00           H  
ATOM   1133  HB2 SER A 522     139.103 149.378 123.837  1.00  0.00           H  
ATOM   1134  HG  SER A 522     137.576 150.151 122.471  1.00  0.00           H  
ATOM   1135  N   MET A 523     141.852 150.095 123.952  1.00115.66           N  
ATOM   1136  CA  MET A 523     143.166 149.818 124.529  1.00115.66           C  
ATOM   1137  C   MET A 523     144.150 150.976 124.326  1.00115.66           C  
ATOM   1138  O   MET A 523     144.966 151.256 125.203  1.00115.66           O  
ATOM   1139  CB  MET A 523     143.678 148.535 123.866  1.00115.66           C  
ATOM   1140  CG  MET A 523     145.099 148.123 124.242  1.00115.66           C  
ATOM   1141  SD  MET A 523     145.206 147.177 125.765  1.00115.66           S  
ATOM   1142  CE  MET A 523     147.002 146.950 125.819  1.00115.66           C  
ATOM   1143  H   MET A 523     141.511 149.392 123.312  1.00  0.00           H  
ATOM   1144  HA  MET A 523     143.050 149.639 125.598  1.00  0.00           H  
ATOM   1145  HB3 MET A 523     143.607 148.636 122.783  1.00  0.00           H  
ATOM   1146  HB2 MET A 523     142.994 147.716 124.090  1.00  0.00           H  
ATOM   1147  HG3 MET A 523     145.723 149.013 124.325  1.00  0.00           H  
ATOM   1148  HG2 MET A 523     145.536 147.546 123.427  1.00  0.00           H  
ATOM   1149  HE1 MET A 523     147.270 146.377 126.706  1.00  0.00           H  
ATOM   1150  HE2 MET A 523     147.328 146.413 124.928  1.00  0.00           H  
ATOM   1151  HE3 MET A 523     147.491 147.924 125.855  1.00  0.00           H  
ATOM   1152  N   GLY A 524     144.081 151.661 123.184  1.00115.15           N  
ATOM   1153  CA  GLY A 524     144.912 152.824 122.875  1.00115.15           C  
ATOM   1154  C   GLY A 524     144.340 154.174 123.314  1.00115.15           C  
ATOM   1155  O   GLY A 524     145.087 155.145 123.404  1.00115.15           O  
ATOM   1156  H   GLY A 524     143.424 151.385 122.468  1.00  0.00           H  
ATOM   1157  HA3 GLY A 524     145.113 152.849 121.804  1.00  0.00           H  
ATOM   1158  HA2 GLY A 524     145.899 152.690 123.318  1.00  0.00           H  
ATOM   1159  N   GLY A 525     143.044 154.256 123.607  1.00112.20           N  
ATOM   1160  CA  GLY A 525     142.379 155.486 124.038  1.00112.20           C  
ATOM   1161  C   GLY A 525     142.041 156.461 122.911  1.00112.20           C  
ATOM   1162  O   GLY A 525     141.924 157.661 123.148  1.00112.20           O  
ATOM   1163  H   GLY A 525     142.458 153.437 123.537  1.00  0.00           H  
ATOM   1164  HA3 GLY A 525     143.000 155.991 124.778  1.00  0.00           H  
ATOM   1165  HA2 GLY A 525     141.468 155.233 124.581  1.00  0.00           H  
ATOM   1166  N   TYR A 526     141.913 155.980 121.678  1.00113.62           N  
ATOM   1167  CA  TYR A 526     141.773 156.815 120.485  1.00113.62           C  
ATOM   1168  C   TYR A 526     140.322 157.208 120.222  1.00113.62           C  
ATOM   1169  O   TYR A 526     139.675 156.669 119.326  1.00113.62           O  
ATOM   1170  CB  TYR A 526     142.406 156.095 119.291  1.00113.62           C  
ATOM   1171  CG  TYR A 526     143.878 155.819 119.459  1.00113.62           C  
ATOM   1172  CD1 TYR A 526     144.781 156.885 119.601  1.00113.62           C  
ATOM   1173  CD2 TYR A 526     144.341 154.497 119.485  1.00113.62           C  
ATOM   1174  CE1 TYR A 526     146.146 156.628 119.795  1.00113.62           C  
ATOM   1175  CE2 TYR A 526     145.705 154.237 119.670  1.00113.62           C  
ATOM   1176  CZ  TYR A 526     146.607 155.301 119.834  1.00113.62           C  
ATOM   1177  OH  TYR A 526     147.923 155.039 120.021  1.00113.62           O  
ATOM   1178  H   TYR A 526     141.909 154.982 121.523  1.00  0.00           H  
ATOM   1179  HA  TYR A 526     142.338 157.732 120.655  1.00  0.00           H  
ATOM   1180  HB3 TYR A 526     142.250 156.686 118.388  1.00  0.00           H  
ATOM   1181  HB2 TYR A 526     141.880 155.157 119.114  1.00  0.00           H  
ATOM   1182  HD1 TYR A 526     144.425 157.904 119.561  1.00  0.00           H  
ATOM   1183  HD2 TYR A 526     143.646 153.679 119.362  1.00  0.00           H  
ATOM   1184  HE1 TYR A 526     146.838 157.448 119.914  1.00  0.00           H  
ATOM   1185  HE2 TYR A 526     146.063 153.218 119.687  1.00  0.00           H  
ATOM   1186  HH  TYR A 526     148.084 154.101 119.895  1.00  0.00           H  
ATOM   1187  N   THR A 527     139.813 158.132 121.031  1.00120.02           N  
ATOM   1188  CA  THR A 527     138.394 158.572 120.913  1.00120.02           C  
ATOM   1189  C   THR A 527     137.921 158.861 119.427  1.00120.02           C  
ATOM   1190  O   THR A 527     136.778 158.535 119.041  1.00120.02           O  
ATOM   1191  CB  THR A 527     138.036 159.852 121.728  1.00120.02           C  
ATOM   1192  OG1 THR A 527     138.510 161.016 121.030  1.00120.02           O  
ATOM   1193  CG2 THR A 527     138.633 159.772 123.152  1.00120.02           C  
ATOM   1194  H   THR A 527     140.391 158.552 121.745  1.00  0.00           H  
ATOM   1195  HA  THR A 527     137.773 157.762 121.297  1.00  0.00           H  
ATOM   1196  HB  THR A 527     136.951 159.917 121.811  1.00  0.00           H  
ATOM   1197  HG1 THR A 527     138.289 161.803 121.533  1.00  0.00           H  
ATOM   1198 HG21 THR A 527     138.373 160.674 123.707  1.00  0.00           H  
ATOM   1199 HG22 THR A 527     138.230 158.900 123.667  1.00  0.00           H  
ATOM   1200 HG23 THR A 527     139.718 159.686 123.087  1.00  0.00           H  
ATOM   1201  N   GLN A 528     138.760 159.501 118.591  1.00119.42           N  
ATOM   1202  CA  GLN A 528     138.305 159.819 117.189  1.00119.42           C  
ATOM   1203  C   GLN A 528     137.898 158.516 116.434  1.00119.42           C  
ATOM   1204  O   GLN A 528     136.948 158.465 115.628  1.00119.42           O  
ATOM   1205  CB  GLN A 528     139.334 160.597 116.314  1.00119.42           C  
ATOM   1206  CG  GLN A 528     139.829 161.892 116.945  1.00119.42           C  
ATOM   1207  CD  GLN A 528     138.717 162.930 117.113  1.00119.42           C  
ATOM   1208  OE1 GLN A 528     137.571 162.680 116.738  1.00119.42           O  
ATOM   1209  NE2 GLN A 528     139.050 164.100 117.671  1.00119.42           N  
ATOM   1210  H   GLN A 528     139.683 159.763 118.905  1.00  0.00           H  
ATOM   1211  HA  GLN A 528     137.413 160.440 117.270  1.00  0.00           H  
ATOM   1212  HB3 GLN A 528     138.891 160.815 115.342  1.00  0.00           H  
ATOM   1213  HB2 GLN A 528     140.185 159.952 116.098  1.00  0.00           H  
ATOM   1214  HG3 GLN A 528     140.627 162.312 116.332  1.00  0.00           H  
ATOM   1215  HG2 GLN A 528     140.272 161.675 117.917  1.00  0.00           H  
ATOM   1216 HE22 GLN A 528     138.349 164.815 117.802  1.00  0.00           H  
ATOM   1217 HE21 GLN A 528     140.003 164.268 117.961  1.00  0.00           H  
ATOM   1218  N   THR A 529     138.667 157.465 116.686  1.00119.31           N  
ATOM   1219  CA  THR A 529     138.417 156.167 116.032  1.00119.31           C  
ATOM   1220  C   THR A 529     137.237 155.437 116.651  1.00119.31           C  
ATOM   1221  O   THR A 529     136.433 154.857 115.930  1.00119.31           O  
ATOM   1222  CB  THR A 529     139.613 155.217 116.062  1.00119.31           C  
ATOM   1223  OG1 THR A 529     139.911 154.782 117.352  1.00119.31           O  
ATOM   1224  CG2 THR A 529     140.889 155.820 115.525  1.00119.31           C  
ATOM   1225  H   THR A 529     139.437 157.547 117.334  1.00  0.00           H  
ATOM   1226  HA  THR A 529     138.175 156.363 114.987  1.00  0.00           H  
ATOM   1227  HB  THR A 529     139.369 154.344 115.457  1.00  0.00           H  
ATOM   1228  HG1 THR A 529     139.800 155.509 117.969  1.00  0.00           H  
ATOM   1229 HG21 THR A 529     141.691 155.084 115.580  1.00  0.00           H  
ATOM   1230 HG22 THR A 529     140.742 156.119 114.487  1.00  0.00           H  
ATOM   1231 HG23 THR A 529     141.157 156.693 116.119  1.00  0.00           H  
ATOM   1232  N   MET A 530     137.068 155.498 117.971  1.00122.60           N  
ATOM   1233  CA  MET A 530     135.922 154.870 118.615  1.00122.60           C  
ATOM   1234  C   MET A 530     134.632 155.537 118.170  1.00122.60           C  
ATOM   1235  O   MET A 530     133.684 154.851 117.814  1.00122.60           O  
ATOM   1236  CB  MET A 530     136.038 154.942 120.130  1.00122.60           C  
ATOM   1237  CG  MET A 530     137.307 154.267 120.631  1.00122.60           C  
ATOM   1238  SD  MET A 530     137.247 153.776 122.358  1.00122.60           S  
ATOM   1239  CE  MET A 530     136.740 155.316 123.126  1.00122.60           C  
ATOM   1240  H   MET A 530     137.741 155.986 118.544  1.00  0.00           H  
ATOM   1241  HA  MET A 530     135.890 153.821 118.319  1.00  0.00           H  
ATOM   1242  HB3 MET A 530     135.170 154.464 120.583  1.00  0.00           H  
ATOM   1243  HB2 MET A 530     136.034 155.986 120.445  1.00  0.00           H  
ATOM   1244  HG3 MET A 530     138.156 154.932 120.474  1.00  0.00           H  
ATOM   1245  HG2 MET A 530     137.519 153.394 120.014  1.00  0.00           H  
ATOM   1246  HE1 MET A 530     136.657 155.175 124.204  1.00  0.00           H  
ATOM   1247  HE2 MET A 530     137.480 156.088 122.917  1.00  0.00           H  
ATOM   1248  HE3 MET A 530     135.774 155.622 122.725  1.00  0.00           H  
ATOM   1249  N   LYS A 531     134.609 156.867 118.116  1.00122.90           N  
ATOM   1250  CA  LYS A 531     133.454 157.637 117.670  1.00122.90           C  
ATOM   1251  C   LYS A 531     133.078 157.297 116.228  1.00122.90           C  
ATOM   1252  O   LYS A 531     131.903 157.088 115.947  1.00122.90           O  
ATOM   1253  CB  LYS A 531     133.777 159.114 117.910  1.00122.90           C  
ATOM   1254  CG  LYS A 531     132.571 160.041 117.730  1.00122.90           C  
ATOM   1255  CD  LYS A 531     132.787 161.399 118.419  1.00122.90           C  
ATOM   1256  CE  LYS A 531     134.068 162.102 117.951  1.00122.90           C  
ATOM   1257  NZ  LYS A 531     134.274 163.398 118.639  1.00122.90           N1+
ATOM   1258  H   LYS A 531     135.422 157.398 118.393  1.00  0.00           H  
ATOM   1259  HA  LYS A 531     132.610 157.372 118.307  1.00  0.00           H  
ATOM   1260  HB3 LYS A 531     134.575 159.424 117.236  1.00  0.00           H  
ATOM   1261  HB2 LYS A 531     134.181 159.237 118.915  1.00  0.00           H  
ATOM   1262  HG3 LYS A 531     131.682 159.563 118.141  1.00  0.00           H  
ATOM   1263  HG2 LYS A 531     132.390 160.199 116.667  1.00  0.00           H  
ATOM   1264  HD3 LYS A 531     132.827 161.255 119.499  1.00  0.00           H  
ATOM   1265  HD2 LYS A 531     131.929 162.043 118.227  1.00  0.00           H  
ATOM   1266  HE3 LYS A 531     134.019 162.267 116.875  1.00  0.00           H  
ATOM   1267  HE2 LYS A 531     134.925 161.454 118.135  1.00  0.00           H  
ATOM   1268  HZ1 LYS A 531     135.235 163.688 118.530  1.00  0.00           H  
ATOM   1269  HZ2 LYS A 531     133.664 164.095 118.235  1.00  0.00           H  
ATOM   1270  HZ3 LYS A 531     134.063 163.295 119.621  1.00  0.00           H  
ATOM   1271  N   VAL A 532     134.057 157.128 115.338  1.00124.04           N  
ATOM   1272  CA  VAL A 532     133.842 156.612 113.979  1.00124.04           C  
ATOM   1273  C   VAL A 532     133.259 155.201 113.996  1.00124.04           C  
ATOM   1274  O   VAL A 532     132.262 154.953 113.325  1.00124.04           O  
ATOM   1275  CB  VAL A 532     135.146 156.676 113.171  1.00124.04           C  
ATOM   1276  CG1 VAL A 532     135.096 155.857 111.884  1.00124.04           C  
ATOM   1277  CG2 VAL A 532     135.448 158.123 112.779  1.00124.04           C  
ATOM   1278  H   VAL A 532     135.009 157.359 115.584  1.00  0.00           H  
ATOM   1279  HA  VAL A 532     133.118 157.263 113.489  1.00  0.00           H  
ATOM   1280  HB  VAL A 532     135.961 156.304 113.792  1.00  0.00           H  
ATOM   1281 HG11 VAL A 532     136.048 155.944 111.360  1.00  0.00           H  
ATOM   1282 HG12 VAL A 532     134.910 154.811 112.126  1.00  0.00           H  
ATOM   1283 HG13 VAL A 532     134.295 156.230 111.246  1.00  0.00           H  
ATOM   1284 HG21 VAL A 532     136.375 158.159 112.206  1.00  0.00           H  
ATOM   1285 HG22 VAL A 532     134.631 158.514 112.172  1.00  0.00           H  
ATOM   1286 HG23 VAL A 532     135.554 158.729 113.679  1.00  0.00           H  
ATOM   1287  N   ILE A 533     133.825 154.275 114.770  1.00124.53           N  
ATOM   1288  CA  ILE A 533     133.352 152.887 114.826  1.00124.53           C  
ATOM   1289  C   ILE A 533     131.906 152.818 115.332  1.00124.53           C  
ATOM   1290  O   ILE A 533     131.041 152.258 114.654  1.00124.53           O  
ATOM   1291  CB  ILE A 533     134.320 152.030 115.671  1.00124.53           C  
ATOM   1292  CG1 ILE A 533     135.647 151.815 114.915  1.00124.53           C  
ATOM   1293  CG2 ILE A 533     133.694 150.672 116.019  1.00124.53           C  
ATOM   1294  CD1 ILE A 533     136.799 151.369 115.823  1.00124.53           C  
ATOM   1295  H   ILE A 533     134.615 154.517 115.351  1.00  0.00           H  
ATOM   1296  HA  ILE A 533     133.365 152.493 113.810  1.00  0.00           H  
ATOM   1297  HB  ILE A 533     134.532 152.561 116.599  1.00  0.00           H  
ATOM   1298 HG13 ILE A 533     135.925 152.736 114.403  1.00  0.00           H  
ATOM   1299 HG12 ILE A 533     135.499 151.075 114.128  1.00  0.00           H  
ATOM   1300 HG21 ILE A 533     134.397 150.089 116.614  1.00  0.00           H  
ATOM   1301 HG22 ILE A 533     132.779 150.829 116.589  1.00  0.00           H  
ATOM   1302 HG23 ILE A 533     133.461 150.133 115.101  1.00  0.00           H  
ATOM   1303 HD11 ILE A 533     137.702 151.236 115.227  1.00  0.00           H  
ATOM   1304 HD12 ILE A 533     136.976 152.128 116.585  1.00  0.00           H  
ATOM   1305 HD13 ILE A 533     136.539 150.426 116.303  1.00  0.00           H  
ATOM   1306  N   LEU A 534     131.622 153.436 116.482  1.00128.23           N  
ATOM   1307  CA  LEU A 534     130.304 153.485 117.125  1.00128.23           C  
ATOM   1308  C   LEU A 534     129.244 154.114 116.214  1.00128.23           C  
ATOM   1309  O   LEU A 534     128.125 153.610 116.144  1.00128.23           O  
ATOM   1310  CB  LEU A 534     130.421 154.282 118.441  1.00128.23           C  
ATOM   1311  CG  LEU A 534     130.758 153.464 119.702  1.00128.23           C  
ATOM   1312  CD1 LEU A 534     131.864 152.431 119.530  1.00128.23           C  
ATOM   1313  CD2 LEU A 534     131.207 154.400 120.823  1.00128.23           C  
ATOM   1314  H   LEU A 534     132.349 153.924 116.986  1.00  0.00           H  
ATOM   1315  HA  LEU A 534     129.996 152.467 117.363  1.00  0.00           H  
ATOM   1316  HB3 LEU A 534     129.498 154.837 118.609  1.00  0.00           H  
ATOM   1317  HB2 LEU A 534     131.161 155.073 118.318  1.00  0.00           H  
ATOM   1318  HG  LEU A 534     129.855 152.948 120.027  1.00  0.00           H  
ATOM   1319 HD11 LEU A 534     132.025 151.910 120.474  1.00  0.00           H  
ATOM   1320 HD12 LEU A 534     131.575 151.712 118.763  1.00  0.00           H  
ATOM   1321 HD13 LEU A 534     132.785 152.931 119.230  1.00  0.00           H  
ATOM   1322 HD21 LEU A 534     131.444 153.816 121.712  1.00  0.00           H  
ATOM   1323 HD22 LEU A 534     132.092 154.951 120.504  1.00  0.00           H  
ATOM   1324 HD23 LEU A 534     130.406 155.102 121.053  1.00  0.00           H  
ATOM   1325  N   ASP A 535     129.579 155.171 115.475  1.00133.39           N  
ATOM   1326  CA  ASP A 535     128.663 155.776 114.504  1.00133.39           C  
ATOM   1327  C   ASP A 535     128.248 154.833 113.361  1.00133.39           C  
ATOM   1328  O   ASP A 535     127.168 155.024 112.802  1.00133.39           O  
ATOM   1329  CB  ASP A 535     129.262 157.065 113.921  1.00133.39           C  
ATOM   1330  CG  ASP A 535     129.218 158.275 114.861  1.00133.39           C  
ATOM   1331  OD1 ASP A 535     128.614 158.201 115.954  1.00133.39           O  
ATOM   1332  OD2 ASP A 535     129.696 159.358 114.449  1.00133.39           O1-
ATOM   1333  H   ASP A 535     130.495 155.586 115.573  1.00  0.00           H  
ATOM   1334  HA  ASP A 535     127.756 156.053 115.042  1.00  0.00           H  
ATOM   1335  HB3 ASP A 535     128.750 157.312 112.991  1.00  0.00           H  
ATOM   1336  HB2 ASP A 535     130.293 156.880 113.620  1.00  0.00           H  
ATOM   1337  N   THR A 536     129.036 153.814 113.000  1.00135.56           N  
ATOM   1338  CA  THR A 536     128.617 152.832 111.979  1.00135.56           C  
ATOM   1339  C   THR A 536     127.738 151.723 112.549  1.00135.56           C  
ATOM   1340  O   THR A 536     126.649 151.472 112.029  1.00135.56           O  
ATOM   1341  CB  THR A 536     129.791 152.213 111.214  1.00135.56           C  
ATOM   1342  OG1 THR A 536     130.612 151.427 112.040  1.00135.56           O  
ATOM   1343  CG2 THR A 536     130.651 153.273 110.536  1.00135.56           C  
ATOM   1344  H   THR A 536     129.944 153.701 113.429  1.00  0.00           H  
ATOM   1345  HA  THR A 536     128.013 153.372 111.250  1.00  0.00           H  
ATOM   1346  HB  THR A 536     129.381 151.567 110.437  1.00  0.00           H  
ATOM   1347  HG1 THR A 536     130.971 151.970 112.745  1.00  0.00           H  
ATOM   1348 HG21 THR A 536     131.472 152.791 110.005  1.00  0.00           H  
ATOM   1349 HG22 THR A 536     130.043 153.837 109.829  1.00  0.00           H  
ATOM   1350 HG23 THR A 536     131.054 153.950 111.289  1.00  0.00           H  
ATOM   1351  N   ASN A 537     128.177 151.069 113.626  1.00142.06           N  
ATOM   1352  CA  ASN A 537     127.536 149.876 114.180  1.00142.06           C  
ATOM   1353  C   ASN A 537     127.625 149.869 115.711  1.00142.06           C  
ATOM   1354  O   ASN A 537     128.466 149.186 116.294  1.00142.06           O  
ATOM   1355  CB  ASN A 537     128.171 148.608 113.569  1.00142.06           C  
ATOM   1356  CG  ASN A 537     127.756 148.368 112.131  1.00142.06           C  
ATOM   1357  OD1 ASN A 537     126.767 147.537 111.900  1.00142.06           O  
ATOM   1358  ND2 ASN A 537     128.312 148.909 111.191  1.00142.06           N  
ATOM   1359  H   ASN A 537     129.001 151.392 114.112  1.00  0.00           H  
ATOM   1360  HA  ASN A 537     126.482 149.896 113.901  1.00  0.00           H  
ATOM   1361  HB3 ASN A 537     127.902 147.741 114.173  1.00  0.00           H  
ATOM   1362  HB2 ASN A 537     129.257 148.684 113.624  1.00  0.00           H  
ATOM   1363 HD22 ASN A 537     128.005 148.722 110.247  1.00  0.00           H  
ATOM   1364 HD21 ASN A 537     129.080 149.544 111.356  1.00  0.00           H  
ATOM   1365  N   LEU A 538     126.713 150.574 116.382  1.00141.74           N  
ATOM   1366  CA  LEU A 538     126.603 150.547 117.844  1.00141.74           C  
ATOM   1367  C   LEU A 538     126.385 149.131 118.411  1.00141.74           C  
ATOM   1368  O   LEU A 538     126.805 148.839 119.534  1.00141.74           O  
ATOM   1369  CB  LEU A 538     125.456 151.468 118.252  1.00141.74           C  
ATOM   1370  H   LEU A 538     126.059 151.159 115.882  1.00  0.00           H  
ATOM   1371  HA  LEU A 538     127.527 150.945 118.264  1.00  0.00           H  
ATOM   1372  HB1 LEU A 538     125.355 151.464 119.337  1.00  0.00           H  
ATOM   1373  HB2 LEU A 538     125.664 152.482 117.911  1.00  0.00           H  
ATOM   1374  HB3 LEU A 538     124.529 151.116 117.800  1.00  0.00           H  
ATOM   1375  N   LYS A 539     125.827 148.209 117.619  1.00143.53           N  
ATOM   1376  CA  LYS A 539     125.710 146.790 117.956  1.00143.53           C  
ATOM   1377  C   LYS A 539     127.054 146.066 118.153  1.00143.53           C  
ATOM   1378  O   LYS A 539     127.091 144.986 118.742  1.00143.53           O  
ATOM   1379  CB  LYS A 539     124.921 146.109 116.842  1.00143.53           C  
ATOM   1380  H   LYS A 539     125.451 148.476 116.720  1.00  0.00           H  
ATOM   1381  HA  LYS A 539     125.138 146.705 118.880  1.00  0.00           H  
ATOM   1382  HB1 LYS A 539     124.817 145.047 117.066  1.00  0.00           H  
ATOM   1383  HB2 LYS A 539     123.932 146.562 116.767  1.00  0.00           H  
ATOM   1384  HB3 LYS A 539     125.449 146.230 115.896  1.00  0.00           H  
ATOM   1385  N   CYS A 540     128.173 146.643 117.706  1.00140.75           N  
ATOM   1386  CA  CYS A 540     129.519 146.095 117.907  1.00140.75           C  
ATOM   1387  C   CYS A 540     129.982 146.145 119.379  1.00140.75           C  
ATOM   1388  O   CYS A 540     130.768 145.310 119.823  1.00140.75           O  
ATOM   1389  CB  CYS A 540     130.464 146.901 117.003  1.00140.75           C  
ATOM   1390  SG  CYS A 540     132.116 146.165 116.959  1.00140.75           S  
ATOM   1391  H   CYS A 540     128.123 147.512 117.194  1.00  0.00           H  
ATOM   1392  HA  CYS A 540     129.524 145.056 117.576  1.00  0.00           H  
ATOM   1393  HB3 CYS A 540     130.533 147.925 117.371  1.00  0.00           H  
ATOM   1394  HB2 CYS A 540     130.056 146.938 115.993  1.00  0.00           H  
ATOM   1395  HG  CYS A 540     132.626 146.141 118.193  1.00  0.00           H  
ATOM   1396  N   THR A 541     129.487 147.115 120.150  1.00132.88           N  
ATOM   1397  CA  THR A 541     130.076 147.545 121.428  1.00132.88           C  
ATOM   1398  C   THR A 541     130.195 146.454 122.496  1.00132.88           C  
ATOM   1399  O   THR A 541     131.131 146.468 123.289  1.00132.88           O  
ATOM   1400  CB  THR A 541     129.263 148.712 122.000  1.00132.88           C  
ATOM   1401  OG1 THR A 541     128.984 149.655 120.990  1.00132.88           O  
ATOM   1402  CG2 THR A 541     130.009 149.456 123.104  1.00132.88           C  
ATOM   1403  H   THR A 541     128.652 147.608 119.867  1.00  0.00           H  
ATOM   1404  HA  THR A 541     131.080 147.914 121.220  1.00  0.00           H  
ATOM   1405  HB  THR A 541     128.324 148.330 122.400  1.00  0.00           H  
ATOM   1406  HG1 THR A 541     128.475 150.380 121.360  1.00  0.00           H  
ATOM   1407 HG21 THR A 541     129.390 150.273 123.475  1.00  0.00           H  
ATOM   1408 HG22 THR A 541     130.230 148.769 123.921  1.00  0.00           H  
ATOM   1409 HG23 THR A 541     130.940 149.859 122.706  1.00  0.00           H  
ATOM   1410  N   ASP A 542     129.270 145.496 122.536  1.00133.05           N  
ATOM   1411  CA  ASP A 542     129.214 144.464 123.575  1.00133.05           C  
ATOM   1412  C   ASP A 542     130.106 143.230 123.347  1.00133.05           C  
ATOM   1413  O   ASP A 542     130.058 142.296 124.151  1.00133.05           O  
ATOM   1414  CB  ASP A 542     127.756 144.044 123.737  1.00133.05           C  
ATOM   1415  H   ASP A 542     128.555 145.454 121.824  1.00  0.00           H  
ATOM   1416  HA  ASP A 542     129.527 144.925 124.511  1.00  0.00           H  
ATOM   1417  HB1 ASP A 542     127.682 143.275 124.506  1.00  0.00           H  
ATOM   1418  HB2 ASP A 542     127.159 144.908 124.030  1.00  0.00           H  
ATOM   1419  HB3 ASP A 542     127.384 143.649 122.792  1.00  0.00           H  
ATOM   1420  N   ARG A 543     130.894 143.170 122.263  1.00127.53           N  
ATOM   1421  CA  ARG A 543     131.685 141.980 121.893  1.00127.53           C  
ATOM   1422  C   ARG A 543     132.713 141.595 122.969  1.00127.53           C  
ATOM   1423  O   ARG A 543     133.403 142.457 123.511  1.00127.53           O  
ATOM   1424  CB  ARG A 543     132.370 142.229 120.539  1.00127.53           C  
ATOM   1425  CG  ARG A 543     132.882 140.953 119.848  1.00127.53           C  
ATOM   1426  CD  ARG A 543     131.798 140.187 119.082  1.00127.53           C  
ATOM   1427  NE  ARG A 543     131.271 140.974 117.953  1.00127.53           N  
ATOM   1428  CZ  ARG A 543     131.871 141.239 116.809  1.00127.53           C  
ATOM   1429  NH1 ARG A 543     133.025 140.740 116.474  1.00127.53           N  
ATOM   1430  NH2 ARG A 543     131.294 142.025 115.955  1.00127.53           N1+
ATOM   1431  H   ARG A 543     130.969 143.968 121.649  1.00  0.00           H  
ATOM   1432  HA  ARG A 543     130.997 141.144 121.772  1.00  0.00           H  
ATOM   1433  HB3 ARG A 543     133.199 142.923 120.676  1.00  0.00           H  
ATOM   1434  HB2 ARG A 543     131.679 142.747 119.874  1.00  0.00           H  
ATOM   1435  HG3 ARG A 543     133.333 140.295 120.591  1.00  0.00           H  
ATOM   1436  HG2 ARG A 543     133.692 141.211 119.166  1.00  0.00           H  
ATOM   1437  HD3 ARG A 543     130.983 139.936 119.761  1.00  0.00           H  
ATOM   1438  HD2 ARG A 543     132.211 139.250 118.709  1.00  0.00           H  
ATOM   1439  HE  ARG A 543     130.341 141.327 118.129  1.00  0.00           H  
ATOM   1440 HH12 ARG A 543     133.439 140.978 115.584  1.00  0.00           H  
ATOM   1441 HH11 ARG A 543     133.507 140.115 117.104  1.00  0.00           H  
ATOM   1442 HH22 ARG A 543     131.745 142.234 115.076  1.00  0.00           H  
ATOM   1443 HH21 ARG A 543     130.393 142.428 116.169  1.00  0.00           H  
ATOM   1444  N   LEU A 544     132.860 140.295 123.213  1.00124.35           N  
ATOM   1445  CA  LEU A 544     133.772 139.696 124.195  1.00124.35           C  
ATOM   1446  C   LEU A 544     134.984 139.054 123.509  1.00124.35           C  
ATOM   1447  O   LEU A 544     134.818 138.301 122.547  1.00124.35           O  
ATOM   1448  CB  LEU A 544     133.015 138.614 124.985  1.00124.35           C  
ATOM   1449  CG  LEU A 544     131.874 139.145 125.862  1.00124.35           C  
ATOM   1450  CD1 LEU A 544     130.902 138.020 126.208  1.00124.35           C  
ATOM   1451  CD2 LEU A 544     132.417 139.701 127.170  1.00124.35           C  
ATOM   1452  H   LEU A 544     132.313 139.620 122.698  1.00  0.00           H  
ATOM   1453  HA  LEU A 544     134.116 140.468 124.883  1.00  0.00           H  
ATOM   1454  HB3 LEU A 544     133.720 138.061 125.606  1.00  0.00           H  
ATOM   1455  HB2 LEU A 544     132.622 137.870 124.292  1.00  0.00           H  
ATOM   1456  HG  LEU A 544     131.342 139.932 125.327  1.00  0.00           H  
ATOM   1457 HD11 LEU A 544     130.098 138.412 126.831  1.00  0.00           H  
ATOM   1458 HD12 LEU A 544     130.482 137.607 125.291  1.00  0.00           H  
ATOM   1459 HD13 LEU A 544     131.431 137.236 126.750  1.00  0.00           H  
ATOM   1460 HD21 LEU A 544     131.592 140.073 127.778  1.00  0.00           H  
ATOM   1461 HD22 LEU A 544     132.940 138.913 127.711  1.00  0.00           H  
ATOM   1462 HD23 LEU A 544     133.109 140.517 126.959  1.00  0.00           H  
ATOM   1463  N   ASP A 545     136.197 139.306 123.997  1.00128.59           N  
ATOM   1464  CA  ASP A 545     137.390 138.626 123.474  1.00128.59           C  
ATOM   1465  C   ASP A 545     137.491 137.156 123.942  1.00128.59           C  
ATOM   1466  O   ASP A 545     136.638 136.671 124.689  1.00128.59           O  
ATOM   1467  CB  ASP A 545     138.662 139.442 123.759  1.00128.59           C  
ATOM   1468  CG  ASP A 545     139.289 139.239 125.141  1.00128.59           C  
ATOM   1469  OD1 ASP A 545     138.573 138.807 126.067  1.00128.59           O  
ATOM   1470  OD2 ASP A 545     140.516 139.465 125.274  1.00128.59           O1-
ATOM   1471  H   ASP A 545     136.312 139.977 124.743  1.00  0.00           H  
ATOM   1472  HA  ASP A 545     137.278 138.598 122.390  1.00  0.00           H  
ATOM   1473  HB3 ASP A 545     138.450 140.501 123.612  1.00  0.00           H  
ATOM   1474  HB2 ASP A 545     139.406 139.228 122.992  1.00  0.00           H  
ATOM   1475  N   GLU A 546     138.534 136.416 123.536  1.00132.60           N  
ATOM   1476  CA  GLU A 546     138.688 135.010 123.952  1.00132.60           C  
ATOM   1477  C   GLU A 546     139.049 134.823 125.439  1.00132.60           C  
ATOM   1478  O   GLU A 546     139.322 133.706 125.880  1.00132.60           O  
ATOM   1479  CB  GLU A 546     139.568 134.199 122.980  1.00132.60           C  
ATOM   1480  CG  GLU A 546     141.086 134.140 123.247  1.00132.60           C  
ATOM   1481  CD  GLU A 546     141.746 132.915 122.582  1.00132.60           C  
ATOM   1482  OE1 GLU A 546     141.292 132.458 121.508  1.00132.60           O  
ATOM   1483  OE2 GLU A 546     142.734 132.383 123.142  1.00132.60           O1-
ATOM   1484  H   GLU A 546     139.235 136.820 122.932  1.00  0.00           H  
ATOM   1485  HA  GLU A 546     137.692 134.579 123.851  1.00  0.00           H  
ATOM   1486  HB3 GLU A 546     139.398 134.554 121.964  1.00  0.00           H  
ATOM   1487  HB2 GLU A 546     139.179 133.183 122.909  1.00  0.00           H  
ATOM   1488  HG3 GLU A 546     141.264 134.109 124.322  1.00  0.00           H  
ATOM   1489  HG2 GLU A 546     141.555 135.051 122.875  1.00  0.00           H  
ATOM   1490  N   ASP A 547     139.016 135.893 126.236  1.00131.83           N  
ATOM   1491  CA  ASP A 547     139.213 135.921 127.688  1.00131.83           C  
ATOM   1492  C   ASP A 547     138.066 136.660 128.419  1.00131.83           C  
ATOM   1493  O   ASP A 547     138.119 136.884 129.627  1.00131.83           O  
ATOM   1494  CB  ASP A 547     140.592 136.536 127.966  1.00131.83           C  
ATOM   1495  CG  ASP A 547     141.208 136.160 129.312  1.00131.83           C  
ATOM   1496  OD1 ASP A 547     140.774 135.179 129.956  1.00131.83           O  
ATOM   1497  OD2 ASP A 547     142.215 136.800 129.691  1.00131.83           O1-
ATOM   1498  H   ASP A 547     138.840 136.808 125.846  1.00  0.00           H  
ATOM   1499  HA  ASP A 547     139.228 134.891 128.044  1.00  0.00           H  
ATOM   1500  HB3 ASP A 547     140.524 137.621 127.891  1.00  0.00           H  
ATOM   1501  HB2 ASP A 547     141.278 136.259 127.166  1.00  0.00           H  
ATOM   1502  N   GLY A 548     136.997 137.021 127.703  1.00126.96           N  
ATOM   1503  CA  GLY A 548     135.781 137.633 128.240  1.00126.96           C  
ATOM   1504  C   GLY A 548     135.857 139.130 128.550  1.00126.96           C  
ATOM   1505  O   GLY A 548     134.935 139.655 129.165  1.00126.96           O  
ATOM   1506  H   GLY A 548     136.986 136.877 126.703  1.00  0.00           H  
ATOM   1507  HA3 GLY A 548     135.474 137.095 129.137  1.00  0.00           H  
ATOM   1508  HA2 GLY A 548     134.954 137.450 127.555  1.00  0.00           H  
ATOM   1509  N   ASN A 549     136.921 139.835 128.174  1.00123.22           N  
ATOM   1510  CA  ASN A 549     136.966 141.292 128.285  1.00123.22           C  
ATOM   1511  C   ASN A 549     136.147 141.944 127.165  1.00123.22           C  
ATOM   1512  O   ASN A 549     136.176 141.479 126.027  1.00123.22           O  
ATOM   1513  CB  ASN A 549     138.423 141.761 128.248  1.00123.22           C  
ATOM   1514  CG  ASN A 549     139.233 141.273 129.426  1.00123.22           C  
ATOM   1515  OD1 ASN A 549     139.006 141.813 130.596  1.00123.22           O  
ATOM   1516  ND2 ASN A 549     140.088 140.411 129.326  1.00123.22           N  
ATOM   1517  H   ASN A 549     137.732 139.364 127.798  1.00  0.00           H  
ATOM   1518  HA  ASN A 549     136.534 141.580 129.243  1.00  0.00           H  
ATOM   1519  HB3 ASN A 549     138.452 142.850 128.215  1.00  0.00           H  
ATOM   1520  HB2 ASN A 549     138.889 141.422 127.323  1.00  0.00           H  
ATOM   1521 HD22 ASN A 549     140.605 140.116 130.142  1.00  0.00           H  
ATOM   1522 HD21 ASN A 549     140.280 139.992 128.427  1.00  0.00           H  
ATOM   1523  N   THR A 550     135.440 143.030 127.467  1.00117.57           N  
ATOM   1524  CA  THR A 550     134.815 143.907 126.464  1.00117.57           C  
ATOM   1525  C   THR A 550     135.666 145.155 126.236  1.00117.57           C  
ATOM   1526  O   THR A 550     136.610 145.413 126.979  1.00117.57           O  
ATOM   1527  CB  THR A 550     133.394 144.336 126.854  1.00117.57           C  
ATOM   1528  OG1 THR A 550     133.423 145.264 127.907  1.00117.57           O  
ATOM   1529  CG2 THR A 550     132.476 143.190 127.254  1.00117.57           C  
ATOM   1530  H   THR A 550     135.307 143.294 128.433  1.00  0.00           H  
ATOM   1531  HA  THR A 550     134.758 143.359 125.523  1.00  0.00           H  
ATOM   1532  HB  THR A 550     132.949 144.830 125.990  1.00  0.00           H  
ATOM   1533  HG1 THR A 550     133.743 144.835 128.704  1.00  0.00           H  
ATOM   1534 HG21 THR A 550     131.494 143.584 127.513  1.00  0.00           H  
ATOM   1535 HG22 THR A 550     132.379 142.494 126.421  1.00  0.00           H  
ATOM   1536 HG23 THR A 550     132.897 142.670 128.114  1.00  0.00           H  
ATOM   1537  N   ALA A 551     135.297 145.987 125.260  1.00115.43           N  
ATOM   1538  CA  ALA A 551     135.960 147.258 124.978  1.00115.43           C  
ATOM   1539  C   ALA A 551     136.126 148.132 126.226  1.00115.43           C  
ATOM   1540  O   ALA A 551     137.186 148.708 126.464  1.00115.43           O  
ATOM   1541  CB  ALA A 551     135.105 147.986 123.937  1.00115.43           C  
ATOM   1542  H   ALA A 551     134.516 145.752 124.664  1.00  0.00           H  
ATOM   1543  HA  ALA A 551     136.943 147.058 124.552  1.00  0.00           H  
ATOM   1544  HB1 ALA A 551     135.564 148.945 123.695  1.00  0.00           H  
ATOM   1545  HB2 ALA A 551     135.036 147.379 123.034  1.00  0.00           H  
ATOM   1546  HB3 ALA A 551     134.106 148.153 124.339  1.00  0.00           H  
ATOM   1547  N   LEU A 552     135.095 148.173 127.070  1.00113.17           N  
ATOM   1548  CA  LEU A 552     135.065 148.985 128.277  1.00113.17           C  
ATOM   1549  C   LEU A 552     136.037 148.481 129.348  1.00113.17           C  
ATOM   1550  O   LEU A 552     136.559 149.280 130.116  1.00113.17           O  
ATOM   1551  CB  LEU A 552     133.610 149.020 128.758  1.00113.17           C  
ATOM   1552  CG  LEU A 552     133.359 149.882 130.000  1.00113.17           C  
ATOM   1553  CD1 LEU A 552     133.694 151.352 129.771  1.00113.17           C  
ATOM   1554  CD2 LEU A 552     131.888 149.778 130.396  1.00113.17           C  
ATOM   1555  H   LEU A 552     134.271 147.618 126.888  1.00  0.00           H  
ATOM   1556  HA  LEU A 552     135.356 150.000 128.008  1.00  0.00           H  
ATOM   1557  HB3 LEU A 552     133.269 148.003 128.950  1.00  0.00           H  
ATOM   1558  HB2 LEU A 552     132.970 149.363 127.945  1.00  0.00           H  
ATOM   1559  HG  LEU A 552     133.971 149.505 130.819  1.00  0.00           H  
ATOM   1560 HD11 LEU A 552     133.498 151.916 130.683  1.00  0.00           H  
ATOM   1561 HD12 LEU A 552     134.747 151.448 129.504  1.00  0.00           H  
ATOM   1562 HD13 LEU A 552     133.078 151.744 128.962  1.00  0.00           H  
ATOM   1563 HD21 LEU A 552     131.705 150.390 131.279  1.00  0.00           H  
ATOM   1564 HD22 LEU A 552     131.264 150.131 129.575  1.00  0.00           H  
ATOM   1565 HD23 LEU A 552     131.643 148.739 130.617  1.00  0.00           H  
ATOM   1566  N   HIS A 553     136.304 147.191 129.343  1.00115.73           N  
ATOM   1567  CA  HIS A 553     137.300 146.611 130.262  1.00115.73           C  
ATOM   1568  C   HIS A 553     138.666 147.151 129.875  1.00115.73           C  
ATOM   1569  O   HIS A 553     139.349 147.651 130.765  1.00115.73           O  
ATOM   1570  CB  HIS A 553     137.214 145.093 130.214  1.00115.73           C  
ATOM   1571  CG  HIS A 553     136.101 144.595 131.058  1.00115.73           C  
ATOM   1572  ND1 HIS A 553     134.850 145.136 130.947  1.00115.73           N  
ATOM   1573  CD2 HIS A 553     136.040 143.682 132.043  1.00115.73           C  
ATOM   1574  CE1 HIS A 553     134.045 144.553 131.789  1.00115.73           C  
ATOM   1575  NE2 HIS A 553     134.750 143.656 132.480  1.00115.73           N  
ATOM   1576  H   HIS A 553     135.822 146.578 128.701  1.00  0.00           H  
ATOM   1577  HA  HIS A 553     137.071 146.940 131.276  1.00  0.00           H  
ATOM   1578  HB3 HIS A 553     138.154 144.665 130.563  1.00  0.00           H  
ATOM   1579  HB2 HIS A 553     137.061 144.771 129.184  1.00  0.00           H  
ATOM   1580  HD2 HIS A 553     136.928 143.141 132.333  1.00  0.00           H  
ATOM   1581  HE1 HIS A 553     133.004 144.837 131.825  1.00  0.00           H  
ATOM   1582  HE2 HIS A 553     134.479 143.019 133.216  1.00  0.00           H  
ATOM   1583  N   PHE A 554     139.022 147.095 128.594  1.00114.51           N  
ATOM   1584  CA  PHE A 554     140.346 147.544 128.094  1.00114.51           C  
ATOM   1585  C   PHE A 554     140.498 149.038 128.338  1.00114.51           C  
ATOM   1586  O   PHE A 554     141.560 149.447 128.805  1.00114.51           O  
ATOM   1587  CB  PHE A 554     140.521 147.220 126.611  1.00114.51           C  
ATOM   1588  CG  PHE A 554     140.548 145.752 126.271  1.00114.51           C  
ATOM   1589  CD1 PHE A 554     141.591 144.953 126.700  1.00114.51           C  
ATOM   1590  CD2 PHE A 554     139.540 145.168 125.523  1.00114.51           C  
ATOM   1591  CE1 PHE A 554     141.622 143.603 126.397  1.00114.51           C  
ATOM   1592  CE2 PHE A 554     139.574 143.818 125.217  1.00114.51           C  
ATOM   1593  CZ  PHE A 554     140.619 143.042 125.648  1.00114.51           C  
ATOM   1594  H   PHE A 554     138.377 146.733 127.906  1.00  0.00           H  
ATOM   1595  HA  PHE A 554     141.121 147.022 128.655  1.00  0.00           H  
ATOM   1596  HB3 PHE A 554     141.433 147.692 126.244  1.00  0.00           H  
ATOM   1597  HB2 PHE A 554     139.731 147.708 126.040  1.00  0.00           H  
ATOM   1598  HD1 PHE A 554     142.396 145.381 127.280  1.00  0.00           H  
ATOM   1599  HD2 PHE A 554     138.713 145.767 125.170  1.00  0.00           H  
ATOM   1600  HE1 PHE A 554     142.437 142.989 126.750  1.00  0.00           H  
ATOM   1601  HE2 PHE A 554     138.777 143.375 124.638  1.00  0.00           H  
ATOM   1602  HZ  PHE A 554     140.654 141.992 125.399  1.00  0.00           H  
ATOM   1603  N   ALA A 555     139.457 149.822 128.087  1.00112.81           N  
ATOM   1604  CA  ALA A 555     139.532 151.286 128.255  1.00112.81           C  
ATOM   1605  C   ALA A 555     139.851 151.574 129.711  1.00112.81           C  
ATOM   1606  O   ALA A 555     140.767 152.316 129.930  1.00112.81           O  
ATOM   1607  CB  ALA A 555     138.239 151.956 127.872  1.00112.81           C  
ATOM   1608  H   ALA A 555     138.586 149.419 127.773  1.00  0.00           H  
ATOM   1609  HA  ALA A 555     140.335 151.676 127.630  1.00  0.00           H  
ATOM   1610  HB1 ALA A 555     138.333 153.033 128.009  1.00  0.00           H  
ATOM   1611  HB2 ALA A 555     138.014 151.741 126.827  1.00  0.00           H  
ATOM   1612  HB3 ALA A 555     137.433 151.579 128.502  1.00  0.00           H  
ATOM   1613  N   ALA A 556     139.156 150.950 130.657  1.00113.12           N  
ATOM   1614  CA  ALA A 556     139.327 151.180 132.110  1.00113.12           C  
ATOM   1615  C   ALA A 556     140.650 150.627 132.629  1.00113.12           C  
ATOM   1616  O   ALA A 556     141.273 151.305 133.444  1.00113.12           O  
ATOM   1617  CB  ALA A 556     138.153 150.596 132.835  1.00113.12           C  
ATOM   1618  H   ALA A 556     138.457 150.267 130.402  1.00  0.00           H  
ATOM   1619  HA  ALA A 556     139.324 152.256 132.281  1.00  0.00           H  
ATOM   1620  HB1 ALA A 556     138.269 150.760 133.906  1.00  0.00           H  
ATOM   1621  HB2 ALA A 556     137.237 151.077 132.491  1.00  0.00           H  
ATOM   1622  HB3 ALA A 556     138.098 149.526 132.636  1.00  0.00           H  
ATOM   1623  N   ARG A 557     141.066 149.453 132.164  1.00112.30           N  
ATOM   1624  CA  ARG A 557     142.314 148.782 132.609  1.00112.30           C  
ATOM   1625  C   ARG A 557     143.519 149.628 132.221  1.00112.30           C  
ATOM   1626  O   ARG A 557     144.518 149.468 132.888  1.00112.30           O  
ATOM   1627  CB  ARG A 557     142.422 147.405 131.957  1.00112.30           C  
ATOM   1628  CG  ARG A 557     143.474 146.471 132.538  1.00112.30           C  
ATOM   1629  CD  ARG A 557     143.518 145.177 131.746  1.00112.30           C  
ATOM   1630  NE  ARG A 557     144.124 145.349 130.424  1.00112.30           N  
ATOM   1631  CZ  ARG A 557     144.097 144.476 129.407  1.00112.30           C  
ATOM   1632  NH1 ARG A 557     143.481 143.304 129.507  1.00112.30           N  
ATOM   1633  NH2 ARG A 557     144.703 144.789 128.269  1.00112.30           N1+
ATOM   1634  H   ARG A 557     140.523 148.965 131.467  1.00  0.00           H  
ATOM   1635  HA  ARG A 557     142.292 148.665 133.692  1.00  0.00           H  
ATOM   1636  HB3 ARG A 557     142.600 147.526 130.888  1.00  0.00           H  
ATOM   1637  HB2 ARG A 557     141.449 146.915 131.989  1.00  0.00           H  
ATOM   1638  HG3 ARG A 557     143.231 146.252 133.578  1.00  0.00           H  
ATOM   1639  HG2 ARG A 557     144.450 146.954 132.498  1.00  0.00           H  
ATOM   1640  HD3 ARG A 557     142.507 144.787 131.633  1.00  0.00           H  
ATOM   1641  HD2 ARG A 557     144.078 144.428 132.306  1.00  0.00           H  
ATOM   1642  HE  ARG A 557     144.600 146.234 130.318  1.00  0.00           H  
ATOM   1643 HH12 ARG A 557     143.478 142.667 128.723  1.00  0.00           H  
ATOM   1644 HH11 ARG A 557     143.016 143.050 130.367  1.00  0.00           H  
ATOM   1645 HH22 ARG A 557     144.690 144.140 127.495  1.00  0.00           H  
ATOM   1646 HH21 ARG A 557     145.177 145.676 128.177  1.00  0.00           H  
ATOM   1647  N   GLU A 558     143.433 150.398 131.127  1.00114.48           N  
ATOM   1648  CA  GLU A 558     144.573 151.189 130.592  1.00114.48           C  
ATOM   1649  C   GLU A 558     144.539 152.612 131.155  1.00114.48           C  
ATOM   1650  O   GLU A 558     145.632 153.208 131.225  1.00114.48           O  
ATOM   1651  CB  GLU A 558     144.530 151.189 129.063  1.00114.48           C  
ATOM   1652  CG  GLU A 558     144.777 149.823 128.441  1.00114.48           C  
ATOM   1653  CD  GLU A 558     146.213 149.336 128.487  1.00114.48           C  
ATOM   1654  OE1 GLU A 558     147.072 149.963 127.835  1.00114.48           O  
ATOM   1655  OE2 GLU A 558     146.467 148.324 129.170  1.00114.48           O1-
ATOM   1656  H   GLU A 558     142.561 150.462 130.622  1.00  0.00           H  
ATOM   1657  HA  GLU A 558     145.501 150.715 130.911  1.00  0.00           H  
ATOM   1658  HB3 GLU A 558     145.264 151.898 128.681  1.00  0.00           H  
ATOM   1659  HB2 GLU A 558     143.565 151.569 128.728  1.00  0.00           H  
ATOM   1660  HG3 GLU A 558     144.432 149.830 127.407  1.00  0.00           H  
ATOM   1661  HG2 GLU A 558     144.132 149.087 128.920  1.00  0.00           H  
ATOM   1662  N   GLY A 559     143.378 153.164 131.534  1.00109.23           N  
ATOM   1663  CA  GLY A 559     143.263 154.472 132.095  1.00109.23           C  
ATOM   1664  C   GLY A 559     142.967 155.516 131.035  1.00109.23           C  
ATOM   1665  O   GLY A 559     143.594 156.505 131.037  1.00109.23           O  
ATOM   1666  H   GLY A 559     142.516 152.649 131.429  1.00  0.00           H  
ATOM   1667  HA3 GLY A 559     144.189 154.729 132.608  1.00  0.00           H  
ATOM   1668  HA2 GLY A 559     142.469 154.478 132.842  1.00  0.00           H  
ATOM   1669  N   HIS A 560     141.984 155.299 130.173  1.00111.81           N  
ATOM   1670  CA  HIS A 560     141.622 156.309 129.183  1.00111.81           C  
ATOM   1671  C   HIS A 560     140.270 156.825 129.650  1.00111.81           C  
ATOM   1672  O   HIS A 560     139.242 156.239 129.312  1.00111.81           O  
ATOM   1673  CB  HIS A 560     141.520 155.700 127.786  1.00111.81           C  
ATOM   1674  CG  HIS A 560     142.798 155.092 127.298  1.00111.81           C  
ATOM   1675  ND1 HIS A 560     143.899 155.847 126.959  1.00111.81           N  
ATOM   1676  CD2 HIS A 560     143.149 153.800 127.093  1.00111.81           C  
ATOM   1677  CE1 HIS A 560     144.874 155.047 126.565  1.00111.81           C  
ATOM   1678  NE2 HIS A 560     144.445 153.800 126.637  1.00111.81           N  
ATOM   1679  H   HIS A 560     141.475 154.427 130.196  1.00  0.00           H  
ATOM   1680  HA  HIS A 560     142.353 157.117 129.187  1.00  0.00           H  
ATOM   1681  HB3 HIS A 560     141.191 156.464 127.082  1.00  0.00           H  
ATOM   1682  HB2 HIS A 560     140.734 154.945 127.777  1.00  0.00           H  
ATOM   1683  HD2 HIS A 560     142.440 153.010 127.292  1.00  0.00           H  
ATOM   1684  HE1 HIS A 560     145.822 155.462 126.257  1.00  0.00           H  
ATOM   1685  HE2 HIS A 560     144.904 152.927 126.420  1.00  0.00           H  
ATOM   1686  N   ALA A 561     140.246 157.895 130.447  1.00111.25           N  
ATOM   1687  CA  ALA A 561     138.936 158.333 130.952  1.00111.25           C  
ATOM   1688  C   ALA A 561     138.007 158.760 129.764  1.00111.25           C  
ATOM   1689  O   ALA A 561     136.797 158.393 129.750  1.00111.25           O  
ATOM   1690  CB  ALA A 561     138.983 159.452 131.970  1.00111.25           C  
ATOM   1691  H   ALA A 561     141.106 158.370 130.681  1.00  0.00           H  
ATOM   1692  HA  ALA A 561     138.471 157.474 131.435  1.00  0.00           H  
ATOM   1693  HB1 ALA A 561     137.969 159.704 132.281  1.00  0.00           H  
ATOM   1694  HB2 ALA A 561     139.559 159.131 132.837  1.00  0.00           H  
ATOM   1695  HB3 ALA A 561     139.454 160.329 131.526  1.00  0.00           H  
ATOM   1696  N   LYS A 562     138.500 159.587 128.814  1.00114.25           N  
ATOM   1697  CA  LYS A 562     137.654 160.003 127.702  1.00114.25           C  
ATOM   1698  C   LYS A 562     137.185 158.748 126.998  1.00114.25           C  
ATOM   1699  O   LYS A 562     136.148 158.684 126.440  1.00114.25           O  
ATOM   1700  CB  LYS A 562     138.282 160.939 126.654  1.00114.25           C  
ATOM   1701  CG  LYS A 562     138.824 162.235 127.214  1.00114.25           C  
ATOM   1702  CD  LYS A 562     137.745 163.019 127.934  1.00114.25           C  
ATOM   1703  CE  LYS A 562     138.286 164.312 128.523  1.00114.25           C  
ATOM   1704  NZ  LYS A 562     137.240 165.130 129.212  1.00114.25           N1+
ATOM   1705  H   LYS A 562     139.453 159.916 128.876  1.00  0.00           H  
ATOM   1706  HA  LYS A 562     136.778 160.503 128.116  1.00  0.00           H  
ATOM   1707  HB3 LYS A 562     137.547 161.160 125.880  1.00  0.00           H  
ATOM   1708  HB2 LYS A 562     139.079 160.411 126.130  1.00  0.00           H  
ATOM   1709  HG3 LYS A 562     139.231 162.839 126.403  1.00  0.00           H  
ATOM   1710  HG2 LYS A 562     139.638 162.019 127.906  1.00  0.00           H  
ATOM   1711  HD3 LYS A 562     137.322 162.407 128.730  1.00  0.00           H  
ATOM   1712  HD2 LYS A 562     136.937 163.247 127.239  1.00  0.00           H  
ATOM   1713  HE3 LYS A 562     138.747 164.905 127.733  1.00  0.00           H  
ATOM   1714  HE2 LYS A 562     139.087 164.082 129.226  1.00  0.00           H  
ATOM   1715  HZ1 LYS A 562     136.899 164.630 130.021  1.00  0.00           H  
ATOM   1716  HZ2 LYS A 562     137.639 166.010 129.505  1.00  0.00           H  
ATOM   1717  HZ3 LYS A 562     136.474 165.303 128.576  1.00  0.00           H  
ATOM   1718  N   ALA A 563     137.958 157.715 127.027  1.00116.41           N  
ATOM   1719  CA  ALA A 563     137.522 156.528 126.304  1.00116.41           C  
ATOM   1720  C   ALA A 563     136.490 155.733 127.104  1.00116.41           C  
ATOM   1721  O   ALA A 563     135.478 155.317 126.546  1.00116.41           O  
ATOM   1722  CB  ALA A 563     138.743 155.680 125.950  1.00116.41           C  
ATOM   1723  H   ALA A 563     138.828 157.750 127.538  1.00  0.00           H  
ATOM   1724  HA  ALA A 563     137.054 156.851 125.374  1.00  0.00           H  
ATOM   1725  HB1 ALA A 563     138.423 154.790 125.409  1.00  0.00           H  
ATOM   1726  HB2 ALA A 563     139.421 156.261 125.325  1.00  0.00           H  
ATOM   1727  HB3 ALA A 563     139.257 155.383 126.864  1.00  0.00           H  
ATOM   1728  N   VAL A 564     136.693 155.588 128.416  1.00116.03           N  
ATOM   1729  CA  VAL A 564     135.674 155.060 129.332  1.00116.03           C  
ATOM   1730  C   VAL A 564     134.417 155.910 129.248  1.00116.03           C  
ATOM   1731  O   VAL A 564     133.344 155.370 129.025  1.00116.03           O  
ATOM   1732  CB  VAL A 564     136.200 154.993 130.776  1.00116.03           C  
ATOM   1733  CG1 VAL A 564     135.104 154.684 131.798  1.00116.03           C  
ATOM   1734  CG2 VAL A 564     137.255 153.896 130.903  1.00116.03           C  
ATOM   1735  H   VAL A 564     137.581 155.847 128.821  1.00  0.00           H  
ATOM   1736  HA  VAL A 564     135.422 154.048 129.014  1.00  0.00           H  
ATOM   1737  HB  VAL A 564     136.656 155.950 131.029  1.00  0.00           H  
ATOM   1738 HG11 VAL A 564     135.538 154.650 132.797  1.00  0.00           H  
ATOM   1739 HG12 VAL A 564     134.341 155.462 131.760  1.00  0.00           H  
ATOM   1740 HG13 VAL A 564     134.651 153.720 131.566  1.00  0.00           H  
ATOM   1741 HG21 VAL A 564     137.619 153.859 131.930  1.00  0.00           H  
ATOM   1742 HG22 VAL A 564     136.814 152.935 130.639  1.00  0.00           H  
ATOM   1743 HG23 VAL A 564     138.086 154.111 130.231  1.00  0.00           H  
ATOM   1744  N   ALA A 565     134.536 157.233 129.346  1.00118.30           N  
ATOM   1745  CA  ALA A 565     133.400 158.141 129.278  1.00118.30           C  
ATOM   1746  C   ALA A 565     132.604 157.991 127.982  1.00118.30           C  
ATOM   1747  O   ALA A 565     131.374 157.936 128.029  1.00118.30           O  
ATOM   1748  CB  ALA A 565     133.902 159.577 129.419  1.00118.30           C  
ATOM   1749  H   ALA A 565     135.447 157.650 129.474  1.00  0.00           H  
ATOM   1750  HA  ALA A 565     132.737 157.925 130.116  1.00  0.00           H  
ATOM   1751  HB1 ALA A 565     133.057 160.264 129.369  1.00  0.00           H  
ATOM   1752  HB2 ALA A 565     134.408 159.693 130.377  1.00  0.00           H  
ATOM   1753  HB3 ALA A 565     134.599 159.800 128.611  1.00  0.00           H  
ATOM   1754  N   LEU A 566     133.271 157.901 126.825  1.00118.72           N  
ATOM   1755  CA  LEU A 566     132.587 157.713 125.549  1.00118.72           C  
ATOM   1756  C   LEU A 566     131.841 156.378 125.503  1.00118.72           C  
ATOM   1757  O   LEU A 566     130.650 156.382 125.234  1.00118.72           O  
ATOM   1758  CB  LEU A 566     133.570 157.894 124.380  1.00118.72           C  
ATOM   1759  CG  LEU A 566     132.942 157.680 122.989  1.00118.72           C  
ATOM   1760  CD1 LEU A 566     131.711 158.551 122.737  1.00118.72           C  
ATOM   1761  CD2 LEU A 566     133.946 158.042 121.898  1.00118.72           C  
ATOM   1762  H   LEU A 566     134.279 157.963 126.817  1.00  0.00           H  
ATOM   1763  HA  LEU A 566     131.840 158.502 125.466  1.00  0.00           H  
ATOM   1764  HB3 LEU A 566     134.411 157.212 124.506  1.00  0.00           H  
ATOM   1765  HB2 LEU A 566     134.010 158.890 124.429  1.00  0.00           H  
ATOM   1766  HG  LEU A 566     132.664 156.632 122.882  1.00  0.00           H  
ATOM   1767 HD11 LEU A 566     131.320 158.349 121.740  1.00  0.00           H  
ATOM   1768 HD12 LEU A 566     130.946 158.323 123.479  1.00  0.00           H  
ATOM   1769 HD13 LEU A 566     131.988 159.603 122.812  1.00  0.00           H  
ATOM   1770 HD21 LEU A 566     133.492 157.887 120.919  1.00  0.00           H  
ATOM   1771 HD22 LEU A 566     134.235 159.088 122.002  1.00  0.00           H  
ATOM   1772 HD23 LEU A 566     134.829 157.410 121.992  1.00  0.00           H  
ATOM   1773  N   LEU A 567     132.468 155.245 125.819  1.00116.99           N  
ATOM   1774  CA  LEU A 567     131.774 153.951 125.802  1.00116.99           C  
ATOM   1775  C   LEU A 567     130.633 153.902 126.820  1.00116.99           C  
ATOM   1776  O   LEU A 567     129.541 153.423 126.518  1.00116.99           O  
ATOM   1777  CB  LEU A 567     132.782 152.835 126.099  1.00116.99           C  
ATOM   1778  CG  LEU A 567     133.423 152.229 124.850  1.00116.99           C  
ATOM   1779  CD1 LEU A 567     134.026 153.261 123.910  1.00116.99           C  
ATOM   1780  CD2 LEU A 567     134.530 151.287 125.299  1.00116.99           C  
ATOM   1781  H   LEU A 567     133.444 155.263 126.078  1.00  0.00           H  
ATOM   1782  HA  LEU A 567     131.360 153.791 124.807  1.00  0.00           H  
ATOM   1783  HB3 LEU A 567     132.291 152.048 126.672  1.00  0.00           H  
ATOM   1784  HB2 LEU A 567     133.563 153.218 126.756  1.00  0.00           H  
ATOM   1785  HG  LEU A 567     132.670 151.656 124.309  1.00  0.00           H  
ATOM   1786 HD11 LEU A 567     134.462 152.757 123.047  1.00  0.00           H  
ATOM   1787 HD12 LEU A 567     133.248 153.946 123.575  1.00  0.00           H  
ATOM   1788 HD13 LEU A 567     134.801 153.821 124.433  1.00  0.00           H  
ATOM   1789 HD21 LEU A 567     135.004 150.840 124.425  1.00  0.00           H  
ATOM   1790 HD22 LEU A 567     135.273 151.844 125.870  1.00  0.00           H  
ATOM   1791 HD23 LEU A 567     134.107 150.500 125.924  1.00  0.00           H  
ATOM   1792  N   LEU A 568     130.872 154.397 128.028  1.00120.22           N  
ATOM   1793  CA  LEU A 568     129.916 154.348 129.121  1.00120.22           C  
ATOM   1794  C   LEU A 568     128.678 155.193 128.802  1.00120.22           C  
ATOM   1795  O   LEU A 568     127.561 154.707 128.973  1.00120.22           O  
ATOM   1796  CB  LEU A 568     130.659 154.786 130.391  1.00120.22           C  
ATOM   1797  CG  LEU A 568     129.927 154.553 131.711  1.00120.22           C  
ATOM   1798  CD1 LEU A 568     129.759 153.064 132.002  1.00120.22           C  
ATOM   1799  CD2 LEU A 568     130.746 155.167 132.844  1.00120.22           C  
ATOM   1800  H   LEU A 568     131.759 154.838 128.227  1.00  0.00           H  
ATOM   1801  HA  LEU A 568     129.599 153.313 129.251  1.00  0.00           H  
ATOM   1802  HB3 LEU A 568     130.923 155.840 130.308  1.00  0.00           H  
ATOM   1803  HB2 LEU A 568     131.631 154.293 130.427  1.00  0.00           H  
ATOM   1804  HG  LEU A 568     128.947 155.029 131.672  1.00  0.00           H  
ATOM   1805 HD11 LEU A 568     129.234 152.935 132.949  1.00  0.00           H  
ATOM   1806 HD12 LEU A 568     129.183 152.600 131.202  1.00  0.00           H  
ATOM   1807 HD13 LEU A 568     130.740 152.592 132.064  1.00  0.00           H  
ATOM   1808 HD21 LEU A 568     130.233 155.007 133.792  1.00  0.00           H  
ATOM   1809 HD22 LEU A 568     131.729 154.696 132.879  1.00  0.00           H  
ATOM   1810 HD23 LEU A 568     130.862 156.237 132.671  1.00  0.00           H  
ATOM   1811  N   SER A 569     128.852 156.405 128.271  1.00122.59           N  
ATOM   1812  CA  SER A 569     127.745 157.280 127.857  1.00122.59           C  
ATOM   1813  C   SER A 569     127.102 156.891 126.520  1.00122.59           C  
ATOM   1814  O   SER A 569     125.922 157.164 126.313  1.00122.59           O  
ATOM   1815  CB  SER A 569     128.193 158.742 127.828  1.00122.59           C  
ATOM   1816  OG  SER A 569     129.189 158.968 126.855  1.00122.59           O  
ATOM   1817  H   SER A 569     129.785 156.767 128.134  1.00  0.00           H  
ATOM   1818  HA  SER A 569     126.971 157.198 128.620  1.00  0.00           H  
ATOM   1819  HB3 SER A 569     128.574 159.024 128.809  1.00  0.00           H  
ATOM   1820  HB2 SER A 569     127.334 159.381 127.622  1.00  0.00           H  
ATOM   1821  HG  SER A 569     130.030 158.632 127.173  1.00  0.00           H  
ATOM   1822  N   HIS A 570     127.745 156.055 125.705  1.00123.66           N  
ATOM   1823  CA  HIS A 570     127.186 155.550 124.415  1.00123.66           C  
ATOM   1824  C   HIS A 570     126.563 154.187 124.670  1.00123.66           C  
ATOM   1825  O   HIS A 570     126.460 153.432 123.714  1.00123.66           O  
ATOM   1826  CB  HIS A 570     128.250 155.545 123.311  1.00123.66           C  
ATOM   1827  CG  HIS A 570     127.743 155.664 121.918  1.00123.66           C  
ATOM   1828  ND1 HIS A 570     127.267 154.582 121.210  1.00123.66           N  
ATOM   1829  CD2 HIS A 570     127.691 156.721 121.083  1.00123.66           C  
ATOM   1830  CE1 HIS A 570     126.906 154.974 120.008  1.00123.66           C  
ATOM   1831  NE2 HIS A 570     127.158 156.283 119.904  1.00123.66           N  
ATOM   1832  H   HIS A 570     128.668 155.725 125.946  1.00  0.00           H  
ATOM   1833  HA  HIS A 570     126.390 156.228 124.108  1.00  0.00           H  
ATOM   1834  HB3 HIS A 570     128.854 154.642 123.398  1.00  0.00           H  
ATOM   1835  HB2 HIS A 570     128.969 156.342 123.501  1.00  0.00           H  
ATOM   1836  HD2 HIS A 570     128.041 157.688 121.413  1.00  0.00           H  
ATOM   1837  HE1 HIS A 570     126.488 154.263 119.311  1.00  0.00           H  
ATOM   1838  HD1 HIS A 570     127.241 153.669 121.640  1.00  0.00           H  
ATOM   1839  N   ASN A 571     126.277 153.837 125.916  1.00131.29           N  
ATOM   1840  CA  ASN A 571     125.491 152.630 126.284  1.00131.29           C  
ATOM   1841  C   ASN A 571     126.236 151.309 126.173  1.00131.29           C  
ATOM   1842  O   ASN A 571     125.596 150.311 125.822  1.00131.29           O  
ATOM   1843  CB  ASN A 571     124.155 152.586 125.557  1.00131.29           C  
ATOM   1844  CG  ASN A 571     123.366 153.865 125.748  1.00131.29           C  
ATOM   1845  OD1 ASN A 571     123.132 154.290 126.877  1.00131.29           O  
ATOM   1846  ND2 ASN A 571     122.953 154.491 124.658  1.00131.29           N  
ATOM   1847  H   ASN A 571     126.599 154.405 126.687  1.00  0.00           H  
ATOM   1848  HA  ASN A 571     125.249 152.745 127.341  1.00  0.00           H  
ATOM   1849  HB3 ASN A 571     123.571 151.742 125.923  1.00  0.00           H  
ATOM   1850  HB2 ASN A 571     124.326 152.421 124.493  1.00  0.00           H  
ATOM   1851 HD22 ASN A 571     122.424 155.347 124.737  1.00  0.00           H  
ATOM   1852 HD21 ASN A 571     123.167 154.112 123.746  1.00  0.00           H  
ATOM   1853  N   ALA A 572     127.518 151.276 126.504  1.00126.18           N  
ATOM   1854  CA  ALA A 572     128.209 149.992 126.617  1.00126.18           C  
ATOM   1855  C   ALA A 572     127.628 149.116 127.742  1.00126.18           C  
ATOM   1856  O   ALA A 572     127.172 149.617 128.777  1.00126.18           O  
ATOM   1857  CB  ALA A 572     129.705 150.241 126.828  1.00126.18           C  
ATOM   1858  H   ALA A 572     128.017 152.137 126.678  1.00  0.00           H  
ATOM   1859  HA  ALA A 572     128.085 149.458 125.675  1.00  0.00           H  
ATOM   1860  HB1 ALA A 572     130.224 149.286 126.913  1.00  0.00           H  
ATOM   1861  HB2 ALA A 572     130.104 150.797 125.980  1.00  0.00           H  
ATOM   1862  HB3 ALA A 572     129.853 150.817 127.742  1.00  0.00           H  
ATOM   1863  N   ASP A 573     127.641 147.799 127.539  1.00123.78           N  
ATOM   1864  CA  ASP A 573     127.050 146.829 128.456  1.00123.78           C  
ATOM   1865  C   ASP A 573     128.027 146.421 129.563  1.00123.78           C  
ATOM   1866  O   ASP A 573     128.934 145.618 129.343  1.00123.78           O  
ATOM   1867  CB  ASP A 573     126.598 145.615 127.649  1.00123.78           C  
ATOM   1868  H   ASP A 573     128.078 147.420 126.711  1.00  0.00           H  
ATOM   1869  HA  ASP A 573     126.173 147.282 128.919  1.00  0.00           H  
ATOM   1870  HB1 ASP A 573     126.153 144.878 128.318  1.00  0.00           H  
ATOM   1871  HB2 ASP A 573     125.861 145.924 126.908  1.00  0.00           H  
ATOM   1872  HB3 ASP A 573     127.457 145.174 127.143  1.00  0.00           H  
ATOM   1873  N   ILE A 574     127.844 146.964 130.767  1.00118.41           N  
ATOM   1874  CA  ILE A 574     128.670 146.648 131.939  1.00118.41           C  
ATOM   1875  C   ILE A 574     128.489 145.171 132.300  1.00118.41           C  
ATOM   1876  O   ILE A 574     127.359 144.710 132.449  1.00118.41           O  
ATOM   1877  CB  ILE A 574     128.309 147.564 133.126  1.00118.41           C  
ATOM   1878  CG1 ILE A 574     128.542 149.053 132.789  1.00118.41           C  
ATOM   1879  CG2 ILE A 574     129.131 147.174 134.365  1.00118.41           C  
ATOM   1880  CD1 ILE A 574     127.804 150.000 133.739  1.00118.41           C  
ATOM   1881  H   ILE A 574     127.102 147.634 130.911  1.00  0.00           H  
ATOM   1882  HA  ILE A 574     129.716 146.815 131.680  1.00  0.00           H  
ATOM   1883  HB  ILE A 574     127.253 147.426 133.357  1.00  0.00           H  
ATOM   1884 HG13 ILE A 574     128.223 149.247 131.765  1.00  0.00           H  
ATOM   1885 HG12 ILE A 574     129.610 149.269 132.820  1.00  0.00           H  
ATOM   1886 HG21 ILE A 574     128.868 147.827 135.197  1.00  0.00           H  
ATOM   1887 HG22 ILE A 574     128.916 146.140 134.634  1.00  0.00           H  
ATOM   1888 HG23 ILE A 574     130.193 147.278 134.144  1.00  0.00           H  
ATOM   1889 HD11 ILE A 574     128.005 151.032 133.453  1.00  0.00           H  
ATOM   1890 HD12 ILE A 574     126.732 149.810 133.682  1.00  0.00           H  
ATOM   1891 HD13 ILE A 574     128.148 149.833 134.760  1.00  0.00           H  
ATOM   1892  N   VAL A 575     129.585 144.422 132.431  1.00119.73           N  
ATOM   1893  CA  VAL A 575     129.561 142.972 132.676  1.00119.73           C  
ATOM   1894  C   VAL A 575     130.841 142.502 133.372  1.00119.73           C  
ATOM   1895  O   VAL A 575     131.875 143.168 133.304  1.00119.73           O  
ATOM   1896  CB  VAL A 575     129.294 142.226 131.349  1.00119.73           C  
ATOM   1897  CG1 VAL A 575     130.490 142.226 130.397  1.00119.73           C  
ATOM   1898  CG2 VAL A 575     128.859 140.775 131.558  1.00119.73           C  
ATOM   1899  H   VAL A 575     130.499 144.847 132.363  1.00  0.00           H  
ATOM   1900  HA  VAL A 575     128.726 142.764 133.345  1.00  0.00           H  
ATOM   1901  HB  VAL A 575     128.477 142.741 130.845  1.00  0.00           H  
ATOM   1902 HG11 VAL A 575     130.231 141.685 129.487  1.00  0.00           H  
ATOM   1903 HG12 VAL A 575     130.755 143.253 130.146  1.00  0.00           H  
ATOM   1904 HG13 VAL A 575     131.338 141.740 130.879  1.00  0.00           H  
ATOM   1905 HG21 VAL A 575     128.686 140.304 130.590  1.00  0.00           H  
ATOM   1906 HG22 VAL A 575     129.641 140.234 132.091  1.00  0.00           H  
ATOM   1907 HG23 VAL A 575     127.939 140.751 132.142  1.00  0.00           H  
ATOM   1908  N   LEU A 576     130.810 141.348 134.037  1.00121.78           N  
ATOM   1909  CA  LEU A 576     132.027 140.677 134.491  1.00121.78           C  
ATOM   1910  C   LEU A 576     132.741 139.993 133.322  1.00121.78           C  
ATOM   1911  O   LEU A 576     132.102 139.364 132.481  1.00121.78           O  
ATOM   1912  CB  LEU A 576     131.719 139.630 135.574  1.00121.78           C  
ATOM   1913  CG  LEU A 576     130.966 140.127 136.817  1.00121.78           C  
ATOM   1914  CD1 LEU A 576     130.850 138.975 137.815  1.00121.78           C  
ATOM   1915  CD2 LEU A 576     131.676 141.281 137.518  1.00121.78           C  
ATOM   1916  H   LEU A 576     129.925 140.908 134.243  1.00  0.00           H  
ATOM   1917  HA  LEU A 576     132.697 141.425 134.915  1.00  0.00           H  
ATOM   1918  HB3 LEU A 576     132.648 139.151 135.885  1.00  0.00           H  
ATOM   1919  HB2 LEU A 576     131.167 138.803 135.127  1.00  0.00           H  
ATOM   1920  HG  LEU A 576     129.966 140.448 136.524  1.00  0.00           H  
ATOM   1921 HD11 LEU A 576     130.317 139.315 138.703  1.00  0.00           H  
ATOM   1922 HD12 LEU A 576     130.303 138.151 137.357  1.00  0.00           H  
ATOM   1923 HD13 LEU A 576     131.847 138.637 138.098  1.00  0.00           H  
ATOM   1924 HD21 LEU A 576     131.097 141.589 138.389  1.00  0.00           H  
ATOM   1925 HD22 LEU A 576     132.667 140.958 137.837  1.00  0.00           H  
ATOM   1926 HD23 LEU A 576     131.772 142.121 136.830  1.00  0.00           H  
ATOM   1927  N   ASN A 577     134.070 140.035 133.300  1.00128.52           N  
ATOM   1928  CA  ASN A 577     134.853 139.123 132.461  1.00128.52           C  
ATOM   1929  C   ASN A 577     134.975 137.735 133.118  1.00128.52           C  
ATOM   1930  O   ASN A 577     134.559 137.550 134.260  1.00128.52           O  
ATOM   1931  CB  ASN A 577     136.203 139.765 132.105  1.00128.52           C  
ATOM   1932  CG  ASN A 577     137.255 139.606 133.171  1.00128.52           C  
ATOM   1933  OD1 ASN A 577     137.915 138.588 133.258  1.00128.52           O  
ATOM   1934  ND2 ASN A 577     137.448 140.582 134.015  1.00128.52           N  
ATOM   1935  H   ASN A 577     134.564 140.707 133.870  1.00  0.00           H  
ATOM   1936  HA  ASN A 577     134.303 138.991 131.529  1.00  0.00           H  
ATOM   1937  HB3 ASN A 577     136.056 140.825 131.898  1.00  0.00           H  
ATOM   1938  HB2 ASN A 577     136.569 139.342 131.170  1.00  0.00           H  
ATOM   1939 HD22 ASN A 577     138.149 140.494 134.737  1.00  0.00           H  
ATOM   1940 HD21 ASN A 577     136.897 141.425 133.946  1.00  0.00           H  
ATOM   1941  N   LYS A 578     135.580 136.753 132.440  1.00131.01           N  
ATOM   1942  CA  LYS A 578     135.672 135.362 132.933  1.00131.01           C  
ATOM   1943  C   LYS A 578     136.482 135.184 134.225  1.00131.01           C  
ATOM   1944  O   LYS A 578     136.273 134.204 134.935  1.00131.01           O  
ATOM   1945  CB  LYS A 578     136.186 134.444 131.814  1.00131.01           C  
ATOM   1946  CG  LYS A 578     135.122 134.296 130.717  1.00131.01           C  
ATOM   1947  CD  LYS A 578     135.577 133.351 129.602  1.00131.01           C  
ATOM   1948  CE  LYS A 578     134.451 133.213 128.569  1.00131.01           C  
ATOM   1949  NZ  LYS A 578     134.780 132.210 127.531  1.00131.01           N1+
ATOM   1950  H   LYS A 578     136.003 136.945 131.543  1.00  0.00           H  
ATOM   1951  HA  LYS A 578     134.654 135.042 133.156  1.00  0.00           H  
ATOM   1952  HB3 LYS A 578     136.420 133.463 132.228  1.00  0.00           H  
ATOM   1953  HB2 LYS A 578     137.094 134.868 131.385  1.00  0.00           H  
ATOM   1954  HG3 LYS A 578     134.899 135.275 130.294  1.00  0.00           H  
ATOM   1955  HG2 LYS A 578     134.198 133.920 131.156  1.00  0.00           H  
ATOM   1956  HD3 LYS A 578     135.803 132.372 130.025  1.00  0.00           H  
ATOM   1957  HD2 LYS A 578     136.465 133.760 129.119  1.00  0.00           H  
ATOM   1958  HE3 LYS A 578     134.272 134.179 128.096  1.00  0.00           H  
ATOM   1959  HE2 LYS A 578     133.529 132.924 129.074  1.00  0.00           H  
ATOM   1960  HZ1 LYS A 578     135.683 132.422 127.132  1.00  0.00           H  
ATOM   1961  HZ2 LYS A 578     134.804 131.290 127.947  1.00  0.00           H  
ATOM   1962  HZ3 LYS A 578     134.078 132.233 126.805  1.00  0.00           H  
ATOM   1963  N   GLN A 579     137.331 136.142 134.598  1.00132.15           N  
ATOM   1964  CA  GLN A 579     137.970 136.214 135.921  1.00132.15           C  
ATOM   1965  C   GLN A 579     137.085 136.881 136.997  1.00132.15           C  
ATOM   1966  O   GLN A 579     137.587 137.329 138.028  1.00132.15           O  
ATOM   1967  CB  GLN A 579     139.349 136.884 135.815  1.00132.15           C  
ATOM   1968  CG  GLN A 579     140.259 136.185 134.797  1.00132.15           C  
ATOM   1969  CD  GLN A 579     141.708 136.626 134.952  1.00132.15           C  
ATOM   1970  OE1 GLN A 579     142.162 137.600 134.368  1.00132.15           O  
ATOM   1971  NE2 GLN A 579     142.491 135.940 135.755  1.00132.15           N  
ATOM   1972  H   GLN A 579     137.572 136.882 133.954  1.00  0.00           H  
ATOM   1973  HA  GLN A 579     138.142 135.188 136.245  1.00  0.00           H  
ATOM   1974  HB3 GLN A 579     139.830 136.881 136.793  1.00  0.00           H  
ATOM   1975  HB2 GLN A 579     139.223 137.929 135.531  1.00  0.00           H  
ATOM   1976  HG3 GLN A 579     139.916 136.413 133.788  1.00  0.00           H  
ATOM   1977  HG2 GLN A 579     140.192 135.105 134.932  1.00  0.00           H  
ATOM   1978 HE22 GLN A 579     143.456 136.213 135.874  1.00  0.00           H  
ATOM   1979 HE21 GLN A 579     142.127 135.140 136.253  1.00  0.00           H  
ATOM   1980  N   GLN A 580     135.783 136.974 136.742  1.00130.34           N  
ATOM   1981  CA  GLN A 580     134.839 137.564 137.702  1.00130.34           C  
ATOM   1982  C   GLN A 580     135.178 139.000 138.145  1.00130.34           C  
ATOM   1983  O   GLN A 580     135.185 139.305 139.338  1.00130.34           O  
ATOM   1984  CB  GLN A 580     134.712 136.651 138.930  1.00130.34           C  
ATOM   1985  CG  GLN A 580     134.377 135.207 138.586  1.00130.34           C  
ATOM   1986  CD  GLN A 580     134.255 134.321 139.827  1.00130.34           C  
ATOM   1987  OE1 GLN A 580     134.425 134.798 140.949  1.00130.34           O  
ATOM   1988  NE2 GLN A 580     133.963 133.030 139.633  1.00130.34           N  
ATOM   1989  H   GLN A 580     135.414 136.633 135.866  1.00  0.00           H  
ATOM   1990  HA  GLN A 580     133.862 137.596 137.219  1.00  0.00           H  
ATOM   1991  HB3 GLN A 580     133.950 137.049 139.600  1.00  0.00           H  
ATOM   1992  HB2 GLN A 580     135.640 136.681 139.500  1.00  0.00           H  
ATOM   1993  HG3 GLN A 580     135.146 134.804 137.927  1.00  0.00           H  
ATOM   1994  HG2 GLN A 580     133.443 135.176 138.025  1.00  0.00           H  
ATOM   1995 HE22 GLN A 580     133.873 132.408 140.424  1.00  0.00           H  
ATOM   1996 HE21 GLN A 580     133.833 132.677 138.696  1.00  0.00           H  
ATOM   1997  N   ALA A 581     135.457 139.866 137.177  1.00125.65           N  
ATOM   1998  CA  ALA A 581     135.781 141.268 137.456  1.00125.65           C  
ATOM   1999  C   ALA A 581     135.096 142.229 136.477  1.00125.65           C  
ATOM   2000  O   ALA A 581     135.070 141.974 135.272  1.00125.65           O  
ATOM   2001  CB  ALA A 581     137.302 141.443 137.434  1.00125.65           C  
ATOM   2002  H   ALA A 581     135.450 139.565 136.213  1.00  0.00           H  
ATOM   2003  HA  ALA A 581     135.429 141.502 138.461  1.00  0.00           H  
ATOM   2004  HB1 ALA A 581     137.552 142.484 137.641  1.00  0.00           H  
ATOM   2005  HB2 ALA A 581     137.753 140.804 138.193  1.00  0.00           H  
ATOM   2006  HB3 ALA A 581     137.686 141.166 136.452  1.00  0.00           H  
ATOM   2007  N   SER A 582     134.613 143.382 136.949  1.00119.70           N  
ATOM   2008  CA  SER A 582     133.976 144.415 136.090  1.00119.70           C  
ATOM   2009  C   SER A 582     135.004 145.467 135.663  1.00119.70           C  
ATOM   2010  O   SER A 582     136.139 145.399 136.136  1.00119.70           O  
ATOM   2011  CB  SER A 582     132.831 145.072 136.795  1.00119.70           C  
ATOM   2012  OG  SER A 582     132.257 146.088 135.988  1.00119.70           O  
ATOM   2013  H   SER A 582     134.671 143.587 137.936  1.00  0.00           H  
ATOM   2014  HA  SER A 582     133.592 143.927 135.194  1.00  0.00           H  
ATOM   2015  HB3 SER A 582     133.182 145.507 137.731  1.00  0.00           H  
ATOM   2016  HB2 SER A 582     132.073 144.325 137.031  1.00  0.00           H  
ATOM   2017  HG  SER A 582     131.534 145.719 135.475  1.00  0.00           H  
ATOM   2018  N   PHE A 583     134.621 146.412 134.806  1.00115.88           N  
ATOM   2019  CA  PHE A 583     135.505 147.513 134.348  1.00115.88           C  
ATOM   2020  C   PHE A 583     135.895 148.366 135.549  1.00115.88           C  
ATOM   2021  O   PHE A 583     137.068 148.763 135.628  1.00115.88           O  
ATOM   2022  CB  PHE A 583     134.844 148.329 133.235  1.00115.88           C  
ATOM   2023  CG  PHE A 583     133.877 149.413 133.644  1.00115.88           C  
ATOM   2024  CD1 PHE A 583     132.674 149.119 134.268  1.00115.88           C  
ATOM   2025  CD2 PHE A 583     134.141 150.736 133.334  1.00115.88           C  
ATOM   2026  CE1 PHE A 583     131.790 150.125 134.621  1.00115.88           C  
ATOM   2027  CE2 PHE A 583     133.246 151.736 133.668  1.00115.88           C  
ATOM   2028  CZ  PHE A 583     132.077 151.433 134.318  1.00115.88           C  
ATOM   2029  H   PHE A 583     133.683 146.404 134.431  1.00  0.00           H  
ATOM   2030  HA  PHE A 583     136.414 147.068 133.943  1.00  0.00           H  
ATOM   2031  HB3 PHE A 583     134.348 147.651 132.540  1.00  0.00           H  
ATOM   2032  HB2 PHE A 583     135.618 148.761 132.600  1.00  0.00           H  
ATOM   2033  HD1 PHE A 583     132.415 148.093 134.485  1.00  0.00           H  
ATOM   2034  HD2 PHE A 583     135.056 150.999 132.824  1.00  0.00           H  
ATOM   2035  HE1 PHE A 583     130.872 149.881 135.136  1.00  0.00           H  
ATOM   2036  HE2 PHE A 583     133.466 152.763 133.417  1.00  0.00           H  
ATOM   2037  HZ  PHE A 583     131.384 152.215 134.591  1.00  0.00           H  
ATOM   2038  N   LEU A 584     134.958 148.628 136.461  1.00113.59           N  
ATOM   2039  CA  LEU A 584     135.232 149.449 137.665  1.00113.59           C  
ATOM   2040  C   LEU A 584     136.281 148.700 138.473  1.00113.59           C  
ATOM   2041  O   LEU A 584     137.241 149.332 138.843  1.00113.59           O  
ATOM   2042  CB  LEU A 584     133.946 149.670 138.464  1.00113.59           C  
ATOM   2043  CG  LEU A 584     134.083 150.427 139.786  1.00113.59           C  
ATOM   2044  CD1 LEU A 584     134.745 151.786 139.594  1.00113.59           C  
ATOM   2045  CD2 LEU A 584     132.721 150.585 140.446  1.00113.59           C  
ATOM   2046  H   LEU A 584     134.024 148.263 136.344  1.00  0.00           H  
ATOM   2047  HA  LEU A 584     135.635 150.414 137.358  1.00  0.00           H  
ATOM   2048  HB3 LEU A 584     133.469 148.708 138.649  1.00  0.00           H  
ATOM   2049  HB2 LEU A 584     133.215 150.177 137.834  1.00  0.00           H  
ATOM   2050  HG  LEU A 584     134.713 149.835 140.450  1.00  0.00           H  
ATOM   2051 HD11 LEU A 584     134.824 152.292 140.556  1.00  0.00           H  
ATOM   2052 HD12 LEU A 584     135.741 151.649 139.174  1.00  0.00           H  
ATOM   2053 HD13 LEU A 584     134.144 152.391 138.915  1.00  0.00           H  
ATOM   2054 HD21 LEU A 584     132.833 151.125 141.386  1.00  0.00           H  
ATOM   2055 HD22 LEU A 584     132.058 151.142 139.784  1.00  0.00           H  
ATOM   2056 HD23 LEU A 584     132.295 149.601 140.642  1.00  0.00           H  
ATOM   2057  N   HIS A 585     136.145 147.385 138.621  1.00115.98           N  
ATOM   2058  CA  HIS A 585     137.100 146.552 139.388  1.00115.98           C  
ATOM   2059  C   HIS A 585     138.467 146.582 138.727  1.00115.98           C  
ATOM   2060  O   HIS A 585     139.439 146.510 139.461  1.00115.98           O  
ATOM   2061  CB  HIS A 585     136.619 145.111 139.528  1.00115.98           C  
ATOM   2062  CG  HIS A 585     135.396 144.985 140.362  1.00115.98           C  
ATOM   2063  ND1 HIS A 585     134.143 145.169 139.833  1.00115.98           N  
ATOM   2064  CD2 HIS A 585     135.227 144.732 141.675  1.00115.98           C  
ATOM   2065  CE1 HIS A 585     133.246 145.015 140.774  1.00115.98           C  
ATOM   2066  NE2 HIS A 585     133.884 144.747 141.917  1.00115.98           N  
ATOM   2067  H   HIS A 585     135.361 146.908 138.200  1.00  0.00           H  
ATOM   2068  HA  HIS A 585     137.196 146.977 140.387  1.00  0.00           H  
ATOM   2069  HB3 HIS A 585     137.415 144.504 139.959  1.00  0.00           H  
ATOM   2070  HB2 HIS A 585     136.427 144.696 138.539  1.00  0.00           H  
ATOM   2071  HD2 HIS A 585     136.086 144.566 142.308  1.00  0.00           H  
ATOM   2072  HE1 HIS A 585     132.196 145.113 140.540  1.00  0.00           H  
ATOM   2073  HE2 HIS A 585     133.537 144.571 142.849  1.00  0.00           H  
ATOM   2074  N   LEU A 586     138.522 146.544 137.395  1.00113.25           N  
ATOM   2075  CA  LEU A 586     139.806 146.599 136.646  1.00113.25           C  
ATOM   2076  C   LEU A 586     140.451 147.958 136.910  1.00113.25           C  
ATOM   2077  O   LEU A 586     141.571 147.974 137.344  1.00113.25           O  
ATOM   2078  CB  LEU A 586     139.574 146.357 135.149  1.00113.25           C  
ATOM   2079  CG  LEU A 586     139.823 144.935 134.643  1.00113.25           C  
ATOM   2080  CD1 LEU A 586     138.893 143.924 135.302  1.00113.25           C  
ATOM   2081  CD2 LEU A 586     139.674 144.873 133.130  1.00113.25           C  
ATOM   2082  H   LEU A 586     137.671 146.475 136.856  1.00  0.00           H  
ATOM   2083  HA  LEU A 586     140.466 145.820 137.027  1.00  0.00           H  
ATOM   2084  HB3 LEU A 586     140.183 147.055 134.574  1.00  0.00           H  
ATOM   2085  HB2 LEU A 586     138.559 146.658 134.890  1.00  0.00           H  
ATOM   2086  HG  LEU A 586     140.849 144.663 134.893  1.00  0.00           H  
ATOM   2087 HD11 LEU A 586     139.105 142.928 134.913  1.00  0.00           H  
ATOM   2088 HD12 LEU A 586     139.051 143.934 136.381  1.00  0.00           H  
ATOM   2089 HD13 LEU A 586     137.858 144.186 135.084  1.00  0.00           H  
ATOM   2090 HD21 LEU A 586     139.855 143.854 132.788  1.00  0.00           H  
ATOM   2091 HD22 LEU A 586     138.665 145.176 132.851  1.00  0.00           H  
ATOM   2092 HD23 LEU A 586     140.396 145.545 132.665  1.00  0.00           H  
ATOM   2093  N   ALA A 587     139.717 149.056 136.829  1.00112.21           N  
ATOM   2094  CA  ALA A 587     140.314 150.393 137.005  1.00112.21           C  
ATOM   2095  C   ALA A 587     140.950 150.441 138.390  1.00112.21           C  
ATOM   2096  O   ALA A 587     142.067 150.852 138.467  1.00112.21           O  
ATOM   2097  CB  ALA A 587     139.270 151.459 136.841  1.00112.21           C  
ATOM   2098  H   ALA A 587     138.727 148.989 136.643  1.00  0.00           H  
ATOM   2099  HA  ALA A 587     141.090 150.537 136.253  1.00  0.00           H  
ATOM   2100  HB1 ALA A 587     139.727 152.440 136.974  1.00  0.00           H  
ATOM   2101  HB2 ALA A 587     138.836 151.393 135.843  1.00  0.00           H  
ATOM   2102  HB3 ALA A 587     138.487 151.320 137.587  1.00  0.00           H  
ATOM   2103  N   LEU A 588     140.291 149.919 139.417  1.00111.28           N  
ATOM   2104  CA  LEU A 588     140.730 150.009 140.807  1.00111.28           C  
ATOM   2105  C   LEU A 588     142.013 149.223 141.061  1.00111.28           C  
ATOM   2106  O   LEU A 588     142.955 149.767 141.625  1.00111.28           O  
ATOM   2107  CB  LEU A 588     139.598 149.542 141.735  1.00111.28           C  
ATOM   2108  CG  LEU A 588     138.382 150.479 141.750  1.00111.28           C  
ATOM   2109  CD1 LEU A 588     137.204 149.811 142.435  1.00111.28           C  
ATOM   2110  CD2 LEU A 588     138.680 151.760 142.502  1.00111.28           C  
ATOM   2111  H   LEU A 588     139.426 149.421 139.262  1.00  0.00           H  
ATOM   2112  HA  LEU A 588     140.931 151.057 141.027  1.00  0.00           H  
ATOM   2113  HB3 LEU A 588     139.983 149.433 142.749  1.00  0.00           H  
ATOM   2114  HB2 LEU A 588     139.280 148.541 141.442  1.00  0.00           H  
ATOM   2115  HG  LEU A 588     138.107 150.723 140.724  1.00  0.00           H  
ATOM   2116 HD11 LEU A 588     136.351 150.490 142.436  1.00  0.00           H  
ATOM   2117 HD12 LEU A 588     136.941 148.899 141.899  1.00  0.00           H  
ATOM   2118 HD13 LEU A 588     137.473 149.564 143.462  1.00  0.00           H  
ATOM   2119 HD21 LEU A 588     137.798 152.401 142.493  1.00  0.00           H  
ATOM   2120 HD22 LEU A 588     138.947 151.524 143.532  1.00  0.00           H  
ATOM   2121 HD23 LEU A 588     139.510 152.279 142.022  1.00  0.00           H  
ATOM   2122  N   HIS A 589     142.097 147.976 140.601  1.00114.15           N  
ATOM   2123  CA  HIS A 589     143.279 147.126 140.779  1.00114.15           C  
ATOM   2124  C   HIS A 589     144.513 147.634 140.028  1.00114.15           C  
ATOM   2125  O   HIS A 589     145.620 147.161 140.281  1.00114.15           O  
ATOM   2126  CB  HIS A 589     142.957 145.688 140.354  1.00114.15           C  
ATOM   2127  CG  HIS A 589     142.040 144.924 141.272  1.00114.15           C  
ATOM   2128  ND1 HIS A 589     141.874 143.540 141.259  1.00114.15           N  
ATOM   2129  CD2 HIS A 589     141.298 145.431 142.290  1.00114.15           C  
ATOM   2130  CE1 HIS A 589     141.045 143.257 142.276  1.00114.15           C  
ATOM   2131  NE2 HIS A 589     140.695 144.374 142.921  1.00114.15           N  
ATOM   2132  H   HIS A 589     141.320 147.569 140.100  1.00  0.00           H  
ATOM   2133  HA  HIS A 589     143.520 147.112 141.842  1.00  0.00           H  
ATOM   2134  HB3 HIS A 589     143.887 145.133 140.230  1.00  0.00           H  
ATOM   2135  HB2 HIS A 589     142.535 145.696 139.349  1.00  0.00           H  
ATOM   2136  HD2 HIS A 589     141.275 146.497 142.462  1.00  0.00           H  
ATOM   2137  HE1 HIS A 589     140.756 142.234 142.469  1.00  0.00           H  
ATOM   2138  HE2 HIS A 589     140.108 144.535 143.727  1.00  0.00           H  
ATOM   2139  N   ASN A 590     144.339 148.587 139.115  1.00111.06           N  
ATOM   2140  CA  ASN A 590     145.419 149.271 138.415  1.00111.06           C  
ATOM   2141  C   ASN A 590     145.541 150.746 138.825  1.00111.06           C  
ATOM   2142  O   ASN A 590     146.262 151.495 138.171  1.00111.06           O  
ATOM   2143  CB  ASN A 590     145.272 149.030 136.904  1.00111.06           C  
ATOM   2144  CG  ASN A 590     145.463 147.569 136.551  1.00111.06           C  
ATOM   2145  OD1 ASN A 590     146.565 147.095 136.324  1.00111.06           O  
ATOM   2146  ND2 ASN A 590     144.413 146.792 136.512  1.00111.06           N  
ATOM   2147  H   ASN A 590     143.406 148.882 138.865  1.00  0.00           H  
ATOM   2148  HA  ASN A 590     146.346 148.785 138.720  1.00  0.00           H  
ATOM   2149  HB3 ASN A 590     146.006 149.632 136.368  1.00  0.00           H  
ATOM   2150  HB2 ASN A 590     144.284 149.355 136.579  1.00  0.00           H  
ATOM   2151 HD22 ASN A 590     144.516 145.815 136.279  1.00  0.00           H  
ATOM   2152 HD21 ASN A 590     143.498 147.169 136.715  1.00  0.00           H  
ATOM   2153  N   LYS A 591     144.955 151.115 139.970  1.00109.31           N  
ATOM   2154  CA  LYS A 591     145.019 152.488 140.538  1.00109.31           C  
ATOM   2155  C   LYS A 591     144.868 153.528 139.437  1.00109.31           C  
ATOM   2156  O   LYS A 591     145.635 154.499 139.433  1.00109.31           O  
ATOM   2157  CB  LYS A 591     146.288 152.651 141.375  1.00109.31           C  
ATOM   2158  CG  LYS A 591     146.349 151.780 142.620  1.00109.31           C  
ATOM   2159  CD  LYS A 591     147.597 152.006 143.440  1.00109.31           C  
ATOM   2160  CE  LYS A 591     147.666 151.134 144.674  1.00109.31           C  
ATOM   2161  NZ  LYS A 591     148.932 151.340 145.417  1.00109.31           N1+
ATOM   2162  H   LYS A 591     144.428 150.442 140.507  1.00  0.00           H  
ATOM   2163  HA  LYS A 591     144.169 152.601 141.211  1.00  0.00           H  
ATOM   2164  HB3 LYS A 591     146.400 153.697 141.661  1.00  0.00           H  
ATOM   2165  HB2 LYS A 591     147.159 152.451 140.752  1.00  0.00           H  
ATOM   2166  HG3 LYS A 591     146.291 150.731 142.331  1.00  0.00           H  
ATOM   2167  HG2 LYS A 591     145.471 151.969 143.238  1.00  0.00           H  
ATOM   2168  HD3 LYS A 591     147.652 153.054 143.734  1.00  0.00           H  
ATOM   2169  HD2 LYS A 591     148.475 151.826 142.820  1.00  0.00           H  
ATOM   2170  HE3 LYS A 591     147.582 150.087 144.383  1.00  0.00           H  
ATOM   2171  HE2 LYS A 591     146.822 151.360 145.326  1.00  0.00           H  
ATOM   2172  HZ1 LYS A 591     149.713 151.089 144.828  1.00  0.00           H  
ATOM   2173  HZ2 LYS A 591     149.011 152.311 145.685  1.00  0.00           H  
ATOM   2174  HZ3 LYS A 591     148.935 150.761 146.245  1.00  0.00           H  
ATOM   2175  N   ARG A 592     143.774 153.460 138.659  1.00110.71           N  
ATOM   2176  CA  ARG A 592     143.451 154.427 137.565  1.00110.71           C  
ATOM   2177  C   ARG A 592     142.517 155.505 138.120  1.00110.71           C  
ATOM   2178  O   ARG A 592     141.271 155.469 137.822  1.00110.71           O  
ATOM   2179  CB  ARG A 592     142.821 153.708 136.369  1.00110.71           C  
ATOM   2180  CG  ARG A 592     143.623 152.535 135.826  1.00110.71           C  
ATOM   2181  CD  ARG A 592     144.988 152.926 135.305  1.00110.71           C  
ATOM   2182  NE  ARG A 592     145.584 151.843 134.538  1.00110.71           N  
ATOM   2183  CZ  ARG A 592     146.746 151.896 133.892  1.00110.71           C  
ATOM   2184  NH1 ARG A 592     147.169 150.831 133.230  1.00110.71           N  
ATOM   2185  NH2 ARG A 592     147.481 152.997 133.892  1.00110.71           N1+
ATOM   2186  H   ARG A 592     143.103 152.718 138.795  1.00  0.00           H  
ATOM   2187  HA  ARG A 592     144.375 154.903 137.237  1.00  0.00           H  
ATOM   2188  HB3 ARG A 592     142.646 154.426 135.568  1.00  0.00           H  
ATOM   2189  HB2 ARG A 592     141.821 153.367 136.639  1.00  0.00           H  
ATOM   2190  HG3 ARG A 592     143.058 152.048 135.031  1.00  0.00           H  
ATOM   2191  HG2 ARG A 592     143.736 151.782 136.606  1.00  0.00           H  
ATOM   2192  HD3 ARG A 592     145.638 153.178 136.143  1.00  0.00           H  
ATOM   2193  HD2 ARG A 592     144.896 153.810 134.674  1.00  0.00           H  
ATOM   2194  HE  ARG A 592     145.035 150.996 134.521  1.00  0.00           H  
ATOM   2195 HH12 ARG A 592     148.050 150.860 132.736  1.00  0.00           H  
ATOM   2196 HH11 ARG A 592     146.611 149.989 133.219  1.00  0.00           H  
ATOM   2197 HH22 ARG A 592     148.360 153.017 133.396  1.00  0.00           H  
ATOM   2198 HH21 ARG A 592     147.162 153.817 134.388  1.00  0.00           H  
ATOM   2199  N   LYS A 593     143.082 156.496 138.810  1.00112.61           N  
ATOM   2200  CA  LYS A 593     142.267 157.518 139.507  1.00112.61           C  
ATOM   2201  C   LYS A 593     141.359 158.250 138.533  1.00112.61           C  
ATOM   2202  O   LYS A 593     140.184 158.296 138.824  1.00112.61           O  
ATOM   2203  CB  LYS A 593     143.157 158.547 140.211  1.00112.61           C  
ATOM   2204  CG  LYS A 593     142.423 159.527 141.120  1.00112.61           C  
ATOM   2205  CD  LYS A 593     142.609 160.995 140.789  1.00112.61           C  
ATOM   2206  CE  LYS A 593     141.843 161.439 139.560  1.00112.61           C  
ATOM   2207  NZ  LYS A 593     141.781 162.915 139.444  1.00112.61           N1+
ATOM   2208  H   LYS A 593     144.088 156.562 138.866  1.00  0.00           H  
ATOM   2209  HA  LYS A 593     141.649 157.021 140.255  1.00  0.00           H  
ATOM   2210  HB3 LYS A 593     143.724 159.103 139.465  1.00  0.00           H  
ATOM   2211  HB2 LYS A 593     143.924 158.027 140.786  1.00  0.00           H  
ATOM   2212  HG3 LYS A 593     142.720 159.351 142.154  1.00  0.00           H  
ATOM   2213  HG2 LYS A 593     141.359 159.290 141.120  1.00  0.00           H  
ATOM   2214  HD3 LYS A 593     143.670 161.203 140.649  1.00  0.00           H  
ATOM   2215  HD2 LYS A 593     142.304 161.600 141.643  1.00  0.00           H  
ATOM   2216  HE3 LYS A 593     140.831 161.036 139.598  1.00  0.00           H  
ATOM   2217  HE2 LYS A 593     142.315 161.025 138.669  1.00  0.00           H  
ATOM   2218  HZ1 LYS A 593     141.719 163.174 138.470  1.00  0.00           H  
ATOM   2219  HZ2 LYS A 593     140.968 163.258 139.935  1.00  0.00           H  
ATOM   2220  HZ3 LYS A 593     142.613 163.320 139.848  1.00  0.00           H  
ATOM   2221  N   GLU A 594     141.850 158.716 137.388  1.00115.73           N  
ATOM   2222  CA  GLU A 594     141.010 159.541 136.483  1.00115.73           C  
ATOM   2223  C   GLU A 594     139.846 158.684 135.999  1.00115.73           C  
ATOM   2224  O   GLU A 594     138.719 159.155 136.089  1.00115.73           O  
ATOM   2225  CB  GLU A 594     141.822 160.125 135.331  1.00115.73           C  
ATOM   2226  CG  GLU A 594     141.106 161.241 134.586  1.00115.73           C  
ATOM   2227  CD  GLU A 594     141.033 162.582 135.301  1.00115.73           C  
ATOM   2228  OE1 GLU A 594     141.626 162.715 136.390  1.00115.73           O  
ATOM   2229  OE2 GLU A 594     140.381 163.498 134.761  1.00115.73           O1-
ATOM   2230  H   GLU A 594     142.803 158.510 137.126  1.00  0.00           H  
ATOM   2231  HA  GLU A 594     140.602 160.369 137.062  1.00  0.00           H  
ATOM   2232  HB3 GLU A 594     142.080 159.330 134.631  1.00  0.00           H  
ATOM   2233  HB2 GLU A 594     142.774 160.496 135.711  1.00  0.00           H  
ATOM   2234  HG3 GLU A 594     140.098 160.914 134.331  1.00  0.00           H  
ATOM   2235  HG2 GLU A 594     141.572 161.379 133.610  1.00  0.00           H  
ATOM   2236  N   VAL A 595     140.096 157.436 135.610  1.00111.70           N  
ATOM   2237  CA  VAL A 595     139.024 156.558 135.069  1.00111.70           C  
ATOM   2238  C   VAL A 595     137.995 156.358 136.172  1.00111.70           C  
ATOM   2239  O   VAL A 595     136.838 156.549 135.855  1.00111.70           O  
ATOM   2240  CB  VAL A 595     139.538 155.214 134.511  1.00111.70           C  
ATOM   2241  CG1 VAL A 595     138.544 154.076 134.700  1.00111.70           C  
ATOM   2242  CG2 VAL A 595     139.906 155.340 133.044  1.00111.70           C  
ATOM   2243  H   VAL A 595     141.032 157.064 135.679  1.00  0.00           H  
ATOM   2244  HA  VAL A 595     138.537 157.092 134.253  1.00  0.00           H  
ATOM   2245  HB  VAL A 595     140.445 154.955 135.058  1.00  0.00           H  
ATOM   2246 HG11 VAL A 595     138.961 153.157 134.288  1.00  0.00           H  
ATOM   2247 HG12 VAL A 595     138.345 153.940 135.763  1.00  0.00           H  
ATOM   2248 HG13 VAL A 595     137.614 154.316 134.184  1.00  0.00           H  
ATOM   2249 HG21 VAL A 595     140.265 154.379 132.675  1.00  0.00           H  
ATOM   2250 HG22 VAL A 595     139.028 155.642 132.473  1.00  0.00           H  
ATOM   2251 HG23 VAL A 595     140.689 156.089 132.928  1.00  0.00           H  
ATOM   2252  N   VAL A 596     138.393 156.055 137.416  1.00112.89           N  
ATOM   2253  CA  VAL A 596     137.384 155.753 138.486  1.00112.89           C  
ATOM   2254  C   VAL A 596     136.641 157.035 138.847  1.00112.89           C  
ATOM   2255  O   VAL A 596     135.526 156.900 139.289  1.00112.89           O  
ATOM   2256  CB  VAL A 596     137.926 155.021 139.730  1.00112.89           C  
ATOM   2257  CG1 VAL A 596     138.855 153.876 139.362  1.00112.89           C  
ATOM   2258  CG2 VAL A 596     138.582 155.946 140.735  1.00112.89           C  
ATOM   2259  H   VAL A 596     139.378 156.029 137.639  1.00  0.00           H  
ATOM   2260  HA  VAL A 596     136.648 155.088 138.035  1.00  0.00           H  
ATOM   2261  HB  VAL A 596     137.066 154.576 140.230  1.00  0.00           H  
ATOM   2262 HG11 VAL A 596     139.212 153.390 140.270  1.00  0.00           H  
ATOM   2263 HG12 VAL A 596     138.316 153.152 138.751  1.00  0.00           H  
ATOM   2264 HG13 VAL A 596     139.705 154.263 138.800  1.00  0.00           H  
ATOM   2265 HG21 VAL A 596     138.940 155.365 141.585  1.00  0.00           H  
ATOM   2266 HG22 VAL A 596     139.422 156.457 140.265  1.00  0.00           H  
ATOM   2267 HG23 VAL A 596     137.856 156.682 141.080  1.00  0.00           H  
ATOM   2268  N   LEU A 597     137.281 158.200 138.788  1.00112.35           N  
ATOM   2269  CA  LEU A 597     136.665 159.520 139.083  1.00112.35           C  
ATOM   2270  C   LEU A 597     135.645 159.847 137.993  1.00112.35           C  
ATOM   2271  O   LEU A 597     134.672 160.511 138.319  1.00112.35           O  
ATOM   2272  CB  LEU A 597     137.762 160.584 139.188  1.00112.35           C  
ATOM   2273  CG  LEU A 597     137.355 161.902 139.844  1.00112.35           C  
ATOM   2274  CD1 LEU A 597     138.044 162.072 141.189  1.00112.35           C  
ATOM   2275  CD2 LEU A 597     137.663 163.080 138.932  1.00112.35           C  
ATOM   2276  H   LEU A 597     138.256 158.228 138.528  1.00  0.00           H  
ATOM   2277  HA  LEU A 597     136.146 159.457 140.040  1.00  0.00           H  
ATOM   2278  HB3 LEU A 597     138.164 160.786 138.195  1.00  0.00           H  
ATOM   2279  HB2 LEU A 597     138.618 160.167 139.719  1.00  0.00           H  
ATOM   2280  HG  LEU A 597     136.279 161.878 140.015  1.00  0.00           H  
ATOM   2281 HD11 LEU A 597     137.739 163.018 141.637  1.00  0.00           H  
ATOM   2282 HD12 LEU A 597     137.763 161.251 141.848  1.00  0.00           H  
ATOM   2283 HD13 LEU A 597     139.125 162.070 141.047  1.00  0.00           H  
ATOM   2284 HD21 LEU A 597     137.364 164.007 139.421  1.00  0.00           H  
ATOM   2285 HD22 LEU A 597     138.732 163.108 138.723  1.00  0.00           H  
ATOM   2286 HD23 LEU A 597     137.113 162.970 137.997  1.00  0.00           H  
ATOM   2287  N   THR A 598     135.899 159.470 136.739  1.00114.66           N  
ATOM   2288  CA  THR A 598     134.977 159.704 135.589  1.00114.66           C  
ATOM   2289  C   THR A 598     133.743 158.815 135.786  1.00114.66           C  
ATOM   2290  O   THR A 598     132.649 159.259 135.429  1.00114.66           O  
ATOM   2291  CB  THR A 598     135.704 159.492 134.248  1.00114.66           C  
ATOM   2292  OG1 THR A 598     136.212 160.759 133.834  1.00114.66           O  
ATOM   2293  CG2 THR A 598     134.839 158.917 133.148  1.00114.66           C  
ATOM   2294  H   THR A 598     136.762 158.993 136.520  1.00  0.00           H  
ATOM   2295  HA  THR A 598     134.650 160.743 135.630  1.00  0.00           H  
ATOM   2296  HB  THR A 598     136.546 158.819 134.413  1.00  0.00           H  
ATOM   2297  HG1 THR A 598     136.821 161.092 134.497  1.00  0.00           H  
ATOM   2298 HG21 THR A 598     135.433 158.802 132.241  1.00  0.00           H  
ATOM   2299 HG22 THR A 598     134.456 157.944 133.457  1.00  0.00           H  
ATOM   2300 HG23 THR A 598     134.004 159.590 132.952  1.00  0.00           H  
ATOM   2301  N   ILE A 599     133.924 157.608 136.321  1.00111.56           N  
ATOM   2302  CA  ILE A 599     132.815 156.675 136.554  1.00111.56           C  
ATOM   2303  C   ILE A 599     131.909 157.175 137.683  1.00111.56           C  
ATOM   2304  O   ILE A 599     130.692 157.158 137.539  1.00111.56           O  
ATOM   2305  CB  ILE A 599     133.355 155.259 136.837  1.00111.56           C  
ATOM   2306  CG1 ILE A 599     133.944 154.642 135.559  1.00111.56           C  
ATOM   2307  CG2 ILE A 599     132.263 154.332 137.383  1.00111.56           C  
ATOM   2308  CD1 ILE A 599     134.915 153.487 135.833  1.00111.56           C  
ATOM   2309  H   ILE A 599     134.851 157.305 136.583  1.00  0.00           H  
ATOM   2310  HA  ILE A 599     132.219 156.630 135.642  1.00  0.00           H  
ATOM   2311  HB  ILE A 599     134.148 155.334 137.581  1.00  0.00           H  
ATOM   2312 HG13 ILE A 599     134.455 155.416 134.986  1.00  0.00           H  
ATOM   2313 HG12 ILE A 599     133.134 154.290 134.921  1.00  0.00           H  
ATOM   2314 HG21 ILE A 599     132.684 153.344 137.569  1.00  0.00           H  
ATOM   2315 HG22 ILE A 599     131.871 154.741 138.314  1.00  0.00           H  
ATOM   2316 HG23 ILE A 599     131.457 154.251 136.654  1.00  0.00           H  
ATOM   2317 HD11 ILE A 599     135.293 153.098 134.888  1.00  0.00           H  
ATOM   2318 HD12 ILE A 599     135.748 153.847 136.437  1.00  0.00           H  
ATOM   2319 HD13 ILE A 599     134.395 152.694 136.370  1.00  0.00           H  
ATOM   2320  N   ILE A 600     132.468 157.680 138.780  1.00115.86           N  
ATOM   2321  CA  ILE A 600     131.717 158.244 139.913  1.00115.86           C  
ATOM   2322  C   ILE A 600     130.924 159.488 139.495  1.00115.86           C  
ATOM   2323  O   ILE A 600     129.790 159.681 139.926  1.00115.86           O  
ATOM   2324  CB  ILE A 600     132.706 158.525 141.063  1.00115.86           C  
ATOM   2325  CG1 ILE A 600     133.106 157.182 141.700  1.00115.86           C  
ATOM   2326  CG2 ILE A 600     132.153 159.479 142.125  1.00115.86           C  
ATOM   2327  CD1 ILE A 600     134.406 157.262 142.488  1.00115.86           C  
ATOM   2328  H   ILE A 600     133.474 157.693 138.874  1.00  0.00           H  
ATOM   2329  HA  ILE A 600     131.007 157.491 140.255  1.00  0.00           H  
ATOM   2330  HB  ILE A 600     133.601 158.977 140.636  1.00  0.00           H  
ATOM   2331 HG13 ILE A 600     133.201 156.426 140.921  1.00  0.00           H  
ATOM   2332 HG12 ILE A 600     132.306 156.840 142.356  1.00  0.00           H  
ATOM   2333 HG21 ILE A 600     132.902 159.631 142.903  1.00  0.00           H  
ATOM   2334 HG22 ILE A 600     131.910 160.436 141.663  1.00  0.00           H  
ATOM   2335 HG23 ILE A 600     131.253 159.050 142.566  1.00  0.00           H  
ATOM   2336 HD11 ILE A 600     134.635 156.285 142.913  1.00  0.00           H  
ATOM   2337 HD12 ILE A 600     135.215 157.568 141.825  1.00  0.00           H  
ATOM   2338 HD13 ILE A 600     134.300 157.991 143.291  1.00  0.00           H  
ATOM   2339  N   ARG A 601     131.476 160.311 138.604  1.00118.24           N  
ATOM   2340  CA  ARG A 601     130.800 161.466 137.983  1.00118.24           C  
ATOM   2341  C   ARG A 601     129.752 161.073 136.929  1.00118.24           C  
ATOM   2342  O   ARG A 601     129.003 161.938 136.478  1.00118.24           O  
ATOM   2343  CB  ARG A 601     131.863 162.374 137.345  1.00118.24           C  
ATOM   2344  CG  ARG A 601     132.896 162.928 138.337  1.00118.24           C  
ATOM   2345  CD  ARG A 601     132.431 164.181 139.072  1.00118.24           C  
ATOM   2346  NE  ARG A 601     133.408 164.543 140.114  1.00118.24           N  
ATOM   2347  CZ  ARG A 601     134.605 165.066 139.925  1.00118.24           C  
ATOM   2348  NH1 ARG A 601     135.026 165.447 138.754  1.00118.24           N  
ATOM   2349  NH2 ARG A 601     135.413 165.219 140.930  1.00118.24           N1+
ATOM   2350  H   ARG A 601     132.430 160.166 138.305  1.00  0.00           H  
ATOM   2351  HA  ARG A 601     130.298 162.030 138.769  1.00  0.00           H  
ATOM   2352  HB3 ARG A 601     131.371 163.202 136.835  1.00  0.00           H  
ATOM   2353  HB2 ARG A 601     132.378 161.827 136.555  1.00  0.00           H  
ATOM   2354  HG3 ARG A 601     133.825 163.142 137.809  1.00  0.00           H  
ATOM   2355  HG2 ARG A 601     133.150 162.156 139.063  1.00  0.00           H  
ATOM   2356  HD3 ARG A 601     131.461 163.993 139.533  1.00  0.00           H  
ATOM   2357  HD2 ARG A 601     132.335 165.003 138.363  1.00  0.00           H  
ATOM   2358  HE  ARG A 601     133.082 164.353 141.051  1.00  0.00           H  
ATOM   2359 HH12 ARG A 601     135.950 165.843 138.654  1.00  0.00           H  
ATOM   2360 HH11 ARG A 601     134.429 165.347 137.946  1.00  0.00           H  
ATOM   2361 HH22 ARG A 601     136.329 165.619 140.785  1.00  0.00           H  
ATOM   2362 HH21 ARG A 601     135.126 164.938 141.856  1.00  0.00           H  
ATOM   2363  N   SER A 602     129.680 159.807 136.519  1.00119.29           N  
ATOM   2364  CA  SER A 602     128.794 159.331 135.453  1.00119.29           C  
ATOM   2365  C   SER A 602     127.308 159.379 135.813  1.00119.29           C  
ATOM   2366  O   SER A 602     126.913 159.119 136.951  1.00119.29           O  
ATOM   2367  CB  SER A 602     129.138 157.884 135.092  1.00119.29           C  
ATOM   2368  OG  SER A 602     128.380 157.453 133.976  1.00119.29           O  
ATOM   2369  H   SER A 602     130.261 159.103 136.950  1.00  0.00           H  
ATOM   2370  HA  SER A 602     128.954 159.952 134.571  1.00  0.00           H  
ATOM   2371  HB3 SER A 602     128.929 157.238 135.944  1.00  0.00           H  
ATOM   2372  HB2 SER A 602     130.200 157.811 134.859  1.00  0.00           H  
ATOM   2373  HG  SER A 602     128.897 157.565 133.175  1.00  0.00           H  
ATOM   2374  N   LYS A 603     126.456 159.549 134.796  1.00122.68           N  
ATOM   2375  CA  LYS A 603     125.001 159.317 134.869  1.00122.68           C  
ATOM   2376  C   LYS A 603     124.619 157.859 135.178  1.00122.68           C  
ATOM   2377  O   LYS A 603     123.435 157.571 135.347  1.00122.68           O  
ATOM   2378  CB  LYS A 603     124.345 159.775 133.552  1.00122.68           C  
ATOM   2379  CG  LYS A 603     124.493 161.288 133.320  1.00122.68           C  
ATOM   2380  CD  LYS A 603     123.872 161.719 131.984  1.00122.68           C  
ATOM   2381  CE  LYS A 603     124.068 163.228 131.788  1.00122.68           C  
ATOM   2382  NZ  LYS A 603     123.564 163.691 130.473  1.00122.68           N1+
ATOM   2383  H   LYS A 603     126.798 159.858 133.897  1.00  0.00           H  
ATOM   2384  HA  LYS A 603     124.606 159.941 135.671  1.00  0.00           H  
ATOM   2385  HB3 LYS A 603     123.287 159.512 133.563  1.00  0.00           H  
ATOM   2386  HB2 LYS A 603     124.792 159.235 132.717  1.00  0.00           H  
ATOM   2387  HG3 LYS A 603     125.550 161.555 133.332  1.00  0.00           H  
ATOM   2388  HG2 LYS A 603     124.012 161.829 134.135  1.00  0.00           H  
ATOM   2389  HD3 LYS A 603     122.807 161.489 131.988  1.00  0.00           H  
ATOM   2390  HD2 LYS A 603     124.356 161.181 131.169  1.00  0.00           H  
ATOM   2391  HE3 LYS A 603     125.127 163.470 131.876  1.00  0.00           H  
ATOM   2392  HE2 LYS A 603     123.553 163.767 132.584  1.00  0.00           H  
ATOM   2393  HZ1 LYS A 603     123.763 162.993 129.771  1.00  0.00           H  
ATOM   2394  HZ2 LYS A 603     122.566 163.839 130.527  1.00  0.00           H  
ATOM   2395  HZ3 LYS A 603     124.019 164.557 130.224  1.00  0.00           H  
ATOM   2396  N   ARG A 604     125.586 156.931 135.201  1.00121.05           N  
ATOM   2397  CA  ARG A 604     125.397 155.474 135.337  1.00121.05           C  
ATOM   2398  C   ARG A 604     126.018 154.863 136.597  1.00121.05           C  
ATOM   2399  O   ARG A 604     126.041 153.642 136.725  1.00121.05           O  
ATOM   2400  CB  ARG A 604     125.939 154.773 134.080  1.00121.05           C  
ATOM   2401  CG  ARG A 604     125.222 155.235 132.804  1.00121.05           C  
ATOM   2402  CD  ARG A 604     125.656 154.416 131.591  1.00121.05           C  
ATOM   2403  NE  ARG A 604     125.256 153.007 131.717  1.00121.05           N  
ATOM   2404  CZ  ARG A 604     125.664 152.013 130.966  1.00121.05           C  
ATOM   2405  NH1 ARG A 604     125.256 150.814 131.213  1.00121.05           N  
ATOM   2406  NH2 ARG A 604     126.471 152.168 129.963  1.00121.05           N1+
ATOM   2407  H   ARG A 604     126.554 157.208 135.121  1.00  0.00           H  
ATOM   2408  HA  ARG A 604     124.324 155.287 135.378  1.00  0.00           H  
ATOM   2409  HB3 ARG A 604     125.826 153.694 134.189  1.00  0.00           H  
ATOM   2410  HB2 ARG A 604     127.007 154.970 133.987  1.00  0.00           H  
ATOM   2411  HG3 ARG A 604     125.439 156.288 132.627  1.00  0.00           H  
ATOM   2412  HG2 ARG A 604     124.145 155.140 132.939  1.00  0.00           H  
ATOM   2413  HD3 ARG A 604     126.739 154.477 131.481  1.00  0.00           H  
ATOM   2414  HD2 ARG A 604     125.213 154.840 130.690  1.00  0.00           H  
ATOM   2415  HE  ARG A 604     124.603 152.837 132.468  1.00  0.00           H  
ATOM   2416 HH12 ARG A 604     125.568 150.046 130.637  1.00  0.00           H  
ATOM   2417 HH11 ARG A 604     124.625 150.644 131.983  1.00  0.00           H  
ATOM   2418 HH22 ARG A 604     126.755 151.368 129.415  1.00  0.00           H  
ATOM   2419 HH21 ARG A 604     126.815 153.088 129.729  1.00  0.00           H  
ATOM   2420  N   TRP A 605     126.533 155.676 137.519  1.00120.16           N  
ATOM   2421  CA  TRP A 605     127.320 155.212 138.669  1.00120.16           C  
ATOM   2422  C   TRP A 605     126.656 154.087 139.477  1.00120.16           C  
ATOM   2423  O   TRP A 605     127.288 153.070 139.749  1.00120.16           O  
ATOM   2424  CB  TRP A 605     127.640 156.416 139.558  1.00120.16           C  
ATOM   2425  CG  TRP A 605     128.066 156.077 140.949  1.00120.16           C  
ATOM   2426  CD1 TRP A 605     127.420 156.453 142.071  1.00120.16           C  
ATOM   2427  CD2 TRP A 605     129.191 155.265 141.394  1.00120.16           C  
ATOM   2428  NE1 TRP A 605     128.067 155.937 143.172  1.00120.16           N  
ATOM   2429  CE2 TRP A 605     129.162 155.184 142.814  1.00120.16           C  
ATOM   2430  CE3 TRP A 605     130.221 154.571 140.735  1.00120.16           C  
ATOM   2431  CZ2 TRP A 605     130.111 154.457 143.544  1.00120.16           C  
ATOM   2432  CZ3 TRP A 605     131.191 153.852 141.456  1.00120.16           C  
ATOM   2433  CH2 TRP A 605     131.136 153.790 142.858  1.00120.16           C  
ATOM   2434  H   TRP A 605     126.390 156.673 137.449  1.00  0.00           H  
ATOM   2435  HA  TRP A 605     128.265 154.827 138.286  1.00  0.00           H  
ATOM   2436  HB3 TRP A 605     126.773 157.076 139.597  1.00  0.00           H  
ATOM   2437  HB2 TRP A 605     128.412 157.021 139.082  1.00  0.00           H  
ATOM   2438  HD1 TRP A 605     126.535 157.069 142.004  1.00  0.00           H  
ATOM   2439  HE1 TRP A 605     127.719 156.132 144.100  1.00  0.00           H  
ATOM   2440  HE3 TRP A 605     130.277 154.584 139.657  1.00  0.00           H  
ATOM   2441  HZ2 TRP A 605     130.047 154.415 144.621  1.00  0.00           H  
ATOM   2442  HZ3 TRP A 605     131.986 153.342 140.932  1.00  0.00           H  
ATOM   2443  HH2 TRP A 605     131.879 153.231 143.408  1.00  0.00           H  
ATOM   2444  N   ASP A 606     125.374 154.212 139.810  1.00126.83           N  
ATOM   2445  CA  ASP A 606     124.660 153.214 140.603  1.00126.83           C  
ATOM   2446  C   ASP A 606     124.569 151.841 139.906  1.00126.83           C  
ATOM   2447  O   ASP A 606     124.638 150.804 140.564  1.00126.83           O  
ATOM   2448  CB  ASP A 606     123.268 153.747 140.973  1.00126.83           C  
ATOM   2449  CG  ASP A 606     123.283 155.161 141.573  1.00126.83           C  
ATOM   2450  OD1 ASP A 606     123.038 155.302 142.795  1.00126.83           O  
ATOM   2451  OD2 ASP A 606     123.497 156.135 140.817  1.00126.83           O1-
ATOM   2452  H   ASP A 606     124.852 155.024 139.513  1.00  0.00           H  
ATOM   2453  HA  ASP A 606     125.215 153.074 141.531  1.00  0.00           H  
ATOM   2454  HB3 ASP A 606     122.793 153.061 141.675  1.00  0.00           H  
ATOM   2455  HB2 ASP A 606     122.630 153.736 140.089  1.00  0.00           H  
ATOM   2456  N   GLU A 607     124.463 151.812 138.576  1.00130.03           N  
ATOM   2457  CA  GLU A 607     124.520 150.572 137.796  1.00130.03           C  
ATOM   2458  C   GLU A 607     125.939 149.978 137.784  1.00130.03           C  
ATOM   2459  O   GLU A 607     126.106 148.760 137.854  1.00130.03           O  
ATOM   2460  CB  GLU A 607     123.999 150.852 136.376  1.00130.03           C  
ATOM   2461  CG  GLU A 607     123.902 149.582 135.518  1.00130.03           C  
ATOM   2462  CD  GLU A 607     123.214 149.832 134.165  1.00130.03           C  
ATOM   2463  OE1 GLU A 607     123.570 150.797 133.448  1.00130.03           O  
ATOM   2464  OE2 GLU A 607     122.325 149.036 133.783  1.00130.03           O1-
ATOM   2465  H   GLU A 607     124.337 152.671 138.061  1.00  0.00           H  
ATOM   2466  HA  GLU A 607     123.854 149.847 138.264  1.00  0.00           H  
ATOM   2467  HB3 GLU A 607     124.654 151.572 135.885  1.00  0.00           H  
ATOM   2468  HB2 GLU A 607     123.018 151.324 136.437  1.00  0.00           H  
ATOM   2469  HG3 GLU A 607     123.355 148.815 136.066  1.00  0.00           H  
ATOM   2470  HG2 GLU A 607     124.902 149.183 135.348  1.00  0.00           H  
ATOM   2471  N   CYS A 608     126.971 150.828 137.768  1.00128.96           N  
ATOM   2472  CA  CYS A 608     128.368 150.399 137.866  1.00128.96           C  
ATOM   2473  C   CYS A 608     128.660 149.743 139.224  1.00128.96           C  
ATOM   2474  O   CYS A 608     129.336 148.717 139.290  1.00128.96           O  
ATOM   2475  CB  CYS A 608     129.303 151.602 137.650  1.00128.96           C  
ATOM   2476  SG  CYS A 608     128.914 152.503 136.124  1.00128.96           S  
ATOM   2477  H   CYS A 608     126.806 151.821 137.685  1.00  0.00           H  
ATOM   2478  HA  CYS A 608     128.560 149.667 137.081  1.00  0.00           H  
ATOM   2479  HB3 CYS A 608     130.336 151.256 137.614  1.00  0.00           H  
ATOM   2480  HB2 CYS A 608     129.225 152.279 138.501  1.00  0.00           H  
ATOM   2481  HG  CYS A 608     127.701 153.053 136.228  1.00  0.00           H  
ATOM   2482  N   LEU A 609     128.118 150.315 140.303  1.00126.24           N  
ATOM   2483  CA  LEU A 609     128.297 149.856 141.683  1.00126.24           C  
ATOM   2484  C   LEU A 609     127.560 148.541 141.997  1.00126.24           C  
ATOM   2485  O   LEU A 609     128.082 147.691 142.711  1.00126.24           O  
ATOM   2486  CB  LEU A 609     127.844 150.995 142.611  1.00126.24           C  
ATOM   2487  CG  LEU A 609     127.944 150.675 144.108  1.00126.24           C  
ATOM   2488  CD1 LEU A 609     129.371 150.355 144.531  1.00126.24           C  
ATOM   2489  CD2 LEU A 609     127.457 151.859 144.925  1.00126.24           C  
ATOM   2490  H   LEU A 609     127.532 151.131 140.201  1.00  0.00           H  
ATOM   2491  HA  LEU A 609     129.362 149.692 141.847  1.00  0.00           H  
ATOM   2492  HB3 LEU A 609     126.818 151.272 142.369  1.00  0.00           H  
ATOM   2493  HB2 LEU A 609     128.426 151.891 142.394  1.00  0.00           H  
ATOM   2494  HG  LEU A 609     127.312 149.814 144.326  1.00  0.00           H  
ATOM   2495 HD11 LEU A 609     129.393 150.135 145.598  1.00  0.00           H  
ATOM   2496 HD12 LEU A 609     129.730 149.489 143.974  1.00  0.00           H  
ATOM   2497 HD13 LEU A 609     130.013 151.211 144.324  1.00  0.00           H  
ATOM   2498 HD21 LEU A 609     127.531 151.624 145.987  1.00  0.00           H  
ATOM   2499 HD22 LEU A 609     128.071 152.732 144.703  1.00  0.00           H  
ATOM   2500 HD23 LEU A 609     126.418 152.073 144.673  1.00  0.00           H  
ATOM   2501  N   LYS A 610     126.350 148.354 141.466  1.00128.29           N  
ATOM   2502  CA  LYS A 610     125.530 147.144 141.682  1.00128.29           C  
ATOM   2503  C   LYS A 610     126.134 145.847 141.133  1.00128.29           C  
ATOM   2504  O   LYS A 610     125.766 144.763 141.587  1.00128.29           O  
ATOM   2505  CB  LYS A 610     124.145 147.359 141.049  1.00128.29           C  
ATOM   2506  CG  LYS A 610     123.202 148.133 141.979  1.00128.29           C  
ATOM   2507  CD  LYS A 610     121.852 148.372 141.287  1.00128.29           C  
ATOM   2508  CE  LYS A 610     120.789 148.924 142.246  1.00128.29           C  
ATOM   2509  NZ  LYS A 610     121.048 150.326 142.660  1.00128.29           N1+
ATOM   2510  H   LYS A 610     125.942 149.065 140.876  1.00  0.00           H  
ATOM   2511  HA  LYS A 610     125.392 147.021 142.756  1.00  0.00           H  
ATOM   2512  HB3 LYS A 610     123.703 146.392 140.807  1.00  0.00           H  
ATOM   2513  HB2 LYS A 610     124.256 147.903 140.111  1.00  0.00           H  
ATOM   2514  HG3 LYS A 610     123.652 149.091 142.237  1.00  0.00           H  
ATOM   2515  HG2 LYS A 610     123.045 147.562 142.894  1.00  0.00           H  
ATOM   2516  HD3 LYS A 610     121.497 147.438 140.852  1.00  0.00           H  
ATOM   2517  HD2 LYS A 610     121.988 149.067 140.458  1.00  0.00           H  
ATOM   2518  HE3 LYS A 610     120.735 148.289 143.131  1.00  0.00           H  
ATOM   2519  HE2 LYS A 610     119.808 148.861 141.774  1.00  0.00           H  
ATOM   2520  HZ1 LYS A 610     122.039 150.457 142.805  1.00  0.00           H  
ATOM   2521  HZ2 LYS A 610     120.728 150.955 141.938  1.00  0.00           H  
ATOM   2522  HZ3 LYS A 610     120.554 150.521 143.519  1.00  0.00           H  
ATOM   2523  N   ILE A 611     127.006 145.921 140.129  1.00122.39           N  
ATOM   2524  CA  ILE A 611     127.521 144.745 139.407  1.00122.39           C  
ATOM   2525  C   ILE A 611     128.870 144.310 139.999  1.00122.39           C  
ATOM   2526  O   ILE A 611     129.924 144.831 139.629  1.00122.39           O  
ATOM   2527  CB  ILE A 611     127.561 145.027 137.884  1.00 30.00           C  
ATOM   2528  CG1 ILE A 611     126.124 145.274 137.359  1.00 30.00           C  
ATOM   2529  CG2 ILE A 611     128.195 143.853 137.113  1.00 30.00           C  
ATOM   2530  CD1 ILE A 611     126.052 145.861 135.946  1.00 30.00           C  
ATOM   2531  H   ILE A 611     127.350 146.820 139.825  1.00  0.00           H  
ATOM   2532  HA  ILE A 611     126.816 143.929 139.569  1.00  0.00           H  
ATOM   2533  HB  ILE A 611     128.157 145.923 137.709  1.00  0.00           H  
ATOM   2534 HG13 ILE A 611     125.595 145.931 138.050  1.00  0.00           H  
ATOM   2535 HG12 ILE A 611     125.563 144.340 137.391  1.00  0.00           H  
ATOM   2536 HG21 ILE A 611     128.208 144.082 136.047  1.00  0.00           H  
ATOM   2537 HG22 ILE A 611     129.215 143.697 137.463  1.00  0.00           H  
ATOM   2538 HG23 ILE A 611     127.611 142.949 137.282  1.00  0.00           H  
ATOM   2539 HD11 ILE A 611     125.009 146.000 135.662  1.00  0.00           H  
ATOM   2540 HD12 ILE A 611     126.565 146.823 135.925  1.00  0.00           H  
ATOM   2541 HD13 ILE A 611     126.531 145.179 135.244  1.00  0.00           H  
ATOM   2542  N   PHE A 612     128.850 143.340 140.918  1.00121.33           N  
ATOM   2543  CA  PHE A 612     130.053 142.676 141.428  1.00121.33           C  
ATOM   2544  C   PHE A 612     129.795 141.223 141.858  1.00121.33           C  
ATOM   2545  O   PHE A 612     128.670 140.825 142.170  1.00121.33           O  
ATOM   2546  CB  PHE A 612     130.715 143.497 142.547  1.00121.33           C  
ATOM   2547  CG  PHE A 612     130.027 143.527 143.896  1.00121.33           C  
ATOM   2548  CD1 PHE A 612     129.089 144.532 144.183  1.00121.33           C  
ATOM   2549  CD2 PHE A 612     130.398 142.612 144.900  1.00121.33           C  
ATOM   2550  CE1 PHE A 612     128.531 144.633 145.469  1.00121.33           C  
ATOM   2551  CE2 PHE A 612     129.833 142.707 146.182  1.00121.33           C  
ATOM   2552  CZ  PHE A 612     128.906 143.722 146.470  1.00121.33           C  
ATOM   2553  H   PHE A 612     127.970 143.026 141.301  1.00  0.00           H  
ATOM   2554  HA  PHE A 612     130.765 142.638 140.603  1.00  0.00           H  
ATOM   2555  HB3 PHE A 612     130.866 144.519 142.199  1.00  0.00           H  
ATOM   2556  HB2 PHE A 612     131.743 143.160 142.677  1.00  0.00           H  
ATOM   2557  HD1 PHE A 612     128.794 145.231 143.414  1.00  0.00           H  
ATOM   2558  HD2 PHE A 612     131.118 141.836 144.684  1.00  0.00           H  
ATOM   2559  HE1 PHE A 612     127.814 145.411 145.687  1.00  0.00           H  
ATOM   2560  HE2 PHE A 612     130.111 141.999 146.949  1.00  0.00           H  
ATOM   2561  HZ  PHE A 612     128.482 143.802 147.460  1.00  0.00           H  
ATOM   2562  N   SER A 613     130.864 140.427 141.869  1.00126.21           N  
ATOM   2563  CA  SER A 613     130.879 139.019 142.264  1.00126.21           C  
ATOM   2564  C   SER A 613     130.895 138.855 143.788  1.00126.21           C  
ATOM   2565  O   SER A 613     131.954 138.920 144.418  1.00126.21           O  
ATOM   2566  CB  SER A 613     132.132 138.373 141.664  1.00126.21           C  
ATOM   2567  OG  SER A 613     133.273 139.145 142.000  1.00126.21           O  
ATOM   2568  H   SER A 613     131.765 140.787 141.587  1.00  0.00           H  
ATOM   2569  HA  SER A 613     129.995 138.525 141.861  1.00  0.00           H  
ATOM   2570  HB3 SER A 613     132.032 138.326 140.580  1.00  0.00           H  
ATOM   2571  HB2 SER A 613     132.246 137.364 142.061  1.00  0.00           H  
ATOM   2572  HG  SER A 613     134.057 138.739 141.623  1.00  0.00           H  
ATOM   2573  N   HIS A 614     129.743 138.572 144.400  1.00125.93           N  
ATOM   2574  CA  HIS A 614     129.671 138.325 145.853  1.00125.93           C  
ATOM   2575  C   HIS A 614     130.477 137.095 146.297  1.00125.93           C  
ATOM   2576  O   HIS A 614     130.991 137.066 147.414  1.00125.93           O  
ATOM   2577  CB  HIS A 614     128.204 138.183 146.289  1.00125.93           C  
ATOM   2578  CG  HIS A 614     127.503 139.501 146.499  1.00125.93           C  
ATOM   2579  ND1 HIS A 614     127.078 140.359 145.526  1.00125.93           N  
ATOM   2580  CD2 HIS A 614     127.211 140.054 147.748  1.00125.93           C  
ATOM   2581  CE1 HIS A 614     126.509 141.431 146.176  1.00125.93           C  
ATOM   2582  NE2 HIS A 614     126.604 141.227 147.500  1.00125.93           N  
ATOM   2583  H   HIS A 614     128.887 138.522 143.867  1.00  0.00           H  
ATOM   2584  HA  HIS A 614     130.086 139.196 146.360  1.00  0.00           H  
ATOM   2585  HB3 HIS A 614     128.155 137.597 147.207  1.00  0.00           H  
ATOM   2586  HB2 HIS A 614     127.661 137.599 145.546  1.00  0.00           H  
ATOM   2587  HD2 HIS A 614     127.464 139.559 148.591  1.00  0.00           H  
ATOM   2588  HE1 HIS A 614     126.114 142.193 145.643  1.00  0.00           H  
ATOM   2589  HD1 HIS A 614     127.227 140.112 144.485  1.00  0.00           H  
ATOM   2590  N   ASN A 615     130.624 136.085 145.442  1.00127.58           N  
ATOM   2591  CA  ASN A 615     131.375 134.867 145.764  1.00127.58           C  
ATOM   2592  C   ASN A 615     132.915 135.037 145.686  1.00127.58           C  
ATOM   2593  O   ASN A 615     133.639 134.068 145.914  1.00127.58           O  
ATOM   2594  CB  ASN A 615     130.866 133.716 144.873  1.00127.58           C  
ATOM   2595  CG  ASN A 615     129.392 133.373 145.038  1.00127.58           C  
ATOM   2596  OD1 ASN A 615     128.843 132.597 144.141  1.00127.58           O  
ATOM   2597  ND2 ASN A 615     128.710 133.787 145.963  1.00127.58           N  
ATOM   2598  H   ASN A 615     130.208 136.137 144.523  1.00  0.00           H  
ATOM   2599  HA  ASN A 615     131.134 134.605 146.794  1.00  0.00           H  
ATOM   2600  HB3 ASN A 615     131.466 132.825 145.057  1.00  0.00           H  
ATOM   2601  HB2 ASN A 615     131.066 133.954 143.828  1.00  0.00           H  
ATOM   2602 HD22 ASN A 615     127.735 133.530 146.027  1.00  0.00           H  
ATOM   2603 HD21 ASN A 615     129.121 134.387 146.664  1.00  0.00           H  
ATOM   2604  N   SER A 616     133.441 136.232 145.375  1.00127.94           N  
ATOM   2605  CA  SER A 616     134.881 136.480 145.168  1.00127.94           C  
ATOM   2606  C   SER A 616     135.565 137.158 146.371  1.00127.94           C  
ATOM   2607  O   SER A 616     135.044 138.155 146.878  1.00127.94           O  
ATOM   2608  CB  SER A 616     135.090 137.367 143.935  1.00127.94           C  
ATOM   2609  OG  SER A 616     136.469 137.553 143.681  1.00127.94           O  
ATOM   2610  H   SER A 616     132.839 137.036 145.268  1.00  0.00           H  
ATOM   2611  HA  SER A 616     135.371 135.523 144.989  1.00  0.00           H  
ATOM   2612  HB3 SER A 616     134.618 138.335 144.100  1.00  0.00           H  
ATOM   2613  HB2 SER A 616     134.621 136.901 143.069  1.00  0.00           H  
ATOM   2614  HG  SER A 616     136.854 136.726 143.383  1.00  0.00           H  
ATOM   2615  N   PRO A 617     136.755 136.701 146.816  1.00128.64           N  
ATOM   2616  CA  PRO A 617     137.570 137.424 147.797  1.00128.64           C  
ATOM   2617  C   PRO A 617     138.376 138.583 147.179  1.00128.64           C  
ATOM   2618  O   PRO A 617     138.772 139.509 147.890  1.00128.64           O  
ATOM   2619  CB  PRO A 617     138.505 136.356 148.370  1.00128.64           C  
ATOM   2620  CG  PRO A 617     138.732 135.409 147.192  1.00128.64           C  
ATOM   2621  CD  PRO A 617     137.389 135.436 146.463  1.00128.64           C  
ATOM   2622  HA  PRO A 617     136.929 137.809 148.590  1.00  0.00           H  
ATOM   2623  HB3 PRO A 617     137.993 135.820 149.169  1.00  0.00           H  
ATOM   2624  HB2 PRO A 617     139.452 136.818 148.648  1.00  0.00           H  
ATOM   2625  HG3 PRO A 617     138.916 134.403 147.569  1.00  0.00           H  
ATOM   2626  HG2 PRO A 617     139.503 135.822 146.541  1.00  0.00           H  
ATOM   2627  HD2 PRO A 617     137.560 135.404 145.387  1.00  0.00           H  
ATOM   2628  HD3 PRO A 617     136.770 134.610 146.814  1.00  0.00           H  
ATOM   2629  N   GLY A 618     138.656 138.510 145.873  1.00125.53           N  
ATOM   2630  CA  GLY A 618     139.483 139.464 145.138  1.00125.53           C  
ATOM   2631  C   GLY A 618     138.706 140.646 144.557  1.00125.53           C  
ATOM   2632  O   GLY A 618     139.253 141.738 144.464  1.00125.53           O  
ATOM   2633  H   GLY A 618     138.285 137.751 145.319  1.00  0.00           H  
ATOM   2634  HA3 GLY A 618     140.006 138.945 144.334  1.00  0.00           H  
ATOM   2635  HA2 GLY A 618     140.272 139.836 145.791  1.00  0.00           H  
ATOM   2636  N   ASN A 619     137.434 140.446 144.205  1.00126.86           N  
ATOM   2637  CA  ASN A 619     136.551 141.469 143.643  1.00126.86           C  
ATOM   2638  C   ASN A 619     135.326 141.649 144.554  1.00126.86           C  
ATOM   2639  O   ASN A 619     134.215 141.223 144.225  1.00126.86           O  
ATOM   2640  CB  ASN A 619     136.213 141.099 142.185  1.00126.86           C  
ATOM   2641  CG  ASN A 619     137.439 141.031 141.292  1.00126.86           C  
ATOM   2642  OD1 ASN A 619     138.330 141.864 141.335  1.00126.86           O  
ATOM   2643  ND2 ASN A 619     137.541 140.021 140.466  1.00126.86           N  
ATOM   2644  H   ASN A 619     137.015 139.534 144.321  1.00  0.00           H  
ATOM   2645  HA  ASN A 619     137.098 142.412 143.630  1.00  0.00           H  
ATOM   2646  HB3 ASN A 619     135.510 141.827 141.780  1.00  0.00           H  
ATOM   2647  HB2 ASN A 619     135.697 140.139 142.165  1.00  0.00           H  
ATOM   2648 HD22 ASN A 619     138.344 139.945 139.858  1.00  0.00           H  
ATOM   2649 HD21 ASN A 619     136.817 139.317 140.437  1.00  0.00           H  
ATOM   2650  N   LYS A 620     135.555 142.230 145.738  1.00121.10           N  
ATOM   2651  CA  LYS A 620     134.525 142.515 146.747  1.00121.10           C  
ATOM   2652  C   LYS A 620     133.653 143.701 146.303  1.00121.10           C  
ATOM   2653  O   LYS A 620     133.780 144.191 145.175  1.00121.10           O  
ATOM   2654  CB  LYS A 620     135.211 142.773 148.107  1.00121.10           C  
ATOM   2655  CG  LYS A 620     136.174 141.654 148.540  1.00121.10           C  
ATOM   2656  CD  LYS A 620     136.863 141.918 149.885  1.00121.10           C  
ATOM   2657  CE  LYS A 620     137.721 143.193 149.967  1.00121.10           C  
ATOM   2658  NZ  LYS A 620     138.857 143.197 149.019  1.00121.10           N1+
ATOM   2659  H   LYS A 620     136.493 142.507 145.992  1.00  0.00           H  
ATOM   2660  HA  LYS A 620     133.887 141.637 146.845  1.00  0.00           H  
ATOM   2661  HB3 LYS A 620     134.450 142.912 148.875  1.00  0.00           H  
ATOM   2662  HB2 LYS A 620     135.751 143.719 148.066  1.00  0.00           H  
ATOM   2663  HG3 LYS A 620     136.930 141.509 147.769  1.00  0.00           H  
ATOM   2664  HG2 LYS A 620     135.632 140.710 148.591  1.00  0.00           H  
ATOM   2665  HD3 LYS A 620     137.474 141.056 150.151  1.00  0.00           H  
ATOM   2666  HD2 LYS A 620     136.113 141.938 150.675  1.00  0.00           H  
ATOM   2667  HE3 LYS A 620     138.097 143.311 150.983  1.00  0.00           H  
ATOM   2668  HE2 LYS A 620     137.093 144.064 149.783  1.00  0.00           H  
ATOM   2669  HZ1 LYS A 620     138.523 143.426 148.094  1.00  0.00           H  
ATOM   2670  HZ2 LYS A 620     139.537 143.884 149.311  1.00  0.00           H  
ATOM   2671  HZ3 LYS A 620     139.287 142.283 149.004  1.00  0.00           H  
ATOM   2672  N   CYS A 621     132.788 144.188 147.198  1.00117.55           N  
ATOM   2673  CA  CYS A 621     132.068 145.448 146.995  1.00117.55           C  
ATOM   2674  C   CYS A 621     133.052 146.531 146.552  1.00117.55           C  
ATOM   2675  O   CYS A 621     134.025 146.761 147.279  1.00117.55           O  
ATOM   2676  CB  CYS A 621     131.338 145.873 148.270  1.00 50.00           C  
ATOM   2677  SG  CYS A 621     130.348 147.375 148.098  1.00 50.00           S  
ATOM   2678  H   CYS A 621     132.609 143.683 148.054  1.00  0.00           H  
ATOM   2679  HA  CYS A 621     131.331 145.304 146.205  1.00  0.00           H  
ATOM   2680  HB3 CYS A 621     132.063 146.008 149.073  1.00  0.00           H  
ATOM   2681  HB2 CYS A 621     130.700 145.057 148.610  1.00  0.00           H  
ATOM   2682  HG  CYS A 621     129.816 147.696 149.281  1.00  0.00           H  
ATOM   2683  N   PRO A 622     132.836 147.203 145.407  1.00116.56           N  
ATOM   2684  CA  PRO A 622     133.729 148.239 144.909  1.00116.56           C  
ATOM   2685  C   PRO A 622     134.080 149.324 145.924  1.00116.56           C  
ATOM   2686  O   PRO A 622     135.181 149.849 145.869  1.00116.56           O  
ATOM   2687  CB  PRO A 622     133.021 148.841 143.700  1.00116.56           C  
ATOM   2688  CG  PRO A 622     132.208 147.674 143.163  1.00116.56           C  
ATOM   2689  CD  PRO A 622     131.796 146.935 144.428  1.00116.56           C  
ATOM   2690  HA  PRO A 622     134.652 147.768 144.571  1.00  0.00           H  
ATOM   2691  HB3 PRO A 622     133.763 149.134 142.958  1.00  0.00           H  
ATOM   2692  HB2 PRO A 622     132.344 149.627 144.034  1.00  0.00           H  
ATOM   2693  HG3 PRO A 622     132.854 147.031 142.565  1.00  0.00           H  
ATOM   2694  HG2 PRO A 622     131.318 148.056 142.664  1.00  0.00           H  
ATOM   2695  HD2 PRO A 622     130.848 147.334 144.788  1.00  0.00           H  
ATOM   2696  HD3 PRO A 622     131.756 145.865 144.225  1.00  0.00           H  
ATOM   2697  N   ILE A 623     133.220 149.628 146.899  1.00115.65           N  
ATOM   2698  CA  ILE A 623     133.545 150.614 147.934  1.00115.65           C  
ATOM   2699  C   ILE A 623     134.710 150.137 148.806  1.00115.65           C  
ATOM   2700  O   ILE A 623     135.606 150.907 149.138  1.00115.65           O  
ATOM   2701  CB  ILE A 623     132.310 150.925 148.794  1.00115.65           C  
ATOM   2702  CG1 ILE A 623     131.051 151.278 147.977  1.00115.65           C  
ATOM   2703  CG2 ILE A 623     132.646 152.065 149.759  1.00115.65           C  
ATOM   2704  CD1 ILE A 623     131.196 152.483 147.042  1.00115.65           C  
ATOM   2705  H   ILE A 623     132.318 149.174 146.937  1.00  0.00           H  
ATOM   2706  HA  ILE A 623     133.851 151.535 147.438  1.00  0.00           H  
ATOM   2707  HB  ILE A 623     132.085 150.039 149.388  1.00  0.00           H  
ATOM   2708 HG13 ILE A 623     130.216 151.448 148.657  1.00  0.00           H  
ATOM   2709 HG12 ILE A 623     130.741 150.408 147.398  1.00  0.00           H  
ATOM   2710 HG21 ILE A 623     131.774 152.291 150.373  1.00  0.00           H  
ATOM   2711 HG22 ILE A 623     133.474 151.766 150.402  1.00  0.00           H  
ATOM   2712 HG23 ILE A 623     132.930 152.951 149.191  1.00  0.00           H  
ATOM   2713 HD11 ILE A 623     130.257 152.649 146.514  1.00  0.00           H  
ATOM   2714 HD12 ILE A 623     131.445 153.369 147.626  1.00  0.00           H  
ATOM   2715 HD13 ILE A 623     131.990 152.290 146.320  1.00  0.00           H  
ATOM   2716  N   THR A 624     134.743 148.849 149.144  1.00115.66           N  
ATOM   2717  CA  THR A 624     135.852 148.270 149.914  1.00115.66           C  
ATOM   2718  C   THR A 624     137.127 148.168 149.084  1.00115.66           C  
ATOM   2719  O   THR A 624     138.211 148.330 149.634  1.00115.66           O  
ATOM   2720  CB  THR A 624     135.498 146.907 150.524  1.00115.66           C  
ATOM   2721  OG1 THR A 624     135.355 145.901 149.550  1.00115.66           O  
ATOM   2722  CG2 THR A 624     134.211 146.953 151.345  1.00115.66           C  
ATOM   2723  H   THR A 624     133.989 148.236 148.870  1.00  0.00           H  
ATOM   2724  HA  THR A 624     136.059 148.949 150.741  1.00  0.00           H  
ATOM   2725  HB  THR A 624     136.311 146.616 151.190  1.00  0.00           H  
ATOM   2726  HG1 THR A 624     134.889 146.255 148.789  1.00  0.00           H  
ATOM   2727 HG21 THR A 624     134.005 145.964 151.755  1.00  0.00           H  
ATOM   2728 HG22 THR A 624     134.325 147.667 152.161  1.00  0.00           H  
ATOM   2729 HG23 THR A 624     133.383 147.261 150.707  1.00  0.00           H  
ATOM   2730  N   GLU A 625     137.015 147.995 147.767  1.00119.25           N  
ATOM   2731  CA  GLU A 625     138.151 148.013 146.843  1.00119.25           C  
ATOM   2732  C   GLU A 625     138.681 149.443 146.634  1.00119.25           C  
ATOM   2733  O   GLU A 625     139.887 149.659 146.625  1.00119.25           O  
ATOM   2734  CB  GLU A 625     137.740 147.374 145.509  1.00119.25           C  
ATOM   2735  CG  GLU A 625     137.199 145.933 145.599  1.00119.25           C  
ATOM   2736  CD  GLU A 625     138.254 144.857 145.918  1.00119.25           C  
ATOM   2737  OE1 GLU A 625     139.427 145.006 145.516  1.00119.25           O  
ATOM   2738  OE2 GLU A 625     137.899 143.824 146.528  1.00119.25           O1-
ATOM   2739  H   GLU A 625     136.107 147.840 147.353  1.00  0.00           H  
ATOM   2740  HA  GLU A 625     138.952 147.413 147.276  1.00  0.00           H  
ATOM   2741  HB3 GLU A 625     138.586 147.399 144.822  1.00  0.00           H  
ATOM   2742  HB2 GLU A 625     136.999 148.007 145.020  1.00  0.00           H  
ATOM   2743  HG3 GLU A 625     136.695 145.678 144.667  1.00  0.00           H  
ATOM   2744  HG2 GLU A 625     136.405 145.892 146.345  1.00  0.00           H  
ATOM   2745  N   MET A 626     137.810 150.450 146.550  1.00115.68           N  
ATOM   2746  CA  MET A 626     138.208 151.859 146.503  1.00115.68           C  
ATOM   2747  C   MET A 626     138.981 152.259 147.748  1.00115.68           C  
ATOM   2748  O   MET A 626     139.999 152.925 147.640  1.00115.68           O  
ATOM   2749  CB  MET A 626     136.994 152.774 146.380  1.00115.68           C  
ATOM   2750  CG  MET A 626     136.463 152.873 144.957  1.00115.68           C  
ATOM   2751  SD  MET A 626     134.953 153.837 144.795  1.00115.68           S  
ATOM   2752  CE  MET A 626     135.556 155.437 145.345  1.00115.68           C  
ATOM   2753  H   MET A 626     136.819 150.259 146.515  1.00  0.00           H  
ATOM   2754  HA  MET A 626     138.847 152.011 145.633  1.00  0.00           H  
ATOM   2755  HB3 MET A 626     137.253 153.770 146.740  1.00  0.00           H  
ATOM   2756  HB2 MET A 626     136.202 152.415 147.038  1.00  0.00           H  
ATOM   2757  HG3 MET A 626     136.295 151.870 144.564  1.00  0.00           H  
ATOM   2758  HG2 MET A 626     137.233 153.297 144.313  1.00  0.00           H  
ATOM   2759  HE1 MET A 626     134.744 156.164 145.309  1.00  0.00           H  
ATOM   2760  HE2 MET A 626     135.924 155.355 146.368  1.00  0.00           H  
ATOM   2761  HE3 MET A 626     136.366 155.765 144.693  1.00  0.00           H  
ATOM   2762  N   ILE A 627     138.549 151.821 148.925  1.00112.47           N  
ATOM   2763  CA  ILE A 627     139.286 152.055 150.169  1.00112.47           C  
ATOM   2764  C   ILE A 627     140.652 151.352 150.140  1.00112.47           C  
ATOM   2765  O   ILE A 627     141.654 151.916 150.580  1.00112.47           O  
ATOM   2766  CB  ILE A 627     138.397 151.605 151.341  1.00112.47           C  
ATOM   2767  CG1 ILE A 627     137.231 152.597 151.537  1.00112.47           C  
ATOM   2768  CG2 ILE A 627     139.195 151.482 152.640  1.00112.47           C  
ATOM   2769  CD1 ILE A 627     136.053 151.988 152.301  1.00112.47           C  
ATOM   2770  H   ILE A 627     137.682 151.306 148.985  1.00  0.00           H  
ATOM   2771  HA  ILE A 627     139.458 153.127 150.265  1.00  0.00           H  
ATOM   2772  HB  ILE A 627     137.980 150.627 151.100  1.00  0.00           H  
ATOM   2773 HG13 ILE A 627     136.888 152.950 150.564  1.00  0.00           H  
ATOM   2774 HG12 ILE A 627     137.591 153.478 152.068  1.00  0.00           H  
ATOM   2775 HG21 ILE A 627     138.533 151.162 153.445  1.00  0.00           H  
ATOM   2776 HG22 ILE A 627     139.990 150.748 152.511  1.00  0.00           H  
ATOM   2777 HG23 ILE A 627     139.632 152.449 152.892  1.00  0.00           H  
ATOM   2778 HD11 ILE A 627     135.264 152.733 152.408  1.00  0.00           H  
ATOM   2779 HD12 ILE A 627     135.668 151.129 151.752  1.00  0.00           H  
ATOM   2780 HD13 ILE A 627     136.386 151.668 153.288  1.00  0.00           H  
ATOM   2781  N   GLU A 628     140.715 150.135 149.604  1.00117.51           N  
ATOM   2782  CA  GLU A 628     141.933 149.324 149.532  1.00117.51           C  
ATOM   2783  C   GLU A 628     142.983 149.878 148.546  1.00117.51           C  
ATOM   2784  O   GLU A 628     144.176 149.654 148.761  1.00117.51           O  
ATOM   2785  CB  GLU A 628     141.511 147.868 149.247  1.00117.51           C  
ATOM   2786  CG  GLU A 628     142.648 146.836 149.293  1.00117.51           C  
ATOM   2787  CD  GLU A 628     142.182 145.360 149.352  1.00117.51           C  
ATOM   2788  OE1 GLU A 628     140.975 145.040 149.483  1.00117.51           O  
ATOM   2789  OE2 GLU A 628     143.059 144.466 149.313  1.00117.51           O1-
ATOM   2790  H   GLU A 628     139.886 149.713 149.212  1.00  0.00           H  
ATOM   2791  HA  GLU A 628     142.386 149.338 150.523  1.00  0.00           H  
ATOM   2792  HB3 GLU A 628     141.019 147.819 148.276  1.00  0.00           H  
ATOM   2793  HB2 GLU A 628     140.730 147.575 149.949  1.00  0.00           H  
ATOM   2794  HG3 GLU A 628     143.291 147.046 150.148  1.00  0.00           H  
ATOM   2795  HG2 GLU A 628     143.297 146.975 148.428  1.00  0.00           H  
ATOM   2796  N   TYR A 629     142.577 150.659 147.531  1.00115.12           N  
ATOM   2797  CA  TYR A 629     143.459 151.167 146.460  1.00115.12           C  
ATOM   2798  C   TYR A 629     143.455 152.686 146.214  1.00115.12           C  
ATOM   2799  O   TYR A 629     144.526 153.258 146.031  1.00115.12           O  
ATOM   2800  CB  TYR A 629     143.111 150.466 145.144  1.00115.12           C  
ATOM   2801  CG  TYR A 629     143.349 148.974 145.137  1.00115.12           C  
ATOM   2802  CD1 TYR A 629     144.664 148.477 145.201  1.00115.12           C  
ATOM   2803  CD2 TYR A 629     142.267 148.086 145.027  1.00115.12           C  
ATOM   2804  CE1 TYR A 629     144.898 147.093 145.147  1.00115.12           C  
ATOM   2805  CE2 TYR A 629     142.495 146.703 144.969  1.00115.12           C  
ATOM   2806  CZ  TYR A 629     143.812 146.207 145.022  1.00115.12           C  
ATOM   2807  OH  TYR A 629     144.034 144.877 144.903  1.00115.12           O  
ATOM   2808  H   TYR A 629     141.608 150.938 147.464  1.00  0.00           H  
ATOM   2809  HA  TYR A 629     144.479 150.883 146.718  1.00  0.00           H  
ATOM   2810  HB3 TYR A 629     143.674 150.925 144.331  1.00  0.00           H  
ATOM   2811  HB2 TYR A 629     142.069 150.666 144.893  1.00  0.00           H  
ATOM   2812  HD1 TYR A 629     145.496 149.160 145.292  1.00  0.00           H  
ATOM   2813  HD2 TYR A 629     141.257 148.467 144.987  1.00  0.00           H  
ATOM   2814  HE1 TYR A 629     145.908 146.714 145.201  1.00  0.00           H  
ATOM   2815  HE2 TYR A 629     141.662 146.021 144.884  1.00  0.00           H  
ATOM   2816  HH  TYR A 629     143.310 144.473 144.419  1.00  0.00           H  
ATOM   2817  N   LEU A 630     142.296 153.347 146.176  1.00114.51           N  
ATOM   2818  CA  LEU A 630     142.123 154.744 145.751  1.00114.51           C  
ATOM   2819  C   LEU A 630     141.267 155.548 146.747  1.00114.51           C  
ATOM   2820  O   LEU A 630     140.131 155.932 146.449  1.00114.51           O  
ATOM   2821  CB  LEU A 630     141.540 154.799 144.326  1.00114.51           C  
ATOM   2822  CG  LEU A 630     142.507 154.423 143.194  1.00114.51           C  
ATOM   2823  CD1 LEU A 630     141.763 154.553 141.873  1.00114.51           C  
ATOM   2824  CD2 LEU A 630     143.710 155.361 143.113  1.00114.51           C  
ATOM   2825  H   LEU A 630     141.442 152.885 146.454  1.00  0.00           H  
ATOM   2826  HA  LEU A 630     143.111 155.203 145.720  1.00  0.00           H  
ATOM   2827  HB3 LEU A 630     141.138 155.795 144.140  1.00  0.00           H  
ATOM   2828  HB2 LEU A 630     140.658 154.160 144.273  1.00  0.00           H  
ATOM   2829  HG  LEU A 630     142.848 153.396 143.326  1.00  0.00           H  
ATOM   2830 HD11 LEU A 630     142.430 154.291 141.052  1.00  0.00           H  
ATOM   2831 HD12 LEU A 630     140.904 153.881 141.871  1.00  0.00           H  
ATOM   2832 HD13 LEU A 630     141.420 155.580 141.748  1.00  0.00           H  
ATOM   2833 HD21 LEU A 630     144.360 155.049 142.296  1.00  0.00           H  
ATOM   2834 HD22 LEU A 630     143.366 156.380 142.934  1.00  0.00           H  
ATOM   2835 HD23 LEU A 630     144.264 155.325 144.051  1.00  0.00           H  
ATOM   2836  N   PRO A 631     141.803 155.853 147.939  1.00113.42           N  
ATOM   2837  CA  PRO A 631     141.046 156.512 148.993  1.00113.42           C  
ATOM   2838  C   PRO A 631     140.674 157.953 148.649  1.00113.42           C  
ATOM   2839  O   PRO A 631     139.660 158.448 149.128  1.00113.42           O  
ATOM   2840  CB  PRO A 631     141.943 156.443 150.225  1.00113.42           C  
ATOM   2841  CG  PRO A 631     143.348 156.412 149.635  1.00113.42           C  
ATOM   2842  CD  PRO A 631     143.153 155.562 148.387  1.00113.42           C  
ATOM   2843  HA  PRO A 631     140.135 155.945 149.184  1.00  0.00           H  
ATOM   2844  HB3 PRO A 631     141.755 155.510 150.755  1.00  0.00           H  
ATOM   2845  HB2 PRO A 631     141.819 157.353 150.812  1.00  0.00           H  
ATOM   2846  HG3 PRO A 631     144.014 155.892 150.323  1.00  0.00           H  
ATOM   2847  HG2 PRO A 631     143.635 157.421 149.340  1.00  0.00           H  
ATOM   2848  HD2 PRO A 631     143.863 155.875 147.622  1.00  0.00           H  
ATOM   2849  HD3 PRO A 631     143.226 154.507 148.653  1.00  0.00           H  
ATOM   2850  N   GLU A 632     141.431 158.637 147.794  1.00124.12           N  
ATOM   2851  CA  GLU A 632     141.087 160.004 147.392  1.00124.12           C  
ATOM   2852  C   GLU A 632     139.862 160.042 146.456  1.00124.12           C  
ATOM   2853  O   GLU A 632     139.098 161.005 146.479  1.00124.12           O  
ATOM   2854  CB  GLU A 632     142.318 160.696 146.793  1.00124.12           C  
ATOM   2855  CG  GLU A 632     143.572 160.641 147.696  1.00124.12           C  
ATOM   2856  CD  GLU A 632     143.367 161.141 149.144  1.00124.12           C  
ATOM   2857  OE1 GLU A 632     143.789 160.445 150.099  1.00124.12           O  
ATOM   2858  OE2 GLU A 632     142.835 162.259 149.341  1.00124.12           O1-
ATOM   2859  H   GLU A 632     142.263 158.215 147.407  1.00  0.00           H  
ATOM   2860  HA  GLU A 632     140.819 160.549 148.297  1.00  0.00           H  
ATOM   2861  HB3 GLU A 632     142.077 161.736 146.573  1.00  0.00           H  
ATOM   2862  HB2 GLU A 632     142.549 160.249 145.826  1.00  0.00           H  
ATOM   2863  HG3 GLU A 632     144.377 161.209 147.229  1.00  0.00           H  
ATOM   2864  HG2 GLU A 632     143.956 159.621 147.718  1.00  0.00           H  
ATOM   2865  N   CYS A 633     139.581 158.957 145.729  1.00122.13           N  
ATOM   2866  CA  CYS A 633     138.306 158.774 145.032  1.00122.13           C  
ATOM   2867  C   CYS A 633     137.167 158.446 146.003  1.00122.13           C  
ATOM   2868  O   CYS A 633     136.044 158.905 145.816  1.00122.13           O  
ATOM   2869  CB  CYS A 633     138.442 157.669 143.979  1.00122.13           C  
ATOM   2870  SG  CYS A 633     139.747 158.095 142.798  1.00122.13           S  
ATOM   2871  H   CYS A 633     140.263 158.217 145.642  1.00  0.00           H  
ATOM   2872  HA  CYS A 633     138.060 159.705 144.520  1.00  0.00           H  
ATOM   2873  HB3 CYS A 633     137.496 157.554 143.449  1.00  0.00           H  
ATOM   2874  HB2 CYS A 633     138.690 156.728 144.470  1.00  0.00           H  
ATOM   2875  HG  CYS A 633     139.857 157.125 141.885  1.00  0.00           H  
ATOM   2876  N   MET A 634     137.427 157.694 147.076  1.00118.99           N  
ATOM   2877  CA  MET A 634     136.426 157.468 148.126  1.00118.99           C  
ATOM   2878  C   MET A 634     136.078 158.760 148.873  1.00118.99           C  
ATOM   2879  O   MET A 634     134.911 159.003 149.164  1.00118.99           O  
ATOM   2880  CB  MET A 634     136.897 156.355 149.067  1.00118.99           C  
ATOM   2881  CG  MET A 634     135.892 156.043 150.177  1.00118.99           C  
ATOM   2882  SD  MET A 634     134.310 155.410 149.577  1.00118.99           S  
ATOM   2883  CE  MET A 634     133.421 155.176 151.133  1.00118.99           C  
ATOM   2884  H   MET A 634     138.334 157.262 147.182  1.00  0.00           H  
ATOM   2885  HA  MET A 634     135.516 157.119 147.638  1.00  0.00           H  
ATOM   2886  HB3 MET A 634     137.852 156.637 149.512  1.00  0.00           H  
ATOM   2887  HB2 MET A 634     137.091 155.451 148.490  1.00  0.00           H  
ATOM   2888  HG3 MET A 634     135.720 156.940 150.772  1.00  0.00           H  
ATOM   2889  HG2 MET A 634     136.330 155.324 150.869  1.00  0.00           H  
ATOM   2890  HE1 MET A 634     132.423 154.788 150.927  1.00  0.00           H  
ATOM   2891  HE2 MET A 634     133.964 154.468 151.759  1.00  0.00           H  
ATOM   2892  HE3 MET A 634     133.339 156.131 151.652  1.00  0.00           H  
ATOM   2893  N   LYS A 635     137.050 159.643 149.109  1.00116.35           N  
ATOM   2894  CA  LYS A 635     136.809 161.000 149.618  1.00116.35           C  
ATOM   2895  C   LYS A 635     135.867 161.777 148.695  1.00116.35           C  
ATOM   2896  O   LYS A 635     134.874 162.330 149.160  1.00116.35           O  
ATOM   2897  CB  LYS A 635     138.169 161.685 149.788  1.00116.35           C  
ATOM   2898  CG  LYS A 635     138.090 163.147 150.256  1.00116.35           C  
ATOM   2899  CD  LYS A 635     139.473 163.811 150.214  1.00116.35           C  
ATOM   2900  CE  LYS A 635     139.930 164.082 148.770  1.00116.35           C  
ATOM   2901  NZ  LYS A 635     141.354 164.487 148.713  1.00116.35           N1+
ATOM   2902  H   LYS A 635     138.013 159.392 148.937  1.00  0.00           H  
ATOM   2903  HA  LYS A 635     136.340 160.920 150.599  1.00  0.00           H  
ATOM   2904  HB3 LYS A 635     138.718 161.636 148.848  1.00  0.00           H  
ATOM   2905  HB2 LYS A 635     138.776 161.113 150.490  1.00  0.00           H  
ATOM   2906  HG3 LYS A 635     137.702 163.182 151.274  1.00  0.00           H  
ATOM   2907  HG2 LYS A 635     137.403 163.697 149.613  1.00  0.00           H  
ATOM   2908  HD3 LYS A 635     140.200 163.167 150.710  1.00  0.00           H  
ATOM   2909  HD2 LYS A 635     139.441 164.750 150.767  1.00  0.00           H  
ATOM   2910  HE3 LYS A 635     139.312 164.868 148.335  1.00  0.00           H  
ATOM   2911  HE2 LYS A 635     139.784 163.185 148.169  1.00  0.00           H  
ATOM   2912  HZ1 LYS A 635     141.939 163.695 148.938  1.00  0.00           H  
ATOM   2913  HZ2 LYS A 635     141.574 164.814 147.783  1.00  0.00           H  
ATOM   2914  HZ3 LYS A 635     141.521 165.228 149.379  1.00  0.00           H  
ATOM   2915  N   VAL A 636     136.138 161.776 147.388  1.00118.88           N  
ATOM   2916  CA  VAL A 636     135.276 162.417 146.379  1.00118.88           C  
ATOM   2917  C   VAL A 636     133.877 161.804 146.357  1.00118.88           C  
ATOM   2918  O   VAL A 636     132.898 162.541 146.288  1.00118.88           O  
ATOM   2919  CB  VAL A 636     135.945 162.364 144.995  1.00118.88           C  
ATOM   2920  CG1 VAL A 636     135.006 162.749 143.846  1.00118.88           C  
ATOM   2921  CG2 VAL A 636     137.130 163.334 144.961  1.00118.88           C  
ATOM   2922  H   VAL A 636     136.971 161.319 147.045  1.00  0.00           H  
ATOM   2923  HA  VAL A 636     135.171 163.466 146.654  1.00  0.00           H  
ATOM   2924  HB  VAL A 636     136.314 161.353 144.822  1.00  0.00           H  
ATOM   2925 HG11 VAL A 636     135.545 162.689 142.900  1.00  0.00           H  
ATOM   2926 HG12 VAL A 636     134.158 162.065 143.824  1.00  0.00           H  
ATOM   2927 HG13 VAL A 636     134.647 163.767 143.995  1.00  0.00           H  
ATOM   2928 HG21 VAL A 636     137.603 163.296 143.980  1.00  0.00           H  
ATOM   2929 HG22 VAL A 636     136.777 164.347 145.154  1.00  0.00           H  
ATOM   2930 HG23 VAL A 636     137.854 163.051 145.725  1.00  0.00           H  
ATOM   2931  N   LEU A 637     133.753 160.484 146.470  1.00116.77           N  
ATOM   2932  CA  LEU A 637     132.467 159.795 146.541  1.00116.77           C  
ATOM   2933  C   LEU A 637     131.666 160.184 147.796  1.00116.77           C  
ATOM   2934  O   LEU A 637     130.478 160.481 147.700  1.00116.77           O  
ATOM   2935  CB  LEU A 637     132.733 158.287 146.452  1.00116.77           C  
ATOM   2936  CG  LEU A 637     131.468 157.427 146.455  1.00116.77           C  
ATOM   2937  CD1 LEU A 637     130.596 157.691 145.234  1.00116.77           C  
ATOM   2938  CD2 LEU A 637     131.842 155.953 146.431  1.00116.77           C  
ATOM   2939  H   LEU A 637     134.577 159.901 146.511  1.00  0.00           H  
ATOM   2940  HA  LEU A 637     131.883 160.085 145.667  1.00  0.00           H  
ATOM   2941  HB3 LEU A 637     133.377 157.984 147.277  1.00  0.00           H  
ATOM   2942  HB2 LEU A 637     133.312 158.075 145.553  1.00  0.00           H  
ATOM   2943  HG  LEU A 637     130.894 157.637 147.358  1.00  0.00           H  
ATOM   2944 HD11 LEU A 637     129.709 157.059 145.277  1.00  0.00           H  
ATOM   2945 HD12 LEU A 637     130.295 158.739 145.221  1.00  0.00           H  
ATOM   2946 HD13 LEU A 637     131.159 157.464 144.329  1.00  0.00           H  
ATOM   2947 HD21 LEU A 637     130.936 155.348 146.433  1.00  0.00           H  
ATOM   2948 HD22 LEU A 637     132.419 155.739 145.532  1.00  0.00           H  
ATOM   2949 HD23 LEU A 637     132.440 155.715 147.311  1.00  0.00           H  
ATOM   2950  N   LEU A 638     132.305 160.262 148.965  1.00118.88           N  
ATOM   2951  CA  LEU A 638     131.674 160.704 150.213  1.00118.88           C  
ATOM   2952  C   LEU A 638     131.249 162.180 150.190  1.00118.88           C  
ATOM   2953  O   LEU A 638     130.329 162.554 150.910  1.00118.88           O  
ATOM   2954  CB  LEU A 638     132.626 160.454 151.395  1.00118.88           C  
ATOM   2955  CG  LEU A 638     132.823 158.978 151.768  1.00118.88           C  
ATOM   2956  CD1 LEU A 638     133.981 158.854 152.757  1.00118.88           C  
ATOM   2957  CD2 LEU A 638     131.578 158.393 152.431  1.00118.88           C  
ATOM   2958  H   LEU A 638     133.281 160.008 149.025  1.00  0.00           H  
ATOM   2959  HA  LEU A 638     130.780 160.100 150.369  1.00  0.00           H  
ATOM   2960  HB3 LEU A 638     132.269 161.002 152.267  1.00  0.00           H  
ATOM   2961  HB2 LEU A 638     133.595 160.904 151.179  1.00  0.00           H  
ATOM   2962  HG  LEU A 638     133.054 158.407 150.869  1.00  0.00           H  
ATOM   2963 HD11 LEU A 638     134.122 157.806 153.023  1.00  0.00           H  
ATOM   2964 HD12 LEU A 638     134.893 159.238 152.300  1.00  0.00           H  
ATOM   2965 HD13 LEU A 638     133.756 159.429 153.655  1.00  0.00           H  
ATOM   2966 HD21 LEU A 638     131.756 157.347 152.680  1.00  0.00           H  
ATOM   2967 HD22 LEU A 638     131.355 158.950 153.341  1.00  0.00           H  
ATOM   2968 HD23 LEU A 638     130.733 158.464 151.746  1.00  0.00           H  
ATOM   2969  N   ASP A 639     131.847 163.045 149.374  1.00123.58           N  
ATOM   2970  CA  ASP A 639     131.354 164.422 149.245  1.00123.58           C  
ATOM   2971  C   ASP A 639     129.930 164.489 148.665  1.00123.58           C  
ATOM   2972  O   ASP A 639     129.160 165.370 149.048  1.00123.58           O  
ATOM   2973  CB  ASP A 639     132.324 165.282 148.425  1.00123.58           C  
ATOM   2974  CG  ASP A 639     133.646 165.600 149.132  1.00123.58           C  
ATOM   2975  OD1 ASP A 639     133.747 165.424 150.365  1.00123.58           O  
ATOM   2976  OD2 ASP A 639     134.561 166.131 148.463  1.00123.58           O1-
ATOM   2977  H   ASP A 639     132.650 162.757 148.834  1.00  0.00           H  
ATOM   2978  HA  ASP A 639     131.315 164.846 150.248  1.00  0.00           H  
ATOM   2979  HB3 ASP A 639     131.832 166.213 148.144  1.00  0.00           H  
ATOM   2980  HB2 ASP A 639     132.532 164.787 147.476  1.00  0.00           H  
ATOM   2981  N   PHE A 640     129.524 163.531 147.820  1.00124.26           N  
ATOM   2982  CA  PHE A 640     128.132 163.398 147.359  1.00124.26           C  
ATOM   2983  C   PHE A 640     127.168 162.975 148.478  1.00124.26           C  
ATOM   2984  O   PHE A 640     125.963 163.203 148.372  1.00124.26           O  
ATOM   2985  CB  PHE A 640     128.034 162.399 146.199  1.00124.26           C  
ATOM   2986  CG  PHE A 640     128.721 162.835 144.923  1.00124.26           C  
ATOM   2987  CD1 PHE A 640     128.015 163.568 143.953  1.00124.26           C  
ATOM   2988  CD2 PHE A 640     130.064 162.497 144.695  1.00124.26           C  
ATOM   2989  CE1 PHE A 640     128.656 163.968 142.767  1.00124.26           C  
ATOM   2990  CE2 PHE A 640     130.708 162.899 143.514  1.00124.26           C  
ATOM   2991  CZ  PHE A 640     130.004 163.638 142.550  1.00124.26           C  
ATOM   2992  H   PHE A 640     130.186 162.855 147.468  1.00  0.00           H  
ATOM   2993  HA  PHE A 640     127.808 164.371 146.990  1.00  0.00           H  
ATOM   2994  HB3 PHE A 640     126.985 162.190 145.990  1.00  0.00           H  
ATOM   2995  HB2 PHE A 640     128.438 161.438 146.516  1.00  0.00           H  
ATOM   2996  HD1 PHE A 640     126.979 163.825 144.118  1.00  0.00           H  
ATOM   2997  HD2 PHE A 640     130.609 161.924 145.431  1.00  0.00           H  
ATOM   2998  HE1 PHE A 640     128.112 164.529 142.022  1.00  0.00           H  
ATOM   2999  HE2 PHE A 640     131.743 162.640 143.348  1.00  0.00           H  
ATOM   3000  HZ  PHE A 640     130.498 163.953 141.642  1.00  0.00           H  
ATOM   3001  N   CYS A 641     127.667 162.397 149.570  1.00126.25           N  
ATOM   3002  CA  CYS A 641     126.859 162.084 150.745  1.00126.25           C  
ATOM   3003  C   CYS A 641     126.534 163.302 151.621  1.00126.25           C  
ATOM   3004  O   CYS A 641     125.691 163.175 152.505  1.00126.25           O  
ATOM   3005  CB  CYS A 641     127.571 161.006 151.563  1.00126.25           C  
ATOM   3006  SG  CYS A 641     127.448 159.418 150.711  1.00126.25           S  
ATOM   3007  H   CYS A 641     128.647 162.155 149.610  1.00  0.00           H  
ATOM   3008  HA  CYS A 641     125.915 161.666 150.396  1.00  0.00           H  
ATOM   3009  HB3 CYS A 641     127.105 160.928 152.545  1.00  0.00           H  
ATOM   3010  HB2 CYS A 641     128.621 161.274 151.681  1.00  0.00           H  
ATOM   3011  HG  CYS A 641     126.310 158.811 151.061  1.00  0.00           H  
ATOM   3012  N   MET A 642     127.178 164.458 151.406  1.00131.41           N  
ATOM   3013  CA  MET A 642     126.941 165.714 152.178  1.00131.41           C  
ATOM   3014  C   MET A 642     126.329 166.770 151.250  1.00131.41           C  
ATOM   3015  O   MET A 642     126.871 166.890 150.139  1.00131.41           O  
ATOM   3016  CB  MET A 642     128.251 166.295 152.712  1.00131.41           C  
ATOM   3017  CG  MET A 642     129.007 165.379 153.627  1.00131.41           C  
ATOM   3018  SD  MET A 642     130.513 166.131 154.291  1.00131.41           S  
ATOM   3019  CE  MET A 642     129.853 167.555 155.158  1.00131.41           C  
ATOM   3020  H   MET A 642     127.878 164.519 150.680  1.00  0.00           H  
ATOM   3021  HA  MET A 642     126.262 165.514 153.007  1.00  0.00           H  
ATOM   3022  HB3 MET A 642     128.046 167.233 153.228  1.00  0.00           H  
ATOM   3023  HB2 MET A 642     128.889 166.576 151.874  1.00  0.00           H  
ATOM   3024  HG3 MET A 642     129.264 164.465 153.092  1.00  0.00           H  
ATOM   3025  HG2 MET A 642     128.361 165.075 154.450  1.00  0.00           H  
ATOM   3026  HE1 MET A 642     130.670 168.112 155.617  1.00  0.00           H  
ATOM   3027  HE2 MET A 642     129.326 168.198 154.453  1.00  0.00           H  
ATOM   3028  HE3 MET A 642     129.162 167.222 155.932  1.00  0.00           H  
ATOM   3029  N   LEU A 643     125.293 167.521 151.674  1.00140.20           N  
ATOM   3030  CA  LEU A 643     124.710 168.591 150.853  1.00140.20           C  
ATOM   3031  C   LEU A 643     124.275 169.874 151.674  1.00140.20           C  
ATOM   3032  O   LEU A 643     123.153 169.892 152.181  1.00140.20           O  
ATOM   3033  CB  LEU A 643     123.508 168.047 150.042  1.00140.20           C  
ATOM   3034  CG  LEU A 643     123.779 166.961 148.952  1.00140.20           C  
ATOM   3035  CD1 LEU A 643     122.494 166.399 148.322  1.00140.20           C  
ATOM   3036  CD2 LEU A 643     124.751 167.407 147.840  1.00140.20           C  
ATOM   3037  H   LEU A 643     124.890 167.357 152.585  1.00  0.00           H  
ATOM   3038  HA  LEU A 643     125.471 168.904 150.138  1.00  0.00           H  
ATOM   3039  HB3 LEU A 643     122.977 168.883 149.588  1.00  0.00           H  
ATOM   3040  HB2 LEU A 643     122.750 167.678 150.733  1.00  0.00           H  
ATOM   3041  HG  LEU A 643     124.260 166.127 149.463  1.00  0.00           H  
ATOM   3042 HD11 LEU A 643     122.753 165.650 147.574  1.00  0.00           H  
ATOM   3043 HD12 LEU A 643     121.879 165.940 149.097  1.00  0.00           H  
ATOM   3044 HD13 LEU A 643     121.937 167.208 147.848  1.00  0.00           H  
ATOM   3045 HD21 LEU A 643     124.884 166.595 147.125  1.00  0.00           H  
ATOM   3046 HD22 LEU A 643     124.343 168.278 147.327  1.00  0.00           H  
ATOM   3047 HD23 LEU A 643     125.714 167.664 148.280  1.00  0.00           H  
ATOM   3048  N   HIS A 644     125.114 170.920 151.809  1.00152.02           N  
ATOM   3049  CA  HIS A 644     124.678 172.137 152.576  1.00152.02           C  
ATOM   3050  C   HIS A 644     123.398 172.720 151.883  1.00152.02           C  
ATOM   3051  O   HIS A 644     123.425 172.800 150.645  1.00152.02           O  
ATOM   3052  CB  HIS A 644     125.743 173.260 152.700  1.00152.02           C  
ATOM   3053  CG  HIS A 644     127.028 172.810 153.324  1.00152.02           C  
ATOM   3054  ND1 HIS A 644     128.139 173.620 153.408  1.00152.02           N  
ATOM   3055  CD2 HIS A 644     127.377 171.632 153.893  1.00152.02           C  
ATOM   3056  CE1 HIS A 644     129.118 172.962 154.002  1.00152.02           C  
ATOM   3057  NE2 HIS A 644     128.682 171.753 154.307  1.00152.02           N  
ATOM   3058  H   HIS A 644     126.035 170.886 151.395  1.00  0.00           H  
ATOM   3059  HA  HIS A 644     124.402 171.821 153.582  1.00  0.00           H  
ATOM   3060  HB3 HIS A 644     125.331 174.087 153.278  1.00  0.00           H  
ATOM   3061  HB2 HIS A 644     125.946 173.676 151.713  1.00  0.00           H  
ATOM   3062  HD2 HIS A 644     126.661 170.825 153.946  1.00  0.00           H  
ATOM   3063  HE1 HIS A 644     130.074 173.440 154.157  1.00  0.00           H  
ATOM   3064  HE2 HIS A 644     129.141 170.978 154.763  1.00  0.00           H  
ATOM   3065  N   SER A 645     122.369 173.186 152.648  1.00162.89           N  
ATOM   3066  CA  SER A 645     121.039 173.703 152.150  1.00162.89           C  
ATOM   3067  C   SER A 645     120.855 175.253 152.275  1.00162.89           C  
ATOM   3068  O   SER A 645     119.978 175.865 151.626  1.00162.89           O  
ATOM   3069  CB  SER A 645     119.840 173.035 152.893  1.00162.89           C  
ATOM   3070  OG  SER A 645     118.619 173.728 152.659  1.00162.89           O  
ATOM   3071  H   SER A 645     122.457 173.208 153.654  1.00  0.00           H  
ATOM   3072  HA  SER A 645     120.959 173.445 151.094  1.00  0.00           H  
ATOM   3073  HB3 SER A 645     120.044 173.012 153.963  1.00  0.00           H  
ATOM   3074  HB2 SER A 645     119.739 172.001 152.563  1.00  0.00           H  
ATOM   3075  HG  SER A 645     118.699 174.633 152.970  1.00  0.00           H  
ATOM   3076  N   THR A 646     121.627 175.903 153.142  1.00166.48           N  
ATOM   3077  CA  THR A 646     121.437 177.362 153.284  1.00166.48           C  
ATOM   3078  C   THR A 646     122.664 178.272 153.080  1.00166.48           C  
ATOM   3079  O   THR A 646     122.540 179.486 153.241  1.00166.48           O  
ATOM   3080  CB  THR A 646     120.812 177.622 154.655  1.00166.48           C  
ATOM   3081  H   THR A 646     122.318 175.399 153.680  1.00  0.00           H  
ATOM   3082  HA  THR A 646     120.698 177.658 152.539  1.00  0.00           H  
ATOM   3083  HB1 THR A 646     120.660 178.693 154.788  1.00  0.00           H  
ATOM   3084  HB2 THR A 646     119.853 177.108 154.721  1.00  0.00           H  
ATOM   3085  HB3 THR A 646     121.477 177.250 155.434  1.00  0.00           H  
ATOM   3086  N   GLU A 647     123.839 177.738 152.732  1.00167.97           N  
ATOM   3087  CA  GLU A 647     125.047 178.497 152.345  1.00167.97           C  
ATOM   3088  C   GLU A 647     125.627 179.555 153.324  1.00167.97           C  
ATOM   3089  O   GLU A 647     126.603 180.228 152.978  1.00167.97           O  
ATOM   3090  CB  GLU A 647     124.827 179.087 150.952  1.00167.97           C  
ATOM   3091  H   GLU A 647     123.954 176.735 152.719  1.00  0.00           H  
ATOM   3092  HA  GLU A 647     125.833 177.751 152.224  1.00  0.00           H  
ATOM   3093  HB1 GLU A 647     125.710 179.651 150.652  1.00  0.00           H  
ATOM   3094  HB2 GLU A 647     124.651 178.281 150.239  1.00  0.00           H  
ATOM   3095  HB3 GLU A 647     123.962 179.750 150.970  1.00  0.00           H  
ATOM   3096  N   ASP A 648     125.099 179.697 154.546  1.00168.78           N  
ATOM   3097  CA  ASP A 648     125.624 180.597 155.582  1.00168.78           C  
ATOM   3098  C   ASP A 648     125.389 180.041 156.996  1.00168.78           C  
ATOM   3099  O   ASP A 648     124.255 179.968 157.474  1.00168.78           O  
ATOM   3100  CB  ASP A 648     124.968 181.968 155.426  1.00168.78           C  
ATOM   3101  H   ASP A 648     124.282 179.164 154.808  1.00  0.00           H  
ATOM   3102  HA  ASP A 648     126.697 180.709 155.430  1.00  0.00           H  
ATOM   3103  HB1 ASP A 648     125.351 182.644 156.191  1.00  0.00           H  
ATOM   3104  HB2 ASP A 648     125.196 182.370 154.439  1.00  0.00           H  
ATOM   3105  HB3 ASP A 648     123.888 181.869 155.537  1.00  0.00           H  
ATOM   3106  N   LYS A 649     126.463 179.638 157.679  1.00171.81           N  
ATOM   3107  CA  LYS A 649     126.402 178.876 158.933  1.00171.81           C  
ATOM   3108  C   LYS A 649     125.856 179.642 160.149  1.00171.81           C  
ATOM   3109  O   LYS A 649     125.489 179.024 161.150  1.00171.81           O  
ATOM   3110  CB  LYS A 649     127.805 178.359 159.242  1.00171.81           C  
ATOM   3111  H   LYS A 649     127.389 179.855 157.338  1.00  0.00           H  
ATOM   3112  HA  LYS A 649     125.758 178.012 158.767  1.00  0.00           H  
ATOM   3113  HB1 LYS A 649     127.786 177.789 160.171  1.00  0.00           H  
ATOM   3114  HB2 LYS A 649     128.144 177.717 158.429  1.00  0.00           H  
ATOM   3115  HB3 LYS A 649     128.488 179.202 159.348  1.00  0.00           H  
ATOM   3116  N   SER A 650     125.787 180.975 160.091  1.00176.58           N  
ATOM   3117  CA  SER A 650     125.243 181.808 161.168  1.00176.58           C  
ATOM   3118  C   SER A 650     123.709 181.769 161.280  1.00176.58           C  
ATOM   3119  O   SER A 650     123.159 182.113 162.329  1.00176.58           O  
ATOM   3120  CB  SER A 650     125.697 183.247 160.928  1.00176.58           C  
ATOM   3121  H   SER A 650     126.121 181.463 159.272  1.00  0.00           H  
ATOM   3122  HA  SER A 650     125.666 181.467 162.113  1.00  0.00           H  
ATOM   3123  HB1 SER A 650     125.305 183.889 161.717  1.00  0.00           H  
ATOM   3124  HB2 SER A 650     126.786 183.290 160.933  1.00  0.00           H  
ATOM   3125  HB3 SER A 650     125.324 183.590 159.963  1.00  0.00           H  
ATOM   3126  N   CYS A 651     123.000 181.381 160.216  1.00179.72           N  
ATOM   3127  CA  CYS A 651     121.537 181.425 160.160  1.00179.72           C  
ATOM   3128  C   CYS A 651     120.888 180.310 161.000  1.00179.72           C  
ATOM   3129  O   CYS A 651     121.281 179.148 160.912  1.00179.72           O  
ATOM   3130  CB  CYS A 651     121.099 181.360 158.690  1.00179.72           C  
ATOM   3131  SG  CYS A 651     121.905 182.683 157.736  1.00179.72           S  
ATOM   3132  H   CYS A 651     123.473 181.035 159.393  1.00  0.00           H  
ATOM   3133  HA  CYS A 651     121.213 182.384 160.566  1.00  0.00           H  
ATOM   3134  HB3 CYS A 651     120.017 181.475 158.628  1.00  0.00           H  
ATOM   3135  HB2 CYS A 651     121.374 180.392 158.272  1.00  0.00           H  
ATOM   3136  HG  CYS A 651     123.231 182.537 157.804  1.00  0.00           H  
ATOM   3137  N   ARG A 652     119.851 180.624 161.781  1.00179.07           N  
ATOM   3138  CA  ARG A 652     119.200 179.648 162.666  1.00179.07           C  
ATOM   3139  C   ARG A 652     118.552 178.467 161.920  1.00179.07           C  
ATOM   3140  O   ARG A 652     118.539 177.337 162.416  1.00179.07           O  
ATOM   3141  CB  ARG A 652     118.146 180.382 163.492  1.00179.07           C  
ATOM   3142  H   ARG A 652     119.484 181.565 161.779  1.00  0.00           H  
ATOM   3143  HA  ARG A 652     119.952 179.250 163.348  1.00  0.00           H  
ATOM   3144  HB1 ARG A 652     117.649 179.676 164.157  1.00  0.00           H  
ATOM   3145  HB2 ARG A 652     118.625 181.162 164.083  1.00  0.00           H  
ATOM   3146  HB3 ARG A 652     117.410 180.832 162.826  1.00  0.00           H  
ATOM   3147  N   ASP A 653     118.053 178.705 160.704  1.00175.11           N  
ATOM   3148  CA  ASP A 653     117.495 177.679 159.824  1.00175.11           C  
ATOM   3149  C   ASP A 653     118.539 176.913 158.986  1.00175.11           C  
ATOM   3150  O   ASP A 653     118.164 176.028 158.212  1.00175.11           O  
ATOM   3151  CB  ASP A 653     116.463 178.345 158.919  1.00175.11           C  
ATOM   3152  H   ASP A 653     118.045 179.646 160.337  1.00  0.00           H  
ATOM   3153  HA  ASP A 653     116.972 176.954 160.448  1.00  0.00           H  
ATOM   3154  HB1 ASP A 653     116.030 177.600 158.251  1.00  0.00           H  
ATOM   3155  HB2 ASP A 653     115.675 178.787 159.529  1.00  0.00           H  
ATOM   3156  HB3 ASP A 653     116.945 179.125 158.329  1.00  0.00           H  
ATOM   3157  N   TYR A 654     119.839 177.223 159.100  1.00167.31           N  
ATOM   3158  CA  TYR A 654     120.903 176.518 158.373  1.00167.31           C  
ATOM   3159  C   TYR A 654     121.016 175.058 158.827  1.00167.31           C  
ATOM   3160  O   TYR A 654     121.084 174.779 160.026  1.00167.31           O  
ATOM   3161  CB  TYR A 654     122.244 177.239 158.573  1.00167.31           C  
ATOM   3162  CG  TYR A 654     123.441 176.582 157.911  1.00167.31           C  
ATOM   3163  CD1 TYR A 654     123.864 177.001 156.635  1.00167.31           C  
ATOM   3164  CD2 TYR A 654     124.170 175.597 158.603  1.00167.31           C  
ATOM   3165  CE1 TYR A 654     125.035 176.461 156.062  1.00167.31           C  
ATOM   3166  CE2 TYR A 654     125.329 175.042 158.028  1.00167.31           C  
ATOM   3167  CZ  TYR A 654     125.773 175.487 156.766  1.00167.31           C  
ATOM   3168  OH  TYR A 654     126.929 175.001 156.247  1.00167.31           O  
ATOM   3169  H   TYR A 654     120.127 177.975 159.710  1.00  0.00           H  
ATOM   3170  HA  TYR A 654     120.661 176.530 157.310  1.00  0.00           H  
ATOM   3171  HB3 TYR A 654     122.438 177.349 159.640  1.00  0.00           H  
ATOM   3172  HB2 TYR A 654     122.156 178.267 158.220  1.00  0.00           H  
ATOM   3173  HD1 TYR A 654     123.292 177.738 156.091  1.00  0.00           H  
ATOM   3174  HD2 TYR A 654     123.841 175.266 159.577  1.00  0.00           H  
ATOM   3175  HE1 TYR A 654     125.363 176.794 155.088  1.00  0.00           H  
ATOM   3176  HE2 TYR A 654     125.878 174.275 158.554  1.00  0.00           H  
ATOM   3177  HH  TYR A 654     127.102 175.421 155.401  1.00  0.00           H  
ATOM   3178  N   TYR A 655     121.086 174.126 157.875  1.00159.73           N  
ATOM   3179  CA  TYR A 655     121.290 172.708 158.162  1.00159.73           C  
ATOM   3180  C   TYR A 655     122.098 172.005 157.076  1.00159.73           C  
ATOM   3181  O   TYR A 655     122.164 172.456 155.928  1.00159.73           O  
ATOM   3182  CB  TYR A 655     119.950 172.007 158.421  1.00159.73           C  
ATOM   3183  CG  TYR A 655     119.140 171.567 157.216  1.00159.73           C  
ATOM   3184  CD1 TYR A 655     118.010 172.307 156.818  1.00159.73           C  
ATOM   3185  CD2 TYR A 655     119.443 170.354 156.567  1.00159.73           C  
ATOM   3186  CE1 TYR A 655     117.177 171.824 155.790  1.00159.73           C  
ATOM   3187  CE2 TYR A 655     118.626 169.878 155.526  1.00159.73           C  
ATOM   3188  CZ  TYR A 655     117.485 170.609 155.142  1.00159.73           C  
ATOM   3189  OH  TYR A 655     116.684 170.146 154.149  1.00159.73           O  
ATOM   3190  H   TYR A 655     120.997 174.388 156.904  1.00  0.00           H  
ATOM   3191  HA  TYR A 655     121.868 172.647 159.084  1.00  0.00           H  
ATOM   3192  HB3 TYR A 655     119.331 172.642 159.055  1.00  0.00           H  
ATOM   3193  HB2 TYR A 655     120.115 171.149 159.073  1.00  0.00           H  
ATOM   3194  HD1 TYR A 655     117.782 173.246 157.301  1.00  0.00           H  
ATOM   3195  HD2 TYR A 655     120.308 169.782 156.868  1.00  0.00           H  
ATOM   3196  HE1 TYR A 655     116.301 172.384 155.497  1.00  0.00           H  
ATOM   3197  HE2 TYR A 655     118.874 168.955 155.024  1.00  0.00           H  
ATOM   3198  HH  TYR A 655     116.957 169.259 153.904  1.00  0.00           H  
ATOM   3199  N   ILE A 656     122.694 170.878 157.455  1.00148.21           N  
ATOM   3200  CA  ILE A 656     123.458 169.989 156.579  1.00148.21           C  
ATOM   3201  C   ILE A 656     123.025 168.537 156.814  1.00148.21           C  
ATOM   3202  O   ILE A 656     122.762 168.138 157.945  1.00148.21           O  
ATOM   3203  CB  ILE A 656     124.974 170.219 156.756  1.00148.21           C  
ATOM   3204  CG1 ILE A 656     125.457 169.900 158.186  1.00148.21           C  
ATOM   3205  CG2 ILE A 656     125.325 171.664 156.367  1.00148.21           C  
ATOM   3206  CD1 ILE A 656     126.916 170.279 158.466  1.00148.21           C  
ATOM   3207  H   ILE A 656     122.638 170.576 158.417  1.00  0.00           H  
ATOM   3208  HA  ILE A 656     123.205 170.245 155.550  1.00  0.00           H  
ATOM   3209  HB  ILE A 656     125.496 169.552 156.070  1.00  0.00           H  
ATOM   3210 HG13 ILE A 656     125.315 168.838 158.386  1.00  0.00           H  
ATOM   3211 HG12 ILE A 656     124.810 170.401 158.906  1.00  0.00           H  
ATOM   3212 HG21 ILE A 656     126.396 171.825 156.493  1.00  0.00           H  
ATOM   3213 HG22 ILE A 656     125.052 171.837 155.326  1.00  0.00           H  
ATOM   3214 HG23 ILE A 656     124.777 172.356 157.006  1.00  0.00           H  
ATOM   3215 HD11 ILE A 656     127.169 170.019 159.494  1.00  0.00           H  
ATOM   3216 HD12 ILE A 656     127.570 169.737 157.783  1.00  0.00           H  
ATOM   3217 HD13 ILE A 656     127.048 171.351 158.320  1.00  0.00           H  
ATOM   3218  N   GLU A 657     122.898 167.749 155.753  1.00139.72           N  
ATOM   3219  CA  GLU A 657     122.461 166.352 155.813  1.00139.72           C  
ATOM   3220  C   GLU A 657     123.565 165.401 155.359  1.00139.72           C  
ATOM   3221  O   GLU A 657     124.244 165.659 154.364  1.00139.72           O  
ATOM   3222  CB  GLU A 657     121.189 166.150 154.981  1.00139.72           C  
ATOM   3223  CG  GLU A 657     120.619 164.739 155.184  1.00139.72           C  
ATOM   3224  CD  GLU A 657     119.267 164.569 154.488  1.00139.72           C  
ATOM   3225  OE1 GLU A 657     119.218 164.652 153.241  1.00139.72           O  
ATOM   3226  OE2 GLU A 657     118.244 164.355 155.175  1.00139.72           O1-
ATOM   3227  H   GLU A 657     123.108 168.105 154.832  1.00  0.00           H  
ATOM   3228  HA  GLU A 657     122.223 166.119 156.851  1.00  0.00           H  
ATOM   3229  HB3 GLU A 657     121.418 166.301 153.926  1.00  0.00           H  
ATOM   3230  HB2 GLU A 657     120.443 166.888 155.274  1.00  0.00           H  
ATOM   3231  HG3 GLU A 657     120.505 164.544 156.250  1.00  0.00           H  
ATOM   3232  HG2 GLU A 657     121.323 164.004 154.794  1.00  0.00           H  
ATOM   3233  N   TYR A 658     123.711 164.289 156.077  1.00130.24           N  
ATOM   3234  CA  TYR A 658     124.657 163.218 155.791  1.00130.24           C  
ATOM   3235  C   TYR A 658     123.896 161.963 155.365  1.00130.24           C  
ATOM   3236  O   TYR A 658     123.004 161.513 156.084  1.00130.24           O  
ATOM   3237  CB  TYR A 658     125.497 162.955 157.044  1.00130.24           C  
ATOM   3238  CG  TYR A 658     126.240 164.171 157.554  1.00130.24           C  
ATOM   3239  CD1 TYR A 658     127.555 164.414 157.131  1.00130.24           C  
ATOM   3240  CD2 TYR A 658     125.614 165.067 158.441  1.00130.24           C  
ATOM   3241  CE1 TYR A 658     128.265 165.522 157.622  1.00130.24           C  
ATOM   3242  CE2 TYR A 658     126.313 166.192 158.911  1.00130.24           C  
ATOM   3243  CZ  TYR A 658     127.648 166.410 158.525  1.00130.24           C  
ATOM   3244  OH  TYR A 658     128.340 167.454 159.048  1.00130.24           O  
ATOM   3245  H   TYR A 658     123.138 164.137 156.895  1.00  0.00           H  
ATOM   3246  HA  TYR A 658     125.314 163.530 154.979  1.00  0.00           H  
ATOM   3247  HB3 TYR A 658     126.209 162.155 156.840  1.00  0.00           H  
ATOM   3248  HB2 TYR A 658     124.855 162.566 157.834  1.00  0.00           H  
ATOM   3249  HD1 TYR A 658     128.027 163.747 156.424  1.00  0.00           H  
ATOM   3250  HD2 TYR A 658     124.597 164.890 158.760  1.00  0.00           H  
ATOM   3251  HE1 TYR A 658     129.284 165.693 157.307  1.00  0.00           H  
ATOM   3252  HE2 TYR A 658     125.825 166.894 159.571  1.00  0.00           H  
ATOM   3253  HH  TYR A 658     129.179 167.544 158.590  1.00  0.00           H  
ATOM   3254  N   ASN A 659     124.222 161.386 154.211  1.00123.02           N  
ATOM   3255  CA  ASN A 659     123.644 160.137 153.713  1.00123.02           C  
ATOM   3256  C   ASN A 659     124.663 158.997 153.823  1.00123.02           C  
ATOM   3257  O   ASN A 659     125.811 159.154 153.420  1.00123.02           O  
ATOM   3258  CB  ASN A 659     123.156 160.360 152.274  1.00123.02           C  
ATOM   3259  CG  ASN A 659     122.340 159.190 151.754  1.00123.02           C  
ATOM   3260  OD1 ASN A 659     122.674 158.031 151.938  1.00123.02           O  
ATOM   3261  ND2 ASN A 659     121.230 159.444 151.109  1.00123.02           N  
ATOM   3262  H   ASN A 659     124.914 161.812 153.611  1.00  0.00           H  
ATOM   3263  HA  ASN A 659     122.782 159.887 154.332  1.00  0.00           H  
ATOM   3264  HB3 ASN A 659     124.014 160.522 151.621  1.00  0.00           H  
ATOM   3265  HB2 ASN A 659     122.555 161.268 152.232  1.00  0.00           H  
ATOM   3266 HD22 ASN A 659     120.668 158.684 150.752  1.00  0.00           H  
ATOM   3267 HD21 ASN A 659     120.935 160.400 150.968  1.00  0.00           H  
ATOM   3268  N   PHE A 660     124.270 157.845 154.362  1.00122.40           N  
ATOM   3269  CA  PHE A 660     125.198 156.759 154.667  1.00122.40           C  
ATOM   3270  C   PHE A 660     125.182 155.588 153.674  1.00122.40           C  
ATOM   3271  O   PHE A 660     125.808 154.568 153.965  1.00122.40           O  
ATOM   3272  CB  PHE A 660     124.991 156.306 156.119  1.00122.40           C  
ATOM   3273  CG  PHE A 660     125.019 157.427 157.140  1.00122.40           C  
ATOM   3274  CD1 PHE A 660     126.107 158.316 157.193  1.00122.40           C  
ATOM   3275  CD2 PHE A 660     123.959 157.578 158.047  1.00122.40           C  
ATOM   3276  CE1 PHE A 660     126.133 159.347 158.144  1.00122.40           C  
ATOM   3277  CE2 PHE A 660     123.982 158.612 158.994  1.00122.40           C  
ATOM   3278  CZ  PHE A 660     125.070 159.496 159.045  1.00122.40           C  
ATOM   3279  H   PHE A 660     123.295 157.695 154.577  1.00  0.00           H  
ATOM   3280  HA  PHE A 660     126.199 157.188 154.619  1.00  0.00           H  
ATOM   3281  HB3 PHE A 660     125.747 155.564 156.377  1.00  0.00           H  
ATOM   3282  HB2 PHE A 660     124.046 155.769 156.198  1.00  0.00           H  
ATOM   3283  HD1 PHE A 660     126.928 158.207 156.500  1.00  0.00           H  
ATOM   3284  HD2 PHE A 660     123.122 156.897 158.017  1.00  0.00           H  
ATOM   3285  HE1 PHE A 660     126.972 160.026 158.182  1.00  0.00           H  
ATOM   3286  HE2 PHE A 660     123.161 158.729 159.686  1.00  0.00           H  
ATOM   3287  HZ  PHE A 660     125.090 160.290 159.777  1.00  0.00           H  
ATOM   3288  N   LYS A 661     124.525 155.691 152.507  1.00121.71           N  
ATOM   3289  CA  LYS A 661     124.312 154.523 151.629  1.00121.71           C  
ATOM   3290  C   LYS A 661     125.583 153.788 151.183  1.00121.71           C  
ATOM   3291  O   LYS A 661     125.523 152.581 150.971  1.00121.71           O  
ATOM   3292  CB  LYS A 661     123.382 154.856 150.445  1.00121.71           C  
ATOM   3293  CG  LYS A 661     124.034 155.486 149.197  1.00121.71           C  
ATOM   3294  CD  LYS A 661     123.005 155.585 148.054  1.00121.71           C  
ATOM   3295  CE  LYS A 661     123.664 155.827 146.686  1.00121.71           C  
ATOM   3296  NZ  LYS A 661     122.679 155.709 145.578  1.00121.71           N1+
ATOM   3297  H   LYS A 661     124.161 156.585 152.209  1.00  0.00           H  
ATOM   3298  HA  LYS A 661     123.761 153.804 152.235  1.00  0.00           H  
ATOM   3299  HB3 LYS A 661     122.576 155.502 150.793  1.00  0.00           H  
ATOM   3300  HB2 LYS A 661     122.840 153.957 150.151  1.00  0.00           H  
ATOM   3301  HG3 LYS A 661     124.874 154.870 148.877  1.00  0.00           H  
ATOM   3302  HG2 LYS A 661     124.401 156.483 149.443  1.00  0.00           H  
ATOM   3303  HD3 LYS A 661     122.304 156.392 148.266  1.00  0.00           H  
ATOM   3304  HD2 LYS A 661     122.417 154.668 148.016  1.00  0.00           H  
ATOM   3305  HE3 LYS A 661     124.466 155.104 146.537  1.00  0.00           H  
ATOM   3306  HE2 LYS A 661     124.111 156.821 146.670  1.00  0.00           H  
ATOM   3307  HZ1 LYS A 661     123.168 155.567 144.706  1.00  0.00           H  
ATOM   3308  HZ2 LYS A 661     122.068 154.924 145.753  1.00  0.00           H  
ATOM   3309  HZ3 LYS A 661     122.131 156.556 145.522  1.00  0.00           H  
ATOM   3310  N   TYR A 662     126.733 154.466 151.101  1.00117.79           N  
ATOM   3311  CA  TYR A 662     128.014 153.817 150.780  1.00117.79           C  
ATOM   3312  C   TYR A 662     128.742 153.183 151.978  1.00117.79           C  
ATOM   3313  O   TYR A 662     129.603 152.335 151.764  1.00117.79           O  
ATOM   3314  CB  TYR A 662     128.942 154.805 150.059  1.00117.79           C  
ATOM   3315  CG  TYR A 662     128.371 155.430 148.798  1.00117.79           C  
ATOM   3316  CD1 TYR A 662     127.748 154.637 147.815  1.00117.79           C  
ATOM   3317  CD2 TYR A 662     128.469 156.819 148.611  1.00117.79           C  
ATOM   3318  CE1 TYR A 662     127.182 155.240 146.678  1.00117.79           C  
ATOM   3319  CE2 TYR A 662     127.900 157.427 147.478  1.00117.79           C  
ATOM   3320  CZ  TYR A 662     127.242 156.638 146.518  1.00117.79           C  
ATOM   3321  OH  TYR A 662     126.670 157.216 145.433  1.00117.79           O  
ATOM   3322  H   TYR A 662     126.744 155.463 151.262  1.00  0.00           H  
ATOM   3323  HA  TYR A 662     127.797 153.013 150.077  1.00  0.00           H  
ATOM   3324  HB3 TYR A 662     129.882 154.308 149.821  1.00  0.00           H  
ATOM   3325  HB2 TYR A 662     129.236 155.594 150.751  1.00  0.00           H  
ATOM   3326  HD1 TYR A 662     127.705 153.564 147.934  1.00  0.00           H  
ATOM   3327  HD2 TYR A 662     128.984 157.427 149.340  1.00  0.00           H  
ATOM   3328  HE1 TYR A 662     126.701 154.631 145.927  1.00  0.00           H  
ATOM   3329  HE2 TYR A 662     127.969 158.497 147.347  1.00  0.00           H  
ATOM   3330  HH  TYR A 662     126.797 158.167 145.472  1.00  0.00           H  
ATOM   3331  N   LEU A 663     128.445 153.560 153.229  1.00116.18           N  
ATOM   3332  CA  LEU A 663     129.148 153.019 154.402  1.00116.18           C  
ATOM   3333  C   LEU A 663     128.581 151.672 154.876  1.00116.18           C  
ATOM   3334  O   LEU A 663     129.301 150.881 155.486  1.00116.18           O  
ATOM   3335  CB  LEU A 663     129.148 154.028 155.566  1.00116.18           C  
ATOM   3336  CG  LEU A 663     129.954 155.330 155.410  1.00116.18           C  
ATOM   3337  CD1 LEU A 663     131.309 155.130 154.742  1.00116.18           C  
ATOM   3338  CD2 LEU A 663     129.192 156.413 154.660  1.00116.18           C  
ATOM   3339  H   LEU A 663     127.715 154.239 153.392  1.00  0.00           H  
ATOM   3340  HA  LEU A 663     130.186 152.853 154.113  1.00  0.00           H  
ATOM   3341  HB3 LEU A 663     129.464 153.520 156.478  1.00  0.00           H  
ATOM   3342  HB2 LEU A 663     128.118 154.275 155.823  1.00  0.00           H  
ATOM   3343  HG  LEU A 663     130.145 155.710 156.414  1.00  0.00           H  
ATOM   3344 HD11 LEU A 663     131.822 156.089 154.665  1.00  0.00           H  
ATOM   3345 HD12 LEU A 663     131.911 154.444 155.338  1.00  0.00           H  
ATOM   3346 HD13 LEU A 663     131.165 154.714 153.745  1.00  0.00           H  
ATOM   3347 HD21 LEU A 663     129.812 157.306 154.582  1.00  0.00           H  
ATOM   3348 HD22 LEU A 663     128.942 156.056 153.661  1.00  0.00           H  
ATOM   3349 HD23 LEU A 663     128.276 156.653 155.199  1.00  0.00           H  
ATOM   3350  N   GLN A 664     127.297 151.413 154.619  1.00127.32           N  
ATOM   3351  CA  GLN A 664     126.627 150.142 154.921  1.00127.32           C  
ATOM   3352  C   GLN A 664     127.051 149.007 153.963  1.00127.32           C  
ATOM   3353  O   GLN A 664     127.910 149.186 153.098  1.00127.32           O  
ATOM   3354  CB  GLN A 664     125.104 150.380 154.904  1.00127.32           C  
ATOM   3355  CG  GLN A 664     124.546 150.779 153.524  1.00127.32           C  
ATOM   3356  CD  GLN A 664     123.144 150.226 153.279  1.00127.32           C  
ATOM   3357  OE1 GLN A 664     122.152 150.685 153.832  1.00127.32           O  
ATOM   3358  NE2 GLN A 664     122.997 149.226 152.438  1.00127.32           N  
ATOM   3359  H   GLN A 664     126.716 152.118 154.187  1.00  0.00           H  
ATOM   3360  HA  GLN A 664     126.908 149.848 155.932  1.00  0.00           H  
ATOM   3361  HB3 GLN A 664     124.850 151.150 155.633  1.00  0.00           H  
ATOM   3362  HB2 GLN A 664     124.594 149.483 155.254  1.00  0.00           H  
ATOM   3363  HG3 GLN A 664     125.218 150.421 152.744  1.00  0.00           H  
ATOM   3364  HG2 GLN A 664     124.526 151.866 153.441  1.00  0.00           H  
ATOM   3365 HE22 GLN A 664     122.078 148.845 152.262  1.00  0.00           H  
ATOM   3366 HE21 GLN A 664     123.803 148.839 151.968  1.00  0.00           H  
ATOM   3367  N   CYS A 665     126.402 147.845 154.080  1.00132.28           N  
ATOM   3368  CA  CYS A 665     126.496 146.727 153.133  1.00132.28           C  
ATOM   3369  C   CYS A 665     126.350 147.178 151.671  1.00132.28           C  
ATOM   3370  O   CYS A 665     125.327 147.768 151.296  1.00132.28           O  
ATOM   3371  CB  CYS A 665     125.413 145.709 153.517  1.00132.28           C  
ATOM   3372  SG  CYS A 665     125.284 144.391 152.279  1.00132.28           S  
ATOM   3373  H   CYS A 665     125.790 147.685 154.867  1.00  0.00           H  
ATOM   3374  HA  CYS A 665     127.471 146.255 153.253  1.00  0.00           H  
ATOM   3375  HB3 CYS A 665     124.453 146.217 153.607  1.00  0.00           H  
ATOM   3376  HB2 CYS A 665     125.652 145.273 154.487  1.00  0.00           H  
ATOM   3377  HG  CYS A 665     124.969 144.921 151.094  1.00  0.00           H  
ATOM   3378  N   NMA A 665A    127.367 146.922 150.774  1.00  0.00           N  
ATOM   3379  CA  NMA A 665A    127.238 147.345 149.387  1.00  0.00           C  
ATOM   3380  H   NMA A 665A    128.200 146.442 151.079  1.00  0.00           H  
ATOM   3381 1HA  NMA A 665A    126.256 147.852 149.257  1.00  0.00           H  
ATOM   3382 2HA  NMA A 665A    128.061 148.049 149.130  1.00  0.00           H  
ATOM   3383 3HA  NMA A 665A    127.296 146.459 148.716  1.00  0.00           H  
ATOM   3384  CH3 ACE A 682     129.699 144.472 160.326  1.00  0.00           C  
ATOM   3385  C   ACE A 682     130.416 145.800 160.082  1.00  0.00           C  
ATOM   3386  O   ACE A 682     131.630 145.879 160.258  1.00  0.00           O  
ATOM   3387 1H   ACE A 682     130.438 143.707 160.653  1.00  0.00           H  
ATOM   3388 2H   ACE A 682     128.925 144.605 161.115  1.00  0.00           H  
ATOM   3389 3H   ACE A 682     129.205 144.137 159.387  1.00  0.00           H  
ATOM   3390  N   LEU A 683     129.705 146.908 159.667  1.00110.22           N  
ATOM   3391  CA  LEU A 683     130.398 148.179 159.435  1.00110.22           C  
ATOM   3392  C   LEU A 683     131.486 148.082 158.352  1.00110.22           C  
ATOM   3393  O   LEU A 683     132.547 148.694 158.474  1.00110.22           O  
ATOM   3394  CB  LEU A 683     130.962 148.747 160.754  1.00110.22           C  
ATOM   3395  CG  LEU A 683     129.972 148.847 161.919  1.00110.22           C  
ATOM   3396  CD1 LEU A 683     130.607 149.582 163.088  1.00110.22           C  
ATOM   3397  CD2 LEU A 683     128.727 149.642 161.557  1.00110.22           C  
ATOM   3398  H2  LEU A 683     128.707 146.843 159.523  1.00  0.00           H  
ATOM   3399  HA  LEU A 683     129.652 148.888 159.075  1.00  0.00           H  
ATOM   3400  HB3 LEU A 683     131.397 149.729 160.566  1.00  0.00           H  
ATOM   3401  HB2 LEU A 683     131.822 148.153 161.063  1.00  0.00           H  
ATOM   3402  HG  LEU A 683     129.683 147.845 162.235  1.00  0.00           H  
ATOM   3403 HD11 LEU A 683     129.893 149.646 163.909  1.00  0.00           H  
ATOM   3404 HD12 LEU A 683     131.493 149.041 163.420  1.00  0.00           H  
ATOM   3405 HD13 LEU A 683     130.891 150.587 162.775  1.00  0.00           H  
ATOM   3406 HD21 LEU A 683     128.058 149.683 162.417  1.00  0.00           H  
ATOM   3407 HD22 LEU A 683     129.012 150.654 161.271  1.00  0.00           H  
ATOM   3408 HD23 LEU A 683     128.217 149.159 160.723  1.00  0.00           H  
ATOM   3409  N   THR A 684     131.253 147.301 157.296  1.00113.25           N  
ATOM   3410  CA  THR A 684     132.273 146.873 156.314  1.00113.25           C  
ATOM   3411  C   THR A 684     133.151 147.992 155.758  1.00113.25           C  
ATOM   3412  O   THR A 684     134.359 147.795 155.638  1.00113.25           O  
ATOM   3413  CB  THR A 684     131.634 146.132 155.133  1.00113.25           C  
ATOM   3414  OG1 THR A 684     130.719 146.971 154.472  1.00113.25           O  
ATOM   3415  CG2 THR A 684     130.884 144.875 155.561  1.00113.25           C  
ATOM   3416  H   THR A 684     130.321 146.955 157.120  1.00  0.00           H  
ATOM   3417  HA  THR A 684     132.932 146.167 156.820  1.00  0.00           H  
ATOM   3418  HB  THR A 684     132.419 145.849 154.432  1.00  0.00           H  
ATOM   3419  HG1 THR A 684     130.325 146.498 153.735  1.00  0.00           H  
ATOM   3420 HG21 THR A 684     130.453 144.392 154.684  1.00  0.00           H  
ATOM   3421 HG22 THR A 684     131.575 144.188 156.051  1.00  0.00           H  
ATOM   3422 HG23 THR A 684     130.088 145.145 156.255  1.00  0.00           H  
ATOM   3423  N   ALA A 685     132.601 149.168 155.461  1.00109.78           N  
ATOM   3424  CA  ALA A 685     133.393 150.285 154.964  1.00109.78           C  
ATOM   3425  C   ALA A 685     134.383 150.795 156.010  1.00109.78           C  
ATOM   3426  O   ALA A 685     135.566 150.908 155.712  1.00109.78           O  
ATOM   3427  CB  ALA A 685     132.473 151.407 154.493  1.00109.78           C  
ATOM   3428  H   ALA A 685     131.607 149.305 155.578  1.00  0.00           H  
ATOM   3429  HA  ALA A 685     133.964 149.935 154.104  1.00  0.00           H  
ATOM   3430  HB1 ALA A 685     133.073 152.238 154.123  1.00  0.00           H  
ATOM   3431  HB2 ALA A 685     131.830 151.039 153.693  1.00  0.00           H  
ATOM   3432  HB3 ALA A 685     131.857 151.746 155.326  1.00  0.00           H  
ATOM   3433  N   LEU A 686     133.953 151.073 157.241  1.00107.28           N  
ATOM   3434  CA  LEU A 686     134.870 151.599 158.252  1.00107.28           C  
ATOM   3435  C   LEU A 686     135.848 150.525 158.741  1.00107.28           C  
ATOM   3436  O   LEU A 686     137.007 150.848 158.976  1.00107.28           O  
ATOM   3437  CB  LEU A 686     134.108 152.277 159.396  1.00107.28           C  
ATOM   3438  CG  LEU A 686     133.762 153.746 159.102  1.00107.28           C  
ATOM   3439  CD1 LEU A 686     132.744 153.924 157.982  1.00107.28           C  
ATOM   3440  CD2 LEU A 686     133.192 154.392 160.357  1.00107.28           C  
ATOM   3441  H   LEU A 686     132.985 150.921 157.484  1.00  0.00           H  
ATOM   3442  HA  LEU A 686     135.466 152.372 157.767  1.00  0.00           H  
ATOM   3443  HB3 LEU A 686     134.700 152.220 160.309  1.00  0.00           H  
ATOM   3444  HB2 LEU A 686     133.192 151.723 159.599  1.00  0.00           H  
ATOM   3445  HG  LEU A 686     134.677 154.270 158.826  1.00  0.00           H  
ATOM   3446 HD11 LEU A 686     132.550 154.986 157.832  1.00  0.00           H  
ATOM   3447 HD12 LEU A 686     133.137 153.493 157.061  1.00  0.00           H  
ATOM   3448 HD13 LEU A 686     131.816 153.420 158.251  1.00  0.00           H  
ATOM   3449 HD21 LEU A 686     132.946 155.434 160.150  1.00  0.00           H  
ATOM   3450 HD22 LEU A 686     132.291 153.860 160.663  1.00  0.00           H  
ATOM   3451 HD23 LEU A 686     133.930 154.345 161.158  1.00  0.00           H  
ATOM   3452  N   ASN A 687     135.456 149.251 158.796  1.00106.09           N  
ATOM   3453  CA  ASN A 687     136.414 148.168 159.018  1.00106.09           C  
ATOM   3454  C   ASN A 687     137.501 148.158 157.935  1.00106.09           C  
ATOM   3455  O   ASN A 687     138.687 148.093 158.250  1.00106.09           O  
ATOM   3456  CB  ASN A 687     135.679 146.821 159.073  1.00106.09           C  
ATOM   3457  CG  ASN A 687     134.809 146.651 160.305  1.00106.09           C  
ATOM   3458  OD1 ASN A 687     135.030 147.243 161.347  1.00106.09           O  
ATOM   3459  ND2 ASN A 687     133.802 145.816 160.241  1.00106.09           N  
ATOM   3460  H   ASN A 687     134.480 149.018 158.683  1.00  0.00           H  
ATOM   3461  HA  ASN A 687     136.896 148.332 159.982  1.00  0.00           H  
ATOM   3462  HB3 ASN A 687     136.406 146.010 159.029  1.00  0.00           H  
ATOM   3463  HB2 ASN A 687     135.066 146.707 158.179  1.00  0.00           H  
ATOM   3464 HD22 ASN A 687     133.205 145.682 161.045  1.00  0.00           H  
ATOM   3465 HD21 ASN A 687     133.622 145.306 159.388  1.00  0.00           H  
ATOM   3466  N   ALA A 688     137.126 148.294 156.661  1.00109.18           N  
ATOM   3467  CA  ALA A 688     138.092 148.393 155.574  1.00109.18           C  
ATOM   3468  C   ALA A 688     138.963 149.653 155.686  1.00109.18           C  
ATOM   3469  O   ALA A 688     140.165 149.583 155.441  1.00109.18           O  
ATOM   3470  CB  ALA A 688     137.344 148.330 154.239  1.00109.18           C  
ATOM   3471  H   ALA A 688     136.145 148.331 156.425  1.00  0.00           H  
ATOM   3472  HA  ALA A 688     138.750 147.525 155.631  1.00  0.00           H  
ATOM   3473  HB1 ALA A 688     138.058 148.403 153.418  1.00  0.00           H  
ATOM   3474  HB2 ALA A 688     136.805 147.385 154.168  1.00  0.00           H  
ATOM   3475  HB3 ALA A 688     136.636 149.157 154.179  1.00  0.00           H  
ATOM   3476  N   MET A 689     138.411 150.802 156.082  1.00107.76           N  
ATOM   3477  CA  MET A 689     139.198 152.022 156.263  1.00107.76           C  
ATOM   3478  C   MET A 689     140.224 151.876 157.388  1.00107.76           C  
ATOM   3479  O   MET A 689     141.349 152.343 157.247  1.00107.76           O  
ATOM   3480  CB  MET A 689     138.303 153.222 156.565  1.00107.76           C  
ATOM   3481  CG  MET A 689     137.381 153.675 155.442  1.00107.76           C  
ATOM   3482  SD  MET A 689     136.304 155.036 155.950  1.00107.76           S  
ATOM   3483  CE  MET A 689     135.197 155.110 154.525  1.00107.76           C  
ATOM   3484  H   MET A 689     137.419 150.848 156.267  1.00  0.00           H  
ATOM   3485  HA  MET A 689     139.735 152.222 155.336  1.00  0.00           H  
ATOM   3486  HB3 MET A 689     138.922 154.061 156.882  1.00  0.00           H  
ATOM   3487  HB2 MET A 689     137.709 153.012 157.455  1.00  0.00           H  
ATOM   3488  HG3 MET A 689     136.771 152.834 155.112  1.00  0.00           H  
ATOM   3489  HG2 MET A 689     137.979 153.986 154.585  1.00  0.00           H  
ATOM   3490  HE1 MET A 689     134.464 155.903 154.674  1.00  0.00           H  
ATOM   3491  HE2 MET A 689     135.776 155.316 153.625  1.00  0.00           H  
ATOM   3492  HE3 MET A 689     134.682 154.156 154.414  1.00  0.00           H  
ATOM   3493  N   VAL A 690     139.881 151.204 158.485  1.00106.17           N  
ATOM   3494  CA  VAL A 690     140.812 150.926 159.587  1.00106.17           C  
ATOM   3495  C   VAL A 690     141.888 149.934 159.162  1.00106.17           C  
ATOM   3496  O   VAL A 690     143.070 150.187 159.379  1.00106.17           O  
ATOM   3497  CB  VAL A 690     140.041 150.437 160.825  1.00106.17           C  
ATOM   3498  CG1 VAL A 690     140.928 149.767 161.877  1.00106.17           C  
ATOM   3499  CG2 VAL A 690     139.378 151.639 161.491  1.00106.17           C  
ATOM   3500  H   VAL A 690     138.939 150.856 158.590  1.00  0.00           H  
ATOM   3501  HA  VAL A 690     141.306 151.861 159.850  1.00  0.00           H  
ATOM   3502  HB  VAL A 690     139.270 149.734 160.510  1.00  0.00           H  
ATOM   3503 HG11 VAL A 690     140.315 149.448 162.720  1.00  0.00           H  
ATOM   3504 HG12 VAL A 690     141.421 148.899 161.438  1.00  0.00           H  
ATOM   3505 HG13 VAL A 690     141.681 150.475 162.223  1.00  0.00           H  
ATOM   3506 HG21 VAL A 690     138.827 151.309 162.371  1.00  0.00           H  
ATOM   3507 HG22 VAL A 690     140.142 152.357 161.789  1.00  0.00           H  
ATOM   3508 HG23 VAL A 690     138.691 152.111 160.789  1.00  0.00           H  
ATOM   3509  N   GLN A 691     141.519 148.835 158.507  1.00111.09           N  
ATOM   3510  CA  GLN A 691     142.471 147.810 158.065  1.00111.09           C  
ATOM   3511  C   GLN A 691     143.461 148.331 157.013  1.00111.09           C  
ATOM   3512  O   GLN A 691     144.567 147.803 156.894  1.00111.09           O  
ATOM   3513  CB  GLN A 691     141.693 146.596 157.543  1.00111.09           C  
ATOM   3514  CG  GLN A 691     141.013 145.838 158.697  1.00111.09           C  
ATOM   3515  CD  GLN A 691     140.014 144.780 158.235  1.00111.09           C  
ATOM   3516  OE1 GLN A 691     139.929 144.402 157.074  1.00111.09           O  
ATOM   3517  NE2 GLN A 691     139.230 144.228 159.137  1.00111.09           N  
ATOM   3518  H   GLN A 691     140.544 148.678 158.293  1.00  0.00           H  
ATOM   3519  HA  GLN A 691     143.045 147.490 158.935  1.00  0.00           H  
ATOM   3520  HB3 GLN A 691     142.375 145.925 157.020  1.00  0.00           H  
ATOM   3521  HB2 GLN A 691     140.937 146.928 156.832  1.00  0.00           H  
ATOM   3522  HG3 GLN A 691     140.509 146.550 159.350  1.00  0.00           H  
ATOM   3523  HG2 GLN A 691     141.775 145.369 159.320  1.00  0.00           H  
ATOM   3524 HE22 GLN A 691     138.559 143.525 158.861  1.00  0.00           H  
ATOM   3525 HE21 GLN A 691     139.299 144.507 160.105  1.00  0.00           H  
ATOM   3526  N   ASN A 692     143.100 149.394 156.290  1.00112.74           N  
ATOM   3527  CA  ASN A 692     143.946 150.091 155.319  1.00112.74           C  
ATOM   3528  C   ASN A 692     144.499 151.439 155.833  1.00112.74           C  
ATOM   3529  O   ASN A 692     145.034 152.219 155.049  1.00112.74           O  
ATOM   3530  CB  ASN A 692     143.186 150.196 153.988  1.00112.74           C  
ATOM   3531  CG  ASN A 692     142.927 148.832 153.376  1.00112.74           C  
ATOM   3532  OD1 ASN A 692     143.807 148.218 152.796  1.00112.74           O  
ATOM   3533  ND2 ASN A 692     141.736 148.304 153.489  1.00112.74           N  
ATOM   3534  H   ASN A 692     142.173 149.782 156.391  1.00  0.00           H  
ATOM   3535  HA  ASN A 692     144.808 149.449 155.137  1.00  0.00           H  
ATOM   3536  HB3 ASN A 692     143.761 150.804 153.289  1.00  0.00           H  
ATOM   3537  HB2 ASN A 692     142.237 150.706 154.152  1.00  0.00           H  
ATOM   3538 HD22 ASN A 692     141.546 147.397 153.088  1.00  0.00           H  
ATOM   3539 HD21 ASN A 692     141.007 148.803 153.977  1.00  0.00           H  
ATOM   3540  N   ASN A 693     144.407 151.713 157.139  1.00112.01           N  
ATOM   3541  CA  ASN A 693     144.994 152.877 157.816  1.00112.01           C  
ATOM   3542  C   ASN A 693     144.535 154.254 157.284  1.00112.01           C  
ATOM   3543  O   ASN A 693     145.302 155.219 157.297  1.00112.01           O  
ATOM   3544  CB  ASN A 693     146.526 152.732 157.886  1.00112.01           C  
ATOM   3545  CG  ASN A 693     146.979 151.376 158.391  1.00112.01           C  
ATOM   3546  OD1 ASN A 693     147.707 150.621 157.601  1.00112.01           O  
ATOM   3547  ND2 ASN A 693     146.697 150.977 159.509  1.00112.01           N  
ATOM   3548  H   ASN A 693     143.898 151.091 157.751  1.00  0.00           H  
ATOM   3549  HA  ASN A 693     144.645 152.827 158.847  1.00  0.00           H  
ATOM   3550  HB3 ASN A 693     146.934 153.512 158.528  1.00  0.00           H  
ATOM   3551  HB2 ASN A 693     146.952 152.911 156.899  1.00  0.00           H  
ATOM   3552 HD22 ASN A 693     147.014 150.068 159.816  1.00  0.00           H  
ATOM   3553 HD21 ASN A 693     146.147 151.555 160.128  1.00  0.00           H  
ATOM   3554  N   ARG A 694     143.301 154.369 156.781  1.00113.13           N  
ATOM   3555  CA  ARG A 694     142.790 155.562 156.081  1.00113.13           C  
ATOM   3556  C   ARG A 694     142.326 156.663 157.036  1.00113.13           C  
ATOM   3557  O   ARG A 694     141.159 157.042 157.061  1.00113.13           O  
ATOM   3558  CB  ARG A 694     141.688 155.170 155.085  1.00113.13           C  
ATOM   3559  CG  ARG A 694     142.079 154.123 154.036  1.00113.13           C  
ATOM   3560  CD  ARG A 694     143.307 154.515 153.212  1.00113.13           C  
ATOM   3561  NE  ARG A 694     143.451 153.621 152.054  1.00113.13           N  
ATOM   3562  CZ  ARG A 694     144.533 153.414 151.336  1.00113.13           C  
ATOM   3563  NH1 ARG A 694     144.473 152.597 150.336  1.00113.13           N  
ATOM   3564  NH2 ARG A 694     145.666 154.004 151.559  1.00113.13           N1+
ATOM   3565  H   ARG A 694     142.647 153.605 156.869  1.00  0.00           H  
ATOM   3566  HA  ARG A 694     143.617 155.970 155.499  1.00  0.00           H  
ATOM   3567  HB3 ARG A 694     141.323 156.065 154.581  1.00  0.00           H  
ATOM   3568  HB2 ARG A 694     140.814 154.820 155.635  1.00  0.00           H  
ATOM   3569  HG3 ARG A 694     141.236 153.948 153.368  1.00  0.00           H  
ATOM   3570  HG2 ARG A 694     142.264 153.169 154.529  1.00  0.00           H  
ATOM   3571  HD3 ARG A 694     144.199 154.448 153.835  1.00  0.00           H  
ATOM   3572  HD2 ARG A 694     143.199 155.543 152.866  1.00  0.00           H  
ATOM   3573  HE  ARG A 694     142.594 153.136 151.827  1.00  0.00           H  
ATOM   3574 HH12 ARG A 694     145.294 152.426 149.774  1.00  0.00           H  
ATOM   3575 HH11 ARG A 694     143.605 152.130 150.117  1.00  0.00           H  
ATOM   3576 HH22 ARG A 694     146.464 153.804 150.972  1.00  0.00           H  
ATOM   3577 HH21 ARG A 694     145.751 154.664 152.319  1.00  0.00           H  
ATOM   3578  N   ILE A 695     143.240 157.207 157.826  1.00111.29           N  
ATOM   3579  CA  ILE A 695     142.931 158.193 158.872  1.00111.29           C  
ATOM   3580  C   ILE A 695     142.181 159.434 158.353  1.00111.29           C  
ATOM   3581  O   ILE A 695     141.320 159.974 159.046  1.00111.29           O  
ATOM   3582  CB  ILE A 695     144.234 158.543 159.615  1.00111.29           C  
ATOM   3583  CG1 ILE A 695     143.911 159.205 160.965  1.00111.29           C  
ATOM   3584  CG2 ILE A 695     145.181 159.412 158.766  1.00111.29           C  
ATOM   3585  CD1 ILE A 695     145.148 159.374 161.854  1.00111.29           C  
ATOM   3586  H   ILE A 695     144.211 156.949 157.727  1.00  0.00           H  
ATOM   3587  HA  ILE A 695     142.276 157.701 159.591  1.00  0.00           H  
ATOM   3588  HB  ILE A 695     144.751 157.607 159.826  1.00  0.00           H  
ATOM   3589 HG13 ILE A 695     143.165 158.609 161.491  1.00  0.00           H  
ATOM   3590 HG12 ILE A 695     143.454 160.179 160.791  1.00  0.00           H  
ATOM   3591 HG21 ILE A 695     146.084 159.630 159.336  1.00  0.00           H  
ATOM   3592 HG22 ILE A 695     145.448 158.876 157.855  1.00  0.00           H  
ATOM   3593 HG23 ILE A 695     144.682 160.345 158.505  1.00  0.00           H  
ATOM   3594 HD11 ILE A 695     144.859 159.846 162.793  1.00  0.00           H  
ATOM   3595 HD12 ILE A 695     145.585 158.397 162.059  1.00  0.00           H  
ATOM   3596 HD13 ILE A 695     145.880 159.999 161.343  1.00  0.00           H  
ATOM   3597  N   GLU A 696     142.440 159.857 157.115  1.00115.01           N  
ATOM   3598  CA  GLU A 696     141.783 161.011 156.483  1.00115.01           C  
ATOM   3599  C   GLU A 696     140.340 160.730 156.034  1.00115.01           C  
ATOM   3600  O   GLU A 696     139.567 161.668 155.841  1.00115.01           O  
ATOM   3601  CB  GLU A 696     142.609 161.473 155.271  1.00115.01           C  
ATOM   3602  CG  GLU A 696     144.048 161.916 155.593  1.00115.01           C  
ATOM   3603  CD  GLU A 696     144.159 163.160 156.494  1.00115.01           C  
ATOM   3604  OE1 GLU A 696     143.170 163.908 156.670  1.00115.01           O  
ATOM   3605  OE2 GLU A 696     145.268 163.436 157.013  1.00115.01           O1-
ATOM   3606  H   GLU A 696     143.125 159.376 156.550  1.00  0.00           H  
ATOM   3607  HA  GLU A 696     141.760 161.826 157.207  1.00  0.00           H  
ATOM   3608  HB3 GLU A 696     142.086 162.286 154.767  1.00  0.00           H  
ATOM   3609  HB2 GLU A 696     142.635 160.676 154.528  1.00  0.00           H  
ATOM   3610  HG3 GLU A 696     144.587 162.095 154.663  1.00  0.00           H  
ATOM   3611  HG2 GLU A 696     144.586 161.088 156.054  1.00  0.00           H  
ATOM   3612  N   LEU A 697     139.958 159.455 155.885  1.00111.95           N  
ATOM   3613  CA  LEU A 697     138.586 159.019 155.601  1.00111.95           C  
ATOM   3614  C   LEU A 697     137.831 158.740 156.903  1.00111.95           C  
ATOM   3615  O   LEU A 697     136.677 159.139 157.029  1.00111.95           O  
ATOM   3616  CB  LEU A 697     138.588 157.767 154.709  1.00111.95           C  
ATOM   3617  CG  LEU A 697     138.761 158.014 153.201  1.00111.95           C  
ATOM   3618  CD1 LEU A 697     140.010 158.811 152.839  1.00111.95           C  
ATOM   3619  CD2 LEU A 697     138.854 156.666 152.491  1.00111.95           C  
ATOM   3620  H   LEU A 697     140.637 158.712 155.967  1.00  0.00           H  
ATOM   3621  HA  LEU A 697     138.073 159.820 155.070  1.00  0.00           H  
ATOM   3622  HB3 LEU A 697     137.670 157.204 154.878  1.00  0.00           H  
ATOM   3623  HB2 LEU A 697     139.363 157.082 155.052  1.00  0.00           H  
ATOM   3624  HG  LEU A 697     137.885 158.546 152.830  1.00  0.00           H  
ATOM   3625 HD11 LEU A 697     140.058 158.941 151.758  1.00  0.00           H  
ATOM   3626 HD12 LEU A 697     139.971 159.788 153.321  1.00  0.00           H  
ATOM   3627 HD13 LEU A 697     140.896 158.274 153.179  1.00  0.00           H  
ATOM   3628 HD21 LEU A 697     138.977 156.827 151.420  1.00  0.00           H  
ATOM   3629 HD22 LEU A 697     139.710 156.111 152.875  1.00  0.00           H  
ATOM   3630 HD23 LEU A 697     137.942 156.097 152.670  1.00  0.00           H  
ATOM   3631  N   LEU A 698     138.484 158.144 157.906  1.00109.90           N  
ATOM   3632  CA  LEU A 698     137.959 158.027 159.274  1.00109.90           C  
ATOM   3633  C   LEU A 698     137.531 159.397 159.821  1.00109.90           C  
ATOM   3634  O   LEU A 698     136.450 159.530 160.387  1.00109.90           O  
ATOM   3635  CB  LEU A 698     139.064 157.453 160.179  1.00109.90           C  
ATOM   3636  CG  LEU A 698     139.065 155.938 160.401  1.00109.90           C  
ATOM   3637  CD1 LEU A 698     138.960 155.133 159.128  1.00109.90           C  
ATOM   3638  CD2 LEU A 698     140.378 155.549 161.077  1.00109.90           C  
ATOM   3639  H   LEU A 698     139.396 157.740 157.746  1.00  0.00           H  
ATOM   3640  HA  LEU A 698     137.103 157.353 159.277  1.00  0.00           H  
ATOM   3641  HB3 LEU A 698     139.034 157.957 161.145  1.00  0.00           H  
ATOM   3642  HB2 LEU A 698     140.037 157.760 159.795  1.00  0.00           H  
ATOM   3643  HG  LEU A 698     138.236 155.675 161.057  1.00  0.00           H  
ATOM   3644 HD11 LEU A 698     138.967 154.070 159.368  1.00  0.00           H  
ATOM   3645 HD12 LEU A 698     138.031 155.383 158.615  1.00  0.00           H  
ATOM   3646 HD13 LEU A 698     139.806 155.364 158.480  1.00  0.00           H  
ATOM   3647 HD21 LEU A 698     140.397 154.472 161.243  1.00  0.00           H  
ATOM   3648 HD22 LEU A 698     141.214 155.832 160.438  1.00  0.00           H  
ATOM   3649 HD23 LEU A 698     140.462 156.065 162.033  1.00  0.00           H  
ATOM   3650  N   ASN A 699     138.362 160.421 159.628  1.00113.88           N  
ATOM   3651  CA  ASN A 699     138.082 161.787 160.054  1.00113.88           C  
ATOM   3652  C   ASN A 699     137.225 162.601 159.065  1.00113.88           C  
ATOM   3653  O   ASN A 699     137.026 163.797 159.284  1.00113.88           O  
ATOM   3654  CB  ASN A 699     139.410 162.472 160.416  1.00113.88           C  
ATOM   3655  CG  ASN A 699     139.930 161.991 161.757  1.00113.88           C  
ATOM   3656  OD1 ASN A 699     139.467 162.420 162.804  1.00113.88           O  
ATOM   3657  ND2 ASN A 699     140.885 161.094 161.773  1.00113.88           N  
ATOM   3658  H   ASN A 699     139.246 160.273 159.162  1.00  0.00           H  
ATOM   3659  HA  ASN A 699     137.507 161.714 160.977  1.00  0.00           H  
ATOM   3660  HB3 ASN A 699     139.264 163.552 160.450  1.00  0.00           H  
ATOM   3661  HB2 ASN A 699     140.149 162.261 159.643  1.00  0.00           H  
ATOM   3662 HD22 ASN A 699     141.248 160.758 162.654  1.00  0.00           H  
ATOM   3663 HD21 ASN A 699     141.258 160.738 160.905  1.00  0.00           H  
ATOM   3664  N   HIS A 700     136.683 162.009 157.998  1.00114.55           N  
ATOM   3665  CA  HIS A 700     135.751 162.722 157.123  1.00114.55           C  
ATOM   3666  C   HIS A 700     134.408 162.941 157.832  1.00114.55           C  
ATOM   3667  O   HIS A 700     133.911 161.998 158.452  1.00114.55           O  
ATOM   3668  CB  HIS A 700     135.567 161.963 155.807  1.00114.55           C  
ATOM   3669  CG  HIS A 700     134.841 162.789 154.779  1.00114.55           C  
ATOM   3670  ND1 HIS A 700     133.621 162.511 154.241  1.00114.55           N  
ATOM   3671  CD2 HIS A 700     135.313 163.981 154.230  1.00114.55           C  
ATOM   3672  CE1 HIS A 700     133.339 163.533 153.361  1.00114.55           C  
ATOM   3673  NE2 HIS A 700     134.367 164.395 153.373  1.00114.55           N  
ATOM   3674  H   HIS A 700     136.914 161.050 157.781  1.00  0.00           H  
ATOM   3675  HA  HIS A 700     136.178 163.699 156.895  1.00  0.00           H  
ATOM   3676  HB3 HIS A 700     135.010 161.044 155.993  1.00  0.00           H  
ATOM   3677  HB2 HIS A 700     136.542 161.673 155.416  1.00  0.00           H  
ATOM   3678  HD2 HIS A 700     136.211 164.347 154.513  1.00  0.00           H  
ATOM   3679  HE1 HIS A 700     132.471 163.530 152.845  1.00  0.00           H  
ATOM   3680  HE2 HIS A 700     134.506 165.310 152.816  1.00  0.00           H  
ATOM   3681  N   PRO A 701     133.764 164.119 157.747  1.00115.73           N  
ATOM   3682  CA  PRO A 701     132.507 164.390 158.441  1.00115.73           C  
ATOM   3683  C   PRO A 701     131.395 163.354 158.245  1.00115.73           C  
ATOM   3684  O   PRO A 701     130.663 163.081 159.189  1.00115.73           O  
ATOM   3685  CB  PRO A 701     132.081 165.770 157.952  1.00115.73           C  
ATOM   3686  CG  PRO A 701     133.416 166.471 157.744  1.00115.73           C  
ATOM   3687  CD  PRO A 701     134.283 165.353 157.179  1.00115.73           C  
ATOM   3688  HA  PRO A 701     132.719 164.460 159.508  1.00  0.00           H  
ATOM   3689  HB3 PRO A 701     131.529 166.277 158.744  1.00  0.00           H  
ATOM   3690  HB2 PRO A 701     131.575 165.670 156.992  1.00  0.00           H  
ATOM   3691  HG3 PRO A 701     133.814 166.780 158.711  1.00  0.00           H  
ATOM   3692  HG2 PRO A 701     133.299 167.250 156.990  1.00  0.00           H  
ATOM   3693  HD2 PRO A 701     134.177 165.325 156.095  1.00  0.00           H  
ATOM   3694  HD3 PRO A 701     135.314 165.495 157.503  1.00  0.00           H  
ATOM   3695  N   VAL A 702     131.283 162.709 157.079  1.00116.31           N  
ATOM   3696  CA  VAL A 702     130.293 161.630 156.882  1.00116.31           C  
ATOM   3697  C   VAL A 702     130.590 160.422 157.767  1.00116.31           C  
ATOM   3698  O   VAL A 702     129.672 159.822 158.313  1.00116.31           O  
ATOM   3699  CB  VAL A 702     130.207 161.164 155.419  1.00116.31           C  
ATOM   3700  CG1 VAL A 702     129.038 160.198 155.202  1.00116.31           C  
ATOM   3701  CG2 VAL A 702     129.990 162.321 154.449  1.00116.31           C  
ATOM   3702  H   VAL A 702     131.884 162.956 156.306  1.00  0.00           H  
ATOM   3703  HA  VAL A 702     129.315 162.019 157.166  1.00  0.00           H  
ATOM   3704  HB  VAL A 702     131.135 160.656 155.157  1.00  0.00           H  
ATOM   3705 HG11 VAL A 702     129.009 159.890 154.157  1.00  0.00           H  
ATOM   3706 HG12 VAL A 702     129.169 159.320 155.835  1.00  0.00           H  
ATOM   3707 HG13 VAL A 702     128.103 160.695 155.460  1.00  0.00           H  
ATOM   3708 HG21 VAL A 702     129.937 161.937 153.430  1.00  0.00           H  
ATOM   3709 HG22 VAL A 702     129.058 162.831 154.694  1.00  0.00           H  
ATOM   3710 HG23 VAL A 702     130.820 163.023 154.529  1.00  0.00           H  
ATOM   3711  N   CYS A 703     131.861 160.071 157.956  1.00116.01           N  
ATOM   3712  CA  CYS A 703     132.266 158.958 158.808  1.00116.01           C  
ATOM   3713  C   CYS A 703     132.134 159.298 160.292  1.00116.01           C  
ATOM   3714  O   CYS A 703     131.648 158.469 161.059  1.00116.01           O  
ATOM   3715  CB  CYS A 703     133.702 158.566 158.471  1.00116.01           C  
ATOM   3716  SG  CYS A 703     133.776 158.029 156.749  1.00116.01           S  
ATOM   3717  H   CYS A 703     132.600 160.585 157.498  1.00  0.00           H  
ATOM   3718  HA  CYS A 703     131.619 158.108 158.592  1.00  0.00           H  
ATOM   3719  HB3 CYS A 703     134.017 157.749 159.120  1.00  0.00           H  
ATOM   3720  HB2 CYS A 703     134.356 159.427 158.611  1.00  0.00           H  
ATOM   3721  HG  CYS A 703     135.030 157.683 156.443  1.00  0.00           H  
ATOM   3722  N   LYS A 704     132.492 160.523 160.704  1.00115.47           N  
ATOM   3723  CA  LYS A 704     132.294 160.968 162.093  1.00115.47           C  
ATOM   3724  C   LYS A 704     130.821 160.910 162.478  1.00115.47           C  
ATOM   3725  O   LYS A 704     130.474 160.342 163.511  1.00115.47           O  
ATOM   3726  CB  LYS A 704     132.865 162.375 162.325  1.00115.47           C  
ATOM   3727  CG  LYS A 704     134.400 162.386 162.300  1.00115.47           C  
ATOM   3728  CD  LYS A 704     134.967 163.678 162.912  1.00115.47           C  
ATOM   3729  CE  LYS A 704     136.499 163.600 162.990  1.00115.47           C  
ATOM   3730  NZ  LYS A 704     137.083 164.677 163.828  1.00115.47           N1+
ATOM   3731  H   LYS A 704     132.912 161.172 160.054  1.00  0.00           H  
ATOM   3732  HA  LYS A 704     132.834 160.279 162.742  1.00  0.00           H  
ATOM   3733  HB3 LYS A 704     132.515 162.754 163.285  1.00  0.00           H  
ATOM   3734  HB2 LYS A 704     132.485 163.051 161.559  1.00  0.00           H  
ATOM   3735  HG3 LYS A 704     134.747 162.289 161.271  1.00  0.00           H  
ATOM   3736  HG2 LYS A 704     134.778 161.526 162.853  1.00  0.00           H  
ATOM   3737  HD3 LYS A 704     134.559 163.815 163.913  1.00  0.00           H  
ATOM   3738  HD2 LYS A 704     134.678 164.529 162.296  1.00  0.00           H  
ATOM   3739  HE3 LYS A 704     136.916 163.657 161.985  1.00  0.00           H  
ATOM   3740  HE2 LYS A 704     136.792 162.630 163.391  1.00  0.00           H  
ATOM   3741  HZ1 LYS A 704     136.721 164.607 164.768  1.00  0.00           H  
ATOM   3742  HZ2 LYS A 704     138.088 164.582 163.847  1.00  0.00           H  
ATOM   3743  HZ3 LYS A 704     136.838 165.577 163.440  1.00  0.00           H  
ATOM   3744  N   GLU A 705     129.943 161.430 161.625  1.00119.57           N  
ATOM   3745  CA  GLU A 705     128.500 161.379 161.843  1.00119.57           C  
ATOM   3746  C   GLU A 705     127.937 159.963 161.735  1.00119.57           C  
ATOM   3747  O   GLU A 705     127.037 159.634 162.498  1.00119.57           O  
ATOM   3748  CB  GLU A 705     127.789 162.320 160.868  1.00119.57           C  
ATOM   3749  CG  GLU A 705     128.083 163.796 161.177  1.00119.57           C  
ATOM   3750  CD  GLU A 705     127.505 164.290 162.513  1.00119.57           C  
ATOM   3751  OE1 GLU A 705     126.384 163.884 162.891  1.00119.57           O  
ATOM   3752  OE2 GLU A 705     128.173 165.107 163.187  1.00119.57           O1-
ATOM   3753  H   GLU A 705     130.266 161.885 160.783  1.00  0.00           H  
ATOM   3754  HA  GLU A 705     128.304 161.738 162.853  1.00  0.00           H  
ATOM   3755  HB3 GLU A 705     126.714 162.147 160.916  1.00  0.00           H  
ATOM   3756  HB2 GLU A 705     128.105 162.093 159.850  1.00  0.00           H  
ATOM   3757  HG3 GLU A 705     127.702 164.417 160.367  1.00  0.00           H  
ATOM   3758  HG2 GLU A 705     129.161 163.959 161.167  1.00  0.00           H  
ATOM   3759  N   TYR A 706     128.466 159.096 160.867  1.00112.73           N  
ATOM   3760  CA  TYR A 706     128.040 157.697 160.809  1.00112.73           C  
ATOM   3761  C   TYR A 706     128.349 156.953 162.110  1.00112.73           C  
ATOM   3762  O   TYR A 706     127.473 156.276 162.642  1.00112.73           O  
ATOM   3763  CB  TYR A 706     128.685 156.989 159.615  1.00112.73           C  
ATOM   3764  CG  TYR A 706     128.300 155.528 159.477  1.00112.73           C  
ATOM   3765  CD1 TYR A 706     126.960 155.174 159.250  1.00112.73           C  
ATOM   3766  CD2 TYR A 706     129.281 154.526 159.563  1.00112.73           C  
ATOM   3767  CE1 TYR A 706     126.598 153.822 159.102  1.00112.73           C  
ATOM   3768  CE2 TYR A 706     128.927 153.173 159.407  1.00112.73           C  
ATOM   3769  CZ  TYR A 706     127.583 152.819 159.172  1.00112.73           C  
ATOM   3770  OH  TYR A 706     127.227 151.516 159.029  1.00112.73           O  
ATOM   3771  H   TYR A 706     129.183 159.399 160.224  1.00  0.00           H  
ATOM   3772  HA  TYR A 706     126.960 157.682 160.663  1.00  0.00           H  
ATOM   3773  HB3 TYR A 706     129.769 157.071 159.689  1.00  0.00           H  
ATOM   3774  HB2 TYR A 706     128.427 157.519 158.698  1.00  0.00           H  
ATOM   3775  HD1 TYR A 706     126.202 155.941 159.188  1.00  0.00           H  
ATOM   3776  HD2 TYR A 706     130.311 154.793 159.749  1.00  0.00           H  
ATOM   3777  HE1 TYR A 706     125.565 153.555 158.935  1.00  0.00           H  
ATOM   3778  HE2 TYR A 706     129.685 152.406 159.467  1.00  0.00           H  
ATOM   3779  HH  TYR A 706     128.016 150.970 158.996  1.00  0.00           H  
ATOM   3780  N   LEU A 707     129.556 157.104 162.671  1.00113.87           N  
ATOM   3781  CA  LEU A 707     129.904 156.510 163.967  1.00113.87           C  
ATOM   3782  C   LEU A 707     129.056 157.081 165.098  1.00113.87           C  
ATOM   3783  O   LEU A 707     128.473 156.315 165.857  1.00113.87           O  
ATOM   3784  CB  LEU A 707     131.386 156.735 164.292  1.00113.87           C  
ATOM   3785  CG  LEU A 707     132.330 155.769 163.577  1.00113.87           C  
ATOM   3786  CD1 LEU A 707     133.762 156.262 163.753  1.00113.87           C  
ATOM   3787  CD2 LEU A 707     132.244 154.351 164.146  1.00113.87           C  
ATOM   3788  H   LEU A 707     130.268 157.644 162.200  1.00  0.00           H  
ATOM   3789  HA  LEU A 707     129.724 155.436 163.912  1.00  0.00           H  
ATOM   3790  HB3 LEU A 707     131.536 156.656 165.369  1.00  0.00           H  
ATOM   3791  HB2 LEU A 707     131.660 157.760 164.041  1.00  0.00           H  
ATOM   3792  HG  LEU A 707     132.085 155.746 162.515  1.00  0.00           H  
ATOM   3793 HD11 LEU A 707     134.446 155.581 163.247  1.00  0.00           H  
ATOM   3794 HD12 LEU A 707     133.859 157.259 163.323  1.00  0.00           H  
ATOM   3795 HD13 LEU A 707     134.006 156.299 164.815  1.00  0.00           H  
ATOM   3796 HD21 LEU A 707     132.932 153.700 163.607  1.00  0.00           H  
ATOM   3797 HD22 LEU A 707     132.511 154.366 165.203  1.00  0.00           H  
ATOM   3798 HD23 LEU A 707     131.227 153.975 164.035  1.00  0.00           H  
ATOM   3799  N   LEU A 708     128.949 158.405 165.215  1.00116.00           N  
ATOM   3800  CA  LEU A 708     128.135 159.038 166.251  1.00116.00           C  
ATOM   3801  C   LEU A 708     126.669 158.600 166.154  1.00116.00           C  
ATOM   3802  O   LEU A 708     126.038 158.304 167.162  1.00116.00           O  
ATOM   3803  CB  LEU A 708     128.304 160.558 166.131  1.00116.00           C  
ATOM   3804  CG  LEU A 708     127.406 161.380 167.066  1.00116.00           C  
ATOM   3805  CD1 LEU A 708     127.634 161.064 168.543  1.00116.00           C  
ATOM   3806  CD2 LEU A 708     127.699 162.861 166.844  1.00116.00           C  
ATOM   3807  H   LEU A 708     129.441 159.010 164.573  1.00  0.00           H  
ATOM   3808  HA  LEU A 708     128.519 158.728 167.223  1.00  0.00           H  
ATOM   3809  HB3 LEU A 708     128.124 160.861 165.099  1.00  0.00           H  
ATOM   3810  HB2 LEU A 708     129.347 160.820 166.310  1.00  0.00           H  
ATOM   3811  HG  LEU A 708     126.363 161.184 166.818  1.00  0.00           H  
ATOM   3812 HD11 LEU A 708     126.970 161.677 169.153  1.00  0.00           H  
ATOM   3813 HD12 LEU A 708     127.425 160.010 168.726  1.00  0.00           H  
ATOM   3814 HD13 LEU A 708     128.670 161.279 168.806  1.00  0.00           H  
ATOM   3815 HD21 LEU A 708     127.068 163.459 167.502  1.00  0.00           H  
ATOM   3816 HD22 LEU A 708     128.747 163.062 167.065  1.00  0.00           H  
ATOM   3817 HD23 LEU A 708     127.491 163.121 165.806  1.00  0.00           H  
ATOM   3818  N   MET A 709     126.134 158.471 164.943  1.00120.17           N  
ATOM   3819  CA  MET A 709     124.802 157.924 164.715  1.00120.17           C  
ATOM   3820  C   MET A 709     124.702 156.470 165.185  1.00120.17           C  
ATOM   3821  O   MET A 709     123.752 156.131 165.879  1.00120.17           O  
ATOM   3822  CB  MET A 709     124.438 158.097 163.234  1.00120.17           C  
ATOM   3823  CG  MET A 709     123.001 157.707 162.909  1.00120.17           C  
ATOM   3824  SD  MET A 709     122.673 155.936 162.799  1.00120.17           S  
ATOM   3825  CE  MET A 709     121.101 155.915 163.703  1.00120.17           C  
ATOM   3826  H   MET A 709     126.656 158.759 164.127  1.00  0.00           H  
ATOM   3827  HA  MET A 709     124.096 158.512 165.302  1.00  0.00           H  
ATOM   3828  HB3 MET A 709     125.120 157.506 162.623  1.00  0.00           H  
ATOM   3829  HB2 MET A 709     124.607 159.132 162.938  1.00  0.00           H  
ATOM   3830  HG3 MET A 709     122.700 158.187 161.978  1.00  0.00           H  
ATOM   3831  HG2 MET A 709     122.332 158.152 163.646  1.00  0.00           H  
ATOM   3832  HE1 MET A 709     120.722 154.894 163.749  1.00  0.00           H  
ATOM   3833  HE2 MET A 709     121.258 156.290 164.714  1.00  0.00           H  
ATOM   3834  HE3 MET A 709     120.377 156.548 163.189  1.00  0.00           H  
ATOM   3835  N   LYS A 710     125.690 155.616 164.897  1.00112.52           N  
ATOM   3836  CA  LYS A 710     125.727 154.214 165.351  1.00112.52           C  
ATOM   3837  C   LYS A 710     125.825 154.105 166.883  1.00112.52           C  
ATOM   3838  O   LYS A 710     125.185 153.252 167.495  1.00112.52           O  
ATOM   3839  CB  LYS A 710     126.898 153.524 164.627  1.00112.52           C  
ATOM   3840  CG  LYS A 710     126.858 151.990 164.644  1.00112.52           C  
ATOM   3841  CD  LYS A 710     125.829 151.344 163.703  1.00112.52           C  
ATOM   3842  CE  LYS A 710     126.119 151.639 162.232  1.00112.52           C  
ATOM   3843  NZ  LYS A 710     125.522 150.620 161.338  1.00112.52           N1+
ATOM   3844  H   LYS A 710     126.473 155.920 164.336  1.00  0.00           H  
ATOM   3845  HA  LYS A 710     124.802 153.731 165.036  1.00  0.00           H  
ATOM   3846  HB3 LYS A 710     127.839 153.865 165.058  1.00  0.00           H  
ATOM   3847  HB2 LYS A 710     126.939 153.872 163.595  1.00  0.00           H  
ATOM   3848  HG3 LYS A 710     126.680 151.646 165.663  1.00  0.00           H  
ATOM   3849  HG2 LYS A 710     127.850 151.601 164.414  1.00  0.00           H  
ATOM   3850  HD3 LYS A 710     124.831 151.704 163.955  1.00  0.00           H  
ATOM   3851  HD2 LYS A 710     125.820 150.266 163.861  1.00  0.00           H  
ATOM   3852  HE3 LYS A 710     127.197 151.673 162.075  1.00  0.00           H  
ATOM   3853  HE2 LYS A 710     125.725 152.622 161.975  1.00  0.00           H  
ATOM   3854  HZ1 LYS A 710     125.938 150.692 160.420  1.00  0.00           H  
ATOM   3855  HZ2 LYS A 710     125.694 149.699 161.714  1.00  0.00           H  
ATOM   3856  HZ3 LYS A 710     124.526 150.774 161.269  1.00  0.00           H  
ATOM   3857  N   TRP A 711     126.556 155.015 167.523  1.00116.96           N  
ATOM   3858  CA  TRP A 711     126.644 155.132 168.983  1.00116.96           C  
ATOM   3859  C   TRP A 711     125.312 155.574 169.602  1.00116.96           C  
ATOM   3860  O   TRP A 711     124.837 154.917 170.524  1.00116.96           O  
ATOM   3861  CB  TRP A 711     127.818 156.057 169.336  1.00116.96           C  
ATOM   3862  CG  TRP A 711     128.181 156.221 170.783  1.00116.96           C  
ATOM   3863  CD1 TRP A 711     129.114 155.512 171.461  1.00116.96           C  
ATOM   3864  CD2 TRP A 711     127.715 157.233 171.724  1.00116.96           C  
ATOM   3865  NE1 TRP A 711     129.231 155.986 172.749  1.00116.96           N  
ATOM   3866  CE2 TRP A 711     128.434 157.088 172.946  1.00116.96           C  
ATOM   3867  CE3 TRP A 711     126.801 158.301 171.649  1.00116.96           C  
ATOM   3868  CZ2 TRP A 711     128.269 157.966 174.025  1.00116.96           C  
ATOM   3869  CZ3 TRP A 711     126.614 159.183 172.731  1.00116.96           C  
ATOM   3870  CH2 TRP A 711     127.349 159.021 173.916  1.00116.96           C  
ATOM   3871  H   TRP A 711     127.099 155.686 166.999  1.00  0.00           H  
ATOM   3872  HA  TRP A 711     126.876 154.143 169.377  1.00  0.00           H  
ATOM   3873  HB3 TRP A 711     127.642 157.040 168.899  1.00  0.00           H  
ATOM   3874  HB2 TRP A 711     128.701 155.741 168.780  1.00  0.00           H  
ATOM   3875  HD1 TRP A 711     129.640 154.705 170.972  1.00  0.00           H  
ATOM   3876  HE1 TRP A 711     129.847 155.524 173.403  1.00  0.00           H  
ATOM   3877  HE3 TRP A 711     126.226 158.457 170.748  1.00  0.00           H  
ATOM   3878  HZ2 TRP A 711     128.846 157.827 174.927  1.00  0.00           H  
ATOM   3879  HZ3 TRP A 711     125.901 159.991 172.652  1.00  0.00           H  
ATOM   3880  HH2 TRP A 711     127.209 159.703 174.742  1.00  0.00           H  
ATOM   3881  N   LEU A 712     124.650 156.600 169.058  1.00113.46           N  
ATOM   3882  CA  LEU A 712     123.306 157.010 169.481  1.00113.46           C  
ATOM   3883  C   LEU A 712     122.212 155.988 169.130  1.00113.46           C  
ATOM   3884  O   LEU A 712     121.181 155.952 169.800  1.00113.46           O  
ATOM   3885  CB  LEU A 712     122.967 158.376 168.862  1.00113.46           C  
ATOM   3886  CG  LEU A 712     123.790 159.555 169.406  1.00113.46           C  
ATOM   3887  CD1 LEU A 712     123.429 160.832 168.652  1.00113.46           C  
ATOM   3888  CD2 LEU A 712     123.511 159.798 170.888  1.00113.46           C  
ATOM   3889  H   LEU A 712     125.074 157.138 168.316  1.00  0.00           H  
ATOM   3890  HA  LEU A 712     123.318 157.128 170.565  1.00  0.00           H  
ATOM   3891  HB3 LEU A 712     121.906 158.582 169.002  1.00  0.00           H  
ATOM   3892  HB2 LEU A 712     123.087 158.321 167.780  1.00  0.00           H  
ATOM   3893  HG  LEU A 712     124.851 159.345 169.270  1.00  0.00           H  
ATOM   3894 HD11 LEU A 712     124.016 161.663 169.043  1.00  0.00           H  
ATOM   3895 HD12 LEU A 712     123.645 160.702 167.592  1.00  0.00           H  
ATOM   3896 HD13 LEU A 712     122.368 161.044 168.783  1.00  0.00           H  
ATOM   3897 HD21 LEU A 712     124.110 160.639 171.238  1.00  0.00           H  
ATOM   3898 HD22 LEU A 712     122.454 160.023 171.027  1.00  0.00           H  
ATOM   3899 HD23 LEU A 712     123.770 158.906 171.458  1.00  0.00           H  
ATOM   3900  N   ALA A 713     122.408 155.153 168.112  1.00113.82           N  
ATOM   3901  CA  ALA A 713     121.472 154.102 167.744  1.00113.82           C  
ATOM   3902  C   ALA A 713     121.367 153.067 168.863  1.00113.82           C  
ATOM   3903  O   ALA A 713     120.299 152.885 169.443  1.00113.82           O  
ATOM   3904  CB  ALA A 713     121.921 153.469 166.421  1.00113.82           C  
ATOM   3905  H   ALA A 713     123.243 155.231 167.548  1.00  0.00           H  
ATOM   3906  HA  ALA A 713     120.490 154.551 167.596  1.00  0.00           H  
ATOM   3907  HB1 ALA A 713     121.223 152.680 166.140  1.00  0.00           H  
ATOM   3908  HB2 ALA A 713     121.941 154.231 165.642  1.00  0.00           H  
ATOM   3909  HB3 ALA A 713     122.918 153.046 166.540  1.00  0.00           H  
ATOM   3910  N   TYR A 714     122.488 152.435 169.206  1.00114.55           N  
ATOM   3911  CA  TYR A 714     122.531 151.364 170.200  1.00114.55           C  
ATOM   3912  C   TYR A 714     123.823 151.316 171.018  1.00114.55           C  
ATOM   3913  O   TYR A 714     123.797 150.797 172.128  1.00114.55           O  
ATOM   3914  CB  TYR A 714     122.291 150.018 169.504  1.00114.55           C  
ATOM   3915  CG  TYR A 714     123.357 149.625 168.503  1.00114.55           C  
ATOM   3916  CD1 TYR A 714     123.133 149.790 167.124  1.00114.55           C  
ATOM   3917  CD2 TYR A 714     124.580 149.098 168.953  1.00114.55           C  
ATOM   3918  CE1 TYR A 714     124.133 149.437 166.199  1.00114.55           C  
ATOM   3919  CE2 TYR A 714     125.591 148.780 168.034  1.00114.55           C  
ATOM   3920  CZ  TYR A 714     125.368 148.936 166.655  1.00114.55           C  
ATOM   3921  OH  TYR A 714     126.344 148.606 165.773  1.00114.55           O  
ATOM   3922  H   TYR A 714     123.364 152.690 168.773  1.00  0.00           H  
ATOM   3923  HA  TYR A 714     121.707 151.527 170.895  1.00  0.00           H  
ATOM   3924  HB3 TYR A 714     121.320 150.036 169.009  1.00  0.00           H  
ATOM   3925  HB2 TYR A 714     122.196 149.235 170.256  1.00  0.00           H  
ATOM   3926  HD1 TYR A 714     122.192 150.188 166.774  1.00  0.00           H  
ATOM   3927  HD2 TYR A 714     124.743 148.937 170.008  1.00  0.00           H  
ATOM   3928  HE1 TYR A 714     123.953 149.550 165.140  1.00  0.00           H  
ATOM   3929  HE2 TYR A 714     126.544 148.414 168.385  1.00  0.00           H  
ATOM   3930  HH  TYR A 714     127.042 148.131 166.230  1.00  0.00           H  
ATOM   3931  N   GLY A 715     124.949 151.834 170.522  1.00114.80           N  
ATOM   3932  CA  GLY A 715     126.248 151.660 171.183  1.00114.80           C  
ATOM   3933  C   GLY A 715     126.322 152.255 172.592  1.00114.80           C  
ATOM   3934  O   GLY A 715     126.799 151.601 173.517  1.00114.80           O  
ATOM   3935  H   GLY A 715     124.925 152.366 169.664  1.00  0.00           H  
ATOM   3936  HA3 GLY A 715     127.030 152.099 170.564  1.00  0.00           H  
ATOM   3937  HA2 GLY A 715     126.492 150.599 171.226  1.00  0.00           H  
ATOM   3938  N   PHE A 716     125.774 153.452 172.788  1.00112.62           N  
ATOM   3939  CA  PHE A 716     125.653 154.077 174.103  1.00112.62           C  
ATOM   3940  C   PHE A 716     124.808 153.231 175.059  1.00112.62           C  
ATOM   3941  O   PHE A 716     125.271 152.866 176.137  1.00112.62           O  
ATOM   3942  CB  PHE A 716     125.047 155.471 173.929  1.00112.62           C  
ATOM   3943  CG  PHE A 716     124.690 156.165 175.224  1.00112.62           C  
ATOM   3944  CD1 PHE A 716     125.701 156.729 176.020  1.00112.62           C  
ATOM   3945  CD2 PHE A 716     123.348 156.255 175.635  1.00112.62           C  
ATOM   3946  CE1 PHE A 716     125.373 157.412 177.201  1.00112.62           C  
ATOM   3947  CE2 PHE A 716     123.019 156.925 176.826  1.00112.62           C  
ATOM   3948  CZ  PHE A 716     124.031 157.513 177.603  1.00112.62           C  
ATOM   3949  H   PHE A 716     125.415 153.978 172.004  1.00  0.00           H  
ATOM   3950  HA  PHE A 716     126.651 154.185 174.527  1.00  0.00           H  
ATOM   3951  HB3 PHE A 716     124.160 155.403 173.299  1.00  0.00           H  
ATOM   3952  HB2 PHE A 716     125.737 156.096 173.363  1.00  0.00           H  
ATOM   3953  HD1 PHE A 716     126.736 156.638 175.724  1.00  0.00           H  
ATOM   3954  HD2 PHE A 716     122.568 155.809 175.035  1.00  0.00           H  
ATOM   3955  HE1 PHE A 716     126.152 157.860 177.800  1.00  0.00           H  
ATOM   3956  HE2 PHE A 716     121.989 156.988 177.143  1.00  0.00           H  
ATOM   3957  HZ  PHE A 716     123.777 158.043 178.509  1.00  0.00           H  
ATOM   3958  N   ARG A 717     123.586 152.864 174.656  1.00111.57           N  
ATOM   3959  CA  ARG A 717     122.677 152.084 175.500  1.00111.57           C  
ATOM   3960  C   ARG A 717     123.268 150.721 175.840  1.00111.57           C  
ATOM   3961  O   ARG A 717     123.178 150.293 176.983  1.00111.57           O  
ATOM   3962  CB  ARG A 717     121.304 151.980 174.824  1.00111.57           C  
ATOM   3963  CG  ARG A 717     120.230 151.478 175.802  1.00111.57           C  
ATOM   3964  CD  ARG A 717     118.836 151.507 175.164  1.00111.57           C  
ATOM   3965  NE  ARG A 717     117.793 151.114 176.132  1.00111.57           N  
ATOM   3966  CZ  ARG A 717     116.486 151.215 175.973  1.00111.57           C  
ATOM   3967  NH1 ARG A 717     115.686 150.856 176.929  1.00111.57           N  
ATOM   3968  NH2 ARG A 717     115.942 151.669 174.881  1.00111.57           N1+
ATOM   3969  H   ARG A 717     123.258 153.125 173.737  1.00  0.00           H  
ATOM   3970  HA  ARG A 717     122.545 152.629 176.435  1.00  0.00           H  
ATOM   3971  HB3 ARG A 717     121.368 151.299 173.975  1.00  0.00           H  
ATOM   3972  HB2 ARG A 717     121.015 152.957 174.438  1.00  0.00           H  
ATOM   3973  HG3 ARG A 717     120.233 152.102 176.696  1.00  0.00           H  
ATOM   3974  HG2 ARG A 717     120.467 150.460 176.110  1.00  0.00           H  
ATOM   3975  HD3 ARG A 717     118.813 150.829 174.311  1.00  0.00           H  
ATOM   3976  HD2 ARG A 717     118.627 152.511 174.793  1.00  0.00           H  
ATOM   3977  HE  ARG A 717     118.170 150.734 176.989  1.00  0.00           H  
ATOM   3978 HH12 ARG A 717     114.686 150.933 176.807  1.00  0.00           H  
ATOM   3979 HH11 ARG A 717     116.063 150.499 177.795  1.00  0.00           H  
ATOM   3980 HH22 ARG A 717     114.937 151.728 174.804  1.00  0.00           H  
ATOM   3981 HH21 ARG A 717     116.525 151.962 174.110  1.00  0.00           H  
ATOM   3982  N   ALA A 718     123.931 150.067 174.895  1.00110.67           N  
ATOM   3983  CA  ALA A 718     124.596 148.796 175.140  1.00110.67           C  
ATOM   3984  C   ALA A 718     125.787 148.931 176.097  1.00110.67           C  
ATOM   3985  O   ALA A 718     125.977 148.053 176.939  1.00110.67           O  
ATOM   3986  CB  ALA A 718     125.031 148.208 173.799  1.00110.67           C  
ATOM   3987  H   ALA A 718     123.988 150.449 173.962  1.00  0.00           H  
ATOM   3988  HA  ALA A 718     123.873 148.116 175.591  1.00  0.00           H  
ATOM   3989  HB1 ALA A 718     125.532 147.254 173.965  1.00  0.00           H  
ATOM   3990  HB2 ALA A 718     124.155 148.053 173.168  1.00  0.00           H  
ATOM   3991  HB3 ALA A 718     125.717 148.896 173.305  1.00  0.00           H  
ATOM   3992  N   HIS A 719     126.502 150.051 176.050  1.00111.41           N  
ATOM   3993  CA  HIS A 719     127.661 150.222 176.967  1.00111.41           C  
ATOM   3994  C   HIS A 719     127.152 150.508 178.418  1.00111.41           C  
ATOM   3995  O   HIS A 719     127.573 149.895 179.421  1.00111.41           O  
ATOM   3996  CB  HIS A 719     128.651 151.334 176.543  1.00111.41           C  
ATOM   3997  CG  HIS A 719     129.865 151.426 177.415  1.00111.41           C  
ATOM   3998  ND1 HIS A 719     130.314 150.619 178.405  1.00111.41           N  
ATOM   3999  CD2 HIS A 719     130.780 152.451 177.311  1.00111.41           C  
ATOM   4000  CE1 HIS A 719     131.482 151.168 178.877  1.00111.41           C  
ATOM   4001  NE2 HIS A 719     131.741 152.273 178.200  1.00111.41           N  
ATOM   4002  H   HIS A 719     126.257 150.779 175.395  1.00  0.00           H  
ATOM   4003  HA  HIS A 719     128.209 149.280 176.988  1.00  0.00           H  
ATOM   4004  HB3 HIS A 719     128.136 152.294 176.538  1.00  0.00           H  
ATOM   4005  HB2 HIS A 719     128.959 151.169 175.510  1.00  0.00           H  
ATOM   4006  HD1 HIS A 719     129.757 149.734 178.675  1.00  0.00           H  
ATOM   4007  HD2 HIS A 719     130.645 153.181 176.626  1.00  0.00           H  
ATOM   4008  HE1 HIS A 719     131.985 150.716 179.627  1.00  0.00           H  
ATOM   4009  N   MET A 720     126.244 151.475 178.519  1.00109.53           N  
ATOM   4010  CA  MET A 720     125.673 151.839 179.819  1.00109.53           C  
ATOM   4011  C   MET A 720     124.886 150.696 180.467  1.00109.53           C  
ATOM   4012  O   MET A 720     124.871 150.591 181.689  1.00109.53           O  
ATOM   4013  CB  MET A 720     124.779 153.078 179.689  1.00109.53           C  
ATOM   4014  CG  MET A 720     125.549 154.340 179.281  1.00109.53           C  
ATOM   4015  SD  MET A 720     126.939 154.823 180.346  1.00109.53           S  
ATOM   4016  CE  MET A 720     126.076 155.102 181.915  1.00109.53           C  
ATOM   4017  H   MET A 720     125.939 151.970 177.693  1.00  0.00           H  
ATOM   4018  HA  MET A 720     126.498 152.093 180.485  1.00  0.00           H  
ATOM   4019  HB3 MET A 720     124.268 153.256 180.635  1.00  0.00           H  
ATOM   4020  HB2 MET A 720     123.993 152.882 178.960  1.00  0.00           H  
ATOM   4021  HG3 MET A 720     124.853 155.175 179.199  1.00  0.00           H  
ATOM   4022  HG2 MET A 720     125.904 154.229 178.256  1.00  0.00           H  
ATOM   4023  HE1 MET A 720     126.794 155.406 182.676  1.00  0.00           H  
ATOM   4024  HE2 MET A 720     125.330 155.886 181.786  1.00  0.00           H  
ATOM   4025  HE3 MET A 720     125.584 154.181 182.228  1.00  0.00           H  
ATOM   4026  N   MET A 721     124.276 149.799 179.694  1.00110.03           N  
ATOM   4027  CA  MET A 721     123.650 148.590 180.224  1.00110.03           C  
ATOM   4028  C   MET A 721     124.685 147.604 180.781  1.00110.03           C  
ATOM   4029  O   MET A 721     124.498 147.067 181.870  1.00110.03           O  
ATOM   4030  CB  MET A 721     122.790 147.968 179.120  1.00110.03           C  
ATOM   4031  CG  MET A 721     121.945 146.784 179.592  1.00110.03           C  
ATOM   4032  SD  MET A 721     121.033 145.937 178.267  1.00110.03           S  
ATOM   4033  CE  MET A 721     120.001 147.288 177.627  1.00110.03           C  
ATOM   4034  H   MET A 721     124.232 149.940 178.695  1.00  0.00           H  
ATOM   4035  HA  MET A 721     122.990 148.883 181.041  1.00  0.00           H  
ATOM   4036  HB3 MET A 721     123.431 147.650 178.298  1.00  0.00           H  
ATOM   4037  HB2 MET A 721     122.138 148.732 178.696  1.00  0.00           H  
ATOM   4038  HG3 MET A 721     121.243 147.122 180.354  1.00  0.00           H  
ATOM   4039  HG2 MET A 721     122.584 146.066 180.106  1.00  0.00           H  
ATOM   4040  HE1 MET A 721     119.385 146.918 176.807  1.00  0.00           H  
ATOM   4041  HE2 MET A 721     119.358 147.663 178.423  1.00  0.00           H  
ATOM   4042  HE3 MET A 721     120.640 148.094 177.266  1.00  0.00           H  
ATOM   4043  N   ASN A 722     125.811 147.387 180.093  1.00103.39           N  
ATOM   4044  CA  ASN A 722     126.868 146.495 180.583  1.00103.39           C  
ATOM   4045  C   ASN A 722     127.619 147.090 181.783  1.00103.39           C  
ATOM   4046  O   ASN A 722     127.728 146.449 182.829  1.00103.39           O  
ATOM   4047  CB  ASN A 722     127.821 146.149 179.431  1.00103.39           C  
ATOM   4048  CG  ASN A 722     128.817 145.057 179.794  1.00103.39           C  
ATOM   4049  OD1 ASN A 722     128.623 144.248 180.693  1.00103.39           O  
ATOM   4050  ND2 ASN A 722     129.919 144.983 179.090  1.00103.39           N  
ATOM   4051  H   ASN A 722     125.956 147.844 179.204  1.00  0.00           H  
ATOM   4052  HA  ASN A 722     126.395 145.570 180.912  1.00  0.00           H  
ATOM   4053  HB3 ASN A 722     128.361 147.045 179.126  1.00  0.00           H  
ATOM   4054  HB2 ASN A 722     127.241 145.836 178.563  1.00  0.00           H  
ATOM   4055 HD22 ASN A 722     130.605 144.272 179.299  1.00  0.00           H  
ATOM   4056 HD21 ASN A 722     130.082 145.637 178.338  1.00  0.00           H  
ATOM   4057  N   LEU A 723     128.063 148.341 181.673  1.00100.61           N  
ATOM   4058  CA  LEU A 723     128.713 149.108 182.735  1.00100.61           C  
ATOM   4059  C   LEU A 723     127.809 149.271 183.958  1.00100.61           C  
ATOM   4060  O   LEU A 723     128.269 149.121 185.082  1.00100.61           O  
ATOM   4061  CB  LEU A 723     129.147 150.457 182.136  1.00100.61           C  
ATOM   4062  CG  LEU A 723     129.842 151.417 183.116  1.00100.61           C  
ATOM   4063  CD1 LEU A 723     130.890 152.250 182.388  1.00100.61           C  
ATOM   4064  CD2 LEU A 723     128.864 152.413 183.735  1.00100.61           C  
ATOM   4065  H   LEU A 723     127.962 148.838 180.799  1.00  0.00           H  
ATOM   4066  HA  LEU A 723     129.609 148.569 183.044  1.00  0.00           H  
ATOM   4067  HB3 LEU A 723     128.280 150.953 181.699  1.00  0.00           H  
ATOM   4068  HB2 LEU A 723     129.800 150.279 181.282  1.00  0.00           H  
ATOM   4069  HG  LEU A 723     130.322 150.842 183.907  1.00  0.00           H  
ATOM   4070 HD11 LEU A 723     131.373 152.925 183.094  1.00  0.00           H  
ATOM   4071 HD12 LEU A 723     131.637 151.590 181.947  1.00  0.00           H  
ATOM   4072 HD13 LEU A 723     130.410 152.832 181.601  1.00  0.00           H  
ATOM   4073 HD21 LEU A 723     129.399 153.071 184.420  1.00  0.00           H  
ATOM   4074 HD22 LEU A 723     128.403 153.008 182.947  1.00  0.00           H  
ATOM   4075 HD23 LEU A 723     128.091 151.872 184.281  1.00  0.00           H  
ATOM   4076  N   GLY A 724     126.512 149.500 183.769  1.00 99.42           N  
ATOM   4077  CA  GLY A 724     125.533 149.560 184.855  1.00 99.42           C  
ATOM   4078  C   GLY A 724     125.377 148.231 185.592  1.00 99.42           C  
ATOM   4079  O   GLY A 724     125.319 148.217 186.821  1.00 99.42           O  
ATOM   4080  H   GLY A 724     126.155 149.644 182.835  1.00  0.00           H  
ATOM   4081  HA3 GLY A 724     124.567 149.868 184.455  1.00  0.00           H  
ATOM   4082  HA2 GLY A 724     125.825 150.335 185.564  1.00  0.00           H  
ATOM   4083  N   SER A 725     125.399 147.099 184.880  1.00 99.22           N  
ATOM   4084  CA  SER A 725     125.363 145.776 185.516  1.00 99.22           C  
ATOM   4085  C   SER A 725     126.582 145.520 186.403  1.00 99.22           C  
ATOM   4086  O   SER A 725     126.485 144.791 187.391  1.00 99.22           O  
ATOM   4087  CB  SER A 725     125.238 144.663 184.471  1.00 99.22           C  
ATOM   4088  OG  SER A 725     126.488 144.308 183.901  1.00 99.22           O  
ATOM   4089  H   SER A 725     125.442 147.137 183.872  1.00  0.00           H  
ATOM   4090  HA  SER A 725     124.477 145.737 186.150  1.00  0.00           H  
ATOM   4091  HB3 SER A 725     124.557 144.982 183.682  1.00  0.00           H  
ATOM   4092  HB2 SER A 725     124.787 143.784 184.930  1.00  0.00           H  
ATOM   4093  HG  SER A 725     126.873 145.075 183.470  1.00  0.00           H  
ATOM   4094  N   TYR A 726     127.725 146.131 186.075  1.00 96.20           N  
ATOM   4095  CA  TYR A 726     128.935 146.097 186.896  1.00 96.20           C  
ATOM   4096  C   TYR A 726     128.863 147.086 188.061  1.00 96.20           C  
ATOM   4097  O   TYR A 726     129.172 146.747 189.205  1.00 96.20           O  
ATOM   4098  CB  TYR A 726     130.136 146.397 186.005  1.00 96.20           C  
ATOM   4099  CG  TYR A 726     131.452 146.264 186.725  1.00 96.20           C  
ATOM   4100  CD1 TYR A 726     131.982 144.980 186.928  1.00 96.20           C  
ATOM   4101  CD2 TYR A 726     132.146 147.403 187.172  1.00 96.20           C  
ATOM   4102  CE1 TYR A 726     133.228 144.829 187.547  1.00 96.20           C  
ATOM   4103  CE2 TYR A 726     133.393 147.255 187.801  1.00 96.20           C  
ATOM   4104  CZ  TYR A 726     133.935 145.967 187.967  1.00 96.20           C  
ATOM   4105  OH  TYR A 726     135.153 145.799 188.519  1.00 96.20           O  
ATOM   4106  H   TYR A 726     127.788 146.656 185.214  1.00  0.00           H  
ATOM   4107  HA  TYR A 726     129.049 145.092 187.302  1.00  0.00           H  
ATOM   4108  HB3 TYR A 726     130.044 147.405 185.601  1.00  0.00           H  
ATOM   4109  HB2 TYR A 726     130.125 145.728 185.145  1.00  0.00           H  
ATOM   4110  HD1 TYR A 726     131.428 144.110 186.607  1.00  0.00           H  
ATOM   4111  HD2 TYR A 726     131.720 148.385 187.031  1.00  0.00           H  
ATOM   4112  HE1 TYR A 726     133.640 143.842 187.699  1.00  0.00           H  
ATOM   4113  HE2 TYR A 726     133.927 148.125 188.152  1.00  0.00           H  
ATOM   4114  HH  TYR A 726     135.403 146.596 188.991  1.00  0.00           H  
ATOM   4115  N   CYS A 727     128.387 148.300 187.792  1.00100.01           N  
ATOM   4116  CA  CYS A 727     128.224 149.360 188.774  1.00100.01           C  
ATOM   4117  C   CYS A 727     127.303 148.948 189.935  1.00100.01           C  
ATOM   4118  O   CYS A 727     127.512 149.377 191.070  1.00100.01           O  
ATOM   4119  CB  CYS A 727     127.721 150.595 188.027  1.00100.01           C  
ATOM   4120  SG  CYS A 727     127.755 152.038 189.115  1.00100.01           S  
ATOM   4121  H   CYS A 727     128.110 148.536 186.850  1.00  0.00           H  
ATOM   4122  HA  CYS A 727     129.206 149.592 189.187  1.00  0.00           H  
ATOM   4123  HB3 CYS A 727     126.701 150.422 187.685  1.00  0.00           H  
ATOM   4124  HB2 CYS A 727     128.356 150.779 187.160  1.00  0.00           H  
ATOM   4125  HG  CYS A 727     126.970 151.817 190.173  1.00  0.00           H  
ATOM   4126  N   LEU A 728     126.349 148.048 189.664  1.00 99.53           N  
ATOM   4127  CA  LEU A 728     125.458 147.416 190.642  1.00 99.53           C  
ATOM   4128  C   LEU A 728     126.209 146.703 191.776  1.00 99.53           C  
ATOM   4129  O   LEU A 728     125.700 146.639 192.884  1.00 99.53           O  
ATOM   4130  CB  LEU A 728     124.568 146.414 189.883  1.00 99.53           C  
ATOM   4131  CG  LEU A 728     123.411 145.810 190.699  1.00 99.53           C  
ATOM   4132  CD1 LEU A 728     122.314 146.844 190.927  1.00 99.53           C  
ATOM   4133  CD2 LEU A 728     122.809 144.623 189.948  1.00 99.53           C  
ATOM   4134  H   LEU A 728     126.194 147.748 188.712  1.00  0.00           H  
ATOM   4135  HA  LEU A 728     124.820 148.185 191.078  1.00  0.00           H  
ATOM   4136  HB3 LEU A 728     125.188 145.610 189.487  1.00  0.00           H  
ATOM   4137  HB2 LEU A 728     124.167 146.893 188.990  1.00  0.00           H  
ATOM   4138  HG  LEU A 728     123.790 145.470 191.663  1.00  0.00           H  
ATOM   4139 HD11 LEU A 728     121.506 146.396 191.506  1.00  0.00           H  
ATOM   4140 HD12 LEU A 728     122.723 147.694 191.473  1.00  0.00           H  
ATOM   4141 HD13 LEU A 728     121.927 147.182 189.966  1.00  0.00           H  
ATOM   4142 HD21 LEU A 728     121.991 144.200 190.531  1.00  0.00           H  
ATOM   4143 HD22 LEU A 728     122.431 144.958 188.982  1.00  0.00           H  
ATOM   4144 HD23 LEU A 728     123.575 143.863 189.794  1.00  0.00           H  
ATOM   4145  N   GLY A 729     127.410 146.178 191.531  1.00 99.20           N  
ATOM   4146  CA  GLY A 729     128.283 145.615 192.570  1.00 99.20           C  
ATOM   4147  C   GLY A 729     129.355 146.588 193.068  1.00 99.20           C  
ATOM   4148  O   GLY A 729     129.682 146.596 194.253  1.00 99.20           O  
ATOM   4149  H   GLY A 729     127.767 146.152 190.586  1.00  0.00           H  
ATOM   4150  HA3 GLY A 729     128.762 144.713 192.190  1.00  0.00           H  
ATOM   4151  HA2 GLY A 729     127.676 145.284 193.412  1.00  0.00           H  
ATOM   4152  N   LEU A 730     129.868 147.439 192.176  1.00 95.99           N  
ATOM   4153  CA  LEU A 730     130.923 148.404 192.470  1.00 95.99           C  
ATOM   4154  C   LEU A 730     130.514 149.396 193.563  1.00 95.99           C  
ATOM   4155  O   LEU A 730     131.234 149.555 194.544  1.00 95.99           O  
ATOM   4156  CB  LEU A 730     131.269 149.136 191.164  1.00 95.99           C  
ATOM   4157  CG  LEU A 730     132.404 150.163 191.248  1.00 95.99           C  
ATOM   4158  CD1 LEU A 730     133.727 149.476 191.537  1.00 95.99           C  
ATOM   4159  CD2 LEU A 730     132.525 150.886 189.913  1.00 95.99           C  
ATOM   4160  H   LEU A 730     129.526 147.441 191.226  1.00  0.00           H  
ATOM   4161  HA  LEU A 730     131.806 147.861 192.807  1.00  0.00           H  
ATOM   4162  HB3 LEU A 730     130.373 149.621 190.776  1.00  0.00           H  
ATOM   4163  HB2 LEU A 730     131.504 148.403 190.392  1.00  0.00           H  
ATOM   4164  HG  LEU A 730     132.187 150.884 192.036  1.00  0.00           H  
ATOM   4165 HD11 LEU A 730     134.520 150.222 191.593  1.00  0.00           H  
ATOM   4166 HD12 LEU A 730     133.661 148.945 192.486  1.00  0.00           H  
ATOM   4167 HD13 LEU A 730     133.951 148.768 190.740  1.00  0.00           H  
ATOM   4168 HD21 LEU A 730     133.331 151.618 189.967  1.00  0.00           H  
ATOM   4169 HD22 LEU A 730     132.743 150.164 189.126  1.00  0.00           H  
ATOM   4170 HD23 LEU A 730     131.588 151.395 189.688  1.00  0.00           H  
ATOM   4171  N   ILE A 731     129.373 150.070 193.411  1.00 97.34           N  
ATOM   4172  CA  ILE A 731     128.974 151.136 194.336  1.00 97.34           C  
ATOM   4173  C   ILE A 731     128.565 150.569 195.702  1.00 97.34           C  
ATOM   4174  O   ILE A 731     129.164 150.996 196.690  1.00 97.34           O  
ATOM   4175  CB  ILE A 731     127.966 152.111 193.687  1.00 97.34           C  
ATOM   4176  CG1 ILE A 731     128.722 152.952 192.635  1.00 97.34           C  
ATOM   4177  CG2 ILE A 731     127.304 153.012 194.742  1.00 97.34           C  
ATOM   4178  CD1 ILE A 731     127.871 154.014 191.931  1.00 97.34           C  
ATOM   4179  H   ILE A 731     128.756 149.851 192.642  1.00  0.00           H  
ATOM   4180  HA  ILE A 731     129.875 151.721 194.518  1.00  0.00           H  
ATOM   4181  HB  ILE A 731     127.192 151.532 193.184  1.00  0.00           H  
ATOM   4182 HG13 ILE A 731     129.160 152.288 191.890  1.00  0.00           H  
ATOM   4183 HG12 ILE A 731     129.581 153.431 193.105  1.00  0.00           H  
ATOM   4184 HG21 ILE A 731     126.600 153.687 194.254  1.00  0.00           H  
ATOM   4185 HG22 ILE A 731     126.772 152.394 195.466  1.00  0.00           H  
ATOM   4186 HG23 ILE A 731     128.069 153.595 195.255  1.00  0.00           H  
ATOM   4187 HD11 ILE A 731     128.486 154.554 191.211  1.00  0.00           H  
ATOM   4188 HD12 ILE A 731     127.043 153.531 191.412  1.00  0.00           H  
ATOM   4189 HD13 ILE A 731     127.478 154.713 192.669  1.00  0.00           H  
ATOM   4190  N   PRO A 732     127.647 149.592 195.813  1.00 98.44           N  
ATOM   4191  CA  PRO A 732     127.325 148.945 197.077  1.00 98.44           C  
ATOM   4192  C   PRO A 732     128.527 148.437 197.857  1.00 98.44           C  
ATOM   4193  O   PRO A 732     128.582 148.675 199.058  1.00 98.44           O  
ATOM   4194  CB  PRO A 732     126.379 147.806 196.720  1.00 98.44           C  
ATOM   4195  CG  PRO A 732     125.608 148.435 195.577  1.00 98.44           C  
ATOM   4196  CD  PRO A 732     126.721 149.128 194.797  1.00 98.44           C  
ATOM   4197  HA  PRO A 732     126.786 149.658 197.701  1.00  0.00           H  
ATOM   4198  HB3 PRO A 732     125.700 147.632 197.555  1.00  0.00           H  
ATOM   4199  HB2 PRO A 732     126.960 146.966 196.339  1.00  0.00           H  
ATOM   4200  HG3 PRO A 732     124.928 149.188 195.975  1.00  0.00           H  
ATOM   4201  HG2 PRO A 732     125.176 147.647 194.960  1.00  0.00           H  
ATOM   4202  HD2 PRO A 732     127.221 148.400 194.158  1.00  0.00           H  
ATOM   4203  HD3 PRO A 732     126.309 149.986 194.265  1.00  0.00           H  
ATOM   4204  N   MET A 733     129.525 147.815 197.217  1.00 98.58           N  
ATOM   4205  CA  MET A 733     130.710 147.382 197.958  1.00 98.58           C  
ATOM   4206  C   MET A 733     131.505 148.551 198.547  1.00 98.58           C  
ATOM   4207  O   MET A 733     131.992 148.429 199.665  1.00 98.58           O  
ATOM   4208  CB  MET A 733     131.602 146.459 197.127  1.00 98.58           C  
ATOM   4209  CG  MET A 733     132.623 145.813 198.070  1.00 98.58           C  
ATOM   4210  SD  MET A 733     133.715 144.582 197.349  1.00 98.58           S  
ATOM   4211  CE  MET A 733     132.585 143.189 197.178  1.00 98.58           C  
ATOM   4212  H   MET A 733     129.459 147.645 196.224  1.00  0.00           H  
ATOM   4213  HA  MET A 733     130.352 146.792 198.802  1.00  0.00           H  
ATOM   4214  HB3 MET A 733     132.126 147.044 196.371  1.00  0.00           H  
ATOM   4215  HB2 MET A 733     130.991 145.682 196.666  1.00  0.00           H  
ATOM   4216  HG3 MET A 733     132.100 145.375 198.920  1.00  0.00           H  
ATOM   4217  HG2 MET A 733     133.222 146.593 198.539  1.00  0.00           H  
ATOM   4218  HE1 MET A 733     133.115 142.342 196.742  1.00  0.00           H  
ATOM   4219  HE2 MET A 733     132.200 142.910 198.159  1.00  0.00           H  
ATOM   4220  HE3 MET A 733     131.756 143.471 196.529  1.00  0.00           H  
ATOM   4221  N   THR A 734     131.602 149.710 197.888  1.00 99.11           N  
ATOM   4222  CA  THR A 734     132.206 150.887 198.544  1.00 99.11           C  
ATOM   4223  C   THR A 734     131.342 151.463 199.653  1.00 99.11           C  
ATOM   4224  O   THR A 734     131.881 151.840 200.688  1.00 99.11           O  
ATOM   4225  CB  THR A 734     132.573 152.024 197.600  1.00 99.11           C  
ATOM   4226  OG1 THR A 734     131.461 152.612 196.971  1.00 99.11           O  
ATOM   4227  CG2 THR A 734     133.541 151.570 196.531  1.00 99.11           C  
ATOM   4228  H   THR A 734     131.262 149.782 196.940  1.00  0.00           H  
ATOM   4229  HA  THR A 734     133.133 150.550 199.008  1.00  0.00           H  
ATOM   4230  HB  THR A 734     133.068 152.797 198.188  1.00  0.00           H  
ATOM   4231  HG1 THR A 734     130.997 151.949 196.455  1.00  0.00           H  
ATOM   4232 HG21 THR A 734     133.780 152.408 195.876  1.00  0.00           H  
ATOM   4233 HG22 THR A 734     134.455 151.204 196.999  1.00  0.00           H  
ATOM   4234 HG23 THR A 734     133.088 150.770 195.946  1.00  0.00           H  
ATOM   4235  N   ILE A 735     130.015 151.491 199.508  1.00 98.50           N  
ATOM   4236  CA  ILE A 735     129.115 151.944 200.577  1.00 98.50           C  
ATOM   4237  C   ILE A 735     129.312 151.072 201.818  1.00 98.50           C  
ATOM   4238  O   ILE A 735     129.429 151.592 202.926  1.00 98.50           O  
ATOM   4239  CB  ILE A 735     127.655 151.944 200.074  1.00 98.50           C  
ATOM   4240  CG1 ILE A 735     127.474 153.085 199.050  1.00 98.50           C  
ATOM   4241  CG2 ILE A 735     126.645 152.095 201.224  1.00 98.50           C  
ATOM   4242  CD1 ILE A 735     126.136 153.053 198.308  1.00 98.50           C  
ATOM   4243  H   ILE A 735     129.596 151.194 198.639  1.00  0.00           H  
ATOM   4244  HA  ILE A 735     129.384 152.968 200.836  1.00  0.00           H  
ATOM   4245  HB  ILE A 735     127.464 150.996 199.571  1.00  0.00           H  
ATOM   4246 HG13 ILE A 735     128.289 153.054 198.327  1.00  0.00           H  
ATOM   4247 HG12 ILE A 735     127.584 154.045 199.555  1.00  0.00           H  
ATOM   4248 HG21 ILE A 735     125.632 152.090 200.822  1.00  0.00           H  
ATOM   4249 HG22 ILE A 735     126.762 151.266 201.922  1.00  0.00           H  
ATOM   4250 HG23 ILE A 735     126.824 153.036 201.744  1.00  0.00           H  
ATOM   4251 HD11 ILE A 735     126.088 153.887 197.608  1.00  0.00           H  
ATOM   4252 HD12 ILE A 735     126.046 152.115 197.761  1.00  0.00           H  
ATOM   4253 HD13 ILE A 735     125.320 153.135 199.026  1.00  0.00           H  
ATOM   4254  N   LEU A 736     129.429 149.763 201.609  1.00 99.13           N  
ATOM   4255  CA  LEU A 736     129.672 148.738 202.617  1.00 99.13           C  
ATOM   4256  C   LEU A 736     131.076 148.817 203.257  1.00 99.13           C  
ATOM   4257  O   LEU A 736     131.288 148.275 204.338  1.00 99.13           O  
ATOM   4258  CB  LEU A 736     129.402 147.394 201.915  1.00 99.13           C  
ATOM   4259  CG  LEU A 736     129.234 146.169 202.814  1.00 99.13           C  
ATOM   4260  CD1 LEU A 736     128.040 146.340 203.749  1.00 99.13           C  
ATOM   4261  CD2 LEU A 736     128.962 144.945 201.944  1.00 99.13           C  
ATOM   4262  H   LEU A 736     129.349 149.392 200.673  1.00  0.00           H  
ATOM   4263  HA  LEU A 736     128.933 148.860 203.408  1.00  0.00           H  
ATOM   4264  HB3 LEU A 736     130.194 147.202 201.191  1.00  0.00           H  
ATOM   4265  HB2 LEU A 736     128.525 147.493 201.276  1.00  0.00           H  
ATOM   4266  HG  LEU A 736     130.141 146.013 203.398  1.00  0.00           H  
ATOM   4267 HD11 LEU A 736     127.941 145.456 204.378  1.00  0.00           H  
ATOM   4268 HD12 LEU A 736     128.193 147.217 204.377  1.00  0.00           H  
ATOM   4269 HD13 LEU A 736     127.132 146.469 203.160  1.00  0.00           H  
ATOM   4270 HD21 LEU A 736     128.841 144.067 202.579  1.00  0.00           H  
ATOM   4271 HD22 LEU A 736     128.051 145.104 201.367  1.00  0.00           H  
ATOM   4272 HD23 LEU A 736     129.799 144.789 201.264  1.00  0.00           H  
ATOM   4273  N   VAL A 737     132.026 149.518 202.630  1.00 93.83           N  
ATOM   4274  CA  VAL A 737     133.349 149.850 203.190  1.00 93.83           C  
ATOM   4275  C   VAL A 737     133.340 151.165 203.956  1.00 93.83           C  
ATOM   4276  O   VAL A 737     133.831 151.229 205.074  1.00 93.83           O  
ATOM   4277  CB  VAL A 737     134.412 149.907 202.085  1.00 93.83           C  
ATOM   4278  CG1 VAL A 737     135.721 150.569 202.516  1.00 93.83           C  
ATOM   4279  CG2 VAL A 737     134.760 148.499 201.632  1.00 93.83           C  
ATOM   4280  H   VAL A 737     131.863 149.866 201.696  1.00  0.00           H  
ATOM   4281  HA  VAL A 737     133.628 149.058 203.885  1.00  0.00           H  
ATOM   4282  HB  VAL A 737     134.005 150.457 201.236  1.00  0.00           H  
ATOM   4283 HG11 VAL A 737     136.420 150.571 201.680  1.00  0.00           H  
ATOM   4284 HG12 VAL A 737     135.525 151.595 202.827  1.00  0.00           H  
ATOM   4285 HG13 VAL A 737     136.152 150.014 203.349  1.00  0.00           H  
ATOM   4286 HG21 VAL A 737     135.515 148.545 200.847  1.00  0.00           H  
ATOM   4287 HG22 VAL A 737     135.149 147.931 202.477  1.00  0.00           H  
ATOM   4288 HG23 VAL A 737     133.866 148.009 201.246  1.00  0.00           H  
ATOM   4289  N   VAL A 738     132.827 152.251 203.382  1.00100.27           N  
ATOM   4290  CA  VAL A 738     132.976 153.579 203.999  1.00100.27           C  
ATOM   4291  C   VAL A 738     131.983 153.837 205.136  1.00100.27           C  
ATOM   4292  O   VAL A 738     132.182 154.778 205.901  1.00100.27           O  
ATOM   4293  CB  VAL A 738     132.983 154.712 202.962  1.00100.27           C  
ATOM   4294  CG1 VAL A 738     134.052 154.470 201.892  1.00100.27           C  
ATOM   4295  CG2 VAL A 738     131.627 154.940 202.292  1.00100.27           C  
ATOM   4296  H   VAL A 738     132.326 152.172 202.509  1.00  0.00           H  
ATOM   4297  HA  VAL A 738     133.965 153.587 204.458  1.00  0.00           H  
ATOM   4298  HB  VAL A 738     133.247 155.631 203.485  1.00  0.00           H  
ATOM   4299 HG11 VAL A 738     134.036 155.287 201.170  1.00  0.00           H  
ATOM   4300 HG12 VAL A 738     135.034 154.422 202.363  1.00  0.00           H  
ATOM   4301 HG13 VAL A 738     133.848 153.529 201.380  1.00  0.00           H  
ATOM   4302 HG21 VAL A 738     131.709 155.755 201.573  1.00  0.00           H  
ATOM   4303 HG22 VAL A 738     131.318 154.031 201.777  1.00  0.00           H  
ATOM   4304 HG23 VAL A 738     130.886 155.198 203.049  1.00  0.00           H  
ATOM   4305  N   ASN A 739     130.943 153.009 205.294  1.00106.13           N  
ATOM   4306  CA  ASN A 739     129.981 153.094 206.402  1.00106.13           C  
ATOM   4307  C   ASN A 739     130.226 152.069 207.525  1.00106.13           C  
ATOM   4308  O   ASN A 739     129.423 151.978 208.453  1.00106.13           O  
ATOM   4309  CB  ASN A 739     128.548 153.046 205.851  1.00106.13           C  
ATOM   4310  CG  ASN A 739     128.229 154.264 205.009  1.00106.13           C  
ATOM   4311  OD1 ASN A 739     127.878 155.324 205.505  1.00106.13           O  
ATOM   4312  ND2 ASN A 739     128.353 154.159 203.711  1.00106.13           N  
ATOM   4313  H   ASN A 739     130.781 152.268 204.627  1.00  0.00           H  
ATOM   4314  HA  ASN A 739     130.109 154.080 206.849  1.00  0.00           H  
ATOM   4315  HB3 ASN A 739     127.843 152.983 206.680  1.00  0.00           H  
ATOM   4316  HB2 ASN A 739     128.421 152.146 205.250  1.00  0.00           H  
ATOM   4317 HD22 ASN A 739     128.149 154.951 203.118  1.00  0.00           H  
ATOM   4318 HD21 ASN A 739     128.653 153.286 203.301  1.00  0.00           H  
ATOM   4319  N   ILE A 740     131.321 151.308 207.481  1.00104.61           N  
ATOM   4320  CA  ILE A 740     131.705 150.351 208.527  1.00104.61           C  
ATOM   4321  C   ILE A 740     133.192 150.537 208.842  1.00104.61           C  
ATOM   4322  O   ILE A 740     133.990 150.734 207.933  1.00104.61           O  
ATOM   4323  CB  ILE A 740     131.381 148.902 208.102  1.00104.61           C  
ATOM   4324  CG1 ILE A 740     129.902 148.761 207.679  1.00104.61           C  
ATOM   4325  CG2 ILE A 740     131.717 147.936 209.250  1.00104.61           C  
ATOM   4326  CD1 ILE A 740     129.466 147.339 207.327  1.00104.61           C  
ATOM   4327  H   ILE A 740     131.947 151.370 206.691  1.00  0.00           H  
ATOM   4328  HA  ILE A 740     131.133 150.580 209.427  1.00  0.00           H  
ATOM   4329  HB  ILE A 740     132.007 148.648 207.247  1.00  0.00           H  
ATOM   4330 HG13 ILE A 740     129.705 149.419 206.832  1.00  0.00           H  
ATOM   4331 HG12 ILE A 740     129.262 149.149 208.471  1.00  0.00           H  
ATOM   4332 HG21 ILE A 740     131.487 146.915 208.946  1.00  0.00           H  
ATOM   4333 HG22 ILE A 740     132.777 148.012 209.491  1.00  0.00           H  
ATOM   4334 HG23 ILE A 740     131.126 148.195 210.128  1.00  0.00           H  
ATOM   4335 HD11 ILE A 740     128.414 147.341 207.043  1.00  0.00           H  
ATOM   4336 HD12 ILE A 740     130.066 146.970 206.495  1.00  0.00           H  
ATOM   4337 HD13 ILE A 740     129.607 146.691 208.192  1.00  0.00           H  
ATOM   4338  N   LYS A 741     133.607 150.485 210.112  1.00102.85           N  
ATOM   4339  CA  LYS A 741     135.033 150.558 210.476  1.00102.85           C  
ATOM   4340  C   LYS A 741     135.754 149.269 210.044  1.00102.85           C  
ATOM   4341  O   LYS A 741     135.355 148.192 210.493  1.00102.85           O  
ATOM   4342  CB  LYS A 741     135.170 150.821 211.982  1.00102.85           C  
ATOM   4343  CG  LYS A 741     136.620 151.140 212.376  1.00102.85           C  
ATOM   4344  CD  LYS A 741     136.706 151.508 213.862  1.00102.85           C  
ATOM   4345  CE  LYS A 741     138.123 151.955 214.240  1.00102.85           C  
ATOM   4346  NZ  LYS A 741     138.195 152.377 215.660  1.00102.85           N1+
ATOM   4347  H   LYS A 741     132.934 150.393 210.860  1.00  0.00           H  
ATOM   4348  HA  LYS A 741     135.480 151.396 209.941  1.00  0.00           H  
ATOM   4349  HB3 LYS A 741     134.828 149.947 212.535  1.00  0.00           H  
ATOM   4350  HB2 LYS A 741     134.526 151.654 212.265  1.00  0.00           H  
ATOM   4351  HG3 LYS A 741     136.985 151.972 211.774  1.00  0.00           H  
ATOM   4352  HG2 LYS A 741     137.249 150.271 212.180  1.00  0.00           H  
ATOM   4353  HD3 LYS A 741     136.424 150.646 214.466  1.00  0.00           H  
ATOM   4354  HD2 LYS A 741     136.002 152.312 214.078  1.00  0.00           H  
ATOM   4355  HE3 LYS A 741     138.425 152.784 213.600  1.00  0.00           H  
ATOM   4356  HE2 LYS A 741     138.820 151.134 214.070  1.00  0.00           H  
ATOM   4357  HZ1 LYS A 741     137.655 151.740 216.229  1.00  0.00           H  
ATOM   4358  HZ2 LYS A 741     139.157 152.368 215.966  1.00  0.00           H  
ATOM   4359  HZ3 LYS A 741     137.822 153.311 215.754  1.00  0.00           H  
ATOM   4360  N   PRO A 742     136.805 149.324 209.210  1.00100.54           N  
ATOM   4361  CA  PRO A 742     137.517 148.129 208.786  1.00100.54           C  
ATOM   4362  C   PRO A 742     138.027 147.306 209.967  1.00100.54           C  
ATOM   4363  O   PRO A 742     138.589 147.848 210.918  1.00100.54           O  
ATOM   4364  CB  PRO A 742     138.660 148.615 207.906  1.00100.54           C  
ATOM   4365  CG  PRO A 742     138.153 149.942 207.365  1.00100.54           C  
ATOM   4366  CD  PRO A 742     137.326 150.490 208.519  1.00100.54           C  
ATOM   4367  HA  PRO A 742     136.847 147.512 208.187  1.00  0.00           H  
ATOM   4368  HB3 PRO A 742     138.799 147.919 207.079  1.00  0.00           H  
ATOM   4369  HB2 PRO A 742     139.541 148.791 208.524  1.00  0.00           H  
ATOM   4370  HG3 PRO A 742     137.501 149.757 206.511  1.00  0.00           H  
ATOM   4371  HG2 PRO A 742     139.000 150.604 207.184  1.00  0.00           H  
ATOM   4372  HD2 PRO A 742     137.973 151.051 209.193  1.00  0.00           H  
ATOM   4373  HD3 PRO A 742     136.497 151.076 208.123  1.00  0.00           H  
ATOM   4374  N   GLY A 743     137.836 145.993 209.903  1.00109.42           N  
ATOM   4375  CA  GLY A 743     138.220 145.051 210.954  1.00109.42           C  
ATOM   4376  C   GLY A 743     137.106 144.698 211.943  1.00109.42           C  
ATOM   4377  O   GLY A 743     137.310 143.820 212.778  1.00109.42           O  
ATOM   4378  H   GLY A 743     137.399 145.585 209.089  1.00  0.00           H  
ATOM   4379  HA3 GLY A 743     139.075 145.449 211.501  1.00  0.00           H  
ATOM   4380  HA2 GLY A 743     138.600 144.137 210.498  1.00  0.00           H  
ATOM   4381  N   MET A 744     135.926 145.316 211.857  1.00118.42           N  
ATOM   4382  CA  MET A 744     134.757 144.939 212.658  1.00118.42           C  
ATOM   4383  C   MET A 744     133.849 144.009 211.861  1.00118.42           C  
ATOM   4384  O   MET A 744     133.533 144.307 210.712  1.00118.42           O  
ATOM   4385  CB  MET A 744     133.978 146.187 213.093  1.00118.42           C  
ATOM   4386  CG  MET A 744     134.832 147.137 213.932  1.00118.42           C  
ATOM   4387  SD  MET A 744     135.551 146.382 215.413  1.00118.42           S  
ATOM   4388  CE  MET A 744     136.539 147.778 216.010  1.00118.42           C  
ATOM   4389  H   MET A 744     135.805 146.086 211.215  1.00  0.00           H  
ATOM   4390  HA  MET A 744     135.099 144.413 213.549  1.00  0.00           H  
ATOM   4391  HB3 MET A 744     133.101 145.886 213.666  1.00  0.00           H  
ATOM   4392  HB2 MET A 744     133.612 146.712 212.210  1.00  0.00           H  
ATOM   4393  HG3 MET A 744     134.233 148.001 214.221  1.00  0.00           H  
ATOM   4394  HG2 MET A 744     135.629 147.548 213.313  1.00  0.00           H  
ATOM   4395  HE1 MET A 744     137.057 147.492 216.925  1.00  0.00           H  
ATOM   4396  HE2 MET A 744     137.270 148.057 215.251  1.00  0.00           H  
ATOM   4397  HE3 MET A 744     135.885 148.626 216.213  1.00  0.00           H  
ATOM   4398  N   ALA A 745     133.426 142.885 212.439  1.00120.52           N  
ATOM   4399  CA  ALA A 745     132.490 141.978 211.776  1.00120.52           C  
ATOM   4400  C   ALA A 745     131.107 142.614 211.629  1.00120.52           C  
ATOM   4401  O   ALA A 745     130.678 143.379 212.494  1.00120.52           O  
ATOM   4402  CB  ALA A 745     132.401 140.669 212.557  1.00120.52           C  
ATOM   4403  H   ALA A 745     133.752 142.638 213.362  1.00  0.00           H  
ATOM   4404  HA  ALA A 745     132.874 141.758 210.780  1.00  0.00           H  
ATOM   4405  HB1 ALA A 745     131.703 139.996 212.060  1.00  0.00           H  
ATOM   4406  HB2 ALA A 745     133.386 140.203 212.600  1.00  0.00           H  
ATOM   4407  HB3 ALA A 745     132.051 140.872 213.569  1.00  0.00           H  
ATOM   4408  N   PHE A 746     130.377 142.275 210.572  1.00117.26           N  
ATOM   4409  CA  PHE A 746     129.038 142.814 210.357  1.00117.26           C  
ATOM   4410  C   PHE A 746     128.084 141.804 209.733  1.00117.26           C  
ATOM   4411  O   PHE A 746     128.503 140.811 209.147  1.00117.26           O  
ATOM   4412  CB  PHE A 746     129.117 144.117 209.562  1.00117.26           C  
ATOM   4413  CG  PHE A 746     129.696 144.002 208.173  1.00117.26           C  
ATOM   4414  CD1 PHE A 746     131.063 144.237 207.957  1.00117.26           C  
ATOM   4415  CD2 PHE A 746     128.852 143.743 207.084  1.00117.26           C  
ATOM   4416  CE1 PHE A 746     131.576 144.253 206.652  1.00117.26           C  
ATOM   4417  CE2 PHE A 746     129.377 143.719 205.785  1.00117.26           C  
ATOM   4418  CZ  PHE A 746     130.730 143.996 205.565  1.00117.26           C  
ATOM   4419  H   PHE A 746     130.746 141.628 209.890  1.00  0.00           H  
ATOM   4420  HA  PHE A 746     128.636 143.065 211.339  1.00  0.00           H  
ATOM   4421  HB3 PHE A 746     129.688 144.851 210.130  1.00  0.00           H  
ATOM   4422  HB2 PHE A 746     128.124 144.563 209.502  1.00  0.00           H  
ATOM   4423  HD1 PHE A 746     131.721 144.406 208.796  1.00  0.00           H  
ATOM   4424  HD2 PHE A 746     127.800 143.563 207.247  1.00  0.00           H  
ATOM   4425  HE1 PHE A 746     132.622 144.463 206.486  1.00  0.00           H  
ATOM   4426  HE2 PHE A 746     128.736 143.486 204.948  1.00  0.00           H  
ATOM   4427  HZ  PHE A 746     131.123 144.012 204.559  1.00  0.00           H  
ATOM   4428  N   ASN A 747     126.791 142.068 209.891  1.00125.40           N  
ATOM   4429  CA  ASN A 747     125.663 141.260 209.447  1.00125.40           C  
ATOM   4430  C   ASN A 747     124.546 142.193 208.966  1.00125.40           C  
ATOM   4431  O   ASN A 747     124.627 143.409 209.111  1.00125.40           O  
ATOM   4432  CB  ASN A 747     125.156 140.399 210.621  1.00125.40           C  
ATOM   4433  CG  ASN A 747     126.144 139.384 211.165  1.00125.40           C  
ATOM   4434  OD1 ASN A 747     126.800 139.604 212.169  1.00125.40           O  
ATOM   4435  ND2 ASN A 747     126.244 138.208 210.590  1.00125.40           N  
ATOM   4436  H   ASN A 747     126.502 142.911 210.366  1.00  0.00           H  
ATOM   4437  HA  ASN A 747     125.977 140.613 208.628  1.00  0.00           H  
ATOM   4438  HB3 ASN A 747     124.241 139.887 210.323  1.00  0.00           H  
ATOM   4439  HB2 ASN A 747     124.828 141.051 211.430  1.00  0.00           H  
ATOM   4440 HD22 ASN A 747     126.899 137.526 210.945  1.00  0.00           H  
ATOM   4441 HD21 ASN A 747     125.666 137.985 209.792  1.00  0.00           H  
ATOM   4442  N   SER A 748     123.449 141.631 208.467  1.00127.30           N  
ATOM   4443  CA  SER A 748     122.192 142.374 208.354  1.00127.30           C  
ATOM   4444  C   SER A 748     121.773 142.905 209.728  1.00127.30           C  
ATOM   4445  O   SER A 748     121.341 144.050 209.867  1.00127.30           O  
ATOM   4446  CB  SER A 748     121.112 141.438 207.815  1.00127.30           C  
ATOM   4447  OG  SER A 748     121.030 140.286 208.638  1.00127.30           O  
ATOM   4448  H   SER A 748     123.471 140.670 208.155  1.00  0.00           H  
ATOM   4449  HA  SER A 748     122.325 143.210 207.667  1.00  0.00           H  
ATOM   4450  HB3 SER A 748     121.365 141.140 206.797  1.00  0.00           H  
ATOM   4451  HB2 SER A 748     120.152 141.954 207.815  1.00  0.00           H  
ATOM   4452  HG  SER A 748     120.351 139.698 208.299  1.00  0.00           H  
ATOM   4453  N   THR A 749     122.006 142.109 210.771  1.00132.40           N  
ATOM   4454  CA  THR A 749     121.837 142.456 212.181  1.00132.40           C  
ATOM   4455  C   THR A 749     122.951 143.383 212.699  1.00132.40           C  
ATOM   4456  O   THR A 749     123.462 143.201 213.804  1.00132.40           O  
ATOM   4457  CB  THR A 749     121.704 141.176 213.019  1.00132.40           C  
ATOM   4458  OG1 THR A 749     122.891 140.421 212.954  1.00132.40           O  
ATOM   4459  CG2 THR A 749     120.567 140.277 212.535  1.00132.40           C  
ATOM   4460  H   THR A 749     122.332 141.165 210.623  1.00  0.00           H  
ATOM   4461  HA  THR A 749     120.897 143.000 212.270  1.00  0.00           H  
ATOM   4462  HB  THR A 749     121.518 141.452 214.057  1.00  0.00           H  
ATOM   4463  HG1 THR A 749     123.622 140.943 213.294  1.00  0.00           H  
ATOM   4464 HG21 THR A 749     120.516 139.386 213.161  1.00  0.00           H  
ATOM   4465 HG22 THR A 749     119.623 140.819 212.597  1.00  0.00           H  
ATOM   4466 HG23 THR A 749     120.750 139.984 211.501  1.00  0.00           H  
ATOM   4467  N   GLY A 750     123.344 144.385 211.908  1.00133.19           N  
ATOM   4468  CA  GLY A 750     124.223 145.479 212.325  1.00133.19           C  
ATOM   4469  C   GLY A 750     125.723 145.172 212.334  1.00133.19           C  
ATOM   4470  O   GLY A 750     126.199 144.260 211.659  1.00133.19           O  
ATOM   4471  H   GLY A 750     123.032 144.423 210.948  1.00  0.00           H  
ATOM   4472  HA3 GLY A 750     123.921 145.826 213.313  1.00  0.00           H  
ATOM   4473  HA2 GLY A 750     124.038 146.349 211.695  1.00  0.00           H  
ATOM   4474  N   ILE A 751     126.475 145.957 213.108  1.00133.33           N  
ATOM   4475  CA  ILE A 751     127.932 145.847 213.270  1.00133.33           C  
ATOM   4476  C   ILE A 751     128.237 145.255 214.653  1.00133.33           C  
ATOM   4477  O   ILE A 751     127.743 145.759 215.661  1.00133.33           O  
ATOM   4478  CB  ILE A 751     128.600 147.228 213.074  1.00133.33           C  
ATOM   4479  CG1 ILE A 751     128.269 147.837 211.689  1.00133.33           C  
ATOM   4480  CG2 ILE A 751     130.125 147.109 213.244  1.00133.33           C  
ATOM   4481  CD1 ILE A 751     128.635 149.321 211.554  1.00133.33           C  
ATOM   4482  H   ILE A 751     126.046 146.699 213.642  1.00  0.00           H  
ATOM   4483  HA  ILE A 751     128.315 145.166 212.510  1.00  0.00           H  
ATOM   4484  HB  ILE A 751     128.222 147.902 213.843  1.00  0.00           H  
ATOM   4485 HG13 ILE A 751     127.207 147.706 211.481  1.00  0.00           H  
ATOM   4486 HG12 ILE A 751     128.779 147.267 210.912  1.00  0.00           H  
ATOM   4487 HG21 ILE A 751     130.584 148.088 213.104  1.00  0.00           H  
ATOM   4488 HG22 ILE A 751     130.352 146.742 214.245  1.00  0.00           H  
ATOM   4489 HG23 ILE A 751     130.520 146.413 212.504  1.00  0.00           H  
ATOM   4490 HD11 ILE A 751     128.372 149.671 210.556  1.00  0.00           H  
ATOM   4491 HD12 ILE A 751     128.088 149.900 212.298  1.00  0.00           H  
ATOM   4492 HD13 ILE A 751     129.706 149.447 211.712  1.00  0.00           H  
ATOM   4493  N   ILE A 752     129.043 144.194 214.718  1.00133.00           N  
ATOM   4494  CA  ILE A 752     129.497 143.559 215.966  1.00133.00           C  
ATOM   4495  C   ILE A 752     130.673 144.344 216.564  1.00133.00           C  
ATOM   4496  O   ILE A 752     131.692 144.540 215.901  1.00133.00           O  
ATOM   4497  CB  ILE A 752     129.882 142.084 215.714  1.00133.00           C  
ATOM   4498  CG1 ILE A 752     128.673 141.236 215.266  1.00133.00           C  
ATOM   4499  CG2 ILE A 752     130.500 141.455 216.977  1.00133.00           C  
ATOM   4500  CD1 ILE A 752     129.082 139.964 214.516  1.00133.00           C  
ATOM   4501  H   ILE A 752     129.387 143.768 213.869  1.00  0.00           H  
ATOM   4502  HA  ILE A 752     128.673 143.580 216.680  1.00  0.00           H  
ATOM   4503  HB  ILE A 752     130.629 142.058 214.920  1.00  0.00           H  
ATOM   4504 HG13 ILE A 752     128.024 141.838 214.630  1.00  0.00           H  
ATOM   4505 HG12 ILE A 752     128.077 140.966 216.138  1.00  0.00           H  
ATOM   4506 HG21 ILE A 752     130.763 140.417 216.775  1.00  0.00           H  
ATOM   4507 HG22 ILE A 752     131.396 142.008 217.258  1.00  0.00           H  
ATOM   4508 HG23 ILE A 752     129.779 141.494 217.793  1.00  0.00           H  
ATOM   4509 HD11 ILE A 752     128.189 139.409 214.227  1.00  0.00           H  
ATOM   4510 HD12 ILE A 752     129.647 140.234 213.624  1.00  0.00           H  
ATOM   4511 HD13 ILE A 752     129.701 139.343 215.163  1.00  0.00           H  
ATOM   4512  N   ASN A 753     130.569 144.756 217.830  1.00139.58           N  
ATOM   4513  CA  ASN A 753     131.638 145.433 218.575  1.00139.58           C  
ATOM   4514  C   ASN A 753     131.450 145.289 220.096  1.00139.58           C  
ATOM   4515  O   ASN A 753     130.529 145.878 220.679  1.00139.58           O  
ATOM   4516  CB  ASN A 753     131.710 146.914 218.145  1.00139.58           C  
ATOM   4517  CG  ASN A 753     132.917 147.636 218.718  1.00139.58           C  
ATOM   4518  OD1 ASN A 753     132.927 148.945 218.648  1.00139.58           O  
ATOM   4519  ND2 ASN A 753     133.864 147.046 219.219  1.00139.58           N  
ATOM   4520  H   ASN A 753     129.710 144.608 218.340  1.00  0.00           H  
ATOM   4521  HA  ASN A 753     132.583 144.960 218.308  1.00  0.00           H  
ATOM   4522  HB3 ASN A 753     130.800 147.426 218.457  1.00  0.00           H  
ATOM   4523  HB2 ASN A 753     131.735 146.974 217.057  1.00  0.00           H  
ATOM   4524 HD22 ASN A 753     134.646 147.568 219.588  1.00  0.00           H  
ATOM   4525 HD21 ASN A 753     133.864 146.037 219.264  1.00  0.00           H  
ATOM   4526  N   NMA A 753A    132.322 144.493 220.811  1.00  0.00           N  
ATOM   4527  CA  NMA A 753A    132.159 144.345 222.250  1.00  0.00           C  
ATOM   4528  H   NMA A 753A    133.072 144.013 220.336  1.00  0.00           H  
ATOM   4529 1HA  NMA A 753A    131.282 144.949 222.576  1.00  0.00           H  
ATOM   4530 2HA  NMA A 753A    131.992 143.274 222.502  1.00  0.00           H  
ATOM   4531 3HA  NMA A 753A    133.076 144.702 222.771  1.00  0.00           H  
ATOM   4532  CH3 ACE A 765     123.412 150.036 213.191  1.00  0.00           C  
ATOM   4533  C   ACE A 765     123.388 150.110 211.664  1.00  0.00           C  
ATOM   4534  O   ACE A 765     124.034 149.299 211.004  1.00  0.00           O  
ATOM   4535 1H   ACE A 765     124.063 149.192 213.511  1.00  0.00           H  
ATOM   4536 2H   ACE A 765     123.808 150.990 213.605  1.00  0.00           H  
ATOM   4537 3H   ACE A 765     122.379 149.876 213.573  1.00  0.00           H  
ATOM   4538  N   ASN A 766     122.644 151.082 211.027  1.00136.48           N  
ATOM   4539  CA  ASN A 766     122.625 151.148 209.560  1.00136.48           C  
ATOM   4540  C   ASN A 766     122.078 149.843 208.933  1.00136.48           C  
ATOM   4541  O   ASN A 766     122.486 149.452 207.843  1.00136.48           O  
ATOM   4542  CB  ASN A 766     124.033 151.535 209.057  1.00136.48           C  
ATOM   4543  CG  ASN A 766     124.437 152.964 209.384  1.00136.48           C  
ATOM   4544  OD1 ASN A 766     124.397 153.853 208.546  1.00136.48           O  
ATOM   4545  ND2 ASN A 766     124.856 153.252 210.593  1.00136.48           N  
ATOM   4546  H2  ASN A 766     122.113 151.748 211.569  1.00  0.00           H  
ATOM   4547  HA  ASN A 766     121.946 151.953 209.279  1.00  0.00           H  
ATOM   4548  HB3 ASN A 766     124.086 151.382 207.979  1.00  0.00           H  
ATOM   4549  HB2 ASN A 766     124.768 150.847 209.475  1.00  0.00           H  
ATOM   4550 HD22 ASN A 766     125.127 154.198 210.822  1.00  0.00           H  
ATOM   4551 HD21 ASN A 766     124.908 152.528 211.295  1.00  0.00           H  
ATOM   4552  N   SER A 767     121.185 149.131 209.630  1.00129.05           N  
ATOM   4553  CA  SER A 767     120.798 147.754 209.286  1.00129.05           C  
ATOM   4554  C   SER A 767     120.301 147.588 207.853  1.00129.05           C  
ATOM   4555  O   SER A 767     120.846 146.773 207.117  1.00129.05           O  
ATOM   4556  CB  SER A 767     119.750 147.246 210.282  1.00129.05           C  
ATOM   4557  OG  SER A 767     119.269 145.962 209.938  1.00129.05           O  
ATOM   4558  H   SER A 767     120.738 149.536 210.440  1.00  0.00           H  
ATOM   4559  HA  SER A 767     121.684 147.129 209.398  1.00  0.00           H  
ATOM   4560  HB3 SER A 767     118.916 147.947 210.320  1.00  0.00           H  
ATOM   4561  HB2 SER A 767     120.185 147.215 211.281  1.00  0.00           H  
ATOM   4562  HG  SER A 767     120.000 145.339 209.924  1.00  0.00           H  
ATOM   4563  N   TYR A 768     119.318 148.367 207.411  1.00123.98           N  
ATOM   4564  CA  TYR A 768     118.779 148.206 206.060  1.00123.98           C  
ATOM   4565  C   TYR A 768     119.833 148.522 204.991  1.00123.98           C  
ATOM   4566  O   TYR A 768     119.940 147.803 204.000  1.00123.98           O  
ATOM   4567  CB  TYR A 768     117.520 149.074 205.909  1.00123.98           C  
ATOM   4568  CG  TYR A 768     116.787 148.922 204.583  1.00123.98           C  
ATOM   4569  CD1 TYR A 768     116.091 147.729 204.304  1.00123.98           C  
ATOM   4570  CD2 TYR A 768     116.792 149.967 203.635  1.00123.98           C  
ATOM   4571  CE1 TYR A 768     115.428 147.567 203.072  1.00123.98           C  
ATOM   4572  CE2 TYR A 768     116.127 149.810 202.402  1.00123.98           C  
ATOM   4573  CZ  TYR A 768     115.455 148.602 202.115  1.00123.98           C  
ATOM   4574  OH  TYR A 768     114.851 148.425 200.912  1.00123.98           O  
ATOM   4575  H   TYR A 768     118.932 149.083 208.010  1.00  0.00           H  
ATOM   4576  HA  TYR A 768     118.483 147.164 205.940  1.00  0.00           H  
ATOM   4577  HB3 TYR A 768     117.784 150.121 206.057  1.00  0.00           H  
ATOM   4578  HB2 TYR A 768     116.833 148.858 206.727  1.00  0.00           H  
ATOM   4579  HD1 TYR A 768     116.065 146.935 205.036  1.00  0.00           H  
ATOM   4580  HD2 TYR A 768     117.307 150.891 203.853  1.00  0.00           H  
ATOM   4581  HE1 TYR A 768     114.899 146.650 202.860  1.00  0.00           H  
ATOM   4582  HE2 TYR A 768     116.132 150.613 201.680  1.00  0.00           H  
ATOM   4583  HH  TYR A 768     114.275 147.658 200.952  1.00  0.00           H  
ATOM   4584  N   LEU A 769     120.672 149.541 205.204  1.00119.26           N  
ATOM   4585  CA  LEU A 769     121.757 149.891 204.281  1.00119.26           C  
ATOM   4586  C   LEU A 769     122.738 148.744 204.159  1.00119.26           C  
ATOM   4587  O   LEU A 769     123.074 148.332 203.056  1.00119.26           O  
ATOM   4588  CB  LEU A 769     122.448 151.184 204.746  1.00119.26           C  
ATOM   4589  CG  LEU A 769     123.696 151.577 203.920  1.00119.26           C  
ATOM   4590  CD1 LEU A 769     123.833 153.099 203.854  1.00119.26           C  
ATOM   4591  CD2 LEU A 769     124.997 151.043 204.534  1.00119.26           C  
ATOM   4592  H   LEU A 769     120.574 150.111 206.032  1.00  0.00           H  
ATOM   4593  HA  LEU A 769     121.322 150.072 203.298  1.00  0.00           H  
ATOM   4594  HB3 LEU A 769     122.725 151.088 205.796  1.00  0.00           H  
ATOM   4595  HB2 LEU A 769     121.730 152.004 204.727  1.00  0.00           H  
ATOM   4596  HG  LEU A 769     123.592 151.184 202.908  1.00  0.00           H  
ATOM   4597 HD11 LEU A 769     124.715 153.360 203.270  1.00  0.00           H  
ATOM   4598 HD12 LEU A 769     122.947 153.524 203.382  1.00  0.00           H  
ATOM   4599 HD13 LEU A 769     123.934 153.499 204.863  1.00  0.00           H  
ATOM   4600 HD21 LEU A 769     125.842 151.346 203.916  1.00  0.00           H  
ATOM   4601 HD22 LEU A 769     125.118 151.448 205.539  1.00  0.00           H  
ATOM   4602 HD23 LEU A 769     124.956 149.955 204.584  1.00  0.00           H  
ATOM   4603  N   ILE A 770     123.175 148.203 205.287  1.00116.25           N  
ATOM   4604  CA  ILE A 770     124.139 147.117 205.286  1.00116.25           C  
ATOM   4605  C   ILE A 770     123.501 145.885 204.638  1.00116.25           C  
ATOM   4606  O   ILE A 770     124.118 145.275 203.769  1.00116.25           O  
ATOM   4607  CB  ILE A 770     124.684 146.897 206.712  1.00116.25           C  
ATOM   4608  CG1 ILE A 770     125.480 148.150 207.149  1.00116.25           C  
ATOM   4609  CG2 ILE A 770     125.584 145.652 206.783  1.00116.25           C  
ATOM   4610  CD1 ILE A 770     125.906 148.153 208.621  1.00116.25           C  
ATOM   4611  H   ILE A 770     122.837 148.545 206.175  1.00  0.00           H  
ATOM   4612  HA  ILE A 770     124.976 147.422 204.658  1.00  0.00           H  
ATOM   4613  HB  ILE A 770     123.843 146.761 207.392  1.00  0.00           H  
ATOM   4614 HG13 ILE A 770     124.890 149.043 206.942  1.00  0.00           H  
ATOM   4615 HG12 ILE A 770     126.362 148.255 206.518  1.00  0.00           H  
ATOM   4616 HG21 ILE A 770     125.951 145.526 207.802  1.00  0.00           H  
ATOM   4617 HG22 ILE A 770     125.011 144.772 206.493  1.00  0.00           H  
ATOM   4618 HG23 ILE A 770     126.429 145.775 206.105  1.00  0.00           H  
ATOM   4619 HD11 ILE A 770     126.458 149.068 208.838  1.00  0.00           H  
ATOM   4620 HD12 ILE A 770     125.021 148.103 209.256  1.00  0.00           H  
ATOM   4621 HD13 ILE A 770     126.542 147.290 208.817  1.00  0.00           H  
ATOM   4622  N   LYS A 771     122.243 145.558 204.962  1.00118.60           N  
ATOM   4623  CA  LYS A 771     121.539 144.404 204.381  1.00118.60           C  
ATOM   4624  C   LYS A 771     121.378 144.544 202.870  1.00118.60           C  
ATOM   4625  O   LYS A 771     121.687 143.612 202.136  1.00118.60           O  
ATOM   4626  CB  LYS A 771     120.189 144.199 205.094  1.00118.60           C  
ATOM   4627  CG  LYS A 771     119.491 142.916 204.611  1.00118.60           C  
ATOM   4628  CD  LYS A 771     118.173 142.654 205.353  1.00118.60           C  
ATOM   4629  CE  LYS A 771     117.383 141.481 204.751  1.00118.60           C  
ATOM   4630  NZ  LYS A 771     117.978 140.151 205.037  1.00118.60           N1+
ATOM   4631  H   LYS A 771     121.734 146.114 205.634  1.00  0.00           H  
ATOM   4632  HA  LYS A 771     122.148 143.519 204.567  1.00  0.00           H  
ATOM   4633  HB3 LYS A 771     119.544 145.057 204.903  1.00  0.00           H  
ATOM   4634  HB2 LYS A 771     120.352 144.140 206.170  1.00  0.00           H  
ATOM   4635  HG3 LYS A 771     120.159 142.066 204.748  1.00  0.00           H  
ATOM   4636  HG2 LYS A 771     119.296 142.990 203.541  1.00  0.00           H  
ATOM   4637  HD3 LYS A 771     117.559 143.554 205.330  1.00  0.00           H  
ATOM   4638  HD2 LYS A 771     118.383 142.449 206.403  1.00  0.00           H  
ATOM   4639  HE3 LYS A 771     117.301 141.616 203.673  1.00  0.00           H  
ATOM   4640  HE2 LYS A 771     116.359 141.506 205.123  1.00  0.00           H  
ATOM   4641  HZ1 LYS A 771     118.814 140.030 204.484  1.00  0.00           H  
ATOM   4642  HZ2 LYS A 771     118.212 140.090 206.018  1.00  0.00           H  
ATOM   4643  HZ3 LYS A 771     117.313 139.427 204.804  1.00  0.00           H  
ATOM   4644  N   THR A 772     120.941 145.701 202.388  1.00118.19           N  
ATOM   4645  CA  THR A 772     120.734 145.916 200.950  1.00118.19           C  
ATOM   4646  C   THR A 772     122.040 145.975 200.172  1.00118.19           C  
ATOM   4647  O   THR A 772     122.103 145.400 199.089  1.00118.19           O  
ATOM   4648  CB  THR A 772     119.896 147.161 200.652  1.00118.19           C  
ATOM   4649  OG1 THR A 772     120.372 148.292 201.336  1.00118.19           O  
ATOM   4650  CG2 THR A 772     118.438 146.960 201.050  1.00118.19           C  
ATOM   4651  H   THR A 772     120.740 146.466 203.016  1.00  0.00           H  
ATOM   4652  HA  THR A 772     120.177 145.058 200.575  1.00  0.00           H  
ATOM   4653  HB  THR A 772     119.939 147.360 199.581  1.00  0.00           H  
ATOM   4654  HG1 THR A 772     119.978 148.327 202.211  1.00  0.00           H  
ATOM   4655 HG21 THR A 772     117.871 147.863 200.825  1.00  0.00           H  
ATOM   4656 HG22 THR A 772     118.021 146.122 200.492  1.00  0.00           H  
ATOM   4657 HG23 THR A 772     118.378 146.751 202.118  1.00  0.00           H  
ATOM   4658  N   CYS A 773     123.105 146.583 200.703  1.00115.53           N  
ATOM   4659  CA  CYS A 773     124.398 146.599 200.015  1.00115.53           C  
ATOM   4660  C   CYS A 773     125.024 145.207 199.948  1.00115.53           C  
ATOM   4661  O   CYS A 773     125.558 144.811 198.917  1.00115.53           O  
ATOM   4662  CB  CYS A 773     125.352 147.578 200.696  1.00115.53           C  
ATOM   4663  SG  CYS A 773     124.705 149.251 200.522  1.00115.53           S  
ATOM   4664  H   CYS A 773     123.029 147.045 201.598  1.00  0.00           H  
ATOM   4665  HA  CYS A 773     124.233 146.944 198.994  1.00  0.00           H  
ATOM   4666  HB3 CYS A 773     126.333 147.517 200.224  1.00  0.00           H  
ATOM   4667  HB2 CYS A 773     125.434 147.329 201.754  1.00  0.00           H  
ATOM   4668  HG  CYS A 773     123.810 149.485 201.485  1.00  0.00           H  
ATOM   4669  N   MET A 774     124.923 144.433 201.023  1.00116.22           N  
ATOM   4670  CA  MET A 774     125.318 143.031 201.016  1.00116.22           C  
ATOM   4671  C   MET A 774     124.519 142.220 199.999  1.00116.22           C  
ATOM   4672  O   MET A 774     125.106 141.480 199.218  1.00116.22           O  
ATOM   4673  CB  MET A 774     125.091 142.458 202.404  1.00116.22           C  
ATOM   4674  CG  MET A 774     126.173 142.878 203.395  1.00116.22           C  
ATOM   4675  SD  MET A 774     126.211 141.889 204.903  1.00116.22           S  
ATOM   4676  CE  MET A 774     124.461 141.874 205.341  1.00116.22           C  
ATOM   4677  H   MET A 774     124.561 144.812 201.886  1.00  0.00           H  
ATOM   4678  HA  MET A 774     126.378 142.962 200.772  1.00  0.00           H  
ATOM   4679  HB3 MET A 774     125.056 141.370 202.346  1.00  0.00           H  
ATOM   4680  HB2 MET A 774     124.117 142.779 202.774  1.00  0.00           H  
ATOM   4681  HG3 MET A 774     126.037 143.928 203.655  1.00  0.00           H  
ATOM   4682  HG2 MET A 774     127.147 142.832 202.908  1.00  0.00           H  
ATOM   4683  HE1 MET A 774     124.320 141.299 206.256  1.00  0.00           H  
ATOM   4684  HE2 MET A 774     124.116 142.896 205.498  1.00  0.00           H  
ATOM   4685  HE3 MET A 774     123.888 141.418 204.534  1.00  0.00           H  
ATOM   4686  N   ILE A 775     123.195 142.376 199.958  1.00113.31           N  
ATOM   4687  CA  ILE A 775     122.350 141.684 198.980  1.00113.31           C  
ATOM   4688  C   ILE A 775     122.770 142.053 197.556  1.00113.31           C  
ATOM   4689  O   ILE A 775     122.988 141.160 196.743  1.00113.31           O  
ATOM   4690  CB  ILE A 775     120.862 141.965 199.272  1.00113.31           C  
ATOM   4691  CG1 ILE A 775     120.448 141.152 200.516  1.00113.31           C  
ATOM   4692  CG2 ILE A 775     119.945 141.616 198.088  1.00113.31           C  
ATOM   4693  CD1 ILE A 775     119.098 141.579 201.097  1.00113.31           C  
ATOM   4694  H   ILE A 775     122.738 142.990 200.617  1.00  0.00           H  
ATOM   4695  HA  ILE A 775     122.513 140.613 199.104  1.00  0.00           H  
ATOM   4696  HB  ILE A 775     120.748 143.025 199.498  1.00  0.00           H  
ATOM   4697 HG13 ILE A 775     121.218 141.246 201.282  1.00  0.00           H  
ATOM   4698 HG12 ILE A 775     120.414 140.093 200.261  1.00  0.00           H  
ATOM   4699 HG21 ILE A 775     118.910 141.835 198.352  1.00  0.00           H  
ATOM   4700 HG22 ILE A 775     120.231 142.209 197.219  1.00  0.00           H  
ATOM   4701 HG23 ILE A 775     120.043 140.556 197.852  1.00  0.00           H  
ATOM   4702 HD11 ILE A 775     118.867 140.967 201.969  1.00  0.00           H  
ATOM   4703 HD12 ILE A 775     119.144 142.628 201.391  1.00  0.00           H  
ATOM   4704 HD13 ILE A 775     118.320 141.447 200.345  1.00  0.00           H  
ATOM   4705  N   LEU A 776     122.962 143.340 197.260  1.00113.19           N  
ATOM   4706  CA  LEU A 776     123.408 143.804 195.945  1.00113.19           C  
ATOM   4707  C   LEU A 776     124.781 143.242 195.549  1.00113.19           C  
ATOM   4708  O   LEU A 776     124.956 142.818 194.408  1.00113.19           O  
ATOM   4709  CB  LEU A 776     123.417 145.340 195.925  1.00113.19           C  
ATOM   4710  CG  LEU A 776     122.014 145.957 195.833  1.00113.19           C  
ATOM   4711  CD1 LEU A 776     122.049 147.436 196.211  1.00113.19           C  
ATOM   4712  CD2 LEU A 776     121.474 145.861 194.409  1.00113.19           C  
ATOM   4713  H   LEU A 776     122.799 144.049 197.960  1.00  0.00           H  
ATOM   4714  HA  LEU A 776     122.682 143.464 195.206  1.00  0.00           H  
ATOM   4715  HB3 LEU A 776     124.021 145.687 195.087  1.00  0.00           H  
ATOM   4716  HB2 LEU A 776     123.917 145.711 196.820  1.00  0.00           H  
ATOM   4717  HG  LEU A 776     121.343 145.428 196.509  1.00  0.00           H  
ATOM   4718 HD11 LEU A 776     121.045 147.854 196.139  1.00  0.00           H  
ATOM   4719 HD12 LEU A 776     122.414 147.542 197.233  1.00  0.00           H  
ATOM   4720 HD13 LEU A 776     122.713 147.970 195.531  1.00  0.00           H  
ATOM   4721 HD21 LEU A 776     120.479 146.304 194.367  1.00  0.00           H  
ATOM   4722 HD22 LEU A 776     122.139 146.396 193.731  1.00  0.00           H  
ATOM   4723 HD23 LEU A 776     121.418 144.814 194.111  1.00  0.00           H  
ATOM   4724  N   VAL A 777     125.743 143.171 196.471  1.00112.72           N  
ATOM   4725  CA  VAL A 777     127.040 142.533 196.218  1.00112.72           C  
ATOM   4726  C   VAL A 777     126.899 141.028 196.008  1.00112.72           C  
ATOM   4727  O   VAL A 777     127.564 140.481 195.130  1.00112.72           O  
ATOM   4728  CB  VAL A 777     128.022 142.848 197.351  1.00112.72           C  
ATOM   4729  CG1 VAL A 777     129.306 142.025 197.272  1.00112.72           C  
ATOM   4730  CG2 VAL A 777     128.447 144.313 197.287  1.00112.72           C  
ATOM   4731  H   VAL A 777     125.594 143.566 197.388  1.00  0.00           H  
ATOM   4732  HA  VAL A 777     127.445 142.959 195.300  1.00  0.00           H  
ATOM   4733  HB  VAL A 777     127.535 142.659 198.308  1.00  0.00           H  
ATOM   4734 HG11 VAL A 777     129.961 142.293 198.101  1.00  0.00           H  
ATOM   4735 HG12 VAL A 777     129.062 140.964 197.330  1.00  0.00           H  
ATOM   4736 HG13 VAL A 777     129.812 142.230 196.329  1.00  0.00           H  
ATOM   4737 HG21 VAL A 777     129.145 144.525 198.097  1.00  0.00           H  
ATOM   4738 HG22 VAL A 777     128.931 144.510 196.330  1.00  0.00           H  
ATOM   4739 HG23 VAL A 777     127.569 144.951 197.388  1.00  0.00           H  
ATOM   4740  N   PHE A 778     126.042 140.339 196.762  1.00117.32           N  
ATOM   4741  CA  PHE A 778     125.849 138.894 196.620  1.00117.32           C  
ATOM   4742  C   PHE A 778     125.191 138.540 195.283  1.00117.32           C  
ATOM   4743  O   PHE A 778     125.708 137.705 194.540  1.00117.32           O  
ATOM   4744  CB  PHE A 778     125.043 138.357 197.806  1.00117.32           C  
ATOM   4745  CG  PHE A 778     125.036 136.846 197.873  1.00117.32           C  
ATOM   4746  CD1 PHE A 778     126.108 136.167 198.481  1.00117.32           C  
ATOM   4747  CD2 PHE A 778     123.983 136.114 197.302  1.00117.32           C  
ATOM   4748  CE1 PHE A 778     126.130 134.763 198.516  1.00117.32           C  
ATOM   4749  CE2 PHE A 778     124.009 134.710 197.328  1.00117.32           C  
ATOM   4750  CZ  PHE A 778     125.083 134.034 197.931  1.00117.32           C  
ATOM   4751  H   PHE A 778     125.494 140.813 197.465  1.00  0.00           H  
ATOM   4752  HA  PHE A 778     126.831 138.422 196.643  1.00  0.00           H  
ATOM   4753  HB3 PHE A 778     124.018 138.721 197.742  1.00  0.00           H  
ATOM   4754  HB2 PHE A 778     125.452 138.759 198.733  1.00  0.00           H  
ATOM   4755  HD1 PHE A 778     126.919 136.726 198.924  1.00  0.00           H  
ATOM   4756  HD2 PHE A 778     123.153 136.630 196.843  1.00  0.00           H  
ATOM   4757  HE1 PHE A 778     126.951 134.247 198.992  1.00  0.00           H  
ATOM   4758  HE2 PHE A 778     123.202 134.147 196.884  1.00  0.00           H  
ATOM   4759  HZ  PHE A 778     125.103 132.954 197.945  1.00  0.00           H  
ATOM   4760  N   LEU A 779     124.114 139.241 194.921  1.00119.31           N  
ATOM   4761  CA  LEU A 779     123.465 139.119 193.618  1.00119.31           C  
ATOM   4762  C   LEU A 779     124.444 139.461 192.494  1.00119.31           C  
ATOM   4763  O   LEU A 779     124.612 138.664 191.577  1.00119.31           O  
ATOM   4764  CB  LEU A 779     122.216 140.013 193.563  1.00119.31           C  
ATOM   4765  CG  LEU A 779     120.918 139.277 193.932  1.00119.31           C  
ATOM   4766  CD1 LEU A 779     120.951 138.616 195.306  1.00119.31           C  
ATOM   4767  CD2 LEU A 779     119.756 140.266 193.895  1.00119.31           C  
ATOM   4768  H   LEU A 779     123.702 139.902 195.564  1.00  0.00           H  
ATOM   4769  HA  LEU A 779     123.149 138.084 193.491  1.00  0.00           H  
ATOM   4770  HB3 LEU A 779     122.119 140.438 192.564  1.00  0.00           H  
ATOM   4771  HB2 LEU A 779     122.351 140.865 194.230  1.00  0.00           H  
ATOM   4772  HG  LEU A 779     120.736 138.505 193.184  1.00  0.00           H  
ATOM   4773 HD11 LEU A 779     120.000 138.118 195.493  1.00  0.00           H  
ATOM   4774 HD12 LEU A 779     121.757 137.883 195.338  1.00  0.00           H  
ATOM   4775 HD13 LEU A 779     121.120 139.374 196.071  1.00  0.00           H  
ATOM   4776 HD21 LEU A 779     118.831 139.751 194.156  1.00  0.00           H  
ATOM   4777 HD22 LEU A 779     119.938 141.068 194.610  1.00  0.00           H  
ATOM   4778 HD23 LEU A 779     119.667 140.686 192.893  1.00  0.00           H  
ATOM   4779  N   SER A 780     125.156 140.589 192.582  1.00117.89           N  
ATOM   4780  CA  SER A 780     126.152 140.981 191.577  1.00117.89           C  
ATOM   4781  C   SER A 780     127.253 139.933 191.413  1.00117.89           C  
ATOM   4782  O   SER A 780     127.715 139.693 190.299  1.00117.89           O  
ATOM   4783  CB  SER A 780     126.759 142.335 191.947  1.00117.89           C  
ATOM   4784  OG  SER A 780     127.689 142.751 190.963  1.00117.89           O  
ATOM   4785  H   SER A 780     125.019 141.213 193.365  1.00  0.00           H  
ATOM   4786  HA  SER A 780     125.642 141.089 190.620  1.00  0.00           H  
ATOM   4787  HB3 SER A 780     127.261 142.256 192.911  1.00  0.00           H  
ATOM   4788  HB2 SER A 780     125.965 143.077 192.033  1.00  0.00           H  
ATOM   4789  HG  SER A 780     127.395 142.454 190.099  1.00  0.00           H  
ATOM   4790  N   SER A 781     127.627 139.247 192.491  1.00118.57           N  
ATOM   4791  CA  SER A 781     128.579 138.141 192.442  1.00118.57           C  
ATOM   4792  C   SER A 781     128.021 136.926 191.700  1.00118.57           C  
ATOM   4793  O   SER A 781     128.682 136.422 190.793  1.00118.57           O  
ATOM   4794  CB  SER A 781     129.034 137.739 193.846  1.00118.57           C  
ATOM   4795  OG  SER A 781     129.594 138.843 194.526  1.00118.57           O  
ATOM   4796  H   SER A 781     127.248 139.484 193.397  1.00  0.00           H  
ATOM   4797  HA  SER A 781     129.457 138.486 191.897  1.00  0.00           H  
ATOM   4798  HB3 SER A 781     129.775 136.943 193.773  1.00  0.00           H  
ATOM   4799  HB2 SER A 781     128.181 137.360 194.409  1.00  0.00           H  
ATOM   4800  HG  SER A 781     128.898 139.460 194.763  1.00  0.00           H  
ATOM   4801  N   ILE A 782     126.817 136.437 192.026  1.00125.21           N  
ATOM   4802  CA  ILE A 782     126.260 135.254 191.342  1.00125.21           C  
ATOM   4803  C   ILE A 782     125.797 135.554 189.913  1.00125.21           C  
ATOM   4804  O   ILE A 782     125.968 134.710 189.038  1.00125.21           O  
ATOM   4805  CB  ILE A 782     125.186 134.527 192.171  1.00125.21           C  
ATOM   4806  CG1 ILE A 782     123.921 135.372 192.399  1.00125.21           C  
ATOM   4807  CG2 ILE A 782     125.806 134.026 193.484  1.00125.21           C  
ATOM   4808  CD1 ILE A 782     122.771 134.607 193.061  1.00125.21           C  
ATOM   4809  H   ILE A 782     126.272 136.879 192.752  1.00  0.00           H  
ATOM   4810  HA  ILE A 782     127.087 134.550 191.245  1.00  0.00           H  
ATOM   4811  HB  ILE A 782     124.885 133.647 191.603  1.00  0.00           H  
ATOM   4812 HG13 ILE A 782     123.583 135.780 191.447  1.00  0.00           H  
ATOM   4813 HG12 ILE A 782     124.172 136.242 193.005  1.00  0.00           H  
ATOM   4814 HG21 ILE A 782     125.046 133.511 194.072  1.00  0.00           H  
ATOM   4815 HG22 ILE A 782     126.621 133.338 193.262  1.00  0.00           H  
ATOM   4816 HG23 ILE A 782     126.191 134.873 194.051  1.00  0.00           H  
ATOM   4817 HD11 ILE A 782     121.917 135.272 193.187  1.00  0.00           H  
ATOM   4818 HD12 ILE A 782     122.485 133.764 192.432  1.00  0.00           H  
ATOM   4819 HD13 ILE A 782     123.092 134.240 194.036  1.00  0.00           H  
ATOM   4820  N   PHE A 783     125.235 136.742 189.705  1.00128.64           N  
ATOM   4821  CA  PHE A 783     124.775 137.132 188.346  1.00128.64           C  
ATOM   4822  C   PHE A 783     126.045 137.266 187.438  1.00128.64           C  
ATOM   4823  O   PHE A 783     126.101 136.748 186.302  1.00128.64           O  
ATOM   4824  CB  PHE A 783     123.955 138.448 188.285  1.00128.64           C  
ATOM   4825  CG  PHE A 783     122.729 138.445 189.169  1.00128.64           C  
ATOM   4826  CD1 PHE A 783     122.375 137.309 189.895  1.00128.64           C  
ATOM   4827  CD2 PHE A 783     121.926 139.578 189.280  1.00128.64           C  
ATOM   4828  CE1 PHE A 783     121.254 137.308 190.703  1.00128.64           C  
ATOM   4829  CE2 PHE A 783     120.806 139.574 190.089  1.00128.64           C  
ATOM   4830  CZ  PHE A 783     120.469 138.440 190.800  1.00128.64           C  
ATOM   4831  H   PHE A 783     125.118 137.387 190.474  1.00  0.00           H  
ATOM   4832  HA  PHE A 783     124.157 136.326 187.951  1.00  0.00           H  
ATOM   4833  HB3 PHE A 783     123.657 138.641 187.254  1.00  0.00           H  
ATOM   4834  HB2 PHE A 783     124.596 139.286 188.558  1.00  0.00           H  
ATOM   4835  HD1 PHE A 783     122.979 136.416 189.830  1.00  0.00           H  
ATOM   4836  HD2 PHE A 783     122.176 140.473 188.730  1.00  0.00           H  
ATOM   4837  HE1 PHE A 783     120.991 136.421 191.260  1.00  0.00           H  
ATOM   4838  HE2 PHE A 783     120.192 140.459 190.166  1.00  0.00           H  
ATOM   4839  HZ  PHE A 783     119.593 138.437 191.431  1.00  0.00           H  
ATOM   4840  N   GLY A 784     127.060 138.001 187.914  1.00129.59           N  
ATOM   4841  CA  GLY A 784     128.300 138.138 187.170  1.00129.59           C  
ATOM   4842  C   GLY A 784     128.877 136.716 186.882  1.00129.59           C  
ATOM   4843  O   GLY A 784     129.293 136.408 185.745  1.00129.59           O  
ATOM   4844  H   GLY A 784     126.970 138.471 188.804  1.00  0.00           H  
ATOM   4845  HA3 GLY A 784     129.017 138.708 187.761  1.00  0.00           H  
ATOM   4846  HA2 GLY A 784     128.103 138.648 186.227  1.00  0.00           H  
ATOM   4847  N   TYR A 785     128.958 135.836 187.904  1.00131.72           N  
ATOM   4848  CA  TYR A 785     129.444 134.437 187.634  1.00131.72           C  
ATOM   4849  C   TYR A 785     128.576 133.768 186.481  1.00131.72           C  
ATOM   4850  O   TYR A 785     129.122 133.063 185.603  1.00131.72           O  
ATOM   4851  CB  TYR A 785     129.471 133.475 188.865  1.00131.72           C  
ATOM   4852  CG  TYR A 785     129.886 132.029 188.502  1.00131.72           C  
ATOM   4853  CD1 TYR A 785     131.222 131.701 188.263  1.00131.72           C  
ATOM   4854  CD2 TYR A 785     128.943 130.999 188.427  1.00131.72           C  
ATOM   4855  CE1 TYR A 785     131.611 130.415 187.944  1.00131.72           C  
ATOM   4856  CE2 TYR A 785     129.302 129.702 188.110  1.00131.72           C  
ATOM   4857  CZ  TYR A 785     130.646 129.388 187.863  1.00131.72           C  
ATOM   4858  OH  TYR A 785     131.030 128.074 187.541  1.00131.72           O  
ATOM   4859  H   TYR A 785     128.694 136.120 188.837  1.00  0.00           H  
ATOM   4860  HA  TYR A 785     130.466 134.516 187.264  1.00  0.00           H  
ATOM   4861  HB3 TYR A 785     128.488 133.462 189.336  1.00  0.00           H  
ATOM   4862  HB2 TYR A 785     130.154 133.869 189.618  1.00  0.00           H  
ATOM   4863  HD1 TYR A 785     131.985 132.463 188.325  1.00  0.00           H  
ATOM   4864  HD2 TYR A 785     127.901 131.206 188.619  1.00  0.00           H  
ATOM   4865  HE1 TYR A 785     132.652 130.196 187.757  1.00  0.00           H  
ATOM   4866  HE2 TYR A 785     128.547 128.931 188.053  1.00  0.00           H  
ATOM   4867  HH  TYR A 785     131.943 127.934 187.802  1.00  0.00           H  
ATOM   4868  N   CYS A 786     127.235 133.927 186.508  1.00144.88           N  
ATOM   4869  CA  CYS A 786     126.395 133.350 185.405  1.00144.88           C  
ATOM   4870  C   CYS A 786     126.913 133.957 184.074  1.00144.88           C  
ATOM   4871  O   CYS A 786     126.968 133.308 183.012  1.00144.88           O  
ATOM   4872  CB  CYS A 786     124.861 133.596 185.510  1.00144.88           C  
ATOM   4873  SG  CYS A 786     124.108 132.940 187.017  1.00144.88           S  
ATOM   4874  H   CYS A 786     126.802 134.432 187.268  1.00  0.00           H  
ATOM   4875  HA  CYS A 786     126.565 132.274 185.376  1.00  0.00           H  
ATOM   4876  HB3 CYS A 786     124.365 133.164 184.641  1.00  0.00           H  
ATOM   4877  HB2 CYS A 786     124.661 134.665 185.442  1.00  0.00           H  
ATOM   4878  HG  CYS A 786     124.685 133.500 188.084  1.00  0.00           H  
ATOM   4879  N   LYS A 787     127.264 135.238 184.140  1.00148.01           N  
ATOM   4880  CA  LYS A 787     127.827 135.913 182.955  1.00148.01           C  
ATOM   4881  C   LYS A 787     129.164 135.296 182.524  1.00148.01           C  
ATOM   4882  O   LYS A 787     129.415 135.157 181.330  1.00148.01           O  
ATOM   4883  CB  LYS A 787     127.900 137.432 183.210  1.00148.01           C  
ATOM   4884  CG  LYS A 787     128.198 138.210 181.916  1.00148.01           C  
ATOM   4885  CD  LYS A 787     127.851 139.709 181.973  1.00148.01           C  
ATOM   4886  CE  LYS A 787     128.758 140.526 182.905  1.00148.01           C  
ATOM   4887  NZ  LYS A 787     128.447 141.982 182.838  1.00148.01           N1+
ATOM   4888  H   LYS A 787     127.145 135.750 185.002  1.00  0.00           H  
ATOM   4889  HA  LYS A 787     127.125 135.759 182.136  1.00  0.00           H  
ATOM   4890  HB3 LYS A 787     128.678 137.639 183.945  1.00  0.00           H  
ATOM   4891  HB2 LYS A 787     126.954 137.775 183.630  1.00  0.00           H  
ATOM   4892  HG3 LYS A 787     127.664 137.747 181.086  1.00  0.00           H  
ATOM   4893  HG2 LYS A 787     129.251 138.093 181.659  1.00  0.00           H  
ATOM   4894  HD3 LYS A 787     126.813 139.828 182.283  1.00  0.00           H  
ATOM   4895  HD2 LYS A 787     127.894 140.128 180.968  1.00  0.00           H  
ATOM   4896  HE3 LYS A 787     129.800 140.365 182.630  1.00  0.00           H  
ATOM   4897  HE2 LYS A 787     128.635 140.176 183.930  1.00  0.00           H  
ATOM   4898  HZ1 LYS A 787     128.665 142.331 181.916  1.00  0.00           H  
ATOM   4899  HZ2 LYS A 787     127.466 142.126 183.028  1.00  0.00           H  
ATOM   4900  HZ3 LYS A 787     128.999 142.477 183.524  1.00  0.00           H  
ATOM   4901  N   GLU A 788     129.961 134.804 183.472  1.00155.26           N  
ATOM   4902  CA  GLU A 788     130.900 133.701 183.236  1.00155.26           C  
ATOM   4903  C   GLU A 788     130.135 132.388 183.042  1.00155.26           C  
ATOM   4904  O   GLU A 788     130.274 131.720 182.011  1.00155.26           O  
ATOM   4905  CB  GLU A 788     131.880 133.554 184.412  1.00155.26           C  
ATOM   4906  CG  GLU A 788     132.970 134.637 184.438  1.00155.26           C  
ATOM   4907  CD  GLU A 788     133.849 134.635 183.176  1.00155.26           C  
ATOM   4908  OE1 GLU A 788     134.137 133.553 182.616  1.00155.26           O  
ATOM   4909  OE2 GLU A 788     134.251 135.731 182.729  1.00155.26           O1-
ATOM   4910  H   GLU A 788     129.936 135.192 184.404  1.00  0.00           H  
ATOM   4911  HA  GLU A 788     131.469 133.912 182.330  1.00  0.00           H  
ATOM   4912  HB3 GLU A 788     132.348 132.570 184.372  1.00  0.00           H  
ATOM   4913  HB2 GLU A 788     131.325 133.576 185.350  1.00  0.00           H  
ATOM   4914  HG3 GLU A 788     133.599 134.497 185.317  1.00  0.00           H  
ATOM   4915  HG2 GLU A 788     132.505 135.616 184.554  1.00  0.00           H  
ATOM   4916  N   NMA A 788A    129.282 131.953 184.036  1.00  0.00           N  
ATOM   4917  CA  NMA A 788A    128.546 130.708 183.871  1.00  0.00           C  
ATOM   4918  H   NMA A 788A    129.169 132.499 184.878  1.00  0.00           H  
ATOM   4919 1HA  NMA A 788A    128.809 130.264 182.884  1.00  0.00           H  
ATOM   4920 2HA  NMA A 788A    128.816 130.000 184.686  1.00  0.00           H  
ATOM   4921 3HA  NMA A 788A    127.452 130.909 183.913  1.00  0.00           H  
ATOM   4922  CH3 ACE A 802     144.166 141.650 178.998  1.00  0.00           C  
ATOM   4923  C   ACE A 802     143.889 141.263 180.451  1.00  0.00           C  
ATOM   4924  O   ACE A 802     143.491 142.114 181.243  1.00  0.00           O  
ATOM   4925 1H   ACE A 802     143.951 142.732 178.855  1.00  0.00           H  
ATOM   4926 2H   ACE A 802     145.233 141.447 178.755  1.00  0.00           H  
ATOM   4927 3H   ACE A 802     143.520 141.048 178.322  1.00  0.00           H  
ATOM   4928  N   ILE A 803     144.085 139.964 180.874  1.00132.84           N  
ATOM   4929  CA  ILE A 803     143.813 139.593 182.292  1.00132.84           C  
ATOM   4930  C   ILE A 803     142.358 139.842 182.702  1.00132.84           C  
ATOM   4931  O   ILE A 803     141.963 139.492 183.812  1.00132.84           O  
ATOM   4932  CB  ILE A 803     144.844 140.322 183.182  1.00132.84           C  
ATOM   4933  CG1 ILE A 803     144.934 139.666 184.576  1.00132.84           C
[truncated: 2,561,360 more chars]
