# Supplementary material for: Untargeted Diversity-Oriented Synthesis for the Discovery of New Antitumor Agents: An Integrated Approach of Inverse Virtual Screening, Bioinformatics, and Omics for Target Deconvolution
Source: J Med Chem. 2025 Jul 24;68(15):16483–517. doi: 10.1021/acs.jmedchem.5c01344 (PMC12362587; doi:10.1021/acs.jmedchem.5c01344)
Supplement: Supplementary file 2 [file jm5c01344_si_002.zip › FigureS61_panelC/63_TRPA1_6x2j.pdb]

TITLE     63
REMARK   4      COMPLIES WITH FORMAT V. 3.0, 1-DEC-2006
REMARK 888
REMARK 888 WRITTEN BY MAESTRO (A PRODUCT OF SCHRODINGER, LLC)
HETATM    1  C1  UNK   900     180.662 146.958 198.385  1.00  0.00           C  
HETATM    2  C2  UNK   900     181.201 147.226 197.127  1.00  0.00           C  
HETATM    3  C3  UNK   900     181.254 146.240 196.145  1.00  0.00           C  
HETATM    4  C4  UNK   900     180.687 144.991 196.416  1.00  0.00           C  
HETATM    5  C5  UNK   900     180.103 144.733 197.658  1.00  0.00           C  
HETATM    6  C6  UNK   900     180.115 145.706 198.653  1.00  0.00           C  
HETATM    7  N1  UNK   900     181.683 148.490 196.828  1.00  0.00           N  
HETATM    8  C7  UNK   900     182.191 148.946 195.666  1.00  0.00           C  
HETATM    9  N2  UNK   900     182.316 148.020 194.652  1.00  0.00           N  
HETATM   10  C8  UNK   900     181.928 146.581 194.823  1.00  0.00           C  
HETATM   11  O1  UNK   900     182.512 150.131 195.596  1.00  0.00           O  
HETATM   12  C9  UNK   900     182.920 148.499 193.371  1.00  0.00           C  
HETATM   13  C10 UNK   900     181.829 148.789 192.341  1.00  0.00           C  
HETATM   14  O2  UNK   900     181.852 149.817 191.661  1.00  0.00           O  
HETATM   15  O3  UNK   900     180.893 147.809 192.220  1.00  0.00           O  
HETATM   16  C11 UNK   900     179.723 147.990 191.419  1.00  0.00           C  
HETATM   17  C12 UNK   900     179.841 147.303 190.062  1.00  0.00           C  
HETATM   18  C13 UNK   900     184.039 147.562 192.828  1.00  0.00           C  
HETATM   19  C14 UNK   900     185.346 147.615 193.651  1.00  0.00           C  
HETATM   20  C15 UNK   900     186.335 146.520 193.197  1.00  0.00           C  
HETATM   21  C16 UNK   900     185.987 149.019 193.653  1.00  0.00           C  
HETATM   22  C17 UNK   900     178.903 146.331 189.700  1.00  0.00           C  
HETATM   23  C18 UNK   900     178.978 145.713 188.455  1.00  0.00           C  
HETATM   24  C19 UNK   900     179.995 146.068 187.571  1.00  0.00           C  
HETATM   25  C20 UNK   900     180.929 147.041 187.920  1.00  0.00           C  
HETATM   26  C21 UNK   900     180.851 147.661 189.164  1.00  0.00           C  
HETATM   27  H1  UNK   900     180.654 147.717 199.153  1.00  0.00           H  
HETATM   28  H2  UNK   900     180.704 144.218 195.661  1.00  0.00           H  
HETATM   29  H3  UNK   900     179.656 143.772 197.860  1.00  0.00           H  
HETATM   30  H4  UNK   900     179.698 145.495 199.625  1.00  0.00           H  
HETATM   31  H5  UNK   900     181.616 149.205 197.535  1.00  0.00           H  
HETATM   32  H6  UNK   900     181.273 146.271 194.010  1.00  0.00           H  
HETATM   33  H7  UNK   900     182.826 145.969 194.744  1.00  0.00           H  
HETATM   34  H8  UNK   900     183.402 149.464 193.533  1.00  0.00           H  
HETATM   35  H9  UNK   900     179.487 149.046 191.269  1.00  0.00           H  
HETATM   36  H10 UNK   900     178.882 147.565 191.967  1.00  0.00           H  
HETATM   37  H11 UNK   900     183.703 146.530 192.796  1.00  0.00           H  
HETATM   38  H12 UNK   900     184.276 147.820 191.794  1.00  0.00           H  
HETATM   39  H13 UNK   900     185.084 147.381 194.685  1.00  0.00           H  
HETATM   40  H14 UNK   900     186.654 145.912 194.044  1.00  0.00           H  
HETATM   41  H15 UNK   900     187.234 146.930 192.736  1.00  0.00           H  
HETATM   42  H16 UNK   900     185.893 145.841 192.466  1.00  0.00           H  
HETATM   43  H17 UNK   900     187.071 148.988 193.544  1.00  0.00           H  
HETATM   44  H18 UNK   900     185.779 149.532 194.593  1.00  0.00           H  
HETATM   45  H19 UNK   900     185.602 149.646 192.849  1.00  0.00           H  
HETATM   46  H20 UNK   900     178.110 146.057 190.381  1.00  0.00           H  
HETATM   47  H21 UNK   900     178.253 144.962 188.176  1.00  0.00           H  
HETATM   48  H22 UNK   900     180.056 145.590 186.604  1.00  0.00           H  
HETATM   49  H23 UNK   900     181.708 147.319 187.226  1.00  0.00           H  
HETATM   50  H24 UNK   900     181.572 148.422 189.424  1.00  0.00           H  
CONECT    1    2    6   27
CONECT    1    6
CONECT    2    1    3    7
CONECT    2    3
CONECT    3    2    4   10
CONECT    3    2
CONECT    4    3    5   28
CONECT    4    5
CONECT    5    4    6   29
CONECT    5    4
CONECT    6    1    5   30
CONECT    6    1
CONECT    7    2    8   31
CONECT    8    7    9   11
CONECT    8   11
CONECT    9    8   10   12
CONECT   10    3    9   32   33
CONECT   11    8
CONECT   11    8
CONECT   12    9   13   18   34
CONECT   13   12   14   15
CONECT   13   14
CONECT   14   13
CONECT   14   13
CONECT   15   13   16
CONECT   16   15   17   35   36
CONECT   17   16   26   22
CONECT   17   22
CONECT   18   12   19   37   38
CONECT   19   18   20   21   39
CONECT   20   19   40   41   42
CONECT   21   19   43   44   45
CONECT   22   17   23   46
CONECT   22   17
CONECT   23   22   24   47
CONECT   23   24
CONECT   24   23   25   48
CONECT   24   23
CONECT   25   24   26   49
CONECT   25   26
CONECT   26   17   25   50
CONECT   26   25
CONECT   27    1
CONECT   28    4
CONECT   29    5
CONECT   30    6
CONECT   31    7
CONECT   32   10
CONECT   33   10
CONECT   34   12
CONECT   35   16
CONECT   36   16
CONECT   37   18
CONECT   38   18
CONECT   39   19
CONECT   40   20
CONECT   41   20
CONECT   42   20
CONECT   43   21
CONECT   44   21
CONECT   45   21
CONECT   46   22
CONECT   47   23
CONECT   48   24
CONECT   49   25
CONECT   50   26
END   
