# Supplementary material for: Untargeted Diversity-Oriented Synthesis for the Discovery of New Antitumor Agents: An Integrated Approach of Inverse Virtual Screening, Bioinformatics, and Omics for Target Deconvolution
Source: J Med Chem. 2025 Jul 24;68(15):16483–517. doi: 10.1021/acs.jmedchem.5c01344 (PMC12362587; doi:10.1021/acs.jmedchem.5c01344)
Supplement: Supplementary file 2 [file jm5c01344_si_002.zip › FigureS62_panelA/ERBB2_7jxh.pdb]

HEADER    TRANSFERASE/TRANSFERASE INHIBITOR       27-AUG-20   7JXH
REMARK   4 7JXH COMPLIES WITH FORMAT V. 3.0, 1-DEC-2006
REMARK 888
REMARK 888 WRITTEN BY MAESTRO (A PRODUCT OF SCHRODINGER, LLC)
TITLE     HER2 IN COMPLEX WITH JBJ-08-178-01
EXPDTA    X-RAY DIFFRACTION
REMARK 200  TEMPERATURE           (KELVIN) : NULL
REMARK 200  PH                             : NULL
CRYST1   91.138  154.617   93.548  90.00 102.47  90.00 P 1 21 1     16
MODEL        1
ATOM      1  CH3 ACE B 706       1.975  15.630  41.552  1.00  0.00           C  
ATOM      2  C   ACE B 706       2.896  15.158  42.676  1.00  0.00           C  
ATOM      3  O   ACE B 706       2.677  15.511  43.833  1.00  0.00           O  
ATOM      4 1H   ACE B 706       1.174  16.277  41.975  1.00  0.00           H  
ATOM      5 2H   ACE B 706       2.564  16.206  40.804  1.00  0.00           H  
ATOM      6 3H   ACE B 706       1.516  14.748  41.050  1.00  0.00           H  
ATOM      7  N   PRO B 707       3.971  14.338  42.397  1.00 66.83           N  
ATOM      8  CA  PRO B 707       4.960  13.784  43.324  1.00 67.37           C  
ATOM      9  C   PRO B 707       6.130  14.732  43.568  1.00 62.33           C  
ATOM     10  O   PRO B 707       6.003  15.941  43.369  1.00 68.73           O  
ATOM     11  CB  PRO B 707       5.434  12.527  42.596  1.00 67.67           C  
ATOM     12  CG  PRO B 707       5.399  12.929  41.151  1.00 65.91           C  
ATOM     13  CD  PRO B 707       4.234  13.914  41.009  1.00 67.11           C  
ATOM     14  HA  PRO B 707       4.486  13.518  44.269  1.00  0.00           H  
ATOM     15  HB3 PRO B 707       4.718  11.723  42.763  1.00  0.00           H  
ATOM     16  HB2 PRO B 707       6.463  12.310  42.885  1.00  0.00           H  
ATOM     17  HG2 PRO B 707       5.207  12.050  40.535  1.00  0.00           H  
ATOM     18  HG3 PRO B 707       6.331  13.431  40.892  1.00  0.00           H  
ATOM     19  HD3 PRO B 707       4.560  14.775  40.425  1.00  0.00           H  
ATOM     20  HD2 PRO B 707       3.362  13.387  40.622  1.00  0.00           H  
ATOM     21  N   ASN B 708       7.261  14.170  43.993  1.00124.90           N  
ANISOU   21  N   ASN B 708    10943  15493  21020    842   -588  -3959
ATOM     22  CA  ASN B 708       8.521  14.894  44.142  1.00109.06           C  
ANISOU   22  CA  ASN B 708     9202  13628  18609    924   -616  -3741
ATOM     23  C   ASN B 708       8.398  16.006  45.188  1.00108.04           C  
ANISOU   23  C   ASN B 708     9004  13575  18472    947   -371  -3910
ATOM     24  O   ASN B 708       8.426  17.198  44.887  1.00109.05           O  
ANISOU   24  O   ASN B 708     9222  13580  18633   1168   -718  -4017
ATOM     25  CB  ASN B 708       8.991  15.456  42.795  1.00104.51           C  
ANISOU   25  CB  ASN B 708     8945  12850  17914   1182  -1271  -3631
ATOM     26  CG  ASN B 708      10.469  15.757  42.781  1.00 93.45           C  
ANISOU   26  CG  ASN B 708     8110  11547  15849   1127  -1225  -3213
ATOM     27  OD1 ASN B 708      11.191  15.412  43.715  1.00 88.44           O  
ANISOU   27  OD1 ASN B 708     7576  11141  14885    919   -759  -3013
ATOM     28  ND2 ASN B 708      10.932  16.392  41.713  1.00 89.90           N  
ANISOU   28  ND2 ASN B 708     8050  10905  15205   1308  -1710  -3088
ATOM     29  H   ASN B 708       7.278  13.189  44.233  1.00  0.00           H  
ATOM     30  HA  ASN B 708       9.274  14.187  44.491  1.00  0.00           H  
ATOM     31  HB3 ASN B 708       8.434  16.365  42.567  1.00  0.00           H  
ATOM     32  HB2 ASN B 708       8.759  14.743  42.004  1.00  0.00           H  
ATOM     33 HD21 ASN B 708      11.914  16.621  41.647  1.00  0.00           H  
ATOM     34 HD22 ASN B 708      10.303  16.647  40.965  1.00  0.00           H  
ATOM     35  N   GLN B 709       8.271  15.573  46.438  1.00105.42           N  
ANISOU   35  N   GLN B 709     8560  13432  18063    706    233  -3920
ATOM     36  CA  GLN B 709       8.316  16.479  47.581  1.00 98.65           C  
ANISOU   36  CA  GLN B 709     7698  12686  17100    688    547  -4035
ATOM     37  C   GLN B 709       9.669  16.428  48.268  1.00 96.91           C  
ANISOU   37  C   GLN B 709     7755  12705  16361    592    855  -3750
ATOM     38  O   GLN B 709       9.753  16.417  49.500  1.00 92.95           O  
ANISOU   38  O   GLN B 709     7299  12357  15661    428   1344  -3751
ATOM     39  CB  GLN B 709       7.192  16.156  48.565  1.00 91.40           C  
ANISOU   39  CB  GLN B 709     6530  11776  16420    494    998  -4265
ATOM     40  CG  GLN B 709       5.816  16.583  48.079  1.00 91.50           C  
ANISOU   40  CG  GLN B 709     6240  11542  16986    615    701  -4642
ATOM     41  CD  GLN B 709       4.805  15.458  48.139  1.00 93.26           C  
ANISOU   41  CD  GLN B 709     6220  11689  17526    426    927  -4763
ATOM     42  OE1 GLN B 709       4.078  15.317  49.120  1.00 95.63           O  
ANISOU   42  OE1 GLN B 709     6348  12021  17967    254   1374  -4940
ATOM     43  NE2 GLN B 709       4.749  14.654  47.083  1.00 82.70           N  
ANISOU   43  NE2 GLN B 709     4883  10235  16303    460    615  -4676
ATOM     44  H   GLN B 709       8.138  14.588  46.620  1.00  0.00           H  
ATOM     45  HA  GLN B 709       8.162  17.494  47.214  1.00  0.00           H  
ATOM     46  HB3 GLN B 709       7.401  16.633  49.523  1.00  0.00           H  
ATOM     47  HB2 GLN B 709       7.187  15.085  48.770  1.00  0.00           H  
ATOM     48  HG3 GLN B 709       5.891  16.949  47.055  1.00  0.00           H  
ATOM     49  HG2 GLN B 709       5.463  17.420  48.681  1.00  0.00           H  
ATOM     50 HE21 GLN B 709       4.093  13.886  47.067  1.00  0.00           H  
ATOM     51 HE22 GLN B 709       5.362  14.811  46.296  1.00  0.00           H  
ATOM     52  N   ALA B 710      10.756  16.469  47.525  1.00102.91           N  
ANISOU   52  N   ALA B 710     8947  13433  16723    635    529  -3392
ATOM     53  CA  ALA B 710      12.030  16.431  48.269  1.00106.60           C  
ANISOU   53  CA  ALA B 710     9853  14052  16597    521    716  -3047
ATOM     54  C   ALA B 710      12.279  17.801  48.890  1.00111.11           C  
ANISOU   54  C   ALA B 710    10532  14635  17052    641    694  -3145
ATOM     55  O   ALA B 710      11.569  18.756  48.548  1.00115.10           O  
ANISOU   55  O   ALA B 710    10964  14976  17794    863    322  -3333
ATOM     56  CB  ALA B 710      13.155  16.012  47.370  1.00106.41           C  
ANISOU   56  CB  ALA B 710    10215  13969  16247    539    381  -2688
ATOM     57  H   ALA B 710      10.679  16.522  46.519  1.00  0.00           H  
ATOM     58  HA  ALA B 710      11.939  15.699  49.072  1.00  0.00           H  
ATOM     59  HB1 ALA B 710      14.085  15.990  47.937  1.00  0.00           H  
ATOM     60  HB2 ALA B 710      12.951  15.019  46.970  1.00  0.00           H  
ATOM     61  HB3 ALA B 710      13.248  16.722  46.548  1.00  0.00           H  
ATOM     62  N   GLN B 711      13.266  17.881  49.768  1.00103.81           N  
ANISOU   62  N   GLN B 711     9803  13882  15758    503   1070  -3024
ATOM     63  CA  GLN B 711      13.498  19.165  50.443  1.00 87.88           C  
ANISOU   63  CA  GLN B 711     7885  11893  13614    593   1110  -3132
ATOM     64  C   GLN B 711      14.967  19.531  50.316  1.00 73.92           C  
ANISOU   64  C   GLN B 711     6573  10127  11388    607    900  -2798
ATOM     65  O   GLN B 711      15.808  18.774  50.808  1.00 71.92           O  
ANISOU   65  O   GLN B 711     6572  10009  10745    455   1135  -2571
ATOM     66  CB  GLN B 711      12.998  19.103  51.887  1.00 30.00           C  
ATOM     67  CG  GLN B 711      12.470  20.426  52.415  1.00 30.00           C  
ATOM     68  CD  GLN B 711      10.963  20.461  52.427  1.00 30.00           C  
ATOM     69  OE1 GLN B 711      10.353  19.443  51.844  1.00 30.00           O  
ATOM     70  NE2 GLN B 711      10.349  21.387  52.949  1.00 30.00           N  
ATOM     71  H   GLN B 711      13.838  17.071  49.960  1.00  0.00           H  
ATOM     72  HA  GLN B 711      12.918  19.926  49.921  1.00  0.00           H  
ATOM     73  HB3 GLN B 711      13.802  18.751  52.533  1.00  0.00           H  
ATOM     74  HB2 GLN B 711      12.219  18.345  51.967  1.00  0.00           H  
ATOM     75  HG2 GLN B 711      12.847  21.240  51.796  1.00  0.00           H  
ATOM     76  HG3 GLN B 711      12.845  20.589  53.426  1.00  0.00           H  
ATOM     77 HE21 GLN B 711       9.339  21.389  52.945  1.00  0.00           H  
ATOM     78 HE22 GLN B 711      10.854  22.147  53.383  1.00  0.00           H  
ATOM     79  N   MET B 712      15.245  20.650  49.665  1.00 67.53           N  
ANISOU   79  N   MET B 712     5875   9146  10635    788    452  -2780
ATOM     80  CA  MET B 712      16.633  21.133  49.602  1.00 65.35           C  
ANISOU   80  CA  MET B 712     5993   8849   9986    796    291  -2521
ATOM     81  C   MET B 712      16.797  22.103  50.753  1.00 63.50           C  
ANISOU   81  C   MET B 712     5807   8664   9657    843    413  -2659
ATOM     82  O   MET B 712      15.964  22.991  50.895  1.00 63.13           O  
ANISOU   82  O   MET B 712     5555   8538   9894    991    336  -2959
ATOM     83  CB  MET B 712      16.882  21.887  48.300  1.00 30.00           C  
ATOM     84  CG  MET B 712      17.664  21.098  47.294  1.00 30.00           C  
ATOM     85  SD  MET B 712      19.377  21.064  47.805  1.00 30.00           S  
ATOM     86  CE  MET B 712      19.516  19.390  48.422  1.00 30.00           C  
ATOM     87  H   MET B 712      14.505  21.169  49.214  1.00  0.00           H  
ATOM     88  HA  MET B 712      17.331  20.302  49.701  1.00  0.00           H  
ATOM     89  HB3 MET B 712      17.406  22.818  48.516  1.00  0.00           H  
ATOM     90  HB2 MET B 712      15.927  22.183  47.865  1.00  0.00           H  
ATOM     91  HG3 MET B 712      17.586  21.576  46.318  1.00  0.00           H  
ATOM     92  HG2 MET B 712      17.278  20.080  47.252  1.00  0.00           H  
ATOM     93  HE1 MET B 712      20.532  19.217  48.778  1.00  0.00           H  
ATOM     94  HE2 MET B 712      18.814  19.246  49.243  1.00  0.00           H  
ATOM     95  HE3 MET B 712      19.287  18.687  47.621  1.00  0.00           H  
ATOM     96  N   ARG B 713      17.820  21.897  51.558  1.00 60.09           N  
ANISOU   96  N   ARG B 713     5642   8348   8841    728    580  -2459
ATOM     97  CA  ARG B 713      18.009  22.767  52.724  1.00 64.53           C  
ANISOU   97  CA  ARG B 713     6287   8977   9255    747    734  -2575
ATOM     98  C   ARG B 713      19.112  23.747  52.373  1.00 66.63           C  
ANISOU   98  C   ARG B 713     6827   9129   9362    821    435  -2441
ATOM     99  O   ARG B 713      20.270  23.395  52.480  1.00 70.92           O  
ANISOU   99  O   ARG B 713     7605   9671   9669    732    361  -2163
ATOM    100  CB  ARG B 713      18.259  21.944  53.985  1.00 74.04           C  
ANISOU  100  CB  ARG B 713     7621  10371  10140    566   1123  -2470
ATOM    101  CG  ARG B 713      18.287  22.752  55.275  1.00 84.67           C  
ANISOU  101  CG  ARG B 713     9060  11791  11318    581   1329  -2631
ATOM    102  CD  ARG B 713      17.020  23.540  55.544  1.00 95.74           C  
ANISOU  102  CD  ARG B 713    10156  13220  13001    629   1587  -2994
ATOM    103  NE  ARG B 713      17.287  24.953  55.773  1.00104.35           N  
ANISOU  103  NE  ARG B 713    11351  14343  13955    692   1711  -3182
ATOM    104  CZ  ARG B 713      16.804  25.941  55.026  1.00109.77           C  
ANISOU  104  CZ  ARG B 713    12019  14916  14773    871   1439  -3332
ATOM    105  NH1 ARG B 713      17.102  27.196  55.312  1.00112.81           N  
ANISOU  105  NH1 ARG B 713    12508  15332  15021    924   1562  -3510
ATOM    106  NH2 ARG B 713      16.028  25.670  53.992  1.00111.05           N1+
ANISOU  106  NH2 ARG B 713    12093  14913  15186    997   1033  -3303
ATOM    107  H   ARG B 713      18.467  21.145  51.370  1.00  0.00           H  
ATOM    108  HA  ARG B 713      17.090  23.335  52.871  1.00  0.00           H  
ATOM    109  HB3 ARG B 713      19.197  21.399  53.880  1.00  0.00           H  
ATOM    110  HB2 ARG B 713      17.501  21.165  54.064  1.00  0.00           H  
ATOM    111  HG2 ARG B 713      19.138  23.432  55.257  1.00  0.00           H  
ATOM    112  HG3 ARG B 713      18.483  22.085  56.115  1.00  0.00           H  
ATOM    113  HD3 ARG B 713      16.511  23.122  56.412  1.00  0.00           H  
ATOM    114  HD2 ARG B 713      16.340  23.432  54.699  1.00  0.00           H  
ATOM    115  HE  ARG B 713      17.883  25.161  56.561  1.00  0.00           H  
ATOM    116 HH11 ARG B 713      16.734  27.945  54.743  1.00  0.00           H  
ATOM    117 HH12 ARG B 713      17.698  27.407  56.100  1.00  0.00           H  
ATOM    118 HH21 ARG B 713      15.662  26.421  53.425  1.00  0.00           H  
ATOM    119 HH22 ARG B 713      15.801  24.712  53.768  1.00  0.00           H  
ATOM    120  N   ILE B 714      18.732  24.919  51.914  1.00 68.40           N  
ANISOU  120  N   ILE B 714     7008   9241   9742    979    270  -2652
ATOM    121  CA  ILE B 714      19.694  25.968  51.597  1.00 70.56           C  
ANISOU  121  CA  ILE B 714     7535   9374   9901   1041     -4  -2548
ATOM    122  C   ILE B 714      20.391  26.363  52.891  1.00 74.31           C  
ANISOU  122  C   ILE B 714     8145   9957  10132    997    176  -2577
ATOM    123  O   ILE B 714      19.742  26.802  53.846  1.00 82.42           O  
ANISOU  123  O   ILE B 714     9050  11048  11219   1058    344  -2837
ATOM    124  CB  ILE B 714      19.016  27.178  50.940  1.00 72.37           C  
ANISOU  124  CB  ILE B 714     7692   9379  10425   1245   -335  -2749
ATOM    125  CG1 ILE B 714      18.361  26.772  49.621  1.00 71.54           C  
ANISOU  125  CG1 ILE B 714     7510   9133  10539   1307   -578  -2720
ATOM    126  CG2 ILE B 714      20.025  28.294  50.725  1.00 74.70           C  
ANISOU  126  CG2 ILE B 714     8274   9515  10593   1282   -574  -2643
ATOM    127  CD1 ILE B 714      19.347  26.309  48.570  1.00 71.65           C  
ANISOU  127  CD1 ILE B 714     7817   9068  10341   1210   -724  -2377
ATOM    128  H   ILE B 714      17.751  25.112  51.772  1.00  0.00           H  
ATOM    129  HA  ILE B 714      20.437  25.566  50.908  1.00  0.00           H  
ATOM    130  HB  ILE B 714      18.239  27.543  51.611  1.00  0.00           H  
ATOM    131 HG13 ILE B 714      17.784  27.610  49.231  1.00  0.00           H  
ATOM    132 HG12 ILE B 714      17.633  25.982  49.807  1.00  0.00           H  
ATOM    133 HG21 ILE B 714      19.531  29.146  50.258  1.00  0.00           H  
ATOM    134 HG22 ILE B 714      20.442  28.597  51.685  1.00  0.00           H  
ATOM    135 HG23 ILE B 714      20.827  27.940  50.077  1.00  0.00           H  
ATOM    136 HD11 ILE B 714      18.810  26.037  47.661  1.00  0.00           H  
ATOM    137 HD12 ILE B 714      20.049  27.114  48.350  1.00  0.00           H  
ATOM    138 HD13 ILE B 714      19.894  25.442  48.941  1.00  0.00           H  
ATOM    139  N   LEU B 715      21.710  26.201  52.922  1.00 74.53           N  
ANISOU  139  N   LEU B 715     8425   9995   9897    896    137  -2332
ATOM    140  CA  LEU B 715      22.486  26.358  54.142  1.00 71.01           C  
ANISOU  140  CA  LEU B 715     8137   9646   9196    846    271  -2336
ATOM    141  C   LEU B 715      23.238  27.680  54.163  1.00 71.51           C  
ANISOU  141  C   LEU B 715     8347   9559   9264    924     30  -2369
ATOM    142  O   LEU B 715      23.803  28.110  53.152  1.00 72.66           O  
ANISOU  142  O   LEU B 715     8586   9539   9482    926   -208  -2232
ATOM    143  CB  LEU B 715      23.476  25.205  54.314  1.00 66.20           C  
ANISOU  143  CB  LEU B 715     7686   9142   8327    685    376  -2079
ATOM    144  CG  LEU B 715      22.852  23.832  54.563  1.00 64.30           C  
ANISOU  144  CG  LEU B 715     7353   9053   8024    583    651  -2037
ATOM    145  CD1 LEU B 715      23.922  22.780  54.764  1.00 59.13           C  
ANISOU  145  CD1 LEU B 715     6888   8468   7110    446    697  -1790
ATOM    146  CD2 LEU B 715      21.925  23.892  55.760  1.00 68.97           C  
ANISOU  146  CD2 LEU B 715     7867   9754   8583    600    945  -2281
ATOM    147  H   LEU B 715      22.209  25.960  52.078  1.00  0.00           H  
ATOM    148  HA  LEU B 715      21.798  26.345  54.987  1.00  0.00           H  
ATOM    149  HB3 LEU B 715      24.165  25.440  55.125  1.00  0.00           H  
ATOM    150  HB2 LEU B 715      24.124  25.153  53.439  1.00  0.00           H  
ATOM    151  HG  LEU B 715      22.263  23.559  53.687  1.00  0.00           H  
ATOM    152 HD11 LEU B 715      23.452  21.812  54.939  1.00  0.00           H  
ATOM    153 HD12 LEU B 715      24.548  22.723  53.874  1.00  0.00           H  
ATOM    154 HD13 LEU B 715      24.537  23.046  55.624  1.00  0.00           H  
ATOM    155 HD21 LEU B 715      21.485  22.909  55.929  1.00  0.00           H  
ATOM    156 HD22 LEU B 715      22.489  24.194  56.642  1.00  0.00           H  
ATOM    157 HD23 LEU B 715      21.133  24.616  55.571  1.00  0.00           H  
ATOM    158  N   LYS B 716      23.236  28.316  55.329  1.00 68.45           N  
ANISOU  158  N   LYS B 716     8001   9217   8788    979    110  -2557
ATOM    159  CA  LYS B 716      24.129  29.427  55.608  1.00 65.77           C  
ANISOU  159  CA  LYS B 716     7826   8756   8409   1026    -91  -2583
ATOM    160  C   LYS B 716      25.520  28.875  55.898  1.00 63.02           C  
ANISOU  160  C   LYS B 716     7671   8445   7829    896   -102  -2369
ATOM    161  O   LYS B 716      25.662  27.842  56.555  1.00 61.67           O  
ANISOU  161  O   LYS B 716     7554   8430   7449    813     89  -2303
ATOM    162  CB  LYS B 716      23.592  30.224  56.797  1.00 69.17           C  
ANISOU  162  CB  LYS B 716     8238   9225   8819   1141     -1  -2882
ATOM    163  CG  LYS B 716      24.177  31.606  56.998  1.00 70.84           C  
ANISOU  163  CG  LYS B 716     8564   9271   9083   1235   -248  -2985
ATOM    164  CD  LYS B 716      23.419  32.302  58.120  1.00 76.08           C  
ANISOU  164  CD  LYS B 716     9181   9982   9742   1365   -129  -3317
ATOM    165  CE  LYS B 716      23.870  33.734  58.327  1.00 79.87           C  
ANISOU  165  CE  LYS B 716     9760  10283  10306   1478   -391  -3453
ATOM    166  NZ  LYS B 716      23.009  34.447  59.313  1.00 80.68           N1+
ANISOU  166  NZ  LYS B 716     9794  10420  10439   1626   -277  -3808
ATOM    167  H   LYS B 716      22.598  28.031  56.059  1.00  0.00           H  
ATOM    168  HA  LYS B 716      24.177  30.076  54.734  1.00  0.00           H  
ATOM    169  HB3 LYS B 716      23.724  29.642  57.709  1.00  0.00           H  
ATOM    170  HB2 LYS B 716      22.508  30.301  56.718  1.00  0.00           H  
ATOM    171  HG3 LYS B 716      24.073  32.182  56.078  1.00  0.00           H  
ATOM    172  HG2 LYS B 716      25.229  31.519  57.270  1.00  0.00           H  
ATOM    173  HD3 LYS B 716      23.550  31.743  59.047  1.00  0.00           H  
ATOM    174  HD2 LYS B 716      22.352  32.287  57.900  1.00  0.00           H  
ATOM    175  HE3 LYS B 716      23.845  34.263  57.374  1.00  0.00           H  
ATOM    176  HE2 LYS B 716      24.903  33.742  58.675  1.00  0.00           H  
ATOM    177  HZ1 LYS B 716      22.677  33.792  60.007  1.00  0.00           H  
ATOM    178  HZ2 LYS B 716      23.545  35.173  59.766  1.00  0.00           H  
ATOM    179  HZ3 LYS B 716      22.220  34.860  58.836  1.00  0.00           H  
ATOM    180  N   GLU B 717      26.552  29.552  55.388  1.00 65.11           N  
ANISOU  180  N   GLU B 717     8041   8544   8151    875   -330  -2269
ATOM    181  CA  GLU B 717      27.903  29.006  55.512  1.00 70.55           C  
ANISOU  181  CA  GLU B 717     8857   9244   8707    752   -362  -2090
ATOM    182  C   GLU B 717      28.364  28.905  56.963  1.00 75.14           C  
ANISOU  182  C   GLU B 717     9563   9922   9066    765   -317  -2192
ATOM    183  O   GLU B 717      29.260  28.108  57.263  1.00 70.45           O  
ANISOU  183  O   GLU B 717     9061   9375   8331    680   -321  -2067
ATOM    184  CB  GLU B 717      28.900  29.848  54.711  1.00 75.64           C  
ANISOU  184  CB  GLU B 717     9565   9668   9505    711   -576  -2003
ATOM    185  CG  GLU B 717      30.244  29.160  54.494  1.00 84.58           C  
ANISOU  185  CG  GLU B 717    10751  10789  10596    568   -591  -1819
ATOM    186  CD  GLU B 717      31.299  30.082  53.912  1.00 93.77           C  
ANISOU  186  CD  GLU B 717    11968  11725  11935    504   -749  -1781
ATOM    187  OE1 GLU B 717      31.188  31.311  54.102  1.00 97.59           O  
ANISOU  187  OE1 GLU B 717    12490  12073  12519    579   -876  -1919
ATOM    188  OE2 GLU B 717      32.247  29.575  53.273  1.00 95.73           O1-
ANISOU  188  OE2 GLU B 717    12216  11921  12236    372   -729  -1626
ATOM    189  H   GLU B 717      26.396  30.434  54.921  1.00  0.00           H  
ATOM    190  HA  GLU B 717      27.898  28.001  55.091  1.00  0.00           H  
ATOM    191  HB3 GLU B 717      29.059  30.800  55.218  1.00  0.00           H  
ATOM    192  HB2 GLU B 717      28.464  30.103  53.745  1.00  0.00           H  
ATOM    193  HG3 GLU B 717      30.109  28.302  53.835  1.00  0.00           H  
ATOM    194  HG2 GLU B 717      30.600  28.755  55.441  1.00  0.00           H  
ATOM    195  N   THR B 718      27.764  29.674  57.871  1.00 82.09           N  
ANISOU  195  N   THR B 718    10466  10819   9905    881   -289  -2429
ATOM    196  CA  THR B 718      28.211  29.697  59.258  1.00 80.18           C  
ANISOU  196  CA  THR B 718    10411  10637   9417    910   -275  -2543
ATOM    197  C   THR B 718      27.773  28.482  60.065  1.00 83.42           C  
ANISOU  197  C   THR B 718    10920  11235   9541    860     -9  -2519
ATOM    198  O   THR B 718      28.270  28.293  61.181  1.00 88.59           O  
ANISOU  198  O   THR B 718    11809  11922   9929    869    -16  -2567
ATOM    199  CB  THR B 718      27.708  30.964  59.947  1.00 74.79           C  
ANISOU  199  CB  THR B 718     9747   9896   8772   1054   -321  -2821
ATOM    200  OG1 THR B 718      26.316  31.147  59.656  1.00 70.89           O  
ANISOU  200  OG1 THR B 718     9070   9448   8417   1124   -154  -2958
ATOM    201  CG2 THR B 718      28.492  32.168  59.463  1.00 72.81           C  
ANISOU  201  CG2 THR B 718     9495   9428   8740   1087   -623  -2839
ATOM    202  H   THR B 718      26.983  30.256  57.603  1.00  0.00           H  
ATOM    203  HA  THR B 718      29.301  29.725  59.259  1.00  0.00           H  
ATOM    204  HB  THR B 718      27.838  30.861  61.024  1.00  0.00           H  
ATOM    205  HG1 THR B 718      26.000  31.943  60.089  1.00  0.00           H  
ATOM    206 HG21 THR B 718      28.125  33.065  59.961  1.00  0.00           H  
ATOM    207 HG22 THR B 718      29.548  32.031  59.694  1.00  0.00           H  
ATOM    208 HG23 THR B 718      28.367  32.274  58.385  1.00  0.00           H  
ATOM    209  N   GLU B 719      26.862  27.659  59.548  1.00 78.48           N  
ANISOU  209  N   GLU B 719    10150  10709   8958    806    212  -2450
ATOM    210  CA  GLU B 719      26.493  26.417  60.210  1.00 77.35           C  
ANISOU  210  CA  GLU B 719    10112  10719   8558    723    485  -2394
ATOM    211  C   GLU B 719      27.241  25.222  59.632  1.00 69.80           C  
ANISOU  211  C   GLU B 719     9188   9779   7553    600    434  -2118
ATOM    212  O   GLU B 719      26.807  24.078  59.803  1.00 66.87           O  
ANISOU  212  O   GLU B 719     8852   9514   7043    514    654  -2029
ATOM    213  CB  GLU B 719      24.979  26.205  60.144  1.00 78.72           C  
ANISOU  213  CB  GLU B 719    10090  10987   8834    728    794  -2528
ATOM    214  CG  GLU B 719      24.382  26.145  58.751  1.00 74.34           C  
ANISOU  214  CG  GLU B 719     9240  10389   8617    727    740  -2466
ATOM    215  CD  GLU B 719      22.891  26.438  58.749  1.00 76.17           C  
ANISOU  215  CD  GLU B 719     9224  10655   9061    795    944  -2711
ATOM    216  OE1 GLU B 719      22.520  27.602  59.007  1.00 79.97           O  
ANISOU  216  OE1 GLU B 719     9645  11070   9670    927    874  -2945
ATOM    217  OE2 GLU B 719      22.090  25.511  58.506  1.00 76.46           O1-
ANISOU  217  OE2 GLU B 719     9111  10773   9166    719   1169  -2690
ATOM    218  H   GLU B 719      26.409  27.891  58.676  1.00  0.00           H  
ATOM    219  HA  GLU B 719      26.770  26.506  61.260  1.00  0.00           H  
ATOM    220  HB2 GLU B 719      24.481  26.988  60.716  1.00  0.00           H  
ATOM    221  HB3 GLU B 719      24.719  25.296  60.686  1.00  0.00           H  
ATOM    222  HG3 GLU B 719      24.558  25.158  58.324  1.00  0.00           H  
ATOM    223  HG2 GLU B 719      24.893  26.861  58.107  1.00  0.00           H  
ATOM    224  N   LEU B 720      28.358  25.470  58.951  1.00 64.94           N  
ANISOU  224  N   LEU B 720     8557   9050   7066    585    163  -1996
ATOM    225  CA  LEU B 720      29.205  24.424  58.395  1.00 59.22           C  
ANISOU  225  CA  LEU B 720     7848   8323   6328    480     96  -1767
ATOM    226  C   LEU B 720      30.635  24.620  58.873  1.00 60.23           C  
ANISOU  226  C   LEU B 720     8125   8355   6405    486   -159  -1755
ATOM    227  O   LEU B 720      31.146  25.744  58.856  1.00 65.79           O  
ANISOU  227  O   LEU B 720     8807   8939   7250    541   -344  -1858
ATOM    228  CB  LEU B 720      29.159  24.455  56.869  1.00 57.77           C  
ANISOU  228  CB  LEU B 720     7459   8073   6420    438     45  -1642
ATOM    229  CG  LEU B 720      27.788  24.233  56.238  1.00 58.32           C  
ANISOU  229  CG  LEU B 720     7358   8202   6600    448    221  -1663
ATOM    230  CD1 LEU B 720      27.863  24.509  54.750  1.00 58.39           C  
ANISOU  230  CD1 LEU B 720     7247   8092   6848    436     93  -1558
ATOM    231  CD2 LEU B 720      27.303  22.817  56.504  1.00 58.36           C  
ANISOU  231  CD2 LEU B 720     7376   8347   6451    363    444  -1570
ATOM    232  H   LEU B 720      28.655  26.423  58.798  1.00  0.00           H  
ATOM    233  HA  LEU B 720      28.845  23.455  58.741  1.00  0.00           H  
ATOM    234  HB3 LEU B 720      29.860  23.720  56.473  1.00  0.00           H  
ATOM    235  HB2 LEU B 720      29.568  25.402  56.516  1.00  0.00           H  
ATOM    236  HG  LEU B 720      27.082  24.932  56.686  1.00  0.00           H  
ATOM    237 HD11 LEU B 720      26.883  24.350  54.301  1.00  0.00           H  
ATOM    238 HD12 LEU B 720      28.174  25.541  54.587  1.00  0.00           H  
ATOM    239 HD13 LEU B 720      28.586  23.835  54.291  1.00  0.00           H  
ATOM    240 HD21 LEU B 720      26.324  22.676  56.047  1.00  0.00           H  
ATOM    241 HD22 LEU B 720      28.009  22.104  56.077  1.00  0.00           H  
ATOM    242 HD23 LEU B 720      27.228  22.654  57.579  1.00  0.00           H  
ATOM    243  N   ARG B 721      31.278  23.534  59.292  1.00 59.36           N  
ANISOU  243  N   ARG B 721     8158   8277   6119    433   -191  -1643
ATOM    244  CA  ARG B 721      32.675  23.560  59.710  1.00 59.65           C  
ANISOU  244  CA  ARG B 721     8305   8206   6154    447   -475  -1648
ATOM    245  C   ARG B 721      33.454  22.578  58.850  1.00 47.56           C  
ANISOU  245  C   ARG B 721     6666   6650   4757    353   -535  -1464
ATOM    246  O   ARG B 721      33.175  21.375  58.878  1.00 50.71           O  
ANISOU  246  O   ARG B 721     7131   7135   5003    302   -416  -1339
ATOM    247  CB  ARG B 721      32.834  23.190  61.188  1.00 67.04           C  
ANISOU  247  CB  ARG B 721     9576   9161   6734    506   -532  -1725
ATOM    248  CG  ARG B 721      31.898  23.900  62.145  1.00 77.31           C  
ANISOU  248  CG  ARG B 721    11035  10515   7823    586   -382  -1908
ATOM    249  CD  ARG B 721      32.243  25.372  62.300  1.00 79.72           C  
ANISOU  249  CD  ARG B 721    11287  10709   8292    683   -580  -2096
ATOM    250  NE  ARG B 721      31.460  25.981  63.371  1.00 83.24           N  
ANISOU  250  NE  ARG B 721    11928  11198   8500    774   -454  -2296
ATOM    251  CZ  ARG B 721      30.196  26.372  63.247  1.00 84.95           C  
ANISOU  251  CZ  ARG B 721    12027  11503   8747    789   -172  -2391
ATOM    252  NH1 ARG B 721      29.566  26.913  64.282  1.00 86.30           N  
ANISOU  252  NH1 ARG B 721    12380  11706   8704    871    -41  -2600
ATOM    253  NH2 ARG B 721      29.560  26.221  62.093  1.00 84.69           N1+
ANISOU  253  NH2 ARG B 721    11697  11514   8968    730    -30  -2297
ATOM    254  H   ARG B 721      30.798  22.646  59.330  1.00  0.00           H  
ATOM    255  HA  ARG B 721      33.073  24.562  59.551  1.00  0.00           H  
ATOM    256  HB2 ARG B 721      33.865  23.367  61.495  1.00  0.00           H  
ATOM    257  HB3 ARG B 721      32.718  22.112  61.304  1.00  0.00           H  
ATOM    258  HG3 ARG B 721      31.939  23.414  63.120  1.00  0.00           H  
ATOM    259  HG2 ARG B 721      30.873  23.804  61.788  1.00  0.00           H  
ATOM    260  HD3 ARG B 721      32.043  25.892  61.363  1.00  0.00           H  
ATOM    261  HD2 ARG B 721      33.305  25.474  62.524  1.00  0.00           H  
ATOM    262  HE  ARG B 721      31.941  26.098  64.251  1.00  0.00           H  
ATOM    263 HH11 ARG B 721      28.605  27.211  64.189  1.00  0.00           H  
ATOM    264 HH12 ARG B 721      30.047  27.027  65.163  1.00  0.00           H  
ATOM    265 HH21 ARG B 721      28.599  26.520  62.003  1.00  0.00           H  
ATOM    266 HH22 ARG B 721      30.036  25.807  61.304  1.00  0.00           H  
ATOM    267  N   LYS B 722      34.419  23.083  58.087  1.00 50.29           N  
ANISOU  267  N   LYS B 722     6848   6867   5394    322   -695  -1458
ATOM    268  CA  LYS B 722      35.309  22.214  57.327  1.00 50.94           C  
ANISOU  268  CA  LYS B 722     6819   6907   5629    236   -750  -1326
ATOM    269  C   LYS B 722      36.438  21.762  58.249  1.00 61.46           C  
ANISOU  269  C   LYS B 722     8277   8168   6908    278  -1013  -1388
ATOM    270  O   LYS B 722      37.244  22.582  58.704  1.00 48.32           O  
ANISOU  270  O   LYS B 722     6611   6378   5372    328  -1239  -1537
ATOM    271  CB  LYS B 722      35.857  22.942  56.099  1.00 45.59           C  
ANISOU  271  CB  LYS B 722     5928   6105   5291    164   -757  -1308
ATOM    272  CG  LYS B 722      34.778  23.433  55.146  1.00 46.04           C  
ANISOU  272  CG  LYS B 722     5913   6186   5393    145   -568  -1251
ATOM    273  CD  LYS B 722      35.377  24.228  54.002  1.00 53.19           C  
ANISOU  273  CD  LYS B 722     6704   6927   6580     67   -580  -1228
ATOM    274  CE  LYS B 722      34.296  24.950  53.215  1.00 61.80           C  
ANISOU  274  CE  LYS B 722     7795   7992   7694     87   -479  -1206
ATOM    275  NZ  LYS B 722      33.611  25.990  54.038  1.00 69.45           N1+
ANISOU  275  NZ  LYS B 722     8823   8961   8606    203   -542  -1370
ATOM    276  H   LYS B 722      34.544  24.083  58.027  1.00  0.00           H  
ATOM    277  HA  LYS B 722      34.750  21.338  56.998  1.00  0.00           H  
ATOM    278  HB3 LYS B 722      36.540  22.283  55.563  1.00  0.00           H  
ATOM    279  HB2 LYS B 722      36.466  23.786  56.421  1.00  0.00           H  
ATOM    280  HG3 LYS B 722      34.070  24.058  55.690  1.00  0.00           H  
ATOM    281  HG2 LYS B 722      34.230  22.579  54.747  1.00  0.00           H  
ATOM    282  HD3 LYS B 722      35.921  23.556  53.339  1.00  0.00           H  
ATOM    283  HD2 LYS B 722      36.085  24.956  54.398  1.00  0.00           H  
ATOM    284  HE2 LYS B 722      33.562  24.227  52.860  1.00  0.00           H  
ATOM    285  HE3 LYS B 722      34.739  25.417  52.335  1.00  0.00           H  
ATOM    286  HZ1 LYS B 722      34.287  26.674  54.348  1.00  0.00           H  
ATOM    287  HZ2 LYS B 722      32.902  26.446  53.482  1.00  0.00           H  
ATOM    288  HZ3 LYS B 722      33.180  25.555  54.841  1.00  0.00           H  
ATOM    289  N   VAL B 723      36.495  20.463  58.526  1.00 64.44           N  
ANISOU  289  N   VAL B 723     8770   8602   7111    266  -1014  -1284
ATOM    290  CA  VAL B 723      37.445  19.906  59.481  1.00 64.83           C  
ANISOU  290  CA  VAL B 723     9001   8566   7064    331  -1306  -1343
ATOM    291  C   VAL B 723      38.702  19.383  58.796  1.00 63.13           C  
ANISOU  291  C   VAL B 723     8571   8239   7174    289  -1480  -1327
ATOM    292  O   VAL B 723      39.814  19.648  59.254  1.00 65.84           O  
ANISOU  292  O   VAL B 723     8892   8436   7687    347  -1789  -1472
ATOM    293  CB  VAL B 723      36.764  18.795  60.312  1.00 69.84           C  
ANISOU  293  CB  VAL B 723     9957   9293   7286    348  -1224  -1248
ATOM    294  CG1 VAL B 723      37.778  18.056  61.170  1.00 74.83           C  
ANISOU  294  CG1 VAL B 723    10820   9803   7810    423  -1571  -1282
ATOM    295  CG2 VAL B 723      35.651  19.372  61.166  1.00 75.54           C  
ANISOU  295  CG2 VAL B 723    10902  10101   7699    390  -1042  -1318
ATOM    296  H   VAL B 723      35.864  19.821  58.068  1.00  0.00           H  
ATOM    297  HA  VAL B 723      37.741  20.702  60.164  1.00  0.00           H  
ATOM    298  HB  VAL B 723      36.322  18.079  59.620  1.00  0.00           H  
ATOM    299 HG11 VAL B 723      37.272  17.280  61.744  1.00  0.00           H  
ATOM    300 HG12 VAL B 723      38.533  17.600  60.530  1.00  0.00           H  
ATOM    301 HG13 VAL B 723      38.257  18.758  61.852  1.00  0.00           H  
ATOM    302 HG21 VAL B 723      35.184  18.574  61.743  1.00  0.00           H  
ATOM    303 HG22 VAL B 723      36.063  20.118  61.846  1.00  0.00           H  
ATOM    304 HG23 VAL B 723      34.905  19.839  60.524  1.00  0.00           H  
ATOM    305  N   LYS B 724      38.549  18.652  57.696  1.00 59.00           N  
ANISOU  305  N   LYS B 724     7878   7773   6767    191  -1288  -1177
ATOM    306  CA  LYS B 724      39.682  17.995  57.062  1.00 61.10           C  
ANISOU  306  CA  LYS B 724     7947   7943   7324    149  -1408  -1172
ATOM    307  C   LYS B 724      39.409  17.807  55.578  1.00 59.23           C  
ANISOU  307  C   LYS B 724     7486   7754   7263     27  -1125  -1043
ATOM    308  O   LYS B 724      38.281  17.506  55.180  1.00 57.44           O  
ANISOU  308  O   LYS B 724     7318   7655   6852     -6   -892   -908
ATOM    309  CB  LYS B 724      39.967  16.631  57.710  1.00 64.32           C  
ANISOU  309  CB  LYS B 724     8542   8345   7552    203  -1585  -1121
ATOM    310  CG  LYS B 724      40.856  15.717  56.877  1.00 65.87           C  
ANISOU  310  CG  LYS B 724     8515   8476   8035    155  -1637  -1091
ATOM    311  CD  LYS B 724      40.571  14.251  57.159  1.00 66.66           C  
ANISOU  311  CD  LYS B 724     8815   8621   7892    175  -1669   -955
ATOM    312  CE  LYS B 724      41.283  13.781  58.413  1.00 75.01           C  
ANISOU  312  CE  LYS B 724    10129   9547   8825    306  -2077  -1052
ATOM    313  NZ  LYS B 724      42.752  13.694  58.191  1.00 81.44           N1+
ANISOU  313  NZ  LYS B 724    10685  10186  10074    352  -2384  -1225
ATOM    314  H   LYS B 724      37.633  18.544  57.285  1.00  0.00           H  
ATOM    315  HA  LYS B 724      40.562  18.627  57.178  1.00  0.00           H  
ATOM    316  HB3 LYS B 724      39.024  16.126  57.918  1.00  0.00           H  
ATOM    317  HB2 LYS B 724      40.422  16.784  58.688  1.00  0.00           H  
ATOM    318  HG3 LYS B 724      41.902  15.932  57.095  1.00  0.00           H  
ATOM    319  HG2 LYS B 724      40.695  15.921  55.818  1.00  0.00           H  
ATOM    320  HD3 LYS B 724      40.895  13.649  56.310  1.00  0.00           H  
ATOM    321  HD2 LYS B 724      39.497  14.106  57.276  1.00  0.00           H  
ATOM    322  HE3 LYS B 724      40.901  12.802  58.702  1.00  0.00           H  
ATOM    323  HE2 LYS B 724      41.080  14.476  59.228  1.00  0.00           H  
ATOM    324  HZ1 LYS B 724      42.945  13.008  57.476  1.00  0.00           H  
ATOM    325  HZ2 LYS B 724      43.102  14.594  57.896  1.00  0.00           H  
ATOM    326  HZ3 LYS B 724      43.207  13.421  59.050  1.00  0.00           H  
ATOM    327  N   VAL B 725      40.453  17.982  54.767  1.00 57.91           N  
ANISOU  327  N   VAL B 725     7072   7468   7463    -41  -1146  -1103
ATOM    328  CA  VAL B 725      40.344  17.700  53.344  1.00 56.40           C  
ANISOU  328  CA  VAL B 725     6722   7294   7414   -158   -885   -987
ATOM    329  C   VAL B 725      40.365  16.192  53.149  1.00 58.17           C  
ANISOU  329  C   VAL B 725     6962   7579   7560   -160   -879   -879
ATOM    330  O   VAL B 725      41.257  15.495  53.653  1.00 50.63           O  
ANISOU  330  O   VAL B 725     5980   6553   6702   -110  -1105   -956
ATOM    331  CB  VAL B 725      41.481  18.375  52.564  1.00 52.00           C  
ANISOU  331  CB  VAL B 725     5921   6573   7265   -254   -852  -1098
ATOM    332  CG1 VAL B 725      41.368  18.054  51.082  1.00 56.00           C  
ANISOU  332  CG1 VAL B 725     6334   7081   7860   -379   -558   -975
ATOM    333  CG2 VAL B 725      41.479  19.879  52.793  1.00 50.94           C  
ANISOU  333  CG2 VAL B 725     5788   6352   7216   -259   -875  -1204
ATOM    334  H   VAL B 725      41.331  18.314  55.139  1.00  0.00           H  
ATOM    335  HA  VAL B 725      39.392  18.087  52.982  1.00  0.00           H  
ATOM    336  HB  VAL B 725      42.428  17.976  52.928  1.00  0.00           H  
ATOM    337 HG11 VAL B 725      42.181  18.539  50.542  1.00  0.00           H  
ATOM    338 HG12 VAL B 725      41.429  16.975  50.938  1.00  0.00           H  
ATOM    339 HG13 VAL B 725      40.413  18.417  50.703  1.00  0.00           H  
ATOM    340 HG21 VAL B 725      42.294  20.334  52.230  1.00  0.00           H  
ATOM    341 HG22 VAL B 725      40.529  20.297  52.459  1.00  0.00           H  
ATOM    342 HG23 VAL B 725      41.612  20.086  53.855  1.00  0.00           H  
ATOM    343  N   LEU B 726      39.385  15.680  52.409  1.00 68.98           N  
ANISOU  343  N   LEU B 726     8374   9059   8774   -207   -651   -715
ATOM    344  CA  LEU B 726      39.311  14.256  52.111  1.00 68.81           C  
ANISOU  344  CA  LEU B 726     8368   9090   8686   -218   -625   -604
ATOM    345  C   LEU B 726      39.835  13.913  50.727  1.00 71.07           C  
ANISOU  345  C   LEU B 726     8466   9325   9211   -312   -469   -573
ATOM    346  O   LEU B 726      40.301  12.794  50.512  1.00 73.63           O  
ANISOU  346  O   LEU B 726     8740   9638   9599   -313   -513   -551
ATOM    347  CB  LEU B 726      37.860  13.775  52.207  1.00 66.10           C  
ANISOU  347  CB  LEU B 726     8188   8892   8034   -215   -476   -458
ATOM    348  CG  LEU B 726      37.180  13.822  53.569  1.00 67.68           C  
ANISOU  348  CG  LEU B 726     8617   9156   7941   -144   -547   -471
ATOM    349  CD1 LEU B 726      35.770  13.276  53.456  1.00 68.09           C  
ANISOU  349  CD1 LEU B 726     8759   9336   7776   -176   -332   -346
ATOM    350  CD2 LEU B 726      37.991  13.021  54.570  1.00 70.53           C  
ANISOU  350  CD2 LEU B 726     9120   9450   8228    -80   -809   -509
ATOM    351  H   LEU B 726      38.665  16.283  52.037  1.00  0.00           H  
ATOM    352  HA  LEU B 726      39.904  13.716  52.849  1.00  0.00           H  
ATOM    353  HB3 LEU B 726      37.792  12.763  51.809  1.00  0.00           H  
ATOM    354  HB2 LEU B 726      37.254  14.323  51.486  1.00  0.00           H  
ATOM    355  HG  LEU B 726      37.131  14.858  53.903  1.00  0.00           H  
ATOM    356 HD11 LEU B 726      35.287  13.311  54.432  1.00  0.00           H  
ATOM    357 HD12 LEU B 726      35.202  13.879  52.748  1.00  0.00           H  
ATOM    358 HD13 LEU B 726      35.806  12.244  53.106  1.00  0.00           H  
ATOM    359 HD21 LEU B 726      37.503  13.055  55.544  1.00  0.00           H  
ATOM    360 HD22 LEU B 726      38.061  11.986  54.236  1.00  0.00           H  
ATOM    361 HD23 LEU B 726      38.992  13.445  54.650  1.00  0.00           H  
ATOM    362  N   GLY B 727      39.785  14.857  49.796  1.00 71.36           N  
ANISOU  362  N   GLY B 727     8430   9314   9368   -389   -288   -577
ATOM    363  CA  GLY B 727      40.201  14.613  48.442  1.00 71.38           C  
ANISOU  363  CA  GLY B 727     8325   9256   9541   -490    -91   -542
ATOM    364  C   GLY B 727      39.907  15.830  47.598  1.00 63.83           C  
ANISOU  364  C   GLY B 727     7405   8228   8618   -566     91   -525
ATOM    365  O   GLY B 727      39.128  16.702  48.004  1.00 56.05           O  
ANISOU  365  O   GLY B 727     6525   7271   7499   -523     57   -516
ATOM    366  H   GLY B 727      39.447  15.780  50.030  1.00  0.00           H  
ATOM    367  HA3 GLY B 727      39.658  13.756  48.044  1.00  0.00           H  
ATOM    368  HA2 GLY B 727      41.271  14.408  48.422  1.00  0.00           H  
ATOM    369  N   SER B 728      40.535  15.914  46.433  1.00 66.26           N  
ANISOU  369  N   SER B 728     7650   8427   9099   -681    287   -528
ATOM    370  CA  SER B 728      40.284  17.001  45.503  1.00 67.99           C  
ANISOU  370  CA  SER B 728     7978   8539   9316   -768    471   -489
ATOM    371  C   SER B 728      40.488  16.449  44.092  1.00 64.58           C  
ANISOU  371  C   SER B 728     7594   8045   8897   -870    714   -415
ATOM    372  O   SER B 728      40.894  15.298  43.908  1.00 65.63           O  
ANISOU  372  O   SER B 728     7629   8223   9083   -871    736   -420
ATOM    373  CB  SER B 728      41.197  18.204  45.782  1.00 73.29           C  
ANISOU  373  CB  SER B 728     8554   9055  10237   -837    470   -633
ATOM    374  OG  SER B 728      40.969  19.245  44.849  1.00 79.66           O  
ANISOU  374  OG  SER B 728     9517   9726  11025   -934    654   -579
ATOM    375  H   SER B 728      41.210  15.210  46.171  1.00  0.00           H  
ATOM    376  HA  SER B 728      39.246  17.318  45.608  1.00  0.00           H  
ATOM    377  HB3 SER B 728      42.239  17.889  45.727  1.00  0.00           H  
ATOM    378  HB2 SER B 728      41.012  18.574  46.791  1.00  0.00           H  
ATOM    379  HG  SER B 728      40.480  19.954  45.273  1.00  0.00           H  
ATOM    380  N   GLY B 729      40.225  17.278  43.087  1.00 63.55           N  
ANISOU  380  N   GLY B 729     7646   7792   8707   -953    890   -351
ATOM    381  CA  GLY B 729      40.322  16.828  41.729  1.00 65.74           C  
ANISOU  381  CA  GLY B 729     8054   7993   8931  -1046   1125   -275
ATOM    382  C   GLY B 729      40.005  17.931  40.743  1.00 70.52           C  
ANISOU  382  C   GLY B 729     8944   8421   9427  -1130   1279   -202
ATOM    383  O   GLY B 729      40.337  19.089  41.000  1.00 74.93           O  
ANISOU  383  O   GLY B 729     9513   8860  10096  -1186   1291   -260
ATOM    384  H   GLY B 729      39.955  18.232  43.277  1.00  0.00           H  
ATOM    385  HA3 GLY B 729      39.637  15.995  41.573  1.00  0.00           H  
ATOM    386  HA2 GLY B 729      41.328  16.453  41.542  1.00  0.00           H  
ATOM    387  N   ALA B 730      39.353  17.616  39.624  1.00 73.45           N  
ANISOU  387  N   ALA B 730     9581   8753   9575  -1133   1368    -78
ATOM    388  CA  ALA B 730      39.074  18.671  38.660  1.00 83.12           C  
ANISOU  388  CA  ALA B 730    11152   9767  10664  -1206   1482     -2
ATOM    389  C   ALA B 730      37.842  19.483  39.027  1.00 88.07           C  
ANISOU  389  C   ALA B 730    11923  10401  11137  -1069   1223     48
ATOM    390  O   ALA B 730      37.769  20.663  38.677  1.00 90.71           O  
ANISOU  390  O   ALA B 730    12482  10547  11437  -1115   1244     68
ATOM    391  CB  ALA B 730      38.897  18.078  37.260  1.00 89.06           C  
ANISOU  391  CB  ALA B 730    12197  10429  11213  -1255   1654     98
ATOM    392  H   ALA B 730      39.064  16.662  39.459  1.00  0.00           H  
ATOM    393  HA  ALA B 730      39.930  19.345  38.637  1.00  0.00           H  
ATOM    394  HB1 ALA B 730      38.689  18.878  36.550  1.00  0.00           H  
ATOM    395  HB2 ALA B 730      39.810  17.560  36.966  1.00  0.00           H  
ATOM    396  HB3 ALA B 730      38.066  17.373  37.266  1.00  0.00           H  
ATOM    397  N   PHE B 731      36.862  18.870  39.691  1.00 91.36           N  
ANISOU  397  N   PHE B 731    12224  11014  11473   -906    993     59
ATOM    398  CA  PHE B 731      35.583  19.511  39.958  1.00 92.01           C  
ANISOU  398  CA  PHE B 731    12412  11108  11439   -766    765     77
ATOM    399  C   PHE B 731      35.498  20.222  41.305  1.00 92.52           C  
ANISOU  399  C   PHE B 731    12282  11256  11617   -700    623    -27
ATOM    400  O   PHE B 731      34.678  21.138  41.446  1.00101.40           O  
ANISOU  400  O   PHE B 731    13512  12322  12695   -612    478    -46
ATOM    401  CB  PHE B 731      34.462  18.500  39.743  1.00 94.29           C  
ANISOU  401  CB  PHE B 731    12707  11526  11592   -645    637    131
ATOM    402  CG  PHE B 731      34.296  18.160  38.297  1.00101.95           C  
ANISOU  402  CG  PHE B 731    13974  12354  12408   -676    706    226
ATOM    403  CD1 PHE B 731      35.008  17.118  37.732  1.00106.37           C  
ANISOU  403  CD1 PHE B 731    14519  12937  12959   -762    887    257
ATOM    404  CD2 PHE B 731      33.521  18.962  37.475  1.00105.05           C  
ANISOU  404  CD2 PHE B 731    14698  12557  12660   -619    586    272
ATOM    405  CE1 PHE B 731      34.899  16.844  36.386  1.00108.51           C  
ANISOU  405  CE1 PHE B 731    15109  13063  13058   -792    966    335
ATOM    406  CE2 PHE B 731      33.410  18.694  36.124  1.00106.78           C  
ANISOU  406  CE2 PHE B 731    15265  12612  12695   -642    630    358
ATOM    407  CZ  PHE B 731      34.094  17.631  35.582  1.00108.15           C  
ANISOU  407  CZ  PHE B 731    15431  12825  12835   -733    834    391
ATOM    408  H   PHE B 731      36.993  17.927  40.028  1.00  0.00           H  
ATOM    409  HA  PHE B 731      35.457  20.279  39.195  1.00  0.00           H  
ATOM    410  HB3 PHE B 731      33.528  18.907  40.130  1.00  0.00           H  
ATOM    411  HB2 PHE B 731      34.679  17.592  40.306  1.00  0.00           H  
ATOM    412  HD1 PHE B 731      35.656  16.511  38.347  1.00  0.00           H  
ATOM    413  HD2 PHE B 731      32.994  19.809  37.888  1.00  0.00           H  
ATOM    414  HE1 PHE B 731      35.442  16.014  35.958  1.00  0.00           H  
ATOM    415  HE2 PHE B 731      32.788  19.318  35.499  1.00  0.00           H  
ATOM    416  HZ  PHE B 731      34.003  17.411  34.529  1.00  0.00           H  
ATOM    417  N   GLY B 732      36.309  19.850  42.284  1.00 82.23           N  
ANISOU  417  N   GLY B 732    10720  10065  10457   -726    639   -109
ATOM    418  CA  GLY B 732      36.271  20.537  43.559  1.00 76.24           C  
ANISOU  418  CA  GLY B 732     9828   9366   9773   -659    495   -216
ATOM    419  C   GLY B 732      36.957  19.751  44.655  1.00 70.91           C  
ANISOU  419  C   GLY B 732     8914   8837   9193   -647    447   -294
ATOM    420  O   GLY B 732      37.552  18.698  44.428  1.00 73.29           O  
ANISOU  420  O   GLY B 732     9124   9183   9539   -694    521   -273
ATOM    421  H   GLY B 732      36.955  19.087  42.142  1.00  0.00           H  
ATOM    422  HA3 GLY B 732      35.234  20.722  43.840  1.00  0.00           H  
ATOM    423  HA2 GLY B 732      36.748  21.512  43.460  1.00  0.00           H  
ATOM    424  N   THR B 733      36.868  20.307  45.862  1.00 61.60           N  
ANISOU  424  N   THR B 733     7659   7711   8035   -571    300   -394
ATOM    425  CA  THR B 733      37.494  19.736  47.046  1.00 53.41           C  
ANISOU  425  CA  THR B 733     6464   6776   7055   -536    191   -482
ATOM    426  C   THR B 733      36.419  19.236  47.997  1.00 53.47           C  
ANISOU  426  C   THR B 733     6498   6963   6854   -412     87   -472
ATOM    427  O   THR B 733      35.453  19.950  48.279  1.00 56.62           O  
ANISOU  427  O   THR B 733     6967   7386   7159   -339     51   -496
ATOM    428  CB  THR B 733      38.372  20.766  47.755  1.00 47.09           C  
ANISOU  428  CB  THR B 733     5589   5865   6437   -553     98   -629
ATOM    429  OG1 THR B 733      39.298  21.339  46.826  1.00 51.07           O  
ANISOU  429  OG1 THR B 733     6070   6177   7158   -698    248   -646
ATOM    430  CG2 THR B 733      39.139  20.118  48.899  1.00 48.17           C  
ANISOU  430  CG2 THR B 733     5594   6066   6642   -505    -66   -732
ATOM    431  H   THR B 733      36.348  21.164  45.986  1.00  0.00           H  
ATOM    432  HA  THR B 733      38.115  18.893  46.743  1.00  0.00           H  
ATOM    433  HB  THR B 733      37.738  21.556  48.156  1.00  0.00           H  
ATOM    434  HG1 THR B 733      39.454  22.258  47.055  1.00  0.00           H  
ATOM    435 HG21 THR B 733      39.759  20.867  49.392  1.00  0.00           H  
ATOM    436 HG22 THR B 733      38.435  19.699  49.618  1.00  0.00           H  
ATOM    437 HG23 THR B 733      39.773  19.323  48.507  1.00  0.00           H  
ATOM    438  N   VAL B 734      36.602  18.020  48.500  1.00 50.38           N  
ANISOU  438  N   VAL B 734     6057   6681   6405   -393     51   -448
ATOM    439  CA  VAL B 734      35.667  17.397  49.427  1.00 49.66           C  
ANISOU  439  CA  VAL B 734     6019   6743   6105   -310      2   -430
ATOM    440  C   VAL B 734      36.282  17.465  50.816  1.00 52.04           C  
ANISOU  440  C   VAL B 734     6336   7057   6379   -256   -161   -537
ATOM    441  O   VAL B 734      37.415  17.013  51.026  1.00 59.90           O  
ANISOU  441  O   VAL B 734     7268   7996   7495   -274   -264   -579
ATOM    442  CB  VAL B 734      35.361  15.945  49.029  1.00 54.15           C  
ANISOU  442  CB  VAL B 734     6584   7397   6594   -331     66   -312
ATOM    443  CG1 VAL B 734      34.476  15.276  50.077  1.00 53.12           C  
ANISOU  443  CG1 VAL B 734     6526   7400   6255   -276     51   -296
ATOM    444  CG2 VAL B 734      34.703  15.902  47.656  1.00 57.82           C  
ANISOU  444  CG2 VAL B 734     7066   7832   7070   -366    188   -221
ATOM    445  H   VAL B 734      37.419  17.485  48.242  1.00  0.00           H  
ATOM    446  HA  VAL B 734      34.737  17.966  49.425  1.00  0.00           H  
ATOM    447  HB  VAL B 734      36.302  15.398  48.975  1.00  0.00           H  
ATOM    448 HG11 VAL B 734      34.270  14.248  49.777  1.00  0.00           H  
ATOM    449 HG12 VAL B 734      34.987  15.278  51.040  1.00  0.00           H  
ATOM    450 HG13 VAL B 734      33.537  15.823  50.164  1.00  0.00           H  
ATOM    451 HG21 VAL B 734      34.491  14.867  47.386  1.00  0.00           H  
ATOM    452 HG22 VAL B 734      33.772  16.468  47.681  1.00  0.00           H  
ATOM    453 HG23 VAL B 734      35.374  16.340  46.917  1.00  0.00           H  
ATOM    454  N   TYR B 735      35.544  18.036  51.760  1.00 46.90           N  
ANISOU  454  N   TYR B 735     5776   6465   5577   -180   -197   -603
ATOM    455  CA  TYR B 735      35.983  18.152  53.140  1.00 47.53           C  
ANISOU  455  CA  TYR B 735     5946   6548   5564   -113   -363   -710
ATOM    456  C   TYR B 735      35.138  17.254  54.029  1.00 39.32           C  
ANISOU  456  C   TYR B 735     5064   5638   4238    -75   -318   -663
ATOM    457  O   TYR B 735      33.924  17.139  53.837  1.00 38.82           O  
ANISOU  457  O   TYR B 735     5012   5668   4070    -81   -144   -615
ATOM    458  CB  TYR B 735      35.882  19.597  53.642  1.00 57.22           C  
ANISOU  458  CB  TYR B 735     7199   7719   6821    -59   -427   -848
ATOM    459  CG  TYR B 735      36.727  20.608  52.898  1.00 67.00           C  
ANISOU  459  CG  TYR B 735     8316   8799   8342   -114   -463   -905
ATOM    460  CD1 TYR B 735      36.298  21.166  51.700  1.00 67.11           C  
ANISOU  460  CD1 TYR B 735     8290   8756   8451   -170   -321   -840
ATOM    461  CD2 TYR B 735      37.946  21.026  53.415  1.00 74.49           C  
ANISOU  461  CD2 TYR B 735     9211   9628   9464   -111   -646  -1034
ATOM    462  CE1 TYR B 735      37.069  22.099  51.031  1.00 71.28           C  
ANISOU  462  CE1 TYR B 735     8760   9111   9211   -245   -318   -880
ATOM    463  CE2 TYR B 735      38.720  21.958  52.756  1.00 79.47           C  
ANISOU  463  CE2 TYR B 735     9721  10095  10380   -189   -639  -1096
ATOM    464  CZ  TYR B 735      38.280  22.489  51.564  1.00 80.10           C  
ANISOU  464  CZ  TYR B 735     9794  10119  10520   -266   -453  -1009
ATOM    465  OH  TYR B 735      39.050  23.416  50.901  1.00 88.37           O  
ANISOU  465  OH  TYR B 735    10772  10977  11827   -369   -409  -1057
ATOM    466  H   TYR B 735      34.635  18.413  51.532  1.00  0.00           H  
ATOM    467  HA  TYR B 735      37.023  17.831  53.205  1.00  0.00           H  
ATOM    468  HB3 TYR B 735      36.133  19.628  54.702  1.00  0.00           H  
ATOM    469  HB2 TYR B 735      34.839  19.914  53.620  1.00  0.00           H  
ATOM    470  HD1 TYR B 735      35.349  20.872  51.277  1.00  0.00           H  
ATOM    471  HD2 TYR B 735      38.304  20.620  54.350  1.00  0.00           H  
ATOM    472  HE1 TYR B 735      36.722  22.517  50.098  1.00  0.00           H  
ATOM    473  HE2 TYR B 735      39.666  22.268  53.175  1.00  0.00           H  
ATOM    474  HH  TYR B 735      39.893  23.513  51.350  1.00  0.00           H  
ATOM    475  N   LYS B 736      35.783  16.621  55.003  1.00 43.03           N  
ANISOU  475  N   LYS B 736     5666   6091   4593    -39   -481   -687
ATOM    476  CA  LYS B 736      35.057  16.050  56.126  1.00 44.08           C  
ANISOU  476  CA  LYS B 736     6041   6305   4401     -4   -441   -669
ATOM    477  C   LYS B 736      34.720  17.173  57.094  1.00 45.03           C  
ANISOU  477  C   LYS B 736     6287   6427   4395     69   -467   -815
ATOM    478  O   LYS B 736      35.589  17.980  57.441  1.00 44.92           O  
ANISOU  478  O   LYS B 736     6267   6311   4489    124   -678   -939
ATOM    479  CB  LYS B 736      35.887  14.973  56.823  1.00 52.13           C  
ANISOU  479  CB  LYS B 736     7232   7267   5309     20   -646   -638
ATOM    480  CG  LYS B 736      35.265  14.449  58.110  1.00 64.06           C  
ANISOU  480  CG  LYS B 736     9091   8817   6430     47   -616   -619
ATOM    481  CD  LYS B 736      36.086  13.321  58.719  1.00 72.75           C  
ANISOU  481  CD  LYS B 736    10412   9822   7407     79   -862   -571
ATOM    482  CE  LYS B 736      37.423  13.820  59.247  1.00 77.18           C  
ANISOU  482  CE  LYS B 736    10997  10230   8096    186  -1250   -724
ATOM    483  NZ  LYS B 736      38.246  12.711  59.806  1.00 75.50           N1+
ANISOU  483  NZ  LYS B 736    10996   9892   7798    243  -1555   -699
ATOM    484  H   LYS B 736      36.789  16.532  54.968  1.00  0.00           H  
ATOM    485  HA  LYS B 736      34.131  15.605  55.762  1.00  0.00           H  
ATOM    486  HB3 LYS B 736      36.882  15.365  57.036  1.00  0.00           H  
ATOM    487  HB2 LYS B 736      36.051  14.142  56.137  1.00  0.00           H  
ATOM    488  HG3 LYS B 736      34.255  14.093  57.906  1.00  0.00           H  
ATOM    489  HG2 LYS B 736      35.179  15.264  58.829  1.00  0.00           H  
ATOM    490  HD2 LYS B 736      36.258  12.551  57.967  1.00  0.00           H  
ATOM    491  HD3 LYS B 736      35.524  12.861  59.532  1.00  0.00           H  
ATOM    492  HE3 LYS B 736      37.251  14.569  60.020  1.00  0.00           H  
ATOM    493  HE2 LYS B 736      37.972  14.308  58.442  1.00  0.00           H  
ATOM    494  HZ1 LYS B 736      38.201  11.913  59.188  1.00  0.00           H  
ATOM    495  HZ2 LYS B 736      39.205  13.014  59.894  1.00  0.00           H  
ATOM    496  HZ3 LYS B 736      37.890  12.452  60.715  1.00  0.00           H  
ATOM    497  N   GLY B 737      33.466  17.242  57.522  1.00 43.79           N  
ANISOU  497  N   GLY B 737     6226   6374   4038     69   -247   -823
ATOM    498  CA  GLY B 737      33.081  18.352  58.358  1.00 45.38           C  
ANISOU  498  CA  GLY B 737     6528   6578   4136    143   -240   -983
ATOM    499  C   GLY B 737      31.838  18.079  59.172  1.00 50.26           C  
ANISOU  499  C   GLY B 737     7321   7304   4471    134     22  -1008
ATOM    500  O   GLY B 737      31.296  16.971  59.171  1.00 49.42           O  
ANISOU  500  O   GLY B 737     7280   7261   4237     58    196   -892
ATOM    501  H   GLY B 737      32.803  16.526  57.261  1.00  0.00           H  
ATOM    502  HA3 GLY B 737      32.921  19.234  57.738  1.00  0.00           H  
ATOM    503  HA2 GLY B 737      33.904  18.604  59.027  1.00  0.00           H  
ATOM    504  N   ILE B 738      31.395  19.120  59.871  1.00 54.85           N  
ANISOU  504  N   ILE B 738     7974   7893   4972    204     65  -1177
ATOM    505  CA  ILE B 738      30.303  19.038  60.831  1.00 59.54           C  
ANISOU  505  CA  ILE B 738     8760   8573   5291    199    340  -1257
ATOM    506  C   ILE B 738      29.256  20.078  60.462  1.00 61.48           C  
ANISOU  506  C   ILE B 738     8769   8869   5723    235    517  -1406
ATOM    507  O   ILE B 738      29.588  21.250  60.251  1.00 60.52           O  
ANISOU  507  O   ILE B 738     8540   8680   5774    317    346  -1518
ATOM    508  CB  ILE B 738      30.800  19.259  62.273  1.00 60.42           C  
ANISOU  508  CB  ILE B 738     9265   8626   5066    272    212  -1360
ATOM    509  CG1 ILE B 738      31.858  18.216  62.640  1.00 60.40           C  
ANISOU  509  CG1 ILE B 738     9514   8538   4897    262    -34  -1229
ATOM    510  CG2 ILE B 738      29.638  19.214  63.252  1.00 63.94           C  
ANISOU  510  CG2 ILE B 738     9935   9152   5206    248    565  -1457
ATOM    511  CD1 ILE B 738      32.657  18.575  63.869  1.00 66.43           C  
ANISOU  511  CD1 ILE B 738    10650   9188   5404    371   -317  -1344
ATOM    512  H   ILE B 738      31.820  20.028  59.749  1.00  0.00           H  
ATOM    513  HA  ILE B 738      29.852  18.048  60.764  1.00  0.00           H  
ATOM    514  HB  ILE B 738      31.258  20.246  62.330  1.00  0.00           H  
ATOM    515 HG13 ILE B 738      32.535  18.075  61.797  1.00  0.00           H  
ATOM    516 HG12 ILE B 738      31.376  17.250  62.791  1.00  0.00           H  
ATOM    517 HG21 ILE B 738      30.009  19.372  64.265  1.00  0.00           H  
ATOM    518 HG22 ILE B 738      28.921  19.996  63.002  1.00  0.00           H  
ATOM    519 HG23 ILE B 738      29.149  18.241  63.192  1.00  0.00           H  
ATOM    520 HD11 ILE B 738      33.388  17.791  64.070  1.00  0.00           H  
ATOM    521 HD12 ILE B 738      33.175  19.520  63.703  1.00  0.00           H  
ATOM    522 HD13 ILE B 738      31.987  18.673  64.723  1.00  0.00           H  
ATOM    523  N   TRP B 739      27.999  19.653  60.372  1.00 63.91           N  
ANISOU  523  N   TRP B 739     8984   9273   6027    173    843  -1420
ATOM    524  CA  TRP B 739      26.882  20.551  60.119  1.00 68.92           C  
ANISOU  524  CA  TRP B 739     9385   9944   6858    222   1010  -1600
ATOM    525  C   TRP B 739      26.072  20.708  61.397  1.00 75.12           C  
ANISOU  525  C   TRP B 739    10360  10790   7392    226   1303  -1779
ATOM    526  O   TRP B 739      25.686  19.714  62.021  1.00 77.50           O  
ANISOU  526  O   TRP B 739    10853  11144   7449    122   1561  -1721
ATOM    527  CB  TRP B 739      26.005  20.014  58.984  1.00 75.20           C  
ANISOU  527  CB  TRP B 739     9875  10780   7915    160   1150  -1534
ATOM    528  CG  TRP B 739      24.703  20.736  58.784  1.00 80.49           C  
ANISOU  528  CG  TRP B 739    10294  11478   8812    214   1324  -1745
ATOM    529  CD1 TRP B 739      24.471  22.076  58.918  1.00 86.58           C  
ANISOU  529  CD1 TRP B 739    10985  12203   9707    338   1241  -1951
ATOM    530  CD2 TRP B 739      23.454  20.149  58.399  1.00 84.31           C  
ANISOU  530  CD2 TRP B 739    10547  12020   9469    153   1584  -1794
ATOM    531  NE1 TRP B 739      23.152  22.357  58.646  1.00 91.49           N  
ANISOU  531  NE1 TRP B 739    11339  12850  10573    371   1423  -2135
ATOM    532  CE2 TRP B 739      22.507  21.191  58.325  1.00 89.65           C  
ANISOU  532  CE2 TRP B 739    10994  12680  10388    257   1636  -2051
ATOM    533  CE3 TRP B 739      23.045  18.843  58.113  1.00 84.99           C  
ANISOU  533  CE3 TRP B 739    10583  12154   9554     23   1763  -1663
ATOM    534  CZ2 TRP B 739      21.175  20.965  57.977  1.00 91.65           C  
ANISOU  534  CZ2 TRP B 739    10948  12962  10912    241   1851  -2198
ATOM    535  CZ3 TRP B 739      21.724  18.621  57.766  1.00 89.68           C  
ANISOU  535  CZ3 TRP B 739    10889  12779  10408     -7   1991  -1796
ATOM    536  CH2 TRP B 739      20.805  19.677  57.702  1.00 91.54           C  
ANISOU  536  CH2 TRP B 739    10875  12996  10911    104   2029  -2071
ATOM    537  H   TRP B 739      27.789  18.671  60.481  1.00  0.00           H  
ATOM    538  HA  TRP B 739      27.274  21.526  59.829  1.00  0.00           H  
ATOM    539  HB3 TRP B 739      25.808  18.955  59.151  1.00  0.00           H  
ATOM    540  HB2 TRP B 739      26.572  20.028  58.053  1.00  0.00           H  
ATOM    541  HD1 TRP B 739      25.276  22.738  59.201  1.00  0.00           H  
ATOM    542  HE1 TRP B 739      22.816  23.308  58.703  1.00  0.00           H  
ATOM    543  HE3 TRP B 739      23.755  18.031  58.165  1.00  0.00           H  
ATOM    544  HZ2 TRP B 739      20.481  21.791  57.933  1.00  0.00           H  
ATOM    545  HZ3 TRP B 739      21.386  17.621  57.539  1.00  0.00           H  
ATOM    546  HH2 TRP B 739      19.784  19.455  57.428  1.00  0.00           H  
ATOM    547  N   ILE B 740      25.827  21.955  61.786  1.00 81.18           N  
ANISOU  547  N   ILE B 740    11096  11536   8212    338   1278  -2000
ATOM    548  CA  ILE B 740      25.015  22.272  62.958  1.00 86.16           C  
ANISOU  548  CA  ILE B 740    11888  12220   8631    354   1583  -2217
ATOM    549  C   ILE B 740      23.810  23.061  62.468  1.00 87.87           C  
ANISOU  549  C   ILE B 740    11730  12463   9192    412   1746  -2437
ATOM    550  O   ILE B 740      23.908  24.287  62.319  1.00 83.11           O  
ANISOU  550  O   ILE B 740    11021  11797   8761    545   1548  -2589
ATOM    551  CB  ILE B 740      25.818  23.059  64.009  1.00 83.23           C  
ANISOU  551  CB  ILE B 740    11848  11781   7994    459   1386  -2327
ATOM    552  CG1 ILE B 740      27.081  22.288  64.396  1.00 82.53           C  
ANISOU  552  CG1 ILE B 740    12099  11630   7629    429   1132  -2128
ATOM    553  CG2 ILE B 740      24.964  23.338  65.244  1.00 81.99           C  
ANISOU  553  CG2 ILE B 740    11909  11675   7569    471   1742  -2558
ATOM    554  CD1 ILE B 740      27.999  23.052  65.319  1.00 82.58           C  
ANISOU  554  CD1 ILE B 740    12411  11537   7427    549    841  -2241
ATOM    555  H   ILE B 740      26.208  22.731  61.264  1.00  0.00           H  
ATOM    556  HA  ILE B 740      24.667  21.341  63.406  1.00  0.00           H  
ATOM    557  HB  ILE B 740      26.116  24.012  63.573  1.00  0.00           H  
ATOM    558 HG13 ILE B 740      27.625  22.010  63.494  1.00  0.00           H  
ATOM    559 HG12 ILE B 740      26.800  21.345  64.865  1.00  0.00           H  
ATOM    560 HG21 ILE B 740      25.551  23.895  65.974  1.00  0.00           H  
ATOM    561 HG22 ILE B 740      24.091  23.924  64.958  1.00  0.00           H  
ATOM    562 HG23 ILE B 740      24.640  22.394  65.683  1.00  0.00           H  
ATOM    563 HD11 ILE B 740      28.873  22.442  65.550  1.00  0.00           H  
ATOM    564 HD12 ILE B 740      28.318  23.974  64.833  1.00  0.00           H  
ATOM    565 HD13 ILE B 740      27.470  23.292  66.241  1.00  0.00           H  
ATOM    566  N   PRO B 741      22.608  22.444  62.329  1.00 90.84           N  
ANISOU  566  N   PRO B 741    11895  12912   9709    323   2076  -2473
ATOM    567  CA  PRO B 741      21.465  23.159  61.788  1.00 97.20           C  
ANISOU  567  CA  PRO B 741    12286  13716  10930    395   2157  -2692
ATOM    568  C   PRO B 741      21.366  24.534  62.445  1.00104.18           C  
ANISOU  568  C   PRO B 741    13165  14574  11845    537   2175  -2995
ATOM    569  O   PRO B 741      21.639  24.639  63.619  1.00105.55           O  
ANISOU  569  O   PRO B 741    13613  14788  11705    524   2407  -3120
ATOM    570  CB  PRO B 741      20.294  22.255  62.144  1.00 96.67           C  
ANISOU  570  CB  PRO B 741    12078  13733  10920    252   2602  -2740
ATOM    571  CG  PRO B 741      20.871  20.879  62.036  1.00 94.83           C  
ANISOU  571  CG  PRO B 741    12273  13541  10215    104   2807  -2566
ATOM    572  CD  PRO B 741      22.239  21.047  62.652  1.00 90.18           C  
ANISOU  572  CD  PRO B 741    11944  12892   9427    149   2381  -2331
ATOM    573  HA  PRO B 741      21.555  23.259  60.706  1.00  0.00           H  
ATOM    574  HB2 PRO B 741      19.507  22.375  61.399  1.00  0.00           H  
ATOM    575  HB3 PRO B 741      19.997  22.441  63.176  1.00  0.00           H  
ATOM    576  HG3 PRO B 741      20.981  20.617  60.984  1.00  0.00           H  
ATOM    577  HG2 PRO B 741      20.283  20.194  62.648  1.00  0.00           H  
ATOM    578  HD3 PRO B 741      22.164  20.935  63.734  1.00  0.00           H  
ATOM    579  HD2 PRO B 741      22.939  20.368  62.166  1.00  0.00           H  
ATOM    580  N   ASP B 742      20.933  25.541  61.692  1.00110.36           N  
ANISOU  580  N   ASP B 742    13669  15271  12991    677   1912  -3112
ATOM    581  CA  ASP B 742      20.877  26.930  62.219  1.00118.05           C  
ANISOU  581  CA  ASP B 742    14617  16177  14061    843   1793  -3375
ATOM    582  C   ASP B 742      20.226  26.963  63.594  1.00126.49           C  
ANISOU  582  C   ASP B 742    15891  17315  14856    851   2130  -3617
ATOM    583  O   ASP B 742      19.049  26.587  63.684  1.00133.97           O  
ANISOU  583  O   ASP B 742    16669  18331  15905    819   2528  -3842
ATOM    584  CB  ASP B 742      20.030  27.828  61.322  1.00117.48           C  
ANISOU  584  CB  ASP B 742    14131  16032  14475    961   1705  -3576
ATOM    585  CG  ASP B 742      19.809  29.214  61.897  1.00120.88           C  
ANISOU  585  CG  ASP B 742    14501  16398  15030   1134   1663  -3910
ATOM    586  OD1 ASP B 742      20.811  29.875  62.230  1.00121.03           O  
ANISOU  586  OD1 ASP B 742    14748  16345  14895   1208   1415  -3893
ATOM    587  OD2 ASP B 742      18.637  29.618  62.010  1.00124.92           O1-
ANISOU  587  OD2 ASP B 742    14718  16921  15824   1196   1872  -4209
ATOM    588  H   ASP B 742      20.634  25.369  60.743  1.00  0.00           H  
ATOM    589  HA  ASP B 742      21.887  27.334  62.286  1.00  0.00           H  
ATOM    590  HB3 ASP B 742      19.066  27.353  61.142  1.00  0.00           H  
ATOM    591  HB2 ASP B 742      20.504  27.913  60.344  1.00  0.00           H  
ATOM    592  N   GLY B 743      20.952  27.408  64.617  1.00131.18           N  
ANISOU  592  N   GLY B 743    16853  17876  15112    891   1975  -3586
ATOM    593  CA  GLY B 743      20.324  27.579  65.940  1.00132.35           C  
ANISOU  593  CA  GLY B 743    17288  18064  14937    917   2238  -3809
ATOM    594  C   GLY B 743      19.658  26.310  66.421  1.00129.06           C  
ANISOU  594  C   GLY B 743    17009  17760  14267    756   2779  -3836
ATOM    595  O   GLY B 743      18.563  26.401  66.999  1.00124.14           O  
ANISOU  595  O   GLY B 743    16241  17186  13740    757   3181  -4128
ATOM    596  H   GLY B 743      21.929  27.627  64.485  1.00  0.00           H  
ATOM    597  HA2 GLY B 743      19.586  28.379  65.890  1.00  0.00           H  
ATOM    598  HA3 GLY B 743      21.079  27.888  66.663  1.00  0.00           H  
ATOM    599  N   GLU B 744      20.301  25.168  66.200  1.00128.98           N  
ANISOU  599  N   GLU B 744    17275  17777  13954    610   2809  -3545
ATOM    600  CA  GLU B 744      19.763  23.870  66.676  1.00129.49           C  
ANISOU  600  CA  GLU B 744    17527  17920  13752    429   3330  -3535
ATOM    601  C   GLU B 744      20.846  23.253  67.559  1.00128.30           C  
ANISOU  601  C   GLU B 744    18019  17740  12990    372   3325  -3383
ATOM    602  O   GLU B 744      21.956  23.823  67.599  1.00127.70           O  
ANISOU  602  O   GLU B 744    18263  17610  12649    491   3159  -3496
ATOM    603  CB  GLU B 744      19.309  22.992  65.513  1.00130.00           C  
ANISOU  603  CB  GLU B 744    17308  18025  14061    283   3429  -3333
ATOM    604  CG  GLU B 744      17.804  22.963  65.331  1.00133.23           C  
ANISOU  604  CG  GLU B 744    17454  18493  14672    160   3972  -3504
ATOM    605  CD  GLU B 744      17.253  24.013  64.382  1.00134.01           C  
ANISOU  605  CD  GLU B 744    16930  18592  15395    247   3914  -3712
ATOM    606  OE1 GLU B 744      17.382  23.830  63.156  1.00131.91           O  
ANISOU  606  OE1 GLU B 744    16493  18264  15361    412   3445  -3699
ATOM    607  OE2 GLU B 744      16.691  25.011  64.869  1.00138.27           O1-
ANISOU  607  OE2 GLU B 744    17176  19128  16234    164   4201  -3774
ATOM    608  H   GLU B 744      21.177  25.171  65.698  1.00  0.00           H  
ATOM    609  HA  GLU B 744      18.895  24.075  67.302  1.00  0.00           H  
ATOM    610  HB3 GLU B 744      19.675  21.976  65.662  1.00  0.00           H  
ATOM    611  HB2 GLU B 744      19.778  23.340  64.593  1.00  0.00           H  
ATOM    612  HG2 GLU B 744      17.321  23.066  66.303  1.00  0.00           H  
ATOM    613  HG3 GLU B 744      17.501  21.973  64.989  1.00  0.00           H  
ATOM    614  N   ASN B 745      20.534  22.178  68.276  1.00124.10           N  
ANISOU  614  N   ASN B 745    17696  17222  12236    201   3468  -3131
ATOM    615  CA  ASN B 745      21.497  21.626  69.261  1.00116.22           C  
ANISOU  615  CA  ASN B 745    17315  16168  10675    148   3477  -2966
ATOM    616  C   ASN B 745      22.270  20.422  68.726  1.00107.07           C  
ANISOU  616  C   ASN B 745    16330  14980   9372     19   3345  -2635
ATOM    617  O   ASN B 745      22.958  19.781  69.536  1.00103.32           O  
ANISOU  617  O   ASN B 745    16342  14427   8488      0   3198  -2452
ATOM    618  CB  ASN B 745      20.692  21.182  70.471  1.00118.21           C  
ANISOU  618  CB  ASN B 745    17668  16445  10803     76   3928  -3025
ATOM    619  CG  ASN B 745      19.204  21.296  70.214  1.00115.37           C  
ANISOU  619  CG  ASN B 745    16763  16150  10922    -12   4318  -3138
ATOM    620  OD1 ASN B 745      18.617  20.440  69.558  1.00114.45           O  
ANISOU  620  OD1 ASN B 745    16335  16058  11094   -109   4331  -3018
ATOM    621  ND2 ASN B 745      18.591  22.363  70.700  1.00114.82           N  
ANISOU  621  ND2 ASN B 745    16564  16098  10965     32   4609  -3387
ATOM    622  H   ASN B 745      19.637  21.731  68.152  1.00  0.00           H  
ATOM    623  HA  ASN B 745      22.199  22.405  69.558  1.00  0.00           H  
ATOM    624  HB2 ASN B 745      20.960  21.797  71.330  1.00  0.00           H  
ATOM    625  HB3 ASN B 745      20.940  20.149  70.713  1.00  0.00           H  
ATOM    626 HD21 ASN B 745      17.599  22.485  70.555  1.00  0.00           H  
ATOM    627 HD22 ASN B 745      19.115  23.055  71.216  1.00  0.00           H  
ATOM    628  N   VAL B 746      22.190  20.126  67.425  1.00103.70           N  
ANISOU  628  N   VAL B 746    15454  14597   9348    -42   3306  -2525
ATOM    629  CA  VAL B 746      22.801  18.857  66.927  1.00 96.13           C  
ANISOU  629  CA  VAL B 746    14583  13613   8329   -159   3191  -2213
ATOM    630  C   VAL B 746      24.056  19.073  66.097  1.00 82.33           C  
ANISOU  630  C   VAL B 746    12632  11820   6829    -41   2610  -2055
ATOM    631  O   VAL B 746      24.218  20.175  65.575  1.00 76.29           O  
ANISOU  631  O   VAL B 746    11566  11052   6370     97   2363  -2174
ATOM    632  CB  VAL B 746      21.775  18.058  66.104  1.00 95.20           C  
ANISOU  632  CB  VAL B 746    14117  13564   8489   -333   3595  -2183
ATOM    633  CG1 VAL B 746      21.536  16.675  66.688  1.00 98.81           C  
ANISOU  633  CG1 VAL B 746    14577  14033   8932   -407   4059  -2308
ATOM    634  CG2 VAL B 746      20.464  18.811  65.953  1.00 92.45           C  
ANISOU  634  CG2 VAL B 746    13132  13259   8735   -250   3417  -2252
ATOM    635  H   VAL B 746      21.721  20.757  66.791  1.00  0.00           H  
ATOM    636  HA  VAL B 746      23.074  18.256  67.794  1.00  0.00           H  
ATOM    637  HB  VAL B 746      22.191  17.923  65.106  1.00  0.00           H  
ATOM    638 HG11 VAL B 746      20.806  16.144  66.078  1.00  0.00           H  
ATOM    639 HG12 VAL B 746      22.473  16.118  66.700  1.00  0.00           H  
ATOM    640 HG13 VAL B 746      21.158  16.770  67.706  1.00  0.00           H  
ATOM    641 HG21 VAL B 746      19.767  18.213  65.366  1.00  0.00           H  
ATOM    642 HG22 VAL B 746      20.038  19.002  66.938  1.00  0.00           H  
ATOM    643 HG23 VAL B 746      20.645  19.759  65.446  1.00  0.00           H  
ATOM    644  N   LYS B 747      24.924  18.058  66.039  1.00 76.98           N  
ANISOU  644  N   LYS B 747    12138  11090   6020   -103   2404  -1791
ATOM    645  CA  LYS B 747      26.061  18.096  65.126  1.00 70.14           C  
ANISOU  645  CA  LYS B 747    11099  10171   5378    -20   1906  -1640
ATOM    646  C   LYS B 747      26.033  16.842  64.266  1.00 78.74           C  
ANISOU  646  C   LYS B 747    12038  11275   6604   -145   1935  -1408
ATOM    647  O   LYS B 747      26.028  15.725  64.792  1.00 88.18           O  
ANISOU  647  O   LYS B 747    13560  12441   7505   -259   2074  -1268
ATOM    648  CB  LYS B 747      27.382  18.216  65.894  1.00 66.11           C  
ANISOU  648  CB  LYS B 747    11012   9543   4564     81   1504  -1600
ATOM    649  CG  LYS B 747      27.507  19.523  66.665  1.00 68.90           C  
ANISOU  649  CG  LYS B 747    11498   9865   4815    222   1409  -1838
ATOM    650  CD  LYS B 747      28.519  19.464  67.799  1.00 70.50           C  
ANISOU  650  CD  LYS B 747    12255   9938   4595    305   1107  -1837
ATOM    651  CE  LYS B 747      28.556  20.800  68.534  1.00 71.61           C  
ANISOU  651  CE  LYS B 747    12511  10047   4651    449   1022  -2097
ATOM    652  NZ  LYS B 747      29.312  20.730  69.809  1.00 75.47           N1+
ANISOU  652  NZ  LYS B 747    13619  10401   4657    534    779  -2134
ATOM    653  H   LYS B 747      24.797  17.251  66.632  1.00  0.00           H  
ATOM    654  HA  LYS B 747      25.956  18.965  64.477  1.00  0.00           H  
ATOM    655  HB3 LYS B 747      28.215  18.126  65.197  1.00  0.00           H  
ATOM    656  HB2 LYS B 747      27.477  17.378  66.584  1.00  0.00           H  
ATOM    657  HG3 LYS B 747      26.532  19.802  67.064  1.00  0.00           H  
ATOM    658  HG2 LYS B 747      27.780  20.324  65.978  1.00  0.00           H  
ATOM    659  HD3 LYS B 747      29.507  19.245  67.393  1.00  0.00           H  
ATOM    660  HD2 LYS B 747      28.238  18.674  68.496  1.00  0.00           H  
ATOM    661  HE3 LYS B 747      27.537  21.131  68.735  1.00  0.00           H  
ATOM    662  HE2 LYS B 747      29.003  21.556  67.889  1.00  0.00           H  
ATOM    663  HZ1 LYS B 747      30.233  20.353  69.635  1.00  0.00           H  
ATOM    664  HZ2 LYS B 747      29.397  21.657  70.202  1.00  0.00           H  
ATOM    665  HZ3 LYS B 747      28.822  20.133  70.459  1.00  0.00           H  
ATOM    666  N   ILE B 748      26.014  17.029  62.955  1.00 79.16           N  
ANISOU  666  N   ILE B 748    11639  11355   7084   -122   1796  -1369
ATOM    667  CA  ILE B 748      25.916  15.942  61.983  1.00 75.10           C  
ANISOU  667  CA  ILE B 748    10930  10855   6748   -224   1813  -1177
ATOM    668  C   ILE B 748      27.243  15.842  61.244  1.00 53.21           C  
ANISOU  668  C   ILE B 748     8109   8012   4097   -159   1374  -1029
ATOM    669  O   ILE B 748      27.711  16.847  60.697  1.00 51.69           O  
ANISOU  669  O   ILE B 748     7719   7792   4129    -56   1141  -1102
ATOM    670  CB  ILE B 748      24.762  16.157  60.985  1.00 69.12           C  
ANISOU  670  CB  ILE B 748     9705  10166   6390   -250   2011  -1266
ATOM    671  CG1 ILE B 748      23.405  16.039  61.680  1.00 58.38           C  
ANISOU  671  CG1 ILE B 748     8336   8869   4978   -344   2496  -1429
ATOM    672  CG2 ILE B 748      24.862  15.171  59.830  1.00 62.10           C  
ANISOU  672  CG2 ILE B 748     8616   9271   5708   -321   1923  -1072
ATOM    673  CD1 ILE B 748      22.855  17.355  62.154  1.00 60.22           C  
ANISOU  673  CD1 ILE B 748     8476   9126   5278   -239   2599  -1709
ATOM    674  H   ILE B 748      26.069  17.964  62.577  1.00  0.00           H  
ATOM    675  HA  ILE B 748      25.744  15.009  62.519  1.00  0.00           H  
ATOM    676  HB  ILE B 748      24.848  17.165  60.579  1.00  0.00           H  
ATOM    677 HG12 ILE B 748      23.490  15.357  62.526  1.00  0.00           H  
ATOM    678 HG13 ILE B 748      22.691  15.572  61.002  1.00  0.00           H  
ATOM    679 HG21 ILE B 748      24.038  15.339  59.136  1.00  0.00           H  
ATOM    680 HG22 ILE B 748      25.809  15.314  59.310  1.00  0.00           H  
ATOM    681 HG23 ILE B 748      24.810  14.153  60.215  1.00  0.00           H  
ATOM    682 HD11 ILE B 748      21.891  17.194  62.637  1.00  0.00           H  
ATOM    683 HD12 ILE B 748      23.547  17.803  62.867  1.00  0.00           H  
ATOM    684 HD13 ILE B 748      22.727  18.024  61.303  1.00  0.00           H  
ATOM    685  N   PRO B 749      27.878  14.671  61.205  1.00 52.67           N  
ANISOU  685  N   PRO B 749     8214   7896   3903   -222   1263   -836
ATOM    686  CA  PRO B 749      29.060  14.503  60.346  1.00 50.05           C  
ANISOU  686  CA  PRO B 749     7753   7499   3764   -173    897   -722
ATOM    687  C   PRO B 749      28.647  14.595  58.886  1.00 47.39           C  
ANISOU  687  C   PRO B 749     6992   7206   3810   -195    932   -689
ATOM    688  O   PRO B 749      27.778  13.850  58.422  1.00 47.13           O  
ANISOU  688  O   PRO B 749     6833   7224   3850   -287   1152   -628
ATOM    689  CB  PRO B 749      29.570  13.101  60.707  1.00 50.66           C  
ANISOU  689  CB  PRO B 749     8117   7515   3618   -240    827   -545
ATOM    690  CG  PRO B 749      28.840  12.721  61.973  1.00 55.63           C  
ANISOU  690  CG  PRO B 749     9135   8148   3852   -311   1112   -565
ATOM    691  CD  PRO B 749      27.536  13.435  61.923  1.00 55.72           C  
ANISOU  691  CD  PRO B 749     8924   8269   3979   -347   1482   -720
ATOM    692  HA  PRO B 749      29.813  15.256  60.579  1.00  0.00           H  
ATOM    693  HB3 PRO B 749      30.641  13.146  60.906  1.00  0.00           H  
ATOM    694  HB2 PRO B 749      29.304  12.404  59.913  1.00  0.00           H  
ATOM    695  HG3 PRO B 749      29.409  13.066  62.836  1.00  0.00           H  
ATOM    696  HG2 PRO B 749      28.664  11.645  61.980  1.00  0.00           H  
ATOM    697  HD3 PRO B 749      26.832  12.856  61.325  1.00  0.00           H  
ATOM    698  HD2 PRO B 749      27.224  13.684  62.937  1.00  0.00           H  
ATOM    699  N   VAL B 750      29.267  15.525  58.162  1.00 45.74           N  
ANISOU  699  N   VAL B 750     6585   6954   3838   -113    709   -738
ATOM    700  CA  VAL B 750      28.913  15.789  56.777  1.00 43.63           C  
ANISOU  700  CA  VAL B 750     5991   6695   3891   -117    713   -717
ATOM    701  C   VAL B 750      30.175  15.851  55.931  1.00 41.73           C  
ANISOU  701  C   VAL B 750     5673   6368   3817    -98    447   -635
ATOM    702  O   VAL B 750      31.275  16.120  56.419  1.00 42.15           O  
ANISOU  702  O   VAL B 750     5842   6350   3822    -56    240   -660
ATOM    703  CB  VAL B 750      28.106  17.095  56.614  1.00 44.10           C  
ANISOU  703  CB  VAL B 750     5883   6767   4106    -45    780   -893
ATOM    704  CG1 VAL B 750      26.721  16.953  57.228  1.00 56.34           C  
ANISOU  704  CG1 VAL B 750     7416   8404   5586    -77   1097  -1005
ATOM    705  CG2 VAL B 750      28.861  18.260  57.229  1.00 44.85           C  
ANISOU  705  CG2 VAL B 750     6084   6800   4158     48    596  -1012
ATOM    706  H   VAL B 750      30.009  16.073  58.573  1.00  0.00           H  
ATOM    707  HA  VAL B 750      28.301  14.962  56.417  1.00  0.00           H  
ATOM    708  HB  VAL B 750      27.987  17.291  55.548  1.00  0.00           H  
ATOM    709 HG11 VAL B 750      26.170  17.885  57.102  1.00  0.00           H  
ATOM    710 HG12 VAL B 750      26.184  16.144  56.732  1.00  0.00           H  
ATOM    711 HG13 VAL B 750      26.815  16.728  58.290  1.00  0.00           H  
ATOM    712 HG21 VAL B 750      28.281  19.175  57.107  1.00  0.00           H  
ATOM    713 HG22 VAL B 750      29.021  18.070  58.290  1.00  0.00           H  
ATOM    714 HG23 VAL B 750      29.824  18.372  56.732  1.00  0.00           H  
ATOM    715  N   ALA B 751      29.994  15.586  54.643  1.00 40.85           N  
ANISOU  715  N   ALA B 751     5362   6247   3912   -132    461   -553
ATOM    716  CA  ALA B 751      30.980  15.896  53.622  1.00 45.80           C  
ANISOU  716  CA  ALA B 751     5884   6783   4735   -127    291   -506
ATOM    717  C   ALA B 751      30.546  17.150  52.879  1.00 52.02           C  
ANISOU  717  C   ALA B 751     6543   7521   5700    -81    284   -589
ATOM    718  O   ALA B 751      29.372  17.299  52.529  1.00 57.06           O  
ANISOU  718  O   ALA B 751     7092   8196   6392    -64    395   -627
ATOM    719  CB  ALA B 751      31.139  14.734  52.639  1.00 48.56           C  
ANISOU  719  CB  ALA B 751     6165   7130   5158   -194    309   -358
ATOM    720  H   ALA B 751      29.138  15.148  54.333  1.00  0.00           H  
ATOM    721  HA  ALA B 751      31.939  16.085  54.103  1.00  0.00           H  
ATOM    722  HB1 ALA B 751      31.883  14.994  51.886  1.00  0.00           H  
ATOM    723  HB2 ALA B 751      31.463  13.844  53.178  1.00  0.00           H  
ATOM    724  HB3 ALA B 751      30.184  14.536  52.152  1.00  0.00           H  
ATOM    725  N   ILE B 752      31.488  18.060  52.660  1.00 45.20           N  
ANISOU  725  N   ILE B 752     5673   6553   4947    -60    140   -631
ATOM    726  CA  ILE B 752      31.218  19.314  51.968  1.00 37.97           C  
ANISOU  726  CA  ILE B 752     4694   5548   4186    -22    105   -697
ATOM    727  C   ILE B 752      32.151  19.385  50.772  1.00 36.96           C  
ANISOU  727  C   ILE B 752     4534   5297   4214    -86     50   -607
ATOM    728  O   ILE B 752      33.376  19.292  50.929  1.00 46.09           O  
ANISOU  728  O   ILE B 752     5693   6397   5424   -129    -23   -602
ATOM    729  CB  ILE B 752      31.408  20.531  52.888  1.00 53.91           C  
ANISOU  729  CB  ILE B 752     6765   7526   6190     48     19   -854
ATOM    730  CG1 ILE B 752      30.639  20.342  54.198  1.00 60.04           C  
ANISOU  730  CG1 ILE B 752     7624   8424   6766     98    112   -952
ATOM    731  CG2 ILE B 752      30.955  21.804  52.198  1.00 39.60           C  
ANISOU  731  CG2 ILE B 752     4908   5607   4532     96    -24   -925
ATOM    732  CD1 ILE B 752      31.035  21.324  55.286  1.00 60.25           C  
ANISOU  732  CD1 ILE B 752     7755   8414   6723    170      7  -1108
ATOM    733  H   ILE B 752      32.433  17.895  52.977  1.00  0.00           H  
ATOM    734  HA  ILE B 752      30.189  19.302  51.610  1.00  0.00           H  
ATOM    735  HB  ILE B 752      32.469  20.624  53.121  1.00  0.00           H  
ATOM    736 HG13 ILE B 752      30.785  19.324  54.559  1.00  0.00           H  
ATOM    737 HG12 ILE B 752      29.570  20.428  54.005  1.00  0.00           H  
ATOM    738 HG21 ILE B 752      31.099  22.652  52.868  1.00  0.00           H  
ATOM    739 HG22 ILE B 752      31.541  21.955  51.291  1.00  0.00           H  
ATOM    740 HG23 ILE B 752      29.900  21.721  51.939  1.00  0.00           H  
ATOM    741 HD11 ILE B 752      30.448  21.129  56.184  1.00  0.00           H  
ATOM    742 HD12 ILE B 752      32.095  21.208  55.513  1.00  0.00           H  
ATOM    743 HD13 ILE B 752      30.847  22.342  54.944  1.00  0.00           H  
ATOM    744  N   LYS B 753      31.581  19.538  49.582  1.00 36.38           N  
ANISOU  744  N   LYS B 753     4439   5164   4218    -93     84   -551
ATOM    745  CA  LYS B 753      32.362  19.719  48.365  1.00 44.58           C  
ANISOU  745  CA  LYS B 753     5509   6061   5369   -165     78   -469
ATOM    746  C   LYS B 753      32.162  21.149  47.890  1.00 49.82           C  
ANISOU  746  C   LYS B 753     6242   6571   6116   -132     16   -527
ATOM    747  O   LYS B 753      31.076  21.512  47.424  1.00 49.04           O  
ANISOU  747  O   LYS B 753     6174   6442   6016    -61    -17   -545
ATOM    748  CB  LYS B 753      31.968  18.717  47.282  1.00 37.72           C  
ANISOU  748  CB  LYS B 753     4647   5205   4480   -200    145   -346
ATOM    749  CG  LYS B 753      32.761  18.869  45.995  1.00 39.22           C  
ANISOU  749  CG  LYS B 753     4919   5239   4742   -283    182   -264
ATOM    750  CD  LYS B 753      32.286  17.886  44.944  1.00 47.01           C  
ANISOU  750  CD  LYS B 753     5948   6234   5680   -298    228   -158
ATOM    751  CE  LYS B 753      33.141  17.940  43.692  1.00 54.37           C  
ANISOU  751  CE  LYS B 753     7004   7010   6644   -393    311    -82
ATOM    752  NZ  LYS B 753      32.714  16.933  42.680  1.00 60.38           N1+
ANISOU  752  NZ  LYS B 753     7835   7774   7335   -398    343     12
ATOM    753  H   LYS B 753      30.574  19.531  49.500  1.00  0.00           H  
ATOM    754  HA  LYS B 753      33.416  19.576  48.604  1.00  0.00           H  
ATOM    755  HB3 LYS B 753      30.904  18.818  47.066  1.00  0.00           H  
ATOM    756  HB2 LYS B 753      32.091  17.704  47.665  1.00  0.00           H  
ATOM    757  HG3 LYS B 753      33.818  18.700  46.198  1.00  0.00           H  
ATOM    758  HG2 LYS B 753      32.649  19.886  45.618  1.00  0.00           H  
ATOM    759  HD3 LYS B 753      31.250  18.104  44.685  1.00  0.00           H  
ATOM    760  HD2 LYS B 753      32.308  16.877  45.355  1.00  0.00           H  
ATOM    761  HE3 LYS B 753      34.184  17.767  43.958  1.00  0.00           H  
ATOM    762  HE2 LYS B 753      33.084  18.938  43.257  1.00  0.00           H  
ATOM    763  HZ1 LYS B 753      33.133  16.040  42.896  1.00  0.00           H  
ATOM    764  HZ2 LYS B 753      31.708  16.845  42.695  1.00  0.00           H  
ATOM    765  HZ3 LYS B 753      33.012  17.231  41.762  1.00  0.00           H  
ATOM    766  N   VAL B 754      33.231  21.929  48.019  1.00 51.56           N  
ANISOU  766  N   VAL B 754     6484   6673   6432   -182    -18   -569
ATOM    767  CA  VAL B 754      33.229  23.327  47.534  1.00 50.36           C  
ANISOU  767  CA  VAL B 754     6432   6335   6368   -179    -71   -608
ATOM    768  C   VAL B 754      33.753  23.258  46.111  1.00 48.06           C  
ANISOU  768  C   VAL B 754     6264   5879   6117   -288     17   -483
ATOM    769  O   VAL B 754      34.820  22.685  45.903  1.00 42.51           O  
ANISOU  769  O   VAL B 754     5522   5152   5477   -405    124   -436
ATOM    770  CB  VAL B 754      34.162  24.165  48.413  1.00 52.60           C  
ANISOU  770  CB  VAL B 754     6680   6551   6755   -194   -141   -726
ATOM    771  CG1 VAL B 754      33.960  25.655  48.208  1.00 57.31           C  
ANISOU  771  CG1 VAL B 754     7389   6957   7429   -171   -215   -781
ATOM    772  CG2 VAL B 754      34.018  23.796  49.877  1.00 51.00           C  
ANISOU  772  CG2 VAL B 754     6402   6518   6458   -101   -209   -836
ATOM    773  H   VAL B 754      34.068  21.570  48.456  1.00  0.00           H  
ATOM    774  HA  VAL B 754      32.219  23.736  47.550  1.00  0.00           H  
ATOM    775  HB  VAL B 754      35.185  23.931  48.117  1.00  0.00           H  
ATOM    776 HG11 VAL B 754      34.644  26.207  48.853  1.00  0.00           H  
ATOM    777 HG12 VAL B 754      34.158  25.909  47.167  1.00  0.00           H  
ATOM    778 HG13 VAL B 754      32.933  25.921  48.457  1.00  0.00           H  
ATOM    779 HG21 VAL B 754      34.693  24.408  50.475  1.00  0.00           H  
ATOM    780 HG22 VAL B 754      32.991  23.971  50.197  1.00  0.00           H  
ATOM    781 HG23 VAL B 754      34.266  22.743  50.013  1.00  0.00           H  
ATOM    782  N   LEU B 755      33.010  23.822  45.175  1.00 51.55           N  
ANISOU  782  N   LEU B 755     6874   6190   6524   -247    -31   -445
ATOM    783  CA  LEU B 755      33.397  23.743  43.758  1.00 54.91           C  
ANISOU  783  CA  LEU B 755     7504   6441   6921   -345     57   -317
ATOM    784  C   LEU B 755      34.361  24.890  43.488  1.00 58.62           C  
ANISOU  784  C   LEU B 755     8090   6687   7496   -472    129   -324
ATOM    785  O   LEU B 755      34.950  25.394  44.443  1.00 61.68           O  
ANISOU  785  O   LEU B 755     8346   7080   8010   -491    104   -429
ATOM    786  CB  LEU B 755      32.121  23.866  42.934  1.00 58.56           C  
ANISOU  786  CB  LEU B 755     8144   6818   7286   -236    -71   -279
ATOM    787  CG  LEU B 755      31.106  22.745  43.140  1.00 61.65           C  
ANISOU  787  CG  LEU B 755     8404   7403   7619   -149   -103   -270
ATOM    788  CD1 LEU B 755      29.703  23.225  42.818  1.00 65.61           C  
ANISOU  788  CD1 LEU B 755     9016   7809   8103     -5   -298   -303
ATOM    789  CD2 LEU B 755      31.457  21.536  42.290  1.00 62.83           C  
ANISOU  789  CD2 LEU B 755     8572   7596   7706   -254     46   -149
ATOM    790  H   LEU B 755      32.166  24.314  45.429  1.00  0.00           H  
ATOM    791  HA  LEU B 755      33.884  22.789  43.555  1.00  0.00           H  
ATOM    792  HB3 LEU B 755      32.379  23.929  41.877  1.00  0.00           H  
ATOM    793  HB2 LEU B 755      31.647  24.825  43.145  1.00  0.00           H  
ATOM    794  HG  LEU B 755      31.134  22.446  44.188  1.00  0.00           H  
ATOM    795 HD11 LEU B 755      28.995  22.410  42.972  1.00  0.00           H  
ATOM    796 HD12 LEU B 755      29.444  24.058  43.472  1.00  0.00           H  
ATOM    797 HD13 LEU B 755      29.660  23.552  41.779  1.00  0.00           H  
ATOM    798 HD21 LEU B 755      30.720  20.750  42.453  1.00  0.00           H  
ATOM    799 HD22 LEU B 755      31.458  21.819  41.237  1.00  0.00           H  
ATOM    800 HD23 LEU B 755      32.445  21.170  42.568  1.00  0.00           H  
ATOM    801  N   ARG B 756      34.591  25.220  42.228  1.00 59.44           N  
ANISOU  801  N   ARG B 756     8464   6572   7549   -571    227   -218
ATOM    802  CA  ARG B 756      35.591  26.269  41.951  1.00 67.67           C  
ANISOU  802  CA  ARG B 756     9641   7371   8698   -728    349   -219
ATOM    803  C   ARG B 756      34.882  27.592  41.653  1.00 73.27           C  
ANISOU  803  C   ARG B 756    10574   7868   9396   -665    182   -244
ATOM    804  O   ARG B 756      33.741  27.758  42.102  1.00 70.07           O  
ANISOU  804  O   ARG B 756    10044   7545   9036   -517    -19   -357
ATOM    805  CB  ARG B 756      36.436  25.822  40.762  1.00 73.17           C  
ANISOU  805  CB  ARG B 756    10569   7901   9331   -904    603    -94
ATOM    806  CG  ARG B 756      35.704  24.869  39.830  1.00 81.16           C  
ANISOU  806  CG  ARG B 756    11731   8971  10135   -843    598     15
ATOM    807  CD  ARG B 756      36.578  23.690  39.461  1.00 90.76           C  
ANISOU  807  CD  ARG B 756    12799  10288  11397   -969    846     37
ATOM    808  NE  ARG B 756      36.770  23.573  38.024  1.00 97.98           N  
ANISOU  808  NE  ARG B 756    14036  10980  12214  -1136   1105    134
ATOM    809  CZ  ARG B 756      37.722  24.193  37.343  1.00101.60           C  
ANISOU  809  CZ  ARG B 756    14656  11195  12754  -1326   1331    134
ATOM    810  NH1 ARG B 756      38.575  24.985  37.967  1.00100.62           N  
ANISOU  810  NH1 ARG B 756    14380  11013  12838  -1366   1295     38
ATOM    811  NH2 ARG B 756      37.817  24.024  36.038  1.00103.80           N1+
ANISOU  811  NH2 ARG B 756    15266  11272  12902  -1486   1610    224
ATOM    812  H   ARG B 756      34.087  24.757  41.485  1.00  0.00           H  
ATOM    813  HA  ARG B 756      36.233  26.393  42.823  1.00  0.00           H  
ATOM    814  HB2 ARG B 756      37.347  25.346  41.124  1.00  0.00           H  
ATOM    815  HB3 ARG B 756      36.763  26.697  40.201  1.00  0.00           H  
ATOM    816  HG3 ARG B 756      35.411  25.401  38.925  1.00  0.00           H  
ATOM    817  HG2 ARG B 756      34.797  24.510  40.317  1.00  0.00           H  
ATOM    818  HD3 ARG B 756      36.129  22.773  39.843  1.00  0.00           H  
ATOM    819  HD2 ARG B 756      37.547  23.791  39.949  1.00  0.00           H  
ATOM    820  HE  ARG B 756      36.116  22.971  37.544  1.00  0.00           H  
ATOM    821 HH11 ARG B 756      39.300  25.457  37.446  1.00  0.00           H  
ATOM    822 HH12 ARG B 756      38.502  25.119  38.965  1.00  0.00           H  
ATOM    823 HH21 ARG B 756      38.543  24.497  35.519  1.00  0.00           H  
ATOM    824 HH22 ARG B 756      37.164  23.422  35.558  1.00  0.00           H  
ATOM    825  N   GLU B 757      35.548  28.505  40.945  1.00 80.00           N  
ANISOU  825  N   GLU B 757    11786   8429  10181   -782    278   -141
ATOM    826  CA  GLU B 757      34.936  29.793  40.525  1.00 82.28           C  
ANISOU  826  CA  GLU B 757    12381   8435  10446   -757    136   -136
ATOM    827  C   GLU B 757      34.786  29.796  39.005  1.00 87.14           C  
ANISOU  827  C   GLU B 757    13481   8789  10840   -826    203     30
ATOM    828  O   GLU B 757      33.990  30.595  38.496  1.00 85.42           O  
ANISOU  828  O   GLU B 757    13605   8354  10499   -718    -24     66
ATOM    829  CB  GLU B 757      35.866  30.928  40.930  1.00 81.48           C  
ANISOU  829  CB  GLU B 757    12205   8192  10560   -911    249   -211
ATOM    830  CG  GLU B 757      35.752  31.304  42.394  1.00 87.71           C  
ANISOU  830  CG  GLU B 757    12676   9143  11508   -772     43   -388
ATOM    831  CD  GLU B 757      36.993  31.011  43.217  1.00 91.81           C  
ANISOU  831  CD  GLU B 757    12895   9712  12277   -910    180   -498
ATOM    832  OE1 GLU B 757      37.163  31.652  44.272  1.00 92.96           O  
ANISOU  832  OE1 GLU B 757    12891   9871  12558   -838     19   -643
ATOM    833  OE2 GLU B 757      37.785  30.145  42.799  1.00 93.08           O1-
ANISOU  833  OE2 GLU B 757    12961   9892  12513  -1077    430   -462
ATOM    834  H   GLU B 757      36.506  28.334  40.674  1.00  0.00           H  
ATOM    835  HA  GLU B 757      33.962  29.918  40.999  1.00  0.00           H  
ATOM    836  HB3 GLU B 757      35.658  31.803  40.314  1.00  0.00           H  
ATOM    837  HB2 GLU B 757      36.896  30.649  40.707  1.00  0.00           H  
ATOM    838  HG2 GLU B 757      34.898  30.789  42.833  1.00  0.00           H  
ATOM    839  HG3 GLU B 757      35.506  32.363  42.477  1.00  0.00           H  
ATOM    840  N   ASN B 758      35.519  28.924  38.317  1.00 95.00           N  
ANISOU  840  N   ASN B 758    14524   9783  11790  -1008    516    116
ATOM    841  CA  ASN B 758      35.462  28.805  36.836  1.00112.11           C  
ANISOU  841  CA  ASN B 758    17159  11729  13707  -1101    656    273
ATOM    842  C   ASN B 758      34.027  28.532  36.378  1.00137.01           C  
ANISOU  842  C   ASN B 758    20593  14827  16637   -871    307    322
ATOM    843  O   ASN B 758      33.279  27.921  37.168  1.00131.13           O  
ANISOU  843  O   ASN B 758    19593  14339  15891   -705    146    277
ATOM    844  CB  ASN B 758      36.322  27.618  36.387  1.00 98.77           C  
ANISOU  844  CB  ASN B 758    15327  10191  12009  -1230    966    305
ATOM    845  CG  ASN B 758      37.033  27.813  35.065  1.00 95.59           C  
ANISOU  845  CG  ASN B 758    15383   9502  11436  -1453   1302    429
ATOM    846  OD1 ASN B 758      36.325  27.605  33.967  1.00 96.48           O  
ANISOU  846  OD1 ASN B 758    15402   9545  11709  -1691   1674    398
ATOM    847  ND2 ASN B 758      38.221  28.121  35.036  1.00 91.46           N  
ANISOU  847  ND2 ASN B 758    15371   8788  10590  -1377   1172    554
ATOM    848  H   ASN B 758      36.151  28.303  38.801  1.00  0.00           H  
ATOM    849  HA  ASN B 758      35.829  29.723  36.376  1.00  0.00           H  
ATOM    850  HB3 ASN B 758      35.702  26.723  36.335  1.00  0.00           H  
ATOM    851  HB2 ASN B 758      37.055  27.391  37.161  1.00  0.00           H  
ATOM    852 HD21 ASN B 758      38.688  28.249  34.150  1.00  0.00           H  
ATOM    853 HD22 ASN B 758      38.731  28.246  35.898  1.00  0.00           H  
ATOM    854  N   THR B 759      33.673  28.920  35.139  1.00158.75           N  
ANISOU  854  N   THR B 759    23845  17233  19241   -852    155    392
ATOM    855  CA  THR B 759      32.335  28.572  34.592  1.00157.27           C  
ANISOU  855  CA  THR B 759    24042  16873  18841   -643   -213    436
ATOM    856  C   THR B 759      31.296  28.745  35.691  1.00160.55           C  
ANISOU  856  C   THR B 759    24167  17419  19417   -368   -626    279
ATOM    857  O   THR B 759      30.341  27.967  35.730  1.00163.91           O  
ANISOU  857  O   THR B 759    24832  17707  19739   -163   -984    267
ATOM    858  CB  THR B 759      32.328  27.314  33.706  1.00152.66           C  
ANISOU  858  CB  THR B 759    23594  16361  18048   -597   -205    513
ATOM    859  OG1 THR B 759      31.003  27.155  33.200  1.00150.72           O  
ANISOU  859  OG1 THR B 759    23949  15781  17537   -480   -494    596
ATOM    860  CG2 THR B 759      32.786  26.040  34.384  1.00149.80           C  
ANISOU  860  CG2 THR B 759    22716  16372  17830   -397   -397    394
ATOM    861  H   THR B 759      34.318  29.452  34.573  1.00  0.00           H  
ATOM    862  HA  THR B 759      32.118  29.383  33.897  1.00  0.00           H  
ATOM    863  HB  THR B 759      32.989  27.498  32.859  1.00  0.00           H  
ATOM    864  HG1 THR B 759      31.007  26.511  32.488  1.00  0.00           H  
ATOM    865 HG21 THR B 759      32.743  25.214  33.674  1.00  0.00           H  
ATOM    866 HG22 THR B 759      33.810  26.163  34.736  1.00  0.00           H  
ATOM    867 HG23 THR B 759      32.135  25.824  35.231  1.00  0.00           H  
ATOM    868  N   SER B 760      31.455  29.777  36.510  1.00158.33           N  
ANISOU  868  N   SER B 760    23399  17371  19387   -352   -595    141
ATOM    869  CA  SER B 760      30.377  30.058  37.482  1.00158.74           C  
ANISOU  869  CA  SER B 760    23084  17611  19620   -122   -881    -42
ATOM    870  C   SER B 760      29.119  30.288  36.648  1.00163.81           C  
ANISOU  870  C   SER B 760    23767  18264  20211    121  -1215    -93
ATOM    871  O   SER B 760      28.064  29.774  37.056  1.00160.59           O  
ANISOU  871  O   SER B 760    23024  18146  19847    175  -1174   -139
ATOM    872  CB  SER B 760      30.699  31.256  38.336  1.00154.03           C  
ANISOU  872  CB  SER B 760    22550  16825  19150   -102  -1009   -127
ATOM    873  OG  SER B 760      29.629  32.189  38.319  1.00150.91           O  
ANISOU  873  OG  SER B 760    22005  16472  18864   -320   -703   -117
ATOM    874  H   SER B 760      32.292  30.340  36.456  1.00  0.00           H  
ATOM    875  HA  SER B 760      30.232  29.187  38.122  1.00  0.00           H  
ATOM    876  HB3 SER B 760      31.604  31.735  37.963  1.00  0.00           H  
ATOM    877  HB2 SER B 760      30.882  30.933  39.361  1.00  0.00           H  
ATOM    878  HG  SER B 760      29.475  32.484  37.418  1.00  0.00           H  
ATOM    879  N   PRO B 761      29.171  30.974  35.476  1.00170.62           N  
ANISOU  879  N   PRO B 761    25022  18806  20998    271  -1560    -97
ATOM    880  CA  PRO B 761      27.993  31.104  34.615  1.00170.65           C  
ANISOU  880  CA  PRO B 761    24983  18828  21029    519  -1911   -194
ATOM    881  C   PRO B 761      27.347  29.800  34.134  1.00169.27           C  
ANISOU  881  C   PRO B 761    24907  18717  20691    497  -1856    -91
ATOM    882  O   PRO B 761      26.138  29.749  34.108  1.00169.22           O  
ANISOU  882  O   PRO B 761    24558  18925  20815    640  -1982   -209
ATOM    883  CB  PRO B 761      28.565  31.763  33.351  1.00177.91           C  
ANISOU  883  CB  PRO B 761    26392  19318  21889    668  -2313   -207
ATOM    884  CG  PRO B 761      29.615  32.687  33.884  1.00179.54           C  
ANISOU  884  CG  PRO B 761    26701  19381  22137    543  -2193   -188
ATOM    885  CD  PRO B 761      30.243  31.871  34.990  1.00175.18           C  
ANISOU  885  CD  PRO B 761    26080  18980  21503    248  -1699    -44
ATOM    886  HA  PRO B 761      27.249  31.751  35.080  1.00  0.00           H  
ATOM    887  HB2 PRO B 761      27.784  32.348  32.865  1.00  0.00           H  
ATOM    888  HB3 PRO B 761      29.037  31.002  32.730  1.00  0.00           H  
ATOM    889  HG3 PRO B 761      29.135  33.566  34.314  1.00  0.00           H  
ATOM    890  HG2 PRO B 761      30.358  32.872  33.108  1.00  0.00           H  
ATOM    891  HD2 PRO B 761      31.057  31.273  34.581  1.00  0.00           H  
ATOM    892  HD3 PRO B 761      30.553  32.534  35.797  1.00  0.00           H  
ATOM    893  N   LYS B 762      28.129  28.786  33.773  1.00161.34           N  
ANISOU  893  N   LYS B 762    24344  17538  19420    318  -1652    109
ATOM    894  CA  LYS B 762      27.439  27.601  33.205  1.00130.31           C  
ANISOU  894  CA  LYS B 762    20593  13605  15316    354  -1702    182
ATOM    895  C   LYS B 762      27.491  26.362  34.089  1.00121.45           C  
ANISOU  895  C   LYS B 762    18943  12890  14311    316  -1485    142
ATOM    896  O   LYS B 762      26.528  25.594  34.033  1.00114.79           O  
ANISOU  896  O   LYS B 762    17945  12147  13522    468  -1692     67
ATOM    897  CB  LYS B 762      27.946  27.267  31.801  1.00 97.44           C  
ANISOU  897  CB  LYS B 762    17048   9161  10814    167  -1494    392
ATOM    898  CG  LYS B 762      26.898  26.685  30.863  1.00 79.49           C  
ANISOU  898  CG  LYS B 762    14933   6919   8351    193  -1504    457
ATOM    899  CD  LYS B 762      25.628  27.505  30.819  1.00 66.64           C  
ANISOU  899  CD  LYS B 762    13729   5006   6585    443  -2025    427
ATOM    900  CE  LYS B 762      24.402  26.736  31.263  1.00 61.64           C  
ANISOU  900  CE  LYS B 762    12642   4501   6276    726  -2462    200
ATOM    901  NZ  LYS B 762      24.771  25.485  31.964  1.00 59.52           N1+
ANISOU  901  NZ  LYS B 762    11674   4680   6262    714  -2275     98
ATOM    902  H   LYS B 762      29.130  28.853  33.893  1.00  0.00           H  
ATOM    903  HA  LYS B 762      26.388  27.869  33.103  1.00  0.00           H  
ATOM    904  HB3 LYS B 762      28.786  26.577  31.876  1.00  0.00           H  
ATOM    905  HB2 LYS B 762      28.376  28.162  31.351  1.00  0.00           H  
ATOM    906  HG2 LYS B 762      26.661  25.667  31.172  1.00  0.00           H  
ATOM    907  HG3 LYS B 762      27.314  26.608  29.859  1.00  0.00           H  
ATOM    908  HD3 LYS B 762      25.474  27.879  29.807  1.00  0.00           H  
ATOM    909  HD2 LYS B 762      25.747  28.390  31.445  1.00  0.00           H  
ATOM    910  HE2 LYS B 762      23.789  26.498  30.394  1.00  0.00           H  
ATOM    911  HE3 LYS B 762      23.803  27.360  31.926  1.00  0.00           H  
ATOM    912  HZ1 LYS B 762      25.428  25.693  32.702  1.00  0.00           H  
ATOM    913  HZ2 LYS B 762      23.943  25.063  32.360  1.00  0.00           H  
ATOM    914  HZ3 LYS B 762      25.194  24.844  31.309  1.00  0.00           H  
ATOM    915  N   ALA B 763      28.528  26.180  34.904  1.00117.32           N  
ANISOU  915  N   ALA B 763    18158  12578  13839    112  -1086    185
ATOM    916  CA  ALA B 763      28.596  24.904  35.591  1.00125.10           C  
ANISOU  916  CA  ALA B 763    18666  13930  14938     88   -916    144
ATOM    917  C   ALA B 763      27.668  24.907  36.792  1.00123.00           C  
ANISOU  917  C   ALA B 763    17927  13889  14919    251  -1088    -41
ATOM    918  O   ALA B 763      27.157  23.854  37.177  1.00122.22           O  
ANISOU  918  O   ALA B 763    17507  14028  14904    304  -1081    -97
ATOM    919  CB  ALA B 763      30.025  24.574  35.996  1.00134.17           C  
ANISOU  919  CB  ALA B 763    19659  15218  16101   -148   -498    212
ATOM    920  H   ALA B 763      29.216  26.911  35.017  1.00  0.00           H  
ATOM    921  HA  ALA B 763      28.254  24.132  34.902  1.00  0.00           H  
ATOM    922  HB1 ALA B 763      30.045  23.612  36.509  1.00  0.00           H  
ATOM    923  HB2 ALA B 763      30.653  24.524  35.106  1.00  0.00           H  
ATOM    924  HB3 ALA B 763      30.402  25.349  36.663  1.00  0.00           H  
ATOM    925  N   ASN B 764      27.431  26.085  37.375  1.00120.16           N  
ANISOU  925  N   ASN B 764    17538  13441  14675    325  -1225   -142
ATOM    926  CA  ASN B 764      26.459  26.216  38.455  1.00104.91           C  
ANISOU  926  CA  ASN B 764    15201  11686  12974    490  -1381   -346
ATOM    927  C   ASN B 764      25.105  25.667  38.034  1.00100.70           C  
ANISOU  927  C   ASN B 764    14595  11144  12522    683  -1664   -449
ATOM    928  O   ASN B 764      24.454  24.947  38.798  1.00100.18           O  
ANISOU  928  O   ASN B 764    14115  11328  12622    741  -1629   -575
ATOM    929  CB  ASN B 764      26.314  27.671  38.899  1.00 98.33           C  
ANISOU  929  CB  ASN B 764    14431  10688  12242    569  -1541   -453
ATOM    930  CG  ASN B 764      27.461  28.143  39.804  1.00  0.00           C  
ATOM    931  OD1 ASN B 764      28.167  27.341  40.406  1.00  0.00           O  
ATOM    932  ND2 ASN B 764      27.656  29.449  39.935  1.00  0.00           N  
ATOM    933  H   ASN B 764      27.929  26.909  37.070  1.00  0.00           H  
ATOM    934  HA  ASN B 764      26.814  25.634  39.305  1.00  0.00           H  
ATOM    935  HB2 ASN B 764      26.173  28.335  38.046  1.00  0.00           H  
ATOM    936  HB3 ASN B 764      25.417  27.771  39.512  1.00  0.00           H  
ATOM    937 HD21 ASN B 764      28.381  29.791  40.545  1.00  0.00           H  
ATOM    938 HD22 ASN B 764      27.193  30.097  39.313  1.00  0.00           H  
ATOM    939  N   LYS B 765      24.660  25.991  36.819  1.00 99.10           N  
ANISOU  939  N   LYS B 765    14808  10633  12211    781  -1952   -406
ATOM    940  CA  LYS B 765      23.340  25.526  36.409  1.00 96.81           C  
ANISOU  940  CA  LYS B 765    14431  10301  12052    986  -2285   -541
ATOM    941  C   LYS B 765      23.347  24.016  36.186  1.00100.07           C  
ANISOU  941  C   LYS B 765    14683  10918  12423    916  -2129   -477
ATOM    942  O   LYS B 765      22.403  23.326  36.598  1.00101.19           O  
ANISOU  942  O   LYS B 765    14442  11219  12784   1016  -2211   -631
ATOM    943  CB  LYS B 765      22.857  26.311  35.182  1.00 89.17           C  
ANISOU  943  CB  LYS B 765    13999   8911  10971   1136  -2705   -526
ATOM    944  CG  LYS B 765      21.375  26.098  34.768  1.00 88.45           C  
ANISOU  944  CG  LYS B 765    13816   8701  11090   1403  -3173   -730
ATOM    945  CD  LYS B 765      21.121  25.238  33.535  1.00 87.09           C  
ANISOU  945  CD  LYS B 765    13959   8384  10747   1446  -3359   -644
ATOM    946  CE  LYS B 765      21.350  23.780  33.753  1.00 83.27           C  
ANISOU  946  CE  LYS B 765    13154   8217  10266   1316  -3050   -590
ATOM    947  NZ  LYS B 765      22.587  23.380  33.039  1.00 80.44           N1+
ANISOU  947  NZ  LYS B 765    13205   7826   9533   1105  -2751   -323
ATOM    948  H   LYS B 765      25.234  26.548  36.203  1.00  0.00           H  
ATOM    949  HA  LYS B 765      22.649  25.735  37.226  1.00  0.00           H  
ATOM    950  HB3 LYS B 765      23.503  26.085  34.334  1.00  0.00           H  
ATOM    951  HB2 LYS B 765      23.036  27.374  35.342  1.00  0.00           H  
ATOM    952  HG3 LYS B 765      20.897  27.068  34.633  1.00  0.00           H  
ATOM    953  HG2 LYS B 765      20.822  25.686  35.612  1.00  0.00           H  
ATOM    954  HD2 LYS B 765      21.752  25.584  32.717  1.00  0.00           H  
ATOM    955  HD3 LYS B 765      20.100  25.396  33.189  1.00  0.00           H  
ATOM    956  HE3 LYS B 765      20.505  23.217  33.358  1.00  0.00           H  
ATOM    957  HE2 LYS B 765      21.468  23.586  34.819  1.00  0.00           H  
ATOM    958  HZ1 LYS B 765      23.370  23.907  33.399  1.00  0.00           H  
ATOM    959  HZ2 LYS B 765      22.753  22.394  33.179  1.00  0.00           H  
ATOM    960  HZ3 LYS B 765      22.482  23.566  32.052  1.00  0.00           H  
ATOM    961  N   GLU B 766      24.381  23.473  35.527  1.00102.42           N  
ANISOU  961  N   GLU B 766    15255  11200  12459    741  -1892   -267
ATOM    962  CA  GLU B 766      24.415  22.016  35.415  1.00110.88           C  
ANISOU  962  CA  GLU B 766    16141  12477  13512    678  -1741   -220
ATOM    963  C   GLU B 766      24.578  21.371  36.790  1.00111.95           C  
ANISOU  963  C   GLU B 766    15740  12977  13820    596  -1462   -282
ATOM    964  O   GLU B 766      23.926  20.362  37.094  1.00107.66           O  
ANISOU  964  O   GLU B 766    14888  12610  13409    631  -1462   -355
ATOM    965  CB  GLU B 766      25.490  21.541  34.442  1.00121.12           C  
ANISOU  965  CB  GLU B 766    17823  13683  14513    514  -1528    -11
ATOM    966  CG  GLU B 766      26.314  22.588  33.736  1.00129.67           C  
ANISOU  966  CG  GLU B 766    19420  14480  15369    421  -1467    116
ATOM    967  CD  GLU B 766      27.588  21.981  33.159  1.00134.74           C  
ANISOU  967  CD  GLU B 766    20271  15132  15792    199  -1086    286
ATOM    968  OE1 GLU B 766      27.473  21.036  32.336  1.00134.14           O  
ANISOU  968  OE1 GLU B 766    20354  15036  15577    207  -1101    339
ATOM    969  OE2 GLU B 766      28.695  22.409  33.561  1.00138.23           O1-
ANISOU  969  OE2 GLU B 766    20681  15607  16234     20   -773    342
ATOM    970  H   GLU B 766      25.096  24.067  35.132  1.00  0.00           H  
ATOM    971  HA  GLU B 766      23.452  21.697  35.017  1.00  0.00           H  
ATOM    972  HB2 GLU B 766      25.036  20.884  33.700  1.00  0.00           H  
ATOM    973  HB3 GLU B 766      26.157  20.849  34.956  1.00  0.00           H  
ATOM    974  HG3 GLU B 766      26.575  23.379  34.439  1.00  0.00           H  
ATOM    975  HG2 GLU B 766      25.726  23.031  32.932  1.00  0.00           H  
ATOM    976  N   ILE B 767      25.255  22.057  37.711  1.00107.43           N  
ANISOU  976  N   ILE B 767    15071  12496  13252    490  -1244   -265
ATOM    977  CA  ILE B 767      25.388  21.524  39.102  1.00 98.27           C  
ANISOU  977  CA  ILE B 767    13475  11645  12219    430  -1020   -332
ATOM    978  C   ILE B 767      24.039  21.631  39.807  1.00 90.20           C  
ANISOU  978  C   ILE B 767    12127  10713  11432    587  -1175   -545
ATOM    979  O   ILE B 767      23.741  20.773  40.651  1.00 82.93           O  
ANISOU  979  O   ILE B 767    10874  10026  10608    561  -1030   -606
ATOM    980  CB  ILE B 767      26.507  22.259  39.862  1.00 98.33           C  
ANISOU  980  CB  ILE B 767    13484  11682  12196    316   -829   -302
ATOM    981  CG1 ILE B 767      27.726  21.354  40.059  1.00 94.91           C  
ANISOU  981  CG1 ILE B 767    13069  11344  11647    126   -543   -155
ATOM    982  CG2 ILE B 767      26.015  22.841  41.178  1.00 99.72           C  
ANISOU  982  CG2 ILE B 767    13317  12043  12528    372   -799   -465
ATOM    983  CD1 ILE B 767      28.425  20.969  38.775  1.00 94.04           C  
ANISOU  983  CD1 ILE B 767    13295  11064  11371     62   -521    -14
ATOM    984  H   ILE B 767      25.681  22.941  37.471  1.00  0.00           H  
ATOM    985  HA  ILE B 767      25.656  20.469  39.038  1.00  0.00           H  
ATOM    986  HB  ILE B 767      26.824  23.095  39.239  1.00  0.00           H  
ATOM    987 HG12 ILE B 767      27.424  20.452  40.590  1.00  0.00           H  
ATOM    988 HG13 ILE B 767      28.437  21.845  40.724  1.00  0.00           H  
ATOM    989 HG21 ILE B 767      26.837  23.350  41.681  1.00  0.00           H  
ATOM    990 HG22 ILE B 767      25.212  23.552  40.984  1.00  0.00           H  
ATOM    991 HG23 ILE B 767      25.643  22.038  41.814  1.00  0.00           H  
ATOM    992 HD11 ILE B 767      29.277  20.328  39.002  1.00  0.00           H  
ATOM    993 HD12 ILE B 767      27.730  20.433  38.129  1.00  0.00           H  
ATOM    994 HD13 ILE B 767      28.773  21.868  38.267  1.00  0.00           H  
ATOM    995  N   LEU B 768      23.252  22.639  39.444  1.00 92.83           N  
ANISOU  995  N   LEU B 768    12564  10837  11869    749  -1469   -671
ATOM    996  CA  LEU B 768      21.951  22.852  40.116  1.00 95.94           C  
ANISOU  996  CA  LEU B 768    12629  11282  12542    910  -1619   -921
ATOM    997  C   LEU B 768      21.058  21.671  39.771  1.00102.47           C  
ANISOU  997  C   LEU B 768    13239  12167  13528    976  -1711  -1010
ATOM    998  O   LEU B 768      20.357  21.181  40.661  1.00108.28           O  
ANISOU  998  O   LEU B 768    13574  13085  14484    996  -1603  -1180
ATOM    999  CB  LEU B 768      21.327  24.162  39.638  1.00 92.46           C  
ANISOU  999  CB  LEU B 768    12404  10548  12179   1081  -1966  -1031
ATOM   1000  CG  LEU B 768      20.994  25.162  40.742  1.00 93.38           C  
ANISOU 1000  CG  LEU B 768    12273  10631  12575   1256  -2138  -1306
ATOM   1001  CD1 LEU B 768      19.807  24.683  41.562  1.00 96.90           C  
ANISOU 1001  CD1 LEU B 768    12403  11097  13318   1402  -2315  -1526
ATOM   1002  CD2 LEU B 768      22.198  25.390  41.641  1.00 90.61           C  
ANISOU 1002  CD2 LEU B 768    11668  10518  12241   1165  -1826  -1362
ATOM   1003  H   LEU B 768      23.541  23.265  38.706  1.00  0.00           H  
ATOM   1004  HA  LEU B 768      22.101  22.892  41.195  1.00  0.00           H  
ATOM   1005  HB3 LEU B 768      20.426  23.944  39.065  1.00  0.00           H  
ATOM   1006  HB2 LEU B 768      21.990  24.633  38.913  1.00  0.00           H  
ATOM   1007  HG  LEU B 768      20.729  26.111  40.277  1.00  0.00           H  
ATOM   1008 HD11 LEU B 768      19.587  25.411  42.343  1.00  0.00           H  
ATOM   1009 HD12 LEU B 768      18.938  24.573  40.914  1.00  0.00           H  
ATOM   1010 HD13 LEU B 768      20.044  23.722  42.018  1.00  0.00           H  
ATOM   1011 HD21 LEU B 768      21.939  26.106  42.421  1.00  0.00           H  
ATOM   1012 HD22 LEU B 768      22.494  24.446  42.099  1.00  0.00           H  
ATOM   1013 HD23 LEU B 768      23.025  25.782  41.049  1.00  0.00           H  
ATOM   1014  N   ASP B 769      21.087  21.247  38.513  1.00102.64           N  
ANISOU 1014  N   ASP B 769    13533  12024  13443   1001  -1895   -905
ATOM   1015  CA  ASP B 769      20.197  20.158  38.128  1.00104.14           C  
ANISOU 1015  CA  ASP B 769    13536  12245  13786   1056  -2005   -984
ATOM   1016  C   ASP B 769      20.720  18.808  38.585  1.00101.05           C  
ANISOU 1016  C   ASP B 769    12956  12120  13316    875  -1657   -861
ATOM   1017  O   ASP B 769      19.934  17.860  38.715  1.00 98.45           O  
ANISOU 1017  O   ASP B 769    12344  11887  13177    886  -1653   -958
ATOM   1018  CB  ASP B 769      19.894  20.229  36.635  1.00111.05           C  
ANISOU 1018  CB  ASP B 769    14811  12812  14572   1182  -2392   -946
ATOM   1019  CG  ASP B 769      19.012  21.427  36.297  1.00116.67           C  
ANISOU 1019  CG  ASP B 769    15629  13245  15457   1410  -2823  -1137
ATOM   1020  OD1 ASP B 769      17.779  21.333  36.510  1.00120.50           O  
ANISOU 1020  OD1 ASP B 769    15766  13716  16304   1566  -3042  -1398
ATOM   1021  OD2 ASP B 769      19.558  22.475  35.889  1.00118.67           O1-
ANISOU 1021  OD2 ASP B 769    16289  13288  15514   1428  -2928  -1042
ATOM   1022  H   ASP B 769      21.715  21.677  37.849  1.00  0.00           H  
ATOM   1023  HA  ASP B 769      19.254  20.323  38.649  1.00  0.00           H  
ATOM   1024  HB3 ASP B 769      19.395  19.312  36.322  1.00  0.00           H  
ATOM   1025  HB2 ASP B 769      20.828  20.298  36.078  1.00  0.00           H  
ATOM   1026  N   GLU B 770      22.035  18.666  38.721  1.00101.89           N  
ANISOU 1026  N   GLU B 770    13234  12315  13165    710  -1392   -656
ATOM   1027  CA  GLU B 770      22.551  17.499  39.418  1.00104.27           C  
ANISOU 1027  CA  GLU B 770    13325  12873  13420    553  -1075   -568
ATOM   1028  C   GLU B 770      21.978  17.434  40.821  1.00105.45           C  
ANISOU 1028  C   GLU B 770    13084  13229  13754    542   -907   -721
ATOM   1029  O   GLU B 770      21.591  16.362  41.296  1.00102.29           O  
ANISOU 1029  O   GLU B 770    12442  12985  13438    479   -758   -743
ATOM   1030  CB  GLU B 770      24.068  17.573  39.503  1.00102.58           C  
ANISOU 1030  CB  GLU B 770    13308  12702  12966    401   -847   -379
ATOM   1031  CG  GLU B 770      24.788  16.423  38.898  1.00101.31           C  
ANISOU 1031  CG  GLU B 770    13256  12579  12658    292   -724   -221
ATOM   1032  CD  GLU B 770      25.960  16.901  38.076  1.00100.72           C  
ANISOU 1032  CD  GLU B 770    13544  12351  12374    215   -664    -78
ATOM   1033  OE1 GLU B 770      26.815  17.638  38.622  1.00103.87           O  
ANISOU 1033  OE1 GLU B 770    13961  12766  12737    140   -523    -53
ATOM   1034  OE2 GLU B 770      25.994  16.573  36.872  1.00 97.21           O  
ANISOU 1034  OE2 GLU B 770    13376  11753  11806    227   -755     -4
ATOM   1035  H   GLU B 770      22.660  19.363  38.343  1.00  0.00           H  
ATOM   1036  HA  GLU B 770      22.266  16.600  38.872  1.00  0.00           H  
ATOM   1037  HB3 GLU B 770      24.366  17.676  40.546  1.00  0.00           H  
ATOM   1038  HB2 GLU B 770      24.410  18.498  39.038  1.00  0.00           H  
ATOM   1039  HG3 GLU B 770      24.104  15.860  38.262  1.00  0.00           H  
ATOM   1040  HG2 GLU B 770      25.144  15.762  39.688  1.00  0.00           H  
ATOM   1041  HE2 GLU B 770      26.783  16.936  36.463  1.00  0.00           H  
ATOM   1042  N   ALA B 771      21.890  18.590  41.480  1.00110.34           N  
ANISOU 1042  N   ALA B 771    13662  13831  14431    600   -921   -833
ATOM   1043  CA  ALA B 771      21.304  18.667  42.811  1.00111.09           C  
ANISOU 1043  CA  ALA B 771    13428  14101  14680    599   -746  -1004
ATOM   1044  C   ALA B 771      19.818  18.334  42.790  1.00110.22           C  
ANISOU 1044  C   ALA B 771    13017  13978  14885    699   -844  -1228
ATOM   1045  O   ALA B 771      19.325  17.637  43.686  1.00113.03           O  
ANISOU 1045  O   ALA B 771    13089  14508  15349    625   -601  -1316
ATOM   1046  CB  ALA B 771      21.531  20.056  43.397  1.00111.99           C  
ANISOU 1046  CB  ALA B 771    13594  14168  14791    659   -775  -1093
ATOM   1047  H   ALA B 771      22.234  19.440  41.057  1.00  0.00           H  
ATOM   1048  HA  ALA B 771      21.808  17.941  43.449  1.00  0.00           H  
ATOM   1049  HB1 ALA B 771      21.090  20.107  44.393  1.00  0.00           H  
ATOM   1050  HB2 ALA B 771      22.601  20.253  43.463  1.00  0.00           H  
ATOM   1051  HB3 ALA B 771      21.064  20.803  42.755  1.00  0.00           H  
ATOM   1052  N   TYR B 772      19.084  18.833  41.790  1.00 99.62           N  
ANISOU 1052  N   TYR B 772    11739  12408  13704    865  -1202  -1337
ATOM   1053  CA  TYR B 772      17.659  18.521  41.707  1.00 81.32           C  
ANISOU 1053  CA  TYR B 772     9093  10048  11758    974  -1339  -1591
ATOM   1054  C   TYR B 772      17.468  17.014  41.590  1.00 77.18           C  
ANISOU 1054  C   TYR B 772     8420   9637  11267    857  -1192  -1524
ATOM   1055  O   TYR B 772      16.664  16.429  42.325  1.00 72.78           O  
ANISOU 1055  O   TYR B 772     7496   9203  10952    806   -994  -1686
ATOM   1056  CB  TYR B 772      17.021  19.292  40.531  1.00 71.95           C  
ANISOU 1056  CB  TYR B 772     8069   8551  10716   1195  -1835  -1708
ATOM   1057  CG  TYR B 772      15.642  18.860  40.018  1.00 75.09           C  
ANISOU 1057  CG  TYR B 772     8191   8826  11514   1337  -2112  -1959
ATOM   1058  CD1 TYR B 772      14.890  17.875  40.646  1.00 79.96           C  
ANISOU 1058  CD1 TYR B 772     8366   9609  12406   1254  -1877  -2106
ATOM   1059  CD2 TYR B 772      15.090  19.467  38.895  1.00 77.46           C  
ANISOU 1059  CD2 TYR B 772     8690   8812  11929   1556  -2629  -2063
ATOM   1060  CE1 TYR B 772      13.669  17.486  40.172  1.00 87.95           C  
ANISOU 1060  CE1 TYR B 772     9093  10493  13832   1372  -2129  -2357
ATOM   1061  CE2 TYR B 772      13.852  19.090  38.415  1.00 81.77           C  
ANISOU 1061  CE2 TYR B 772     8973   9220  12877   1704  -2937  -2321
ATOM   1062  CZ  TYR B 772      13.146  18.096  39.062  1.00 95.34           C  
ANISOU 1062  CZ  TYR B 772    10197  11122  14907   1608  -2678  -2477
ATOM   1063  OH  TYR B 772      11.917  17.693  38.604  1.00116.95           O  
ANISOU 1063  OH  TYR B 772    12621  13713  18103   1741  -2972  -2760
ATOM   1064  H   TYR B 772      19.515  19.424  41.094  1.00  0.00           H  
ATOM   1065  HA  TYR B 772      17.184  18.854  42.630  1.00  0.00           H  
ATOM   1066  HB3 TYR B 772      17.721  19.310  39.696  1.00  0.00           H  
ATOM   1067  HB2 TYR B 772      16.993  20.354  40.776  1.00  0.00           H  
ATOM   1068  HD1 TYR B 772      15.267  17.393  41.536  1.00  0.00           H  
ATOM   1069  HD2 TYR B 772      15.632  20.248  38.382  1.00  0.00           H  
ATOM   1070  HE1 TYR B 772      13.121  16.701  40.672  1.00  0.00           H  
ATOM   1071  HE2 TYR B 772      13.443  19.572  37.539  1.00  0.00           H  
ATOM   1072  HH  TYR B 772      11.681  18.205  37.827  1.00  0.00           H  
ATOM   1073  N   VAL B 773      18.263  16.356  40.746  1.00 81.05           N  
ANISOU 1073  N   VAL B 773     9199  10090  11507    791  -1239  -1284
ATOM   1074  CA  VAL B 773      18.049  14.931  40.534  1.00 87.68           C  
ANISOU 1074  CA  VAL B 773     9914  11005  12394    698  -1149  -1230
ATOM   1075  C   VAL B 773      18.463  14.140  41.773  1.00 96.31           C  
ANISOU 1075  C   VAL B 773    10836  12357  13400    502   -715  -1150
ATOM   1076  O   VAL B 773      17.789  13.171  42.154  1.00 86.11           O  
ANISOU 1076  O   VAL B 773     9277  11150  12289    424   -564  -1224
ATOM   1077  CB  VAL B 773      18.798  14.461  39.273  1.00 82.61           C  
ANISOU 1077  CB  VAL B 773     9648  10241  11499    692  -1316  -1014
ATOM   1078  CG1 VAL B 773      19.172  12.987  39.383  1.00 80.68           C  
ANISOU 1078  CG1 VAL B 773     9337  10143  11173    534  -1093   -874
ATOM   1079  CG2 VAL B 773      17.955  14.700  38.021  1.00 87.37           C  
ANISOU 1079  CG2 VAL B 773    10369  10574  12252    884  -1770  -1137
ATOM   1080  H   VAL B 773      19.002  16.846  40.263  1.00  0.00           H  
ATOM   1081  HA  VAL B 773      16.983  14.771  40.372  1.00  0.00           H  
ATOM   1082  HB  VAL B 773      19.716  15.042  39.184  1.00  0.00           H  
ATOM   1083 HG11 VAL B 773      19.700  12.677  38.481  1.00  0.00           H  
ATOM   1084 HG12 VAL B 773      19.816  12.839  40.250  1.00  0.00           H  
ATOM   1085 HG13 VAL B 773      18.267  12.390  39.497  1.00  0.00           H  
ATOM   1086 HG21 VAL B 773      18.504  14.361  37.143  1.00  0.00           H  
ATOM   1087 HG22 VAL B 773      17.020  14.146  38.101  1.00  0.00           H  
ATOM   1088 HG23 VAL B 773      17.739  15.764  37.925  1.00  0.00           H  
ATOM   1089  N   MET B 774      19.551  14.546  42.438  1.00110.52           N  
ANISOU 1089  N   MET B 774    12798  14263  14932    419   -521  -1008
ATOM   1090  CA  MET B 774      20.016  13.857  43.640  1.00120.19           C  
ANISOU 1090  CA  MET B 774    13936  15700  16032    254   -162   -929
ATOM   1091  C   MET B 774      19.628  14.558  44.944  1.00120.77           C  
ANISOU 1091  C   MET B 774    13838  15877  16170    251     39  -1093
ATOM   1092  O   MET B 774      20.342  14.433  45.945  1.00117.74           O  
ANISOU 1092  O   MET B 774    13527  15629  15579    145    275  -1005
ATOM   1093  CB  MET B 774      21.521  13.608  43.597  1.00123.98           C  
ANISOU 1093  CB  MET B 774    14691  16228  16188    158    -84   -681
ATOM   1094  CG  MET B 774      21.867  12.138  43.646  1.00120.79           C  
ANISOU 1094  CG  MET B 774    14282  15914  15701     28     59   -538
ATOM   1095  SD  MET B 774      21.555  11.373  42.056  1.00113.80           S  
ANISOU 1095  SD  MET B 774    13470  14879  14890     80   -187   -490
ATOM   1096  CE  MET B 774      23.104  11.671  41.142  1.00108.93           C  
ANISOU 1096  CE  MET B 774    13230  14176  13982     71   -262   -285
ATOM   1097  H   MET B 774      20.073  15.347  42.112  1.00  0.00           H  
ATOM   1098  HA  MET B 774      19.534  12.879  43.651  1.00  0.00           H  
ATOM   1099  HB3 MET B 774      21.997  14.120  44.433  1.00  0.00           H  
ATOM   1100  HB2 MET B 774      21.935  14.048  42.690  1.00  0.00           H  
ATOM   1101  HG2 MET B 774      21.263  11.648  44.409  1.00  0.00           H  
ATOM   1102  HG3 MET B 774      22.919  12.021  43.905  1.00  0.00           H  
ATOM   1103  HE1 MET B 774      23.026  11.241  40.144  1.00  0.00           H  
ATOM   1104  HE2 MET B 774      23.279  12.744  41.062  1.00  0.00           H  
ATOM   1105  HE3 MET B 774      23.935  11.207  41.673  1.00  0.00           H  
ATOM   1106  N   ALA B 775      18.533  15.311  44.965  1.00122.98           N  
ANISOU 1106  N   ALA B 775    13909  16082  16735    375    -66  -1346
ATOM   1107  CA  ALA B 775      17.997  15.700  46.257  1.00116.11           C  
ANISOU 1107  CA  ALA B 775    12830  15327  15958    348    199  -1534
ATOM   1108  C   ALA B 775      16.820  14.836  46.664  1.00112.43           C  
ANISOU 1108  C   ALA B 775    12026  14918  15775    274    414  -1708
ATOM   1109  O   ALA B 775      16.437  14.838  47.837  1.00109.59           O  
ANISOU 1109  O   ALA B 775    11523  14676  15440    191    748  -1833
ATOM   1110  CB  ALA B 775      17.584  17.174  46.273  1.00110.85           C  
ANISOU 1110  CB  ALA B 775    12117  14555  15445    522     15  -1743
ATOM   1111  H   ALA B 775      18.099  15.595  44.098  1.00  0.00           H  
ATOM   1112  HA  ALA B 775      18.783  15.565  47.000  1.00  0.00           H  
ATOM   1113  HB1 ALA B 775      17.187  17.430  47.255  1.00  0.00           H  
ATOM   1114  HB2 ALA B 775      18.452  17.797  46.058  1.00  0.00           H  
ATOM   1115  HB3 ALA B 775      16.818  17.346  45.517  1.00  0.00           H  
ATOM   1116  N   GLY B 776      16.261  14.090  45.719  1.00112.77           N  
ANISOU 1116  N   GLY B 776    11957  14867  16025    293    242  -1723
ATOM   1117  CA  GLY B 776      15.191  13.144  46.019  1.00116.38           C  
ANISOU 1117  CA  GLY B 776    12078  15357  16786    195    451  -1880
ATOM   1118  C   GLY B 776      15.695  11.854  46.653  1.00118.17           C  
ANISOU 1118  C   GLY B 776    12398  15722  16777    -32    791  -1669
ATOM   1119  O   GLY B 776      16.686  11.263  46.222  1.00117.72           O  
ANISOU 1119  O   GLY B 776    12612  15679  16438    -80    709  -1400
ATOM   1120  H   GLY B 776      16.575  14.169  44.762  1.00  0.00           H  
ATOM   1121  HA3 GLY B 776      14.648  12.909  45.103  1.00  0.00           H  
ATOM   1122  HA2 GLY B 776      14.467  13.615  46.684  1.00  0.00           H  
ATOM   1123  N   VAL B 777      14.986  11.422  47.696  1.00118.25           N  
ANISOU 1123  N   VAL B 777    12193  15823  16916   -174   1188  -1806
ATOM   1124  CA  VAL B 777      15.242  10.146  48.363  1.00114.69           C  
ANISOU 1124  CA  VAL B 777    11831  15466  16279   -401   1527  -1635
ATOM   1125  C   VAL B 777      14.954   8.992  47.408  1.00111.47           C  
ANISOU 1125  C   VAL B 777    11332  14973  16050   -445   1379  -1568
ATOM   1126  O   VAL B 777      13.935   8.304  47.538  1.00117.87           O  
ANISOU 1126  O   VAL B 777    11846  15751  17187   -549   1563  -1726
ATOM   1127  CB  VAL B 777      14.400  10.010  49.645  1.00120.37           C  
ANISOU 1127  CB  VAL B 777    12357  16262  17114   -555   2018  -1828
ATOM   1128  CG1 VAL B 777      15.038  10.756  50.793  1.00121.59           C  
ANISOU 1128  CG1 VAL B 777    12759  16526  16913   -568   2226  -1791
ATOM   1129  CG2 VAL B 777      12.979  10.547  49.412  1.00122.16           C  
ANISOU 1129  CG2 VAL B 777    12114  16403  17896   -466   2004  -2216
ATOM   1130  H   VAL B 777      14.231  11.985  48.061  1.00  0.00           H  
ATOM   1131  HA  VAL B 777      16.296  10.108  48.639  1.00  0.00           H  
ATOM   1132  HB  VAL B 777      14.335   8.954  49.909  1.00  0.00           H  
ATOM   1133 HG11 VAL B 777      14.423  10.644  51.686  1.00  0.00           H  
ATOM   1134 HG12 VAL B 777      16.032  10.350  50.983  1.00  0.00           H  
ATOM   1135 HG13 VAL B 777      15.120  11.813  50.539  1.00  0.00           H  
ATOM   1136 HG21 VAL B 777      12.396  10.444  50.327  1.00  0.00           H  
ATOM   1137 HG22 VAL B 777      13.029  11.599  49.130  1.00  0.00           H  
ATOM   1138 HG23 VAL B 777      12.502   9.980  48.613  1.00  0.00           H  
ATOM   1139  N   GLY B 778      15.851   8.756  46.452  1.00104.89           N  
ANISOU 1139  N   GLY B 778    10746  14092  15014   -375   1066  -1346
ATOM   1140  CA  GLY B 778      15.545   7.814  45.392  1.00 97.22           C  
ANISOU 1140  CA  GLY B 778     9701  13015  14222   -372    856  -1314
ATOM   1141  C   GLY B 778      16.027   6.402  45.647  1.00 86.24           C  
ANISOU 1141  C   GLY B 778     8442  11675  12649   -561   1047  -1094
ATOM   1142  O   GLY B 778      15.226   5.524  45.980  1.00 87.85           O  
ANISOU 1142  O   GLY B 778     8434  11866  13079   -705   1267  -1175
ATOM   1143  H   GLY B 778      16.741   9.232  46.466  1.00  0.00           H  
ATOM   1144  HA3 GLY B 778      15.967   8.176  44.455  1.00  0.00           H  
ATOM   1145  HA2 GLY B 778      14.469   7.802  45.219  1.00  0.00           H  
ATOM   1146  N   SER B 779      17.329   6.165  45.493  1.00 76.38           N  
ANISOU 1146  N   SER B 779     7533  10467  11020   -566    968   -829
ATOM   1147  CA  SER B 779      17.854   4.834  45.747  1.00 72.76           C  
ANISOU 1147  CA  SER B 779     7219  10038  10387   -725   1109   -625
ATOM   1148  C   SER B 779      18.770   4.848  46.962  1.00 68.91           C  
ANISOU 1148  C   SER B 779     6986   9664   9532   -823   1350   -471
ATOM   1149  O   SER B 779      19.555   5.786  47.136  1.00 73.24           O  
ANISOU 1149  O   SER B 779     7694  10257   9877   -731   1269   -432
ATOM   1150  CB  SER B 779      18.631   4.303  44.535  1.00 74.01           C  
ANISOU 1150  CB  SER B 779     7556  10126  10440   -651    804   -463
ATOM   1151  OG  SER B 779      19.388   3.153  44.875  1.00 72.40           O  
ANISOU 1151  OG  SER B 779     7534   9954  10022   -781    918   -256
ATOM   1152  H   SER B 779      17.947   6.909  45.201  1.00  0.00           H  
ATOM   1153  HA  SER B 779      17.019   4.162  45.947  1.00  0.00           H  
ATOM   1154  HB3 SER B 779      19.299   5.080  44.163  1.00  0.00           H  
ATOM   1155  HB2 SER B 779      17.932   4.054  43.736  1.00  0.00           H  
ATOM   1156  HG  SER B 779      19.863   2.842  44.101  1.00  0.00           H  
ATOM   1157  N   PRO B 780      18.692   3.828  47.821  1.00 67.79           N  
ANISOU 1157  N   PRO B 780     6912   9548   9299  -1008   1630   -386
ATOM   1158  CA  PRO B 780      19.623   3.750  48.958  1.00 44.30           C  
ANISOU 1158  CA  PRO B 780     4249   6644   5938  -1085   1796   -229
ATOM   1159  C   PRO B 780      21.066   3.531  48.542  1.00 41.56           C  
ANISOU 1159  C   PRO B 780     4165   6293   5331  -1013   1544    -22
ATOM   1160  O   PRO B 780      21.952   3.562  49.403  1.00 41.23           O  
ANISOU 1160  O   PRO B 780     4380   6290   4995  -1038   1594     88
ATOM   1161  CB  PRO B 780      19.087   2.560  49.766  1.00 46.60           C  
ANISOU 1161  CB  PRO B 780     4579   6910   6215  -1304   2119   -181
ATOM   1162  CG  PRO B 780      18.380   1.721  48.749  1.00 54.21           C  
ANISOU 1162  CG  PRO B 780     5304   7784   7510  -1332   2017   -223
ATOM   1163  CD  PRO B 780      17.761   2.688  47.786  1.00 46.70           C  
ANISOU 1163  CD  PRO B 780     4060   6812   6871  -1158   1790   -429
ATOM   1164  HA  PRO B 780      19.549   4.660  49.554  1.00  0.00           H  
ATOM   1165  HB3 PRO B 780      18.367   2.919  50.501  1.00  0.00           H  
ATOM   1166  HB2 PRO B 780      19.925   1.997  50.178  1.00  0.00           H  
ATOM   1167  HG3 PRO B 780      17.595   1.145  49.238  1.00  0.00           H  
ATOM   1168  HG2 PRO B 780      19.106   1.101  48.223  1.00  0.00           H  
ATOM   1169  HD2 PRO B 780      17.764   2.252  46.787  1.00  0.00           H  
ATOM   1170  HD3 PRO B 780      16.791   3.005  48.168  1.00  0.00           H  
ATOM   1171  N   TYR B 781      21.324   3.302  47.256  1.00 48.04           N  
ANISOU 1171  N   TYR B 781     4937   7054   6264   -923   1274     16
ATOM   1172  CA  TYR B 781      22.662   3.048  46.745  1.00 50.18           C  
ANISOU 1172  CA  TYR B 781     5415   7309   6341   -865   1070    178
ATOM   1173  C   TYR B 781      23.201   4.235  45.957  1.00 50.45           C  
ANISOU 1173  C   TYR B 781     5463   7334   6370   -709    863    136
ATOM   1174  O   TYR B 781      24.162   4.096  45.195  1.00 39.39           O  
ANISOU 1174  O   TYR B 781     4181   5897   4888   -656    700    229
ATOM   1175  CB  TYR B 781      22.635   1.774  45.907  1.00 45.59           C  
ANISOU 1175  CB  TYR B 781     4820   6650   5851   -902    967    260
ATOM   1176  CG  TYR B 781      21.921   0.667  46.646  1.00 44.87           C  
ANISOU 1176  CG  TYR B 781     4700   6539   5810  -1073   1189    286
ATOM   1177  CD1 TYR B 781      22.416   0.180  47.850  1.00 49.18           C  
ANISOU 1177  CD1 TYR B 781     5472   7105   6108  -1184   1358    404
ATOM   1178  CD2 TYR B 781      20.727   0.143  46.170  1.00 46.20           C  
ANISOU 1178  CD2 TYR B 781     4632   6644   6278  -1128   1227    181
ATOM   1179  CE1 TYR B 781      21.755  -0.816  48.543  1.00 53.81           C  
ANISOU 1179  CE1 TYR B 781     6090   7645   6710  -1363   1593    440
ATOM   1180  CE2 TYR B 781      20.062  -0.854  46.853  1.00 48.72           C  
ANISOU 1180  CE2 TYR B 781     4921   6925   6665  -1314   1472    199
ATOM   1181  CZ  TYR B 781      20.579  -1.330  48.038  1.00 52.80           C  
ANISOU 1181  CZ  TYR B 781     5704   7459   6899  -1440   1673    339
ATOM   1182  OH  TYR B 781      19.913  -2.324  48.719  1.00 55.79           O  
ANISOU 1182  OH  TYR B 781     6108   7772   7317  -1646   1944    372
ATOM   1183  H   TYR B 781      20.571   3.299  46.583  1.00  0.00           H  
ATOM   1184  HA  TYR B 781      23.322   2.879  47.596  1.00  0.00           H  
ATOM   1185  HB2 TYR B 781      23.656   1.463  45.686  1.00  0.00           H  
ATOM   1186  HB3 TYR B 781      22.123   1.970  44.965  1.00  0.00           H  
ATOM   1187  HD1 TYR B 781      23.332   0.580  48.259  1.00  0.00           H  
ATOM   1188  HD2 TYR B 781      20.303   0.516  45.249  1.00  0.00           H  
ATOM   1189  HE1 TYR B 781      22.160  -1.187  49.473  1.00  0.00           H  
ATOM   1190  HE2 TYR B 781      19.141  -1.257  46.458  1.00  0.00           H  
ATOM   1191  HH  TYR B 781      20.545  -2.858  49.206  1.00  0.00           H  
ATOM   1192  N   VAL B 782      22.585   5.400  46.129  1.00 57.10           N  
ANISOU 1192  N   VAL B 782     6192   8196   7306   -644    886    -13
ATOM   1193  CA  VAL B 782      23.055   6.662  45.577  1.00 59.05           C  
ANISOU 1193  CA  VAL B 782     6490   8417   7528   -511    716    -53
ATOM   1194  C   VAL B 782      23.086   7.668  46.719  1.00 65.09           C  
ANISOU 1194  C   VAL B 782     7270   9255   8207   -504    848   -132
ATOM   1195  O   VAL B 782      22.108   7.793  47.462  1.00 63.32           O  
ANISOU 1195  O   VAL B 782     6907   9071   8082   -544   1027   -260
ATOM   1196  CB  VAL B 782      22.153   7.152  44.427  1.00 61.23           C  
ANISOU 1196  CB  VAL B 782     6632   8592   8039   -400    525   -182
ATOM   1197  CG1 VAL B 782      22.048   8.665  44.425  1.00 66.67           C  
ANISOU 1197  CG1 VAL B 782     7320   9256   8755   -285    440   -298
ATOM   1198  CG2 VAL B 782      22.697   6.666  43.093  1.00 62.19           C  
ANISOU 1198  CG2 VAL B 782     6886   8619   8125   -354    319    -81
ATOM   1199  H   VAL B 782      21.735   5.446  46.672  1.00  0.00           H  
ATOM   1200  HA  VAL B 782      24.068   6.526  45.198  1.00  0.00           H  
ATOM   1201  HB  VAL B 782      21.156   6.735  44.567  1.00  0.00           H  
ATOM   1202 HG11 VAL B 782      21.406   8.984  43.604  1.00  0.00           H  
ATOM   1203 HG12 VAL B 782      21.622   9.001  45.370  1.00  0.00           H  
ATOM   1204 HG13 VAL B 782      23.040   9.098  44.299  1.00  0.00           H  
ATOM   1205 HG21 VAL B 782      22.052   7.018  42.287  1.00  0.00           H  
ATOM   1206 HG22 VAL B 782      23.705   7.055  42.948  1.00  0.00           H  
ATOM   1207 HG23 VAL B 782      22.724   5.576  43.086  1.00  0.00           H  
ATOM   1208  N   SER B 783      24.211   8.360  46.880  1.00 75.16           N  
ANISOU 1208  N   SER B 783     8707  10540   9312   -461    776    -73
ATOM   1209  CA  SER B 783      24.320   9.348  47.944  1.00 79.76           C  
ANISOU 1209  CA  SER B 783     9325  11177   9802   -441    866   -155
ATOM   1210  C   SER B 783      23.358  10.495  47.674  1.00 81.25           C  
ANISOU 1210  C   SER B 783     9357  11334  10181   -343    823   -339
ATOM   1211  O   SER B 783      23.250  10.984  46.546  1.00 81.57           O  
ANISOU 1211  O   SER B 783     9374  11279  10340   -251    625   -363
ATOM   1212  CB  SER B 783      25.746   9.873  48.055  1.00 79.46           C  
ANISOU 1212  CB  SER B 783     9462  11127   9601   -410    758    -75
ATOM   1213  OG  SER B 783      26.053  10.763  46.994  1.00 78.10           O  
ANISOU 1213  OG  SER B 783     9293  10868   9511   -324    592    -94
ATOM   1214  H   SER B 783      24.994   8.201  46.263  1.00  0.00           H  
ATOM   1215  HA  SER B 783      24.046   8.877  48.888  1.00  0.00           H  
ATOM   1216  HB2 SER B 783      26.443   9.035  48.039  1.00  0.00           H  
ATOM   1217  HB3 SER B 783      25.870  10.388  49.008  1.00  0.00           H  
ATOM   1218  HG  SER B 783      25.451  11.510  47.018  1.00  0.00           H  
ATOM   1219  N   ARG B 784      22.649  10.922  48.715  1.00 77.79           N  
ANISOU 1219  N   ARG B 784     8834  10957   9764   -357   1006   -479
ATOM   1220  CA  ARG B 784      21.640  11.962  48.584  1.00 68.86           C  
ANISOU 1220  CA  ARG B 784     7515   9792   8857   -256    975   -695
ATOM   1221  C   ARG B 784      22.206  13.288  49.071  1.00 69.58           C  
ANISOU 1221  C   ARG B 784     7712   9885   8841   -174    917   -752
ATOM   1222  O   ARG B 784      22.899  13.341  50.091  1.00 72.01           O  
ANISOU 1222  O   ARG B 784     8174  10262   8925   -223   1031   -704
ATOM   1223  CB  ARG B 784      20.392  11.611  49.382  1.00 64.64           C  
ANISOU 1223  CB  ARG B 784     6773   9314   8474   -329   1251   -862
ATOM   1224  CG  ARG B 784      19.241  12.537  49.102  1.00 72.85           C  
ANISOU 1224  CG  ARG B 784     7548  10297   9836   -212   1191  -1126
ATOM   1225  CD  ARG B 784      18.024  12.092  49.852  1.00 82.14           C  
ANISOU 1225  CD  ARG B 784     8476  11521  11213   -308   1512  -1316
ATOM   1226  NE  ARG B 784      18.310  12.101  51.279  1.00 86.96           N  
ANISOU 1226  NE  ARG B 784     9246  12239  11554   -415   1840  -1304
ATOM   1227  CZ  ARG B 784      18.139  13.163  52.056  1.00 88.54           C  
ANISOU 1227  CZ  ARG B 784     9440  12474  11727   -351   1940  -1474
ATOM   1228  NH1 ARG B 784      17.682  14.294  51.534  1.00 89.37           N  
ANISOU 1228  NH1 ARG B 784     9363  12510  12083   -182   1731  -1667
ATOM   1229  NH2 ARG B 784      18.437  13.097  53.346  1.00 89.25           N1+
ANISOU 1229  NH2 ARG B 784     9739  12649  11525   -448   2227  -1454
ATOM   1230  H   ARG B 784      22.804  10.522  49.630  1.00  0.00           H  
ATOM   1231  HA  ARG B 784      21.370  12.060  47.533  1.00  0.00           H  
ATOM   1232  HB3 ARG B 784      20.625  11.634  50.447  1.00  0.00           H  
ATOM   1233  HB2 ARG B 784      20.095  10.586  49.158  1.00  0.00           H  
ATOM   1234  HG3 ARG B 784      19.028  12.539  48.033  1.00  0.00           H  
ATOM   1235  HG2 ARG B 784      19.506  13.549  49.408  1.00  0.00           H  
ATOM   1236  HD2 ARG B 784      17.755  11.082  49.542  1.00  0.00           H  
ATOM   1237  HD3 ARG B 784      17.199  12.773  49.643  1.00  0.00           H  
ATOM   1238  HE  ARG B 784      18.656  11.238  51.673  1.00  0.00           H  
ATOM   1239 HH11 ARG B 784      17.550  15.105  52.122  1.00  0.00           H  
ATOM   1240 HH12 ARG B 784      17.466  14.344  50.549  1.00  0.00           H  
ATOM   1241 HH21 ARG B 784      18.306  13.906  53.936  1.00  0.00           H  
ATOM   1242 HH22 ARG B 784      18.795  12.238  53.738  1.00  0.00           H  
ATOM   1243  N   LEU B 785      21.893  14.355  48.347  1.00 72.65           N  
ANISOU 1243  N   LEU B 785     8038  10175   9392    -42    715   -861
ATOM   1244  CA  LEU B 785      22.383  15.683  48.687  1.00 69.08           C  
ANISOU 1244  CA  LEU B 785     7681   9693   8874     42    633   -924
ATOM   1245  C   LEU B 785      21.559  16.264  49.828  1.00 65.03           C  
ANISOU 1245  C   LEU B 785     7035   9248   8424     66    819  -1144
ATOM   1246  O   LEU B 785      20.335  16.388  49.714  1.00 69.67           O  
ANISOU 1246  O   LEU B 785     7385   9814   9271    116    855  -1338
ATOM   1247  CB  LEU B 785      22.318  16.590  47.464  1.00 73.84           C  
ANISOU 1247  CB  LEU B 785     8314  10130   9612    169    342   -952
ATOM   1248  CG  LEU B 785      23.066  17.916  47.601  1.00 74.84           C  
ANISOU 1248  CG  LEU B 785     8592  10185   9659    234    228   -966
ATOM   1249  CD1 LEU B 785      24.569  17.680  47.648  1.00 73.96           C  
ANISOU 1249  CD1 LEU B 785     8685  10090   9326    142    245   -768
ATOM   1250  CD2 LEU B 785      22.703  18.858  46.473  1.00 76.35           C  
ANISOU 1250  CD2 LEU B 785     8832  10181   9997    364    -49  -1024
ATOM   1251  H   LEU B 785      21.300  14.258  47.535  1.00  0.00           H  
ATOM   1252  HA  LEU B 785      23.421  15.602  49.009  1.00  0.00           H  
ATOM   1253  HB3 LEU B 785      21.275  16.788  47.217  1.00  0.00           H  
ATOM   1254  HB2 LEU B 785      22.696  16.051  46.595  1.00  0.00           H  
ATOM   1255  HG  LEU B 785      22.766  18.380  48.541  1.00  0.00           H  
ATOM   1256 HD11 LEU B 785      25.084  18.635  47.746  1.00  0.00           H  
ATOM   1257 HD12 LEU B 785      24.812  17.048  48.502  1.00  0.00           H  
ATOM   1258 HD13 LEU B 785      24.889  17.187  46.730  1.00  0.00           H  
ATOM   1259 HD21 LEU B 785      23.247  19.795  46.592  1.00  0.00           H  
ATOM   1260 HD22 LEU B 785      22.968  18.403  45.519  1.00  0.00           H  
ATOM   1261 HD23 LEU B 785      21.631  19.056  46.495  1.00  0.00           H  
ATOM   1262  N   LEU B 786      22.226  16.617  50.929  1.00 60.59           N  
ANISOU 1262  N   LEU B 786     6623   8758   7641     37    934  -1135
ATOM   1263  CA  LEU B 786      21.527  17.231  52.052  1.00 58.38           C  
ANISOU 1263  CA  LEU B 786     6267   8539   7376     62   1131  -1353
ATOM   1264  C   LEU B 786      21.215  18.698  51.788  1.00 54.94           C  
ANISOU 1264  C   LEU B 786     5749   8008   7117    222    947  -1537
ATOM   1265  O   LEU B 786      20.093  19.150  52.035  1.00 51.99           O  
ANISOU 1265  O   LEU B 786     5158   7631   6963    288   1034  -1782
ATOM   1266  CB  LEU B 786      22.341  17.084  53.340  1.00 58.78           C  
ANISOU 1266  CB  LEU B 786     6563   8677   7095    -12   1286  -1288
ATOM   1267  CG  LEU B 786      22.390  15.686  53.961  1.00 61.77           C  
ANISOU 1267  CG  LEU B 786     7055   9137   7279   -167   1521  -1159
ATOM   1268  CD1 LEU B 786      23.102  15.709  55.306  1.00 61.88           C  
ANISOU 1268  CD1 LEU B 786     7366   9199   6946   -206   1626  -1131
ATOM   1269  CD2 LEU B 786      20.989  15.126  54.111  1.00 65.93           C  
ANISOU 1269  CD2 LEU B 786     7357   9702   7991   -238   1806  -1299
ATOM   1270  H   LEU B 786      23.222  16.459  50.988  1.00  0.00           H  
ATOM   1271  HA  LEU B 786      20.582  16.705  52.189  1.00  0.00           H  
ATOM   1272  HB3 LEU B 786      21.972  17.793  54.081  1.00  0.00           H  
ATOM   1273  HB2 LEU B 786      23.358  17.434  53.164  1.00  0.00           H  
ATOM   1274  HG  LEU B 786      22.949  15.034  53.290  1.00  0.00           H  
ATOM   1275 HD11 LEU B 786      23.122  14.703  55.724  1.00  0.00           H  
ATOM   1276 HD12 LEU B 786      24.123  16.066  55.171  1.00  0.00           H  
ATOM   1277 HD13 LEU B 786      22.572  16.374  55.987  1.00  0.00           H  
ATOM   1278 HD21 LEU B 786      21.040  14.131  54.554  1.00  0.00           H  
ATOM   1279 HD22 LEU B 786      20.403  15.781  54.756  1.00  0.00           H  
ATOM   1280 HD23 LEU B 786      20.516  15.063  53.131  1.00  0.00           H  
ATOM   1281  N   GLY B 787      22.184  19.460  51.291  1.00 55.98           N  
ANISOU 1281  N   GLY B 787     6044   8046   7178    281    699  -1440
ATOM   1282  CA  GLY B 787      21.911  20.872  51.096  1.00 45.60           C  
ANISOU 1282  CA  GLY B 787     4692   6618   6015    427    517  -1607
ATOM   1283  C   GLY B 787      22.936  21.557  50.222  1.00 50.85           C  
ANISOU 1283  C   GLY B 787     5549   7136   6635    460    247  -1462
ATOM   1284  O   GLY B 787      23.972  20.989  49.865  1.00 42.19           O  
ANISOU 1284  O   GLY B 787     4602   6040   5388    366    226  -1249
ATOM   1285  H   GLY B 787      23.079  19.053  51.061  1.00  0.00           H  
ATOM   1286  HA3 GLY B 787      21.870  21.370  52.065  1.00  0.00           H  
ATOM   1287  HA2 GLY B 787      20.921  20.992  50.655  1.00  0.00           H  
ATOM   1288  N   ILE B 788      22.619  22.807  49.886  1.00 53.67           N  
ANISOU 1288  N   ILE B 788     5901   7349   7142    592     50  -1598
ATOM   1289  CA  ILE B 788      23.447  23.655  49.036  1.00 56.55           C  
ANISOU 1289  CA  ILE B 788     6471   7529   7486    620   -191  -1488
ATOM   1290  C   ILE B 788      23.746  24.946  49.788  1.00 66.97           C  
ANISOU 1290  C   ILE B 788     7847   8797   8800    689   -245  -1622
ATOM   1291  O   ILE B 788      22.836  25.558  50.360  1.00 74.02           O  
ANISOU 1291  O   ILE B 788     8597   9699   9827    801   -236  -1859
ATOM   1292  CB  ILE B 788      22.757  23.967  47.694  1.00 53.69           C  
ANISOU 1292  CB  ILE B 788     6124   6970   7304    724   -446  -1504
ATOM   1293  CG1 ILE B 788      22.421  22.678  46.941  1.00 62.70           C  
ANISOU 1293  CG1 ILE B 788     7212   8153   8460    668   -417  -1392
ATOM   1294  CG2 ILE B 788      23.632  24.883  46.849  1.00 46.84           C  
ANISOU 1294  CG2 ILE B 788     5539   5884   6373    729   -652  -1379
ATOM   1295  CD1 ILE B 788      21.631  22.899  45.660  1.00 68.70           C  
ANISOU 1295  CD1 ILE B 788     8004   8707   9391    791   -706  -1435
ATOM   1296  H   ILE B 788      21.761  23.219  50.225  1.00  0.00           H  
ATOM   1297  HA  ILE B 788      24.387  23.140  48.836  1.00  0.00           H  
ATOM   1298  HB  ILE B 788      21.824  24.489  47.906  1.00  0.00           H  
ATOM   1299 HG13 ILE B 788      21.864  22.010  47.598  1.00  0.00           H  
ATOM   1300 HG12 ILE B 788      23.343  22.144  46.710  1.00  0.00           H  
ATOM   1301 HG21 ILE B 788      23.131  25.094  45.904  1.00  0.00           H  
ATOM   1302 HG22 ILE B 788      23.805  25.816  47.385  1.00  0.00           H  
ATOM   1303 HG23 ILE B 788      24.587  24.395  46.652  1.00  0.00           H  
ATOM   1304 HD11 ILE B 788      21.432  21.938  45.185  1.00  0.00           H  
ATOM   1305 HD12 ILE B 788      20.687  23.390  45.895  1.00  0.00           H  
ATOM   1306 HD13 ILE B 788      22.207  23.527  44.981  1.00  0.00           H  
ATOM   1307  N   CYS B 789      25.014  25.359  49.778  1.00 65.17           N  
ANISOU 1307  N   CYS B 789     7808   8504   8448    621   -298  -1493
ATOM   1308  CA  CYS B 789      25.441  26.637  50.341  1.00 64.63           C  
ANISOU 1308  CA  CYS B 789     7819   8345   8392    678   -392  -1603
ATOM   1309  C   CYS B 789      25.670  27.613  49.192  1.00 63.55           C  
ANISOU 1309  C   CYS B 789     7846   7945   8357    716   -631  -1546
ATOM   1310  O   CYS B 789      26.644  27.483  48.442  1.00 64.33           O  
ANISOU 1310  O   CYS B 789     8109   7945   8389    604   -652  -1353
ATOM   1311  CB  CYS B 789      26.705  26.465  51.180  1.00 74.56           C  
ANISOU 1311  CB  CYS B 789     9168   9681   9479    574   -305  -1527
ATOM   1312  SG  CYS B 789      27.185  27.927  52.124  1.00 90.33           S  
ANISOU 1312  SG  CYS B 789    11239  11591  11493    646   -415  -1702
ATOM   1313  H   CYS B 789      25.731  24.778  49.367  1.00  0.00           H  
ATOM   1314  HA  CYS B 789      24.646  27.024  50.978  1.00  0.00           H  
ATOM   1315  HB3 CYS B 789      27.530  26.166  50.533  1.00  0.00           H  
ATOM   1316  HB2 CYS B 789      26.575  25.623  51.860  1.00  0.00           H  
ATOM   1317  HG  CYS B 789      26.202  28.256  52.968  1.00  0.00           H  
ATOM   1318  N   LEU B 790      24.776  28.587  49.055  1.00 71.75           N  
ANISOU 1318  N   LEU B 790     8854   8850   9557    870   -803  -1725
ATOM   1319  CA  LEU B 790      24.752  29.466  47.884  1.00 74.19           C  
ANISOU 1319  CA  LEU B 790     9366   8871   9952    927  -1065  -1676
ATOM   1320  C   LEU B 790      25.666  30.678  48.038  1.00 81.66           C  
ANISOU 1320  C   LEU B 790    10499   9643  10885    900  -1158  -1666
ATOM   1321  O   LEU B 790      25.256  31.816  47.812  1.00 81.70           O  
ANISOU 1321  O   LEU B 790    10594   9438  11011   1021  -1377  -1780
ATOM   1322  CB  LEU B 790      23.319  29.898  47.602  1.00 67.20           C  
ANISOU 1322  CB  LEU B 790     8362   7889   9281   1126  -1263  -1888
ATOM   1323  CG  LEU B 790      22.470  28.867  46.861  1.00 67.42           C  
ANISOU 1323  CG  LEU B 790     8282   7956   9377   1153  -1284  -1864
ATOM   1324  CD1 LEU B 790      21.032  29.330  46.763  1.00 71.13           C  
ANISOU 1324  CD1 LEU B 790     8563   8331  10132   1365  -1492  -2141
ATOM   1325  CD2 LEU B 790      23.049  28.618  45.483  1.00 64.37           C  
ANISOU 1325  CD2 LEU B 790     8200   7389   8870   1078  -1410  -1610
ATOM   1326  H   LEU B 790      24.082  28.740  49.773  1.00  0.00           H  
ATOM   1327  HA  LEU B 790      25.102  28.890  47.027  1.00  0.00           H  
ATOM   1328  HB3 LEU B 790      23.328  30.831  47.038  1.00  0.00           H  
ATOM   1329  HB2 LEU B 790      22.830  30.160  48.540  1.00  0.00           H  
ATOM   1330  HG  LEU B 790      22.495  27.932  47.421  1.00  0.00           H  
ATOM   1331 HD11 LEU B 790      20.444  28.581  46.232  1.00  0.00           H  
ATOM   1332 HD12 LEU B 790      20.625  29.467  47.765  1.00  0.00           H  
ATOM   1333 HD13 LEU B 790      20.990  30.275  46.222  1.00  0.00           H  
ATOM   1334 HD21 LEU B 790      22.439  27.882  44.960  1.00  0.00           H  
ATOM   1335 HD22 LEU B 790      23.057  29.550  44.918  1.00  0.00           H  
ATOM   1336 HD23 LEU B 790      24.068  28.243  45.579  1.00  0.00           H  
ATOM   1337  N   THR B 791      26.917  30.450  48.426  1.00 90.02           N  
ANISOU 1337  N   THR B 791    11610  10767  11827    745  -1012  -1545
ATOM   1338  CA  THR B 791      27.911  31.511  48.392  1.00 95.30           C  
ANISOU 1338  CA  THR B 791    12452  11238  12519    682  -1090  -1516
ATOM   1339  C   THR B 791      28.316  31.803  46.946  1.00 95.69           C  
ANISOU 1339  C   THR B 791    12781  11016  12561    597  -1172  -1326
ATOM   1340  O   THR B 791      27.765  31.249  45.988  1.00 94.97           O  
ANISOU 1340  O   THR B 791    12769  10883  12431    617  -1211  -1233
ATOM   1341  CB  THR B 791      29.127  31.127  49.232  1.00 98.63           C  
ANISOU 1341  CB  THR B 791    12813  11794  12869    547   -933  -1476
ATOM   1342  OG1 THR B 791      29.544  29.800  48.892  1.00101.00           O  
ANISOU 1342  OG1 THR B 791    13072  12234  13069    428   -769  -1309
ATOM   1343  CG2 THR B 791      28.789  31.191  50.717  1.00 97.94           C  
ANISOU 1343  CG2 THR B 791    12565  11897  12750    644   -896  -1681
ATOM   1344  H   THR B 791      27.186  29.532  48.749  1.00  0.00           H  
ATOM   1345  HA  THR B 791      27.469  32.413  48.816  1.00  0.00           H  
ATOM   1346  HB  THR B 791      29.940  31.822  49.021  1.00  0.00           H  
ATOM   1347  HG1 THR B 791      29.775  29.765  47.961  1.00  0.00           H  
ATOM   1348 HG21 THR B 791      29.666  30.915  51.302  1.00  0.00           H  
ATOM   1349 HG22 THR B 791      28.484  32.205  50.977  1.00  0.00           H  
ATOM   1350 HG23 THR B 791      27.975  30.500  50.935  1.00  0.00           H  
ATOM   1351  N   SER B 792      29.288  32.706  46.786  1.00 92.22           N  
ANISOU 1351  N   SER B 792    12517  10368  12155    495  -1195  -1277
ATOM   1352  CA  SER B 792      29.856  32.955  45.463  1.00 89.13           C  
ANISOU 1352  CA  SER B 792    12437   9705  11721    364  -1192  -1082
ATOM   1353  C   SER B 792      30.348  31.658  44.834  1.00 84.17           C  
ANISOU 1353  C   SER B 792    11807   9196  10978    223   -982   -901
ATOM   1354  O   SER B 792      30.201  31.441  43.625  1.00 82.15           O  
ANISOU 1354  O   SER B 792    11796   8786  10630    186   -994   -758
ATOM   1355  CB  SER B 792      30.998  33.964  45.563  1.00 90.49           C  
ANISOU 1355  CB  SER B 792    12740   9668  11976    223  -1160  -1067
ATOM   1356  OG  SER B 792      32.156  33.363  46.117  1.00 86.56           O  
ANISOU 1356  OG  SER B 792    12062   9322  11503     65   -947  -1040
ATOM   1357  H   SER B 792      29.635  33.221  47.582  1.00  0.00           H  
ATOM   1358  HA  SER B 792      29.078  33.375  44.826  1.00  0.00           H  
ATOM   1359  HB2 SER B 792      30.689  34.801  46.189  1.00  0.00           H  
ATOM   1360  HB3 SER B 792      31.229  34.350  44.570  1.00  0.00           H  
ATOM   1361  HG  SER B 792      32.437  32.634  45.559  1.00  0.00           H  
ATOM   1362  N   THR B 793      30.935  30.787  45.646  1.00 81.84           N  
ANISOU 1362  N   THR B 793    11263   9156  10676    152   -808   -913
ATOM   1363  CA  THR B 793      31.340  29.444  45.248  1.00 72.12           C  
ANISOU 1363  CA  THR B 793     9972   8073   9357     45   -624   -776
ATOM   1364  C   THR B 793      30.372  28.451  45.879  1.00 62.72           C  
ANISOU 1364  C   THR B 793     8555   7160   8116    168   -627   -845
ATOM   1365  O   THR B 793      30.315  28.325  47.107  1.00 59.49           O  
ANISOU 1365  O   THR B 793     7949   6936   7720    217   -604   -969
ATOM   1366  CB  THR B 793      32.774  29.166  45.684  1.00 72.44           C  
ANISOU 1366  CB  THR B 793     9907   8161   9457   -124   -452   -751
ATOM   1367  OG1 THR B 793      33.663  30.095  45.044  1.00 78.05           O  
ANISOU 1367  OG1 THR B 793    10810   8591  10253   -268   -404   -700
ATOM   1368  CG2 THR B 793      33.165  27.751  45.362  1.00 71.60           C  
ANISOU 1368  CG2 THR B 793     9712   8211   9281   -212   -284   -639
ATOM   1369  H   THR B 793      31.127  31.040  46.605  1.00  0.00           H  
ATOM   1370  HA  THR B 793      31.276  29.361  44.163  1.00  0.00           H  
ATOM   1371  HB  THR B 793      32.842  29.308  46.763  1.00  0.00           H  
ATOM   1372  HG1 THR B 793      33.969  29.725  44.213  1.00  0.00           H  
ATOM   1373 HG21 THR B 793      34.192  27.576  45.682  1.00  0.00           H  
ATOM   1374 HG22 THR B 793      32.500  27.062  45.883  1.00  0.00           H  
ATOM   1375 HG23 THR B 793      33.087  27.588  44.287  1.00  0.00           H  
ATOM   1376  N   VAL B 794      29.611  27.751  45.038  1.00 62.37           N  
ANISOU 1376  N   VAL B 794     8561   7125   8010    210   -650   -770
ATOM   1377  CA  VAL B 794      28.556  26.876  45.531  1.00 64.34           C  
ANISOU 1377  CA  VAL B 794     8594   7598   8254    317   -648   -849
ATOM   1378  C   VAL B 794      29.168  25.717  46.305  1.00 64.65           C  
ANISOU 1378  C   VAL B 794     8456   7882   8225    222   -452   -807
ATOM   1379  O   VAL B 794      30.118  25.070  45.845  1.00 63.82           O  
ANISOU 1379  O   VAL B 794     8402   7775   8071     89   -339   -668
ATOM   1380  CB  VAL B 794      27.687  26.376  44.368  1.00 66.79           C  
ANISOU 1380  CB  VAL B 794     9003   7829   8546    377   -748   -784
ATOM   1381  CG1 VAL B 794      26.795  25.232  44.821  1.00 65.53           C  
ANISOU 1381  CG1 VAL B 794     8587   7904   8406    432   -685   -846
ATOM   1382  CG2 VAL B 794      26.847  27.512  43.818  1.00 70.05           C  
ANISOU 1382  CG2 VAL B 794     9575   8000   9042    525  -1014   -876
ATOM   1383  H   VAL B 794      29.762  27.823  44.042  1.00  0.00           H  
ATOM   1384  HA  VAL B 794      27.925  27.448  46.211  1.00  0.00           H  
ATOM   1385  HB  VAL B 794      28.342  26.013  43.576  1.00  0.00           H  
ATOM   1386 HG11 VAL B 794      26.187  24.891  43.983  1.00  0.00           H  
ATOM   1387 HG12 VAL B 794      27.413  24.409  45.179  1.00  0.00           H  
ATOM   1388 HG13 VAL B 794      26.145  25.574  45.626  1.00  0.00           H  
ATOM   1389 HG21 VAL B 794      26.235  27.146  42.994  1.00  0.00           H  
ATOM   1390 HG22 VAL B 794      26.201  27.901  44.605  1.00  0.00           H  
ATOM   1391 HG23 VAL B 794      27.501  28.307  43.459  1.00  0.00           H  
ATOM   1392  N   GLN B 795      28.624  25.450  47.489  1.00 62.85           N  
ANISOU 1392  N   GLN B 795     8039   7849   7992    291   -409   -937
ATOM   1393  CA  GLN B 795      29.050  24.336  48.324  1.00 49.45           C  
ANISOU 1393  CA  GLN B 795     6226   6364   6200    222   -256   -904
ATOM   1394  C   GLN B 795      27.894  23.364  48.500  1.00 42.24           C  
ANISOU 1394  C   GLN B 795     5177   5611   5263    270   -179   -935
ATOM   1395  O   GLN B 795      26.746  23.777  48.695  1.00 42.12           O  
ANISOU 1395  O   GLN B 795     5072   5602   5332    382   -218  -1083
ATOM   1396  CB  GLN B 795      29.545  24.817  49.691  1.00 44.77           C  
ANISOU 1396  CB  GLN B 795     5597   5841   5573    238   -248  -1026
ATOM   1397  CG  GLN B 795      30.610  25.895  49.623  1.00 41.39           C  
ANISOU 1397  CG  GLN B 795     5264   5238   5224    195   -341  -1039
ATOM   1398  CD  GLN B 795      31.011  26.402  50.991  1.00 46.63           C  
ANISOU 1398  CD  GLN B 795     5901   5955   5861    236   -381  -1186
ATOM   1399  OE1 GLN B 795      31.351  25.623  51.880  1.00 42.07           O  
ANISOU 1399  OE1 GLN B 795     5291   5523   5172    218   -327  -1194
ATOM   1400  NE2 GLN B 795      30.972  27.716  51.167  1.00 50.06           N  
ANISOU 1400  NE2 GLN B 795     6383   6252   6386    298   -499  -1307
ATOM   1401  H   GLN B 795      27.880  26.033  47.846  1.00  0.00           H  
ATOM   1402  HA  GLN B 795      29.867  23.817  47.822  1.00  0.00           H  
ATOM   1403  HB2 GLN B 795      29.927  23.967  50.256  1.00  0.00           H  
ATOM   1404  HB3 GLN B 795      28.699  25.181  50.274  1.00  0.00           H  
ATOM   1405  HG3 GLN B 795      30.245  26.727  49.021  1.00  0.00           H  
ATOM   1406  HG2 GLN B 795      31.489  25.504  49.110  1.00  0.00           H  
ATOM   1407 HE21 GLN B 795      31.229  28.114  52.059  1.00  0.00           H  
ATOM   1408 HE22 GLN B 795      30.686  28.319  50.409  1.00  0.00           H  
ATOM   1409  N   LEU B 796      28.202  22.074  48.423  1.00 39.27           N  
ANISOU 1409  N   LEU B 796     4770   5346   4804    182    -67   -812
ATOM   1410  CA  LEU B 796      27.213  21.011  48.543  1.00 39.43           C  
ANISOU 1410  CA  LEU B 796     4666   5502   4813    192     31   -820
ATOM   1411  C   LEU B 796      27.490  20.215  49.811  1.00 44.09           C  
ANISOU 1411  C   LEU B 796     5223   6265   5262    136    183   -823
ATOM   1412  O   LEU B 796      28.584  19.660  49.974  1.00 44.45           O  
ANISOU 1412  O   LEU B 796     5340   6331   5216     56    195   -713
ATOM   1413  CB  LEU B 796      27.237  20.105  47.312  1.00 38.64           C  
ANISOU 1413  CB  LEU B 796     4600   5359   4722    141     14   -669
ATOM   1414  CG  LEU B 796      27.268  20.833  45.967  1.00 41.29           C  
ANISOU 1414  CG  LEU B 796     5085   5481   5121    176   -144   -623
ATOM   1415  CD1 LEU B 796      27.367  19.847  44.818  1.00 39.36           C  
ANISOU 1415  CD1 LEU B 796     4916   5200   4841    123   -143   -478
ATOM   1416  CD2 LEU B 796      26.042  21.724  45.811  1.00 44.79           C  
ANISOU 1416  CD2 LEU B 796     5487   5832   5699    322   -297   -783
ATOM   1417  H   LEU B 796      29.160  21.792  48.275  1.00  0.00           H  
ATOM   1418  HA  LEU B 796      26.224  21.463  48.624  1.00  0.00           H  
ATOM   1419  HB2 LEU B 796      26.377  19.436  47.340  1.00  0.00           H  
ATOM   1420  HB3 LEU B 796      28.091  19.431  47.377  1.00  0.00           H  
ATOM   1421  HG  LEU B 796      28.154  21.468  45.946  1.00  0.00           H  
ATOM   1422 HD11 LEU B 796      27.387  20.390  43.873  1.00  0.00           H  
ATOM   1423 HD12 LEU B 796      28.280  19.261  44.919  1.00  0.00           H  
ATOM   1424 HD13 LEU B 796      26.505  19.181  44.835  1.00  0.00           H  
ATOM   1425 HD21 LEU B 796      26.082  22.233  44.848  1.00  0.00           H  
ATOM   1426 HD22 LEU B 796      25.140  21.114  45.861  1.00  0.00           H  
ATOM   1427 HD23 LEU B 796      26.025  22.463  46.612  1.00  0.00           H  
ATOM   1428  N   VAL B 797      26.504  20.161  50.701  1.00 48.79           N  
ANISOU 1428  N   VAL B 797     5726   6966   5844    178    299   -960
ATOM   1429  CA  VAL B 797      26.637  19.491  51.987  1.00 50.57           C  
ANISOU 1429  CA  VAL B 797     5998   7330   5887    125    460   -972
ATOM   1430  C   VAL B 797      25.828  18.205  51.930  1.00 44.60           C  
ANISOU 1430  C   VAL B 797     5156   6668   5123     59    629   -923
ATOM   1431  O   VAL B 797      24.747  18.162  51.329  1.00 43.70           O  
ANISOU 1431  O   VAL B 797     4880   6539   5184     92    653   -994
ATOM   1432  CB  VAL B 797      26.174  20.397  53.141  1.00 58.80           C  
ANISOU 1432  CB  VAL B 797     7049   8408   6885    199    526  -1175
ATOM   1433  CG1 VAL B 797      26.502  19.762  54.488  1.00 65.44           C  
ANISOU 1433  CG1 VAL B 797     8043   9355   7465    143    669  -1169
ATOM   1434  CG2 VAL B 797      26.829  21.748  52.999  1.00 60.30           C  
ANISOU 1434  CG2 VAL B 797     7295   8473   7142    271    330  -1235
ATOM   1435  H   VAL B 797      25.616  20.597  50.498  1.00  0.00           H  
ATOM   1436  HA  VAL B 797      27.686  19.237  52.142  1.00  0.00           H  
ATOM   1437  HB  VAL B 797      25.094  20.525  53.071  1.00  0.00           H  
ATOM   1438 HG11 VAL B 797      26.167  20.418  55.291  1.00  0.00           H  
ATOM   1439 HG12 VAL B 797      25.995  18.800  54.570  1.00  0.00           H  
ATOM   1440 HG13 VAL B 797      27.579  19.613  54.567  1.00  0.00           H  
ATOM   1441 HG21 VAL B 797      26.506  22.396  53.813  1.00  0.00           H  
ATOM   1442 HG22 VAL B 797      27.912  21.633  53.035  1.00  0.00           H  
ATOM   1443 HG23 VAL B 797      26.543  22.193  52.046  1.00  0.00           H  
ATOM   1444  N   THR B 798      26.352  17.156  52.553  1.00 45.76           N  
ANISOU 1444  N   THR B 798     5415   6889   5083    -30    722   -812
ATOM   1445  CA  THR B 798      25.779  15.829  52.401  1.00 50.80           C  
ANISOU 1445  CA  THR B 798     6002   7588   5710   -117    867   -728
ATOM   1446  C   THR B 798      26.226  14.951  53.559  1.00 57.95           C  
ANISOU 1446  C   THR B 798     7103   8561   6355   -199    987   -656
ATOM   1447  O   THR B 798      27.246  15.212  54.203  1.00 62.95           O  
ANISOU 1447  O   THR B 798     7913   9173   6830   -180    879   -634
ATOM   1448  CB  THR B 798      26.215  15.211  51.074  1.00 43.92           C  
ANISOU 1448  CB  THR B 798     5094   6654   4938   -142    734   -573
ATOM   1449  OG1 THR B 798      25.628  13.915  50.924  1.00 38.26           O  
ANISOU 1449  OG1 THR B 798     4322   5985   4229   -223    857   -502
ATOM   1450  CG2 THR B 798      27.720  15.098  51.051  1.00 37.02           C  
ANISOU 1450  CG2 THR B 798     4365   5739   3961   -167    603   -454
ATOM   1451  H   THR B 798      27.162  17.273  53.144  1.00  0.00           H  
ATOM   1452  HA  THR B 798      24.692  15.908  52.415  1.00  0.00           H  
ATOM   1453  HB  THR B 798      25.889  15.851  50.254  1.00  0.00           H  
ATOM   1454  HG1 THR B 798      24.827  13.985  50.400  1.00  0.00           H  
ATOM   1455 HG21 THR B 798      28.037  14.657  50.106  1.00  0.00           H  
ATOM   1456 HG22 THR B 798      28.161  16.089  51.155  1.00  0.00           H  
ATOM   1457 HG23 THR B 798      28.050  14.466  51.875  1.00  0.00           H  
ATOM   1458  N   GLN B 799      25.452  13.897  53.811  1.00 56.28           N  
ANISOU 1458  N   GLN B 799     6874   8405   6106   -290   1195   -625
ATOM   1459  CA  GLN B 799      25.784  12.980  54.892  1.00 55.62           C  
ANISOU 1459  CA  GLN B 799     7039   8353   5743   -379   1315   -540
ATOM   1460  C   GLN B 799      27.127  12.301  54.651  1.00 52.21           C  
ANISOU 1460  C   GLN B 799     6755   7868   5216   -388   1091   -365
ATOM   1461  O   GLN B 799      27.482  11.961  53.520  1.00 51.23           O  
ANISOU 1461  O   GLN B 799     6504   7707   5253   -386    961   -275
ATOM   1462  CB  GLN B 799      24.694  11.926  55.063  1.00 61.40           C  
ANISOU 1462  CB  GLN B 799     7720   9124   6485   -501   1598   -526
ATOM   1463  CG  GLN B 799      24.766  11.238  56.414  1.00 67.37           C  
ANISOU 1463  CG  GLN B 799     8798   9892   6906   -599   1794   -479
ATOM   1464  CD  GLN B 799      24.021   9.923  56.444  1.00 73.73           C  
ANISOU 1464  CD  GLN B 799     9608  10698   7708   -756   2041   -396
ATOM   1465  OE1 GLN B 799      23.265   9.603  55.527  1.00 75.15           O  
ANISOU 1465  OE1 GLN B 799     9496  10883   8175   -786   2091   -418
ATOM   1466  NE2 GLN B 799      24.253   9.137  57.492  1.00 78.27           N  
ANISOU 1466  NE2 GLN B 799    10541  11244   7955   -855   2172   -299
ATOM   1467  H   GLN B 799      24.629  13.730  53.251  1.00  0.00           H  
ATOM   1468  HA  GLN B 799      25.852  13.553  55.817  1.00  0.00           H  
ATOM   1469  HB3 GLN B 799      24.783  11.181  54.272  1.00  0.00           H  
ATOM   1470  HB2 GLN B 799      23.716  12.393  54.946  1.00  0.00           H  
ATOM   1471  HG3 GLN B 799      24.362  11.900  57.180  1.00  0.00           H  
ATOM   1472  HG2 GLN B 799      25.810  11.069  56.679  1.00  0.00           H  
ATOM   1473 HE21 GLN B 799      23.785   8.245  57.568  1.00  0.00           H  
ATOM   1474 HE22 GLN B 799      24.898   9.432  58.212  1.00  0.00           H  
ATOM   1475  N   LEU B 800      27.864  12.091  55.739  1.00 51.93           N  
ANISOU 1475  N   LEU B 800     6999   7813   4918   -391   1041   -334
ATOM   1476  CA  LEU B 800      29.193  11.495  55.697  1.00 51.13           C  
ANISOU 1476  CA  LEU B 800     7036   7642   4750   -379    793   -215
ATOM   1477  C   LEU B 800      29.084   9.979  55.821  1.00 63.03           C  
ANISOU 1477  C   LEU B 800     8676   9134   6137   -476    864    -66
ATOM   1478  O   LEU B 800      28.641   9.466  56.854  1.00 71.28           O  
ANISOU 1478  O   LEU B 800     9971  10181   6930   -541   1026    -47
ATOM   1479  CB  LEU B 800      30.063  12.055  56.820  1.00 48.66           C  
ANISOU 1479  CB  LEU B 800     6972   7280   4237   -307    628   -282
ATOM   1480  CG  LEU B 800      31.501  11.545  56.924  1.00 49.14           C  
ANISOU 1480  CG  LEU B 800     7159   7241   4272   -268    321   -214
ATOM   1481  CD1 LEU B 800      32.395  12.205  55.890  1.00 44.30           C  
ANISOU 1481  CD1 LEU B 800     6288   6580   3962   -218    133   -249
ATOM   1482  CD2 LEU B 800      32.043  11.771  58.327  1.00 58.93           C  
ANISOU 1482  CD2 LEU B 800     8741   8417   5232   -205    175   -280
ATOM   1483  H   LEU B 800      27.507  12.348  56.648  1.00  0.00           H  
ATOM   1484  HA  LEU B 800      29.656  11.737  54.740  1.00  0.00           H  
ATOM   1485  HB3 LEU B 800      29.559  11.900  57.774  1.00  0.00           H  
ATOM   1486  HB2 LEU B 800      30.073  13.143  56.756  1.00  0.00           H  
ATOM   1487  HG  LEU B 800      31.495  10.472  56.732  1.00  0.00           H  
ATOM   1488 HD11 LEU B 800      33.411  11.822  55.989  1.00  0.00           H  
ATOM   1489 HD12 LEU B 800      32.020  11.984  54.891  1.00  0.00           H  
ATOM   1490 HD13 LEU B 800      32.397  13.284  56.046  1.00  0.00           H  
ATOM   1491 HD21 LEU B 800      33.067  11.403  58.385  1.00  0.00           H  
ATOM   1492 HD22 LEU B 800      32.027  12.837  58.556  1.00  0.00           H  
ATOM   1493 HD23 LEU B 800      31.424  11.236  59.047  1.00  0.00           H  
ATOM   1494  N   MET B 801      29.478   9.264  54.766  1.00 57.68           N  
ANISOU 1494  N   MET B 801     7860   8428   5629   -493    756     38
ATOM   1495  CA  MET B 801      29.634   7.816  54.853  1.00 52.36           C  
ANISOU 1495  CA  MET B 801     7327   7711   4858   -567    749    181
ATOM   1496  C   MET B 801      30.940   7.517  55.586  1.00 50.05           C  
ANISOU 1496  C   MET B 801     7290   7323   4404   -509    481    215
ATOM   1497  O   MET B 801      32.024   7.789  55.054  1.00 46.48           O  
ANISOU 1497  O   MET B 801     6723   6822   4115   -434    243    189
ATOM   1498  CB  MET B 801      29.624   7.154  53.468  1.00 50.54           C  
ANISOU 1498  CB  MET B 801     6866   7472   4865   -590    711    258
ATOM   1499  CG  MET B 801      28.454   7.525  52.535  1.00 56.59           C  
ANISOU 1499  CG  MET B 801     7364   8296   5841   -611    873    203
ATOM   1500  SD  MET B 801      26.760   7.303  53.135  1.00 67.86           S  
ANISOU 1500  SD  MET B 801     8756   9784   7244   -715   1216    141
ATOM   1501  CE  MET B 801      26.080   8.940  52.808  1.00 71.87           C  
ANISOU 1501  CE  MET B 801     9032  10341   7937   -618   1249    -56
ATOM   1502  H   MET B 801      29.674   9.724  53.889  1.00  0.00           H  
ATOM   1503  HA  MET B 801      28.807   7.412  55.437  1.00  0.00           H  
ATOM   1504  HB2 MET B 801      29.658   6.071  53.588  1.00  0.00           H  
ATOM   1505  HB3 MET B 801      30.567   7.364  52.963  1.00  0.00           H  
ATOM   1506  HG2 MET B 801      28.570   6.994  51.590  1.00  0.00           H  
ATOM   1507  HG3 MET B 801      28.580   8.554  52.197  1.00  0.00           H  
ATOM   1508  HE1 MET B 801      25.037   8.970  53.123  1.00  0.00           H  
ATOM   1509  HE2 MET B 801      26.648   9.687  53.362  1.00  0.00           H  
ATOM   1510  HE3 MET B 801      26.144   9.154  51.741  1.00  0.00           H  
ATOM   1511  N   PRO B 802      30.885   6.959  56.801  1.00 53.17           N  
ANISOU 1511  N   PRO B 802     8043   7668   4489   -542    505    258
ATOM   1512  CA  PRO B 802      32.096   6.921  57.643  1.00 45.01           C  
ANISOU 1512  CA  PRO B 802     7289   6520   3293   -449    187    245
ATOM   1513  C   PRO B 802      33.182   5.964  57.171  1.00 63.17           C  
ANISOU 1513  C   PRO B 802     9574   8713   5717   -409   -107    320
ATOM   1514  O   PRO B 802      34.358   6.201  57.476  1.00 56.87           O  
ANISOU 1514  O   PRO B 802     8833   7818   4959   -299   -431    248
ATOM   1515  CB  PRO B 802      31.549   6.514  59.019  1.00 51.02           C  
ANISOU 1515  CB  PRO B 802     8504   7238   3643   -508    328    285
ATOM   1516  CG  PRO B 802      30.299   5.770  58.720  1.00 53.31           C  
ANISOU 1516  CG  PRO B 802     8735   7589   3932   -665    694    374
ATOM   1517  CD  PRO B 802      29.708   6.404  57.494  1.00 52.26           C  
ANISOU 1517  CD  PRO B 802     8120   7579   4159   -668    828    304
ATOM   1518  HA  PRO B 802      32.513   7.926  57.710  1.00  0.00           H  
ATOM   1519  HB3 PRO B 802      31.308   7.410  59.591  1.00  0.00           H  
ATOM   1520  HB2 PRO B 802      32.259   5.846  59.507  1.00  0.00           H  
ATOM   1521  HG3 PRO B 802      29.605   5.877  59.554  1.00  0.00           H  
ATOM   1522  HG2 PRO B 802      30.539   4.728  58.509  1.00  0.00           H  
ATOM   1523  HD2 PRO B 802      29.255   5.632  56.872  1.00  0.00           H  
ATOM   1524  HD3 PRO B 802      29.049   7.219  57.793  1.00  0.00           H  
ATOM   1525  N   TYR B 803      32.851   4.903  56.439  1.00 63.39           N  
ANISOU 1525  N   TYR B 803     9509   8741   5836   -487    -20    436
ATOM   1526  CA  TYR B 803      33.874   3.928  56.063  1.00 65.13           C  
ANISOU 1526  CA  TYR B 803     9732   8847   6169   -441   -299    490
ATOM   1527  C   TYR B 803      34.667   4.340  54.828  1.00 68.11           C  
ANISOU 1527  C   TYR B 803     9723   9242   6916   -381   -412    410
ATOM   1528  O   TYR B 803      35.588   3.616  54.435  1.00 77.40           O  
ANISOU 1528  O   TYR B 803    10844  10325   8242   -335   -628    413
ATOM   1529  CB  TYR B 803      33.247   2.551  55.857  1.00 66.27           C  
ANISOU 1529  CB  TYR B 803     9976   8959   6243   -547   -176    643
ATOM   1530  CG  TYR B 803      32.920   1.829  57.147  1.00 65.80           C  
ANISOU 1530  CG  TYR B 803    10400   8798   5803   -605   -152    741
ATOM   1531  CD1 TYR B 803      31.692   1.998  57.776  1.00 66.24           C  
ANISOU 1531  CD1 TYR B 803    10615   8917   5635   -730    211    769
ATOM   1532  CD2 TYR B 803      33.846   0.978  57.737  1.00 63.12           C  
ANISOU 1532  CD2 TYR B 803    10377   8276   5330   -536   -488    793
ATOM   1533  CE1 TYR B 803      31.396   1.337  58.955  1.00 65.75           C  
ANISOU 1533  CE1 TYR B 803    11050   8741   5190   -808    284    865
ATOM   1534  CE2 TYR B 803      33.558   0.312  58.912  1.00 65.23           C  
ANISOU 1534  CE2 TYR B 803    11168   8415   5202   -593   -476    898
ATOM   1535  CZ  TYR B 803      32.334   0.495  59.517  1.00 66.19           C  
ANISOU 1535  CZ  TYR B 803    11476   8602   5069   -740    -67    943
ATOM   1536  OH  TYR B 803      32.052  -0.169  60.687  1.00 67.72           O  
ANISOU 1536  OH  TYR B 803    12245   8648   4837   -820     -6   1053
ATOM   1537  H   TYR B 803      31.894   4.772  56.144  1.00  0.00           H  
ATOM   1538  HA  TYR B 803      34.575   3.850  56.894  1.00  0.00           H  
ATOM   1539  HB3 TYR B 803      33.917   1.935  55.258  1.00  0.00           H  
ATOM   1540  HB2 TYR B 803      32.341   2.652  55.260  1.00  0.00           H  
ATOM   1541  HD1 TYR B 803      30.950   2.654  57.345  1.00  0.00           H  
ATOM   1542  HD2 TYR B 803      34.811   0.828  57.277  1.00  0.00           H  
ATOM   1543  HE1 TYR B 803      30.436   1.482  59.429  1.00  0.00           H  
ATOM   1544  HE2 TYR B 803      34.291  -0.348  59.352  1.00  0.00           H  
ATOM   1545  HH  TYR B 803      32.828  -0.655  60.975  1.00  0.00           H  
ATOM   1546  N   GLY B 804      34.313   5.462  54.207  1.00 62.92           N  
ANISOU 1546  N   GLY B 804     8816   8684   6404   -386   -258    334
ATOM   1547  CA  GLY B 804      35.090   6.038  53.125  1.00 61.10           C  
ANISOU 1547  CA  GLY B 804     8286   8447   6481   -346   -328    253
ATOM   1548  C   GLY B 804      34.701   5.533  51.752  1.00 57.92           C  
ANISOU 1548  C   GLY B 804     7675   8083   6249   -403   -185    318
ATOM   1549  O   GLY B 804      33.612   5.003  51.521  1.00 56.67           O  
ANISOU 1549  O   GLY B 804     7535   7981   6016   -472     -9    405
ATOM   1550  H   GLY B 804      33.473   5.949  54.484  1.00  0.00           H  
ATOM   1551  HA2 GLY B 804      36.148   5.842  53.296  1.00  0.00           H  
ATOM   1552  HA3 GLY B 804      34.996   7.124  53.151  1.00  0.00           H  
ATOM   1553  N   CYS B 805      35.637   5.697  50.821  1.00 58.67           N  
ANISOU 1553  N   CYS B 805     7574   8131   6589   -377   -259    257
ATOM   1554  CA  CYS B 805      35.421   5.306  49.438  1.00 61.25           C  
ANISOU 1554  CA  CYS B 805     7738   8471   7061   -419   -136    301
ATOM   1555  C   CYS B 805      35.798   3.843  49.292  1.00 63.63           C  
ANISOU 1555  C   CYS B 805     8079   8712   7386   -420   -238    363
ATOM   1556  O   CYS B 805      36.754   3.376  49.911  1.00 64.37           O  
ANISOU 1556  O   CYS B 805     8234   8717   7509   -366   -452    321
ATOM   1557  CB  CYS B 805      36.230   6.171  48.469  1.00 70.13           C  
ANISOU 1557  CB  CYS B 805     8677   9556   8412   -413   -109    205
ATOM   1558  SG  CYS B 805      37.984   6.346  48.867  1.00 84.04           S  
ANISOU 1558  SG  CYS B 805    10345  11198  10391   -357   -324     53
ATOM   1559  H   CYS B 805      36.528   6.103  51.067  1.00  0.00           H  
ATOM   1560  HA  CYS B 805      34.362   5.418  49.205  1.00  0.00           H  
ATOM   1561  HB2 CYS B 805      35.775   7.159  48.403  1.00  0.00           H  
ATOM   1562  HB3 CYS B 805      36.128   5.773  47.459  1.00  0.00           H  
ATOM   1563  HG  CYS B 805      38.574   7.119  47.951  1.00  0.00           H  
ATOM   1564  N   LEU B 806      35.026   3.123  48.475  1.00 60.21           N  
ANISOU 1564  N   LEU B 806     7613   8309   6955   -471   -116    449
ATOM   1565  CA  LEU B 806      35.160   1.670  48.389  1.00 45.94           C  
ANISOU 1565  CA  LEU B 806     5866   6441   5146   -479   -202    521
ATOM   1566  C   LEU B 806      36.575   1.253  48.008  1.00 41.20           C  
ANISOU 1566  C   LEU B 806     5165   5741   4747   -417   -372    433
ATOM   1567  O   LEU B 806      37.077   0.248  48.512  1.00 41.27           O  
ANISOU 1567  O   LEU B 806     5271   5660   4750   -380   -560    448
ATOM   1568  CB  LEU B 806      34.134   1.102  47.402  1.00 38.60           C  
ANISOU 1568  CB  LEU B 806     4880   5551   4235   -539    -51    598
ATOM   1569  CG  LEU B 806      33.941  -0.412  47.318  1.00 38.89           C  
ANISOU 1569  CG  LEU B 806     4993   5528   4257   -568   -108    688
ATOM   1570  CD1 LEU B 806      33.965  -1.034  48.697  1.00 39.59           C  
ANISOU 1570  CD1 LEU B 806     5317   5560   4166   -582   -212    756
ATOM   1571  CD2 LEU B 806      32.625  -0.699  46.633  1.00 38.96           C  
ANISOU 1571  CD2 LEU B 806     4952   5583   4268   -635     50    746
ATOM   1572  H   LEU B 806      34.333   3.581  47.901  1.00  0.00           H  
ATOM   1573  HA  LEU B 806      34.943   1.255  49.373  1.00  0.00           H  
ATOM   1574  HB3 LEU B 806      34.347   1.489  46.406  1.00  0.00           H  
ATOM   1575  HB2 LEU B 806      33.168   1.574  47.583  1.00  0.00           H  
ATOM   1576  HG  LEU B 806      34.749  -0.839  46.724  1.00  0.00           H  
ATOM   1577 HD11 LEU B 806      33.826  -2.112  48.612  1.00  0.00           H  
ATOM   1578 HD12 LEU B 806      34.924  -0.828  49.172  1.00  0.00           H  
ATOM   1579 HD13 LEU B 806      33.162  -0.611  49.301  1.00  0.00           H  
ATOM   1580 HD21 LEU B 806      32.476  -1.777  46.567  1.00  0.00           H  
ATOM   1581 HD22 LEU B 806      31.812  -0.255  47.207  1.00  0.00           H  
ATOM   1582 HD23 LEU B 806      32.636  -0.273  45.630  1.00  0.00           H  
ATOM   1583  N   LEU B 807      37.230   2.006  47.117  1.00 43.24           N  
ANISOU 1583  N   LEU B 807     5236   5995   5199   -408   -302    328
ATOM   1584  CA  LEU B 807      38.544   1.611  46.611  1.00 43.75           C  
ANISOU 1584  CA  LEU B 807     5150   5962   5512   -367   -397    208
ATOM   1585  C   LEU B 807      39.538   1.360  47.744  1.00 49.35           C  
ANISOU 1585  C   LEU B 807     5892   6570   6287   -284   -685    118
ATOM   1586  O   LEU B 807      40.163   0.298  47.801  1.00 49.54           O  
ANISOU 1586  O   LEU B 807     5909   6497   6416   -229   -866     84
ATOM   1587  CB  LEU B 807      39.068   2.678  45.645  1.00 41.12           C  
ANISOU 1587  CB  LEU B 807     4644   5625   5354   -400   -220    101
ATOM   1588  CG  LEU B 807      40.365   2.411  44.867  1.00 39.07           C  
ANISOU 1588  CG  LEU B 807     4186   5266   5392   -393   -200    -53
ATOM   1589  CD1 LEU B 807      40.684   0.919  44.732  1.00 38.22           C  
ANISOU 1589  CD1 LEU B 807     4067   5098   5356   -345   -333    -57
ATOM   1590  CD2 LEU B 807      40.281   3.056  43.484  1.00 42.24           C  
ANISOU 1590  CD2 LEU B 807     4539   5675   5838   -472     93    -68
ATOM   1591  H   LEU B 807      36.818   2.865  46.782  1.00  0.00           H  
ATOM   1592  HA  LEU B 807      38.425   0.681  46.054  1.00  0.00           H  
ATOM   1593  HB3 LEU B 807      39.162   3.624  46.178  1.00  0.00           H  
ATOM   1594  HB2 LEU B 807      38.278   2.938  44.940  1.00  0.00           H  
ATOM   1595  HG  LEU B 807      41.185   2.882  45.409  1.00  0.00           H  
ATOM   1596 HD11 LEU B 807      41.611   0.794  44.173  1.00  0.00           H  
ATOM   1597 HD12 LEU B 807      40.796   0.480  45.723  1.00  0.00           H  
ATOM   1598 HD13 LEU B 807      39.872   0.420  44.203  1.00  0.00           H  
ATOM   1599 HD21 LEU B 807      41.204   2.864  42.936  1.00  0.00           H  
ATOM   1600 HD22 LEU B 807      39.439   2.633  42.936  1.00  0.00           H  
ATOM   1601 HD23 LEU B 807      40.141   4.132  43.592  1.00  0.00           H  
ATOM   1602  N   ASP B 808      39.684   2.309  48.670  1.00 61.17           N  
ANISOU 1602  N   ASP B 808     7444   8071   7725   -258   -767     68
ATOM   1603  CA  ASP B 808      40.612   2.079  49.768  1.00 72.69           C  
ANISOU 1603  CA  ASP B 808     8973   9409   9236   -159  -1098    -30
ATOM   1604  C   ASP B 808      40.013   1.246  50.892  1.00 71.43           C  
ANISOU 1604  C   ASP B 808     9156   9218   8764   -133  -1263    106
ATOM   1605  O   ASP B 808      40.769   0.746  51.732  1.00 75.54           O  
ANISOU 1605  O   ASP B 808     9804   9598   9298    -35  -1593     44
ATOM   1606  CB  ASP B 808      41.195   3.399  50.280  1.00 86.75           C  
ANISOU 1606  CB  ASP B 808    10673  11170  11116   -129  -1162   -173
ATOM   1607  CG  ASP B 808      42.234   3.975  49.324  1.00 99.94           C  
ANISOU 1607  CG  ASP B 808    12006  12790  13176   -150  -1070   -353
ATOM   1608  OD1 ASP B 808      42.674   3.228  48.415  1.00107.15           O  
ANISOU 1608  OD1 ASP B 808    12763  13665  14285   -164  -1004   -393
ATOM   1609  OD2 ASP B 808      42.646   5.139  49.502  1.00104.96           O1-
ANISOU 1609  OD2 ASP B 808    12538  13408  13932   -159  -1056   -467
ATOM   1610  H   ASP B 808      39.156   3.167  48.601  1.00  0.00           H  
ATOM   1611  HA  ASP B 808      41.444   1.505  49.361  1.00  0.00           H  
ATOM   1612  HB3 ASP B 808      41.651   3.239  51.257  1.00  0.00           H  
ATOM   1613  HB2 ASP B 808      40.390   4.121  50.419  1.00  0.00           H  
ATOM   1614  N   HIS B 809      38.690   1.090  50.942  1.00 61.28           N  
ANISOU 1614  N   HIS B 809     8035   8039   7212   -220  -1047    276
ATOM   1615  CA  HIS B 809      38.105   0.122  51.863  1.00 51.64           C  
ANISOU 1615  CA  HIS B 809     7148   6766   5707   -234  -1135    416
ATOM   1616  C   HIS B 809      38.533  -1.289  51.494  1.00 46.30           C  
ANISOU 1616  C   HIS B 809     6485   5973   5133   -205  -1296    449
ATOM   1617  O   HIS B 809      39.099  -2.017  52.312  1.00 50.35           O  
ANISOU 1617  O   HIS B 809     7221   6331   5580   -128  -1600    448
ATOM   1618  CB  HIS B 809      36.580   0.231  51.867  1.00 48.20           C  
ANISOU 1618  CB  HIS B 809     6812   6459   5043   -355   -817    558
ATOM   1619  CG  HIS B 809      35.912  -0.809  52.717  1.00 51.98           C  
ANISOU 1619  CG  HIS B 809     7632   6872   5246   -413   -824    707
ATOM   1620  ND1 HIS B 809      36.285  -1.063  54.019  1.00 55.24           N  
ANISOU 1620  ND1 HIS B 809     8405   7160   5425   -364  -1045    726
ATOM   1621  CD2 HIS B 809      34.910  -1.677  52.436  1.00 52.83           C  
ANISOU 1621  CD2 HIS B 809     7800   6998   5276   -523   -638    840
ATOM   1622  CE1 HIS B 809      35.534  -2.034  54.506  1.00 58.13           C  
ANISOU 1622  CE1 HIS B 809     9066   7468   5555   -457   -962    881
ATOM   1623  NE2 HIS B 809      34.691  -2.422  53.566  1.00 54.95           N  
ANISOU 1623  NE2 HIS B 809     8461   7153   5264   -560   -707    947
ATOM   1624  H   HIS B 809      38.093   1.642  50.342  1.00  0.00           H  
ATOM   1625  HA  HIS B 809      38.468   0.340  52.867  1.00  0.00           H  
ATOM   1626  HB3 HIS B 809      36.209   0.156  50.845  1.00  0.00           H  
ATOM   1627  HB2 HIS B 809      36.289   1.223  52.213  1.00  0.00           H  
ATOM   1628  HD2 HIS B 809      34.453  -1.676  51.457  1.00  0.00           H  
ATOM   1629  HE1 HIS B 809      35.679  -2.371  55.522  1.00  0.00           H  
ATOM   1630  HE2 HIS B 809      33.972  -3.131  53.572  1.00  0.00           H  
ATOM   1631  N   VAL B 810      38.269  -1.688  50.250  1.00 44.44           N  
ANISOU 1631  N   VAL B 810     6037   5794   5055   -256  -1118    470
ATOM   1632  CA  VAL B 810      38.615  -3.028  49.793  1.00 46.34           C  
ANISOU 1632  CA  VAL B 810     6271   5928   5408   -229  -1249    490
ATOM   1633  C   VAL B 810      40.124  -3.247  49.757  1.00 50.56           C  
ANISOU 1633  C   VAL B 810     6657   6322   6232    -98  -1546    302
ATOM   1634  O   VAL B 810      40.582  -4.384  49.896  1.00 55.75           O  
ANISOU 1634  O   VAL B 810     7396   6835   6949    -32  -1787    297
ATOM   1635  CB  VAL B 810      37.974  -3.290  48.408  1.00 46.11           C  
ANISOU 1635  CB  VAL B 810     6053   5991   5476   -305   -987    532
ATOM   1636  CG1 VAL B 810      38.520  -2.324  47.376  1.00 49.07           C  
ANISOU 1636  CG1 VAL B 810     6136   6431   6078   -294   -842    391
ATOM   1637  CG2 VAL B 810      38.213  -4.722  47.963  1.00 49.45           C  
ANISOU 1637  CG2 VAL B 810     6492   6304   5994   -280  -1116    556
ATOM   1638  H   VAL B 810      37.820  -1.057  49.602  1.00  0.00           H  
ATOM   1639  HA  VAL B 810      38.190  -3.742  50.499  1.00  0.00           H  
ATOM   1640  HB  VAL B 810      36.899  -3.131  48.492  1.00  0.00           H  
ATOM   1641 HG11 VAL B 810      38.057  -2.524  46.410  1.00  0.00           H  
ATOM   1642 HG12 VAL B 810      38.296  -1.302  47.680  1.00  0.00           H  
ATOM   1643 HG13 VAL B 810      39.600  -2.450  47.295  1.00  0.00           H  
ATOM   1644 HG21 VAL B 810      37.753  -4.881  46.988  1.00  0.00           H  
ATOM   1645 HG22 VAL B 810      39.285  -4.907  47.894  1.00  0.00           H  
ATOM   1646 HG23 VAL B 810      37.773  -5.407  48.688  1.00  0.00           H  
ATOM   1647  N   ARG B 811      40.916  -2.179  49.622  1.00 50.31           N  
ANISOU 1647  N   ARG B 811     6401   6309   6407    -57  -1547    130
ATOM   1648  CA  ARG B 811      42.365  -2.335  49.554  1.00 57.28           C  
ANISOU 1648  CA  ARG B 811     7073   7048   7643     59  -1807    -95
ATOM   1649  C   ARG B 811      42.945  -2.759  50.898  1.00 65.43           C  
ANISOU 1649  C   ARG B 811     8349   7902   8609    187  -2253   -136
ATOM   1650  O   ARG B 811      43.849  -3.602  50.950  1.00 63.81           O  
ANISOU 1650  O   ARG B 811     8088   7527   8631    302  -2563   -260
ATOM   1651  CB  ARG B 811      43.010  -1.037  49.071  1.00 53.90           C  
ANISOU 1651  CB  ARG B 811     6339   6669   7472     40  -1655   -272
ATOM   1652  CG  ARG B 811      43.129  -0.932  47.558  1.00 51.00           C  
ANISOU 1652  CG  ARG B 811     5693   6366   7319    -38  -1327   -330
ATOM   1653  CD  ARG B 811      43.665   0.422  47.130  1.00 51.45           C  
ANISOU 1653  CD  ARG B 811     5516   6452   7580    -90  -1133   -476
ATOM   1654  NE  ARG B 811      43.848   0.499  45.683  1.00 55.40           N  
ANISOU 1654  NE  ARG B 811     5816   6979   8252   -173   -803   -534
ATOM   1655  CZ  ARG B 811      44.060   1.628  45.016  1.00 64.90           C  
ANISOU 1655  CZ  ARG B 811     6885   8211   9563   -263   -528   -605
ATOM   1656  NH1 ARG B 811      44.105   2.785  45.664  1.00 73.13           N  
ANISOU 1656  NH1 ARG B 811     7932   9265  10589   -277   -556   -633
ATOM   1657  NH2 ARG B 811      44.218   1.604  43.700  1.00 65.41           N1+
ANISOU 1657  NH2 ARG B 811     6846   8275   9733   -343   -221   -647
ATOM   1658  H   ARG B 811      40.512  -1.255  49.566  1.00  0.00           H  
ATOM   1659  HA  ARG B 811      42.588  -3.116  48.827  1.00  0.00           H  
ATOM   1660  HB3 ARG B 811      43.998  -0.936  49.519  1.00  0.00           H  
ATOM   1661  HB2 ARG B 811      42.440  -0.188  49.449  1.00  0.00           H  
ATOM   1662  HG3 ARG B 811      42.151  -1.095  47.105  1.00  0.00           H  
ATOM   1663  HG2 ARG B 811      43.791  -1.717  47.191  1.00  0.00           H  
ATOM   1664  HD3 ARG B 811      44.617   0.608  47.626  1.00  0.00           H  
ATOM   1665  HD2 ARG B 811      42.975   1.203  47.450  1.00  0.00           H  
ATOM   1666  HE  ARG B 811      43.805  -0.380  45.187  1.00  0.00           H  
ATOM   1667 HH11 ARG B 811      44.266   3.643  45.156  1.00  0.00           H  
ATOM   1668 HH12 ARG B 811      43.978   2.808  46.666  1.00  0.00           H  
ATOM   1669 HH21 ARG B 811      44.379   2.464  43.195  1.00  0.00           H  
ATOM   1670 HH22 ARG B 811      44.177   0.726  43.202  1.00  0.00           H  
ATOM   1671  N   GLU B 812      42.443  -2.194  51.993  1.00 74.75           N  
ANISOU 1671  N   GLU B 812     9823   9102   9477    180  -2310    -46
ATOM   1672  CA  GLU B 812      42.964  -2.511  53.315  1.00 78.68           C  
ANISOU 1672  CA  GLU B 812    10637   9410   9847    309  -2752    -81
ATOM   1673  C   GLU B 812      42.214  -3.647  53.992  1.00 76.46           C  
ANISOU 1673  C   GLU B 812    10821   9043   9186    284  -2842    142
ATOM   1674  O   GLU B 812      42.550  -3.995  55.129  1.00 73.74           O  
ANISOU 1674  O   GLU B 812    10849   8513   8655    385  -3214    147
ATOM   1675  CB  GLU B 812      42.928  -1.272  54.215  1.00 91.04           C  
ANISOU 1675  CB  GLU B 812    12324  11010  11257    325  -2788   -127
ATOM   1676  CG  GLU B 812      41.537  -0.724  54.468  1.00 99.96           C  
ANISOU 1676  CG  GLU B 812    13669  12321  11992    185  -2419     73
ATOM   1677  CD  GLU B 812      41.552   0.750  54.827  1.00106.74           C  
ANISOU 1677  CD  GLU B 812    14456  13265  12838    185  -2340    -24
ATOM   1678  OE1 GLU B 812      42.205   1.528  54.100  1.00107.89           O  
ANISOU 1678  OE1 GLU B 812    14213  13446  13334    192  -2279   -188
ATOM   1679  OE2 GLU B 812      40.911   1.129  55.832  1.00109.11           O1-
ANISOU 1679  OE2 GLU B 812    15098  13584  12775    170  -2321     57
ATOM   1680  H   GLU B 812      41.685  -1.531  51.917  1.00  0.00           H  
ATOM   1681  HA  GLU B 812      44.005  -2.815  53.202  1.00  0.00           H  
ATOM   1682  HB2 GLU B 812      43.550  -0.491  53.779  1.00  0.00           H  
ATOM   1683  HB3 GLU B 812      43.404  -1.504  55.168  1.00  0.00           H  
ATOM   1684  HG3 GLU B 812      41.066  -1.288  55.273  1.00  0.00           H  
ATOM   1685  HG2 GLU B 812      40.921  -0.875  53.581  1.00  0.00           H  
ATOM   1686  N   ASN B 813      41.216  -4.234  53.331  1.00 81.06           N  
ANISOU 1686  N   ASN B 813    11416   9734   9651    151  -2523    320
ATOM   1687  CA  ASN B 813      40.528  -5.414  53.841  1.00 82.71           C  
ANISOU 1687  CA  ASN B 813    12029   9839   9557     99  -2572    526
ATOM   1688  C   ASN B 813      40.720  -6.615  52.922  1.00 84.66           C  
ANISOU 1688  C   ASN B 813    12124  10017  10027    109  -2617    532
ATOM   1689  O   ASN B 813      39.853  -7.486  52.839  1.00 84.94           O  
ANISOU 1689  O   ASN B 813    12354  10039   9879      5  -2481    717
ATOM   1690  CB  ASN B 813      39.040  -5.132  54.047  1.00 75.68           C  
ANISOU 1690  CB  ASN B 813    11325   9106   8322    -83  -2157    728
ATOM   1691  CG  ASN B 813      38.786  -4.125  55.150  1.00 79.48           C  
ANISOU 1691  CG  ASN B 813    12055   9622   8522    -87  -2130    730
ATOM   1692  OD1 ASN B 813      38.797  -4.467  56.333  1.00 85.88           O  
ANISOU 1692  OD1 ASN B 813    13335  10278   9017    -60  -2332    802
ATOM   1693  ND2 ASN B 813      38.581  -2.870  54.768  1.00 84.07           N  
ANISOU 1693  ND2 ASN B 813    12353  10388   9201   -117  -1893    646
ATOM   1694  H   ASN B 813      40.911  -3.862  52.443  1.00  0.00           H  
ATOM   1695  HA  ASN B 813      40.960  -5.661  54.811  1.00  0.00           H  
ATOM   1696  HB3 ASN B 813      38.524  -6.063  54.281  1.00  0.00           H  
ATOM   1697  HB2 ASN B 813      38.608  -4.766  53.116  1.00  0.00           H  
ATOM   1698 HD21 ASN B 813      38.406  -2.154  55.459  1.00  0.00           H  
ATOM   1699 HD22 ASN B 813      38.600  -2.631  53.787  1.00  0.00           H  
ATOM   1700  N   ARG B 814      41.852  -6.675  52.225  1.00 89.30           N  
ANISOU 1700  N   ARG B 814    12354  10550  11028    228  -2792    315
ATOM   1701  CA  ARG B 814      42.185  -7.871  51.467  1.00 94.22           C  
ANISOU 1701  CA  ARG B 814    12858  11071  11871    270  -2895    284
ATOM   1702  C   ARG B 814      42.420  -9.016  52.445  1.00102.65           C  
ANISOU 1702  C   ARG B 814    14351  11874  12778    362  -3324    359
ATOM   1703  O   ARG B 814      43.186  -8.880  53.403  1.00107.50           O  
ANISOU 1703  O   ARG B 814    15147  12316  13380    501  -3723    260
ATOM   1704  CB  ARG B 814      43.424  -7.627  50.608  1.00 96.31           C  
ANISOU 1704  CB  ARG B 814    12647  11317  12631    379  -2972     -5
ATOM   1705  CG  ARG B 814      43.551  -8.557  49.415  1.00 97.45           C  
ANISOU 1705  CG  ARG B 814    12561  11449  13015    377  -2875    -54
ATOM   1706  CD  ARG B 814      44.968  -8.562  48.862  1.00102.62           C  
ANISOU 1706  CD  ARG B 814    12812  12005  14176    512  -3037   -378
ATOM   1707  NE  ARG B 814      45.152  -9.591  47.842  1.00108.56           N  
ANISOU 1707  NE  ARG B 814    13393  12711  15143    533  -2988   -444
ATOM   1708  CZ  ARG B 814      45.167  -9.355  46.534  1.00113.01           C  
ANISOU 1708  CZ  ARG B 814    13646  13406  15886    461  -2614   -531
ATOM   1709  NH1 ARG B 814      45.013  -8.119  46.078  1.00111.04           N  
ANISOU 1709  NH1 ARG B 814    13230  13330  15631    359  -2264   -552
ATOM   1710  NH2 ARG B 814      45.341 -10.357  45.681  1.00118.15           N1+
ANISOU 1710  NH2 ARG B 814    14186  13996  16708    494  -2598   -600
ATOM   1711  H   ARG B 814      42.485  -5.888  52.221  1.00  0.00           H  
ATOM   1712  HA  ARG B 814      41.347  -8.125  50.818  1.00  0.00           H  
ATOM   1713  HB3 ARG B 814      44.316  -7.712  51.229  1.00  0.00           H  
ATOM   1714  HB2 ARG B 814      43.426  -6.593  50.262  1.00  0.00           H  
ATOM   1715  HG3 ARG B 814      42.858  -8.243  48.635  1.00  0.00           H  
ATOM   1716  HG2 ARG B 814      43.274  -9.568  49.712  1.00  0.00           H  
ATOM   1717  HD3 ARG B 814      45.674  -8.728  49.676  1.00  0.00           H  
ATOM   1718  HD2 ARG B 814      45.194  -7.585  48.436  1.00  0.00           H  
ATOM   1719  HE  ARG B 814      45.273 -10.533  48.187  1.00  0.00           H  
ATOM   1720 HH11 ARG B 814      45.025  -7.942  45.084  1.00  0.00           H  
ATOM   1721 HH12 ARG B 814      44.884  -7.354  46.725  1.00  0.00           H  
ATOM   1722 HH21 ARG B 814      45.352 -10.178  44.687  1.00  0.00           H  
ATOM   1723 HH22 ARG B 814      45.462 -11.299  46.026  1.00  0.00           H  
ATOM   1724  N   GLY B 815      41.766 -10.146  52.201  1.00104.19           N  
ANISOU 1724  N   GLY B 815    14726  12011  12850    288  -3267    528
ATOM   1725  CA  GLY B 815      41.778 -11.224  53.166  1.00101.39           C  
ANISOU 1725  CA  GLY B 815    14870  11392  12263    336  -3623    653
ATOM   1726  C   GLY B 815      40.792 -11.055  54.298  1.00 99.10           C  
ANISOU 1726  C   GLY B 815    15103  11092  11459    204  -3496    893
ATOM   1727  O   GLY B 815      40.813 -11.849  55.244  1.00110.26           O  
ANISOU 1727  O   GLY B 815    17030  12257  12608    233  -3787   1012
ATOM   1728  H   GLY B 815      41.255 -10.257  51.337  1.00  0.00           H  
ATOM   1729  HA2 GLY B 815      42.783 -11.331  53.575  1.00  0.00           H  
ATOM   1730  HA3 GLY B 815      41.584 -12.168  52.656  1.00  0.00           H  
ATOM   1731  N   ARG B 816      39.919 -10.052  54.214  1.00 83.26           N  
ANISOU 1731  N   ARG B 816    12999   9333   9305     57  -3059    960
ATOM   1732  CA  ARG B 816      38.849  -9.802  55.170  1.00 71.76           C  
ANISOU 1732  CA  ARG B 816    11970   7905   7391    -98  -2820   1162
ATOM   1733  C   ARG B 816      37.472  -9.778  54.529  1.00 59.97           C  
ANISOU 1733  C   ARG B 816    10335   6613   5838   -319  -2290   1302
ATOM   1734  O   ARG B 816      36.472  -9.615  55.236  1.00 54.32           O  
ANISOU 1734  O   ARG B 816     9919   5930   4792   -474  -2017   1451
ATOM   1735  CB  ARG B 816      39.118  -8.488  55.919  1.00 72.04           C  
ANISOU 1735  CB  ARG B 816    12052   8017   7305    -41  -2845   1065
ATOM   1736  CG  ARG B 816      39.295  -8.681  57.412  1.00 78.90           C  
ANISOU 1736  CG  ARG B 816    13556   8655   7769     13  -3146   1142
ATOM   1737  CD  ARG B 816      40.183  -7.631  58.032  1.00 83.82           C  
ANISOU 1737  CD  ARG B 816    14164   9256   8427    179  -3434    951
ATOM   1738  NE  ARG B 816      41.454  -7.584  57.330  1.00 88.88           N  
ANISOU 1738  NE  ARG B 816    14345   9851   9574    364  -3769    703
ATOM   1739  CZ  ARG B 816      42.421  -6.707  57.567  1.00 92.46           C  
ANISOU 1739  CZ  ARG B 816    14609  10281  10240    519  -4040    473
ATOM   1740  NH1 ARG B 816      43.529  -6.769  56.841  1.00 89.10           N  
ANISOU 1740  NH1 ARG B 816    13722   9806  10327    658  -4280    233
ATOM   1741  NH2 ARG B 816      42.281  -5.763  58.491  1.00 97.47           N1+
ANISOU 1741  NH2 ARG B 816    15491  10939  10605    528  -4050    463
ATOM   1742  H   ARG B 816      39.973  -9.399  53.446  1.00  0.00           H  
ATOM   1743  HA  ARG B 816      38.861 -10.610  55.901  1.00  0.00           H  
ATOM   1744  HB3 ARG B 816      38.297  -7.794  55.738  1.00  0.00           H  
ATOM   1745  HB2 ARG B 816      40.008  -8.012  55.507  1.00  0.00           H  
ATOM   1746  HG3 ARG B 816      39.715  -9.669  57.602  1.00  0.00           H  
ATOM   1747  HG2 ARG B 816      38.319  -8.663  57.898  1.00  0.00           H  
ATOM   1748  HD2 ARG B 816      40.356  -7.875  59.080  1.00  0.00           H  
ATOM   1749  HD3 ARG B 816      39.696  -6.658  57.966  1.00  0.00           H  
ATOM   1750  HE  ARG B 816      41.574  -8.287  56.615  1.00  0.00           H  
ATOM   1751 HH11 ARG B 816      44.278  -6.111  57.005  1.00  0.00           H  
ATOM   1752 HH12 ARG B 816      43.624  -7.474  56.124  1.00  0.00           H  
ATOM   1753 HH21 ARG B 816      43.028  -5.104  58.657  1.00  0.00           H  
ATOM   1754 HH22 ARG B 816      41.427  -5.704  59.027  1.00  0.00           H  
ATOM   1755  N   LEU B 817      37.389  -9.966  53.221  1.00 58.32           N  
ANISOU 1755  N   LEU B 817     9692   6521   5947   -334  -2145   1243
ATOM   1756  CA  LEU B 817      36.137  -9.900  52.485  1.00 60.34           C  
ANISOU 1756  CA  LEU B 817     9763   6954   6210   -511  -1705   1334
ATOM   1757  C   LEU B 817      35.879 -11.268  51.882  1.00 70.34           C  
ANISOU 1757  C   LEU B 817    11047   8102   7578   -559  -1744   1417
ATOM   1758  O   LEU B 817      36.795 -11.877  51.322  1.00 75.19           O  
ANISOU 1758  O   LEU B 817    11523   8614   8432   -424  -2022   1315
ATOM   1759  CB  LEU B 817      36.209  -8.833  51.390  1.00 56.29           C  
ANISOU 1759  CB  LEU B 817     8758   6670   5958   -481  -1511   1185
ATOM   1760  CG  LEU B 817      36.823  -7.505  51.836  1.00 55.21           C  
ANISOU 1760  CG  LEU B 817     8543   6616   5818   -393  -1562   1056
ATOM   1761  CD1 LEU B 817      37.317  -6.732  50.640  1.00 48.39           C  
ANISOU 1761  CD1 LEU B 817     7223   5891   5273   -335  -1472    889
ATOM   1762  CD2 LEU B 817      35.840  -6.665  52.640  1.00 59.01           C  
ANISOU 1762  CD2 LEU B 817     9204   7206   6011   -507  -1294   1139
ATOM   1763  H   LEU B 817      38.222 -10.166  52.686  1.00  0.00           H  
ATOM   1764  HA  LEU B 817      35.329  -9.653  53.174  1.00  0.00           H  
ATOM   1765  HB2 LEU B 817      35.209  -8.654  50.994  1.00  0.00           H  
ATOM   1766  HB3 LEU B 817      36.771  -9.224  50.542  1.00  0.00           H  
ATOM   1767  HG  LEU B 817      37.679  -7.726  52.473  1.00  0.00           H  
ATOM   1768 HD11 LEU B 817      37.752  -5.789  50.971  1.00  0.00           H  
ATOM   1769 HD12 LEU B 817      38.073  -7.316  50.116  1.00  0.00           H  
ATOM   1770 HD13 LEU B 817      36.483  -6.531  49.967  1.00  0.00           H  
ATOM   1771 HD21 LEU B 817      36.317  -5.731  52.936  1.00  0.00           H  
ATOM   1772 HD22 LEU B 817      34.964  -6.447  52.030  1.00  0.00           H  
ATOM   1773 HD23 LEU B 817      35.535  -7.215  53.530  1.00  0.00           H  
ATOM   1774  N   GLY B 818      34.644 -11.755  51.990  1.00 77.61           N  
ANISOU 1774  N   GLY B 818    12117   9023   8347   -752  -1462   1581
ATOM   1775  CA  GLY B 818      34.278 -13.027  51.415  1.00 75.41           C  
ANISOU 1775  CA  GLY B 818    11851   8627   8175   -819  -1476   1661
ATOM   1776  C   GLY B 818      33.610 -12.859  50.063  1.00 67.17           C  
ANISOU 1776  C   GLY B 818    10373   7763   7386   -873  -1222   1599
ATOM   1777  O   GLY B 818      33.644 -11.795  49.442  1.00 66.28           O  
ANISOU 1777  O   GLY B 818     9942   7847   7393   -825  -1090   1480
ATOM   1778  H   GLY B 818      33.936 -11.231  52.484  1.00  0.00           H  
ATOM   1779  HA3 GLY B 818      33.602 -13.550  52.091  1.00  0.00           H  
ATOM   1780  HA2 GLY B 818      35.169 -13.645  51.305  1.00  0.00           H  
ATOM   1781  N   SER B 819      32.973 -13.938  49.613  1.00 62.91           N  
ANISOU 1781  N   SER B 819     9856   7128   6920   -973  -1170   1683
ATOM   1782  CA  SER B 819      32.382 -13.946  48.281  1.00 57.65           C  
ANISOU 1782  CA  SER B 819     8819   6586   6500  -1000  -1006   1613
ATOM   1783  C   SER B 819      31.075 -13.169  48.240  1.00 58.39           C  
ANISOU 1783  C   SER B 819     8778   6844   6562  -1154   -633   1633
ATOM   1784  O   SER B 819      30.765 -12.536  47.223  1.00 60.21           O  
ANISOU 1784  O   SER B 819     8684   7230   6965  -1120   -523   1526
ATOM   1785  CB  SER B 819      32.164 -15.384  47.812  1.00 55.19           C  
ANISOU 1785  CB  SER B 819     8569   6097   6304  -1044  -1115   1673
ATOM   1786  OG  SER B 819      31.509 -16.153  48.807  1.00 56.39           O  
ANISOU 1786  OG  SER B 819     9091   6076   6261  -1216  -1048   1854
ATOM   1787  H   SER B 819      32.897 -14.759  50.196  1.00  0.00           H  
ATOM   1788  HA  SER B 819      33.082 -13.468  47.596  1.00  0.00           H  
ATOM   1789  HB2 SER B 819      33.126 -15.839  47.577  1.00  0.00           H  
ATOM   1790  HB3 SER B 819      31.564 -15.382  46.902  1.00  0.00           H  
ATOM   1791  HG  SER B 819      30.994 -16.847  48.389  1.00  0.00           H  
ATOM   1792  N   GLN B 820      30.303 -13.193  49.327  1.00 59.92           N  
ANISOU 1792  N   GLN B 820     9232   6991   6543  -1320   -434   1754
ATOM   1793  CA  GLN B 820      29.022 -12.497  49.322  1.00 61.58           C  
ANISOU 1793  CA  GLN B 820     9280   7343   6776  -1468    -67   1738
ATOM   1794  C   GLN B 820      29.209 -10.990  49.429  1.00 60.03           C  
ANISOU 1794  C   GLN B 820     8931   7344   6533  -1380     13   1631
ATOM   1795  O   GLN B 820      28.500 -10.229  48.764  1.00 60.12           O  
ANISOU 1795  O   GLN B 820     8641   7506   6697  -1393    188   1537
ATOM   1796  CB  GLN B 820      28.133 -13.018  50.453  1.00 67.54           C  
ANISOU 1796  CB  GLN B 820    10357   7973   7331  -1696    182   1881
ATOM   1797  CG  GLN B 820      26.697 -12.522  50.385  1.00 70.52           C  
ANISOU 1797  CG  GLN B 820    10510   8463   7823  -1871    585   1832
ATOM   1798  CD  GLN B 820      25.750 -13.353  51.228  1.00 79.29           C  
ANISOU 1798  CD  GLN B 820    11885   9410   8833  -2136    874   1957
ATOM   1799  OE1 GLN B 820      25.557 -13.088  52.415  1.00 83.67           O  
ANISOU 1799  OE1 GLN B 820    12758   9928   9103  -2248   1085   2027
ATOM   1800  NE2 GLN B 820      25.153 -14.368  50.615  1.00 85.51           N  
ANISOU 1800  NE2 GLN B 820    12558  10082   9849  -2246    900   1981
ATOM   1801  H   GLN B 820      30.606 -13.692  50.151  1.00  0.00           H  
ATOM   1802  HA  GLN B 820      28.525 -12.710  48.376  1.00  0.00           H  
ATOM   1803  HB3 GLN B 820      28.567 -12.738  51.413  1.00  0.00           H  
ATOM   1804  HB2 GLN B 820      28.140 -14.108  50.445  1.00  0.00           H  
ATOM   1805  HG3 GLN B 820      26.360 -12.529  49.348  1.00  0.00           H  
ATOM   1806  HG2 GLN B 820      26.657 -11.483  50.712  1.00  0.00           H  
ATOM   1807 HE21 GLN B 820      24.511 -14.958  51.124  1.00  0.00           H  
ATOM   1808 HE22 GLN B 820      25.341 -14.550  49.639  1.00  0.00           H  
ATOM   1809  N   ASP B 821      30.160 -10.542  50.257  1.00 60.49           N  
ANISOU 1809  N   ASP B 821     9204   7384   6396  -1282   -144   1635
ATOM   1810  CA  ASP B 821      30.454  -9.114  50.358  1.00 59.24           C  
ANISOU 1810  CA  ASP B 821     8905   7393   6209  -1190   -102   1525
ATOM   1811  C   ASP B 821      30.795  -8.521  48.995  1.00 51.88           C  
ANISOU 1811  C   ASP B 821     7584   6589   5540  -1067   -159   1388
ATOM   1812  O   ASP B 821      30.347  -7.418  48.659  1.00 49.59           O  
ANISOU 1812  O   ASP B 821     7087   6449   5305  -1061      0   1305
ATOM   1813  CB  ASP B 821      31.598  -8.872  51.346  1.00 66.29           C  
ANISOU 1813  CB  ASP B 821    10076   8207   6902  -1077   -349   1526
ATOM   1814  CG  ASP B 821      31.248  -9.285  52.769  1.00 73.43           C  
ANISOU 1814  CG  ASP B 821    11458   8974   7467  -1194   -281   1663
ATOM   1815  OD1 ASP B 821      30.143  -8.940  53.238  1.00 75.95           O  
ANISOU 1815  OD1 ASP B 821    11831   9359   7668  -1354     69   1700
ATOM   1816  OD2 ASP B 821      32.067  -9.979  53.410  1.00 78.06           O1-
ANISOU 1816  OD2 ASP B 821    12383   9370   7908  -1127   -577   1725
ATOM   1817  H   ASP B 821      30.685 -11.194  50.822  1.00  0.00           H  
ATOM   1818  HA  ASP B 821      29.565  -8.609  50.736  1.00  0.00           H  
ATOM   1819  HB3 ASP B 821      31.871  -7.817  51.332  1.00  0.00           H  
ATOM   1820  HB2 ASP B 821      32.482  -9.418  51.017  1.00  0.00           H  
ATOM   1821  N   LEU B 822      31.582  -9.243  48.194  1.00 49.97           N  
ANISOU 1821  N   LEU B 822     7263   6270   5453   -970   -381   1356
ATOM   1822  CA  LEU B 822      31.969  -8.734  46.882  1.00 37.62           C  
ANISOU 1822  CA  LEU B 822     5392   4802   4100   -865   -406   1227
ATOM   1823  C   LEU B 822      30.804  -8.788  45.901  1.00 38.38           C  
ANISOU 1823  C   LEU B 822     5299   4958   4324   -938   -233   1216
ATOM   1824  O   LEU B 822      30.575  -7.833  45.149  1.00 41.05           O  
ANISOU 1824  O   LEU B 822     5445   5412   4740   -897   -145   1127
ATOM   1825  CB  LEU B 822      33.165  -9.523  46.350  1.00 37.67           C  
ANISOU 1825  CB  LEU B 822     5376   4698   4239   -743   -663   1170
ATOM   1826  CG  LEU B 822      34.454  -9.404  47.162  1.00 38.69           C  
ANISOU 1826  CG  LEU B 822     5625   4748   4328   -631   -901   1122
ATOM   1827  CD1 LEU B 822      35.468 -10.430  46.691  1.00 51.65           C  
ANISOU 1827  CD1 LEU B 822     7236   6245   6145   -520  -1161   1052
ATOM   1828  CD2 LEU B 822      35.015  -7.995  47.051  1.00 37.52           C  
ANISOU 1828  CD2 LEU B 822     5304   4728   4226   -561   -847    997
ATOM   1829  H   LEU B 822      31.914 -10.148  48.495  1.00  0.00           H  
ATOM   1830  HA  LEU B 822      32.271  -7.693  46.996  1.00  0.00           H  
ATOM   1831  HB3 LEU B 822      33.361  -9.228  45.319  1.00  0.00           H  
ATOM   1832  HB2 LEU B 822      32.892 -10.574  46.261  1.00  0.00           H  
ATOM   1833  HG  LEU B 822      34.223  -9.602  48.209  1.00  0.00           H  
ATOM   1834 HD11 LEU B 822      36.382 -10.334  47.278  1.00  0.00           H  
ATOM   1835 HD12 LEU B 822      35.058 -11.432  46.819  1.00  0.00           H  
ATOM   1836 HD13 LEU B 822      35.694 -10.262  45.638  1.00  0.00           H  
ATOM   1837 HD21 LEU B 822      35.933  -7.922  47.634  1.00  0.00           H  
ATOM   1838 HD22 LEU B 822      35.229  -7.770  46.006  1.00  0.00           H  
ATOM   1839 HD23 LEU B 822      34.285  -7.282  47.434  1.00  0.00           H  
ATOM   1840  N   LEU B 823      30.055  -9.895  45.892  1.00 37.90           N  
ANISOU 1840  N   LEU B 823     5306   4799   4298  -1043   -205   1298
ATOM   1841  CA  LEU B 823      28.913 -10.005  44.988  1.00 39.44           C  
ANISOU 1841  CA  LEU B 823     5308   5024   4655  -1106    -85   1262
ATOM   1842  C   LEU B 823      27.762  -9.099  45.408  1.00 37.81           C  
ANISOU 1842  C   LEU B 823     5011   4920   4437  -1203    161   1239
ATOM   1843  O   LEU B 823      27.032  -8.596  44.547  1.00 37.05           O  
ANISOU 1843  O   LEU B 823     4698   4886   4493  -1185    214   1146
ATOM   1844  CB  LEU B 823      28.434 -11.456  44.907  1.00 43.83           C  
ANISOU 1844  CB  LEU B 823     5942   5423   5288  -1204   -127   1341
ATOM   1845  CG  LEU B 823      29.365 -12.439  44.197  1.00 48.21           C  
ANISOU 1845  CG  LEU B 823     6528   5867   5923  -1096   -376   1326
ATOM   1846  CD1 LEU B 823      28.843 -13.867  44.311  1.00 49.33           C  
ANISOU 1846  CD1 LEU B 823     6786   5832   6126  -1209   -419   1419
ATOM   1847  CD2 LEU B 823      29.543 -12.043  42.741  1.00 50.64           C  
ANISOU 1847  CD2 LEU B 823     6618   6247   6375   -974   -428   1191
ATOM   1848  H   LEU B 823      30.278 -10.660  46.512  1.00  0.00           H  
ATOM   1849  HA  LEU B 823      29.238  -9.700  43.993  1.00  0.00           H  
ATOM   1850  HB3 LEU B 823      27.453 -11.484  44.433  1.00  0.00           H  
ATOM   1851  HB2 LEU B 823      28.225 -11.822  45.912  1.00  0.00           H  
ATOM   1852  HG  LEU B 823      30.340 -12.394  44.683  1.00  0.00           H  
ATOM   1853 HD11 LEU B 823      29.524 -14.545  43.797  1.00  0.00           H  
ATOM   1854 HD12 LEU B 823      28.776 -14.147  45.362  1.00  0.00           H  
ATOM   1855 HD13 LEU B 823      27.855 -13.931  43.855  1.00  0.00           H  
ATOM   1856 HD21 LEU B 823      30.208 -12.753  42.250  1.00  0.00           H  
ATOM   1857 HD22 LEU B 823      28.574 -12.048  42.241  1.00  0.00           H  
ATOM   1858 HD23 LEU B 823      29.974 -11.043  42.686  1.00  0.00           H  
ATOM   1859  N   ASN B 824      27.583  -8.881  46.716  1.00 39.23           N  
ANISOU 1859  N   ASN B 824     5367   5101   4437  -1297    301   1307
ATOM   1860  CA  ASN B 824      26.518  -7.998  47.187  1.00 45.45           C  
ANISOU 1860  CA  ASN B 824     6059   5986   5226  -1387    563   1256
ATOM   1861  C   ASN B 824      26.743  -6.565  46.722  1.00 45.93           C  
ANISOU 1861  C   ASN B 824     5945   6191   5316  -1256    545   1137
ATOM   1862  O   ASN B 824      25.796  -5.884  46.310  1.00 37.86           O  
ANISOU 1862  O   ASN B 824     4711   5238   4436  -1267    662   1038
ATOM   1863  CB  ASN B 824      26.421  -8.055  48.712  1.00 47.93           C  
ANISOU 1863  CB  ASN B 824     6662   6260   5289  -1508    730   1349
ATOM   1864  CG  ASN B 824      25.399  -7.082  49.273  1.00 50.90           C  
ANISOU 1864  CG  ASN B 824     6939   6741   5661  -1595   1032   1269
ATOM   1865  OD1 ASN B 824      24.123  -7.394  49.076  1.00 55.71           O  
ANISOU 1865  OD1 ASN B 824     7616   7436   6114  -1534   1063   1231
ATOM   1866  ND2 ASN B 824      25.748  -6.067  49.879  1.00 48.43           N  
ANISOU 1866  ND2 ASN B 824     6445   6407   5550  -1736   1252   1220
ATOM   1867  H   ASN B 824      28.187  -9.329  47.390  1.00  0.00           H  
ATOM   1868  HA  ASN B 824      25.574  -8.349  46.771  1.00  0.00           H  
ATOM   1869  HB3 ASN B 824      27.399  -7.843  49.145  1.00  0.00           H  
ATOM   1870  HB2 ASN B 824      26.164  -9.068  49.021  1.00  0.00           H  
ATOM   1871 HD21 ASN B 824      25.052  -5.433  50.244  1.00  0.00           H  
ATOM   1872 HD22 ASN B 824      26.730  -5.870  50.010  1.00  0.00           H  
ATOM   1873  N   TRP B 825      27.986  -6.083  46.795  1.00 44.90           N  
ANISOU 1873  N   TRP B 825     5897   6089   5076  -1131    387   1132
ATOM   1874  CA  TRP B 825      28.289  -4.732  46.328  1.00 38.76           C  
ANISOU 1874  CA  TRP B 825     4977   5421   4328  -1021    374   1027
ATOM   1875  C   TRP B 825      27.953  -4.571  44.852  1.00 39.57           C  
ANISOU 1875  C   TRP B 825     4879   5537   4620   -957    321    948
ATOM   1876  O   TRP B 825      27.265  -3.621  44.461  1.00 43.53           O  
ANISOU 1876  O   TRP B 825     5244   6101   5194   -933    388    863
ATOM   1877  CB  TRP B 825      29.759  -4.405  46.581  1.00 37.05           C  
ANISOU 1877  CB  TRP B 825     4859   5199   4019   -913    209   1020
ATOM   1878  CG  TRP B 825      30.104  -4.242  48.025  1.00 42.55           C  
ANISOU 1878  CG  TRP B 825     5779   5880   4508   -939    212   1066
ATOM   1879  CD1 TRP B 825      29.245  -3.981  49.055  1.00 42.45           C  
ANISOU 1879  CD1 TRP B 825     5883   5895   4352  -1041    406   1096
ATOM   1880  CD2 TRP B 825      31.409  -4.332  48.601  1.00 42.03           C  
ANISOU 1880  CD2 TRP B 825     5865   5748   4355   -853      2   1068
ATOM   1881  NE1 TRP B 825      29.939  -3.901  50.239  1.00 40.33           N  
ANISOU 1881  NE1 TRP B 825     5882   5579   3862  -1022    325   1134
ATOM   1882  CE2 TRP B 825      31.270  -4.114  49.987  1.00 40.96           C  
ANISOU 1882  CE2 TRP B 825     5981   5596   3987   -898     47   1114
ATOM   1883  CE3 TRP B 825      32.682  -4.580  48.079  1.00 39.20           C  
ANISOU 1883  CE3 TRP B 825     5449   5330   4114   -739   -221   1013
ATOM   1884  CZ2 TRP B 825      32.357  -4.135  50.858  1.00 42.90           C  
ANISOU 1884  CZ2 TRP B 825     6443   5754   4102   -817   -179   1112
ATOM   1885  CZ3 TRP B 825      33.760  -4.602  48.943  1.00 42.21           C  
ANISOU 1885  CZ3 TRP B 825     5986   5631   4422   -663   -432    992
ATOM   1886  CH2 TRP B 825      33.591  -4.380  50.319  1.00 44.75           C  
ANISOU 1886  CH2 TRP B 825     6580   5925   4500   -693   -438   1045
ATOM   1887  H   TRP B 825      28.727  -6.654  47.176  1.00  0.00           H  
ATOM   1888  HA  TRP B 825      27.680  -4.029  46.896  1.00  0.00           H  
ATOM   1889  HB3 TRP B 825      30.025  -3.496  46.041  1.00  0.00           H  
ATOM   1890  HB2 TRP B 825      30.383  -5.186  46.146  1.00  0.00           H  
ATOM   1891  HD1 TRP B 825      28.188  -3.871  48.862  1.00  0.00           H  
ATOM   1892  HE1 TRP B 825      29.448  -3.711  51.101  1.00  0.00           H  
ATOM   1893  HE3 TRP B 825      32.808  -4.750  47.020  1.00  0.00           H  
ATOM   1894  HZ2 TRP B 825      32.207  -3.962  51.913  1.00  0.00           H  
ATOM   1895  HZ3 TRP B 825      34.753  -4.792  48.563  1.00  0.00           H  
ATOM   1896  HH2 TRP B 825      34.463  -4.406  50.956  1.00  0.00           H  
ATOM   1897  N   CYS B 826      28.442  -5.489  44.013  1.00 33.65           N  
ANISOU 1897  N   CYS B 826     4135   4709   3943   -918    180    965
ATOM   1898  CA  CYS B 826      28.174  -5.407  42.579  1.00 57.79           C  
ANISOU 1898  CA  CYS B 826     7072   7753   7134   -850    114    891
ATOM   1899  C   CYS B 826      26.680  -5.397  42.287  1.00 33.57           C  
ANISOU 1899  C   CYS B 826     3871   4679   4206   -907    180    844
ATOM   1900  O   CYS B 826      26.239  -4.757  41.326  1.00 33.13           O  
ANISOU 1900  O   CYS B 826     3726   4628   4234   -834    126    754
ATOM   1901  CB  CYS B 826      28.849  -6.569  41.852  1.00 61.65           C  
ANISOU 1901  CB  CYS B 826     7609   8145   7669   -811    -28    909
ATOM   1902  SG  CYS B 826      30.646  -6.653  42.055  1.00 70.93           S  
ANISOU 1902  SG  CYS B 826     8872   9300   8778   -725   -130    903
ATOM   1903  H   CYS B 826      29.003  -6.250  44.368  1.00  0.00           H  
ATOM   1904  HA  CYS B 826      28.601  -4.476  42.205  1.00  0.00           H  
ATOM   1905  HB2 CYS B 826      28.608  -6.519  40.790  1.00  0.00           H  
ATOM   1906  HB3 CYS B 826      28.404  -7.508  42.182  1.00  0.00           H  
ATOM   1907  HG  CYS B 826      30.936  -7.119  43.273  1.00  0.00           H  
ATOM   1908  N   MET B 827      25.888  -6.106  43.092  1.00 47.89           N  
ANISOU 1908  N   MET B 827     5678   6457   6060  -1041    290    892
ATOM   1909  CA  MET B 827      24.439  -6.028  42.952  1.00 48.69           C  
ANISOU 1909  CA  MET B 827     5595   6547   6357  -1110    383    809
ATOM   1910  C   MET B 827      23.940  -4.631  43.299  1.00 46.70           C  
ANISOU 1910  C   MET B 827     5239   6394   6110  -1083    495    713
ATOM   1911  O   MET B 827      23.181  -4.024  42.536  1.00 40.66           O  
ANISOU 1911  O   MET B 827     4310   5625   5513  -1016    431    588
ATOM   1912  CB  MET B 827      23.762  -7.076  43.838  1.00 53.08           C  
ANISOU 1912  CB  MET B 827     6177   7031   6961  -1294    543    877
ATOM   1913  CG  MET B 827      22.240  -7.015  43.808  1.00 62.35           C  
ANISOU 1913  CG  MET B 827     7108   8181   8400  -1393    687    757
ATOM   1914  SD  MET B 827      21.450  -7.849  45.201  1.00 75.21           S  
ANISOU 1914  SD  MET B 827     8794   9742  10041  -1659   1025    826
ATOM   1915  CE  MET B 827      21.987  -6.828  46.572  1.00 80.72           C  
ANISOU 1915  CE  MET B 827     9695  10559  10414  -1670   1222    877
ATOM   1916  H   MET B 827      26.291  -6.700  43.802  1.00  0.00           H  
ATOM   1917  HA  MET B 827      24.182  -6.237  41.914  1.00  0.00           H  
ATOM   1918  HB3 MET B 827      24.108  -6.959  44.865  1.00  0.00           H  
ATOM   1919  HB2 MET B 827      24.090  -8.071  43.536  1.00  0.00           H  
ATOM   1920  HG3 MET B 827      21.879  -7.448  42.875  1.00  0.00           H  
ATOM   1921  HG2 MET B 827      21.920  -5.973  43.782  1.00  0.00           H  
ATOM   1922  HE1 MET B 827      21.576  -7.222  47.502  1.00  0.00           H  
ATOM   1923  HE2 MET B 827      23.076  -6.834  46.625  1.00  0.00           H  
ATOM   1924  HE3 MET B 827      21.636  -5.807  46.424  1.00  0.00           H  
ATOM   1925  N   GLN B 828      24.359  -4.107  44.454  1.00 57.55           N  
ANISOU 1925  N   GLN B 828     6723   7840   7301  -1120    633    760
ATOM   1926  CA  GLN B 828      23.925  -2.780  44.879  1.00 57.41           C  
ANISOU 1926  CA  GLN B 828     6618   7913   7281  -1092    744    661
ATOM   1927  C   GLN B 828      24.375  -1.704  43.898  1.00 49.79           C  
ANISOU 1927  C   GLN B 828     5616   6977   6325   -930    575    591
ATOM   1928  O   GLN B 828      23.590  -0.825  43.522  1.00 50.46           O  
ANISOU 1928  O   GLN B 828     5555   7074   6542   -875    564    467
ATOM   1929  CB  GLN B 828      24.451  -2.484  46.284  1.00 55.42           C  
ANISOU 1929  CB  GLN B 828     6550   7716   6791  -1148    890    729
ATOM   1930  CG  GLN B 828      23.829  -3.350  47.366  1.00 53.36           C  
ANISOU 1930  CG  GLN B 828     6384   7410   6479  -1329   1117    791
ATOM   1931  CD  GLN B 828      24.410  -3.084  48.741  1.00 56.38           C  
ANISOU 1931  CD  GLN B 828     7037   7819   6567  -1369   1226    863
ATOM   1932  OE1 GLN B 828      25.369  -2.328  48.889  1.00 53.67           O  
ANISOU 1932  OE1 GLN B 828     6784   7525   6082  -1253   1095    863
ATOM   1933  NE2 GLN B 828      23.829  -3.709  49.757  1.00 64.04           N  
ANISOU 1933  NE2 GLN B 828     8158   8737   7439  -1540   1468    917
ATOM   1934  H   GLN B 828      24.986  -4.631  45.048  1.00  0.00           H  
ATOM   1935  HA  GLN B 828      22.836  -2.774  44.915  1.00  0.00           H  
ATOM   1936  HB3 GLN B 828      24.281  -1.433  46.520  1.00  0.00           H  
ATOM   1937  HB2 GLN B 828      25.534  -2.609  46.299  1.00  0.00           H  
ATOM   1938  HG3 GLN B 828      23.966  -4.401  47.112  1.00  0.00           H  
ATOM   1939  HG2 GLN B 828      22.752  -3.183  47.389  1.00  0.00           H  
ATOM   1940 HE21 GLN B 828      24.172  -3.571  50.697  1.00  0.00           H  
ATOM   1941 HE22 GLN B 828      23.044  -4.322  49.590  1.00  0.00           H  
ATOM   1942  N   ILE B 829      25.647  -1.742  43.491  1.00 39.61           N  
ANISOU 1942  N   ILE B 829     4465   5680   4905   -856    449    658
ATOM   1943  CA  ILE B 829      26.162  -0.742  42.558  1.00 38.37           C  
ANISOU 1943  CA  ILE B 829     4320   5527   4733   -732    337    604
ATOM   1944  C   ILE B 829      25.391  -0.785  41.245  1.00 39.04           C  
ANISOU 1944  C   ILE B 829     4333   5535   4966   -668    207    528
ATOM   1945  O   ILE B 829      25.113   0.256  40.636  1.00 38.71           O  
ANISOU 1945  O   ILE B 829     4282   5477   4950   -580    137    448
ATOM   1946  CB  ILE B 829      27.674  -0.937  42.339  1.00 37.00           C  
ANISOU 1946  CB  ILE B 829     4278   5339   4440   -691    269    666
ATOM   1947  CG1 ILE B 829      28.440  -0.695  43.642  1.00 34.50           C  
ANISOU 1947  CG1 ILE B 829     4038   5075   3994   -722    330    707
ATOM   1948  CG2 ILE B 829      28.182  -0.010  41.250  1.00 30.36           C  
ANISOU 1948  CG2 ILE B 829     3475   4473   3587   -597    206    612
ATOM   1949  CD1 ILE B 829      29.931  -0.946  43.539  1.00 34.10           C  
ANISOU 1949  CD1 ILE B 829     4067   4993   3897   -678    241    730
ATOM   1950  H   ILE B 829      26.264  -2.467  43.828  1.00  0.00           H  
ATOM   1951  HA  ILE B 829      26.012   0.241  43.003  1.00  0.00           H  
ATOM   1952  HB  ILE B 829      27.847  -1.966  42.024  1.00  0.00           H  
ATOM   1953 HG13 ILE B 829      28.022  -1.322  44.429  1.00  0.00           H  
ATOM   1954 HG12 ILE B 829      28.268   0.328  43.978  1.00  0.00           H  
ATOM   1955 HG21 ILE B 829      29.252  -0.164  41.111  1.00  0.00           H  
ATOM   1956 HG22 ILE B 829      27.661  -0.224  40.317  1.00  0.00           H  
ATOM   1957 HG23 ILE B 829      27.999   1.025  41.538  1.00  0.00           H  
ATOM   1958 HD11 ILE B 829      30.400  -0.752  44.504  1.00  0.00           H  
ATOM   1959 HD12 ILE B 829      30.106  -1.983  43.252  1.00  0.00           H  
ATOM   1960 HD13 ILE B 829      30.360  -0.284  42.787  1.00  0.00           H  
ATOM   1961  N   ALA B 830      25.031  -1.987  40.790  1.00 42.71           N  
ANISOU 1961  N   ALA B 830     4773   5929   5527   -703    145    548
ATOM   1962  CA  ALA B 830      24.196  -2.097  39.599  1.00 33.55           C  
ANISOU 1962  CA  ALA B 830     3553   4674   4519   -634    -18    457
ATOM   1963  C   ALA B 830      22.808  -1.525  39.854  1.00 44.46           C  
ANISOU 1963  C   ALA B 830     4731   6053   6108   -640     -1    326
ATOM   1964  O   ALA B 830      22.227  -0.876  38.977  1.00 35.47           O  
ANISOU 1964  O   ALA B 830     3566   4844   5068   -529   -173    214
ATOM   1965  CB  ALA B 830      24.110  -3.557  39.150  1.00 33.98           C  
ANISOU 1965  CB  ALA B 830     3614   4646   4652   -675    -95    494
ATOM   1966  H   ALA B 830      25.337  -2.821  41.270  1.00  0.00           H  
ATOM   1967  HA  ALA B 830      24.662  -1.520  38.800  1.00  0.00           H  
ATOM   1968  HB1 ALA B 830      23.484  -3.628  38.260  1.00  0.00           H  
ATOM   1969  HB2 ALA B 830      25.109  -3.927  38.921  1.00  0.00           H  
ATOM   1970  HB3 ALA B 830      23.675  -4.158  39.948  1.00  0.00           H  
ATOM   1971  N   LYS B 831      22.262  -1.754  41.051  1.00 43.51           N  
ANISOU 1971  N   LYS B 831     4481   5991   6060   -768    205    325
ATOM   1972  CA  LYS B 831      20.973  -1.169  41.404  1.00 42.66           C  
ANISOU 1972  CA  LYS B 831     4138   5885   6184   -785    277    166
ATOM   1973  C   LYS B 831      21.053   0.352  41.413  1.00 38.59           C  
ANISOU 1973  C   LYS B 831     3634   5417   5611   -671    242     88
ATOM   1974  O   LYS B 831      20.168   1.037  40.885  1.00 39.56           O  
ANISOU 1974  O   LYS B 831     3616   5479   5935   -577    106    -74
ATOM   1975  CB  LYS B 831      20.506  -1.699  42.760  1.00 45.95           C  
ANISOU 1975  CB  LYS B 831     4467   6351   6639   -969    580    187
ATOM   1976  CG  LYS B 831      20.072  -3.159  42.741  1.00 51.05           C  
ANISOU 1976  CG  LYS B 831     5062   6912   7425  -1102    625    228
ATOM   1977  CD  LYS B 831      19.553  -3.603  44.098  1.00 55.53           C  
ANISOU 1977  CD  LYS B 831     5591   7501   8006  -1309    972    250
ATOM   1978  CE  LYS B 831      19.016  -5.024  44.046  1.00 58.51           C  
ANISOU 1978  CE  LYS B 831     5911   7762   8560  -1461   1030    282
ATOM   1979  NZ  LYS B 831      18.487  -5.465  45.368  1.00 61.40           N1+
ANISOU 1979  NZ  LYS B 831     6292   8121   8917  -1692   1416    312
ATOM   1980  H   LYS B 831      22.742  -2.337  41.722  1.00  0.00           H  
ATOM   1981  HA  LYS B 831      20.244  -1.468  40.651  1.00  0.00           H  
ATOM   1982  HB3 LYS B 831      19.685  -1.083  43.125  1.00  0.00           H  
ATOM   1983  HB2 LYS B 831      21.302  -1.568  43.493  1.00  0.00           H  
ATOM   1984  HG3 LYS B 831      20.917  -3.785  42.453  1.00  0.00           H  
ATOM   1985  HG2 LYS B 831      19.292  -3.296  41.992  1.00  0.00           H  
ATOM   1986  HD3 LYS B 831      18.761  -2.928  44.422  1.00  0.00           H  
ATOM   1987  HD2 LYS B 831      20.358  -3.546  44.831  1.00  0.00           H  
ATOM   1988  HE3 LYS B 831      19.810  -5.700  43.729  1.00  0.00           H  
ATOM   1989  HE2 LYS B 831      18.224  -5.085  43.300  1.00  0.00           H  
ATOM   1990  HZ1 LYS B 831      19.253  -5.759  45.957  1.00  0.00           H  
ATOM   1991  HZ2 LYS B 831      17.999  -4.698  45.809  1.00  0.00           H  
ATOM   1992  HZ3 LYS B 831      17.850  -6.237  45.236  1.00  0.00           H  
ATOM   1993  N   GLY B 832      22.105   0.898  42.027  1.00 35.94           N  
ANISOU 1993  N   GLY B 832     3463   5170   5022   -673    337    188
ATOM   1994  CA  GLY B 832      22.274   2.342  42.040  1.00 35.53           C  
ANISOU 1994  CA  GLY B 832     3441   5148   4910   -573    301    124
ATOM   1995  C   GLY B 832      22.374   2.932  40.648  1.00 42.50           C  
ANISOU 1995  C   GLY B 832     4423   5925   5800   -426     42     84
ATOM   1996  O   GLY B 832      21.759   3.960  40.353  1.00 51.83           O  
ANISOU 1996  O   GLY B 832     5552   7059   7083   -327    -68    -41
ATOM   1997  H   GLY B 832      22.786   0.308  42.484  1.00  0.00           H  
ATOM   1998  HA2 GLY B 832      23.170   2.597  42.607  1.00  0.00           H  
ATOM   1999  HA3 GLY B 832      21.438   2.800  42.568  1.00  0.00           H  
ATOM   2000  N   MET B 833      23.151   2.290  39.772  1.00 37.75           N  
ANISOU 2000  N   MET B 833     3995   5268   5082   -407    -59    182
ATOM   2001  CA  MET B 833      23.235   2.741  38.388  1.00 34.11           C  
ANISOU 2001  CA  MET B 833     3701   4678   4579   -281   -283    152
ATOM   2002  C   MET B 833      21.912   2.558  37.658  1.00 39.84           C  
ANISOU 2002  C   MET B 833     4313   5283   5542   -203   -504     10
ATOM   2003  O   MET B 833      21.578   3.356  36.775  1.00 42.96           O  
ANISOU 2003  O   MET B 833     4826   5554   5942    -70   -726    -69
ATOM   2004  CB  MET B 833      24.349   1.994  37.654  1.00 33.07           C  
ANISOU 2004  CB  MET B 833     3778   4513   4274   -292   -293    267
ATOM   2005  CG  MET B 833      25.748   2.342  38.111  1.00 31.76           C  
ANISOU 2005  CG  MET B 833     3723   4423   3921   -337   -133    363
ATOM   2006  SD  MET B 833      26.129   4.089  37.877  1.00 36.21           S  
ANISOU 2006  SD  MET B 833     4429   4950   4378   -269   -140    330
ATOM   2007  CE  MET B 833      25.840   4.282  36.120  1.00 38.90           C  
ANISOU 2007  CE  MET B 833     5035   5094   4651   -157   -356    297
ATOM   2008  H   MET B 833      23.686   1.486  40.066  1.00  0.00           H  
ATOM   2009  HA  MET B 833      23.480   3.803  38.389  1.00  0.00           H  
ATOM   2010  HB3 MET B 833      24.263   2.179  36.583  1.00  0.00           H  
ATOM   2011  HB2 MET B 833      24.192   0.920  37.757  1.00  0.00           H  
ATOM   2012  HG3 MET B 833      26.470   1.737  37.562  1.00  0.00           H  
ATOM   2013  HG2 MET B 833      25.860   2.085  39.164  1.00  0.00           H  
ATOM   2014  HE1 MET B 833      26.036   5.314  35.830  1.00  0.00           H  
ATOM   2015  HE2 MET B 833      26.504   3.618  35.567  1.00  0.00           H  
ATOM   2016  HE3 MET B 833      24.804   4.032  35.892  1.00  0.00           H  
ATOM   2017  N   SER B 834      21.148   1.518  38.007  1.00 41.41           N  
ANISOU 2017  N   SER B 834     4296   5489   5948   -282   -464    -32
ATOM   2018  CA  SER B 834      19.850   1.313  37.373  1.00 48.86           C  
ANISOU 2018  CA  SER B 834     5073   6303   7189   -211   -688   -204
ATOM   2019  C   SER B 834      18.891   2.446  37.709  1.00 53.13           C  
ANISOU 2019  C   SER B 834     5420   6827   7941   -138   -738   -387
ATOM   2020  O   SER B 834      18.085   2.859  36.867  1.00 48.69           O  
ANISOU 2020  O   SER B 834     4829   6111   7560      7  -1042   -545
ATOM   2021  CB  SER B 834      19.262  -0.033  37.797  1.00 47.62           C  
ANISOU 2021  CB  SER B 834     4695   6153   7245   -345   -584   -217
ATOM   2022  OG  SER B 834      18.062  -0.309  37.096  1.00 48.32           O  
ANISOU 2022  OG  SER B 834     4602   6094   7664   -275   -829   -403
ATOM   2023  H   SER B 834      21.469   0.870  38.712  1.00  0.00           H  
ATOM   2024  HA  SER B 834      19.996   1.297  36.293  1.00  0.00           H  
ATOM   2025  HB3 SER B 834      19.062  -0.020  38.868  1.00  0.00           H  
ATOM   2026  HB2 SER B 834      19.987  -0.823  37.601  1.00  0.00           H  
ATOM   2027  HG  SER B 834      17.418   0.379  37.280  1.00  0.00           H  
ATOM   2028  N   TYR B 835      18.960   2.958  38.939  1.00 58.64           N  
ANISOU 2028  N   TYR B 835     5995   7663   8622   -224   -465   -383
ATOM   2029  CA  TYR B 835      18.152   4.115  39.304  1.00 62.60           C  
ANISOU 2029  CA  TYR B 835     6319   8155   9312   -146   -492   -569
ATOM   2030  C   TYR B 835      18.571   5.343  38.506  1.00 66.58           C  
ANISOU 2030  C   TYR B 835     7077   8566   9655     24   -739   -569
ATOM   2031  O   TYR B 835      17.724   6.093  38.009  1.00 72.08           O  
ANISOU 2031  O   TYR B 835     7702   9130  10553    170   -996   -751
ATOM   2032  CB  TYR B 835      18.264   4.377  40.805  1.00 62.70           C  
ANISOU 2032  CB  TYR B 835     6210   8335   9278   -278   -125   -554
ATOM   2033  CG  TYR B 835      17.622   5.668  41.256  1.00 60.64           C  
ANISOU 2033  CG  TYR B 835     5796   8080   9167   -194   -121   -742
ATOM   2034  CD1 TYR B 835      16.254   5.739  41.486  1.00 59.95           C  
ANISOU 2034  CD1 TYR B 835     5349   7944   9487   -184   -108   -999
ATOM   2035  CD2 TYR B 835      18.388   6.810  41.471  1.00 58.86           C  
ANISOU 2035  CD2 TYR B 835     5762   7896   8707   -128   -122   -685
ATOM   2036  CE1 TYR B 835      15.662   6.911  41.904  1.00 60.85           C  
ANISOU 2036  CE1 TYR B 835     5302   8054   9766    -95   -107  -1199
ATOM   2037  CE2 TYR B 835      17.807   7.989  41.890  1.00 58.18           C  
ANISOU 2037  CE2 TYR B 835     5541   7803   8762    -43   -132   -865
ATOM   2038  CZ  TYR B 835      16.441   8.034  42.104  1.00 57.55           C  
ANISOU 2038  CZ  TYR B 835     5106   7678   9082    -19   -128  -1125
ATOM   2039  OH  TYR B 835      15.846   9.203  42.522  1.00 52.91           O  
ANISOU 2039  OH  TYR B 835     4362   7077   8666     78   -141  -1335
ATOM   2040  H   TYR B 835      19.575   2.544  39.625  1.00  0.00           H  
ATOM   2041  HA  TYR B 835      17.110   3.893  39.071  1.00  0.00           H  
ATOM   2042  HB3 TYR B 835      19.315   4.376  41.095  1.00  0.00           H  
ATOM   2043  HB2 TYR B 835      17.822   3.544  41.351  1.00  0.00           H  
ATOM   2044  HD1 TYR B 835      15.635   4.866  41.337  1.00  0.00           H  
ATOM   2045  HD2 TYR B 835      19.456   6.782  41.310  1.00  0.00           H  
ATOM   2046  HE1 TYR B 835      14.596   6.947  42.073  1.00  0.00           H  
ATOM   2047  HE2 TYR B 835      18.418   8.866  42.048  1.00  0.00           H  
ATOM   2048  HH  TYR B 835      16.513   9.887  42.615  1.00  0.00           H  
ATOM   2049  N   LEU B 836      19.883   5.575  38.393  1.00 55.05           N  
ANISOU 2049  N   LEU B 836     5916   7153   7846      3   -665   -377
ATOM   2050  CA  LEU B 836      20.367   6.717  37.623  1.00 50.55           C  
ANISOU 2050  CA  LEU B 836     5633   6475   7101    129   -850   -357
ATOM   2051  C   LEU B 836      19.972   6.610  36.156  1.00 57.34           C  
ANISOU 2051  C   LEU B 836     6693   7120   7975    269  -1207   -405
ATOM   2052  O   LEU B 836      19.726   7.630  35.503  1.00 65.66           O  
ANISOU 2052  O   LEU B 836     7927   8017   9004    411  -1453   -474
ATOM   2053  CB  LEU B 836      21.886   6.842  37.761  1.00 41.72           C  
ANISOU 2053  CB  LEU B 836     4761   5435   5654     50   -662   -159
ATOM   2054  CG  LEU B 836      22.431   7.006  39.182  1.00 41.02           C  
ANISOU 2054  CG  LEU B 836     4546   5531   5508    -65   -368   -108
ATOM   2055  CD1 LEU B 836      23.947   7.118  39.170  1.00 39.75           C  
ANISOU 2055  CD1 LEU B 836     4608   5409   5086   -122   -247     49
ATOM   2056  CD2 LEU B 836      21.808   8.214  39.863  1.00 41.81           C  
ANISOU 2056  CD2 LEU B 836     4515   5649   5724     -8   -362   -246
ATOM   2057  H   LEU B 836      20.545   4.959  38.842  1.00  0.00           H  
ATOM   2058  HA  LEU B 836      19.913   7.620  38.032  1.00  0.00           H  
ATOM   2059  HB2 LEU B 836      22.236   7.670  37.145  1.00  0.00           H  
ATOM   2060  HB3 LEU B 836      22.361   5.981  37.291  1.00  0.00           H  
ATOM   2061  HG  LEU B 836      22.161   6.118  39.753  1.00  0.00           H  
ATOM   2062 HD11 LEU B 836      24.311   7.234  40.191  1.00  0.00           H  
ATOM   2063 HD12 LEU B 836      24.375   6.216  38.732  1.00  0.00           H  
ATOM   2064 HD13 LEU B 836      24.243   7.984  38.579  1.00  0.00           H  
ATOM   2065 HD21 LEU B 836      22.210   8.311  40.871  1.00  0.00           H  
ATOM   2066 HD22 LEU B 836      22.040   9.113  39.292  1.00  0.00           H  
ATOM   2067 HD23 LEU B 836      20.727   8.085  39.914  1.00  0.00           H  
ATOM   2068  N   GLU B 837      19.904   5.389  35.621  1.00 54.55           N  
ANISOU 2068  N   GLU B 837     6345   6734   7646    238  -1261   -371
ATOM   2069  CA  GLU B 837      19.413   5.212  34.260  1.00 52.96           C  
ANISOU 2069  CA  GLU B 837     6341   6314   7467    382  -1632   -443
ATOM   2070  C   GLU B 837      17.934   5.560  34.151  1.00 52.45           C  
ANISOU 2070  C   GLU B 837     6024   6119   7786    513  -1928   -696
ATOM   2071  O   GLU B 837      17.495   6.080  33.119  1.00 48.85           O  
ANISOU 2071  O   GLU B 837     5790   5440   7332    693  -2315   -791
ATOM   2072  CB  GLU B 837      19.658   3.777  33.797  1.00 58.30           C  
ANISOU 2072  CB  GLU B 837     7053   6990   8108    317  -1619   -369
ATOM   2073  CG  GLU B 837      19.142   3.480  32.399  1.00 66.57           C  
ANISOU 2073  CG  GLU B 837     8326   7802   9165    470  -2017   -453
ATOM   2074  CD  GLU B 837      19.491   2.080  31.931  1.00 75.08           C  
ANISOU 2074  CD  GLU B 837     9467   8879  10181    408  -1994   -379
ATOM   2075  OE1 GLU B 837      19.445   1.830  30.708  1.00 79.09           O  
ANISOU 2075  OE1 GLU B 837    10282   9202  10568    525  -2273   -403
ATOM   2076  OE2 GLU B 837      19.807   1.226  32.786  1.00 77.62           O1-
ANISOU 2076  OE2 GLU B 837     9560   9368  10564    250  -1711   -301
ATOM   2077  H   GLU B 837      20.193   4.585  36.159  1.00  0.00           H  
ATOM   2078  HA  GLU B 837      19.971   5.882  33.606  1.00  0.00           H  
ATOM   2079  HB3 GLU B 837      19.201   3.086  34.505  1.00  0.00           H  
ATOM   2080  HB2 GLU B 837      20.725   3.560  33.842  1.00  0.00           H  
ATOM   2081  HG3 GLU B 837      19.552   4.208  31.699  1.00  0.00           H  
ATOM   2082  HG2 GLU B 837      18.060   3.610  32.377  1.00  0.00           H  
ATOM   2083  N   ASP B 838      17.158   5.296  35.204  1.00 58.36           N  
ANISOU 2083  N   ASP B 838     6324   6984   8865    428  -1754   -822
ATOM   2084  CA  ASP B 838      15.733   5.601  35.163  1.00 71.34           C  
ANISOU 2084  CA  ASP B 838     7648   8503  10953    543  -2003  -1109
ATOM   2085  C   ASP B 838      15.472   7.096  35.277  1.00 70.67           C  
ANISOU 2085  C   ASP B 838     7596   8352  10905    683  -2142  -1226
ATOM   2086  O   ASP B 838      14.465   7.588  34.755  1.00 69.37           O  
ANISOU 2086  O   ASP B 838     7332   7992  11034    863  -2519  -1462
ATOM   2087  CB  ASP B 838      15.006   4.848  36.273  1.00 88.68           C  
ANISOU 2087  CB  ASP B 838     9358  10836  13502    378  -1700  -1219
ATOM   2088  CG  ASP B 838      15.033   3.349  36.068  1.00 97.92           C  
ANISOU 2088  CG  ASP B 838    10476  12014  14716    257  -1637  -1143
ATOM   2089  OD1 ASP B 838      14.880   2.906  34.911  1.00101.62           O  
ANISOU 2089  OD1 ASP B 838    11106  12309  15196    370  -1987  -1171
ATOM   2090  OD2 ASP B 838      15.259   2.615  37.053  1.00 99.57           O1-
ANISOU 2090  OD2 ASP B 838    10531  12386  14915     53  -1251  -1047
ATOM   2091  H   ASP B 838      17.557   4.883  36.035  1.00  0.00           H  
ATOM   2092  HA  ASP B 838      15.339   5.259  34.206  1.00  0.00           H  
ATOM   2093  HB3 ASP B 838      13.972   5.188  36.324  1.00  0.00           H  
ATOM   2094  HB2 ASP B 838      15.461   5.091  37.233  1.00  0.00           H  
ATOM   2095  N   VAL B 839      16.356   7.828  35.948  1.00 78.48           N  
ANISOU 2095  N   VAL B 839     8717   9480  11621    614  -1874  -1081
ATOM   2096  CA  VAL B 839      16.229   9.273  36.069  1.00 47.56           C  
ANISOU 2096  CA  VAL B 839     4868   5495   7706    739  -1996  -1172
ATOM   2097  C   VAL B 839      17.082  10.001  35.026  1.00 46.99           C  
ANISOU 2097  C   VAL B 839     5340   5262   7251    839  -2213  -1016
ATOM   2098  O   VAL B 839      17.372  11.186  35.185  1.00 49.15           O  
ANISOU 2098  O   VAL B 839     5763   5497   7414    895  -2233  -1008
ATOM   2099  CB  VAL B 839      16.548   9.754  37.493  1.00 46.41           C  
ANISOU 2099  CB  VAL B 839     4523   5573   7539    612  -1591  -1152
ATOM   2100  CG1 VAL B 839      15.611   9.094  38.498  1.00 47.69           C  
ANISOU 2100  CG1 VAL B 839     4194   5859   8066    504  -1346  -1324
ATOM   2101  CG2 VAL B 839      17.999   9.473  37.846  1.00 60.49           C  
ANISOU 2101  CG2 VAL B 839     6556   7516   8913    457  -1282   -867
ATOM   2102  H   VAL B 839      17.146   7.383  36.393  1.00  0.00           H  
ATOM   2103  HA  VAL B 839      15.188   9.524  35.868  1.00  0.00           H  
ATOM   2104  HB  VAL B 839      16.389  10.832  37.534  1.00  0.00           H  
ATOM   2105 HG11 VAL B 839      15.849   9.445  39.502  1.00  0.00           H  
ATOM   2106 HG12 VAL B 839      14.580   9.353  38.258  1.00  0.00           H  
ATOM   2107 HG13 VAL B 839      15.733   8.012  38.453  1.00  0.00           H  
ATOM   2108 HG21 VAL B 839      18.201   9.822  38.859  1.00  0.00           H  
ATOM   2109 HG22 VAL B 839      18.187   8.401  37.788  1.00  0.00           H  
ATOM   2110 HG23 VAL B 839      18.651   9.994  37.145  1.00  0.00           H  
ATOM   2111  N   ARG B 840      17.500   9.302  33.967  1.00 47.85           N  
ANISOU 2111  N   ARG B 840     5766   5266   7151    852  -2353   -894
ATOM   2112  CA  ARG B 840      18.086   9.913  32.771  1.00 53.00           C  
ANISOU 2112  CA  ARG B 840     6978   5701   7460    957  -2593   -785
ATOM   2113  C   ARG B 840      19.448  10.554  33.036  1.00 64.24           C  
ANISOU 2113  C   ARG B 840     8675   7215   8517    839  -2278   -568
ATOM   2114  O   ARG B 840      19.843  11.488  32.334  1.00 79.40           O  
ANISOU 2114  O   ARG B 840    11018   8950  10199    911  -2420   -507
ATOM   2115  CB  ARG B 840      17.132  10.946  32.156  1.00 55.06           C  
ANISOU 2115  CB  ARG B 840     7360   5686   7875   1192  -3073   -980
ATOM   2116  CG  ARG B 840      15.699  10.459  32.011  1.00 62.82           C  
ANISOU 2116  CG  ARG B 840     7980   6561   9326   1326  -3412  -1259
ATOM   2117  CD  ARG B 840      14.834  11.473  31.285  1.00 73.69           C  
ANISOU 2117  CD  ARG B 840     9529   7620  10850   1591  -3966  -1464
ATOM   2118  NE  ARG B 840      15.350  11.766  29.954  1.00 84.45           N  
ANISOU 2118  NE  ARG B 840    11583   8716  11789   1699  -4268  -1322
ATOM   2119  CZ  ARG B 840      15.171  10.979  28.899  1.00 90.11           C  
ANISOU 2119  CZ  ARG B 840    12560   9262  12416   1778  -4556  -1324
ATOM   2120  NH1 ARG B 840      15.677  11.318  27.721  1.00 93.97           N  
ANISOU 2120  NH1 ARG B 840    13742   9498  12466   1866  -4789  -1190
ATOM   2121  NH2 ARG B 840      14.487   9.849  29.022  1.00 90.61           N1+
ANISOU 2121  NH2 ARG B 840    12213   9394  12822   1759  -4599  -1463
ATOM   2122  H   ARG B 840      17.420   8.295  33.963  1.00  0.00           H  
ATOM   2123  HA  ARG B 840      18.232   9.122  32.036  1.00  0.00           H  
ATOM   2124  HB2 ARG B 840      17.510  11.251  31.180  1.00  0.00           H  
ATOM   2125  HB3 ARG B 840      17.146  11.854  32.759  1.00  0.00           H  
ATOM   2126  HG3 ARG B 840      15.280  10.266  32.998  1.00  0.00           H  
ATOM   2127  HG2 ARG B 840      15.690   9.516  31.464  1.00  0.00           H  
ATOM   2128  HD2 ARG B 840      14.788  12.393  31.867  1.00  0.00           H  
ATOM   2129  HD3 ARG B 840      13.817  11.090  31.203  1.00  0.00           H  
ATOM   2130  HE  ARG B 840      15.871  12.626  29.860  1.00  0.00           H  
ATOM   2131 HH11 ARG B 840      15.539  10.718  26.921  1.00  0.00           H  
ATOM   2132 HH12 ARG B 840      16.200  12.177  27.624  1.00  0.00           H  
ATOM   2133 HH21 ARG B 840      14.351   9.251  28.219  1.00  0.00           H  
ATOM   2134 HH22 ARG B 840      14.102   9.587  29.918  1.00  0.00           H  
ATOM   2135  N   LEU B 841      20.185  10.067  34.032  1.00 60.01           N  
ANISOU 2135  N   LEU B 841     7922   6938   7940    655  -1865   -458
ATOM   2136  CA  LEU B 841      21.503  10.594  34.365  1.00 61.02           C  
ANISOU 2136  CA  LEU B 841     8242   7156   7789    538  -1572   -284
ATOM   2137  C   LEU B 841      22.589   9.633  33.893  1.00 54.49           C  
ANISOU 2137  C   LEU B 841     7606   6376   6720    419  -1378   -111
ATOM   2138  O   LEU B 841      22.506   8.425  34.139  1.00 55.34           O  
ANISOU 2138  O   LEU B 841     7506   6601   6919    352  -1286   -100
ATOM   2139  CB  LEU B 841      21.632  10.842  35.871  1.00 67.66           C  
ANISOU 2139  CB  LEU B 841     8729   8226   8753    438  -1286   -307
ATOM   2140  CG  LEU B 841      22.891  11.600  36.312  1.00 74.76           C  
ANISOU 2140  CG  LEU B 841     9786   9190   9431    343  -1048   -178
ATOM   2141  CD1 LEU B 841      22.574  12.549  37.451  1.00 78.23           C  
ANISOU 2141  CD1 LEU B 841    10001   9718  10006    358   -978   -282
ATOM   2142  CD2 LEU B 841      24.012  10.652  36.722  1.00 77.28           C  
ANISOU 2142  CD2 LEU B 841    10067   9676   9619    182   -749    -32
ATOM   2143  H   LEU B 841      19.836   9.302  34.591  1.00  0.00           H  
ATOM   2144  HA  LEU B 841      21.635  11.544  33.847  1.00  0.00           H  
ATOM   2145  HB3 LEU B 841      21.582   9.889  36.398  1.00  0.00           H  
ATOM   2146  HB2 LEU B 841      20.749  11.374  36.225  1.00  0.00           H  
ATOM   2147  HG  LEU B 841      23.242  12.192  35.467  1.00  0.00           H  
ATOM   2148 HD11 LEU B 841      23.480  13.076  37.748  1.00  0.00           H  
ATOM   2149 HD12 LEU B 841      21.825  13.271  37.126  1.00  0.00           H  
ATOM   2150 HD13 LEU B 841      22.189  11.983  38.299  1.00  0.00           H  
ATOM   2151 HD21 LEU B 841      24.884  11.230  37.027  1.00  0.00           H  
ATOM   2152 HD22 LEU B 841      23.678  10.032  37.554  1.00  0.00           H  
ATOM   2153 HD23 LEU B 841      24.276  10.014  35.878  1.00  0.00           H  
ATOM   2154  N   VAL B 842      23.602  10.172  33.215  1.00 48.59           N  
ANISOU 2154  N   VAL B 842     7255   5524   5684    388  -1302     10
ATOM   2155  CA  VAL B 842      24.767   9.408  32.774  1.00 47.49           C  
ANISOU 2155  CA  VAL B 842     7292   5422   5331    269  -1069    148
ATOM   2156  C   VAL B 842      25.931   9.787  33.682  1.00 51.93           C  
ANISOU 2156  C   VAL B 842     7744   6139   5848    127   -732    228
ATOM   2157  O   VAL B 842      26.331  10.957  33.733  1.00 59.12           O  
ANISOU 2157  O   VAL B 842     8808   6977   6679    117   -687    245
ATOM   2158  CB  VAL B 842      25.099   9.677  31.296  1.00 47.50           C  
ANISOU 2158  CB  VAL B 842     7832   5168   5046    319  -1183    204
ATOM   2159  CG1 VAL B 842      26.279   8.827  30.837  1.00 50.86           C  
ANISOU 2159  CG1 VAL B 842     8403   5635   5285    194   -904    309
ATOM   2160  CG2 VAL B 842      23.885   9.409  30.421  1.00 47.43           C  
ANISOU 2160  CG2 VAL B 842     7960   4972   5089    493  -1599    100
ATOM   2161  H   VAL B 842      23.588  11.155  32.982  1.00  0.00           H  
ATOM   2162  HA  VAL B 842      24.557   8.346  32.898  1.00  0.00           H  
ATOM   2163  HB  VAL B 842      25.372  10.727  31.192  1.00  0.00           H  
ATOM   2164 HG11 VAL B 842      26.493   9.037  29.789  1.00  0.00           H  
ATOM   2165 HG12 VAL B 842      27.155   9.065  31.440  1.00  0.00           H  
ATOM   2166 HG13 VAL B 842      26.034   7.771  30.953  1.00  0.00           H  
ATOM   2167 HG21 VAL B 842      24.137   9.604  29.379  1.00  0.00           H  
ATOM   2168 HG22 VAL B 842      23.579   8.369  30.532  1.00  0.00           H  
ATOM   2169 HG23 VAL B 842      23.067  10.062  30.724  1.00  0.00           H  
ATOM   2170  N   HIS B 843      26.483   8.871  34.472  1.00 55.46           N  
ANISOU 2170  N   HIS B 843     7937   6778   6357     22   -523    268
ATOM   2171  CA  HIS B 843      27.521   9.245  35.475  1.00 60.77           C  
ANISOU 2171  CA  HIS B 843     8456   7595   7037    -90   -267    311
ATOM   2172  C   HIS B 843      28.823   9.669  34.799  1.00 58.87           C  
ANISOU 2172  C   HIS B 843     8478   7265   6625   -173    -80    382
ATOM   2173  O   HIS B 843      29.420  10.635  35.282  1.00 56.56           O  
ANISOU 2173  O   HIS B 843     8188   6973   6328   -225     39    386
ATOM   2174  CB  HIS B 843      27.713   8.076  36.443  1.00 68.27           C  
ANISOU 2174  CB  HIS B 843     9116   8733   8089   -163   -147    330
ATOM   2175  CG  HIS B 843      28.439   8.379  37.705  1.00 76.94           C  
ANISOU 2175  CG  HIS B 843    10036   9972   9224   -241     26    341
ATOM   2176  ND1 HIS B 843      29.725   8.866  37.727  1.00 80.95           N  
ANISOU 2176  ND1 HIS B 843    10598  10489   9672   -321    193    384
ATOM   2177  CD2 HIS B 843      28.078   8.205  38.988  1.00 79.56           C  
ANISOU 2177  CD2 HIS B 843    10151  10429   9651   -246     49    298
ATOM   2178  CE1 HIS B 843      30.114   9.015  38.975  1.00 81.58           C  
ANISOU 2178  CE1 HIS B 843    10504  10682   9809   -357    265    367
ATOM   2179  NE2 HIS B 843      29.121   8.614  39.765  1.00 79.89           N  
ANISOU 2179  NE2 HIS B 843    10152  10543   9661   -314    189    324
ATOM   2180  H   HIS B 843      26.201   7.904  34.398  1.00  0.00           H  
ATOM   2181  HA  HIS B 843      27.146  10.095  36.045  1.00  0.00           H  
ATOM   2182  HB3 HIS B 843      28.217   7.260  35.925  1.00  0.00           H  
ATOM   2183  HB2 HIS B 843      26.741   7.644  36.682  1.00  0.00           H  
ATOM   2184  HD2 HIS B 843      27.104   7.803  39.225  1.00  0.00           H  
ATOM   2185  HE1 HIS B 843      31.097   9.407  39.191  1.00  0.00           H  
ATOM   2186  HE2 HIS B 843      29.046   8.577  40.772  1.00  0.00           H  
ATOM   2187  N   ARG B 844      29.268   8.943  33.775  1.00 60.04           N  
ANISOU 2187  N   ARG B 844     8834   7330   6650   -195    -32    422
ATOM   2188  CA  ARG B 844      30.508   9.252  33.010  1.00 57.65           C  
ANISOU 2188  CA  ARG B 844     8799   6916   6189   -289    195    467
ATOM   2189  C   ARG B 844      31.780   8.937  33.797  1.00 64.88           C  
ANISOU 2189  C   ARG B 844     9477   7963   7211   -414    465    466
ATOM   2190  O   ARG B 844      32.822   8.844  33.153  1.00 68.72           O  
ANISOU 2190  O   ARG B 844    10092   8382   7635   -502    686    470
ATOM   2191  CB  ARG B 844      30.488  10.654  32.401  1.00 46.75           C  
ANISOU 2191  CB  ARG B 844     7742   5346   4677   -284    181    482
ATOM   2192  CG  ARG B 844      29.252  10.955  31.568  1.00 46.07           C  
ANISOU 2192  CG  ARG B 844     7983   5062   4460   -144   -126    473
ATOM   2193  CD  ARG B 844      29.515  12.031  30.538  1.00 50.74           C  
ANISOU 2193  CD  ARG B 844     9089   5392   4799   -180    -57    528
ATOM   2194  NE  ARG B 844      30.076  13.238  31.118  1.00 59.17           N  
ANISOU 2194  NE  ARG B 844    10118   6447   5915   -267    100    540
ATOM   2195  CZ  ARG B 844      31.121  13.890  30.630  1.00 68.29           C  
ANISOU 2195  CZ  ARG B 844    11626   7417   6903   -386    325    595
ATOM   2196  NH1 ARG B 844      31.551  14.987  31.225  1.00 75.12           N  
ANISOU 2196  NH1 ARG B 844    12417   8269   7855   -466    446    593
ATOM   2197  NH2 ARG B 844      31.733  13.449  29.549  1.00 68.99           N1+
ANISOU 2197  NH2 ARG B 844    12155   7323   6736   -435    448    645
ATOM   2198  H   ARG B 844      28.755   8.126  33.474  1.00  0.00           H  
ATOM   2199  HA  ARG B 844      30.509   8.565  32.164  1.00  0.00           H  
ATOM   2200  HB2 ARG B 844      31.379  10.795  31.789  1.00  0.00           H  
ATOM   2201  HB3 ARG B 844      30.577  11.394  33.196  1.00  0.00           H  
ATOM   2202  HG3 ARG B 844      28.441  11.271  32.224  1.00  0.00           H  
ATOM   2203  HG2 ARG B 844      28.923  10.045  31.066  1.00  0.00           H  
ATOM   2204  HD2 ARG B 844      28.586  12.275  30.023  1.00  0.00           H  
ATOM   2205  HD3 ARG B 844      30.193  11.646  29.777  1.00  0.00           H  
ATOM   2206  HE  ARG B 844      29.613  13.576  31.950  1.00  0.00           H  
ATOM   2207 HH11 ARG B 844      32.348  15.484  30.853  1.00  0.00           H  
ATOM   2208 HH12 ARG B 844      31.083  15.329  32.052  1.00  0.00           H  
ATOM   2209 HH21 ARG B 844      32.529  13.949  29.180  1.00  0.00           H  
ATOM   2210 HH22 ARG B 844      31.406  12.611  29.090  1.00  0.00           H  
ATOM   2211  N   ASP B 845      31.706   8.738  35.110  1.00 67.30           N  
ANISOU 2211  N   ASP B 845     9450   8439   7681   -419    447    443
ATOM   2212  CA  ASP B 845      32.913   8.512  35.908  1.00 73.46           C  
ANISOU 2212  CA  ASP B 845    10015   9318   8578   -511    628    423
ATOM   2213  C   ASP B 845      32.653   7.492  37.009  1.00 70.01           C  
ANISOU 2213  C   ASP B 845     9291   9055   8256   -489    546    419
ATOM   2214  O   ASP B 845      33.009   7.688  38.173  1.00 75.02           O  
ANISOU 2214  O   ASP B 845     9737   9786   8980   -510    559    396
ATOM   2215  CB  ASP B 845      33.443   9.815  36.501  1.00 86.56           C  
ANISOU 2215  CB  ASP B 845    11647  10956  10288   -558    706    394
ATOM   2216  CG  ASP B 845      34.859   9.676  37.043  1.00 95.42           C  
ANISOU 2216  CG  ASP B 845    12585  12116  11552   -653    883    342
ATOM   2217  OD1 ASP B 845      35.434   8.572  36.931  1.00 97.84           O  
ANISOU 2217  OD1 ASP B 845    12793  12463  11919   -675    943    325
ATOM   2218  OD2 ASP B 845      35.413  10.682  37.537  1.00 97.77           O1-
ANISOU 2218  OD2 ASP B 845    12837  12385  11927   -700    945    301
ATOM   2219  H   ASP B 845      30.808   8.741  35.571  1.00  0.00           H  
ATOM   2220  HA  ASP B 845      33.680   8.106  35.249  1.00  0.00           H  
ATOM   2221  HB3 ASP B 845      32.780  10.145  37.300  1.00  0.00           H  
ATOM   2222  HB2 ASP B 845      33.421  10.595  35.740  1.00  0.00           H  
ATOM   2223  N   LEU B 846      32.006   6.385  36.659  1.00 58.43           N  
ANISOU 2223  N   LEU B 846     7818   7608   6776   -449    451    442
ATOM   2224  CA  LEU B 846      31.808   5.316  37.627  1.00 47.92           C  
ANISOU 2224  CA  LEU B 846     6264   6407   5535   -451    398    454
ATOM   2225  C   LEU B 846      33.121   4.583  37.861  1.00 51.19           C  
ANISOU 2225  C   LEU B 846     6590   6843   6016   -504    502    440
ATOM   2226  O   LEU B 846      33.801   4.187  36.910  1.00 60.36           O  
ANISOU 2226  O   LEU B 846     7845   7927   7164   -524    593    420
ATOM   2227  CB  LEU B 846      30.737   4.339  37.154  1.00 43.68           C  
ANISOU 2227  CB  LEU B 846     5738   5861   4999   -405    267    472
ATOM   2228  CG  LEU B 846      30.441   3.251  38.191  1.00 45.02           C  
ANISOU 2228  CG  LEU B 846     5711   6140   5255   -431    235    497
ATOM   2229  CD1 LEU B 846      30.044   3.875  39.523  1.00 50.85           C  
ANISOU 2229  CD1 LEU B 846     6321   6976   6024   -446    250    487
ATOM   2230  CD2 LEU B 846      29.368   2.293  37.707  1.00 44.19           C  
ANISOU 2230  CD2 LEU B 846     5594   6006   5192   -403    116    501
ATOM   2231  H   LEU B 846      31.650   6.284  35.719  1.00  0.00           H  
ATOM   2232  HA  LEU B 846      31.484   5.757  38.570  1.00  0.00           H  
ATOM   2233  HB3 LEU B 846      31.057   3.874  36.222  1.00  0.00           H  
ATOM   2234  HB2 LEU B 846      29.821   4.886  36.931  1.00  0.00           H  
ATOM   2235  HG  LEU B 846      31.356   2.679  38.348  1.00  0.00           H  
ATOM   2236 HD11 LEU B 846      29.838   3.087  40.247  1.00  0.00           H  
ATOM   2237 HD12 LEU B 846      30.859   4.500  39.889  1.00  0.00           H  
ATOM   2238 HD13 LEU B 846      29.151   4.486  39.387  1.00  0.00           H  
ATOM   2239 HD21 LEU B 846      29.186   1.536  38.469  1.00  0.00           H  
ATOM   2240 HD22 LEU B 846      28.447   2.844  37.516  1.00  0.00           H  
ATOM   2241 HD23 LEU B 846      29.699   1.810  36.788  1.00  0.00           H  
ATOM   2242  N   ALA B 847      33.474   4.404  39.131  1.00 46.85           N  
ANISOU 2242  N   ALA B 847     5874   6385   5541   -520    479    434
ATOM   2243  CA  ALA B 847      34.729   3.764  39.490  1.00 50.46           C  
ANISOU 2243  CA  ALA B 847     6229   6843   6102   -546    512    393
ATOM   2244  C   ALA B 847      34.676   3.368  40.956  1.00 55.71           C  
ANISOU 2244  C   ALA B 847     6786   7591   6789   -535    400    411
ATOM   2245  O   ALA B 847      33.812   3.823  41.710  1.00 54.44           O  
ANISOU 2245  O   ALA B 847     6630   7495   6560   -528    362    443
ATOM   2246  CB  ALA B 847      35.925   4.688  39.224  1.00 47.28           C  
ANISOU 2246  CB  ALA B 847     5812   6371   5781   -590    650    310
ATOM   2247  H   ALA B 847      32.864   4.716  39.873  1.00  0.00           H  
ATOM   2248  HA  ALA B 847      34.845   2.862  38.889  1.00  0.00           H  
ATOM   2249  HB1 ALA B 847      36.847   4.179  39.503  1.00  0.00           H  
ATOM   2250  HB2 ALA B 847      35.958   4.944  38.165  1.00  0.00           H  
ATOM   2251  HB3 ALA B 847      35.820   5.598  39.814  1.00  0.00           H  
ATOM   2252  N   ALA B 848      35.609   2.493  41.343  1.00 63.64           N  
ANISOU 2252  N   ALA B 848     7715   8578   7887   -531    345    380
ATOM   2253  CA  ALA B 848      35.693   2.067  42.736  1.00 60.83           C  
ANISOU 2253  CA  ALA B 848     7333   8262   7518   -515    209    400
ATOM   2254  C   ALA B 848      35.919   3.260  43.657  1.00 60.07           C  
ANISOU 2254  C   ALA B 848     7222   8194   7407   -510    196    355
ATOM   2255  O   ALA B 848      35.314   3.351  44.732  1.00 58.07           O  
ANISOU 2255  O   ALA B 848     7027   7996   7039   -504    137    397
ATOM   2256  CB  ALA B 848      36.802   1.029  42.900  1.00 61.62           C  
ANISOU 2256  CB  ALA B 848     7369   8295   7749   -487    102    345
ATOM   2257  H   ALA B 848      36.263   2.121  40.669  1.00  0.00           H  
ATOM   2258  HA  ALA B 848      34.746   1.601  43.008  1.00  0.00           H  
ATOM   2259  HB1 ALA B 848      36.857   0.717  43.943  1.00  0.00           H  
ATOM   2260  HB2 ALA B 848      36.586   0.164  42.273  1.00  0.00           H  
ATOM   2261  HB3 ALA B 848      37.755   1.465  42.601  1.00  0.00           H  
ATOM   2262  N   ARG B 849      36.792   4.184  43.251  1.00 58.45           N  
ANISOU 2262  N   ARG B 849     6951   7940   7318   -522    269    260
ATOM   2263  CA  ARG B 849      37.049   5.396  44.025  1.00 49.06           C  
ANISOU 2263  CA  ARG B 849     5741   6758   6141   -518    250    202
ATOM   2264  C   ARG B 849      35.797   6.245  44.213  1.00 43.80           C  
ANISOU 2264  C   ARG B 849     5162   6159   5319   -517    294    260
ATOM   2265  O   ARG B 849      35.725   7.024  45.171  1.00 46.15           O  
ANISOU 2265  O   ARG B 849     5471   6488   5578   -498    246    226
ATOM   2266  CB  ARG B 849      38.128   6.216  43.325  1.00 46.90           C  
ANISOU 2266  CB  ARG B 849     5379   6395   6047   -559    366     91
ATOM   2267  CG  ARG B 849      37.767   6.472  41.882  1.00 47.74           C  
ANISOU 2267  CG  ARG B 849     5572   6458   6107   -607    555    129
ATOM   2268  CD  ARG B 849      38.554   7.584  41.238  1.00 52.72           C  
ANISOU 2268  CD  ARG B 849     6194   6986   6850   -678    727     46
ATOM   2269  NE  ARG B 849      38.022   7.796  39.900  1.00 60.50           N  
ANISOU 2269  NE  ARG B 849     7366   7912   7708   -715    882    110
ATOM   2270  CZ  ARG B 849      38.391   7.099  38.831  1.00 68.91           C  
ANISOU 2270  CZ  ARG B 849     8482   8916   8784   -748   1015     98
ATOM   2271  NH1 ARG B 849      37.831   7.351  37.660  1.00 67.04           N  
ANISOU 2271  NH1 ARG B 849     8482   8607   8382   -768   1122    160
ATOM   2272  NH2 ARG B 849      39.316   6.151  38.928  1.00 74.78           N1+
ANISOU 2272  NH2 ARG B 849     9059   9653   9701   -750   1025     11
ATOM   2273  H   ARG B 849      37.297   4.056  42.386  1.00  0.00           H  
ATOM   2274  HA  ARG B 849      37.420   5.106  45.008  1.00  0.00           H  
ATOM   2275  HB2 ARG B 849      39.077   5.682  43.372  1.00  0.00           H  
ATOM   2276  HB3 ARG B 849      38.253   7.167  43.842  1.00  0.00           H  
ATOM   2277  HG3 ARG B 849      36.702   6.694  41.810  1.00  0.00           H  
ATOM   2278  HG2 ARG B 849      37.901   5.555  41.308  1.00  0.00           H  
ATOM   2279  HD3 ARG B 849      39.603   7.294  41.170  1.00  0.00           H  
ATOM   2280  HD2 ARG B 849      38.439   8.496  41.823  1.00  0.00           H  
ATOM   2281  HE  ARG B 849      37.330   8.527  39.812  1.00  0.00           H  
ATOM   2282 HH11 ARG B 849      38.108   6.824  36.844  1.00  0.00           H  
ATOM   2283 HH12 ARG B 849      37.126   8.070  37.582  1.00  0.00           H  
ATOM   2284 HH21 ARG B 849      39.590   5.627  38.109  1.00  0.00           H  
ATOM   2285 HH22 ARG B 849      39.746   5.954  39.821  1.00  0.00           H  
ATOM   2286  N   ASN B 850      34.810   6.115  43.324  1.00 39.31           N  
ANISOU 2286  N   ASN B 850     4653   5601   4680   -525    365    325
ATOM   2287  CA  ASN B 850      33.581   6.897  43.378  1.00 44.00           C  
ANISOU 2287  CA  ASN B 850     5296   6237   5186   -507    384    345
ATOM   2288  C   ASN B 850      32.396   6.095  43.906  1.00 42.76           C  
ANISOU 2288  C   ASN B 850     5138   6156   4954   -503    357    401
ATOM   2289  O   ASN B 850      31.244   6.402  43.581  1.00 45.09           O  
ANISOU 2289  O   ASN B 850     5433   6464   5235   -487    374    400
ATOM   2290  CB  ASN B 850      33.261   7.474  42.000  1.00 54.91           C  
ANISOU 2290  CB  ASN B 850     6760   7538   6565   -506    444    349
ATOM   2291  CG  ASN B 850      34.293   8.480  41.542  1.00 62.23           C  
ANISOU 2291  CG  ASN B 850     7721   8371   7552   -541    527    295
ATOM   2292  OD1 ASN B 850      34.922   9.148  42.363  1.00 70.22           O  
ANISOU 2292  OD1 ASN B 850     8667   9391   8624   -550    517    236
ATOM   2293  ND2 ASN B 850      34.467   8.603  40.232  1.00 64.92           N  
ANISOU 2293  ND2 ASN B 850     8187   8606   7873   -567    616    308
ATOM   2294  H   ASN B 850      34.895   5.450  42.569  1.00  0.00           H  
ATOM   2295  HA  ASN B 850      33.747   7.732  44.058  1.00  0.00           H  
ATOM   2296  HB3 ASN B 850      32.279   7.947  42.024  1.00  0.00           H  
ATOM   2297  HB2 ASN B 850      33.198   6.664  41.274  1.00  0.00           H  
ATOM   2298 HD21 ASN B 850      35.144   9.261  39.872  1.00  0.00           H  
ATOM   2299 HD22 ASN B 850      33.923   8.039  39.595  1.00  0.00           H  
ATOM   2300  N   VAL B 851      32.659   5.059  44.698  1.00 39.48           N  
ANISOU 2300  N   VAL B 851     4724   5767   4508   -520    311    438
ATOM   2301  CA  VAL B 851      31.628   4.328  45.423  1.00 43.00           C  
ANISOU 2301  CA  VAL B 851     5195   6267   4874   -548    329    491
ATOM   2302  C   VAL B 851      31.981   4.387  46.903  1.00 40.78           C  
ANISOU 2302  C   VAL B 851     4996   6014   4483   -552    296    487
ATOM   2303  O   VAL B 851      33.136   4.160  47.278  1.00 39.12           O  
ANISOU 2303  O   VAL B 851     4822   5758   4285   -528    183    472
ATOM   2304  CB  VAL B 851      31.499   2.872  44.939  1.00 46.03           C  
ANISOU 2304  CB  VAL B 851     5587   6619   5285   -576    301    563
ATOM   2305  CG1 VAL B 851      30.427   2.155  45.733  1.00 44.54           C  
ANISOU 2305  CG1 VAL B 851     5429   6464   5028   -636    358    616
ATOM   2306  CG2 VAL B 851      31.175   2.830  43.452  1.00 47.91           C  
ANISOU 2306  CG2 VAL B 851     5788   6813   5604   -558    309    554
ATOM   2307  H   VAL B 851      33.611   4.745  44.819  1.00  0.00           H  
ATOM   2308  HA  VAL B 851      30.673   4.831  45.272  1.00  0.00           H  
ATOM   2309  HB  VAL B 851      32.450   2.365  45.102  1.00  0.00           H  
ATOM   2310 HG11 VAL B 851      30.343   1.126  45.384  1.00  0.00           H  
ATOM   2311 HG12 VAL B 851      30.693   2.159  46.790  1.00  0.00           H  
ATOM   2312 HG13 VAL B 851      29.472   2.663  45.597  1.00  0.00           H  
ATOM   2313 HG21 VAL B 851      31.088   1.793  43.128  1.00  0.00           H  
ATOM   2314 HG22 VAL B 851      30.233   3.348  43.270  1.00  0.00           H  
ATOM   2315 HG23 VAL B 851      31.972   3.319  42.892  1.00  0.00           H  
ATOM   2316  N   LEU B 852      30.991   4.686  47.738  1.00 42.21           N  
ANISOU 2316  N   LEU B 852     5214   6255   4567   -577    388    481
ATOM   2317  CA  LEU B 852      31.197   4.922  49.159  1.00 46.78           C  
ANISOU 2317  CA  LEU B 852     5931   6853   4989   -577    378    465
ATOM   2318  C   LEU B 852      30.734   3.727  49.982  1.00 49.00           C  
ANISOU 2318  C   LEU B 852     6369   7124   5126   -648    428    554
ATOM   2319  O   LEU B 852      29.873   2.956  49.557  1.00 47.94           O  
ANISOU 2319  O   LEU B 852     6185   6994   5038   -713    529    606
ATOM   2320  CB  LEU B 852      30.442   6.171  49.615  1.00 49.10           C  
ANISOU 2320  CB  LEU B 852     6197   7210   5251   -561    486    376
ATOM   2321  CG  LEU B 852      30.932   7.482  49.012  1.00 46.46           C  
ANISOU 2321  CG  LEU B 852     5766   6859   5029   -496    427    291
ATOM   2322  CD1 LEU B 852      29.986   8.606  49.388  1.00 51.82           C  
ANISOU 2322  CD1 LEU B 852     6407   7587   5695   -472    524    197
ATOM   2323  CD2 LEU B 852      32.356   7.779  49.456  1.00 45.64           C  
ANISOU 2323  CD2 LEU B 852     5718   6701   4921   -458    278    258
ATOM   2324  H   LEU B 852      30.044   4.758  47.394  1.00  0.00           H  
ATOM   2325  HA  LEU B 852      32.262   5.075  49.336  1.00  0.00           H  
ATOM   2326  HB3 LEU B 852      30.480   6.238  50.702  1.00  0.00           H  
ATOM   2327  HB2 LEU B 852      29.381   6.049  49.399  1.00  0.00           H  
ATOM   2328  HG  LEU B 852      30.927   7.381  47.927  1.00  0.00           H  
ATOM   2329 HD11 LEU B 852      30.341   9.541  48.954  1.00  0.00           H  
ATOM   2330 HD12 LEU B 852      28.989   8.385  49.007  1.00  0.00           H  
ATOM   2331 HD13 LEU B 852      29.947   8.701  50.473  1.00  0.00           H  
ATOM   2332 HD21 LEU B 852      32.686   8.719  49.014  1.00  0.00           H  
ATOM   2333 HD22 LEU B 852      32.389   7.857  50.543  1.00  0.00           H  
ATOM   2334 HD23 LEU B 852      33.014   6.974  49.130  1.00  0.00           H  
ATOM   2335  N   VAL B 853      31.328   3.572  51.160  1.00 48.72           N  
ANISOU 2335  N   VAL B 853     6547   7050   4913   -638    342    568
ATOM   2336  CA  VAL B 853      30.977   2.502  52.084  1.00 44.36           C  
ANISOU 2336  CA  VAL B 853     6239   6452   4163   -713    386    665
ATOM   2337  C   VAL B 853      30.269   3.151  53.269  1.00 44.66           C  
ANISOU 2337  C   VAL B 853     6443   6536   3991   -751    560    624
ATOM   2338  O   VAL B 853      30.899   3.807  54.107  1.00 42.66           O  
ANISOU 2338  O   VAL B 853     6347   6264   3598   -684    448    569
ATOM   2339  CB  VAL B 853      32.205   1.699  52.528  1.00 38.30           C  
ANISOU 2339  CB  VAL B 853     5666   5564   3323   -660    117    713
ATOM   2340  CG1 VAL B 853      31.786   0.483  53.345  1.00 40.29           C  
ANISOU 2340  CG1 VAL B 853     6221   5732   3356   -748    156    839
ATOM   2341  CG2 VAL B 853      33.041   1.290  51.321  1.00 39.67           C  
ANISOU 2341  CG2 VAL B 853     5628   5699   3746   -605    -36    699
ATOM   2342  H   VAL B 853      32.056   4.211  51.447  1.00  0.00           H  
ATOM   2343  HA  VAL B 853      30.280   1.827  51.588  1.00  0.00           H  
ATOM   2344  HB  VAL B 853      32.817   2.339  53.163  1.00  0.00           H  
ATOM   2345 HG11 VAL B 853      32.672  -0.073  53.650  1.00  0.00           H  
ATOM   2346 HG12 VAL B 853      31.240   0.810  54.230  1.00  0.00           H  
ATOM   2347 HG13 VAL B 853      31.145  -0.159  52.740  1.00  0.00           H  
ATOM   2348 HG21 VAL B 853      33.908   0.721  51.655  1.00  0.00           H  
ATOM   2349 HG22 VAL B 853      32.439   0.674  50.653  1.00  0.00           H  
ATOM   2350 HG23 VAL B 853      33.375   2.182  50.790  1.00  0.00           H  
ATOM   2351  N   LYS B 854      28.945   2.989  53.330  1.00 40.04           N  
ANISOU 2351  N   LYS B 854     5809   6003   3404   -857    841    628
ATOM   2352  CA  LYS B 854      28.196   3.439  54.498  1.00 46.52           C  
ANISOU 2352  CA  LYS B 854     6800   6856   4018   -918   1073    578
ATOM   2353  C   LYS B 854      28.414   2.493  55.672  1.00 55.64           C  
ANISOU 2353  C   LYS B 854     8381   7907   4852   -993   1087    691
ATOM   2354  O   LYS B 854      28.789   2.920  56.771  1.00 57.41           O  
ANISOU 2354  O   LYS B 854     8902   8100   4811   -959   1049    665
ATOM   2355  CB  LYS B 854      26.712   3.544  54.151  1.00 42.89           C  
ANISOU 2355  CB  LYS B 854     6106   6466   3723  -1014   1385    509
ATOM   2356  CG  LYS B 854      25.824   3.985  55.299  1.00 49.36           C  
ANISOU 2356  CG  LYS B 854     7057   7323   4375  -1096   1700    423
ATOM   2357  CD  LYS B 854      24.370   4.029  54.866  1.00 58.57           C  
ANISOU 2357  CD  LYS B 854     7915   8540   5798  -1187   1995    315
ATOM   2358  CE  LYS B 854      23.471   4.540  55.976  1.00 71.49           C  
ANISOU 2358  CE  LYS B 854     9636  10215   7311  -1272   2358    186
ATOM   2359  NZ  LYS B 854      23.626   3.760  57.237  1.00 82.21           N1+
ANISOU 2359  NZ  LYS B 854    11458  11495   8284  -1402   2532    301
ATOM   2360  H   LYS B 854      28.454   2.552  52.563  1.00  0.00           H  
ATOM   2361  HA  LYS B 854      28.556   4.428  54.780  1.00  0.00           H  
ATOM   2362  HB3 LYS B 854      26.361   2.584  53.772  1.00  0.00           H  
ATOM   2363  HB2 LYS B 854      26.585   4.229  53.313  1.00  0.00           H  
ATOM   2364  HG3 LYS B 854      26.132   4.974  55.637  1.00  0.00           H  
ATOM   2365  HG2 LYS B 854      25.934   3.289  56.131  1.00  0.00           H  
ATOM   2366  HD3 LYS B 854      24.049   3.030  54.570  1.00  0.00           H  
ATOM   2367  HD2 LYS B 854      24.271   4.674  53.993  1.00  0.00           H  
ATOM   2368  HE2 LYS B 854      22.432   4.498  55.649  1.00  0.00           H  
ATOM   2369  HE3 LYS B 854      23.694   5.589  56.169  1.00  0.00           H  
ATOM   2370  HZ1 LYS B 854      24.592   3.486  57.347  1.00  0.00           H  
ATOM   2371  HZ2 LYS B 854      23.346   4.330  58.023  1.00  0.00           H  
ATOM   2372  HZ3 LYS B 854      23.045   2.935  57.197  1.00  0.00           H  
ATOM   2373  N   SER B 855      28.191   1.203  55.449  1.00 57.34           N  
ANISOU 2373  N   SER B 855     8665   8048   5075  -1092   1122    816
ATOM   2374  CA  SER B 855      28.426   0.135  56.410  1.00 59.23           C  
ANISOU 2374  CA  SER B 855     9346   8145   5016  -1169   1101    952
ATOM   2375  C   SER B 855      29.071  -1.011  55.635  1.00 63.64           C  
ANISOU 2375  C   SER B 855     9863   8608   5711  -1145    851   1060
ATOM   2376  O   SER B 855      29.060  -0.982  54.398  1.00 59.56           O  
ANISOU 2376  O   SER B 855     8977   8153   5501  -1105    797   1024
ATOM   2377  CB  SER B 855      27.119  -0.278  57.091  1.00 54.95           C  
ANISOU 2377  CB  SER B 855     8955   7591   4332  -1372   1534    982
ATOM   2378  OG  SER B 855      26.272  -0.974  56.196  1.00 54.70           O  
ANISOU 2378  OG  SER B 855     8633   7572   4577  -1483   1699   1005
ATOM   2379  H   SER B 855      27.831   0.900  54.556  1.00  0.00           H  
ATOM   2380  HA  SER B 855      29.125   0.488  57.168  1.00  0.00           H  
ATOM   2381  HB2 SER B 855      26.606   0.610  57.460  1.00  0.00           H  
ATOM   2382  HB3 SER B 855      27.342  -0.913  57.948  1.00  0.00           H  
ATOM   2383  HG  SER B 855      25.357  -0.842  56.453  1.00  0.00           H  
ATOM   2384  N   PRO B 856      29.657  -2.029  56.305  1.00 73.24           N  
ANISOU 2384  N   PRO B 856    11472   9655   6702  -1159    677   1185
ATOM   2385  CA  PRO B 856      30.414  -3.057  55.569  1.00 68.78           C  
ANISOU 2385  CA  PRO B 856    10851   8987   6294  -1103    389   1256
ATOM   2386  C   PRO B 856      29.671  -3.714  54.411  1.00 62.86           C  
ANISOU 2386  C   PRO B 856     9783   8277   5822  -1191    539   1286
ATOM   2387  O   PRO B 856      30.310  -4.284  53.521  1.00 61.60           O  
ANISOU 2387  O   PRO B 856     9467   8077   5860  -1115    312   1294
ATOM   2388  CB  PRO B 856      30.742  -4.085  56.659  1.00 77.50           C  
ANISOU 2388  CB  PRO B 856    12498   9880   7069  -1145    259   1395
ATOM   2389  CG  PRO B 856      30.822  -3.283  57.903  1.00 82.87           C  
ANISOU 2389  CG  PRO B 856    13518  10550   7420  -1122    291   1357
ATOM   2390  CD  PRO B 856      29.783  -2.203  57.765  1.00 79.72           C  
ANISOU 2390  CD  PRO B 856    12839  10349   7102  -1196    682   1250
ATOM   2391  HA  PRO B 856      31.341  -2.621  55.198  1.00  0.00           H  
ATOM   2392  HB3 PRO B 856      31.715  -4.530  56.454  1.00  0.00           H  
ATOM   2393  HB2 PRO B 856      29.921  -4.798  56.741  1.00  0.00           H  
ATOM   2394  HG3 PRO B 856      31.810  -2.828  57.977  1.00  0.00           H  
ATOM   2395  HG2 PRO B 856      30.577  -3.914  58.757  1.00  0.00           H  
ATOM   2396  HD2 PRO B 856      28.836  -2.561  58.168  1.00  0.00           H  
ATOM   2397  HD3 PRO B 856      30.161  -1.281  58.206  1.00  0.00           H  
ATOM   2398  N   ASN B 857      28.342  -3.640  54.394  1.00 65.86           N  
ANISOU 2398  N   ASN B 857    10054   8727   6245  -1345    908   1277
ATOM   2399  CA  ASN B 857      27.540  -4.266  53.346  1.00 45.58           C  
ANISOU 2399  CA  ASN B 857     7188   6175   3957  -1429   1029   1283
ATOM   2400  C   ASN B 857      26.526  -3.282  52.776  1.00 47.96           C  
ANISOU 2400  C   ASN B 857     7111   6630   4482  -1445   1261   1139
ATOM   2401  O   ASN B 857      25.380  -3.637  52.490  1.00 48.94           O  
ANISOU 2401  O   ASN B 857     7066   6757   4773  -1575   1501   1114
ATOM   2402  CB  ASN B 857      26.842  -5.518  53.868  0.65 60.07           C  
ANISOU 2402  CB  ASN B 857     9269   7868   5685  -1625   1221   1414
ATOM   2403  CG  ASN B 857      26.010  -5.246  55.105  0.65 63.07           C  
ANISOU 2403  CG  ASN B 857     9908   8239   5817  -1787   1592   1419
ATOM   2404  OD1 ASN B 857      26.150  -4.201  55.744  0.65 51.58           O  
ANISOU 2404  OD1 ASN B 857     8529   6865   4203  -1726   1642   1340
ATOM   2405  ND2 ASN B 857      25.144  -6.191  55.456  0.65 58.84           N  
ANISOU 2405  ND2 ASN B 857     9518   7592   5248  -2005   1873   1505
ATOM   2406  H   ASN B 857      27.855  -3.138  55.123  1.00  0.00           H  
ATOM   2407  HA  ASN B 857      28.211  -4.564  52.540  1.00  0.00           H  
ATOM   2408  HB2 ASN B 857      27.587  -6.281  54.093  1.00  0.00           H  
ATOM   2409  HB3 ASN B 857      26.204  -5.930  53.086  1.00  0.00           H  
ATOM   2410 HD21 ASN B 857      24.562  -6.065  56.272  1.00  0.00           H  
ATOM   2411 HD22 ASN B 857      25.068  -7.035  54.907  1.00  0.00           H  
ATOM   2412  N   HIS B 858      26.935  -2.029  52.591  1.00 49.54           N  
ANISOU 2412  N   HIS B 858     7167   6939   4716  -1309   1172   1028
ATOM   2413  CA  HIS B 858      26.058  -1.020  52.006  1.00 47.85           C  
ANISOU 2413  CA  HIS B 858     6616   6846   4720  -1291   1324    882
ATOM   2414  C   HIS B 858      26.920   0.023  51.313  1.00 49.55           C  
ANISOU 2414  C   HIS B 858     6682   7126   5021  -1115   1091    805
ATOM   2415  O   HIS B 858      27.782   0.635  51.952  1.00 50.69           O  
ANISOU 2415  O   HIS B 858     6982   7276   5000  -1038    977    794
ATOM   2416  CB  HIS B 858      25.173  -0.371  53.072  1.00 46.51           C  
ANISOU 2416  CB  HIS B 858     6516   6726   4428  -1382   1642    802
ATOM   2417  CG  HIS B 858      24.060   0.454  52.506  1.00 44.70           C  
ANISOU 2417  CG  HIS B 858     5919   6588   4478  -1378   1809    631
ATOM   2418  ND1 HIS B 858      23.155   1.128  53.297  1.00 47.69           N  
ANISOU 2418  ND1 HIS B 858     6266   7020   4835  -1447   2115    504
ATOM   2419  CD2 HIS B 858      23.706   0.711  51.225  1.00 43.14           C  
ANISOU 2419  CD2 HIS B 858     5385   6416   4589  -1302   1690    550
ATOM   2420  CE1 HIS B 858      22.293   1.767  52.527  1.00 47.08           C  
ANISOU 2420  CE1 HIS B 858     5814   6996   5080  -1404   2155    341
ATOM   2421  NE2 HIS B 858      22.605   1.530  51.266  1.00 44.36           N  
ANISOU 2421  NE2 HIS B 858     5302   6629   4924  -1313   1884    373
ATOM   2422  H   HIS B 858      27.871  -1.759  52.858  1.00  0.00           H  
ATOM   2423  HA  HIS B 858      25.420  -1.498  51.263  1.00  0.00           H  
ATOM   2424  HB3 HIS B 858      25.788   0.250  53.724  1.00  0.00           H  
ATOM   2425  HB2 HIS B 858      24.757  -1.145  53.717  1.00  0.00           H  
ATOM   2426  HD2 HIS B 858      24.274   0.284  50.412  1.00  0.00           H  
ATOM   2427  HE1 HIS B 858      21.505   2.356  52.972  1.00  0.00           H  
ATOM   2428  HE2 HIS B 858      22.177   1.845  50.407  1.00  0.00           H  
ATOM   2429  N   VAL B 859      26.692   0.222  50.012  1.00 37.99           N  
ANISOU 2429  N   VAL B 859     4939   5688   3808  -1057   1017    749
ATOM   2430  CA  VAL B 859      27.492   1.141  49.215  1.00 49.83           C  
ANISOU 2430  CA  VAL B 859     6326   7219   5387   -918    831    690
ATOM   2431  C   VAL B 859      26.590   2.149  48.512  1.00 49.70           C  
ANISOU 2431  C   VAL B 859     6073   7258   5552   -877    898    564
ATOM   2432  O   VAL B 859      25.397   1.916  48.305  1.00 36.42           O  
ANISOU 2432  O   VAL B 859     4247   5578   4012   -937   1026    513
ATOM   2433  CB  VAL B 859      28.375   0.402  48.184  1.00 46.93           C  
ANISOU 2433  CB  VAL B 859     5935   6788   5109   -865    629    748
ATOM   2434  CG1 VAL B 859      29.413  -0.459  48.890  1.00 35.23           C  
ANISOU 2434  CG1 VAL B 859     4673   5230   3481   -867    498    838
ATOM   2435  CG2 VAL B 859      27.518  -0.441  47.255  1.00 34.50           C  
ANISOU 2435  CG2 VAL B 859     4230   5180   3701   -913    659    763
ATOM   2436  H   VAL B 859      25.943  -0.273  49.549  1.00  0.00           H  
ATOM   2437  HA  VAL B 859      28.149   1.689  49.890  1.00  0.00           H  
ATOM   2438  HB  VAL B 859      28.898   1.147  47.585  1.00  0.00           H  
ATOM   2439 HG11 VAL B 859      30.026  -0.972  48.148  1.00  0.00           H  
ATOM   2440 HG12 VAL B 859      30.048   0.173  49.511  1.00  0.00           H  
ATOM   2441 HG13 VAL B 859      28.910  -1.195  49.517  1.00  0.00           H  
ATOM   2442 HG21 VAL B 859      28.157  -0.954  46.536  1.00  0.00           H  
ATOM   2443 HG22 VAL B 859      26.965  -1.177  47.838  1.00  0.00           H  
ATOM   2444 HG23 VAL B 859      26.817   0.202  46.723  1.00  0.00           H  
ATOM   2445  N   LYS B 860      27.184   3.287  48.143  1.00 45.87           N  
ANISOU 2445  N   LYS B 860     5549   6796   5082   -771    791    502
ATOM   2446  CA  LYS B 860      26.476   4.362  47.460  1.00 43.95           C  
ANISOU 2446  CA  LYS B 860     5136   6573   4989   -707    795    385
ATOM   2447  C   LYS B 860      27.353   4.945  46.360  1.00 45.01           C  
ANISOU 2447  C   LYS B 860     5269   6663   5168   -614    624    386
ATOM   2448  O   LYS B 860      28.556   5.138  46.553  1.00 46.30           O  
ANISOU 2448  O   LYS B 860     5528   6816   5248   -590    554    419
ATOM   2449  CB  LYS B 860      26.066   5.479  48.433  1.00 43.19           C  
ANISOU 2449  CB  LYS B 860     5036   6537   4836   -692    911    280
ATOM   2450  CG  LYS B 860      25.175   5.023  49.577  1.00 41.63           C  
ANISOU 2450  CG  LYS B 860     4868   6377   4572   -802   1151    257
ATOM   2451  CD  LYS B 860      24.214   6.117  50.003  1.00 42.41           C  
ANISOU 2451  CD  LYS B 860     4834   6524   4754   -778   1295     86
ATOM   2452  CE  LYS B 860      23.385   5.676  51.195  1.00 47.52           C  
ANISOU 2452  CE  LYS B 860     5532   7202   5320   -909   1603     48
ATOM   2453  NZ  LYS B 860      22.164   6.512  51.370  1.00 53.12           N1+
ANISOU 2453  NZ  LYS B 860     6013   7947   6223   -898   1780   -163
ATOM   2454  H   LYS B 860      28.165   3.430  48.335  1.00  0.00           H  
ATOM   2455  HA  LYS B 860      25.575   3.950  47.005  1.00  0.00           H  
ATOM   2456  HB3 LYS B 860      25.565   6.274  47.880  1.00  0.00           H  
ATOM   2457  HB2 LYS B 860      26.961   5.951  48.838  1.00  0.00           H  
ATOM   2458  HG3 LYS B 860      25.794   4.733  50.426  1.00  0.00           H  
ATOM   2459  HG2 LYS B 860      24.610   4.144  49.268  1.00  0.00           H  
ATOM   2460  HD3 LYS B 860      23.553   6.363  49.172  1.00  0.00           H  
ATOM   2461  HD2 LYS B 860      24.777   7.013  50.264  1.00  0.00           H  
ATOM   2462  HE3 LYS B 860      23.993   5.728  52.098  1.00  0.00           H  
ATOM   2463  HE2 LYS B 860      23.095   4.633  51.069  1.00  0.00           H  
ATOM   2464  HZ1 LYS B 860      21.575   6.424  50.554  1.00  0.00           H  
ATOM   2465  HZ2 LYS B 860      21.656   6.201  52.186  1.00  0.00           H  
ATOM   2466  HZ3 LYS B 860      22.431   7.479  51.489  1.00  0.00           H  
ATOM   2467  N   ILE B 861      26.746   5.219  45.205  1.00 41.75           N  
ANISOU 2467  N   ILE B 861     4762   6205   4896   -564    558    337
ATOM   2468  CA  ILE B 861      27.436   5.894  44.110  1.00 41.51           C  
ANISOU 2468  CA  ILE B 861     4786   6108   4878   -490    438    335
ATOM   2469  C   ILE B 861      27.417   7.395  44.370  1.00 52.48           C  
ANISOU 2469  C   ILE B 861     6178   7501   6262   -432    433    249
ATOM   2470  O   ILE B 861      26.419   7.936  44.859  1.00 53.84           O  
ANISOU 2470  O   ILE B 861     6257   7705   6496   -412    478    155
ATOM   2471  CB  ILE B 861      26.771   5.542  42.766  1.00 37.06           C  
ANISOU 2471  CB  ILE B 861     4200   5460   4420   -450    336    321
ATOM   2472  CG1 ILE B 861      26.691   4.025  42.591  1.00 39.54           C  
ANISOU 2472  CG1 ILE B 861     4498   5766   4758   -509    338    392
ATOM   2473  CG2 ILE B 861      27.522   6.166  41.598  1.00 30.61           C  
ANISOU 2473  CG2 ILE B 861     3521   4548   3560   -392    247    334
ATOM   2474  CD1 ILE B 861      25.724   3.584  41.513  1.00 38.42           C  
ANISOU 2474  CD1 ILE B 861     4303   5543   4750   -472    227    349
ATOM   2475  H   ILE B 861      25.780   4.958  45.068  1.00  0.00           H  
ATOM   2476  HA  ILE B 861      28.472   5.556  44.087  1.00  0.00           H  
ATOM   2477  HB  ILE B 861      25.756   5.940  42.772  1.00  0.00           H  
ATOM   2478 HG13 ILE B 861      26.410   3.566  43.539  1.00  0.00           H  
ATOM   2479 HG12 ILE B 861      27.684   3.634  42.368  1.00  0.00           H  
ATOM   2480 HG21 ILE B 861      27.028   5.899  40.664  1.00  0.00           H  
ATOM   2481 HG22 ILE B 861      27.529   7.250  41.708  1.00  0.00           H  
ATOM   2482 HG23 ILE B 861      28.547   5.796  41.585  1.00  0.00           H  
ATOM   2483 HD11 ILE B 861      25.723   2.496  41.448  1.00  0.00           H  
ATOM   2484 HD12 ILE B 861      24.721   3.934  41.758  1.00  0.00           H  
ATOM   2485 HD13 ILE B 861      26.031   4.004  40.555  1.00  0.00           H  
ATOM   2486  N   THR B 862      28.507   8.082  44.043  1.00 67.94           N  
ANISOU 2486  N   THR B 862     8228   9414   8173   -410    392    265
ATOM   2487  CA  THR B 862      28.626   9.484  44.445  1.00 80.50           C  
ANISOU 2487  CA  THR B 862     9833  10997   9755   -368    387    189
ATOM   2488  C   THR B 862      29.440  10.247  43.399  1.00 96.06           C  
ANISOU 2488  C   THR B 862    11915  12853  11732   -349    335    202
ATOM   2489  O   THR B 862      29.582   9.798  42.256  1.00100.24           O  
ANISOU 2489  O   THR B 862    12519  13304  12262   -352    308    251
ATOM   2490  CB  THR B 862      29.225   9.578  45.860  1.00 83.75           C  
ANISOU 2490  CB  THR B 862    10254  11488  10081   -397    442    178
ATOM   2491  OG1 THR B 862      29.139  10.929  46.328  1.00 87.71           O  
ANISOU 2491  OG1 THR B 862    10756  11985  10585   -350    433     84
ATOM   2492  CG2 THR B 862      30.682   9.126  45.861  1.00 86.45           C  
ANISOU 2492  CG2 THR B 862    10652  11800  10396   -430    406    235
ATOM   2493  H   THR B 862      29.247   7.636  43.520  1.00  0.00           H  
ATOM   2494  HA  THR B 862      27.625   9.914  44.473  1.00  0.00           H  
ATOM   2495  HB  THR B 862      28.654   8.934  46.529  1.00  0.00           H  
ATOM   2496  HG1 THR B 862      29.053  10.932  47.284  1.00  0.00           H  
ATOM   2497 HG21 THR B 862      31.085   9.201  46.871  1.00  0.00           H  
ATOM   2498 HG22 THR B 862      30.742   8.092  45.522  1.00  0.00           H  
ATOM   2499 HG23 THR B 862      31.261   9.762  45.191  1.00  0.00           H  
ATOM   2500  N   ASP B 863      29.945  11.421  43.796  1.00105.81           N  
ANISOU 2500  N   ASP B 863    13179  14061  12961   -335    335    151
ATOM   2501  CA  ASP B 863      30.748  12.360  43.008  1.00111.39           C  
ANISOU 2501  CA  ASP B 863    14003  14640  13679   -344    329    152
ATOM   2502  C   ASP B 863      29.919  13.153  42.009  1.00109.70           C  
ANISOU 2502  C   ASP B 863    13909  14303  13470   -281    244    133
ATOM   2503  O   ASP B 863      29.586  14.315  42.264  1.00109.98           O  
ANISOU 2503  O   ASP B 863    13966  14291  13529   -231    189     64
ATOM   2504  CB  ASP B 863      31.901  11.661  42.294  1.00116.52           C  
ANISOU 2504  CB  ASP B 863    14702  15238  14332   -415    397    215
ATOM   2505  CG  ASP B 863      33.070  12.592  42.062  1.00120.53           C  
ANISOU 2505  CG  ASP B 863    15268  15641  14887   -469    465    187
ATOM   2506  OD1 ASP B 863      32.946  13.515  41.227  1.00120.20           O  
ANISOU 2506  OD1 ASP B 863    15383  15467  14823   -470    475    190
ATOM   2507  OD2 ASP B 863      34.098  12.424  42.752  1.00125.92           O1-
ANISOU 2507  OD2 ASP B 863    15847  16354  15642   -510    494    151
ATOM   2508  H   ASP B 863      29.785  11.747  44.738  1.00  0.00           H  
ATOM   2509  HA  ASP B 863      31.185  13.075  43.705  1.00  0.00           H  
ATOM   2510  HB3 ASP B 863      31.552  11.271  41.338  1.00  0.00           H  
ATOM   2511  HB2 ASP B 863      32.230  10.807  42.886  1.00  0.00           H  
ATOM   2512  N   PHE B 864      29.605  12.555  40.865  1.00111.54           N  
ANISOU 2512  N   PHE B 864    14244  14462  13675   -270    203    184
ATOM   2513  CA  PHE B 864      28.726  13.154  39.864  1.00108.06           C  
ANISOU 2513  CA  PHE B 864    13960  13875  13224   -185     57    162
ATOM   2514  C   PHE B 864      29.237  14.478  39.299  1.00117.69           C  
ANISOU 2514  C   PHE B 864    15409  14920  14387   -188     44    167
ATOM   2515  O   PHE B 864      28.475  15.190  38.638  1.00114.07           O  
ANISOU 2515  O   PHE B 864    15114  14314  13914    -99   -123    136
ATOM   2516  CB  PHE B 864      27.332  13.357  40.458  1.00 88.23           C  
ANISOU 2516  CB  PHE B 864    11279  11418  10826    -89    -62     52
ATOM   2517  CG  PHE B 864      26.748  12.112  41.012  1.00 82.13           C  
ANISOU 2517  CG  PHE B 864    10298  10789  10119   -112    -14     44
ATOM   2518  CD1 PHE B 864      26.490  11.037  40.192  1.00 81.70           C  
ANISOU 2518  CD1 PHE B 864    10273  10703  10066   -116    -63     92
ATOM   2519  CD2 PHE B 864      26.521  11.982  42.371  1.00 81.21           C  
ANISOU 2519  CD2 PHE B 864     9989  10823  10043   -142     97     -8
ATOM   2520  CE1 PHE B 864      25.952   9.874  40.709  1.00 82.22           C  
ANISOU 2520  CE1 PHE B 864    10154  10880  10207   -154    -10     88
ATOM   2521  CE2 PHE B 864      25.996  10.814  42.893  1.00 80.79           C  
ANISOU 2521  CE2 PHE B 864     9788  10877  10032   -189    176     -2
ATOM   2522  CZ  PHE B 864      25.729   9.756  42.066  1.00 81.15           C  
ANISOU 2522  CZ  PHE B 864     9840  10885  10108   -201    124     49
ATOM   2523  H   PHE B 864      29.979  11.641  40.653  1.00  0.00           H  
ATOM   2524  HA  PHE B 864      28.636  12.451  39.036  1.00  0.00           H  
ATOM   2525  HB2 PHE B 864      26.668  13.759  39.693  1.00  0.00           H  
ATOM   2526  HB3 PHE B 864      27.379  14.114  41.241  1.00  0.00           H  
ATOM   2527  HD1 PHE B 864      26.708  11.099  39.136  1.00  0.00           H  
ATOM   2528  HD2 PHE B 864      26.754  12.799  43.038  1.00  0.00           H  
ATOM   2529  HE1 PHE B 864      25.705   9.054  40.051  1.00  0.00           H  
ATOM   2530  HE2 PHE B 864      25.797  10.737  43.952  1.00  0.00           H  
ATOM   2531  HZ  PHE B 864      25.345   8.832  42.472  1.00  0.00           H  
ATOM   2532  N   GLY B 865      30.490  14.858  39.571  1.00125.70           N  
ANISOU 2532  N   GLY B 865    16441  15926  15391   -287    198    191
ATOM   2533  CA  GLY B 865      31.024  16.077  38.978  1.00129.63           C  
ANISOU 2533  CA  GLY B 865    17174  16233  15846   -323    225    203
ATOM   2534  C   GLY B 865      31.052  16.062  37.461  1.00129.40           C  
ANISOU 2534  C   GLY B 865    17489  16002  15675   -338    225    279
ATOM   2535  O   GLY B 865      31.127  17.118  36.829  1.00134.22           O  
ANISOU 2535  O   GLY B 865    18380  16407  16209   -346    199    298
ATOM   2536  H   GLY B 865      31.064  14.300  40.187  1.00  0.00           H  
ATOM   2537  HA3 GLY B 865      32.031  16.252  39.356  1.00  0.00           H  
ATOM   2538  HA2 GLY B 865      30.440  16.931  39.320  1.00  0.00           H  
ATOM   2539  N   LEU B 866      30.979  14.879  36.855  1.00122.14           N  
ANISOU 2539  N   LEU B 866    16591  15119  14699   -342    246    324
ATOM   2540  CA  LEU B 866      30.916  14.734  35.407  1.00 93.23           C  
ANISOU 2540  CA  LEU B 866    13295  11264  10864   -341    230    387
ATOM   2541  C   LEU B 866      29.546  14.255  34.948  1.00 86.69           C  
ANISOU 2541  C   LEU B 866    12515  10411  10012   -191    -50    364
ATOM   2542  O   LEU B 866      29.364  13.972  33.761  1.00 80.95           O  
ANISOU 2542  O   LEU B 866    12103   9525   9128   -162   -121    406
ATOM   2543  CB  LEU B 866      31.986  13.769  34.898  1.00 66.01           C  
ANISOU 2543  CB  LEU B 866     9872   7839   7370   -461    475    432
ATOM   2544  CG  LEU B 866      33.471  14.148  34.897  1.00 60.08           C  
ANISOU 2544  CG  LEU B 866     9130   7038   6659   -627    783    432
ATOM   2545  CD1 LEU B 866      34.345  12.917  35.029  1.00 54.48           C  
ANISOU 2545  CD1 LEU B 866     8204   6455   6042   -700    960    411
ATOM   2546  CD2 LEU B 866      33.837  14.888  33.619  1.00 65.54           C  
ANISOU 2546  CD2 LEU B 866    10283   7460   7158   -706    918    486
ATOM   2547  H   LEU B 866      30.965  14.031  37.403  1.00  0.00           H  
ATOM   2548  HA  LEU B 866      31.101  15.711  34.960  1.00  0.00           H  
ATOM   2549  HB3 LEU B 866      31.709  13.432  33.899  1.00  0.00           H  
ATOM   2550  HB2 LEU B 866      31.868  12.813  35.408  1.00  0.00           H  
ATOM   2551  HG  LEU B 866      33.663  14.804  35.746  1.00  0.00           H  
ATOM   2552 HD11 LEU B 866      35.394  13.213  35.026  1.00  0.00           H  
ATOM   2553 HD12 LEU B 866      34.115  12.406  35.964  1.00  0.00           H  
ATOM   2554 HD13 LEU B 866      34.155  12.245  34.192  1.00  0.00           H  
ATOM   2555 HD21 LEU B 866      34.895  15.148  33.639  1.00  0.00           H  
ATOM   2556 HD22 LEU B 866      33.636  14.249  32.759  1.00  0.00           H  
ATOM   2557 HD23 LEU B 866      33.242  15.798  33.542  1.00  0.00           H  
ATOM   2558  N   ALA B 867      28.582  14.156  35.860  1.00 88.64           N  
ANISOU 2558  N   ALA B 867    12462  10797  10422    -98   -203    282
ATOM   2559  CA  ALA B 867      27.248  13.673  35.536  1.00 84.67           C  
ANISOU 2559  CA  ALA B 867    11916  10272   9983     37   -463    219
ATOM   2560  C   ALA B 867      26.506  14.643  34.617  1.00 87.14           C  
ANISOU 2560  C   ALA B 867    12556  10325  10227    167   -743    183
ATOM   2561  O   ALA B 867      26.891  15.805  34.478  1.00 89.04           O  
ANISOU 2561  O   ALA B 867    13020  10425  10387    154   -735    205
ATOM   2562  CB  ALA B 867      26.447  13.434  36.811  1.00 83.66           C  
ANISOU 2562  CB  ALA B 867    11373  10342  10072     76   -490    116
ATOM   2563  H   ALA B 867      28.764  14.421  36.818  1.00  0.00           H  
ATOM   2564  HA  ALA B 867      27.349  12.721  35.015  1.00  0.00           H  
ATOM   2565  HB1 ALA B 867      25.451  13.073  36.553  1.00  0.00           H  
ATOM   2566  HB2 ALA B 867      26.955  12.690  37.426  1.00  0.00           H  
ATOM   2567  HB3 ALA B 867      26.362  14.367  37.367  1.00  0.00           H  
ATOM   2568  N   NMA B 867A     25.389  14.200  33.938  1.00  0.00           N  
ATOM   2569  CA  NMA B 867A     24.666  15.106  33.057  1.00  0.00           C  
ATOM   2570  H   NMA B 867A     25.074  13.248  34.052  1.00  0.00           H  
ATOM   2571 1HA  NMA B 867A     25.171  16.098  33.071  1.00  0.00           H  
ATOM   2572 2HA  NMA B 867A     24.663  14.700  32.020  1.00  0.00           H  
ATOM   2573 3HA  NMA B 867A     23.616  15.213  33.407  1.00  0.00           H  
ATOM   2574  CH3 ACE B 881      38.045  11.826  27.406  1.00  0.00           C  
ATOM   2575  C   ACE B 881      38.856  13.030  27.884  1.00  0.00           C  
ATOM   2576  O   ACE B 881      39.990  12.864  28.328  1.00  0.00           O  
ATOM   2577 1H   ACE B 881      38.645  10.898  27.540  1.00  0.00           H  
ATOM   2578 2H   ACE B 881      37.105  11.751  27.998  1.00  0.00           H  
ATOM   2579 3H   ACE B 881      37.787  11.952  26.331  1.00  0.00           H  
ATOM   2580  N   GLY B 882      38.320  14.300  27.818  1.00 95.63           N  
ANISOU 2580  N   GLY B 882    15753  10362  10218  -1482   2733    531
ATOM   2581  CA  GLY B 882      39.095  15.439  28.273  1.00 97.61           C  
ANISOU 2581  CA  GLY B 882    15882  10536  10670  -1630   2933    487
ATOM   2582  C   GLY B 882      39.490  15.355  29.735  1.00 95.95           C  
ANISOU 2582  C   GLY B 882    15060  10547  10850  -1650   2905    413
ATOM   2583  O   GLY B 882      40.675  15.369  30.069  1.00 93.79           O  
ANISOU 2583  O   GLY B 882    14472  10290  10873  -1807   3219    289
ATOM   2584  H1  GLY B 882      37.388  14.437  27.453  1.00  0.00           H  
ATOM   2585  HA2 GLY B 882      38.527  16.354  28.104  1.00  0.00           H  
ATOM   2586  HA3 GLY B 882      39.992  15.534  27.661  1.00  0.00           H  
ATOM   2587  N   LYS B 883      38.489  15.272  30.612  1.00 96.55           N  
ANISOU 2587  N   LYS B 883    14916  10799  10970  -1450   2463    444
ATOM   2588  CA  LYS B 883      38.720  15.182  32.048  1.00 91.55           C  
ANISOU 2588  CA  LYS B 883    13717  10391  10677  -1405   2325    356
ATOM   2589  C   LYS B 883      38.211  13.876  32.644  1.00 87.59           C  
ANISOU 2589  C   LYS B 883    12893  10142  10246  -1248   2079    335
ATOM   2590  O   LYS B 883      38.199  13.731  33.872  1.00 87.76           O  
ANISOU 2590  O   LYS B 883    12518  10346  10481  -1183   1910    281
ATOM   2591  CB  LYS B 883      38.072  16.367  32.771  1.00 93.87           C  
ANISOU 2591  CB  LYS B 883    14018  10664  10986  -1335   2072    391
ATOM   2592  CG  LYS B 883      38.718  17.708  32.474  1.00 98.93           C  
ANISOU 2592  CG  LYS B 883    14888  11062  11640  -1506   2305    395
ATOM   2593  CD  LYS B 883      38.135  18.796  33.359  1.00 98.85           C  
ANISOU 2593  CD  LYS B 883    14805  11056  11697  -1418   2027    400
ATOM   2594  CE  LYS B 883      38.776  20.142  33.071  1.00 98.68           C  
ANISOU 2594  CE  LYS B 883    15022  10771  11703  -1595   2246    406
ATOM   2595  NZ  LYS B 883      38.226  21.213  33.946  1.00 97.32           N1+
ANISOU 2595  NZ  LYS B 883    14774  10594  11608  -1500   1963    395
ATOM   2596  H   LYS B 883      37.532  15.270  30.288  1.00  0.00           H  
ATOM   2597  HA  LYS B 883      39.795  15.232  32.219  1.00  0.00           H  
ATOM   2598  HB3 LYS B 883      38.090  16.188  33.846  1.00  0.00           H  
ATOM   2599  HB2 LYS B 883      37.013  16.411  32.515  1.00  0.00           H  
ATOM   2600  HG3 LYS B 883      38.555  17.965  31.427  1.00  0.00           H  
ATOM   2601  HG2 LYS B 883      39.792  17.639  32.644  1.00  0.00           H  
ATOM   2602  HD3 LYS B 883      38.293  18.536  34.406  1.00  0.00           H  
ATOM   2603  HD2 LYS B 883      37.060  18.863  33.191  1.00  0.00           H  
ATOM   2604  HE3 LYS B 883      38.611  20.406  32.027  1.00  0.00           H  
ATOM   2605  HE2 LYS B 883      39.853  20.070  33.220  1.00  0.00           H  
ATOM   2606  HZ1 LYS B 883      38.216  20.894  34.904  1.00  0.00           H  
ATOM   2607  HZ2 LYS B 883      38.804  22.038  33.873  1.00  0.00           H  
ATOM   2608  HZ3 LYS B 883      37.284  21.435  33.656  1.00  0.00           H  
ATOM   2609  N   VAL B 884      37.792  12.926  31.815  1.00 81.21           N  
ANISOU 2609  N   VAL B 884    12272   9331   9251  -1189   2053    375
ATOM   2610  CA  VAL B 884      37.337  11.630  32.309  1.00 69.36           C  
ANISOU 2610  CA  VAL B 884    10487   8042   7823  -1061   1843    358
ATOM   2611  C   VAL B 884      38.529  10.681  32.341  1.00 61.89           C  
ANISOU 2611  C   VAL B 884     9275   7160   7081  -1149   2092    249
ATOM   2612  O   VAL B 884      39.323  10.654  31.390  1.00 58.45           O  
ANISOU 2612  O   VAL B 884     9028   6582   6600  -1276   2425    206
ATOM   2613  CB  VAL B 884      36.204  11.065  31.440  1.00 65.28           C  
ANISOU 2613  CB  VAL B 884    10283   7481   7041   -935   1633    438
ATOM   2614  CG1 VAL B 884      35.535   9.897  32.143  1.00 54.49           C  
ANISOU 2614  CG1 VAL B 884     8596   6326   5782   -807   1377    428
ATOM   2615  CG2 VAL B 884      35.194  12.152  31.113  1.00 70.36           C  
ANISOU 2615  CG2 VAL B 884    11266   7977   7490   -859   1415    515
ATOM   2616  H   VAL B 884      37.784  13.093  30.819  1.00  0.00           H  
ATOM   2617  HA  VAL B 884      36.966  11.756  33.326  1.00  0.00           H  
ATOM   2618  HB  VAL B 884      36.634  10.703  30.506  1.00  0.00           H  
ATOM   2619 HG11 VAL B 884      34.734   9.506  31.516  1.00  0.00           H  
ATOM   2620 HG12 VAL B 884      36.270   9.112  32.325  1.00  0.00           H  
ATOM   2621 HG13 VAL B 884      35.121  10.233  33.094  1.00  0.00           H  
ATOM   2622 HG21 VAL B 884      34.398  11.735  30.497  1.00  0.00           H  
ATOM   2623 HG22 VAL B 884      34.770  12.544  32.037  1.00  0.00           H  
ATOM   2624 HG23 VAL B 884      35.689  12.957  30.570  1.00  0.00           H  
ATOM   2625  N   PRO B 885      38.710   9.908  33.412  1.00 58.00           N  
ANISOU 2625  N   PRO B 885     8362   6858   6817  -1088   1950    189
ATOM   2626  CA  PRO B 885      39.769   8.888  33.416  1.00 58.56           C  
ANISOU 2626  CA  PRO B 885     8180   6972   7100  -1136   2118     67
ATOM   2627  C   PRO B 885      39.551   7.883  32.296  1.00 60.58           C  
ANISOU 2627  C   PRO B 885     8657   7185   7177  -1110   2189     86
ATOM   2628  O   PRO B 885      38.514   7.221  32.220  1.00 63.13           O  
ANISOU 2628  O   PRO B 885     9064   7576   7348   -986   1933    170
ATOM   2629  CB  PRO B 885      39.638   8.254  34.804  1.00 57.28           C  
ANISOU 2629  CB  PRO B 885     7637   6999   7126  -1031   1834     42
ATOM   2630  CG  PRO B 885      39.024   9.345  35.636  1.00 56.87           C  
ANISOU 2630  CG  PRO B 885     7583   6982   7043   -997   1663    100
ATOM   2631  CD  PRO B 885      38.049  10.020  34.723  1.00 56.35           C  
ANISOU 2631  CD  PRO B 885     7907   6809   6695   -980   1646    212
ATOM   2632  HA  PRO B 885      40.745   9.361  33.311  1.00  0.00           H  
ATOM   2633  HB3 PRO B 885      40.631   8.023  35.189  1.00  0.00           H  
ATOM   2634  HB2 PRO B 885      38.950   7.410  34.751  1.00  0.00           H  
ATOM   2635  HG3 PRO B 885      39.797  10.056  35.928  1.00  0.00           H  
ATOM   2636  HG2 PRO B 885      38.487   8.901  36.474  1.00  0.00           H  
ATOM   2637  HD3 PRO B 885      37.120   9.451  34.706  1.00  0.00           H  
ATOM   2638  HD2 PRO B 885      37.970  11.072  34.997  1.00  0.00           H  
ATOM   2639  N   ILE B 886      40.557   7.763  31.426  1.00 63.93           N  
ANISOU 2639  N   ILE B 886     9164   7486   7640  -1236   2555    -13
ATOM   2640  CA  ILE B 886      40.380   7.053  30.166  1.00 64.86           C  
ANISOU 2640  CA  ILE B 886     9607   7515   7522  -1230   2680      0
ATOM   2641  C   ILE B 886      40.296   5.543  30.356  1.00 67.38           C  
ANISOU 2641  C   ILE B 886     9698   7965   7939  -1119   2514    -48
ATOM   2642  O   ILE B 886      39.795   4.841  29.470  1.00 71.02           O  
ANISOU 2642  O   ILE B 886    10421   8382   8181  -1061   2481    -14
ATOM   2643  CB  ILE B 886      41.526   7.416  29.203  1.00 73.01           C  
ANISOU 2643  CB  ILE B 886    10811   8366   8565  -1419   3188   -110
ATOM   2644  CG1 ILE B 886      41.133   7.137  27.754  1.00 81.46           C  
ANISOU 2644  CG1 ILE B 886    12424   9282   9245  -1424   3328    -54
ATOM   2645  CG2 ILE B 886      42.777   6.638  29.550  1.00 72.97           C  
ANISOU 2645  CG2 ILE B 886    10353   8418   8953  -1475   3390   -321
ATOM   2646  CD1 ILE B 886      41.825   8.046  26.761  1.00 89.62           C  
ANISOU 2646  CD1 ILE B 886    13789  10084  10177  -1571   3673   -100
ATOM   2647  H   ILE B 886      41.458   8.168  31.637  1.00  0.00           H  
ATOM   2648  HA  ILE B 886      39.445   7.389  29.718  1.00  0.00           H  
ATOM   2649  HB  ILE B 886      41.740   8.480  29.305  1.00  0.00           H  
ATOM   2650 HG13 ILE B 886      40.053   7.238  27.646  1.00  0.00           H  
ATOM   2651 HG12 ILE B 886      41.358   6.098  27.512  1.00  0.00           H  
ATOM   2652 HG21 ILE B 886      43.576   6.907  28.859  1.00  0.00           H  
ATOM   2653 HG22 ILE B 886      43.083   6.876  30.569  1.00  0.00           H  
ATOM   2654 HG23 ILE B 886      42.575   5.570  29.472  1.00  0.00           H  
ATOM   2655 HD11 ILE B 886      41.501   7.795  25.751  1.00  0.00           H  
ATOM   2656 HD12 ILE B 886      41.568   9.083  26.977  1.00  0.00           H  
ATOM   2657 HD13 ILE B 886      42.904   7.916  26.839  1.00  0.00           H  
ATOM   2658  N   LYS B 887      40.763   5.020  31.489  1.00 65.31           N  
ANISOU 2658  N   LYS B 887     8983   7841   7993  -1081   2382   -127
ATOM   2659  CA  LYS B 887      40.783   3.578  31.697  1.00 55.98           C  
ANISOU 2659  CA  LYS B 887     7599   6752   6920   -984   2225   -177
ATOM   2660  C   LYS B 887      39.450   3.030  32.187  1.00 47.12           C  
ANISOU 2660  C   LYS B 887     6505   5742   5658   -846   1833    -31
ATOM   2661  O   LYS B 887      39.292   1.807  32.264  1.00 49.37           O  
ANISOU 2661  O   LYS B 887     6688   6081   5991   -769   1688    -44
ATOM   2662  CB  LYS B 887      41.907   3.217  32.671  1.00 49.37           C  
ANISOU 2662  CB  LYS B 887     6309   5970   6481   -995   2225   -337
ATOM   2663  CG  LYS B 887      43.287   3.421  32.056  1.00 45.06           C  
ANISOU 2663  CG  LYS B 887     5661   5301   6159  -1130   2638   -542
ATOM   2664  CD  LYS B 887      44.424   3.144  33.021  1.00 48.31           C  
ANISOU 2664  CD  LYS B 887     5593   5737   7025  -1124   2590   -741
ATOM   2665  CE  LYS B 887      45.765   3.318  32.322  1.00 58.38           C  
ANISOU 2665  CE  LYS B 887     6728   6874   8580  -1269   3038   -985
ATOM   2666  NZ  LYS B 887      46.912   3.019  33.225  1.00 66.15           N1+
ANISOU 2666  NZ  LYS B 887     7206   7854  10073  -1245   2951  -1225
ATOM   2667  H   LYS B 887      41.110   5.625  32.219  1.00  0.00           H  
ATOM   2668  HA  LYS B 887      41.006   3.106  30.740  1.00  0.00           H  
ATOM   2669  HB3 LYS B 887      41.798   2.178  32.981  1.00  0.00           H  
ATOM   2670  HB2 LYS B 887      41.817   3.826  33.570  1.00  0.00           H  
ATOM   2671  HG3 LYS B 887      43.370   4.442  31.683  1.00  0.00           H  
ATOM   2672  HG2 LYS B 887      43.391   2.780  31.180  1.00  0.00           H  
ATOM   2673  HD3 LYS B 887      44.340   2.124  33.397  1.00  0.00           H  
ATOM   2674  HD2 LYS B 887      44.361   3.833  33.863  1.00  0.00           H  
ATOM   2675  HE3 LYS B 887      45.851   4.340  31.953  1.00  0.00           H  
ATOM   2676  HE2 LYS B 887      45.808   2.663  31.452  1.00  0.00           H  
ATOM   2677  HZ1 LYS B 887      47.761   2.957  32.682  1.00  0.00           H  
ATOM   2678  HZ2 LYS B 887      47.003   3.756  33.909  1.00  0.00           H  
ATOM   2679  HZ3 LYS B 887      46.750   2.141  33.697  1.00  0.00           H  
ATOM   2680  N   TRP B 888      38.494   3.896  32.515  1.00 43.14           N  
ANISOU 2680  N   TRP B 888     6124   5259   5006   -818   1672     92
ATOM   2681  CA  TRP B 888      37.129   3.484  32.804  1.00 42.11           C  
ANISOU 2681  CA  TRP B 888     6039   5206   4754   -705   1354    206
ATOM   2682  C   TRP B 888      36.167   3.848  31.687  1.00 45.70           C  
ANISOU 2682  C   TRP B 888     6889   5546   4927   -667   1301    280
ATOM   2683  O   TRP B 888      34.962   3.602  31.818  1.00 47.57           O  
ANISOU 2683  O   TRP B 888     7158   5821   5097   -572   1032    347
ATOM   2684  CB  TRP B 888      36.644   4.110  34.115  1.00 42.48           C  
ANISOU 2684  CB  TRP B 888     5897   5365   4881   -679   1174    257
ATOM   2685  CG  TRP B 888      37.263   3.507  35.323  1.00 47.44           C  
ANISOU 2685  CG  TRP B 888     6194   6100   5732   -673   1101    206
ATOM   2686  CD1 TRP B 888      36.686   2.625  36.185  1.00 50.15           C  
ANISOU 2686  CD1 TRP B 888     6398   6546   6112   -608    881    254
ATOM   2687  CD2 TRP B 888      38.583   3.748  35.814  1.00 52.37           C  
ANISOU 2687  CD2 TRP B 888     6610   6711   6578   -731   1229     89
ATOM   2688  NE1 TRP B 888      37.568   2.296  37.185  1.00 55.78           N  
ANISOU 2688  NE1 TRP B 888     6880   7301   7013   -612    840    188
ATOM   2689  CE2 TRP B 888      38.741   2.974  36.980  1.00 55.34           C  
ANISOU 2689  CE2 TRP B 888     6753   7177   7095   -675   1028     73
ATOM   2690  CE3 TRP B 888      39.648   4.543  35.381  1.00 56.60           C  
ANISOU 2690  CE3 TRP B 888     7136   7148   7223   -831   1493    -16
ATOM   2691  CZ2 TRP B 888      39.921   2.971  37.720  1.00 56.95           C  
ANISOU 2691  CZ2 TRP B 888     6717   7369   7551   -688   1025    -55
ATOM   2692  CZ3 TRP B 888      40.818   4.539  36.112  1.00 63.31           C  
ANISOU 2692  CZ3 TRP B 888     7693   7997   8367   -860   1526   -157
ATOM   2693  CH2 TRP B 888      40.947   3.757  37.270  1.00 63.10           C  
ANISOU 2693  CH2 TRP B 888     7436   8056   8482   -775   1264   -181
ATOM   2694  H   TRP B 888      38.704   4.882  32.571  1.00  0.00           H  
ATOM   2695  HA  TRP B 888      37.119   2.400  32.921  1.00  0.00           H  
ATOM   2696  HB3 TRP B 888      35.560   4.019  34.180  1.00  0.00           H  
ATOM   2697  HB2 TRP B 888      36.846   5.181  34.101  1.00  0.00           H  
ATOM   2698  HD1 TRP B 888      35.672   2.292  36.019  1.00  0.00           H  
ATOM   2699  HE1 TRP B 888      37.293   1.647  37.908  1.00  0.00           H  
ATOM   2700  HE3 TRP B 888      39.545   5.145  34.490  1.00  0.00           H  
ATOM   2701  HZ2 TRP B 888      39.999   2.364  38.610  1.00  0.00           H  
ATOM   2702  HZ3 TRP B 888      41.654   5.145  35.796  1.00  0.00           H  
ATOM   2703  HH2 TRP B 888      41.882   3.785  37.809  1.00  0.00           H  
ATOM   2704  N   MET B 889      36.663   4.422  30.597  1.00 43.78           N  
ANISOU 2704  N   MET B 889     6962   5145   4528   -739   1546    257
ATOM   2705  CA  MET B 889      35.808   4.928  29.536  1.00 44.47           C  
ANISOU 2705  CA  MET B 889     7506   5079   4313   -695   1465    328
ATOM   2706  C   MET B 889      35.576   3.851  28.489  1.00 53.00           C  
ANISOU 2706  C   MET B 889     8812   6089   5239   -636   1432    306
ATOM   2707  O   MET B 889      36.487   3.092  28.147  1.00 58.50           O  
ANISOU 2707  O   MET B 889     9447   6783   5997   -689   1659    218
ATOM   2708  CB  MET B 889      36.440   6.156  28.874  1.00 45.57           C  
ANISOU 2708  CB  MET B 889     7966   5042   4306   -814   1754    332
ATOM   2709  CG  MET B 889      36.476   7.403  29.738  1.00 48.42           C  
ANISOU 2709  CG  MET B 889     8197   5426   4774   -858   1739    361
ATOM   2710  SD  MET B 889      37.275   8.771  28.880  1.00 52.64           S  
ANISOU 2710  SD  MET B 889     9142   5714   5145  -1028   2112    368
ATOM   2711  CE  MET B 889      36.297   8.821  27.382  1.00 52.22           C  
ANISOU 2711  CE  MET B 889     9767   5433   4640   -942   1971    459
ATOM   2712  H   MET B 889      37.662   4.517  30.487  1.00  0.00           H  
ATOM   2713  HA  MET B 889      34.848   5.215  29.965  1.00  0.00           H  
ATOM   2714  HB3 MET B 889      35.914   6.376  27.945  1.00  0.00           H  
ATOM   2715  HB2 MET B 889      37.452   5.911  28.552  1.00  0.00           H  
ATOM   2716  HG3 MET B 889      37.015   7.189  30.661  1.00  0.00           H  
ATOM   2717  HG2 MET B 889      35.459   7.688  30.007  1.00  0.00           H  
ATOM   2718  HE1 MET B 889      36.662   9.619  26.735  1.00  0.00           H  
ATOM   2719  HE2 MET B 889      36.379   7.866  26.862  1.00  0.00           H  
ATOM   2720  HE3 MET B 889      35.253   9.008  27.635  1.00  0.00           H  
ATOM   2721  N   ALA B 890      34.346   3.788  27.986  1.00 58.57           N  
ANISOU 2721  N   ALA B 890     9765   6724   5766   -516   1128    364
ATOM   2722  CA  ALA B 890      34.053   2.934  26.850  1.00 60.21           C  
ANISOU 2722  CA  ALA B 890    10278   6818   5779   -449   1063    339
ATOM   2723  C   ALA B 890      34.838   3.404  25.628  1.00 61.57           C  
ANISOU 2723  C   ALA B 890    10932   6790   5673   -539   1396    315
ATOM   2724  O   ALA B 890      35.298   4.547  25.553  1.00 70.27           O  
ANISOU 2724  O   ALA B 890    12203   7802   6694   -640   1611    344
ATOM   2725  CB  ALA B 890      32.553   2.928  26.557  1.00 60.70           C  
ANISOU 2725  CB  ALA B 890    10514   6812   5738   -295    630    381
ATOM   2726  H   ALA B 890      33.604   4.338  28.395  1.00  0.00           H  
ATOM   2727  HA  ALA B 890      34.363   1.917  27.091  1.00  0.00           H  
ATOM   2728  HB1 ALA B 890      32.352   2.282  25.702  1.00  0.00           H  
ATOM   2729  HB2 ALA B 890      32.014   2.555  27.428  1.00  0.00           H  
ATOM   2730  HB3 ALA B 890      32.222   3.942  26.332  1.00  0.00           H  
ATOM   2731  N   LEU B 891      34.994   2.500  24.661  1.00 55.79           N  
ANISOU 2731  N   LEU B 891    10439   5973   4785   -510   1460    257
ATOM   2732  CA  LEU B 891      35.755   2.842  23.464  1.00 49.07           C  
ANISOU 2732  CA  LEU B 891    10086   4920   3638   -609   1831    222
ATOM   2733  C   LEU B 891      35.069   3.941  22.661  1.00 60.75           C  
ANISOU 2733  C   LEU B 891    12175   6165   4744   -577   1704    319
ATOM   2734  O   LEU B 891      35.734   4.860  22.169  1.00 64.42           O  
ANISOU 2734  O   LEU B 891    12961   6474   5041   -711   2037    334
ATOM   2735  CB  LEU B 891      35.974   1.601  22.601  1.00 62.97           C  
ANISOU 2735  CB  LEU B 891    12001   6635   5290   -566   1900    126
ATOM   2736  CG  LEU B 891      36.846   1.846  21.366  1.00 64.22           C  
ANISOU 2736  CG  LEU B 891    12680   6587   5135   -686   2362     63
ATOM   2737  CD1 LEU B 891      38.250   2.268  21.770  1.00 54.79           C  
ANISOU 2737  CD1 LEU B 891    11199   5443   4175   -891   2893    -23
ATOM   2738  CD2 LEU B 891      36.901   0.614  20.479  1.00 63.51           C  
ANISOU 2738  CD2 LEU B 891    12786   6441   4903   -613   2378    -41
ATOM   2739  H   LEU B 891      34.586   1.581  24.758  1.00  0.00           H  
ATOM   2740  HA  LEU B 891      36.731   3.212  23.778  1.00  0.00           H  
ATOM   2741  HB3 LEU B 891      35.009   1.203  22.289  1.00  0.00           H  
ATOM   2742  HB2 LEU B 891      36.420   0.813  23.208  1.00  0.00           H  
ATOM   2743  HG  LEU B 891      36.400   2.658  20.792  1.00  0.00           H  
ATOM   2744 HD11 LEU B 891      38.851   2.436  20.876  1.00  0.00           H  
ATOM   2745 HD12 LEU B 891      38.200   3.188  22.352  1.00  0.00           H  
ATOM   2746 HD13 LEU B 891      38.707   1.482  22.372  1.00  0.00           H  
ATOM   2747 HD21 LEU B 891      37.527   0.819  19.611  1.00  0.00           H  
ATOM   2748 HD22 LEU B 891      37.321  -0.220  21.041  1.00  0.00           H  
ATOM   2749 HD23 LEU B 891      35.894   0.359  20.148  1.00  0.00           H  
ATOM   2750  N   GLU B 892      33.741   3.869  22.513  1.00 58.57           N  
ANISOU 2750  N   GLU B 892    12046   5836   4372   -397   1205    368
ATOM   2751  CA  GLU B 892      33.029   4.889  21.749  1.00 63.60           C  
ANISOU 2751  CA  GLU B 892    13279   6217   4669   -330    997    444
ATOM   2752  C   GLU B 892      33.081   6.255  22.418  1.00 60.99           C  
ANISOU 2752  C   GLU B 892    12875   5880   4417   -402   1042    518
ATOM   2753  O   GLU B 892      32.912   7.271  21.735  1.00 70.84           O  
ANISOU 2753  O   GLU B 892    14534   6894   5487   -397    991    540
ATOM   2754  CB  GLU B 892      31.566   4.488  21.534  1.00 69.72           C  
ANISOU 2754  CB  GLU B 892    14137   6933   5420   -102    398    437
ATOM   2755  CG  GLU B 892      30.651   4.752  22.726  1.00 71.72           C  
ANISOU 2755  CG  GLU B 892    13870   7353   6027    -17     52    449
ATOM   2756  CD  GLU B 892      30.571   3.579  23.682  1.00 79.10           C  
ANISOU 2756  CD  GLU B 892    14157   8560   7337    -10      9    398
ATOM   2757  OE1 GLU B 892      29.624   3.545  24.500  1.00 80.49           O  
ANISOU 2757  OE1 GLU B 892    13964   8844   7772     74   -301    388
ATOM   2758  OE2 GLU B 892      31.454   2.697  23.618  1.00 83.28           O1-
ANISOU 2758  OE2 GLU B 892    14559   9178   7906    -93    295    359
ATOM   2759  H   GLU B 892      33.227   3.107  22.931  1.00  0.00           H  
ATOM   2760  HA  GLU B 892      33.504   4.973  20.772  1.00  0.00           H  
ATOM   2761  HB2 GLU B 892      31.517   3.432  21.268  1.00  0.00           H  
ATOM   2762  HB3 GLU B 892      31.175   5.005  20.658  1.00  0.00           H  
ATOM   2763  HG3 GLU B 892      29.651   4.996  22.368  1.00  0.00           H  
ATOM   2764  HG2 GLU B 892      31.001   5.634  23.263  1.00  0.00           H  
ATOM   2765  N   SER B 893      33.309   6.303  23.732  1.00 55.81           N  
ANISOU 2765  N   SER B 893    11587   5473   4146   -451   1086    507
ATOM   2766  CA  SER B 893      33.495   7.579  24.411  1.00 58.41           C  
ANISOU 2766  CA  SER B 893    11823   5804   4568   -530   1166    559
ATOM   2767  C   SER B 893      34.889   8.143  24.170  1.00 70.39           C  
ANISOU 2767  C   SER B 893    13466   7244   6035   -754   1715    549
ATOM   2768  O   SER B 893      35.060   9.365  24.115  1.00 72.71           O  
ANISOU 2768  O   SER B 893    13945   7403   6279   -825   1796    587
ATOM   2769  CB  SER B 893      33.242   7.417  25.913  1.00 48.00           C  
ANISOU 2769  CB  SER B 893     9824   4763   3653   -498   1015    539
ATOM   2770  OG  SER B 893      31.931   6.940  26.171  1.00 46.73           O  
ANISOU 2770  OG  SER B 893     9520   4661   3574   -319    560    532
ATOM   2771  H   SER B 893      33.354   5.448  24.268  1.00  0.00           H  
ATOM   2772  HA  SER B 893      32.766   8.287  24.015  1.00  0.00           H  
ATOM   2773  HB2 SER B 893      33.383   8.377  26.410  1.00  0.00           H  
ATOM   2774  HB3 SER B 893      33.970   6.721  26.330  1.00  0.00           H  
ATOM   2775  HG  SER B 893      31.314   7.356  25.565  1.00  0.00           H  
ATOM   2776  N   ILE B 894      35.889   7.274  24.024  1.00 76.97           N  
ANISOU 2776  N   ILE B 894    14125   8157   6964   -856   2070    460
ATOM   2777  CA  ILE B 894      37.242   7.739  23.741  1.00 78.53           C  
ANISOU 2777  CA  ILE B 894    14283   8281   7274  -1049   2547    371
ATOM   2778  C   ILE B 894      37.344   8.234  22.302  1.00 78.22           C  
ANISOU 2778  C   ILE B 894    14820   7947   6953  -1072   2641    352
ATOM   2779  O   ILE B 894      37.938   9.285  22.032  1.00 77.33           O  
ANISOU 2779  O   ILE B 894    14858   7682   6841  -1198   2868    336
ATOM   2780  CB  ILE B 894      38.257   6.623  24.041  1.00 80.32           C  
ANISOU 2780  CB  ILE B 894    14094   8670   7755  -1128   2855    241
ATOM   2781  CG1 ILE B 894      38.158   6.211  25.510  1.00 68.94           C  
ANISOU 2781  CG1 ILE B 894    12022   7497   6673  -1077   2663    231
ATOM   2782  CG2 ILE B 894      39.664   7.087  23.725  1.00 89.46           C  
ANISOU 2782  CG2 ILE B 894    15161   9734   9098  -1313   3314    109
ATOM   2783  CD1 ILE B 894      38.911   4.951  25.844  1.00 67.79           C  
ANISOU 2783  CD1 ILE B 894    11441   7504   6811  -1080   2782     93
ATOM   2784  H   ILE B 894      35.713   6.283  24.109  1.00  0.00           H  
ATOM   2785  HA  ILE B 894      37.457   8.578  24.403  1.00  0.00           H  
ATOM   2786  HB  ILE B 894      38.024   5.760  23.418  1.00  0.00           H  
ATOM   2787 HG13 ILE B 894      37.109   6.088  25.781  1.00  0.00           H  
ATOM   2788 HG12 ILE B 894      38.519   7.025  26.139  1.00  0.00           H  
ATOM   2789 HG21 ILE B 894      40.369   6.285  23.943  1.00  0.00           H  
ATOM   2790 HG22 ILE B 894      39.731   7.352  22.670  1.00  0.00           H  
ATOM   2791 HG23 ILE B 894      39.905   7.958  24.334  1.00  0.00           H  
ATOM   2792 HD11 ILE B 894      38.792   4.726  26.904  1.00  0.00           H  
ATOM   2793 HD12 ILE B 894      38.519   4.125  25.251  1.00  0.00           H  
ATOM   2794 HD13 ILE B 894      39.969   5.089  25.619  1.00  0.00           H  
ATOM   2795  N   LEU B 895      36.770   7.488  21.356  1.00 76.78           N  
ANISOU 2795  N   LEU B 895    14987   7661   6523   -953   2464    348
ATOM   2796  CA  LEU B 895      36.885   7.837  19.944  1.00 77.62           C  
ANISOU 2796  CA  LEU B 895    15680   7466   6347   -975   2560    323
ATOM   2797  C   LEU B 895      35.845   8.880  19.539  1.00 78.16           C  
ANISOU 2797  C   LEU B 895    16206   7316   6174   -865   2183    412
ATOM   2798  O   LEU B 895      36.192   9.967  19.064  1.00 79.06           O  
ANISOU 2798  O   LEU B 895    16638   7219   6183   -963   2342    416
ATOM   2799  CB  LEU B 895      36.745   6.580  19.080  1.00 77.10           C  
ANISOU 2799  CB  LEU B 895    15811   7359   6124   -890   2522    266
ATOM   2800  CG  LEU B 895      37.826   5.508  19.220  1.00 77.84           C  
ANISOU 2800  CG  LEU B 895    15540   7610   6424   -992   2911    144
ATOM   2801  CD1 LEU B 895      37.474   4.292  18.380  1.00 80.58           C  
ANISOU 2801  CD1 LEU B 895    16125   7910   6581   -873   2790     98
ATOM   2802  CD2 LEU B 895      39.180   6.067  18.817  1.00 81.51           C  
ANISOU 2802  CD2 LEU B 895    16017   7957   6998  -1210   3443     46
ATOM   2803  H   LEU B 895      36.244   6.665  21.612  1.00  0.00           H  
ATOM   2804  HA  LEU B 895      37.876   8.259  19.776  1.00  0.00           H  
ATOM   2805  HB3 LEU B 895      36.664   6.872  18.033  1.00  0.00           H  
ATOM   2806  HB2 LEU B 895      35.769   6.129  19.259  1.00  0.00           H  
ATOM   2807  HG  LEU B 895      37.876   5.203  20.265  1.00  0.00           H  
ATOM   2808 HD11 LEU B 895      38.252   3.537  18.489  1.00  0.00           H  
ATOM   2809 HD12 LEU B 895      36.521   3.882  18.715  1.00  0.00           H  
ATOM   2810 HD13 LEU B 895      37.396   4.584  17.333  1.00  0.00           H  
ATOM   2811 HD21 LEU B 895      39.939   5.292  18.922  1.00  0.00           H  
ATOM   2812 HD22 LEU B 895      39.142   6.400  17.780  1.00  0.00           H  
ATOM   2813 HD23 LEU B 895      39.431   6.911  19.460  1.00  0.00           H  
ATOM   2814  N   ARG B 896      34.563   8.567  19.726  1.00 76.94           N  
ANISOU 2814  N   ARG B 896    16085   7197   5951   -657   1669    465
ATOM   2815  CA  ARG B 896      33.471   9.406  19.248  1.00 73.64           C  
ANISOU 2815  CA  ARG B 896    16097   6546   5335   -511   1236    509
ATOM   2816  C   ARG B 896      32.929  10.356  20.310  1.00 73.49           C  
ANISOU 2816  C   ARG B 896    15840   6617   5466   -475   1009    578
ATOM   2817  O   ARG B 896      31.892  10.988  20.082  1.00 62.70           O  
ANISOU 2817  O   ARG B 896    14743   5085   3996   -322    577    594
ATOM   2818  CB  ARG B 896      32.331   8.533  18.713  1.00 67.53           C  
ANISOU 2818  CB  ARG B 896    15507   5709   4443   -286    758    485
ATOM   2819  CG  ARG B 896      32.724   7.614  17.567  1.00 67.91           C  
ANISOU 2819  CG  ARG B 896    15869   5626   4307   -293    919    419
ATOM   2820  CD  ARG B 896      32.380   8.244  16.227  1.00 71.39           C  
ANISOU 2820  CD  ARG B 896    17016   5671   4437   -235    778    400
ATOM   2821  NE  ARG B 896      32.906   7.470  15.106  1.00 89.55           N  
ANISOU 2821  NE  ARG B 896    19660   7820   6544   -270   1008    346
ATOM   2822  CZ  ARG B 896      32.919   7.895  13.846  1.00 90.09           C  
ANISOU 2822  CZ  ARG B 896    20389   7527   6313   -269   1028    327
ATOM   2823  NH1 ARG B 896      32.431   9.090  13.543  1.00 88.55           N  
ANISOU 2823  NH1 ARG B 896    20588   7080   5975   -231    815    349
ATOM   2824  NH2 ARG B 896      33.420   7.128  12.887  1.00 90.49           N1+
ANISOU 2824  NH2 ARG B 896    20731   7454   6196   -305   1258    282
ATOM   2825  H   ARG B 896      34.317   7.719  20.216  1.00  0.00           H  
ATOM   2826  HA  ARG B 896      33.848  10.008  18.421  1.00  0.00           H  
ATOM   2827  HB2 ARG B 896      31.505   9.171  18.397  1.00  0.00           H  
ATOM   2828  HB3 ARG B 896      31.919   7.938  19.528  1.00  0.00           H  
ATOM   2829  HG3 ARG B 896      32.199   6.664  17.667  1.00  0.00           H  
ATOM   2830  HG2 ARG B 896      33.795   7.417  17.611  1.00  0.00           H  
ATOM   2831  HD3 ARG B 896      32.782   9.257  16.189  1.00  0.00           H  
ATOM   2832  HD2 ARG B 896      31.297   8.328  16.133  1.00  0.00           H  
ATOM   2833  HE  ARG B 896      33.276   6.559  15.335  1.00  0.00           H  
ATOM   2834 HH11 ARG B 896      32.441   9.412  12.586  1.00  0.00           H  
ATOM   2835 HH12 ARG B 896      32.049   9.678  14.269  1.00  0.00           H  
ATOM   2836 HH21 ARG B 896      33.428   7.455  11.931  1.00  0.00           H  
ATOM   2837 HH22 ARG B 896      33.794   6.217  13.112  1.00  0.00           H  
ATOM   2838  N   ARG B 897      33.606  10.480  21.455  1.00 74.31           N  
ANISOU 2838  N   ARG B 897    15451   6959   5824   -604   1276    603
ATOM   2839  CA  ARG B 897      33.214  11.397  22.528  1.00 78.81           C  
ANISOU 2839  CA  ARG B 897    15789   7612   6544   -589   1114    670
ATOM   2840  C   ARG B 897      31.772  11.177  22.976  1.00 77.52           C  
ANISOU 2840  C   ARG B 897    15550   7499   6405   -360    546    704
ATOM   2841  O   ARG B 897      31.155  12.070  23.568  1.00 74.41           O  
ANISOU 2841  O   ARG B 897    15116   7079   6077   -291    296    745
ATOM   2842  CB  ARG B 897      33.404  12.859  22.108  1.00 95.58           C  
ANISOU 2842  CB  ARG B 897    18280   9489   8549   -659   1179    686
ATOM   2843  CG  ARG B 897      34.680  13.154  21.343  1.00110.66           C  
ANISOU 2843  CG  ARG B 897    20401  11260  10386   -868   1689    631
ATOM   2844  CD  ARG B 897      34.424  14.243  20.313  1.00122.63           C  
ANISOU 2844  CD  ARG B 897    22553  12427  11615   -859   1597    634
ATOM   2845  NE  ARG B 897      35.352  15.364  20.427  1.00129.69           N  
ANISOU 2845  NE  ARG B 897    23489  13230  12555  -1058   1961    632
ATOM   2846  CZ  ARG B 897      35.170  16.409  21.228  1.00131.66           C  
ANISOU 2846  CZ  ARG B 897    23613  13497  12913  -1070   1854    686
ATOM   2847  NH1 ARG B 897      34.092  16.477  21.997  1.00131.91           N  
ANISOU 2847  NH1 ARG B 897    23466  13631  13021   -892   1403    743
ATOM   2848  NH2 ARG B 897      36.066  17.386  21.263  1.00132.24           N1+
ANISOU 2848  NH2 ARG B 897    23737  13474  13033  -1259   2199    673
ATOM   2849  H   ARG B 897      34.434   9.925  21.615  1.00  0.00           H  
ATOM   2850  HA  ARG B 897      33.863  11.208  23.383  1.00  0.00           H  
ATOM   2851  HB2 ARG B 897      33.358  13.496  22.991  1.00  0.00           H  
ATOM   2852  HB3 ARG B 897      32.547  13.178  21.515  1.00  0.00           H  
ATOM   2853  HG3 ARG B 897      35.018  12.249  20.838  1.00  0.00           H  
ATOM   2854  HG2 ARG B 897      35.452  13.486  22.038  1.00  0.00           H  
ATOM   2855  HD3 ARG B 897      33.402  14.607  20.417  1.00  0.00           H  
ATOM   2856  HD2 ARG B 897      34.491  13.817  19.312  1.00  0.00           H  
ATOM   2857  HE  ARG B 897      36.176  15.311  19.846  1.00  0.00           H  
ATOM   2858 HH11 ARG B 897      33.955  17.272  22.605  1.00  0.00           H  
ATOM   2859 HH12 ARG B 897      33.408  15.734  21.975  1.00  0.00           H  
ATOM   2860 HH21 ARG B 897      35.925  18.179  21.873  1.00  0.00           H  
ATOM   2861 HH22 ARG B 897      36.889  17.337  20.680  1.00  0.00           H  
ATOM   2862  N   ARG B 898      31.222   9.996  22.714  1.00 85.79           N  
ANISOU 2862  N   ARG B 898    16557   8609   7429   -236    329    670
ATOM   2863  CA  ARG B 898      29.811   9.717  22.943  1.00 85.51           C  
ANISOU 2863  CA  ARG B 898    16461   8580   7449     -7   -242    659
ATOM   2864  C   ARG B 898      29.637   9.004  24.275  1.00 81.85           C  
ANISOU 2864  C   ARG B 898    15196   8468   7435     -2   -265    600
ATOM   2865  O   ARG B 898      30.358   8.047  24.571  1.00 83.14           O  
ANISOU 2865  O   ARG B 898    15046   8822   7721    -99     14    577
ATOM   2866  CB  ARG B 898      29.235   8.865  21.809  1.00 95.08           C  
ANISOU 2866  CB  ARG B 898    17972   9640   8514    133   -504    578
ATOM   2867  CG  ARG B 898      27.758   8.538  21.961  1.00102.08           C  
ANISOU 2867  CG  ARG B 898    18746  10507   9534    375  -1121    516
ATOM   2868  CD  ARG B 898      27.414   7.226  21.276  1.00110.29           C  
ANISOU 2868  CD  ARG B 898    19843  11527  10536    470  -1292    438
ATOM   2869  NE  ARG B 898      27.947   7.149  19.919  1.00118.11           N  
ANISOU 2869  NE  ARG B 898    21353  12278  11244    430  -1106    405
ATOM   2870  CZ  ARG B 898      27.956   6.041  19.186  1.00120.36           C  
ANISOU 2870  CZ  ARG B 898    21769  12520  11440    477  -1135    345
ATOM   2871  NH1 ARG B 898      28.463   6.055  17.959  1.00123.65           N  
ANISOU 2871  NH1 ARG B 898    22690  12698  11592    439   -948    320
ATOM   2872  NH2 ARG B 898      27.462   4.915  19.682  1.00117.46           N1+
ANISOU 2872  NH2 ARG B 898    21040  12338  11252    560  -1352    308
ATOM   2873  H   ARG B 898      31.788   9.247  22.340  1.00  0.00           H  
ATOM   2874  HA  ARG B 898      29.269  10.662  22.979  1.00  0.00           H  
ATOM   2875  HB3 ARG B 898      29.804   7.939  21.729  1.00  0.00           H  
ATOM   2876  HB2 ARG B 898      29.397   9.373  20.858  1.00  0.00           H  
ATOM   2877  HG3 ARG B 898      27.162   9.341  21.527  1.00  0.00           H  
ATOM   2878  HG2 ARG B 898      27.508   8.471  23.020  1.00  0.00           H  
ATOM   2879  HD2 ARG B 898      26.331   7.105  21.247  1.00  0.00           H  
ATOM   2880  HD3 ARG B 898      27.803   6.396  21.866  1.00  0.00           H  
ATOM   2881  HE  ARG B 898      28.325   8.007  19.542  1.00  0.00           H  
ATOM   2882 HH11 ARG B 898      28.468   5.211  17.405  1.00  0.00           H  
ATOM   2883 HH12 ARG B 898      28.844   6.910  17.580  1.00  0.00           H  
ATOM   2884 HH21 ARG B 898      27.469   4.072  19.125  1.00  0.00           H  
ATOM   2885 HH22 ARG B 898      27.079   4.900  20.617  1.00  0.00           H  
ATOM   2886  N   PHE B 899      28.668   9.458  25.065  1.00 76.47           N  
ANISOU 2886  N   PHE B 899    14204   7853   6997    114   -600    563
ATOM   2887  CA  PHE B 899      28.386   8.871  26.369  1.00 65.08           C  
ANISOU 2887  CA  PHE B 899    12059   6717   5952    114   -621    509
ATOM   2888  C   PHE B 899      26.916   8.497  26.437  1.00 45.87           C  
ANISOU 2888  C   PHE B 899     9462   4268   3699    309  -1107    415
ATOM   2889  O   PHE B 899      26.046   9.371  26.360  1.00 47.18           O  
ANISOU 2889  O   PHE B 899     9752   4285   3888    439  -1433    372
ATOM   2890  CB  PHE B 899      28.741   9.833  27.504  1.00 44.29           C  
ANISOU 2890  CB  PHE B 899     9114   4214   3501     28   -458    528
ATOM   2891  CG  PHE B 899      30.206  10.130  27.616  1.00 44.11           C  
ANISOU 2891  CG  PHE B 899     9122   4228   3410   -174     18    586
ATOM   2892  CD1 PHE B 899      30.790  11.114  26.835  1.00 55.53           C  
ANISOU 2892  CD1 PHE B 899    11072   5437   4591   -257    193    647
ATOM   2893  CD2 PHE B 899      31.001   9.426  28.506  1.00 53.62           C  
ANISOU 2893  CD2 PHE B 899     9857   5681   4835   -284    282    566
ATOM   2894  CE1 PHE B 899      32.140  11.394  26.944  1.00 55.44           C  
ANISOU 2894  CE1 PHE B 899    11041   5446   4578   -461    658    670
ATOM   2895  CE2 PHE B 899      32.350   9.700  28.623  1.00 54.25           C  
ANISOU 2895  CE2 PHE B 899     9913   5778   4921   -459    691    578
ATOM   2896  CZ  PHE B 899      32.922  10.685  27.841  1.00 55.30           C  
ANISOU 2896  CZ  PHE B 899    10496   5684   4831   -556    896    622
ATOM   2897  H   PHE B 899      28.097  10.236  24.768  1.00  0.00           H  
ATOM   2898  HA  PHE B 899      28.982   7.965  26.480  1.00  0.00           H  
ATOM   2899  HB3 PHE B 899      28.382   9.425  28.449  1.00  0.00           H  
ATOM   2900  HB2 PHE B 899      28.192  10.766  27.372  1.00  0.00           H  
ATOM   2901  HD1 PHE B 899      30.190  11.672  26.132  1.00  0.00           H  
ATOM   2902  HD2 PHE B 899      30.568   8.651  29.120  1.00  0.00           H  
ATOM   2903  HE1 PHE B 899      32.583  12.164  26.330  1.00  0.00           H  
ATOM   2904  HE2 PHE B 899      32.955   9.145  29.325  1.00  0.00           H  
ATOM   2905  HZ  PHE B 899      33.976  10.903  27.928  1.00  0.00           H  
ATOM   2906  N   THR B 900      26.646   7.207  26.575  1.00 49.30           N  
ANISOU 2906  N   THR B 900     9609   4837   4288    330  -1159    367
ATOM   2907  CA  THR B 900      25.304   6.681  26.765  1.00 49.65           C  
ANISOU 2907  CA  THR B 900     9388   4890   4588    478  -1560    255
ATOM   2908  C   THR B 900      25.257   5.945  28.099  1.00 46.16           C  
ANISOU 2908  C   THR B 900     8304   4747   4487    392  -1402    235
ATOM   2909  O   THR B 900      26.254   5.863  28.821  1.00 43.91           O  
ANISOU 2909  O   THR B 900     7826   4641   4216    244  -1043    306
ATOM   2910  CB  THR B 900      24.914   5.742  25.615  1.00 52.52           C  
ANISOU 2910  CB  THR B 900    10050   5090   4816    582  -1804    207
ATOM   2911  OG1 THR B 900      25.805   4.620  25.589  1.00 53.55           O  
ANISOU 2911  OG1 THR B 900    10087   5357   4902    463  -1494    251
ATOM   2912  CG2 THR B 900      24.998   6.464  24.278  1.00 56.09           C  
ANISOU 2912  CG2 THR B 900    11232   5216   4862    667  -1955    236
ATOM   2913  H   THR B 900      27.394   6.529  26.551  1.00  0.00           H  
ATOM   2914  HA  THR B 900      24.600   7.513  26.796  1.00  0.00           H  
ATOM   2915  HB  THR B 900      23.895   5.388  25.769  1.00  0.00           H  
ATOM   2916  HG1 THR B 900      25.700   4.146  24.761  1.00  0.00           H  
ATOM   2917 HG21 THR B 900      24.718   5.780  23.477  1.00  0.00           H  
ATOM   2918 HG22 THR B 900      24.319   7.317  24.282  1.00  0.00           H  
ATOM   2919 HG23 THR B 900      26.018   6.813  24.116  1.00  0.00           H  
ATOM   2920  N   HIS B 901      24.079   5.415  28.433  1.00 49.38           N  
ANISOU 2920  N   HIS B 901     8396   5186   5181    482  -1680    125
ATOM   2921  CA  HIS B 901      23.988   4.525  29.585  1.00 55.68           C  
ANISOU 2921  CA  HIS B 901     8666   6230   6261    385  -1519    115
ATOM   2922  C   HIS B 901      24.807   3.262  29.363  1.00 59.06           C  
ANISOU 2922  C   HIS B 901     9103   6734   6606    295  -1323    180
ATOM   2923  O   HIS B 901      25.329   2.682  30.321  1.00 61.36           O  
ANISOU 2923  O   HIS B 901     9080   7222   7012    176  -1078    229
ATOM   2924  CB  HIS B 901      22.529   4.173  29.885  1.00 58.30           C  
ANISOU 2924  CB  HIS B 901     8671   6545   6935    479  -1822    -33
ATOM   2925  CG  HIS B 901      21.723   5.323  30.405  1.00 56.68           C  
ANISOU 2925  CG  HIS B 901     8317   6312   6907    555  -1967   -132
ATOM   2926  ND1 HIS B 901      20.646   5.849  29.725  1.00 59.54           N  
ANISOU 2926  ND1 HIS B 901     8798   6451   7372    739  -2391   -279
ATOM   2927  CD2 HIS B 901      21.839   6.047  31.543  1.00 55.84           C  
ANISOU 2927  CD2 HIS B 901     7955   6361   6902    486  -1762   -124
ATOM   2928  CE1 HIS B 901      20.133   6.848  30.422  1.00 60.10           C  
ANISOU 2928  CE1 HIS B 901     8669   6545   7621    778  -2430   -364
ATOM   2929  NE2 HIS B 901      20.840   6.989  31.529  1.00 57.69           N  
ANISOU 2929  NE2 HIS B 901     8142   6472   7305    622  -2039   -269
ATOM   2930  H   HIS B 901      23.256   5.631  27.889  1.00  0.00           H  
ATOM   2931  HA  HIS B 901      24.396   5.047  30.450  1.00  0.00           H  
ATOM   2932  HB3 HIS B 901      22.495   3.354  30.603  1.00  0.00           H  
ATOM   2933  HB2 HIS B 901      22.059   3.781  28.983  1.00  0.00           H  
ATOM   2934  HD2 HIS B 901      22.622   5.819  32.251  1.00  0.00           H  
ATOM   2935  HE1 HIS B 901      19.276   7.385  30.045  1.00  0.00           H  
ATOM   2936  HE2 HIS B 901      20.749   7.640  32.296  1.00  0.00           H  
ATOM   2937  N   GLN B 902      24.931   2.828  28.107  1.00 58.22           N  
ANISOU 2937  N   GLN B 902     9378   6454   6290    361  -1445    173
ATOM   2938  CA  GLN B 902      25.701   1.632  27.802  1.00 54.06           C  
ANISOU 2938  CA  GLN B 902     8876   5978   5688    293  -1271    209
ATOM   2939  C   GLN B 902      27.198   1.858  27.952  1.00 45.36           C  
ANISOU 2939  C   GLN B 902     7858   4961   4416    159   -859    299
ATOM   2940  O   GLN B 902      27.938   0.890  28.161  1.00 45.05           O  
ANISOU 2940  O   GLN B 902     7672   5026   4419     81   -666    316
ATOM   2941  CB  GLN B 902      25.375   1.147  26.390  1.00 62.20           C  
ANISOU 2941  CB  GLN B 902    10322   6783   6527    413  -1523    154
ATOM   2942  CG  GLN B 902      23.907   0.818  26.206  1.00 71.66           C  
ANISOU 2942  CG  GLN B 902    11399   7874   7954    554  -1972     29
ATOM   2943  CD  GLN B 902      23.366  -0.024  27.346  1.00 78.21           C  
ANISOU 2943  CD  GLN B 902    11647   8892   9177    483  -1946     -5
ATOM   2944  OE1 GLN B 902      22.727   0.492  28.267  1.00 79.31           O  
ANISOU 2944  OE1 GLN B 902    11456   9119   9561    467  -1966    -41
ATOM   2945  NE2 GLN B 902      23.627  -1.326  27.296  1.00 80.26           N  
ANISOU 2945  NE2 GLN B 902    11801   9201   9492    432  -1884      2
ATOM   2946  H   GLN B 902      24.487   3.332  27.353  1.00  0.00           H  
ATOM   2947  HA  GLN B 902      25.405   0.852  28.504  1.00  0.00           H  
ATOM   2948  HB2 GLN B 902      25.975   0.266  26.162  1.00  0.00           H  
ATOM   2949  HB3 GLN B 902      25.668   1.909  25.668  1.00  0.00           H  
ATOM   2950  HG2 GLN B 902      23.770   0.285  25.265  1.00  0.00           H  
ATOM   2951  HG3 GLN B 902      23.334   1.743  26.135  1.00  0.00           H  
ATOM   2952 HE21 GLN B 902      23.292  -1.937  28.028  1.00  0.00           H  
ATOM   2953 HE22 GLN B 902      24.160  -1.705  26.526  1.00  0.00           H  
ATOM   2954  N   SER B 903      27.664   3.105  27.847  1.00 42.86           N  
ANISOU 2954  N   SER B 903     7762   4584   3938    130   -730    341
ATOM   2955  CA  SER B 903      29.052   3.397  28.190  1.00 46.32           C  
ANISOU 2955  CA  SER B 903     8173   5113   4313    -14   -329    398
ATOM   2956  C   SER B 903      29.271   3.347  29.697  1.00 36.78           C  
ANISOU 2956  C   SER B 903     6470   4136   3368    -94   -208    414
ATOM   2957  O   SER B 903      30.371   3.018  30.153  1.00 35.89           O  
ANISOU 2957  O   SER B 903     6202   4130   3305   -197     58    429
ATOM   2958  CB  SER B 903      29.462   4.764  27.635  1.00 53.07           C  
ANISOU 2958  CB  SER B 903     9421   5809   4934    -39   -219    435
ATOM   2959  OG  SER B 903      28.746   5.817  28.257  1.00 58.85           O  
ANISOU 2959  OG  SER B 903    10052   6543   5765      9   -390    436
ATOM   2960  H   SER B 903      27.056   3.846  27.530  1.00  0.00           H  
ATOM   2961  HA  SER B 903      29.684   2.638  27.728  1.00  0.00           H  
ATOM   2962  HB2 SER B 903      29.282   4.788  26.560  1.00  0.00           H  
ATOM   2963  HB3 SER B 903      30.531   4.912  27.789  1.00  0.00           H  
ATOM   2964  HG  SER B 903      27.823   5.567  28.348  1.00  0.00           H  
ATOM   2965  N   ASP B 904      28.239   3.674  30.480  1.00 36.19           N  
ANISOU 2965  N   ASP B 904     6156   4126   3469    -41   -406    393
ATOM   2966  CA  ASP B 904      28.324   3.497  31.923  1.00 48.01           C  
ANISOU 2966  CA  ASP B 904     7232   5828   5180   -112   -302    405
ATOM   2967  C   ASP B 904      28.418   2.023  32.299  1.00 44.12           C  
ANISOU 2967  C   ASP B 904     6514   5437   4813   -150   -280    411
ATOM   2968  O   ASP B 904      29.053   1.682  33.302  1.00 42.25           O  
ANISOU 2968  O   ASP B 904     6046   5340   4669   -231   -125    442
ATOM   2969  CB  ASP B 904      27.116   4.140  32.606  1.00 57.34           C  
ANISOU 2969  CB  ASP B 904     8229   7039   6518    -52   -486    357
ATOM   2970  CG  ASP B 904      27.307   5.620  32.867  1.00 61.88           C  
ANISOU 2970  CG  ASP B 904     8892   7587   7034    -50   -436    361
ATOM   2971  OD1 ASP B 904      28.472   6.062  32.976  1.00 63.86           O  
ANISOU 2971  OD1 ASP B 904     9221   7857   7185   -136   -204    412
ATOM   2972  OD2 ASP B 904      26.288   6.345  32.925  1.00 59.93           O1-
ANISOU 2972  OD2 ASP B 904     8628   7277   6864     41   -641    296
ATOM   2973  H   ASP B 904      27.394   4.046  30.072  1.00  0.00           H  
ATOM   2974  HA  ASP B 904      29.225   3.999  32.277  1.00  0.00           H  
ATOM   2975  HB3 ASP B 904      26.918   3.629  33.548  1.00  0.00           H  
ATOM   2976  HB2 ASP B 904      26.230   3.993  31.989  1.00  0.00           H  
ATOM   2977  N   VAL B 905      27.789   1.142  31.516  1.00 46.34           N  
ANISOU 2977  N   VAL B 905     6880   5630   5098    -85   -463    376
ATOM   2978  CA  VAL B 905      27.903  -0.293  31.761  1.00 42.85           C  
ANISOU 2978  CA  VAL B 905     6263   5251   4769   -122   -453    383
ATOM   2979  C   VAL B 905      29.354  -0.735  31.617  1.00 33.53           C  
ANISOU 2979  C   VAL B 905     5141   4098   3500   -187   -217    408
ATOM   2980  O   VAL B 905      29.848  -1.565  32.391  1.00 32.67           O  
ANISOU 2980  O   VAL B 905     4814   4088   3509   -245   -138    429
ATOM   2981  CB  VAL B 905      26.965  -1.072  30.816  1.00 35.21           C  
ANISOU 2981  CB  VAL B 905     5403   4151   3825    -31   -717    321
ATOM   2982  CG1 VAL B 905      27.284  -2.562  30.834  1.00 34.92           C  
ANISOU 2982  CG1 VAL B 905     5262   4141   3866    -68   -695    328
ATOM   2983  CG2 VAL B 905      25.509  -0.828  31.195  1.00 35.79           C  
ANISOU 2983  CG2 VAL B 905     5285   4208   4106     20   -948    257
ATOM   2984  H   VAL B 905      27.226   1.466  30.743  1.00  0.00           H  
ATOM   2985  HA  VAL B 905      27.589  -0.488  32.787  1.00  0.00           H  
ATOM   2986  HB  VAL B 905      27.120  -0.703  29.802  1.00  0.00           H  
ATOM   2987 HG11 VAL B 905      26.608  -3.087  30.159  1.00  0.00           H  
ATOM   2988 HG12 VAL B 905      28.313  -2.718  30.510  1.00  0.00           H  
ATOM   2989 HG13 VAL B 905      27.159  -2.949  31.846  1.00  0.00           H  
ATOM   2990 HG21 VAL B 905      24.859  -1.384  30.519  1.00  0.00           H  
ATOM   2991 HG22 VAL B 905      25.339  -1.161  32.219  1.00  0.00           H  
ATOM   2992 HG23 VAL B 905      25.287   0.236  31.118  1.00  0.00           H  
ATOM   2993  N   TRP B 906      30.060  -0.179  30.631  1.00 34.50           N  
ANISOU 2993  N   TRP B 906     5570   4115   3423   -180    -98    394
ATOM   2994  CA  TRP B 906      31.498  -0.403  30.522  1.00 34.53           C  
ANISOU 2994  CA  TRP B 906     5589   4138   3393   -254    179    379
ATOM   2995  C   TRP B 906      32.209   0.020  31.802  1.00 37.35           C  
ANISOU 2995  C   TRP B 906     5661   4634   3896   -334    326    400
ATOM   2996  O   TRP B 906      33.028  -0.728  32.349  1.00 37.62           O  
ANISOU 2996  O   TRP B 906     5498   4737   4057   -374    414    379
ATOM   2997  CB  TRP B 906      32.049   0.361  29.316  1.00 36.23           C  
ANISOU 2997  CB  TRP B 906     6200   4200   3365   -263    340    357
ATOM   2998  CG  TRP B 906      33.498   0.115  29.012  1.00 36.92           C  
ANISOU 2998  CG  TRP B 906     6306   4278   3445   -349    668    301
ATOM   2999  CD1 TRP B 906      34.565   0.326  29.840  1.00 36.31           C  
ANISOU 2999  CD1 TRP B 906     5961   4296   3539   -438    881    273
ATOM   3000  CD2 TRP B 906      34.039  -0.357  27.775  1.00 47.17           C  
ANISOU 3000  CD2 TRP B 906     7902   5447   4574   -350    823    236
ATOM   3001  NE1 TRP B 906      35.733  -0.003  29.199  1.00 41.71           N  
ANISOU 3001  NE1 TRP B 906     6709   4918   4219   -497   1164    179
ATOM   3002  CE2 TRP B 906      35.438  -0.423  27.928  1.00 50.07           C  
ANISOU 3002  CE2 TRP B 906     8123   5845   5056   -452   1160    158
ATOM   3003  CE3 TRP B 906      33.475  -0.736  26.553  1.00 40.38           C  
ANISOU 3003  CE3 TRP B 906     7426   4436   3482   -270    702    219
ATOM   3004  CZ2 TRP B 906      36.281  -0.856  26.906  1.00 56.67           C  
ANISOU 3004  CZ2 TRP B 906     9162   6576   5792   -488   1428     56
ATOM   3005  CZ3 TRP B 906      34.313  -1.165  25.539  1.00 42.34           C  
ANISOU 3005  CZ3 TRP B 906     7928   4578   3580   -301    955    136
ATOM   3006  CH2 TRP B 906      35.701  -1.221  25.722  1.00 42.80           C  
ANISOU 3006  CH2 TRP B 906     7813   4681   3766   -416   1339     53
ATOM   3007  H   TRP B 906      29.600   0.406  29.948  1.00  0.00           H  
ATOM   3008  HA  TRP B 906      31.671  -1.468  30.366  1.00  0.00           H  
ATOM   3009  HB3 TRP B 906      31.888   1.429  29.462  1.00  0.00           H  
ATOM   3010  HB2 TRP B 906      31.451   0.125  28.436  1.00  0.00           H  
ATOM   3011  HD1 TRP B 906      34.406   0.701  30.840  1.00  0.00           H  
ATOM   3012  HE1 TRP B 906      36.616   0.088  29.681  1.00  0.00           H  
ATOM   3013  HE3 TRP B 906      32.405  -0.691  26.415  1.00  0.00           H  
ATOM   3014  HZ2 TRP B 906      37.348  -0.894  27.066  1.00  0.00           H  
ATOM   3015  HZ3 TRP B 906      33.900  -1.464  24.587  1.00  0.00           H  
ATOM   3016  HH2 TRP B 906      36.316  -1.562  24.902  1.00  0.00           H  
ATOM   3017  N   SER B 907      31.911   1.228  32.289  1.00 37.89           N  
ANISOU 3017  N   SER B 907     5720   4725   3952   -344    324    427
ATOM   3018  CA  SER B 907      32.468   1.680  33.560  1.00 41.38           C  
ANISOU 3018  CA  SER B 907     5911   5289   4522   -405    419    438
ATOM   3019  C   SER B 907      32.075   0.748  34.699  1.00 33.87           C  
ANISOU 3019  C   SER B 907     4689   4460   3719   -406    305    465
ATOM   3020  O   SER B 907      32.855   0.533  35.634  1.00 33.06           O  
ANISOU 3020  O   SER B 907     4413   4434   3715   -448    370    461
ATOM   3021  CB  SER B 907      32.008   3.109  33.852  1.00 51.49           C  
ANISOU 3021  CB  SER B 907     7245   6561   5758   -399    398    455
ATOM   3022  OG  SER B 907      32.441   4.004  32.843  1.00 53.04           O  
ANISOU 3022  OG  SER B 907     7738   6616   5798   -416    517    445
ATOM   3023  H   SER B 907      31.293   1.841  31.776  1.00  0.00           H  
ATOM   3024  HA  SER B 907      33.555   1.680  33.477  1.00  0.00           H  
ATOM   3025  HB3 SER B 907      32.406   3.428  34.815  1.00  0.00           H  
ATOM   3026  HB2 SER B 907      30.920   3.134  33.917  1.00  0.00           H  
ATOM   3027  HG  SER B 907      33.329   3.767  32.564  1.00  0.00           H  
ATOM   3028  N   TYR B 908      30.859   0.198  34.645  1.00 30.95           N  
ANISOU 3028  N   TYR B 908     4298   4087   3374   -363    128    483
ATOM   3029  CA  TYR B 908      30.440  -0.771  35.650  1.00 30.42           C  
ANISOU 3029  CA  TYR B 908     4020   4105   3434   -390     58    516
ATOM   3030  C   TYR B 908      31.324  -2.012  35.618  1.00 38.89           C  
ANISOU 3030  C   TYR B 908     5056   5168   4553   -409     84    516
ATOM   3031  O   TYR B 908      31.710  -2.537  36.669  1.00 36.04           O  
ANISOU 3031  O   TYR B 908     4559   4868   4267   -447     88    546
ATOM   3032  CB  TYR B 908      28.977  -1.155  35.429  1.00 30.89           C  
ANISOU 3032  CB  TYR B 908     4050   4131   3557   -357   -112    508
ATOM   3033  CG  TYR B 908      28.488  -2.245  36.353  1.00 34.05           C  
ANISOU 3033  CG  TYR B 908     4267   4586   4086   -415   -143    545
ATOM   3034  CD1 TYR B 908      28.087  -1.947  37.647  1.00 37.45           C  
ANISOU 3034  CD1 TYR B 908     4551   5110   4569   -475    -79    572
ATOM   3035  CD2 TYR B 908      28.434  -3.568  35.937  1.00 33.46           C  
ANISOU 3035  CD2 TYR B 908     4196   4451   4065   -417   -222    551
ATOM   3036  CE1 TYR B 908      27.639  -2.934  38.501  1.00 37.07           C  
ANISOU 3036  CE1 TYR B 908     4395   5085   4606   -551    -69    617
ATOM   3037  CE2 TYR B 908      27.988  -4.563  36.786  1.00 36.45           C  
ANISOU 3037  CE2 TYR B 908     4443   4851   4555   -489   -238    597
ATOM   3038  CZ  TYR B 908      27.593  -4.239  38.066  1.00 37.25           C  
ANISOU 3038  CZ  TYR B 908     4430   5036   4688   -564   -149    636
ATOM   3039  OH  TYR B 908      27.149  -5.226  38.914  1.00 36.62           O  
ANISOU 3039  OH  TYR B 908     4277   4952   4686   -658   -128    691
ATOM   3040  H   TYR B 908      30.222   0.453  33.904  1.00  0.00           H  
ATOM   3041  HA  TYR B 908      30.530  -0.309  36.633  1.00  0.00           H  
ATOM   3042  HB3 TYR B 908      28.838  -1.469  34.394  1.00  0.00           H  
ATOM   3043  HB2 TYR B 908      28.349  -0.272  35.548  1.00  0.00           H  
ATOM   3044  HD1 TYR B 908      28.122  -0.928  38.002  1.00  0.00           H  
ATOM   3045  HD2 TYR B 908      28.743  -3.833  34.937  1.00  0.00           H  
ATOM   3046  HE1 TYR B 908      27.327  -2.680  39.503  1.00  0.00           H  
ATOM   3047  HE2 TYR B 908      27.951  -5.587  36.445  1.00  0.00           H  
ATOM   3048  HH  TYR B 908      26.862  -4.833  39.741  1.00  0.00           H  
ATOM   3049  N   GLY B 909      31.649  -2.496  34.418  1.00 40.56           N  
ANISOU 3049  N   GLY B 909     5416   5285   4712   -373     90    473
ATOM   3050  CA  GLY B 909      32.501  -3.668  34.307  1.00 31.36           C  
ANISOU 3050  CA  GLY B 909     4206   4096   3612   -375    110    443
ATOM   3051  C   GLY B 909      33.878  -3.456  34.905  1.00 31.31           C  
ANISOU 3051  C   GLY B 909     4089   4127   3681   -408    248    402
ATOM   3052  O   GLY B 909      34.409  -4.334  35.590  1.00 31.33           O  
ANISOU 3052  O   GLY B 909     3961   4143   3800   -410    190    396
ATOM   3053  H   GLY B 909      31.303  -2.048  33.582  1.00  0.00           H  
ATOM   3054  HA3 GLY B 909      32.601  -3.945  33.258  1.00  0.00           H  
ATOM   3055  HA2 GLY B 909      32.019  -4.514  34.798  1.00  0.00           H  
ATOM   3056  N   VAL B 910      34.481  -2.292  34.647  1.00 31.54           N  
ANISOU 3056  N   VAL B 910     4173   4149   3662   -431    411    361
ATOM   3057  CA  VAL B 910      35.792  -1.988  35.218  1.00 31.82           C  
ANISOU 3057  CA  VAL B 910     4064   4203   3823   -465    533    290
ATOM   3058  C   VAL B 910      35.713  -1.914  36.737  1.00 42.58           C  
ANISOU 3058  C   VAL B 910     5261   5654   5264   -473    410    340
ATOM   3059  O   VAL B 910      36.600  -2.408  37.444  1.00 39.34           O  
ANISOU 3059  O   VAL B 910     4712   5243   4993   -465    363    289
ATOM   3060  CB  VAL B 910      36.355  -0.685  34.619  1.00 32.49           C  
ANISOU 3060  CB  VAL B 910     4252   4242   3852   -512    752    238
ATOM   3061  CG1 VAL B 910      37.790  -0.466  35.086  1.00 33.24           C  
ANISOU 3061  CG1 VAL B 910     4154   4330   4146   -554    888    121
ATOM   3062  CG2 VAL B 910      36.278  -0.714  33.098  1.00 33.61           C  
ANISOU 3062  CG2 VAL B 910     4660   4273   3839   -510    878    208
ATOM   3063  H   VAL B 910      34.031  -1.611  34.052  1.00  0.00           H  
ATOM   3064  HA  VAL B 910      36.470  -2.800  34.955  1.00  0.00           H  
ATOM   3065  HB  VAL B 910      35.748   0.147  34.977  1.00  0.00           H  
ATOM   3066 HG11 VAL B 910      38.176   0.458  34.655  1.00  0.00           H  
ATOM   3067 HG12 VAL B 910      37.812  -0.396  36.174  1.00  0.00           H  
ATOM   3068 HG13 VAL B 910      38.409  -1.303  34.763  1.00  0.00           H  
ATOM   3069 HG21 VAL B 910      36.681   0.215  32.696  1.00  0.00           H  
ATOM   3070 HG22 VAL B 910      36.860  -1.555  32.720  1.00  0.00           H  
ATOM   3071 HG23 VAL B 910      35.239  -0.823  32.788  1.00  0.00           H  
ATOM   3072  N   THR B 911      34.664  -1.276  37.261  1.00 45.72           N  
ANISOU 3072  N   THR B 911     5687   6111   5572   -481    349    424
ATOM   3073  CA  THR B 911      34.511  -1.167  38.708  1.00 50.80           C  
ANISOU 3073  CA  THR B 911     6227   6831   6241   -495    265    470
ATOM   3074  C   THR B 911      34.419  -2.542  39.358  1.00 47.11           C  
ANISOU 3074  C   THR B 911     5721   6358   5819   -490    128    516
ATOM   3075  O   THR B 911      35.029  -2.785  40.406  1.00 41.97           O  
ANISOU 3075  O   THR B 911     5020   5712   5213   -488     51    514
ATOM   3076  CB  THR B 911      33.275  -0.335  39.046  1.00 62.07           C  
ANISOU 3076  CB  THR B 911     7689   8317   7579   -505    253    527
ATOM   3077  OG1 THR B 911      33.351   0.932  38.380  1.00 70.61           O  
ANISOU 3077  OG1 THR B 911     8847   9373   8610   -500    348    490
ATOM   3078  CG2 THR B 911      33.185  -0.107  40.544  1.00 60.95           C  
ANISOU 3078  CG2 THR B 911     7480   8249   7429   -527    215    560
ATOM   3079  H   THR B 911      33.969  -0.864  36.655  1.00  0.00           H  
ATOM   3080  HA  THR B 911      35.387  -0.657  39.108  1.00  0.00           H  
ATOM   3081  HB  THR B 911      32.383  -0.864  38.710  1.00  0.00           H  
ATOM   3082  HG1 THR B 911      33.184   0.812  37.442  1.00  0.00           H  
ATOM   3083 HG21 THR B 911      32.299   0.487  40.769  1.00  0.00           H  
ATOM   3084 HG22 THR B 911      33.117  -1.067  41.055  1.00  0.00           H  
ATOM   3085 HG23 THR B 911      34.074   0.423  40.885  1.00  0.00           H  
ATOM   3086  N   VAL B 912      33.649  -3.451  38.754  1.00 49.29           N  
ANISOU 3086  N   VAL B 912     6046   6601   6082   -487     74    555
ATOM   3087  CA  VAL B 912      33.567  -4.815  39.268  1.00 55.95           C  
ANISOU 3087  CA  VAL B 912     6879   7407   6973   -494    -51    604
ATOM   3088  C   VAL B 912      34.933  -5.484  39.202  1.00 64.84           C  
ANISOU 3088  C   VAL B 912     7959   8465   8211   -449   -100    522
ATOM   3089  O   VAL B 912      35.318  -6.238  40.105  1.00 72.10           O  
ANISOU 3089  O   VAL B 912     8872   9347   9175   -440   -235    547
ATOM   3090  CB  VAL B 912      32.499  -5.617  38.499  1.00 57.00           C  
ANISOU 3090  CB  VAL B 912     7056   7496   7106   -501   -103    637
ATOM   3091  CG1 VAL B 912      32.495  -7.068  38.948  1.00 60.98           C  
ANISOU 3091  CG1 VAL B 912     7565   7933   7671   -519   -225    687
ATOM   3092  CG2 VAL B 912      31.125  -5.000  38.699  1.00 53.25           C  
ANISOU 3092  CG2 VAL B 912     6570   7070   6591   -540    -80    681
ATOM   3093  H   VAL B 912      33.117  -3.197  37.934  1.00  0.00           H  
ATOM   3094  HA  VAL B 912      33.265  -4.765  40.314  1.00  0.00           H  
ATOM   3095  HB  VAL B 912      32.741  -5.585  37.437  1.00  0.00           H  
ATOM   3096 HG11 VAL B 912      31.735  -7.618  38.394  1.00  0.00           H  
ATOM   3097 HG12 VAL B 912      33.473  -7.510  38.758  1.00  0.00           H  
ATOM   3098 HG13 VAL B 912      32.275  -7.118  40.014  1.00  0.00           H  
ATOM   3099 HG21 VAL B 912      30.383  -5.579  38.149  1.00  0.00           H  
ATOM   3100 HG22 VAL B 912      30.875  -5.004  39.760  1.00  0.00           H  
ATOM   3101 HG23 VAL B 912      31.130  -3.974  38.332  1.00  0.00           H  
ATOM   3102  N   TRP B 913      35.680  -5.233  38.122  1.00 54.98           N  
ANISOU 3102  N   TRP B 913     6694   7182   7014   -418      9    412
ATOM   3103  CA  TRP B 913      37.048  -5.736  38.030  1.00 42.80           C  
ANISOU 3103  CA  TRP B 913     5053   5571   5638   -375     -2    283
ATOM   3104  C   TRP B 913      37.894  -5.239  39.197  1.00 34.96           C  
ANISOU 3104  C   TRP B 913     3953   4590   4740   -366    -68    240
ATOM   3105  O   TRP B 913      38.679  -6.002  39.772  1.00 33.91           O  
ANISOU 3105  O   TRP B 913     3750   4388   4749   -313   -231    179
ATOM   3106  CB  TRP B 913      37.674  -5.322  36.697  1.00 33.08           C  
ANISOU 3106  CB  TRP B 913     3832   4302   4436   -374    211    157
ATOM   3107  CG  TRP B 913      39.009  -5.957  36.419  1.00 34.52           C  
ANISOU 3107  CG  TRP B 913     3878   4404   4836   -333    242    -18
ATOM   3108  CD1 TRP B 913      39.238  -7.123  35.747  1.00 38.97           C  
ANISOU 3108  CD1 TRP B 913     4446   4891   5471   -284    206    -90
ATOM   3109  CD2 TRP B 913      40.298  -5.459  36.804  1.00 35.59           C  
ANISOU 3109  CD2 TRP B 913     3825   4512   5186   -331    309   -173
ATOM   3110  NE1 TRP B 913      40.587  -7.381  35.690  1.00 36.94           N  
ANISOU 3110  NE1 TRP B 913     4005   4565   5466   -248    257   -289
ATOM   3111  CE2 TRP B 913      41.259  -6.375  36.332  1.00 37.18           C  
ANISOU 3111  CE2 TRP B 913     3900   4620   5605   -278    317   -349
ATOM   3112  CE3 TRP B 913      40.732  -4.330  37.504  1.00 45.56           C  
ANISOU 3112  CE3 TRP B 913     4996   5809   6506   -365    351   -200
ATOM   3113  CZ2 TRP B 913      42.626  -6.197  36.539  1.00 38.88           C  
ANISOU 3113  CZ2 TRP B 913     3874   4773   6126   -260    369   -566
ATOM   3114  CZ3 TRP B 913      42.091  -4.155  37.706  1.00 47.75           C  
ANISOU 3114  CZ3 TRP B 913     5047   6020   7074   -351    390   -403
ATOM   3115  CH2 TRP B 913      43.021  -5.083  37.226  1.00 38.90           C  
ANISOU 3115  CH2 TRP B 913     3776   4804   6199   -299    401   -591
ATOM   3116  H   TRP B 913      35.299  -4.691  37.360  1.00  0.00           H  
ATOM   3117  HA  TRP B 913      37.016  -6.825  38.070  1.00  0.00           H  
ATOM   3118  HB3 TRP B 913      37.777  -4.237  36.668  1.00  0.00           H  
ATOM   3119  HB2 TRP B 913      36.986  -5.558  35.886  1.00  0.00           H  
ATOM   3120  HD1 TRP B 913      38.408  -7.691  35.353  1.00  0.00           H  
ATOM   3121  HE1 TRP B 913      40.923  -8.211  35.223  1.00  0.00           H  
ATOM   3122  HE3 TRP B 913      40.013  -3.615  37.875  1.00  0.00           H  
ATOM   3123  HZ2 TRP B 913      43.329  -6.925  36.162  1.00  0.00           H  
ATOM   3124  HZ3 TRP B 913      42.450  -3.289  38.243  1.00  0.00           H  
ATOM   3125  HH2 TRP B 913      44.070  -4.905  37.408  1.00  0.00           H  
ATOM   3126  N   GLU B 914      37.749  -3.961  39.559  1.00 33.66           N  
ANISOU 3126  N   GLU B 914     3787   4494   4508   -403     23    259
ATOM   3127  CA  GLU B 914      38.497  -3.420  40.691  1.00 38.57           C  
ANISOU 3127  CA  GLU B 914     4325   5118   5212   -387    -65    209
ATOM   3128  C   GLU B 914      38.155  -4.149  41.983  1.00 35.80           C  
ANISOU 3128  C   GLU B 914     4059   4755   4788   -365   -298    308
ATOM   3129  O   GLU B 914      39.045  -4.451  42.787  1.00 35.03           O  
ANISOU 3129  O   GLU B 914     3922   4587   4802   -307   -484    237
ATOM   3130  CB  GLU B 914      38.219  -1.925  40.845  1.00 49.03           C  
ANISOU 3130  CB  GLU B 914     5662   6515   6452   -432     67    224
ATOM   3131  CG  GLU B 914      38.544  -1.099  39.619  1.00 54.83           C  
ANISOU 3131  CG  GLU B 914     6384   7230   7220   -472    307    146
ATOM   3132  CD  GLU B 914      38.500   0.390  39.900  1.00 56.52           C  
ANISOU 3132  CD  GLU B 914     6604   7479   7392   -512    403    143
ATOM   3133  OE1 GLU B 914      39.378   0.880  40.644  1.00 55.80           O  
ANISOU 3133  OE1 GLU B 914     6389   7370   7444   -507    359     50
ATOM   3134  OE2 GLU B 914      37.585   1.068  39.383  1.00 58.50           O1-
ANISOU 3134  OE2 GLU B 914     6985   7760   7483   -538    493    220
ATOM   3135  H   GLU B 914      37.118  -3.360  39.048  1.00  0.00           H  
ATOM   3136  HA  GLU B 914      39.561  -3.552  40.494  1.00  0.00           H  
ATOM   3137  HB2 GLU B 914      38.777  -1.540  41.698  1.00  0.00           H  
ATOM   3138  HB3 GLU B 914      37.173  -1.778  41.112  1.00  0.00           H  
ATOM   3139  HG3 GLU B 914      37.839  -1.339  38.823  1.00  0.00           H  
ATOM   3140  HG2 GLU B 914      39.534  -1.369  39.252  1.00  0.00           H  
ATOM   3141  N   LEU B 915      36.869  -4.435  42.203  1.00 38.22           N  
ANISOU 3141  N   LEU B 915     4498   5110   4914   -412   -293    461
ATOM   3142  CA  LEU B 915      36.463  -5.152  43.407  1.00 40.59           C  
ANISOU 3142  CA  LEU B 915     4934   5380   5110   -424   -454    570
ATOM   3143  C   LEU B 915      37.053  -6.556  43.425  1.00 45.96           C  
ANISOU 3143  C   LEU B 915     5642   5930   5891   -372   -648    553
ATOM   3144  O   LEU B 915      37.690  -6.966  44.402  1.00 49.77           O  
ANISOU 3144  O   LEU B 915     6201   6323   6386   -322   -862    543
ATOM   3145  CB  LEU B 915      34.938  -5.214  43.493  1.00 38.02           C  
ANISOU 3145  CB  LEU B 915     4704   5117   4626   -510   -348    707
ATOM   3146  CG  LEU B 915      34.150  -3.903  43.516  1.00 39.63           C  
ANISOU 3146  CG  LEU B 915     4882   5434   4743   -551   -183    716
ATOM   3147  CD1 LEU B 915      32.674  -4.189  43.733  1.00 38.05           C  
ANISOU 3147  CD1 LEU B 915     4735   5267   4455   -632   -103    815
ATOM   3148  CD2 LEU B 915      34.687  -2.965  44.585  1.00 41.35           C  
ANISOU 3148  CD2 LEU B 915     5124   5682   4904   -532   -211    684
ATOM   3149  H   LEU B 915      36.167  -4.154  41.533  1.00  0.00           H  
ATOM   3150  HA  LEU B 915      36.836  -4.609  44.275  1.00  0.00           H  
ATOM   3151  HB2 LEU B 915      34.654  -5.815  44.357  1.00  0.00           H  
ATOM   3152  HB3 LEU B 915      34.561  -5.842  42.686  1.00  0.00           H  
ATOM   3153  HG  LEU B 915      34.265  -3.418  42.547  1.00  0.00           H  
ATOM   3154 HD11 LEU B 915      32.120  -3.250  43.748  1.00  0.00           H  
ATOM   3155 HD12 LEU B 915      32.302  -4.817  42.923  1.00  0.00           H  
ATOM   3156 HD13 LEU B 915      32.539  -4.705  44.684  1.00  0.00           H  
ATOM   3157 HD21 LEU B 915      34.110  -2.040  44.581  1.00  0.00           H  
ATOM   3158 HD22 LEU B 915      34.603  -3.441  45.562  1.00  0.00           H  
ATOM   3159 HD23 LEU B 915      35.734  -2.740  44.380  1.00  0.00           H  
ATOM   3160  N   MET B 916      36.845  -7.311  42.344  1.00 44.20           N  
ANISOU 3160  N   MET B 916     5379   5678   5737   -370   -605    540
ATOM   3161  CA  MET B 916      37.290  -8.698  42.285  1.00 41.18           C  
ANISOU 3161  CA  MET B 916     5025   5163   5457   -318   -793    521
ATOM   3162  C   MET B 916      38.808  -8.833  42.313  1.00 43.67           C  
ANISOU 3162  C   MET B 916     5205   5387   5999   -210   -933    337
ATOM   3163  O   MET B 916      39.316  -9.925  42.590  1.00 52.88           O  
ANISOU 3163  O   MET B 916     6406   6418   7267   -141  -1162    305
ATOM   3164  CB  MET B 916      36.712  -9.367  41.042  1.00 41.60           C  
ANISOU 3164  CB  MET B 916     5062   5207   5538   -335   -707    525
ATOM   3165  CG  MET B 916      35.195  -9.380  41.040  1.00 49.20           C  
ANISOU 3165  CG  MET B 916     6120   6224   6349   -433   -619    674
ATOM   3166  SD  MET B 916      34.559 -10.181  42.524  1.00 63.22           S  
ANISOU 3166  SD  MET B 916     8089   7927   8004   -511   -749    846
ATOM   3167  CE  MET B 916      32.800  -9.920  42.332  1.00 71.66           C  
ANISOU 3167  CE  MET B 916     9164   9078   8987   -641   -558    949
ATOM   3168  H   MET B 916      36.369  -6.924  41.542  1.00  0.00           H  
ATOM   3169  HA  MET B 916      36.892  -9.214  43.159  1.00  0.00           H  
ATOM   3170  HB3 MET B 916      37.083 -10.390  40.975  1.00  0.00           H  
ATOM   3171  HB2 MET B 916      37.071  -8.850  40.152  1.00  0.00           H  
ATOM   3172  HG2 MET B 916      34.838  -9.913  40.159  1.00  0.00           H  
ATOM   3173  HG3 MET B 916      34.823  -8.356  40.992  1.00  0.00           H  
ATOM   3174  HE1 MET B 916      32.272 -10.362  43.177  1.00  0.00           H  
ATOM   3175  HE2 MET B 916      32.593  -8.851  42.294  1.00  0.00           H  
ATOM   3176  HE3 MET B 916      32.461 -10.388  41.408  1.00  0.00           H  
ATOM   3177  N   THR B 917      39.539  -7.762  42.024  1.00 40.39           N  
ANISOU 3177  N   THR B 917     4627   5025   5693   -195   -805    200
ATOM   3178  CA  THR B 917      40.988  -7.747  42.152  1.00 43.35           C  
ANISOU 3178  CA  THR B 917     4819   5307   6344   -103   -923    -12
ATOM   3179  C   THR B 917      41.446  -7.134  43.470  1.00 47.88           C  
ANISOU 3179  C   THR B 917     5419   5856   6916    -66  -1114    -29
ATOM   3180  O   THR B 917      42.652  -6.967  43.675  1.00 50.71           O  
ANISOU 3180  O   THR B 917     5596   6128   7542     15  -1242   -231
ATOM   3181  CB  THR B 917      41.615  -6.993  40.976  1.00 41.12           C  
ANISOU 3181  CB  THR B 917     4332   5064   6227   -126   -635   -184
ATOM   3182  OG1 THR B 917      41.079  -5.665  40.914  1.00 42.79           O  
ANISOU 3182  OG1 THR B 917     4582   5394   6283   -211   -423   -111
ATOM   3183  CG2 THR B 917      41.331  -7.718  39.667  1.00 37.50           C  
ANISOU 3183  CG2 THR B 917     3889   4595   5765   -137   -484   -200
ATOM   3184  H   THR B 917      39.090  -6.916  41.702  1.00  0.00           H  
ATOM   3185  HA  THR B 917      41.341  -8.778  42.119  1.00  0.00           H  
ATOM   3186  HB  THR B 917      42.693  -6.935  41.124  1.00  0.00           H  
ATOM   3187  HG1 THR B 917      40.207  -5.690  40.513  1.00  0.00           H  
ATOM   3188 HG21 THR B 917      41.784  -7.169  38.841  1.00  0.00           H  
ATOM   3189 HG22 THR B 917      41.752  -8.723  39.709  1.00  0.00           H  
ATOM   3190 HG23 THR B 917      40.254  -7.782  39.513  1.00  0.00           H  
ATOM   3191  N   PHE B 918      40.507  -6.798  44.359  1.00 51.78           N  
ANISOU 3191  N   PHE B 918     6129   6412   7132   -123  -1135    157
ATOM   3192  CA  PHE B 918      40.801  -6.135  45.630  1.00 56.47           C  
ANISOU 3192  CA  PHE B 918     6810   6987   7656    -92  -1301    154
ATOM   3193  C   PHE B 918      41.515  -4.804  45.409  1.00 53.97           C  
ANISOU 3193  C   PHE B 918     6273   6726   7507    -90  -1173     -8
ATOM   3194  O   PHE B 918      42.494  -4.480  46.086  1.00 53.51           O  
ANISOU 3194  O   PHE B 918     6134   6582   7616    -10  -1381   -155
ATOM   3195  CB  PHE B 918      41.614  -7.043  46.555  1.00 62.08           C  
ANISOU 3195  CB  PHE B 918     7624   7509   8453     29  -1703     95
ATOM   3196  CG  PHE B 918      40.915  -8.319  46.920  1.00 67.50           C  
ANISOU 3196  CG  PHE B 918     8591   8109   8948     12  -1839    273
ATOM   3197  CD1 PHE B 918      39.887  -8.321  47.844  1.00 73.14           C  
ANISOU 3197  CD1 PHE B 918     9625   8846   9320    -73  -1816    485
ATOM   3198  CD2 PHE B 918      41.289  -9.519  46.337  1.00 69.66           C  
ANISOU 3198  CD2 PHE B 918     8811   8263   9394     72  -1969    218
ATOM   3199  CE1 PHE B 918      39.242  -9.494  48.182  1.00 75.35           C  
ANISOU 3199  CE1 PHE B 918    10175   9022   9433   -118  -1902    651
ATOM   3200  CE2 PHE B 918      40.648 -10.697  46.671  1.00 70.95           C  
ANISOU 3200  CE2 PHE B 918     9244   8323   9392     45  -2096    386
ATOM   3201  CZ  PHE B 918      39.623 -10.684  47.595  1.00 73.09           C  
ANISOU 3201  CZ  PHE B 918     9840   8608   9322    -60  -2054    609
ATOM   3202  H   PHE B 918      39.536  -7.001  44.169  1.00  0.00           H  
ATOM   3203  HA  PHE B 918      39.851  -5.925  46.122  1.00  0.00           H  
ATOM   3204  HB3 PHE B 918      41.869  -6.498  47.464  1.00  0.00           H  
ATOM   3205  HB2 PHE B 918      42.569  -7.276  46.085  1.00  0.00           H  
ATOM   3206  HD1 PHE B 918      39.579  -7.397  48.311  1.00  0.00           H  
ATOM   3207  HD2 PHE B 918      42.090  -9.541  45.613  1.00  0.00           H  
ATOM   3208  HE1 PHE B 918      38.440  -9.480  48.905  1.00  0.00           H  
ATOM   3209  HE2 PHE B 918      40.949 -11.626  46.209  1.00  0.00           H  
ATOM   3210  HZ  PHE B 918      39.119 -11.602  47.859  1.00  0.00           H  
ATOM   3211  N   GLY B 919      41.022  -4.025  44.450  1.00 52.73           N  
ANISOU 3211  N   GLY B 919     6032   6690   7314   -178   -849     13
ATOM   3212  CA  GLY B 919      41.553  -2.696  44.230  1.00 52.44           C  
ANISOU 3212  CA  GLY B 919     5834   6693   7397   -206   -692   -108
ATOM   3213  C   GLY B 919      42.811  -2.631  43.396  1.00 51.66           C  
ANISOU 3213  C   GLY B 919     5462   6516   7650   -187   -600   -341
ATOM   3214  O   GLY B 919      43.649  -1.753  43.626  1.00 53.32           O  
ANISOU 3214  O   GLY B 919     5506   6691   8061   -186   -588   -497
ATOM   3215  H   GLY B 919      40.269  -4.359  43.866  1.00  0.00           H  
ATOM   3216  HA2 GLY B 919      41.733  -2.216  45.192  1.00  0.00           H  
ATOM   3217  HA3 GLY B 919      40.785  -2.072  43.773  1.00  0.00           H  
ATOM   3218  N   ALA B 920      42.978  -3.537  42.437  1.00 46.69           N  
ANISOU 3218  N   ALA B 920     4774   5847   7120   -179   -520   -389
ATOM   3219  CA  ALA B 920      44.095  -3.424  41.514  1.00 52.00           C  
ANISOU 3219  CA  ALA B 920     5190   6450   8118   -187   -337   -626
ATOM   3220  C   ALA B 920      43.882  -2.245  40.567  1.00 58.03           C  
ANISOU 3220  C   ALA B 920     5958   7282   8808   -311     53   -617
ATOM   3221  O   ALA B 920      42.761  -1.774  40.351  1.00 62.40           O  
ANISOU 3221  O   ALA B 920     6718   7932   9057   -369    161   -425
ATOM   3222  CB  ALA B 920      44.272  -4.713  40.713  1.00 52.46           C  
ANISOU 3222  CB  ALA B 920     5216   6445   8272   -143   -334   -685
ATOM   3223  H   ALA B 920      42.328  -4.305  42.349  1.00  0.00           H  
ATOM   3224  HA  ALA B 920      45.003  -3.246  42.090  1.00  0.00           H  
ATOM   3225  HB1 ALA B 920      45.114  -4.604  40.029  1.00  0.00           H  
ATOM   3226  HB2 ALA B 920      44.463  -5.542  41.395  1.00  0.00           H  
ATOM   3227  HB3 ALA B 920      43.365  -4.914  40.143  1.00  0.00           H  
ATOM   3228  N   LYS B 921      44.985  -1.770  39.995  1.00 56.47           N  
ANISOU 3228  N   LYS B 921     5533   7012   8912   -353    262   -842
ATOM   3229  CA  LYS B 921      44.939  -0.660  39.055  1.00 48.84           C  
ANISOU 3229  CA  LYS B 921     4606   6065   7885   -486    653   -847
ATOM   3230  C   LYS B 921      44.736  -1.200  37.647  1.00 47.11           C  
ANISOU 3230  C   LYS B 921     4501   5831   7568   -530    928   -844
ATOM   3231  O   LYS B 921      45.574  -1.976  37.171  1.00 46.78           O  
ANISOU 3231  O   LYS B 921     4290   5708   7777   -504    994  -1035
ATOM   3232  CB  LYS B 921      46.225   0.146  39.122  1.00 48.23           C  
ANISOU 3232  CB  LYS B 921     4244   5894   8189   -541    794  -1097
ATOM   3233  CG  LYS B 921      46.586   0.626  40.518  1.00 47.30           C  
ANISOU 3233  CG  LYS B 921     4000   5759   8214   -475    473  -1149
ATOM   3234  CD  LYS B 921      47.975   1.237  40.542  1.00 54.38           C  
ANISOU 3234  CD  LYS B 921     4547   6529   9586   -519    577  -1452
ATOM   3235  CE  LYS B 921      48.619   1.071  41.904  1.00 57.41           C  
ANISOU 3235  CE  LYS B 921     4752   6839  10222   -381    120  -1589
ATOM   3236  NZ  LYS B 921      50.085   1.287  41.820  1.00 57.78           N1+
ANISOU 3236  NZ  LYS B 921     4377   6729  10848   -395    174  -1953
ATOM   3237  H   LYS B 921      45.882  -2.181  40.210  1.00  0.00           H  
ATOM   3238  HA  LYS B 921      44.100  -0.012  39.311  1.00  0.00           H  
ATOM   3239  HB3 LYS B 921      46.149   1.004  38.453  1.00  0.00           H  
ATOM   3240  HB2 LYS B 921      47.046  -0.449  38.721  1.00  0.00           H  
ATOM   3241  HG3 LYS B 921      46.547  -0.214  41.212  1.00  0.00           H  
ATOM   3242  HG2 LYS B 921      45.858   1.367  40.846  1.00  0.00           H  
ATOM   3243  HD3 LYS B 921      47.909   2.297  40.299  1.00  0.00           H  
ATOM   3244  HD2 LYS B 921      48.596   0.756  39.786  1.00  0.00           H  
ATOM   3245  HE3 LYS B 921      48.421   0.067  42.279  1.00  0.00           H  
ATOM   3246  HE2 LYS B 921      48.186   1.789  42.600  1.00  0.00           H  
ATOM   3247  HZ1 LYS B 921      50.471   0.699  41.095  1.00  0.00           H  
ATOM   3248  HZ2 LYS B 921      50.271   2.255  41.602  1.00  0.00           H  
ATOM   3249  HZ3 LYS B 921      50.511   1.054  42.705  1.00  0.00           H  
ATOM   3250  N   PRO B 922      43.655  -0.837  36.956  1.00 42.67           N  
ANISOU 3250  N   PRO B 922     4227   5330   6657   -584   1070   -654
ATOM   3251  CA  PRO B 922      43.451  -1.346  35.593  1.00 45.80           C  
ANISOU 3251  CA  PRO B 922     4786   5690   6925   -613   1300   -658
ATOM   3252  C   PRO B 922      44.561  -0.891  34.656  1.00 49.36           C  
ANISOU 3252  C   PRO B 922     5146   6036   7572   -717   1703   -870
ATOM   3253  O   PRO B 922      45.016   0.254  34.714  1.00 52.59           O  
ANISOU 3253  O   PRO B 922     5506   6411   8066   -817   1895   -924
ATOM   3254  CB  PRO B 922      42.096  -0.750  35.188  1.00 37.93           C  
ANISOU 3254  CB  PRO B 922     4118   4753   5542   -642   1320   -431
ATOM   3255  CG  PRO B 922      41.871   0.390  36.129  1.00 37.05           C  
ANISOU 3255  CG  PRO B 922     3975   4694   5408   -668   1238   -359
ATOM   3256  CD  PRO B 922      42.533   0.002  37.409  1.00 37.31           C  
ANISOU 3256  CD  PRO B 922     3744   4740   5692   -602    990   -445
ATOM   3257  HA  PRO B 922      43.393  -2.434  35.604  1.00  0.00           H  
ATOM   3258  HB3 PRO B 922      41.315  -1.497  35.331  1.00  0.00           H  
ATOM   3259  HB2 PRO B 922      42.158  -0.370  34.168  1.00  0.00           H  
ATOM   3260  HG3 PRO B 922      40.801   0.514  36.298  1.00  0.00           H  
ATOM   3261  HG2 PRO B 922      42.348   1.286  35.732  1.00  0.00           H  
ATOM   3262  HD2 PRO B 922      42.925   0.895  37.896  1.00  0.00           H  
ATOM   3263  HD3 PRO B 922      41.846  -0.604  37.999  1.00  0.00           H  
ATOM   3264  N   TYR B 923      44.982  -1.803  33.777  1.00 47.63           N  
ANISOU 3264  N   TYR B 923     4917   5755   7427   -703   1851   -999
ATOM   3265  CA  TYR B 923      46.039  -1.548  32.796  1.00 48.57           C  
ANISOU 3265  CA  TYR B 923     4960   5762   7733   -814   2296  -1227
ATOM   3266  C   TYR B 923      47.266  -0.915  33.450  1.00 57.57           C  
ANISOU 3266  C   TYR B 923     5716   6842   9315   -871   2381  -1453
ATOM   3267  O   TYR B 923      47.837   0.058  32.950  1.00 63.76           O  
ANISOU 3267  O   TYR B 923     6494   7550  10184  -1025   2767  -1551
ATOM   3268  CB  TYR B 923      45.529  -0.674  31.646  1.00 46.79           C  
ANISOU 3268  CB  TYR B 923     5137   5495   7148   -941   2651  -1113
ATOM   3269  CG  TYR B 923      44.162  -1.049  31.112  1.00 44.92           C  
ANISOU 3269  CG  TYR B 923     5295   5304   6469   -873   2489   -879
ATOM   3270  CD1 TYR B 923      43.004  -0.518  31.664  1.00 45.82           C  
ANISOU 3270  CD1 TYR B 923     5570   5502   6339   -834   2220   -644
ATOM   3271  CD2 TYR B 923      44.033  -1.926  30.042  1.00 52.76           C  
ANISOU 3271  CD2 TYR B 923     6487   6244   7316   -843   2601   -920
ATOM   3272  CE1 TYR B 923      41.755  -0.855  31.173  1.00 41.15           C  
ANISOU 3272  CE1 TYR B 923     5291   4932   5411   -769   2054   -469
ATOM   3273  CE2 TYR B 923      42.787  -2.269  29.546  1.00 49.24           C  
ANISOU 3273  CE2 TYR B 923     6386   5818   6503   -772   2415   -732
ATOM   3274  CZ  TYR B 923      41.654  -1.729  30.115  1.00 42.17           C  
ANISOU 3274  CZ  TYR B 923     5611   5000   5414   -737   2136   -514
ATOM   3275  OH  TYR B 923      40.413  -2.063  29.629  1.00 43.35           O  
ANISOU 3275  OH  TYR B 923     6055   5151   5264   -663   1933   -363
ATOM   3276  H   TYR B 923      44.567  -2.724  33.767  1.00  0.00           H  
ATOM   3277  HA  TYR B 923      46.343  -2.507  32.376  1.00  0.00           H  
ATOM   3278  HB2 TYR B 923      46.252  -0.693  30.831  1.00  0.00           H  
ATOM   3279  HB3 TYR B 923      45.519   0.369  31.963  1.00  0.00           H  
ATOM   3280  HD1 TYR B 923      43.068   0.172  32.492  1.00  0.00           H  
ATOM   3281  HD2 TYR B 923      44.913  -2.352  29.584  1.00  0.00           H  
ATOM   3282  HE1 TYR B 923      40.867  -0.433  31.620  1.00  0.00           H  
ATOM   3283  HE2 TYR B 923      42.706  -2.957  28.717  1.00  0.00           H  
ATOM   3284  HH  TYR B 923      39.737  -1.609  30.138  1.00  0.00           H  
ATOM   3285  N   ASP B 924      47.664  -1.474  34.592  1.00 63.28           N  
ANISOU 3285  N   ASP B 924     6138   7580  10327   -746   1999  -1539
ATOM   3286  CA  ASP B 924      48.736  -0.886  35.385  1.00 70.90           C  
ANISOU 3286  CA  ASP B 924     6733   8479  11728   -765   1958  -1756
ATOM   3287  C   ASP B 924      50.031  -0.836  34.582  1.00 73.02           C  
ANISOU 3287  C   ASP B 924     6719   8612  12412   -870   2385  -2095
ATOM   3288  O   ASP B 924      50.436  -1.827  33.965  1.00 70.66           O  
ANISOU 3288  O   ASP B 924     6330   8265  12254   -826   2483  -2257
ATOM   3289  CB  ASP B 924      48.939  -1.685  36.673  1.00 79.89           C  
ANISOU 3289  CB  ASP B 924     7659   9618  13076   -583   1421  -1803
ATOM   3290  CG  ASP B 924      49.926  -1.027  37.617  1.00 91.86           C  
ANISOU 3290  CG  ASP B 924     8832  11056  15014   -573   1275  -2015
ATOM   3291  OD1 ASP B 924      50.054   0.214  37.575  1.00 95.37           O  
ANISOU 3291  OD1 ASP B 924     9271  11494  15472   -705   1504  -2015
ATOM   3292  OD2 ASP B 924      50.567  -1.750  38.408  1.00 97.43           O1-
ANISOU 3292  OD2 ASP B 924     9289  11686  16042   -427    901  -2186
ATOM   3293  H   ASP B 924      47.221  -2.320  34.922  1.00  0.00           H  
ATOM   3294  HA  ASP B 924      48.453   0.133  35.650  1.00  0.00           H  
ATOM   3295  HB3 ASP B 924      49.287  -2.688  36.426  1.00  0.00           H  
ATOM   3296  HB2 ASP B 924      47.981  -1.807  37.178  1.00  0.00           H  
ATOM   3297  N   GLY B 925      50.682   0.327  34.597  1.00 77.29           N  
ANISOU 3297  N   GLY B 925     7113   9084  13170  -1017   2657  -2218
ATOM   3298  CA  GLY B 925      51.894   0.554  33.845  1.00 85.61           C  
ANISOU 3298  CA  GLY B 925     7964   9983  14579  -1146   3084  -2519
ATOM   3299  C   GLY B 925      51.683   0.992  32.410  1.00 91.36           C  
ANISOU 3299  C   GLY B 925     9113  10654  14946  -1316   3594  -2426
ATOM   3300  O   GLY B 925      52.591   1.585  31.818  1.00101.33           O  
ANISOU 3300  O   GLY B 925    10384  11755  16360  -1451   3908  -2586
ATOM   3301  H   GLY B 925      50.331   1.095  35.151  1.00  0.00           H  
ATOM   3302  HA2 GLY B 925      52.503  -0.350  33.860  1.00  0.00           H  
ATOM   3303  HA3 GLY B 925      52.506   1.294  34.362  1.00  0.00           H  
ATOM   3304  N   ILE B 926      50.520   0.708  31.834  1.00 85.36           N  
ANISOU 3304  N   ILE B 926     8721   9998  13714  -1311   3668  -2181
ATOM   3305  CA  ILE B 926      50.205   1.078  30.456  1.00 82.53           C  
ANISOU 3305  CA  ILE B 926     8852   9564  12940  -1441   4070  -2068
ATOM   3306  C   ILE B 926      49.837   2.556  30.390  1.00 79.17           C  
ANISOU 3306  C   ILE B 926     8728   9097  12257  -1570   4179  -1879
ATOM   3307  O   ILE B 926      48.900   2.990  31.076  1.00 73.13           O  
ANISOU 3307  O   ILE B 926     8045   8448  11293  -1531   3947  -1662
ATOM   3308  CB  ILE B 926      49.074   0.200  29.899  1.00 85.76           C  
ANISOU 3308  CB  ILE B 926     9592  10070  12924  -1349   4006  -1883
ATOM   3309  CG1 ILE B 926      49.488  -1.274  29.935  1.00 90.44           C  
ANISOU 3309  CG1 ILE B 926     9917  10675  13771  -1199   3838  -2072
ATOM   3310  CG2 ILE B 926      48.709   0.630  28.488  1.00 86.10           C  
ANISOU 3310  CG2 ILE B 926    10190  10012  12514  -1470   4379  -1769
ATOM   3311  CD1 ILE B 926      48.350  -2.242  29.702  1.00 90.03           C  
ANISOU 3311  CD1 ILE B 926    10174  10707  13326  -1048   3519  -1856
ATOM   3312  H   ILE B 926      49.807   0.215  32.352  1.00  0.00           H  
ATOM   3313  HA  ILE B 926      51.094   0.919  29.846  1.00  0.00           H  
ATOM   3314  HB  ILE B 926      48.197   0.326  30.534  1.00  0.00           H  
ATOM   3315 HG13 ILE B 926      49.959  -1.494  30.893  1.00  0.00           H  
ATOM   3316 HG12 ILE B 926      50.268  -1.448  29.194  1.00  0.00           H  
ATOM   3317 HG21 ILE B 926      47.906  -0.004  28.111  1.00  0.00           H  
ATOM   3318 HG22 ILE B 926      48.377   1.668  28.498  1.00  0.00           H  
ATOM   3319 HG23 ILE B 926      49.581   0.534  27.841  1.00  0.00           H  
ATOM   3320 HD11 ILE B 926      48.727  -3.264  29.743  1.00  0.00           H  
ATOM   3321 HD12 ILE B 926      47.591  -2.104  30.472  1.00  0.00           H  
ATOM   3322 HD13 ILE B 926      47.910  -2.057  28.722  1.00  0.00           H  
ATOM   3323  N   PRO B 927      50.541   3.362  29.595  1.00 85.67           N  
ANISOU 3323  N   PRO B 927     9718   9743  13089  -1725   4525  -1963
ATOM   3324  CA  PRO B 927      50.170   4.777  29.461  1.00 61.90           C  
ANISOU 3324  CA  PRO B 927     7025   6668   9824  -1837   4621  -1787
ATOM   3325  C   PRO B 927      48.773   4.937  28.876  1.00 72.51           C  
ANISOU 3325  C   PRO B 927     8911   8064  10576  -1813   4574  -1476
ATOM   3326  O   PRO B 927      48.288   4.091  28.121  1.00 59.33           O  
ANISOU 3326  O   PRO B 927     7484   6412   8645  -1761   4614  -1422
ATOM   3327  CB  PRO B 927      51.245   5.339  28.521  1.00 66.64           C  
ANISOU 3327  CB  PRO B 927     7725   7041  10554  -2008   5048  -1970
ATOM   3328  CG  PRO B 927      52.402   4.395  28.662  1.00 69.05           C  
ANISOU 3328  CG  PRO B 927     7569   7306  11360  -1982   5094  -2296
ATOM   3329  CD  PRO B 927      51.788   3.045  28.878  1.00 66.30           C  
ANISOU 3329  CD  PRO B 927     7128   7124  10940  -1811   4837  -2251
ATOM   3330  HA  PRO B 927      50.227   5.271  30.431  1.00  0.00           H  
ATOM   3331  HB3 PRO B 927      51.543   6.330  28.865  1.00  0.00           H  
ATOM   3332  HB2 PRO B 927      50.878   5.310  27.495  1.00  0.00           H  
ATOM   3333  HG3 PRO B 927      52.988   4.670  29.539  1.00  0.00           H  
ATOM   3334  HG2 PRO B 927      52.977   4.387  27.736  1.00  0.00           H  
ATOM   3335  HD3 PRO B 927      51.545   2.602  27.912  1.00  0.00           H  
ATOM   3336  HD2 PRO B 927      52.436   2.455  29.527  1.00  0.00           H  
ATOM   3337  N   ALA B 928      48.125   6.047  29.243  1.00 69.74           N  
ANISOU 3337  N   ALA B 928     8748   7722  10027  -1840   4464  -1285
ATOM   3338  CA  ALA B 928      46.742   6.281  28.837  1.00 68.32           C  
ANISOU 3338  CA  ALA B 928     9058   7578   9324  -1794   4336  -1000
ATOM   3339  C   ALA B 928      46.596   6.461  27.331  1.00 76.42           C  
ANISOU 3339  C   ALA B 928    10636   8426   9974  -1859   4588   -946
ATOM   3340  O   ALA B 928      45.545   6.123  26.773  1.00 78.44           O  
ANISOU 3340  O   ALA B 928    11284   8698   9821  -1778   4459   -773
ATOM   3341  CB  ALA B 928      46.189   7.506  29.561  1.00 64.75           C  
ANISOU 3341  CB  ALA B 928     8665   7144   8794  -1813   4166   -844
ATOM   3342  H   ALA B 928      48.592   6.740  29.810  1.00  0.00           H  
ATOM   3343  HA  ALA B 928      46.150   5.415  29.134  1.00  0.00           H  
ATOM   3344  HB1 ALA B 928      45.157   7.675  29.254  1.00  0.00           H  
ATOM   3345  HB2 ALA B 928      46.224   7.339  30.638  1.00  0.00           H  
ATOM   3346  HB3 ALA B 928      46.790   8.380  29.309  1.00  0.00           H  
ATOM   3347  N   ARG B 929      47.619   6.993  26.657  1.00 84.69           N  
ANISOU 3347  N   ARG B 929    11741   9285  11154  -2004   4934  -1099
ATOM   3348  CA  ARG B 929      47.523   7.168  25.210  1.00 86.66           C  
ANISOU 3348  CA  ARG B 929    12546   9338  11042  -2078   5187  -1057
ATOM   3349  C   ARG B 929      47.431   5.828  24.487  1.00 90.52           C  
ANISOU 3349  C   ARG B 929    13127   9851  11415  -2009   5235  -1110
ATOM   3350  O   ARG B 929      46.789   5.737  23.434  1.00101.00           O  
ANISOU 3350  O   ARG B 929    14986  11075  12315  -1990   5260   -992
ATOM   3351  CB  ARG B 929      48.694   8.002  24.688  1.00 90.66           C  
ANISOU 3351  CB  ARG B 929    13079   9625  11741  -2270   5591  -1227
ATOM   3352  CG  ARG B 929      50.060   7.434  24.964  1.00 96.90           C  
ANISOU 3352  CG  ARG B 929    13346  10404  13066  -2334   5806  -1535
ATOM   3353  CD  ARG B 929      51.111   8.169  24.156  1.00104.63           C  
ANISOU 3353  CD  ARG B 929    14465  11127  14163  -2539   6265  -1703
ATOM   3354  NE  ARG B 929      52.242   7.297  23.874  1.00108.54           N  
ANISOU 3354  NE  ARG B 929    14636  11566  15037  -2596   6525  -1996
ATOM   3355  CZ  ARG B 929      52.268   6.418  22.879  1.00111.92           C  
ANISOU 3355  CZ  ARG B 929    15290  11937  15296  -2604   6707  -2040
ATOM   3356  NH1 ARG B 929      51.226   6.297  22.067  1.00109.03           N  
ANISOU 3356  NH1 ARG B 929    15490  11555  14380  -2551   6639  -1809
ATOM   3357  NH2 ARG B 929      53.334   5.655  22.700  1.00118.50           N1+
ANISOU 3357  NH2 ARG B 929    15784  12719  16523  -2657   6936  -2328
ATOM   3358  H   ARG B 929      48.456   7.273  27.148  1.00  0.00           H  
ATOM   3359  HA  ARG B 929      46.606   7.719  25.003  1.00  0.00           H  
ATOM   3360  HB2 ARG B 929      48.632   9.009  25.101  1.00  0.00           H  
ATOM   3361  HB3 ARG B 929      48.577   8.155  23.615  1.00  0.00           H  
ATOM   3362  HG3 ARG B 929      50.073   6.376  24.700  1.00  0.00           H  
ATOM   3363  HG2 ARG B 929      50.285   7.530  26.026  1.00  0.00           H  
ATOM   3364  HD3 ARG B 929      51.454   9.040  24.714  1.00  0.00           H  
ATOM   3365  HD2 ARG B 929      50.674   8.511  23.218  1.00  0.00           H  
ATOM   3366  HE  ARG B 929      53.039   7.389  24.488  1.00  0.00           H  
ATOM   3367 HH11 ARG B 929      51.250   5.627  21.311  1.00  0.00           H  
ATOM   3368 HH12 ARG B 929      50.409   6.875  22.204  1.00  0.00           H  
ATOM   3369 HH21 ARG B 929      53.355   4.986  21.944  1.00  0.00           H  
ATOM   3370 HH22 ARG B 929      54.127   5.741  23.320  1.00  0.00           H  
ATOM   3371  N   GLU B 930      48.071   4.785  25.020  1.00 84.72           N  
ANISOU 3371  N   GLU B 930    11895   9233  11060  -1961   5228  -1300
ATOM   3372  CA  GLU B 930      48.060   3.479  24.373  1.00 75.60           C  
ANISOU 3372  CA  GLU B 930    10789   8101   9835  -1892   5283  -1379
ATOM   3373  C   GLU B 930      46.754   2.725  24.591  1.00 68.63           C  
ANISOU 3373  C   GLU B 930    10054   7380   8642  -1716   4938  -1192
ATOM   3374  O   GLU B 930      46.530   1.706  23.927  1.00 70.77           O  
ANISOU 3374  O   GLU B 930    10481   7653   8753  -1644   4959  -1224
ATOM   3375  CB  GLU B 930      49.218   2.613  24.881  1.00 71.26           C  
ANISOU 3375  CB  GLU B 930     9640   7599   9834  -1887   5366  -1675
ATOM   3376  CG  GLU B 930      50.607   3.126  24.548  1.00 77.72           C  
ANISOU 3376  CG  GLU B 930    10289   8233  11008  -2061   5734  -1921
ATOM   3377  CD  GLU B 930      51.698   2.170  25.005  1.00 85.83           C  
ANISOU 3377  CD  GLU B 930    10731   9287  12592  -2028   5754  -2236
ATOM   3378  OE1 GLU B 930      51.374   1.007  25.324  1.00 86.15           O  
ANISOU 3378  OE1 GLU B 930    10581   9470  12682  -1872   5529  -2261
ATOM   3379  OE2 GLU B 930      52.879   2.575  25.040  1.00 93.66           O1-
ANISOU 3379  OE2 GLU B 930    11457  10143  13986  -2151   5982  -2474
ATOM   3380  H   GLU B 930      48.576   4.892  25.888  1.00  0.00           H  
ATOM   3381  HA  GLU B 930      48.192   3.629  23.301  1.00  0.00           H  
ATOM   3382  HB3 GLU B 930      49.106   1.600  24.495  1.00  0.00           H  
ATOM   3383  HB2 GLU B 930      49.129   2.489  25.960  1.00  0.00           H  
ATOM   3384  HG3 GLU B 930      50.757   4.098  25.018  1.00  0.00           H  
ATOM   3385  HG2 GLU B 930      50.688   3.281  23.472  1.00  0.00           H  
ATOM   3386  N   ILE B 931      45.902   3.197  25.507  1.00 64.26           N  
ANISOU 3386  N   ILE B 931     9453   6951   8010  -1649   4630  -1010
ATOM   3387  CA  ILE B 931      44.684   2.457  25.850  1.00 61.35           C  
ANISOU 3387  CA  ILE B 931     9172   6736   7403  -1494   4308   -853
ATOM   3388  C   ILE B 931      43.761   2.242  24.653  1.00 56.88           C  
ANISOU 3388  C   ILE B 931     9223   6067   6320  -1434   4258   -716
ATOM   3389  O   ILE B 931      43.337   1.097  24.430  1.00 55.15           O  
ANISOU 3389  O   ILE B 931     9036   5909   6008  -1311   4110   -733
ATOM   3390  CB  ILE B 931      43.966   3.142  27.027  1.00 64.85           C  
ANISOU 3390  CB  ILE B 931     9461   7299   7879  -1436   3940   -683
ATOM   3391  CG1 ILE B 931      44.810   3.045  28.300  1.00 72.60           C  
ANISOU 3391  CG1 ILE B 931     9818   8390   9378  -1434   3849   -831
ATOM   3392  CG2 ILE B 931      42.591   2.524  27.256  1.00 56.31           C  
ANISOU 3392  CG2 ILE B 931     8507   6328   6560  -1239   3426   -497
ATOM   3393  CD1 ILE B 931      45.052   1.627  28.770  1.00 76.87           C  
ANISOU 3393  CD1 ILE B 931     9993   9037  10176  -1293   3615   -951
ATOM   3394  H   ILE B 931      46.094   4.073  25.972  1.00  0.00           H  
ATOM   3395  HA  ILE B 931      44.995   1.471  26.195  1.00  0.00           H  
ATOM   3396  HB  ILE B 931      43.833   4.196  26.782  1.00  0.00           H  
ATOM   3397 HG13 ILE B 931      44.329   3.613  29.097  1.00  0.00           H  
ATOM   3398 HG12 ILE B 931      45.767   3.540  28.138  1.00  0.00           H  
ATOM   3399 HG21 ILE B 931      42.102   3.024  28.092  1.00  0.00           H  
ATOM   3400 HG22 ILE B 931      41.985   2.642  26.358  1.00  0.00           H  
ATOM   3401 HG23 ILE B 931      42.702   1.463  27.482  1.00  0.00           H  
ATOM   3402 HD11 ILE B 931      45.657   1.642  29.676  1.00  0.00           H  
ATOM   3403 HD12 ILE B 931      44.097   1.145  28.980  1.00  0.00           H  
ATOM   3404 HD13 ILE B 931      45.576   1.071  27.993  1.00  0.00           H  
ATOM   3405  N   PRO B 932      43.405   3.264  23.859  1.00 59.15           N  
ANISOU 3405  N   PRO B 932    10005   6182   6289  -1487   4287   -591
ATOM   3406  CA  PRO B 932      42.430   3.015  22.777  1.00 60.66           C  
ANISOU 3406  CA  PRO B 932    10786   6260   6001  -1393   4137   -468
ATOM   3407  C   PRO B 932      42.924   2.031  21.732  1.00 68.02           C  
ANISOU 3407  C   PRO B 932    11874   7103   6866  -1394   4358   -611
ATOM   3408  O   PRO B 932      42.147   1.193  21.258  1.00 74.43           O  
ANISOU 3408  O   PRO B 932    12947   7922   7410  -1260   4157   -567
ATOM   3409  CB  PRO B 932      42.204   4.412  22.179  1.00 62.03           C  
ANISOU 3409  CB  PRO B 932    11405   6227   5936  -1465   4157   -353
ATOM   3410  CG  PRO B 932      42.690   5.364  23.212  1.00 62.03           C  
ANISOU 3410  CG  PRO B 932    11033   6294   6243  -1559   4212   -361
ATOM   3411  CD  PRO B 932      43.817   4.678  23.891  1.00 63.59           C  
ANISOU 3411  CD  PRO B 932    10637   6621   6904  -1616   4420   -565
ATOM   3412  HA  PRO B 932      41.497   2.650  23.207  1.00  0.00           H  
ATOM   3413  HB3 PRO B 932      41.137   4.568  22.017  1.00  0.00           H  
ATOM   3414  HB2 PRO B 932      42.805   4.520  21.276  1.00  0.00           H  
ATOM   3415  HG3 PRO B 932      41.894   5.553  23.933  1.00  0.00           H  
ATOM   3416  HG2 PRO B 932      43.057   6.269  22.727  1.00  0.00           H  
ATOM   3417  HD3 PRO B 932      44.723   4.802  23.298  1.00  0.00           H  
ATOM   3418  HD2 PRO B 932      43.870   5.013  24.927  1.00  0.00           H  
ATOM   3419  N   ASP B 933      44.204   2.104  21.364  1.00 72.32           N  
ANISOU 3419  N   ASP B 933    12262   7554   7661  -1540   4759   -797
ATOM   3420  CA  ASP B 933      44.769   1.114  20.454  1.00 79.90           C  
ANISOU 3420  CA  ASP B 933    13303   8442   8613  -1548   4996   -960
ATOM   3421  C   ASP B 933      44.777  -0.270  21.092  1.00 81.87           C  
ANISOU 3421  C   ASP B 933    13127   8891   9086  -1418   4870  -1082
ATOM   3422  O   ASP B 933      44.540  -1.277  20.414  1.00 84.74           O  
ANISOU 3422  O   ASP B 933    13684   9237   9277  -1326   4849  -1136
ATOM   3423  CB  ASP B 933      46.178   1.534  20.042  1.00 89.23           C  
ANISOU 3423  CB  ASP B 933    14349   9478  10076  -1746   5461  -1154
ATOM   3424  CG  ASP B 933      46.736   0.683  18.926  1.00100.28           C  
ANISOU 3424  CG  ASP B 933    15926  10762  11414  -1779   5746  -1309
ATOM   3425  OD1 ASP B 933      46.382   0.921  17.751  1.00105.14           O  
ANISOU 3425  OD1 ASP B 933    17148  11182  11617  -1804   5827  -1222
ATOM   3426  OD2 ASP B 933      47.506  -0.249  19.229  1.00103.93           O1-
ANISOU 3426  OD2 ASP B 933    15927  11319  12242  -1767   5866  -1527
ATOM   3427  H   ASP B 933      44.789   2.848  21.716  1.00  0.00           H  
ATOM   3428  HA  ASP B 933      44.147   1.076  19.560  1.00  0.00           H  
ATOM   3429  HB3 ASP B 933      46.840   1.478  20.906  1.00  0.00           H  
ATOM   3430  HB2 ASP B 933      46.168   2.579  19.731  1.00  0.00           H  
ATOM   3431  N   LEU B 934      45.063  -0.336  22.393  1.00 80.68           N  
ANISOU 3431  N   LEU B 934    12409   8914   9329  -1403   4775  -1139
ATOM   3432  CA  LEU B 934      45.002  -1.601  23.118  1.00 77.33           C  
ANISOU 3432  CA  LEU B 934    11584   8662   9136  -1266   4618  -1256
ATOM   3433  C   LEU B 934      43.607  -2.211  23.042  1.00 72.99           C  
ANISOU 3433  C   LEU B 934    11298   8168   8268  -1074   4087  -1050
ATOM   3434  O   LEU B 934      43.453  -3.403  22.749  1.00 73.90           O  
ANISOU 3434  O   LEU B 934    11391   8300   8387   -953   3936  -1124
ATOM   3435  CB  LEU B 934      45.422  -1.371  24.573  1.00 81.55           C  
ANISOU 3435  CB  LEU B 934    11500   9334  10150  -1258   4407  -1285
ATOM   3436  CG  LEU B 934      45.486  -2.523  25.577  1.00 89.49           C  
ANISOU 3436  CG  LEU B 934    11999  10481  11522  -1091   3989  -1355
ATOM   3437  CD1 LEU B 934      46.542  -2.211  26.619  1.00 94.17           C  
ANISOU 3437  CD1 LEU B 934    12029  11112  12639  -1144   4037  -1525
ATOM   3438  CD2 LEU B 934      44.143  -2.754  26.259  1.00 92.19           C  
ANISOU 3438  CD2 LEU B 934    12410  10942  11675   -940   3416  -1092
ATOM   3439  H   LEU B 934      45.328   0.500  22.895  1.00  0.00           H  
ATOM   3440  HA  LEU B 934      45.707  -2.295  22.661  1.00  0.00           H  
ATOM   3441  HB3 LEU B 934      44.810  -0.573  24.993  1.00  0.00           H  
ATOM   3442  HB2 LEU B 934      46.375  -0.842  24.584  1.00  0.00           H  
ATOM   3443  HG  LEU B 934      45.772  -3.433  25.049  1.00  0.00           H  
ATOM   3444 HD11 LEU B 934      46.595  -3.027  27.339  1.00  0.00           H  
ATOM   3445 HD12 LEU B 934      47.510  -2.094  26.132  1.00  0.00           H  
ATOM   3446 HD13 LEU B 934      46.282  -1.287  27.136  1.00  0.00           H  
ATOM   3447 HD21 LEU B 934      44.231  -3.580  26.964  1.00  0.00           H  
ATOM   3448 HD22 LEU B 934      43.846  -1.851  26.793  1.00  0.00           H  
ATOM   3449 HD23 LEU B 934      43.391  -2.996  25.508  1.00  0.00           H  
ATOM   3450  N   LEU B 935      42.573  -1.407  23.310  1.00 72.93           N  
ANISOU 3450  N   LEU B 935    11519   8176   8017  -1043   3793   -810
ATOM   3451  CA  LEU B 935      41.208  -1.926  23.279  1.00 67.88           C  
ANISOU 3451  CA  LEU B 935    11077   7575   7141   -868   3284   -641
ATOM   3452  C   LEU B 935      40.774  -2.273  21.860  1.00 70.39           C  
ANISOU 3452  C   LEU B 935    11995   7727   7022   -825   3349   -645
ATOM   3453  O   LEU B 935      40.061  -3.262  21.650  1.00 71.25           O  
ANISOU 3453  O   LEU B 935    12161   7853   7057   -675   3015   -630
ATOM   3454  CB  LEU B 935      40.244  -0.922  23.910  1.00 64.35           C  
ANISOU 3454  CB  LEU B 935    10692   7169   6588   -845   2975   -426
ATOM   3455  CG  LEU B 935      40.380  -0.735  25.421  1.00 61.08           C  
ANISOU 3455  CG  LEU B 935     9721   6932   6555   -842   2784   -398
ATOM   3456  CD1 LEU B 935      39.456   0.369  25.902  1.00 66.39           C  
ANISOU 3456  CD1 LEU B 935    10510   7623   7093   -830   2549   -212
ATOM   3457  CD2 LEU B 935      40.082  -2.037  26.147  1.00 52.46           C  
ANISOU 3457  CD2 LEU B 935     8267   5975   5690   -710   2435   -415
ATOM   3458  H   LEU B 935      42.734  -0.436  23.535  1.00  0.00           H  
ATOM   3459  HA  LEU B 935      41.181  -2.839  23.873  1.00  0.00           H  
ATOM   3460  HB3 LEU B 935      39.219  -1.209  23.674  1.00  0.00           H  
ATOM   3461  HB2 LEU B 935      40.356   0.043  23.416  1.00  0.00           H  
ATOM   3462  HG  LEU B 935      41.407  -0.445  25.641  1.00  0.00           H  
ATOM   3463 HD11 LEU B 935      39.564   0.490  26.980  1.00  0.00           H
[truncated: 118,528 more chars]
