# Supplementary material for: Untargeted Diversity-Oriented Synthesis for the Discovery of New Antitumor Agents: An Integrated Approach of Inverse Virtual Screening, Bioinformatics, and Omics for Target Deconvolution
Source: J Med Chem. 2025 Jul 24;68(15):16483–517. doi: 10.1021/acs.jmedchem.5c01344 (PMC12362587; doi:10.1021/acs.jmedchem.5c01344)
Supplement: Supplementary file 2 [file jm5c01344_si_002.zip › FigureS62_panelA/ERBB2_7jxh_31.pdb]

REMARK   4      COMPLIES WITH FORMAT V. 3.0, 1-DEC-2006
REMARK 888
REMARK 888 WRITTEN BY MAESTRO (A PRODUCT OF SCHRODINGER, LLC)
TITLE     31
MODEL        1
HETATM    1  C1  UNK   900      31.162  12.929  47.362  1.00  0.00           C  
HETATM    2  C2  UNK   900      30.096  13.646  48.201  1.00  0.00           C  
HETATM    3  N1  UNK   900      29.140  12.669  48.738  1.00  0.00           N  
HETATM    4  C3  UNK   900      29.416  11.809  49.763  1.00  0.00           C  
HETATM    5  C4  UNK   900      30.859  11.729  50.243  1.00  0.00           C  
HETATM    6  C5  UNK   900      32.024  11.822  49.424  1.00  0.00           C  
HETATM    7  N2  UNK   900      31.978  12.044  48.016  1.00  0.00           N  
HETATM    8  O1  UNK   900      31.191  13.190  46.163  1.00  0.00           O  
HETATM    9  C6  UNK   900      30.611  14.638  49.219  1.00  0.00           C  
HETATM   10  C7  UNK   900      30.444  16.065  48.719  1.00  0.00           C  
HETATM   11  C8  UNK   900      28.997  16.514  48.398  1.00  0.00           C  
HETATM   12  C9  UNK   900      31.101  16.929  49.763  1.00  0.00           C  
HETATM   13  C10 UNK   900      32.982  11.357  47.143  1.00  0.00           C  
HETATM   14  C11 UNK   900      34.175  12.185  46.639  1.00  0.00           C  
HETATM   15  C12 UNK   900      27.701  12.748  48.380  1.00  0.00           C  
HETATM   16  C13 UNK   900      27.154  13.548  47.190  1.00  0.00           C  
HETATM   17  O2  UNK   900      28.561  11.104  50.314  1.00  0.00           O  
HETATM   18  C14 UNK   900      30.984  11.420  51.610  1.00  0.00           C  
HETATM   19  C15 UNK   900      32.231  11.192  52.176  1.00  0.00           C  
HETATM   20  C16 UNK   900      33.373  11.311  51.406  1.00  0.00           C  
HETATM   21  C17 UNK   900      33.261  11.630  50.061  1.00  0.00           C  
HETATM   22  C18 UNK   900      27.838  13.729  45.984  1.00  0.00           C  
HETATM   23  C19 UNK   900      27.256  14.422  44.934  1.00  0.00           C  
HETATM   24  C20 UNK   900      25.927  14.836  45.016  1.00  0.00           C  
HETATM   25  C21 UNK   900      25.230  14.615  46.203  1.00  0.00           C  
HETATM   26  C22 UNK   900      25.844  14.015  47.294  1.00  0.00           C  
HETATM   27  C23 UNK   900      35.440  12.089  47.227  1.00  0.00           C  
HETATM   28  C24 UNK   900      36.506  12.834  46.722  1.00  0.00           C  
HETATM   29  C25 UNK   900      36.324  13.663  45.607  1.00  0.00           C  
HETATM   30  C26 UNK   900      35.080  13.729  44.990  1.00  0.00           C  
HETATM   31  C27 UNK   900      34.029  12.974  45.495  1.00  0.00           C  
HETATM   32  C28 UNK   900      25.243  15.506  43.821  1.00  0.00           C  
HETATM   33  F1  UNK   900      24.328  16.397  44.210  1.00  0.00           F  
HETATM   34  F2  UNK   900      26.125  16.139  43.044  1.00  0.00           F  
HETATM   35  F3  UNK   900      24.630  14.571  43.093  1.00  0.00           F  
HETATM   36  C29 UNK   900      37.470  14.460  45.014  1.00  0.00           C  
HETATM   37  F4  UNK   900      37.413  14.502  43.681  1.00  0.00           F  
HETATM   38  F5  UNK   900      37.412  15.706  45.480  1.00  0.00           F  
HETATM   39  F6  UNK   900      38.624  13.904  45.362  1.00  0.00           F  
HETATM   40  H1  UNK   900      29.583  14.259  47.477  1.00  0.00           H  
HETATM   41  H2  UNK   900      30.096  14.517  50.163  1.00  0.00           H  
HETATM   42  H3  UNK   900      31.667  14.453  49.429  1.00  0.00           H  
HETATM   43  H4  UNK   900      31.012  16.129  47.792  1.00  0.00           H  
HETATM   44  H5  UNK   900      28.909  16.813  47.354  1.00  0.00           H  
HETATM   45  H6  UNK   900      28.660  17.357  48.997  1.00  0.00           H  
HETATM   46  H7  UNK   900      28.267  15.728  48.562  1.00  0.00           H  
HETATM   47  H8  UNK   900      30.438  17.710  50.135  1.00  0.00           H  
HETATM   48  H9  UNK   900      32.027  17.329  49.367  1.00  0.00           H  
HETATM   49  H10 UNK   900      31.414  16.365  50.613  1.00  0.00           H  
HETATM   50  H11 UNK   900      33.361  10.471  47.653  1.00  0.00           H  
HETATM   51  H12 UNK   900      32.480  10.962  46.260  1.00  0.00           H  
HETATM   52  H13 UNK   900      27.412  11.729  48.173  1.00  0.00           H  
HETATM   53  H14 UNK   900      27.130  13.010  49.273  1.00  0.00           H  
HETATM   54  H15 UNK   900      30.114  11.331  52.247  1.00  0.00           H  
HETATM   55  H16 UNK   900      32.317  10.928  53.220  1.00  0.00           H  
HETATM   56  H17 UNK   900      34.346  11.144  51.843  1.00  0.00           H  
HETATM   57  H18 UNK   900      34.177  11.723  49.509  1.00  0.00           H  
HETATM   58  H19 UNK   900      28.820  13.327  45.823  1.00  0.00           H  
HETATM   59  H20 UNK   900      27.813  14.560  44.019  1.00  0.00           H  
HETATM   60  H21 UNK   900      24.211  14.929  46.291  1.00  0.00           H  
HETATM   61  H22 UNK   900      25.276  13.866  48.200  1.00  0.00           H  
HETATM   62  H23 UNK   900      35.623  11.423  48.055  1.00  0.00           H  
HETATM   63  H24 UNK   900      37.474  12.749  47.194  1.00  0.00           H  
HETATM   64  H25 UNK   900      34.931  14.310  44.093  1.00  0.00           H  
HETATM   65  H26 UNK   900      33.112  12.984  44.936  1.00  0.00           H  
CONECT    1    2    7    8
CONECT    1    8
CONECT    2    1    3    9   40
CONECT    3    2    4   15
CONECT    4    3    5   17
CONECT    4   17
CONECT    5    4    6   18
CONECT    5   18
CONECT    6    5    7   21
CONECT    6   21
CONECT    7    1    6   13
CONECT    8    1
CONECT    8    1
CONECT    9    2   10   41   42
CONECT   10    9   11   12   43
CONECT   11   10   44   45   46
CONECT   12   10   47   48   49
CONECT   13    7   14   50   51
CONECT   14   13   31   27
CONECT   14   27
CONECT   15    3   16   52   53
CONECT   16   15   26   22
CONECT   16   22
CONECT   17    4
CONECT   17    4
CONECT   18    5   19   54
CONECT   18    5
CONECT   19   18   20   55
CONECT   19   20
CONECT   20   19   21   56
CONECT   20   19
CONECT   21    6   20   57
CONECT   21    6
CONECT   22   16   23   58
CONECT   22   16
CONECT   23   22   24   59
CONECT   23   24
CONECT   24   23   25   32
CONECT   24   23
CONECT   25   24   26   60
CONECT   25   26
CONECT   26   16   25   61
CONECT   26   25
CONECT   27   14   28   62
CONECT   27   14
CONECT   28   27   29   63
CONECT   28   29
CONECT   29   28   30   36
CONECT   29   28
CONECT   30   29   31   64
CONECT   30   31
CONECT   31   14   30   65
CONECT   31   30
CONECT   32   24   33   34   35
CONECT   33   32
CONECT   34   32
CONECT   35   32
CONECT   36   29   37   38   39
CONECT   37   36
CONECT   38   36
CONECT   39   36
CONECT   40    2
CONECT   41    9
CONECT   42    9
CONECT   43   10
CONECT   44   11
CONECT   45   11
CONECT   46   11
CONECT   47   12
CONECT   48   12
CONECT   49   12
CONECT   50   13
CONECT   51   13
CONECT   52   15
CONECT   53   15
CONECT   54   18
CONECT   55   19
CONECT   56   20
CONECT   57   21
CONECT   58   22
CONECT   59   23
CONECT   60   25
CONECT   61   26
CONECT   62   27
CONECT   63   28
CONECT   64   30
CONECT   65   31
ENDMDL
END   
