# Supplementary material for: Untargeted Diversity-Oriented Synthesis for the Discovery of New Antitumor Agents: An Integrated Approach of Inverse Virtual Screening, Bioinformatics, and Omics for Target Deconvolution
Source: J Med Chem. 2025 Jul 24;68(15):16483–517. doi: 10.1021/acs.jmedchem.5c01344 (PMC12362587; doi:10.1021/acs.jmedchem.5c01344)
Supplement: Supplementary file 2 [file jm5c01344_si_002.zip › FigureS62_panelB/31_DHB13_8g9v.pdb]

REMARK   4      COMPLIES WITH FORMAT V. 3.0, 1-DEC-2006
REMARK 888
REMARK 888 WRITTEN BY MAESTRO (A PRODUCT OF SCHRODINGER, LLC)
TITLE     31
MODEL        1
HETATM    1  C1  UNK   900      33.629   1.797  22.662  1.00  0.00           C  
HETATM    2  C2  UNK   900      32.127   2.052  22.543  1.00  0.00           C  
HETATM    3  N1  UNK   900      31.571   1.235  21.474  1.00  0.00           N  
HETATM    4  C3  UNK   900      31.777   1.417  20.166  1.00  0.00           C  
HETATM    5  C4  UNK   900      32.762   2.477  19.729  1.00  0.00           C  
HETATM    6  C5  UNK   900      33.990   2.746  20.412  1.00  0.00           C  
HETATM    7  N2  UNK   900      34.403   2.106  21.613  1.00  0.00           N  
HETATM    8  O1  UNK   900      34.095   1.320  23.684  1.00  0.00           O  
HETATM    9  C6  UNK   900      31.441   1.687  23.856  1.00  0.00           C  
HETATM   10  C7  UNK   900      31.878   2.504  25.104  1.00  0.00           C  
HETATM   11  C8  UNK   900      32.553   1.597  26.162  1.00  0.00           C  
HETATM   12  C9  UNK   900      32.754   3.733  24.766  1.00  0.00           C  
HETATM   13  C10 UNK   900      35.830   1.964  21.821  1.00  0.00           C  
HETATM   14  C11 UNK   900      36.633   3.210  22.206  1.00  0.00           C  
HETATM   15  C12 UNK   900      30.655   0.183  21.865  1.00  0.00           C  
HETATM   16  C13 UNK   900      29.180   0.488  21.615  1.00  0.00           C  
HETATM   17  O2  UNK   900      31.166   0.759  19.340  1.00  0.00           O  
HETATM   18  C14 UNK   900      32.483   3.182  18.534  1.00  0.00           C  
HETATM   19  C15 UNK   900      33.385   4.131  18.019  1.00  0.00           C  
HETATM   20  C16 UNK   900      34.596   4.378  18.687  1.00  0.00           C  
HETATM   21  C17 UNK   900      34.897   3.683  19.871  1.00  0.00           C  
HETATM   22  C18 UNK   900      28.648   1.724  21.992  1.00  0.00           C  
HETATM   23  C19 UNK   900      27.294   1.990  21.803  1.00  0.00           C  
HETATM   24  C20 UNK   900      26.455   1.017  21.246  1.00  0.00           C  
HETATM   25  C21 UNK   900      26.989  -0.226  20.887  1.00  0.00           C  
HETATM   26  C22 UNK   900      28.342  -0.492  21.077  1.00  0.00           C  
HETATM   27  C23 UNK   900      37.964   3.074  22.613  1.00  0.00           C  
HETATM   28  C24 UNK   900      38.720   4.200  22.930  1.00  0.00           C  
HETATM   29  C25 UNK   900      38.157   5.478  22.833  1.00  0.00           C  
HETATM   30  C26 UNK   900      36.830   5.613  22.409  1.00  0.00           C  
HETATM   31  C27 UNK   900      36.074   4.487  22.092  1.00  0.00           C  
HETATM   32  C28 UNK   900      24.965   1.284  21.028  1.00  0.00           C  
HETATM   33  F1  UNK   900      24.800   2.492  20.487  1.00  0.00           F  
HETATM   34  F2  UNK   900      24.392   0.389  20.220  1.00  0.00           F  
HETATM   35  F3  UNK   900      24.327   1.252  22.198  1.00  0.00           F  
HETATM   36  C29 UNK   900      38.965   6.731  23.175  1.00  0.00           C  
HETATM   37  F4  UNK   900      39.653   6.527  24.299  1.00  0.00           F  
HETATM   38  F5  UNK   900      39.826   6.992  22.190  1.00  0.00           F  
HETATM   39  F6  UNK   900      38.199   7.809  23.350  1.00  0.00           F  
HETATM   40  H1  UNK   900      31.935   3.111  22.373  1.00  0.00           H  
HETATM   41  H2  UNK   900      30.381   1.887  23.693  1.00  0.00           H  
HETATM   42  H3  UNK   900      31.488   0.625  24.089  1.00  0.00           H  
HETATM   43  H4  UNK   900      30.969   2.879  25.576  1.00  0.00           H  
HETATM   44  H5  UNK   900      32.051   1.691  27.125  1.00  0.00           H  
HETATM   45  H6  UNK   900      33.604   1.838  26.325  1.00  0.00           H  
HETATM   46  H7  UNK   900      32.524   0.541  25.893  1.00  0.00           H  
HETATM   47  H8  UNK   900      33.609   3.846  25.433  1.00  0.00           H  
HETATM   48  H9  UNK   900      32.175   4.653  24.851  1.00  0.00           H  
HETATM   49  H10 UNK   900      33.153   3.688  23.753  1.00  0.00           H  
HETATM   50  H11 UNK   900      35.963   1.212  22.600  1.00  0.00           H  
HETATM   51  H12 UNK   900      36.323   1.524  20.952  1.00  0.00           H  
HETATM   52  H13 UNK   900      30.925  -0.721  21.317  1.00  0.00           H  
HETATM   53  H14 UNK   900      30.753  -0.096  22.916  1.00  0.00           H  
HETATM   54  H15 UNK   900      31.566   2.988  17.997  1.00  0.00           H  
HETATM   55  H16 UNK   900      33.152   4.659  17.106  1.00  0.00           H  
HETATM   56  H17 UNK   900      35.295   5.099  18.290  1.00  0.00           H  
HETATM   57  H18 UNK   900      35.833   3.888  20.370  1.00  0.00           H  
HETATM   58  H19 UNK   900      29.280   2.482  22.432  1.00  0.00           H  
HETATM   59  H20 UNK   900      26.910   2.956  22.097  1.00  0.00           H  
HETATM   60  H21 UNK   900      26.355  -0.992  20.463  1.00  0.00           H  
HETATM   61  H22 UNK   900      28.735  -1.460  20.803  1.00  0.00           H  
HETATM   62  H23 UNK   900      38.418   2.097  22.687  1.00  0.00           H  
HETATM   63  H24 UNK   900      39.744   4.064  23.247  1.00  0.00           H  
HETATM   64  H25 UNK   900      36.381   6.591  22.320  1.00  0.00           H  
HETATM   65  H26 UNK   900      35.057   4.618  21.755  1.00  0.00           H  
CONECT    1    2    7    8
CONECT    1    8
CONECT    2    1    3    9   40
CONECT    3    2    4   15
CONECT    4    3    5   17
CONECT    4   17
CONECT    5    4    6   18
CONECT    5   18
CONECT    6    5    7   21
CONECT    6   21
CONECT    7    1    6   13
CONECT    8    1
CONECT    8    1
CONECT    9    2   10   41   42
CONECT   10    9   11   12   43
CONECT   11   10   44   45   46
CONECT   12   10   47   48   49
CONECT   13    7   14   50   51
CONECT   14   13   31   27
CONECT   14   27
CONECT   15    3   16   52   53
CONECT   16   15   26   22
CONECT   16   22
CONECT   17    4
CONECT   17    4
CONECT   18    5   19   54
CONECT   18    5
CONECT   19   18   20   55
CONECT   19   20
CONECT   20   19   21   56
CONECT   20   19
CONECT   21    6   20   57
CONECT   21    6
CONECT   22   16   23   58
CONECT   22   16
CONECT   23   22   24   59
CONECT   23   24
CONECT   24   23   25   32
CONECT   24   23
CONECT   25   24   26   60
CONECT   25   26
CONECT   26   16   25   61
CONECT   26   25
CONECT   27   14   28   62
CONECT   27   14
CONECT   28   27   29   63
CONECT   28   29
CONECT   29   28   30   36
CONECT   29   28
CONECT   30   29   31   64
CONECT   30   31
CONECT   31   14   30   65
CONECT   31   30
CONECT   32   24   33   34   35
CONECT   33   32
CONECT   34   32
CONECT   35   32
CONECT   36   29   37   38   39
CONECT   37   36
CONECT   38   36
CONECT   39   36
CONECT   40    2
CONECT   41    9
CONECT   42    9
CONECT   43   10
CONECT   44   11
CONECT   45   11
CONECT   46   11
CONECT   47   12
CONECT   48   12
CONECT   49   12
CONECT   50   13
CONECT   51   13
CONECT   52   15
CONECT   53   15
CONECT   54   18
CONECT   55   19
CONECT   56   20
CONECT   57   21
CONECT   58   22
CONECT   59   23
CONECT   60   25
CONECT   61   26
CONECT   62   27
CONECT   63   28
CONECT   64   30
CONECT   65   31
ENDMDL
END   
