# Supplementary material for: Untargeted Diversity-Oriented Synthesis for the Discovery of New Antitumor Agents: An Integrated Approach of Inverse Virtual Screening, Bioinformatics, and Omics for Target Deconvolution
Source: J Med Chem. 2025 Jul 24;68(15):16483–517. doi: 10.1021/acs.jmedchem.5c01344 (PMC12362587; doi:10.1021/acs.jmedchem.5c01344)
Supplement: Supplementary file 2 [file jm5c01344_si_002.zip › FigureS62_panelB/DHB13_8g9v.pdb]

HEADER    OXIDOREDUCTASE/INHIBITOR                22-FEB-23   8G9V
REMARK   4 8G9V COMPLIES WITH FORMAT V. 3.0, 1-DEC-2006
REMARK 888
REMARK 888 WRITTEN BY MAESTRO (A PRODUCT OF SCHRODINGER, LLC)
TITLE     CRYSTAL STRUCTURES OF 17-BETA-HYDROXYSTEROID DEHYDROGENASE
TITLE    2 13
EXPDTA    X-RAY DIFFRACTION
REMARK 200  TEMPERATURE           (KELVIN) : NULL
REMARK 200  PH                             : NULL
CRYST1   96.150  161.560  100.770  90.00  95.05  90.00 P 1 21 1     16
HET    NAD  A 401      44
HET    NAD  B 401      44
HET    NAD  A 401      26
HET    NAD  B 401      26
HETNAM     NAD NICOTINAMIDE-ADENINE-DINUCLEOTIDE
FORMUL   1  NAD    4(C21 H27 N7 O14 P2)
MODEL        1
ATOM      1  CH3 ACE A   0      -3.515   8.898  21.418  1.00  0.00           C  
ATOM      2  C   ACE A   0      -4.025   9.152  20.000  1.00  0.00           C  
ATOM      3  O   ACE A   0      -5.230   9.089  19.765  1.00  0.00           O  
ATOM      4 1H   ACE A   0      -4.376   8.675  22.087  1.00  0.00           H  
ATOM      5 2H   ACE A   0      -2.813   8.034  21.413  1.00  0.00           H  
ATOM      6 3H   ACE A   0      -2.978   9.800  21.789  1.00  0.00           H  
ATOM      7  N   GLY A   1      -3.139   9.451  18.985  1.00 84.57           N  
ANISOU    7  N   GLY A   1     9596  11194  11341    168    423   -786
ATOM      8  CA  GLY A   1      -3.633   9.693  17.631  1.00 85.04           C  
ANISOU    8  CA  GLY A   1     9576  11318  11417    211    352   -795
ATOM      9  C   GLY A   1      -4.388   8.537  16.996  1.00 85.11           C  
ANISOU    9  C   GLY A   1     9535  11382  11420    118    344   -832
ATOM     10  O   GLY A   1      -4.557   8.517  15.772  1.00 84.84           O  
ANISOU   10  O   GLY A   1     9473  11381  11382    135    278   -829
ATOM     11  H1  GLY A   1      -2.149   9.503  19.178  1.00  0.00           H  
ATOM     12  HA2 GLY A   1      -2.799   9.975  16.988  1.00  0.00           H  
ATOM     13  HA3 GLY A   1      -4.267  10.580  17.632  1.00  0.00           H  
ATOM     14  N   ASN A   2      -4.879   7.600  17.866  1.00 85.10           N  
ANISOU   14  N   ASN A   2     9528  11391  11414     15    417   -868
ATOM     15  CA  ASN A   2      -5.635   6.337  17.697  1.00 85.45           C  
ANISOU   15  CA  ASN A   2     9540  11478  11448   -106    442   -913
ATOM     16  C   ASN A   2      -5.605   5.687  16.292  1.00 85.11           C  
ANISOU   16  C   ASN A   2     9481  11464  11391   -132    375   -917
ATOM     17  O   ASN A   2      -5.116   4.568  16.178  1.00 85.06           O  
ANISOU   17  O   ASN A   2     9558  11409  11353   -216    386   -912
ATOM     18  CB  ASN A   2      -7.099   6.440  18.189  1.00 87.13           C  
ANISOU   18  CB  ASN A   2     9625  11790  11691   -146    496   -977
ATOM     19  CG  ASN A   2      -7.746   7.820  18.173  1.00 91.17           C  
ANISOU   19  CG  ASN A   2    10022  12374  12245    -34    478   -992
ATOM     20  OD1 ASN A   2      -7.772   8.483  17.014  1.00 92.51           O  
ANISOU   20  OD1 ASN A   2    10151  12565  12434    -26    541  -1017
ATOM     21  ND2 ASN A   2      -8.254   8.299  19.200  1.00 91.86           N  
ANISOU   21  ND2 ASN A   2    10060  12500  12344     57    395   -977
ATOM     22  H   ASN A   2      -4.742   7.713  18.860  1.00  0.00           H  
ATOM     23  HA  ASN A   2      -5.154   5.618  18.361  1.00  0.00           H  
ATOM     24  HB2 ASN A   2      -7.169   6.023  19.194  1.00  0.00           H  
ATOM     25  HB3 ASN A   2      -7.718   5.748  17.618  1.00  0.00           H  
ATOM     26 HD21 ASN A   2      -8.679   9.215  19.173  1.00  0.00           H  
ATOM     27 HD22 ASN A   2      -8.242   7.773  20.062  1.00  0.00           H  
ATOM     28  N   ILE A   3      -6.170   6.339  15.261  1.00 84.77           N  
ANISOU   28  N   ILE A   3     9336  11502  11370    -64    309   -930
ATOM     29  CA  ILE A   3      -6.248   5.822  13.896  1.00 84.89           C  
ANISOU   29  CA  ILE A   3     9327  11557  11371    -84    240   -937
ATOM     30  C   ILE A   3      -4.865   5.581  13.267  1.00 84.74           C  
ANISOU   30  C   ILE A   3     9437  11441  11317    -63    198   -881
ATOM     31  O   ILE A   3      -4.672   4.526  12.649  1.00 85.17           O  
ANISOU   31  O   ILE A   3     9530  11486  11345   -137    183   -890
ATOM     32  CB  ILE A   3      -7.151   6.729  13.014  1.00 85.57           C  
ANISOU   32  CB  ILE A   3     9275  11753  11485      2    175   -958
ATOM     33  CG1 ILE A   3      -8.584   6.815  13.582  1.00 86.82           C  
ANISOU   33  CG1 ILE A   3     9296  12014  11679    -12    221  -1016
ATOM     34  CG2 ILE A   3      -7.162   6.271  11.558  1.00 86.02           C  
ANISOU   34  CG2 ILE A   3     9301  11862  11522    -27    103   -971
ATOM     35  CD1 ILE A   3      -9.105   8.284  13.875  1.00 88.40           C  
ANISOU   35  CD1 ILE A   3     9415  12258  11916    133    201  -1007
ATOM     36  H   ILE A   3      -6.579   7.252  15.404  1.00  0.00           H  
ATOM     37  HA  ILE A   3      -6.740   4.851  13.955  1.00  0.00           H  
ATOM     38  HB  ILE A   3      -6.729   7.734  13.038  1.00  0.00           H  
ATOM     39 HG13 ILE A   3      -8.646   6.222  14.494  1.00  0.00           H  
ATOM     40 HG12 ILE A   3      -9.273   6.318  12.899  1.00  0.00           H  
ATOM     41 HG21 ILE A   3      -7.804   6.930  10.974  1.00  0.00           H  
ATOM     42 HG22 ILE A   3      -6.148   6.305  11.158  1.00  0.00           H  
ATOM     43 HG23 ILE A   3      -7.541   5.251  11.500  1.00  0.00           H  
ATOM     44 HD11 ILE A   3     -10.120   8.238  14.271  1.00  0.00           H  
ATOM     45 HD12 ILE A   3      -8.452   8.763  14.605  1.00  0.00           H  
ATOM     46 HD13 ILE A   3      -9.102   8.862  12.951  1.00  0.00           H  
ATOM     47  N   ILE A   4      -3.896   6.530  13.424  1.00 83.70           N  
ANISOU   47  N   ILE A   4     9375  11241  11186     32    183   -827
ATOM     48  CA  ILE A   4      -2.564   6.312  12.838  1.00 82.75           C  
ANISOU   48  CA  ILE A   4     9370  11037  11033     51    147   -777
ATOM     49  C   ILE A   4      -1.797   5.244  13.637  1.00 81.27           C  
ANISOU   49  C   ILE A   4     9298  10765  10817    -28    204   -763
ATOM     50  O   ILE A   4      -1.064   4.452  13.041  1.00 81.35           O  
ANISOU   50  O   ILE A   4     9387  10725  10796    -55    185   -743
ATOM     51  CB  ILE A   4      -1.732   7.599  12.575  1.00 83.35           C  
ANISOU   51  CB  ILE A   4     9481  11076  11112    170    103   -726
ATOM     52  CG1 ILE A   4      -2.424   8.528  11.531  1.00 83.89           C  
ANISOU   52  CG1 ILE A   4     9457  11221  11198    251     33   -733
ATOM     53  CG2 ILE A   4      -0.290   7.235  12.136  1.00 84.01           C  
ANISOU   53  CG2 ILE A   4     9687  11072  11160    172     83   -678
ATOM     54  CD1 ILE A   4      -2.161   8.220   9.992  1.00 84.61           C  
ANISOU   54  CD1 ILE A   4     9571  11315  11261    269    -45   -714
ATOM     55  H   ILE A   4      -4.096   7.375  13.940  1.00  0.00           H  
ATOM     56  HA  ILE A   4      -2.743   5.872  11.857  1.00  0.00           H  
ATOM     57  HB  ILE A   4      -1.664   8.148  13.514  1.00  0.00           H  
ATOM     58 HG13 ILE A   4      -2.156   9.564  11.740  1.00  0.00           H  
ATOM     59 HG12 ILE A   4      -3.498   8.537  11.716  1.00  0.00           H  
ATOM     60 HG21 ILE A   4       0.277   8.148  11.956  1.00  0.00           H  
ATOM     61 HG22 ILE A   4       0.194   6.656  12.922  1.00  0.00           H  
ATOM     62 HG23 ILE A   4      -0.326   6.645  11.220  1.00  0.00           H  
ATOM     63 HD11 ILE A   4      -2.702   8.941   9.379  1.00  0.00           H  
ATOM     64 HD12 ILE A   4      -1.094   8.294   9.783  1.00  0.00           H  
ATOM     65 HD13 ILE A   4      -2.507   7.213   9.758  1.00  0.00           H  
ATOM     66  N   LEU A   5      -2.037   5.143  14.960  1.00 79.77           N  
ANISOU   66  N   LEU A   5     9115  10559  10633    -68    276   -776
ATOM     67  CA  LEU A   5      -1.424   4.089  15.779  1.00 78.91           C  
ANISOU   67  CA  LEU A   5     9117  10373  10493   -142    331   -764
ATOM     68  C   LEU A   5      -1.817   2.701  15.253  1.00 77.95           C  
ANISOU   68  C   LEU A   5     9013  10255  10348   -247    340   -794
ATOM     69  O   LEU A   5      -0.988   1.800  15.190  1.00 78.11           O  
ANISOU   69  O   LEU A   5     9143  10202  10334   -278    346   -769
ATOM     70  CB  LEU A   5      -1.859   4.238  17.239  1.00 79.09           C  
ANISOU   70  CB  LEU A   5     9134  10391  10524   -173    408   -780
ATOM     71  CG  LEU A   5      -1.496   5.582  17.859  1.00 80.94           C  
ANISOU   71  CG  LEU A   5     9363  10612  10776    -79    408   -754
ATOM     72  CD1 LEU A   5      -2.156   5.776  19.216  1.00 81.36           C  
ANISOU   72  CD1 LEU A   5     9390  10681  10842   -111    484   -782
ATOM     73  CD2 LEU A   5       0.000   5.727  17.975  1.00 81.96           C  
ANISOU   73  CD2 LEU A   5     9608  10655  10877    -36    390   -695
ATOM     74  H   LEU A   5      -2.653   5.803  15.413  1.00  0.00           H  
ATOM     75  HA  LEU A   5      -0.340   4.190  15.725  1.00  0.00           H  
ATOM     76  HB2 LEU A   5      -1.418   3.436  17.831  1.00  0.00           H  
ATOM     77  HB3 LEU A   5      -2.936   4.085  17.313  1.00  0.00           H  
ATOM     78  HG  LEU A   5      -1.858   6.367  17.195  1.00  0.00           H  
ATOM     79 HD11 LEU A   5      -1.872   6.746  19.624  1.00  0.00           H  
ATOM     80 HD12 LEU A   5      -3.239   5.733  19.103  1.00  0.00           H  
ATOM     81 HD13 LEU A   5      -1.831   4.988  19.895  1.00  0.00           H  
ATOM     82 HD21 LEU A   5       0.239   6.693  18.420  1.00  0.00           H  
ATOM     83 HD22 LEU A   5       0.395   4.930  18.605  1.00  0.00           H  
ATOM     84 HD23 LEU A   5       0.450   5.663  16.984  1.00  0.00           H  
ATOM     85  N   GLU A   6      -3.065   2.569  14.806  1.00 76.81           N  
ANISOU   85  N   GLU A   6     8760  10201  10221   -296    336   -848
ATOM     86  CA  GLU A   6      -3.599   1.349  14.254  1.00 76.03           C  
ANISOU   86  CA  GLU A   6     8667  10119  10101   -404    344   -887
ATOM     87  C   GLU A   6      -3.109   1.096  12.864  1.00 74.93           C  
ANISOU   87  C   GLU A   6     8550   9976   9944   -380    272   -872
ATOM     88  O   GLU A   6      -2.761  -0.045  12.578  1.00 75.51           O  
ANISOU   88  O   GLU A   6     8706  10000   9983   -451    282   -875
ATOM     89  CB  GLU A   6      -5.106   1.383  14.281  1.00 78.55           C  
ANISOU   89  CB  GLU A   6     8851  10550  10445   -467    364   -954
ATOM     90  CG  GLU A   6      -5.610   1.208  15.688  1.00 84.77           C  
ANISOU   90  CG  GLU A   6     9640  11331  11238   -531    454   -977
ATOM     91  CD  GLU A   6      -6.847   0.346  15.771  1.00 94.40           C  
ANISOU   91  CD  GLU A   6    10763  12640  12463   -647    493  -1050
ATOM     92  OE1 GLU A   6      -7.071  -0.485  14.858  1.00 95.70           O  
ANISOU   92  OE1 GLU A   6    10920  12832  12609   -719    468  -1079
ATOM     93  OE2 GLU A   6      -7.596   0.504  16.762  1.00 98.87           O1-
ANISOU   93  OE2 GLU A   6    11262  13253  13051   -671    552  -1082
ATOM     94  H   GLU A   6      -3.700   3.353  14.843  1.00  0.00           H  
ATOM     95  HA  GLU A   6      -3.269   0.522  14.883  1.00  0.00           H  
ATOM     96  HB3 GLU A   6      -5.498   0.583  13.653  1.00  0.00           H  
ATOM     97  HB2 GLU A   6      -5.455   2.337  13.887  1.00  0.00           H  
ATOM     98  HG3 GLU A   6      -5.820   2.186  16.121  1.00  0.00           H  
ATOM     99  HG2 GLU A   6      -4.823   0.772  16.303  1.00  0.00           H  
ATOM    100  N   ILE A   7      -3.041   2.125  11.992  1.00 73.32           N  
ANISOU  100  N   ILE A   7     8285   9816   9759   -280    200   -855
ATOM    101  CA  ILE A   7      -2.489   1.904  10.647  1.00 72.56           C  
ANISOU  101  CA  ILE A   7     8219   9711   9640   -254    132   -837
ATOM    102  C   ILE A   7      -1.017   1.491  10.736  1.00 71.72           C  
ANISOU  102  C   ILE A   7     8257   9492   9503   -233    138   -784
ATOM    103  O   ILE A   7      -0.570   0.705   9.908  1.00 72.28           O  
ANISOU  103  O   ILE A   7     8386   9534   9544   -259    113   -781
ATOM    104  CB  ILE A   7      -2.724   3.047   9.629  1.00 73.22           C  
ANISOU  104  CB  ILE A   7     8213   9863   9743   -153     54   -829
ATOM    105  CG1 ILE A   7      -2.728   2.494   8.166  1.00 73.75           C  
ANISOU  105  CG1 ILE A   7     8263   9972   9785   -178    -10   -847
ATOM    106  CG2 ILE A   7      -1.739   4.215   9.848  1.00 74.06           C  
ANISOU  106  CG2 ILE A   7     8373   9910   9854    -37     33   -768
ATOM    107  CD1 ILE A   7      -1.803   3.183   7.059  1.00 74.57           C  
ANISOU  107  CD1 ILE A   7     8440  10029   9865   -103    -73   -798
ATOM    108  H   ILE A   7      -3.368   3.041  12.265  1.00  0.00           H  
ATOM    109  HA  ILE A   7      -3.017   1.038  10.248  1.00  0.00           H  
ATOM    110  HB  ILE A   7      -3.723   3.438   9.820  1.00  0.00           H  
ATOM    111 HG13 ILE A   7      -3.755   2.463   7.801  1.00  0.00           H  
ATOM    112 HG12 ILE A   7      -2.516   1.425   8.190  1.00  0.00           H  
ATOM    113 HG21 ILE A   7      -1.934   4.998   9.115  1.00  0.00           H  
ATOM    114 HG22 ILE A   7      -1.869   4.617  10.853  1.00  0.00           H  
ATOM    115 HG23 ILE A   7      -0.717   3.856   9.731  1.00  0.00           H  
ATOM    116 HD11 ILE A   7      -1.933   2.671   6.106  1.00  0.00           H  
ATOM    117 HD12 ILE A   7      -2.085   4.230   6.949  1.00  0.00           H  
ATOM    118 HD13 ILE A   7      -0.759   3.119   7.366  1.00  0.00           H  
ATOM    119  N   LEU A   8      -0.289   1.953  11.776  1.00 70.37           N  
ANISOU  119  N   LEU A   8     8142   9260   9336   -190    174   -747
ATOM    120  CA  LEU A   8       1.082   1.549  12.004  1.00 69.64           C  
ANISOU  120  CA  LEU A   8     8176   9070   9213   -171    183   -700
ATOM    121  C   LEU A   8       1.099   0.071  12.367  1.00 69.16           C  
ANISOU  121  C   LEU A   8     8197   8959   9122   -271    235   -717
ATOM    122  O   LEU A   8       1.875  -0.670  11.779  1.00 69.63           O  
ANISOU  122  O   LEU A   8     8340   8965   9150   -279    222   -700
ATOM    123  CB  LEU A   8       1.698   2.360  13.147  1.00 69.61           C  
ANISOU  123  CB  LEU A   8     8202   9028   9220   -113    211   -664
ATOM    124  CG  LEU A   8       2.409   3.624  12.759  1.00 70.76           C  
ANISOU  124  CG  LEU A   8     8344   9167   9373     -8    163   -623
ATOM    125  CD1 LEU A   8       2.806   4.401  13.993  1.00 71.68           C  
ANISOU  125  CD1 LEU A   8     8483   9254   9498     31    197   -599
ATOM    126  CD2 LEU A   8       3.611   3.328  11.885  1.00 70.67           C  
ANISOU  126  CD2 LEU A   8     8413   9108   9332     19    126   -588
ATOM    127  H   LEU A   8      -0.699   2.605  12.429  1.00  0.00           H  
ATOM    128  HA  LEU A   8       1.662   1.706  11.095  1.00  0.00           H  
ATOM    129  HB3 LEU A   8       2.379   1.724  13.712  1.00  0.00           H  
ATOM    130  HB2 LEU A   8       0.925   2.593  13.879  1.00  0.00           H  
ATOM    131  HG  LEU A   8       1.716   4.237  12.183  1.00  0.00           H  
ATOM    132 HD11 LEU A   8       3.321   5.315  13.697  1.00  0.00           H  
ATOM    133 HD12 LEU A   8       1.914   4.656  14.565  1.00  0.00           H  
ATOM    134 HD13 LEU A   8       3.470   3.793  14.608  1.00  0.00           H  
ATOM    135 HD21 LEU A   8       4.106   4.262  11.619  1.00  0.00           H  
ATOM    136 HD22 LEU A   8       4.308   2.689  12.428  1.00  0.00           H  
ATOM    137 HD23 LEU A   8       3.285   2.819  10.978  1.00  0.00           H  
ATOM    138  N   LEU A   9       0.249  -0.366  13.314  1.00 68.12           N  
ANISOU  138  N   LEU A   9     8046   8840   8995   -349    297   -751
ATOM    139  CA  LEU A   9       0.224  -1.764  13.715  1.00 67.81           C  
ANISOU  139  CA  LEU A   9     8096   8746   8923   -451    353   -767
ATOM    140  C   LEU A   9      -0.160  -2.671  12.570  1.00 67.90           C  
ANISOU  140  C   LEU A   9     8112   8772   8914   -517    330   -800
ATOM    141  O   LEU A   9       0.612  -3.576  12.278  1.00 68.49           O  
ANISOU  141  O   LEU A   9     8300   8770   8953   -531    336   -781
ATOM    142  CB  LEU A   9      -0.648  -1.997  14.943  1.00 67.84           C  
ANISOU  142  CB  LEU A   9     8074   8769   8935   -528    426   -800
ATOM    143  CG  LEU A   9      -0.197  -1.242  16.178  1.00 68.96           C  
ANISOU  143  CG  LEU A   9     8228   8885   9087   -473    456   -769
ATOM    144  CD1 LEU A   9      -1.290  -1.193  17.205  1.00 69.17           C  
ANISOU  144  CD1 LEU A   9     8196   8955   9128   -543    521   -812
ATOM    145  CD2 LEU A   9       1.088  -1.825  16.748  1.00 69.63           C  
ANISOU  145  CD2 LEU A   9     8458   8866   9134   -449    475   -716
ATOM    146  H   LEU A   9      -0.386   0.280  13.760  1.00  0.00           H  
ATOM    147  HA  LEU A   9       1.243  -2.028  13.998  1.00  0.00           H  
ATOM    148  HB3 LEU A   9      -0.683  -3.064  15.164  1.00  0.00           H  
ATOM    149  HB2 LEU A   9      -1.678  -1.727  14.711  1.00  0.00           H  
ATOM    150  HG  LEU A   9       0.015  -0.216  15.876  1.00  0.00           H  
ATOM    151 HD11 LEU A   9      -0.942  -0.646  18.081  1.00  0.00           H  
ATOM    152 HD12 LEU A   9      -2.161  -0.689  16.786  1.00  0.00           H  
ATOM    153 HD13 LEU A   9      -1.562  -2.208  17.495  1.00  0.00           H  
ATOM    154 HD21 LEU A   9       1.383  -1.260  17.632  1.00  0.00           H  
ATOM    155 HD22 LEU A   9       0.925  -2.868  17.021  1.00  0.00           H  
ATOM    156 HD23 LEU A   9       1.878  -1.766  15.999  1.00  0.00           H  
ATOM    157  N   LEU A  10      -1.254  -2.387  11.841  1.00 67.36           N  
ANISOU  157  N   LEU A  10     7924   8803   8866   -545    298   -847
ATOM    158  CA  LEU A  10      -1.628  -3.218  10.685  1.00 67.71           C  
ANISOU  158  CA  LEU A  10     7970   8869   8887   -613    270   -882
ATOM    159  C   LEU A  10      -0.529  -3.281   9.621  1.00 67.67           C  
ANISOU  159  C   LEU A  10     8040   8812   8859   -547    217   -843
ATOM    160  O   LEU A  10      -0.373  -4.298   8.953  1.00 67.37           O  
ANISOU  160  O   LEU A  10     8079   8732   8785   -605    221   -855
ATOM    161  CB  LEU A  10      -2.949  -2.763  10.059  1.00 68.09           C  
ANISOU  161  CB  LEU A  10     7864   9047   8961   -634    230   -935
ATOM    162  CG  LEU A  10      -4.109  -2.624  11.032  1.00 70.24           C  
ANISOU  162  CG  LEU A  10     8039   9389   9259   -696    280   -981
ATOM    163  CD1 LEU A  10      -5.344  -2.138  10.331  1.00 70.90           C  
ANISOU  163  CD1 LEU A  10     7962   9610   9367   -700    231  -1030
ATOM    164  CD2 LEU A  10      -4.394  -3.930  11.771  1.00 71.20           C  
ANISOU  164  CD2 LEU A  10     8235   9466   9353   -837    362  -1015
ATOM    165  H   LEU A  10      -1.831  -1.595  12.084  1.00  0.00           H  
ATOM    166  HA  LEU A  10      -1.779  -4.233  11.053  1.00  0.00           H  
ATOM    167  HB2 LEU A  10      -3.227  -3.453   9.263  1.00  0.00           H  
ATOM    168  HB3 LEU A  10      -2.796  -1.815   9.543  1.00  0.00           H  
ATOM    169  HG  LEU A  10      -3.832  -1.876  11.775  1.00  0.00           H  
ATOM    170 HD11 LEU A  10      -6.158  -2.047  11.050  1.00  0.00           H  
ATOM    171 HD12 LEU A  10      -5.148  -1.165   9.881  1.00  0.00           H  
ATOM    172 HD13 LEU A  10      -5.624  -2.848   9.553  1.00  0.00           H  
ATOM    173 HD21 LEU A  10      -5.230  -3.786  12.456  1.00  0.00           H  
ATOM    174 HD22 LEU A  10      -4.645  -4.708  11.051  1.00  0.00           H  
ATOM    175 HD23 LEU A  10      -3.511  -4.229  12.335  1.00  0.00           H  
ATOM    176  N   LEU A  11       0.248  -2.204   9.498  1.00 67.68           N  
ANISOU  176  N   LEU A  11     8026   8812   8877   -429    173   -796
ATOM    177  CA  LEU A  11       1.358  -2.101   8.573  1.00 68.21           C  
ANISOU  177  CA  LEU A  11     8157   8834   8924   -359    126   -756
ATOM    178  C   LEU A  11       2.524  -2.951   9.039  1.00 68.58           C  
ANISOU  178  C   LEU A  11     8347   8772   8939   -362    168   -722
ATOM    179  O   LEU A  11       3.145  -3.616   8.218  1.00 68.89           O  
ANISOU  179  O   LEU A  11     8459   8768   8946   -366    153   -716
ATOM    180  CB  LEU A  11       1.808  -0.661   8.508  1.00 68.63           C  
ANISOU  180  CB  LEU A  11     8163   8911   9004   -242     83   -716
ATOM    181  CG  LEU A  11       1.882  -0.099   7.152  1.00 70.71           C  
ANISOU  181  CG  LEU A  11     8389   9214   9263   -188      9   -709
ATOM    182  CD1 LEU A  11       0.672   0.750   6.885  1.00 71.46           C  
ANISOU  182  CD1 LEU A  11     8351   9412   9387   -173    -28   -739
ATOM    183  CD2 LEU A  11       3.184   0.670   6.967  1.00 71.63           C  
ANISOU  183  CD2 LEU A  11     8559   9283   9376    -87    -15   -651
ATOM    184  H   LEU A  11       0.078  -1.391  10.072  1.00  0.00           H  
ATOM    185  HA  LEU A  11       1.040  -2.429   7.583  1.00  0.00           H  
ATOM    186  HB3 LEU A  11       2.780  -0.565   8.992  1.00  0.00           H  
ATOM    187  HB2 LEU A  11       1.144  -0.048   9.117  1.00  0.00           H  
ATOM    188  HG  LEU A  11       1.876  -0.927   6.443  1.00  0.00           H  
ATOM    189 HD11 LEU A  11       0.733   1.164   5.878  1.00  0.00           H  
ATOM    190 HD12 LEU A  11      -0.227   0.140   6.973  1.00  0.00           H  
ATOM    191 HD13 LEU A  11       0.631   1.563   7.610  1.00  0.00           H  
ATOM    192 HD21 LEU A  11       3.224   1.080   5.958  1.00  0.00           H  
ATOM    193 HD22 LEU A  11       3.232   1.483   7.691  1.00  0.00           H  
ATOM    194 HD23 LEU A  11       4.028  -0.002   7.119  1.00  0.00           H  
ATOM    195  N   ILE A  12       2.822  -2.946  10.355  1.00 68.37           N  
ANISOU  195  N   ILE A  12     8361   8700   8916   -358    220   -701
ATOM    196  CA  ILE A  12       3.908  -3.727  10.949  1.00 68.60           C  
ANISOU  196  CA  ILE A  12     8523   8630   8913   -352    260   -665
ATOM    197  C   ILE A  12       3.637  -5.204  10.696  1.00 69.83           C  
ANISOU  197  C   ILE A  12     8762   8739   9033   -450    297   -697
ATOM    198  O   ILE A  12       4.434  -5.858  10.049  1.00 69.94           O  
ANISOU  198  O   ILE A  12     8861   8695   9016   -434    288   -681
ATOM    199  CB  ILE A  12       4.089  -3.409  12.470  1.00 68.19           C  
ANISOU  199  CB  ILE A  12     8489   8551   8869   -338    307   -642
ATOM    200  CG1 ILE A  12       4.634  -1.992  12.695  1.00 68.70           C  
ANISOU  200  CG1 ILE A  12     8499   8643   8960   -236    272   -606
ATOM    201  CG2 ILE A  12       4.989  -4.426  13.137  1.00 68.35           C  
ANISOU  201  CG2 ILE A  12     8648   8472   8848   -345    352   -612
ATOM    202  CD1 ILE A  12       4.485  -1.484  14.127  1.00 69.33           C  
ANISOU  202  CD1 ILE A  12     8565   8723   9054   -233    314   -598
ATOM    203  H   ILE A  12       2.281  -2.380  10.993  1.00  0.00           H  
ATOM    204  HA  ILE A  12       4.833  -3.462  10.437  1.00  0.00           H  
ATOM    205  HB  ILE A  12       3.109  -3.469  12.943  1.00  0.00           H  
ATOM    206 HG13 ILE A  12       4.137  -1.302  12.013  1.00  0.00           H  
ATOM    207 HG12 ILE A  12       5.685  -1.959  12.408  1.00  0.00           H  
ATOM    208 HG21 ILE A  12       5.096  -4.179  14.193  1.00  0.00           H  
ATOM    209 HG22 ILE A  12       4.551  -5.419  13.039  1.00  0.00           H  
ATOM    210 HG23 ILE A  12       5.969  -4.413  12.660  1.00  0.00           H  
ATOM    211 HD11 ILE A  12       4.895  -0.477  14.200  1.00  0.00           H  
ATOM    212 HD12 ILE A  12       3.430  -1.467  14.399  1.00  0.00           H  
ATOM    213 HD13 ILE A  12       5.024  -2.145  14.806  1.00  0.00           H  
ATOM    214  N   THR A  13       2.459  -5.688  11.088  1.00 70.87           N  
ANISOU  214  N   THR A  13     8860   8899   9167   -554    339   -745
ATOM    215  CA  THR A  13       2.097  -7.084  10.931  1.00 72.21           C  
ANISOU  215  CA  THR A  13     9112   9022   9300   -663    384   -780
ATOM    216  C   THR A  13       1.897  -7.454   9.451  1.00 74.33           C  
ANISOU  216  C   THR A  13     9369   9318   9555   -692    339   -811
ATOM    217  O   THR A  13       2.080  -8.620   9.128  1.00 74.71           O  
ANISOU  217  O   THR A  13     9524   9299   9563   -753    369   -825
ATOM    218  CB  THR A  13       0.921  -7.448  11.852  1.00 72.44           C  
ANISOU  218  CB  THR A  13     9111   9077   9335   -774    448   -825
ATOM    219  OG1 THR A  13      -0.138  -6.534  11.632  1.00 73.29           O  
ANISOU  219  OG1 THR A  13     9060   9301   9486   -774    421   -857
ATOM    220  CG2 THR A  13       1.291  -7.367  13.318  1.00 72.28           C  
ANISOU  220  CG2 THR A  13     9166   8991   9306   -760    507   -790
ATOM    221  H   THR A  13       1.778  -5.076  11.513  1.00  0.00           H  
ATOM    222  HA  THR A  13       2.951  -7.664  11.280  1.00  0.00           H  
ATOM    223  HB  THR A  13       0.581  -8.457  11.621  1.00  0.00           H  
ATOM    224  HG1 THR A  13      -0.876  -6.755  12.204  1.00  0.00           H  
ATOM    225 HG21 THR A  13       0.427  -7.633  13.927  1.00  0.00           H  
ATOM    226 HG22 THR A  13       2.108  -8.058  13.526  1.00  0.00           H  
ATOM    227 HG23 THR A  13       1.605  -6.351  13.558  1.00  0.00           H  
ATOM    228  N   ILE A  14       1.606  -6.491   8.549  1.00 75.77           N  
ANISOU  228  N   ILE A  14     9437   9589   9762   -643    269   -819
ATOM    229  CA  ILE A  14       1.500  -6.813   7.118  1.00 78.02           C  
ANISOU  229  CA  ILE A  14     9720   9897  10026   -665    222   -844
ATOM    230  C   ILE A  14       2.880  -7.168   6.586  1.00 80.73           C  
ANISOU  230  C   ILE A  14    10182  10152  10340   -593    210   -798
ATOM    231  O   ILE A  14       3.022  -8.206   5.946  1.00 81.00           O  
ANISOU  231  O   ILE A  14    10306  10135  10336   -646    225   -817
ATOM    232  CB  ILE A  14       0.768  -5.729   6.252  1.00 78.46           C  
ANISOU  232  CB  ILE A  14     9627  10073  10110   -631    148   -863
ATOM    233  CG1 ILE A  14      -0.740  -6.025   6.200  1.00 79.72           C  
ANISOU  233  CG1 ILE A  14     9685  10326  10281   -740    159   -931
ATOM    234  CG2 ILE A  14       1.332  -5.590   4.805  1.00 78.49           C  
ANISOU  234  CG2 ILE A  14     9647  10084  10090   -591     83   -857
ATOM    235  CD1 ILE A  14      -1.587  -4.928   5.589  1.00 81.05           C  
ANISOU  235  CD1 ILE A  14     9698  10618  10481   -698     93   -948
ATOM    236  H   ILE A  14       1.459  -5.540   8.855  1.00  0.00           H  
ATOM    237  HA  ILE A  14       0.900  -7.720   7.049  1.00  0.00           H  
ATOM    238  HB  ILE A  14       0.898  -4.768   6.749  1.00  0.00           H  
ATOM    239 HG13 ILE A  14      -1.100  -6.241   7.206  1.00  0.00           H  
ATOM    240 HG12 ILE A  14      -0.906  -6.955   5.656  1.00  0.00           H  
ATOM    241 HG21 ILE A  14       0.775  -4.822   4.269  1.00  0.00           H  
ATOM    242 HG22 ILE A  14       2.384  -5.310   4.850  1.00  0.00           H  
ATOM    243 HG23 ILE A  14       1.232  -6.541   4.283  1.00  0.00           H  
ATOM    244 HD11 ILE A  14      -2.634  -5.230   5.597  1.00  0.00           H  
ATOM    245 HD12 ILE A  14      -1.469  -4.012   6.168  1.00  0.00           H  
ATOM    246 HD13 ILE A  14      -1.268  -4.752   4.562  1.00  0.00           H  
ATOM    247  N   ILE A  15       3.904  -6.337   6.875  1.00 82.43           N  
ANISOU  247  N   ILE A  15    10399  10349  10570   -477    188   -742
ATOM    248  CA  ILE A  15       5.251  -6.613   6.369  1.00 84.50           C  
ANISOU  248  CA  ILE A  15    10760  10540  10807   -405    178   -701
ATOM    249  C   ILE A  15       5.907  -7.809   7.098  1.00 86.08           C  
ANISOU  249  C   ILE A  15    11101  10632  10974   -427    244   -685
ATOM    250  O   ILE A  15       6.785  -8.455   6.522  1.00 86.38           O  
ANISOU  250  O   ILE A  15    11235  10607  10980   -402    246   -671
ATOM    251  CB  ILE A  15       6.217  -5.395   6.268  1.00 85.69           C  
ANISOU  251  CB  ILE A  15    10876  10705  10977   -282    134   -649
ATOM    252  CG1 ILE A  15       5.512  -4.008   6.415  1.00 86.62           C  
ANISOU  252  CG1 ILE A  15    10861  10914  11138   -250     96   -651
ATOM    253  CG2 ILE A  15       7.029  -5.479   4.949  1.00 86.57           C  
ANISOU  253  CG2 ILE A  15    11027  10804  11063   -236     94   -637
ATOM    254  CD1 ILE A  15       4.675  -3.497   5.188  1.00 87.93           C  
ANISOU  254  CD1 ILE A  15    10932  11166  11311   -258     34   -681
ATOM    255  H   ILE A  15       3.744  -5.518   7.444  1.00  0.00           H  
ATOM    256  HA  ILE A  15       5.107  -6.949   5.342  1.00  0.00           H  
ATOM    257  HB  ILE A  15       6.929  -5.481   7.089  1.00  0.00           H  
ATOM    258 HG13 ILE A  15       6.254  -3.255   6.681  1.00  0.00           H  
ATOM    259 HG12 ILE A  15       4.877  -4.021   7.301  1.00  0.00           H  
ATOM    260 HG21 ILE A  15       7.704  -4.625   4.882  1.00  0.00           H  
ATOM    261 HG22 ILE A  15       7.609  -6.402   4.937  1.00  0.00           H  
ATOM    262 HG23 ILE A  15       6.346  -5.469   4.100  1.00  0.00           H  
ATOM    263 HD11 ILE A  15       4.241  -2.525   5.423  1.00  0.00           H  
ATOM    264 HD12 ILE A  15       5.325  -3.403   4.318  1.00  0.00           H  
ATOM    265 HD13 ILE A  15       3.878  -4.208   4.970  1.00  0.00           H  
ATOM    266  N   TYR A  16       5.429  -8.166   8.309  1.00 87.12           N  
ANISOU  266  N   TYR A  16    11252  10741  11110   -477    299   -690
ATOM    267  CA  TYR A  16       5.884  -9.357   9.036  1.00 88.78           C  
ANISOU  267  CA  TYR A  16    11603  10847  11283   -507    364   -677
ATOM    268  C   TYR A  16       5.606 -10.592   8.191  1.00 90.98           C  
ANISOU  268  C   TYR A  16    11968  11078  11522   -589    386   -716
ATOM    269  O   TYR A  16       6.409 -11.514   8.193  1.00 91.28           O  
ANISOU  269  O   TYR A  16    12141  11019  11523   -574    421   -696
ATOM    270  CB  TYR A  16       5.137  -9.513  10.371  1.00 88.89           C  
ANISOU  270  CB  TYR A  16    11612  10859  11305   -576    421   -690
ATOM    271  CG  TYR A  16       5.666  -8.731  11.579  1.00 89.69           C  
ANISOU  271  CG  TYR A  16    11715  10944  11418   -502    433   -641
ATOM    272  CD1 TYR A  16       6.594  -7.671  11.450  1.00 90.61           C  
ANISOU  272  CD1 TYR A  16    11853  11041  11535   -383    400   -587
ATOM    273  CD2 TYR A  16       5.248  -9.107  12.877  1.00 90.52           C  
ANISOU  273  CD2 TYR A  16    11804  11058  11532   -556    481   -651
ATOM    274  CE2 TYR A  16       5.751  -8.450  14.019  1.00 91.39           C  
ANISOU  274  CE2 TYR A  16    11920  11155  11648   -493    492   -609
ATOM    275  CZ  TYR A  16       6.682  -7.402  13.877  1.00 92.18           C  
ANISOU  275  CZ  TYR A  16    12040  11237  11746   -376    454   -556
ATOM    276  OH  TYR A  16       7.179  -6.753  14.971  1.00 93.38           O  
ANISOU  276  OH  TYR A  16    12197  11383  11901   -320    462   -517
ATOM    277  CE1 TYR A  16       7.100  -7.016  12.591  1.00  0.00           C  
ATOM    278  H   TYR A  16       4.722  -7.602   8.759  1.00  0.00           H  
ATOM    279  HA  TYR A  16       6.955  -9.280   9.226  1.00  0.00           H  
ATOM    280  HB3 TYR A  16       5.233 -10.555  10.685  1.00  0.00           H  
ATOM    281  HB2 TYR A  16       4.070  -9.363  10.259  1.00  0.00           H  
ATOM    282  HD1 TYR A  16       6.938  -7.340  10.481  1.00  0.00           H  
ATOM    283  HD2 TYR A  16       4.544  -9.917  13.005  1.00  0.00           H  
ATOM    284  HE2 TYR A  16       5.419  -8.758  14.999  1.00  0.00           H  
ATOM    285  HH  TYR A  16       7.238  -7.284  15.770  1.00  0.00           H  
ATOM    286  HE1 TYR A  16       7.811  -6.210  12.474  1.00  0.00           H  
ATOM    287  N   SER A  17       4.474 -10.606   7.455  1.00 92.57           N  
ANISOU  287  N   SER A  17    12092  11350  11729   -675    366   -772
ATOM    288  CA  SER A  17       4.143 -11.702   6.555  1.00 94.48           C  
ANISOU  288  CA  SER A  17    12405  11560  11932   -764    380   -817
ATOM    289  C   SER A  17       4.650 -11.457   5.133  1.00 96.28           C  
ANISOU  289  C   SER A  17    12629  11805  12150   -705    321   -813
ATOM    290  O   SER A  17       5.108 -12.410   4.516  1.00 96.47           O  
ANISOU  290  O   SER A  17    12775  11746  12135   -703    342   -810
ATOM    291  CB  SER A  17       2.654 -12.067   6.580  1.00 95.70           C  
ANISOU  291  CB  SER A  17    12491  11780  12089   -906    398   -887
ATOM    292  OG  SER A  17       1.761 -11.011   6.898  1.00 97.74           O  
ANISOU  292  OG  SER A  17    12593  12149  12394   -908    372   -900
ATOM    293  H   SER A  17       3.821  -9.838   7.518  1.00  0.00           H  
ATOM    294  HA  SER A  17       4.679 -12.576   6.926  1.00  0.00           H  
ATOM    295  HB2 SER A  17       2.498 -12.892   7.275  1.00  0.00           H  
ATOM    296  HB3 SER A  17       2.373 -12.498   5.619  1.00  0.00           H  
ATOM    297  HG  SER A  17       2.053 -10.204   6.468  1.00  0.00           H  
ATOM    298  N   TYR A  18       4.661 -10.191   4.630  1.00 97.69           N  
ANISOU  298  N   TYR A  18    12677  12081  12361   -648    250   -807
ATOM    299  CA  TYR A  18       5.130  -9.883   3.264  1.00 99.78           C  
ANISOU  299  CA  TYR A  18    12931  12368  12612   -594    191   -803
ATOM    300  C   TYR A  18       6.484 -10.550   2.943  1.00100.89           C  
ANISOU  300  C   TYR A  18    13208  12408  12719   -528    211   -768
ATOM    301  O   TYR A  18       6.465 -11.610   2.311  1.00101.34           O  
ANISOU  301  O   TYR A  18    13353  12416  12735   -584    230   -798
ATOM    302  CB  TYR A  18       5.130  -8.367   2.905  1.00100.66           C  
ANISOU  302  CB  TYR A  18    12911  12573  12761   -508    120   -779
ATOM    303  CG  TYR A  18       5.651  -7.996   1.525  1.00102.60           C  
ANISOU  303  CG  TYR A  18    13164  12832  12987   -454     66   -770
ATOM    304  CD1 TYR A  18       4.991  -8.462   0.368  1.00104.16           C  
ANISOU  304  CD1 TYR A  18    13383  13044  13150   -525     49   -816
ATOM    305  CD2 TYR A  18       6.808  -7.198   1.392  1.00103.94           C  
ANISOU  305  CD2 TYR A  18    13331  12995  13167   -338     38   -717
ATOM    306  CE2 TYR A  18       7.304  -6.876   0.115  1.00105.18           C  
ANISOU  306  CE2 TYR A  18    13505  13157  13300   -293     -4   -709
ATOM    307  CZ  TYR A  18       6.647  -7.348  -1.036  1.00106.39           C  
ANISOU  307  CZ  TYR A  18    13681  13325  13419   -361    -20   -754
ATOM    308  OH  TYR A  18       7.138  -7.036  -2.268  1.00108.20           O  
ANISOU  308  OH  TYR A  18    13933  13559  13620   -319    -58   -747
ATOM    309  CE1 TYR A  18       5.489  -8.141  -0.909  1.00  0.00           C  
ATOM    310  H   TYR A  18       4.340  -9.419   5.197  1.00  0.00           H  
ATOM    311  HA  TYR A  18       4.407 -10.345   2.592  1.00  0.00           H  
ATOM    312  HB3 TYR A  18       5.771  -7.860   3.619  1.00  0.00           H  
ATOM    313  HB2 TYR A  18       4.129  -7.951   3.027  1.00  0.00           H  
ATOM    314  HD1 TYR A  18       4.104  -9.074   0.453  1.00  0.00           H  
ATOM    315  HD2 TYR A  18       7.332  -6.833   2.264  1.00  0.00           H  
ATOM    316  HE2 TYR A  18       8.193  -6.269   0.020  1.00  0.00           H  
ATOM    317  HH  TYR A  18       6.566  -7.329  -2.986  1.00  0.00           H  
ATOM    318  HE1 TYR A  18       4.976  -8.510  -1.785  1.00  0.00           H  
ATOM    319  N   LEU A  19       7.617  -9.988   3.388  1.00101.33           N  
ANISOU  319  N   LEU A  19    13280  12434  12788   -415    208   -709
ATOM    320  CA  LEU A  19       8.903 -10.627   3.114  1.00102.44           C  
ANISOU  320  CA  LEU A  19    13538  12489  12897   -347    227   -678
ATOM    321  C   LEU A  19       9.638 -11.032   4.402  1.00103.48           C  
ANISOU  321  C   LEU A  19    13752  12541  13024   -300    279   -636
ATOM    322  O   LEU A  19      10.649 -11.729   4.298  1.00103.75           O  
ANISOU  322  O   LEU A  19    13895  12498  13028   -248    304   -614
ATOM    323  CB  LEU A  19       9.798  -9.807   2.158  1.00102.56           C  
ANISOU  323  CB  LEU A  19    13513  12539  12915   -250    173   -651
ATOM    324  CG  LEU A  19      10.060 -10.410   0.752  1.00103.56           C  
ANISOU  324  CG  LEU A  19    13699  12646  13003   -262    161   -675
ATOM    325  CD1 LEU A  19      10.815 -11.713   0.830  1.00104.14           C  
ANISOU  325  CD1 LEU A  19    13922  12609  13036   -259    220   -673
ATOM    326  CD2 LEU A  19       8.790 -10.619  -0.021  1.00103.82           C  
ANISOU  326  CD2 LEU A  19    13686  12735  13027   -367    136   -733
ATOM    327  H   LEU A  19       7.581  -9.125   3.911  1.00  0.00           H  
ATOM    328  HA  LEU A  19       8.674 -11.556   2.592  1.00  0.00           H  
ATOM    329  HB3 LEU A  19      10.752  -9.605   2.645  1.00  0.00           H  
ATOM    330  HB2 LEU A  19       9.381  -8.806   2.047  1.00  0.00           H  
ATOM    331  HG  LEU A  19      10.675  -9.702   0.196  1.00  0.00           H  
ATOM    332 HD11 LEU A  19      10.977 -12.100  -0.176  1.00  0.00           H  
ATOM    333 HD12 LEU A  19      11.777 -11.548   1.314  1.00  0.00           H  
ATOM    334 HD13 LEU A  19      10.237 -12.434   1.408  1.00  0.00           H  
ATOM    335 HD21 LEU A  19       9.024 -11.042  -0.998  1.00  0.00           H  
ATOM    336 HD22 LEU A  19       8.140 -11.303   0.525  1.00  0.00           H  
ATOM    337 HD23 LEU A  19       8.282  -9.663  -0.152  1.00  0.00           H  
ATOM    338  N   GLU A  20       9.116 -10.673   5.611  1.00103.72           N  
ANISOU  338  N   GLU A  20    13739  12590  13080   -319    297   -628
ATOM    339  CA  GLU A  20       9.769 -11.107   6.854  1.00104.37           C  
ANISOU  339  CA  GLU A  20    13907  12598  13150   -282    345   -589
ATOM    340  C   GLU A  20       9.509 -12.610   7.128  1.00104.04           C  
ANISOU  340  C   GLU A  20    14005  12459  13065   -361    412   -612
ATOM    341  O   GLU A  20      10.375 -13.295   7.688  1.00104.18           O  
ANISOU  341  O   GLU A  20    14141  12388  13054   -309    448   -578
ATOM    342  CB  GLU A  20       9.431 -10.205   8.059  1.00107.35           C  
ANISOU  342  CB  GLU A  20    14203  13021  13563   -276    346   -571
ATOM    343  CG  GLU A  20      10.668  -9.761   8.835  1.00112.78           C  
ANISOU  343  CG  GLU A  20    14887  13706  14260   -159    331   -512
ATOM    344  CD  GLU A  20      10.426  -8.944  10.093  1.00118.57           C  
ANISOU  344  CD  GLU A  20    15561  14470  15018   -154    339   -494
ATOM    345  OE1 GLU A  20      10.225  -9.558  11.167  1.00119.16           O  
ANISOU  345  OE1 GLU A  20    15703  14495  15076   -194    390   -491
ATOM    346  OE2 GLU A  20      10.454  -7.693  10.008  1.00120.14           O1-
ANISOU  346  OE2 GLU A  20    15656  14741  15251   -108    297   -482
ATOM    347  H   GLU A  20       8.280 -10.108   5.652  1.00  0.00           H  
ATOM    348  HA  GLU A  20      10.842 -11.007   6.688  1.00  0.00           H  
ATOM    349  HB3 GLU A  20       8.754 -10.735   8.729  1.00  0.00           H  
ATOM    350  HB2 GLU A  20       8.886  -9.327   7.712  1.00  0.00           H  
ATOM    351  HG3 GLU A  20      11.330  -9.207   8.169  1.00  0.00           H  
ATOM    352  HG2 GLU A  20      11.268 -10.636   9.085  1.00  0.00           H  
ATOM    353  N   SER A  21       8.348 -13.134   6.672  1.00103.22           N  
ANISOU  353  N   SER A  21    13891  12372  12955   -485    426   -671
ATOM    354  CA  SER A  21       8.077 -14.563   6.799  1.00102.87           C  
ANISOU  354  CA  SER A  21    13986  12234  12866   -574    492   -699
ATOM    355  C   SER A  21       8.126 -15.311   5.455  1.00102.40           C  
ANISOU  355  C   SER A  21    13988  12146  12772   -609    487   -736
ATOM    356  O   SER A  21       7.709 -16.467   5.415  1.00102.56           O  
ANISOU  356  O   SER A  21    14118  12095  12754   -703    540   -771
ATOM    357  CB  SER A  21       6.772 -14.832   7.539  1.00104.10           C  
ANISOU  357  CB  SER A  21    14114  12411  13027   -706    532   -741
ATOM    358  OG  SER A  21       5.657 -14.870   6.665  1.00106.38           O  
ANISOU  358  OG  SER A  21    14333  12769  13319   -815    514   -806
ATOM    359  H   SER A  21       7.659 -12.535   6.239  1.00  0.00           H  
ATOM    360  HA  SER A  21       8.875 -14.977   7.415  1.00  0.00           H  
ATOM    361  HB2 SER A  21       6.616 -14.059   8.292  1.00  0.00           H  
ATOM    362  HB3 SER A  21       6.847 -15.779   8.073  1.00  0.00           H  
ATOM    363  HG  SER A  21       5.575 -14.027   6.214  1.00  0.00           H  
ATOM    364  N   LEU A  22       8.600 -14.647   4.358  1.00101.69           N  
ANISOU  364  N   LEU A  22    13832  12111  12694   -542    426   -730
ATOM    365  CA  LEU A  22       8.798 -15.204   3.008  1.00101.35           C  
ANISOU  365  CA  LEU A  22    13844  12046  12617   -559    415   -760
ATOM    366  C   LEU A  22      10.176 -14.752   2.455  1.00101.05           C  
ANISOU  366  C   LEU A  22    13817  12000  12579   -419    383   -714
ATOM    367  O   LEU A  22      11.164 -15.492   2.467  1.00100.79           O  
ANISOU  367  O   LEU A  22    13897  11877  12520   -347    418   -682
ATOM    368  CB  LEU A  22       7.673 -14.768   2.066  1.00 30.00           C  
ATOM    369  CG  LEU A  22       6.274 -15.300   2.391  1.00 30.00           C  
ATOM    370  CD1 LEU A  22       5.237 -14.675   1.471  1.00 30.00           C  
ATOM    371  CD2 LEU A  22       6.239 -16.817   2.294  1.00 30.00           C  
ATOM    372  H   LEU A  22       8.855 -13.672   4.429  1.00  0.00           H  
ATOM    373  HA  LEU A  22       8.791 -16.292   3.077  1.00  0.00           H  
ATOM    374  HB3 LEU A  22       7.933 -15.043   1.044  1.00  0.00           H  
ATOM    375  HB2 LEU A  22       7.642 -13.679   2.023  1.00  0.00           H  
ATOM    376  HG  LEU A  22       6.033 -15.019   3.416  1.00  0.00           H  
ATOM    377 HD11 LEU A  22       4.250 -15.065   1.717  1.00  0.00           H  
ATOM    378 HD12 LEU A  22       5.242 -13.593   1.600  1.00  0.00           H  
ATOM    379 HD13 LEU A  22       5.475 -14.918   0.436  1.00  0.00           H  
ATOM    380 HD21 LEU A  22       5.236 -17.174   2.529  1.00  0.00           H  
ATOM    381 HD22 LEU A  22       6.505 -17.123   1.282  1.00  0.00           H  
ATOM    382 HD23 LEU A  22       6.950 -17.243   3.001  1.00  0.00           H  
ATOM    383  N   NMA A  22A     10.276 -13.476   1.938  1.00  0.00           N  
ATOM    384  CA  NMA A  22A     11.546 -13.003   1.407  1.00  0.00           C  
ATOM    385  H   NMA A  22A      9.468 -12.871   1.928  1.00  0.00           H  
ATOM    386 1HA  NMA A  22A     12.302 -13.814   1.510  1.00  0.00           H  
ATOM    387 2HA  NMA A  22A     11.427 -12.733   0.333  1.00  0.00           H  
ATOM    388 3HA  NMA A  22A     11.879 -12.104   1.972  1.00  0.00           H  
ATOM    389  CH3 ACE A  27      11.397 -15.704   0.138  1.00  0.00           C  
ATOM    390  C   ACE A  27      12.783 -16.011  -0.431  1.00  0.00           C  
ATOM    391  O   ACE A  27      13.747 -15.329  -0.089  1.00  0.00           O  
ATOM    392 1H   ACE A  27      11.466 -14.839   0.835  1.00  0.00           H  
ATOM    393 2H   ACE A  27      10.699 -15.458  -0.693  1.00  0.00           H  
ATOM    394 3H   ACE A  27      11.013 -16.594   0.684  1.00  0.00           H  
ATOM    395  N   PRO A  28      12.953 -17.048  -1.325  1.00 86.33           N  
ANISOU  395  N   PRO A  28    12296   9933  10573   -272    422   -738
ATOM    396  CA  PRO A  28      14.210 -17.483  -1.970  1.00 86.40           C  
ANISOU  396  CA  PRO A  28    12387   9886  10554   -168    439   -718
ATOM    397  C   PRO A  28      15.056 -16.293  -2.448  1.00 86.40           C  
ANISOU  397  C   PRO A  28    12273   9973  10581    -67    381   -685
ATOM    398  O   PRO A  28      15.115 -16.011  -3.654  1.00 86.78           O  
ANISOU  398  O   PRO A  28    12293  10065  10616    -77    350   -708
ATOM    399  CB  PRO A  28      13.728 -18.371  -3.121  1.00 87.07           C  
ANISOU  399  CB  PRO A  28    12566   9927  10591   -256    461   -778
ATOM    400  CG  PRO A  28      12.405 -18.917  -2.633  1.00 87.47           C  
ANISOU  400  CG  PRO A  28    12645   9956  10633   -400    488   -821
ATOM    401  CD  PRO A  28      11.794 -17.867  -1.736  1.00 85.83           C  
ANISOU  401  CD  PRO A  28    12293   9841  10478   -418    448   -802
ATOM    402  HA  PRO A  28      14.790 -18.082  -1.268  1.00  0.00           H  
ATOM    403  HB3 PRO A  28      14.429 -19.194  -3.259  1.00  0.00           H  
ATOM    404  HB2 PRO A  28      13.560 -17.756  -4.005  1.00  0.00           H  
ATOM    405  HG2 PRO A  28      12.578 -19.828  -2.060  1.00  0.00           H  
ATOM    406  HG3 PRO A  28      11.749 -19.092  -3.485  1.00  0.00           H  
ATOM    407  HD3 PRO A  28      11.107 -17.252  -2.317  1.00  0.00           H  
ATOM    408  HD2 PRO A  28      11.364 -18.349  -0.858  1.00  0.00           H  
ATOM    409  N   GLN A  29      15.708 -15.595  -1.480  1.00 85.52           N  
ANISOU  409  N   GLN A  29    12102   9889  10505     24    370   -631
ATOM    410  CA  GLN A  29      16.523 -14.374  -1.644  1.00 84.87           C  
ANISOU  410  CA  GLN A  29    11907   9888  10450    115    321   -594
ATOM    411  C   GLN A  29      17.462 -14.328  -2.853  1.00 82.93           C  
ANISOU  411  C   GLN A  29    11682   9646  10180    182    315   -595
ATOM    412  O   GLN A  29      18.380 -15.144  -2.966  1.00 83.02           O  
ANISOU  412  O   GLN A  29    11794   9587  10164    248    359   -586
ATOM    413  CB  GLN A  29      17.348 -14.088  -0.376  1.00 87.22           C  
ANISOU  413  CB  GLN A  29    12183  10184  10773    206    328   -538
ATOM    414  CG  GLN A  29      16.509 -13.770   0.853  1.00 92.39           C  
ANISOU  414  CG  GLN A  29    12808  10843  11453    148    334   -533
ATOM    415  CD  GLN A  29      17.264 -14.005   2.149  1.00 98.43           C  
ANISOU  415  CD  GLN A  29    13622  11560  12218    224    365   -487
ATOM    416  OE1 GLN A  29      18.507 -13.985   2.194  1.00100.69           O  
ANISOU  416  OE1 GLN A  29    13928  11834  12495    335    369   -451
ATOM    417  NE2 GLN A  29      16.525 -14.227   3.236  1.00 98.72           N  
ANISOU  417  NE2 GLN A  29    13676  11572  12262    166    387   -486
ATOM    418  H   GLN A  29      15.664 -15.903  -0.519  1.00  0.00           H  
ATOM    419  HA  GLN A  29      15.825 -13.544  -1.758  1.00  0.00           H  
ATOM    420  HB3 GLN A  29      18.033 -13.263  -0.569  1.00  0.00           H  
ATOM    421  HB2 GLN A  29      17.991 -14.942  -0.163  1.00  0.00           H  
ATOM    422  HG3 GLN A  29      15.606 -14.381   0.844  1.00  0.00           H  
ATOM    423  HG2 GLN A  29      16.180 -12.732   0.808  1.00  0.00           H  
ATOM    424 HE21 GLN A  29      16.973 -14.390   4.127  1.00  0.00           H  
ATOM    425 HE22 GLN A  29      15.517 -14.232   3.169  1.00  0.00           H  
ATOM    426  N   ARG A  30      17.275 -13.316  -3.711  1.00 80.82           N  
ANISOU  426  N   ARG A  30    11319   9465   9923    172    262   -603
ATOM    427  CA  ARG A  30      18.152 -13.130  -4.856  1.00 79.08           C  
ANISOU  427  CA  ARG A  30    11110   9258   9680    230    255   -603
ATOM    428  C   ARG A  30      19.270 -12.137  -4.534  1.00 75.80           C  
ANISOU  428  C   ARG A  30    10617   8893   9289    336    237   -553
ATOM    429  O   ARG A  30      19.077 -11.165  -3.804  1.00 75.67           O  
ANISOU  429  O   ARG A  30    10506   8934   9312    343    204   -527
ATOM    430  CB  ARG A  30      17.375 -12.694  -6.108  1.00 81.47           C  
ANISOU  430  CB  ARG A  30    11371   9618   9967    156    211   -641
ATOM    431  CG  ARG A  30      17.618 -13.604  -7.312  1.00 86.16           C  
ANISOU  431  CG  ARG A  30    12070  10160  10508    136    240   -680
ATOM    432  CD  ARG A  30      16.567 -14.696  -7.392  1.00 91.04           C  
ANISOU  432  CD  ARG A  30    12769  10723  11100     24    265   -730
ATOM    433  NE  ARG A  30      16.864 -15.678  -8.438  1.00 95.88           N  
ANISOU  433  NE  ARG A  30    13500  11273  11658      5    301   -768
ATOM    434  CZ  ARG A  30      17.033 -16.982  -8.219  1.00 99.31           C  
ANISOU  434  CZ  ARG A  30    14072  11598  12062      1    368   -785
ATOM    435  NH1 ARG A  30      16.937 -17.476  -6.987  1.00 99.01           N  
ANISOU  435  NH1 ARG A  30    14073  11504  12043     13    404   -763
ATOM    436  NH2 ARG A  30      17.299 -17.802  -9.230  1.00 99.42           N1+
ANISOU  436  NH2 ARG A  30    14193  11556  12024    -16    401   -823
ATOM    437  H   ARG A  30      16.515 -12.667  -3.568  1.00  0.00           H  
ATOM    438  HA  ARG A  30      18.617 -14.091  -5.075  1.00  0.00           H  
ATOM    439  HB3 ARG A  30      17.649 -11.671  -6.366  1.00  0.00           H  
ATOM    440  HB2 ARG A  30      16.309 -12.669  -5.882  1.00  0.00           H  
ATOM    441  HG2 ARG A  30      18.606 -14.057  -7.231  1.00  0.00           H  
ATOM    442  HG3 ARG A  30      17.595 -13.010  -8.226  1.00  0.00           H  
ATOM    443  HD3 ARG A  30      15.592 -14.247  -7.582  1.00  0.00           H  
ATOM    444  HD2 ARG A  30      16.496 -15.202  -6.429  1.00  0.00           H  
ATOM    445  HE  ARG A  30      16.939 -15.309  -9.375  1.00  0.00           H  
ATOM    446 HH11 ARG A  30      17.066 -18.465  -6.828  1.00  0.00           H  
ATOM    447 HH12 ARG A  30      16.735 -16.862  -6.211  1.00  0.00           H  
ATOM    448 HH21 ARG A  30      17.426 -18.789  -9.059  1.00  0.00           H  
ATOM    449 HH22 ARG A  30      17.374 -17.438 -10.169  1.00  0.00           H  
ATOM    450  N   ARG A  31      20.450 -12.412  -5.064  1.00 72.92           N  
ANISOU  450  N   ARG A  31    10297   8508   8902    418    262   -544
ATOM    451  CA  ARG A  31      21.616 -11.567  -4.888  1.00 70.27           C  
ANISOU  451  CA  ARG A  31     9892   8225   8583    513    251   -504
ATOM    452  C   ARG A  31      22.036 -11.047  -6.256  1.00 67.22           C  
ANISOU  452  C   ARG A  31     9482   7884   8176    522    233   -517
ATOM    453  O   ARG A  31      22.134 -11.808  -7.221  1.00 66.79           O  
ANISOU  453  O   ARG A  31     9506   7790   8082    511    258   -548
ATOM    454  CB  ARG A  31      22.760 -12.331  -4.215  1.00 70.77           C  
ANISOU  454  CB  ARG A  31    10017   8236   8637    613    298   -477
ATOM    455  CG  ARG A  31      22.599 -12.405  -2.720  1.00 72.58           C  
ANISOU  455  CG  ARG A  31    10238   8449   8892    625    302   -447
ATOM    456  CD  ARG A  31      23.566 -13.387  -2.127  1.00 74.88           C  
ANISOU  456  CD  ARG A  31    10615   8674   9164    718    350   -426
ATOM    457  NE  ARG A  31      24.918 -12.843  -1.983  1.00 76.86           N  
ANISOU  457  NE  ARG A  31    10804   8979   9419    827    345   -392
ATOM    458  CZ  ARG A  31      25.444 -12.457  -0.823  1.00 78.42           C  
ANISOU  458  CZ  ARG A  31    10955   9206   9636    886    335   -352
ATOM    459  NH1 ARG A  31      24.727 -12.529   0.298  1.00 78.21           N  
ANISOU  459  NH1 ARG A  31    10937   9154   9624    847    331   -338
ATOM    460  NH2 ARG A  31      26.693 -12.007  -0.771  1.00 77.29           N1+
ANISOU  460  NH2 ARG A  31    10755   9119   9494    979    331   -327
ATOM    461  H   ARG A  31      20.571 -13.245  -5.622  1.00  0.00           H  
ATOM    462  HA  ARG A  31      21.343 -10.719  -4.259  1.00  0.00           H  
ATOM    463  HB3 ARG A  31      23.708 -11.849  -4.454  1.00  0.00           H  
ATOM    464  HB2 ARG A  31      22.812 -13.340  -4.624  1.00  0.00           H  
ATOM    465  HG3 ARG A  31      21.580 -12.708  -2.479  1.00  0.00           H  
ATOM    466  HG2 ARG A  31      22.771 -11.420  -2.287  1.00  0.00           H  
ATOM    467  HD2 ARG A  31      23.600 -14.282  -2.748  1.00  0.00           H  
ATOM    468  HD3 ARG A  31      23.201 -13.712  -1.153  1.00  0.00           H  
ATOM    469  HE  ARG A  31      25.459 -12.769  -2.833  1.00  0.00           H  
ATOM    470 HH11 ARG A  31      25.131 -12.235   1.176  1.00  0.00           H  
ATOM    471 HH12 ARG A  31      23.780 -12.878   0.270  1.00  0.00           H  
ATOM    472 HH21 ARG A  31      27.088 -11.715   0.111  1.00  0.00           H  
ATOM    473 HH22 ARG A  31      27.247 -11.957  -1.614  1.00  0.00           H  
ATOM    474  N   LYS A  32      22.254  -9.740  -6.335  1.00 64.64           N  
ANISOU  474  N   LYS A  32     9051   7638   7871    536    191   -495
ATOM    475  CA  LYS A  32      22.599  -9.098  -7.581  1.00 62.36           C  
ANISOU  475  CA  LYS A  32     8736   7396   7561    538    171   -503
ATOM    476  C   LYS A  32      24.078  -9.256  -7.953  1.00 61.36           C  
ANISOU  476  C   LYS A  32     8629   7269   7414    628    208   -491
ATOM    477  O   LYS A  32      24.877  -9.770  -7.172  1.00 61.52           O  
ANISOU  477  O   LYS A  32     8670   7264   7442    699    243   -472
ATOM    478  CB  LYS A  32      22.155  -7.628  -7.542  1.00 61.98           C  
ANISOU  478  CB  LYS A  32     8581   7426   7541    514    115   -484
ATOM    479  CG  LYS A  32      22.997  -6.741  -6.648  1.00 62.77           C  
ANISOU  479  CG  LYS A  32     8610   7569   7672    578    112   -442
ATOM    480  CD  LYS A  32      22.348  -5.380  -6.560  1.00 64.52           C  
ANISOU  480  CD  LYS A  32     8745   7850   7921    542     60   -428
ATOM    481  CE  LYS A  32      23.175  -4.348  -5.852  1.00 66.01           C  
ANISOU  481  CE  LYS A  32     8863   8084   8133    592     54   -391
ATOM    482  NZ  LYS A  32      22.416  -3.082  -5.708  1.00 66.53           N1+
ANISOU  482  NZ  LYS A  32     8859   8196   8223    556      7   -380
ATOM    483  H   LYS A  32      22.180  -9.165  -5.508  1.00  0.00           H  
ATOM    484  HA  LYS A  32      22.019  -9.587  -8.364  1.00  0.00           H  
ATOM    485  HB2 LYS A  32      21.113  -7.574  -7.226  1.00  0.00           H  
ATOM    486  HB3 LYS A  32      22.155  -7.224  -8.554  1.00  0.00           H  
ATOM    487  HG3 LYS A  32      23.996  -6.640  -7.073  1.00  0.00           H  
ATOM    488  HG2 LYS A  32      23.056  -7.180  -5.652  1.00  0.00           H  
ATOM    489  HD3 LYS A  32      21.382  -5.472  -6.063  1.00  0.00           H  
ATOM    490  HD2 LYS A  32      22.112  -5.027  -7.564  1.00  0.00           H  
ATOM    491  HE3 LYS A  32      24.087  -4.162  -6.419  1.00  0.00           H  
ATOM    492  HE2 LYS A  32      23.452  -4.719  -4.865  1.00  0.00           H  
ATOM    493  HZ1 LYS A  32      21.576  -3.251  -5.173  1.00  0.00           H  
ATOM    494  HZ2 LYS A  32      22.987  -2.399  -5.230  1.00  0.00           H  
ATOM    495  HZ3 LYS A  32      22.168  -2.732  -6.622  1.00  0.00           H  
ATOM    496  N   SER A  33      24.425  -8.874  -9.175  1.00 60.33           N  
ANISOU  496  N   SER A  33     8497   7171   7256    626    203   -505
ATOM    497  CA  SER A  33      25.786  -8.944  -9.652  1.00 60.02           C  
ANISOU  497  CA  SER A  33     8466   7143   7196    703    240   -499
ATOM    498  C   SER A  33      26.347  -7.532  -9.727  1.00 59.85           C  
ANISOU  498  C   SER A  33     8346   7205   7189    721    212   -472
ATOM    499  O   SER A  33      25.726  -6.635 -10.305  1.00 60.38           O  
ANISOU  499  O   SER A  33     8376   7311   7254    666    170   -474
ATOM    500  CB  SER A  33      25.833  -9.593 -11.032  1.00 60.77           C  
ANISOU  500  CB  SER A  33     8641   7209   7240    684    265   -538
ATOM    501  OG  SER A  33      27.157  -9.671 -11.535  1.00 62.14           O  
ANISOU  501  OG  SER A  33     8819   7397   7392    760    306   -536
ATOM    502  H   SER A  33      23.725  -8.518  -9.811  1.00  0.00           H  
ATOM    503  HA  SER A  33      26.383  -9.533  -8.956  1.00  0.00           H  
ATOM    504  HB3 SER A  33      25.216  -9.020 -11.724  1.00  0.00           H  
ATOM    505  HB2 SER A  33      25.407 -10.595 -10.976  1.00  0.00           H  
ATOM    506  HG  SER A  33      27.490 -10.565 -11.424  1.00  0.00           H  
ATOM    507  N   VAL A  34      27.507  -7.326  -9.124  1.00 58.84           N  
ANISOU  507  N   VAL A  34     8177   7105   7074    797    235   -446
ATOM    508  CA  VAL A  34      28.190  -6.045  -9.213  1.00 58.26           C  
ANISOU  508  CA  VAL A  34     8018   7110   7010    811    219   -424
ATOM    509  C   VAL A  34      29.359  -6.105 -10.243  1.00 57.08           C  
ANISOU  509  C   VAL A  34     7879   6986   6823    853    259   -437
ATOM    510  O   VAL A  34      30.207  -5.216 -10.266  1.00 56.99           O  
ANISOU  510  O   VAL A  34     7801   7038   6814    875    261   -421
ATOM    511  CB  VAL A  34      28.646  -5.548  -7.821  1.00 59.44           C  
ANISOU  511  CB  VAL A  34     8095   7291   7196    851    211   -389
ATOM    512  CG1 VAL A  34      27.450  -5.287  -6.919  1.00 60.01           C  
ANISOU  512  CG1 VAL A  34     8151   7348   7303    800    173   -378
ATOM    513  CG2 VAL A  34      29.609  -6.531  -7.171  1.00 59.94           C  
ANISOU  513  CG2 VAL A  34     8184   7334   7258    938    255   -382
ATOM    514  H   VAL A  34      27.936  -8.067  -8.588  1.00  0.00           H  
ATOM    515  HA  VAL A  34      27.467  -5.322  -9.590  1.00  0.00           H  
ATOM    516  HB  VAL A  34      29.174  -4.604  -7.959  1.00  0.00           H  
ATOM    517 HG11 VAL A  34      27.797  -4.939  -5.946  1.00  0.00           H  
ATOM    518 HG12 VAL A  34      26.813  -4.527  -7.371  1.00  0.00           H  
ATOM    519 HG13 VAL A  34      26.882  -6.208  -6.793  1.00  0.00           H  
ATOM    520 HG21 VAL A  34      29.911  -6.153  -6.194  1.00  0.00           H  
ATOM    521 HG22 VAL A  34      29.117  -7.496  -7.050  1.00  0.00           H  
ATOM    522 HG23 VAL A  34      30.490  -6.649  -7.802  1.00  0.00           H  
ATOM    523  N   ALA A  35      29.406  -7.154 -11.087  1.00 56.08           N  
ANISOU  523  N   ALA A  35     7837   6809   6660    860    293   -469
ATOM    524  CA  ALA A  35      30.438  -7.308 -12.095  1.00 55.39           C  
ANISOU  524  CA  ALA A  35     7768   6742   6536    899    337   -486
ATOM    525  C   ALA A  35      30.274  -6.228 -13.156  1.00 55.35           C  
ANISOU  525  C   ALA A  35     7738   6786   6508    840    312   -490
ATOM    526  O   ALA A  35      29.156  -5.934 -13.571  1.00 55.77           O  
ANISOU  526  O   ALA A  35     7809   6826   6555    768    269   -497
ATOM    527  CB  ALA A  35      30.324  -8.675 -12.723  1.00 55.01           C  
ANISOU  527  CB  ALA A  35     7828   6619   6453    911    378   -521
ATOM    528  H   ALA A  35      28.703  -7.877 -11.034  1.00  0.00           H  
ATOM    529  HA  ALA A  35      31.417  -7.207 -11.627  1.00  0.00           H  
ATOM    530  HB1 ALA A  35      31.099  -8.793 -13.481  1.00  0.00           H  
ATOM    531  HB2 ALA A  35      30.448  -9.439 -11.956  1.00  0.00           H  
ATOM    532  HB3 ALA A  35      29.343  -8.782 -13.187  1.00  0.00           H  
ATOM    533  N   GLY A  36      31.369  -5.586 -13.530  1.00 54.82           N  
ANISOU  533  N   GLY A  36     7623   6777   6427    870    336   -484
ATOM    534  CA  GLY A  36      31.330  -4.533 -14.543  1.00 54.92           C  
ANISOU  534  CA  GLY A  36     7621   6835   6413    817    320   -485
ATOM    535  C   GLY A  36      30.885  -3.162 -14.069  1.00 54.50           C  
ANISOU  535  C   GLY A  36     7499   6822   6385    773    267   -453
ATOM    536  O   GLY A  36      31.086  -2.165 -14.766  1.00 54.81           O  
ANISOU  536  O   GLY A  36     7523   6901   6402    739    259   -448
ATOM    537  H   GLY A  36      32.259  -5.820 -13.113  1.00  0.00           H  
ATOM    538  HA2 GLY A  36      30.694  -4.852 -15.368  1.00  0.00           H  
ATOM    539  HA3 GLY A  36      32.310  -4.450 -15.013  1.00  0.00           H  
ATOM    540  N   GLU A  37      30.271  -3.108 -12.887  1.00 53.44           N  
ANISOU  540  N   GLU A  37     7333   6675   6296    772    235   -434
ATOM    541  CA  GLU A  37      29.810  -1.887 -12.250  1.00 52.44           C  
ANISOU  541  CA  GLU A  37     7144   6580   6200    738    189   -405
ATOM    542  C   GLU A  37      31.013  -1.007 -11.896  1.00 50.33           C  
ANISOU  542  C   GLU A  37     6807   6377   5939    764    211   -386
ATOM    543  O   GLU A  37      32.055  -1.536 -11.517  1.00 49.90           O  
ANISOU  543  O   GLU A  37     6731   6342   5889    823    252   -388
ATOM    544  CB  GLU A  37      29.048  -2.271 -10.965  1.00 55.45           C  
ANISOU  544  CB  GLU A  37     7512   6930   6626    741    164   -393
ATOM    545  CG  GLU A  37      27.713  -1.580 -10.773  1.00 62.59           C  
ANISOU  545  CG  GLU A  37     8402   7830   7549    683    107   -384
ATOM    546  CD  GLU A  37      26.493  -2.118 -11.508  1.00 71.89           C  
ANISOU  546  CD  GLU A  37     9636   8968   8710    634     80   -409
ATOM    547  OE1 GLU A  37      25.709  -2.875 -10.888  1.00 75.21           O  
ANISOU  547  OE1 GLU A  37    10073   9351   9152    623     72   -417
ATOM    548  OE2 GLU A  37      26.275  -1.712 -12.674  1.00 73.66           O1-
ANISOU  548  OE2 GLU A  37     9886   9205   8898    601     63   -419
ATOM    549  H   GLU A  37      30.097  -3.957 -12.369  1.00  0.00           H  
ATOM    550  HA  GLU A  37      29.145  -1.348 -12.925  1.00  0.00           H  
ATOM    551  HB3 GLU A  37      29.681  -2.078 -10.099  1.00  0.00           H  
ATOM    552  HB2 GLU A  37      28.901  -3.351 -10.942  1.00  0.00           H  
ATOM    553  HG2 GLU A  37      27.826  -0.520 -10.999  1.00  0.00           H  
ATOM    554  HG3 GLU A  37      27.491  -1.525  -9.707  1.00  0.00           H  
ATOM    555  N   ILE A  38      30.880   0.329 -12.010  1.00 48.90           N  
ANISOU  555  N   ILE A  38     6592   6231   5758    722    184   -367
ATOM    556  CA  ILE A  38      31.973   1.228 -11.628  1.00 47.72           C  
ANISOU  556  CA  ILE A  38     6376   6142   5612    732    205   -352
ATOM    557  C   ILE A  38      31.783   1.580 -10.164  1.00 46.27           C  
ANISOU  557  C   ILE A  38     6136   5967   5476    741    181   -329
ATOM    558  O   ILE A  38      30.829   2.262  -9.816  1.00 46.63           O  
ANISOU  558  O   ILE A  38     6178   5998   5542    704    139   -314
ATOM    559  CB  ILE A  38      32.081   2.475 -12.532  1.00 47.99           C  
ANISOU  559  CB  ILE A  38     6416   6205   5615    680    200   -345
ATOM    560  CG1 ILE A  38      32.303   2.054 -14.001  1.00 48.66           C  
ANISOU  560  CG1 ILE A  38     6563   6281   5646    671    228   -370
ATOM    561  CG2 ILE A  38      33.196   3.406 -12.021  1.00 48.11           C  
ANISOU  561  CG2 ILE A  38     6363   6283   5634    677    225   -332
ATOM    562  CD1 ILE A  38      32.335   3.181 -14.975  1.00 49.89           C  
ANISOU  562  CD1 ILE A  38     6740   6455   5760    620    224   -363
ATOM    563  H   ILE A  38      30.019   0.723 -12.362  1.00  0.00           H  
ATOM    564  HA  ILE A  38      32.906   0.672 -11.717  1.00  0.00           H  
ATOM    565  HB  ILE A  38      31.137   3.016 -12.475  1.00  0.00           H  
ATOM    566 HG13 ILE A  38      31.528   1.346 -14.294  1.00  0.00           H  
ATOM    567 HG12 ILE A  38      33.230   1.485 -14.077  1.00  0.00           H  
ATOM    568 HG21 ILE A  38      33.263   4.282 -12.666  1.00  0.00           H  
ATOM    569 HG22 ILE A  38      32.968   3.722 -11.003  1.00  0.00           H  
ATOM    570 HG23 ILE A  38      34.147   2.874 -12.031  1.00  0.00           H  
ATOM    571 HD11 ILE A  38      32.495   2.789 -15.979  1.00  0.00           H  
ATOM    572 HD12 ILE A  38      31.387   3.718 -14.942  1.00  0.00           H  
ATOM    573 HD13 ILE A  38      33.146   3.862 -14.717  1.00  0.00           H  
ATOM    574  N   VAL A  39      32.652   1.063  -9.302  1.00 44.68           N  
ANISOU  574  N   VAL A  39     5894   5790   5291    794    207   -327
ATOM    575  CA  VAL A  39      32.545   1.226  -7.858  1.00 44.17           C  
ANISOU  575  CA  VAL A  39     5783   5734   5267    808    187   -306
ATOM    576  C   VAL A  39      33.579   2.215  -7.305  1.00 44.38           C  
ANISOU  576  C   VAL A  39     5733   5833   5296    805    198   -294
ATOM    577  O   VAL A  39      34.776   2.004  -7.469  1.00 45.06           O  
ANISOU  577  O   VAL A  39     5786   5970   5364    840    236   -303
ATOM    578  CB  VAL A  39      32.659  -0.147  -7.144  1.00 44.06           C  
ANISOU  578  CB  VAL A  39     5786   5689   5266    872    201   -310
ATOM    579  CG1 VAL A  39      32.361  -0.011  -5.657  1.00 44.83           C  
ANISOU  579  CG1 VAL A  39     5847   5785   5400    880    176   -288
ATOM    580  CG2 VAL A  39      31.746  -1.188  -7.779  1.00 43.99           C  
ANISOU  580  CG2 VAL A  39     5860   5608   5248    867    200   -328
ATOM    581  H   VAL A  39      33.437   0.524  -9.638  1.00  0.00           H  
ATOM    582  HA  VAL A  39      31.555   1.629  -7.643  1.00  0.00           H  
ATOM    583  HB  VAL A  39      33.687  -0.495  -7.249  1.00  0.00           H  
ATOM    584 HG11 VAL A  39      32.447  -0.986  -5.178  1.00  0.00           H  
ATOM    585 HG12 VAL A  39      33.073   0.679  -5.205  1.00  0.00           H  
ATOM    586 HG13 VAL A  39      31.349   0.371  -5.522  1.00  0.00           H  
ATOM    587 HG21 VAL A  39      31.853  -2.136  -7.252  1.00  0.00           H  
ATOM    588 HG22 VAL A  39      30.711  -0.852  -7.714  1.00  0.00           H  
ATOM    589 HG23 VAL A  39      32.019  -1.322  -8.826  1.00  0.00           H  
ATOM    590  N   LEU A  40      33.127   3.272  -6.638  1.00 43.74           N  
ANISOU  590  N   LEU A  40     5623   5759   5235    764    168   -275
ATOM    591  CA  LEU A  40      34.026   4.241  -6.024  1.00 43.77           C  
ANISOU  591  CA  LEU A  40     5560   5829   5240    749    177   -266
ATOM    592  C   LEU A  40      34.079   3.923  -4.528  1.00 43.64           C  
ANISOU  592  C   LEU A  40     5503   5822   5255    783    163   -253
ATOM    593  O   LEU A  40      33.035   3.904  -3.880  1.00 43.71           O  
ANISOU  593  O   LEU A  40     5532   5785   5291    771    132   -241
ATOM    594  CB  LEU A  40      33.507   5.681  -6.248  1.00 43.77           C  
ANISOU  594  CB  LEU A  40     5567   5825   5238    679    156   -254
ATOM    595  CG  LEU A  40      34.140   6.797  -5.392  1.00 44.80           C  
ANISOU  595  CG  LEU A  40     5639   6008   5373    648    160   -244
ATOM    596  CD1 LEU A  40      35.592   6.968  -5.721  1.00 44.86           C  
ANISOU  596  CD1 LEU A  40     5601   6092   5353    649    203   -258
ATOM    597  CD2 LEU A  40      33.408   8.113  -5.569  1.00 45.45           C  
ANISOU  597  CD2 LEU A  40     5750   6065   5456    587    138   -231
ATOM    598  H   LEU A  40      32.133   3.423  -6.545  1.00  0.00           H  
ATOM    599  HA  LEU A  40      35.022   4.140  -6.455  1.00  0.00           H  
ATOM    600  HB3 LEU A  40      32.425   5.697  -6.114  1.00  0.00           H  
ATOM    601  HB2 LEU A  40      33.607   5.938  -7.303  1.00  0.00           H  
ATOM    602  HG  LEU A  40      34.063   6.505  -4.345  1.00  0.00           H  
ATOM    603 HD11 LEU A  40      36.014   7.761  -5.103  1.00  0.00           H  
ATOM    604 HD12 LEU A  40      36.122   6.035  -5.526  1.00  0.00           H  
ATOM    605 HD13 LEU A  40      35.698   7.232  -6.773  1.00  0.00           H  
ATOM    606 HD21 LEU A  40      33.880   8.878  -4.952  1.00  0.00           H  
ATOM    607 HD22 LEU A  40      33.450   8.415  -6.616  1.00  0.00           H  
ATOM    608 HD23 LEU A  40      32.367   7.994  -5.267  1.00  0.00           H  
ATOM    609  N   ILE A  41      35.279   3.669  -3.979  1.00 43.11           N  
ANISOU  609  N   ILE A  41     5379   5819   5183    824    186   -254
ATOM    610  CA  ILE A  41      35.399   3.423  -2.546  1.00 43.18           C  
ANISOU  610  CA  ILE A  41     5349   5843   5213    857    170   -240
ATOM    611  C   ILE A  41      36.283   4.471  -1.899  1.00 43.43           C  
ANISOU  611  C   ILE A  41     5305   5955   5240    828    172   -236
ATOM    612  O   ILE A  41      37.470   4.554  -2.222  1.00 43.44           O  
ANISOU  612  O   ILE A  41     5257   6029   5218    840    201   -249
ATOM    613  CB  ILE A  41      35.857   1.989  -2.221  1.00 43.40           C  
ANISOU  613  CB  ILE A  41     5384   5866   5240    945    185   -242
ATOM    614  CG1 ILE A  41      34.864   0.954  -2.778  1.00 44.26           C  
ANISOU  614  CG1 ILE A  41     5579   5884   5352    961    184   -247
ATOM    615  CG2 ILE A  41      36.013   1.822  -0.720  1.00 43.43           C  
ANISOU  615  CG2 ILE A  41     5351   5892   5260    978    166   -223
ATOM    616  CD1 ILE A  41      35.494  -0.150  -3.519  1.00 45.17           C  
ANISOU  616  CD1 ILE A  41     5723   5994   5446   1025    219   -264
ATOM    617  H   ILE A  41      36.105   3.647  -4.559  1.00  0.00           H  
ATOM    618  HA  ILE A  41      34.403   3.542  -2.120  1.00  0.00           H  
ATOM    619  HB  ILE A  41      36.827   1.823  -2.689  1.00  0.00           H  
ATOM    620 HG13 ILE A  41      34.142   1.456  -3.422  1.00  0.00           H  
ATOM    621 HG12 ILE A  41      34.270   0.547  -1.960  1.00  0.00           H  
ATOM    622 HG21 ILE A  41      36.337   0.805  -0.499  1.00  0.00           H  
ATOM    623 HG22 ILE A  41      36.757   2.528  -0.351  1.00  0.00           H  
ATOM    624 HG23 ILE A  41      35.057   2.013  -0.231  1.00  0.00           H  
ATOM    625 HD11 ILE A  41      34.724  -0.834  -3.877  1.00  0.00           H  
ATOM    626 HD12 ILE A  41      36.047   0.251  -4.368  1.00  0.00           H  
ATOM    627 HD13 ILE A  41      36.178  -0.686  -2.861  1.00  0.00           H  
ATOM    628  N   THR A  42      35.700   5.322  -1.043  1.00 43.71           N  
ANISOU  628  N   THR A  42     5332   5981   5294    783    145   -222
ATOM    629  CA  THR A  42      36.496   6.343  -0.356  1.00 44.83           C  
ANISOU  629  CA  THR A  42     5408   6197   5429    746    147   -222
ATOM    630  C   THR A  42      37.120   5.725   0.914  1.00 46.33           C  
ANISOU  630  C   THR A  42     5546   6435   5624    801    138   -214
ATOM    631  O   THR A  42      36.570   4.776   1.469  1.00 47.08           O  
ANISOU  631  O   THR A  42     5671   6482   5734    851    123   -202
ATOM    632  CB  THR A  42      35.710   7.635  -0.146  1.00 45.42           C  
ANISOU  632  CB  THR A  42     5503   6240   5513    669    130   -214
ATOM    633  OG1 THR A  42      34.717   7.428   0.848  1.00 47.10           O  
ANISOU  633  OG1 THR A  42     5737   6404   5756    679    100   -199
ATOM    634  CG2 THR A  42      35.062   8.127  -1.412  1.00 45.36           C  
ANISOU  634  CG2 THR A  42     5555   6182   5497    630    133   -217
ATOM    635  H   THR A  42      34.707   5.262  -0.869  1.00  0.00           H  
ATOM    636  HA  THR A  42      37.325   6.589  -1.020  1.00  0.00           H  
ATOM    637  HB  THR A  42      36.398   8.402   0.209  1.00  0.00           H  
ATOM    638  HG1 THR A  42      34.163   8.209   0.915  1.00  0.00           H  
ATOM    639 HG21 THR A  42      34.516   9.048  -1.207  1.00  0.00           H  
ATOM    640 HG22 THR A  42      35.829   8.319  -2.162  1.00  0.00           H  
ATOM    641 HG23 THR A  42      34.371   7.371  -1.785  1.00  0.00           H  
ATOM    642  N   GLY A  43      38.266   6.235   1.350  1.00 46.52           N  
ANISOU  642  N   GLY A  43     5494   6553   5630    790    148   -221
ATOM    643  CA  GLY A  43      38.984   5.700   2.501  1.00 47.06           C  
ANISOU  643  CA  GLY A  43     5504   6682   5693    846    135   -214
ATOM    644  C   GLY A  43      39.480   4.288   2.257  1.00 47.50           C  
ANISOU  644  C   GLY A  43     5561   6743   5743    948    147   -215
ATOM    645  O   GLY A  43      39.565   3.491   3.194  1.00 47.70           O  
ANISOU  645  O   GLY A  43     5582   6771   5772   1015    130   -199
ATOM    646  H   GLY A  43      38.677   7.028   0.879  1.00  0.00           H  
ATOM    647  HA2 GLY A  43      38.330   5.709   3.373  1.00  0.00           H  
ATOM    648  HA3 GLY A  43      39.830   6.347   2.733  1.00  0.00           H  
ATOM    649  N   ALA A  44      39.832   3.979   0.989  1.00 47.73           N  
ANISOU  649  N   ALA A  44     5603   6771   5759    963    180   -232
ATOM    650  CA  ALA A  44      40.237   2.649   0.513  1.00 48.64           C  
ANISOU  650  CA  ALA A  44     5736   6878   5867   1059    201   -236
ATOM    651  C   ALA A  44      41.688   2.237   0.831  1.00 50.50           C  
ANISOU  651  C   ALA A  44     5882   7225   6083   1133    215   -244
ATOM    652  O   ALA A  44      42.125   1.147   0.438  1.00 50.69           O  
ANISOU  652  O   ALA A  44     5917   7245   6097   1223    236   -249
ATOM    653  CB  ALA A  44      39.978   2.529  -0.986  1.00 48.00           C  
ANISOU  653  CB  ALA A  44     5707   6752   5777   1040    231   -254
ATOM    654  H   ALA A  44      39.830   4.694   0.276  1.00  0.00           H  
ATOM    655  HA  ALA A  44      39.587   1.925   1.005  1.00  0.00           H  
ATOM    656  HB1 ALA A  44      40.281   1.540  -1.330  1.00  0.00           H  
ATOM    657  HB2 ALA A  44      38.916   2.672  -1.184  1.00  0.00           H  
ATOM    658  HB3 ALA A  44      40.552   3.289  -1.516  1.00  0.00           H  
ATOM    659  N   GLY A  45      42.412   3.087   1.548  1.00 51.23           N  
ANISOU  659  N   GLY A  45     5887   7414   6165   1096    204   -247
ATOM    660  CA  GLY A  45      43.802   2.829   1.886  1.00 52.14           C  
ANISOU  660  CA  GLY A  45     5900   7653   6258   1158    212   -257
ATOM    661  C   GLY A  45      44.038   2.041   3.151  1.00 53.06           C  
ANISOU  661  C   GLY A  45     5995   7791   6374   1249    178   -235
ATOM    662  O   GLY A  45      45.190   1.805   3.509  1.00 53.76           O  
ANISOU  662  O   GLY A  45     5994   7990   6443   1311    178   -241
ATOM    663  H   GLY A  45      42.000   3.948   1.879  1.00  0.00           H  
ATOM    664  HA3 GLY A  45      44.339   3.776   1.946  1.00  0.00           H  
ATOM    665  HA2 GLY A  45      44.287   2.323   1.051  1.00  0.00           H  
ATOM    666  N   HIS A  46      42.972   1.629   3.839  1.00 53.12           N  
ANISOU  666  N   HIS A  46     6083   7700   6400   1259    150   -209
ATOM    667  CA  HIS A  46      43.106   0.877   5.080  1.00 53.92           C  
ANISOU  667  CA  HIS A  46     6181   7811   6496   1342    118   -183
ATOM    668  C   HIS A  46      41.745   0.388   5.592  1.00 54.70           C  
ANISOU  668  C   HIS A  46     6390   7778   6616   1339    100   -158
ATOM    669  O   HIS A  46      40.702   0.838   5.099  1.00 55.87           O  
ANISOU  669  O   HIS A  46     6598   7845   6785   1260    105   -162
ATOM    670  CB  HIS A  46      43.781   1.766   6.139  1.00 55.06           C  
ANISOU  670  CB  HIS A  46     6228   8067   6624   1303     89   -183
ATOM    671  CG  HIS A  46      44.421   0.980   7.257  1.00 58.73           C  
ANISOU  671  CG  HIS A  46     6661   8583   7070   1403     57   -161
ATOM    672  ND1 HIS A  46      43.835   0.792   8.500  1.00 61.33           N1+
ANISOU  672  ND1 HIS A  46     6994   8913   7396   1378     17   -140
ATOM    673  CD2 HIS A  46      45.624   0.315   7.313  1.00 60.14           C  
ANISOU  673  CD2 HIS A  46     6809   8810   7230   1530     60   -155
ATOM    674  NE2 HIS A  46      45.770  -0.287   8.565  1.00 61.51           N  
ANISOU  674  NE2 HIS A  46     6966   9017   7386   1586     18   -129
ATOM    675  CE1 HIS A  46      44.670   0.051   9.229  1.00  0.00           C  
ATOM    676  H   HIS A  46      42.043   1.837   3.503  1.00  0.00           H  
ATOM    677  HA  HIS A  46      43.741   0.011   4.896  1.00  0.00           H  
ATOM    678  HB3 HIS A  46      43.049   2.453   6.567  1.00  0.00           H  
ATOM    679  HB2 HIS A  46      44.564   2.413   5.751  1.00  0.00           H  
ATOM    680  HD1 HIS A  46      42.927   1.154   8.831  1.00  0.00           H  
ATOM    681  HD2 HIS A  46      46.383   0.218   6.548  1.00  0.00           H  
ATOM    682  HE1 HIS A  46      44.474  -0.251  10.249  1.00  0.00           H  
ATOM    683  HE2 HIS A  46      46.594  -0.834   8.769  1.00  0.00           H  
ATOM    684  N   GLY A  47      41.775  -0.534   6.558  1.00 53.76           N  
ANISOU  684  N   GLY A  47     6296   7642   6488   1425     79   -133
ATOM    685  CA  GLY A  47      40.600  -1.067   7.240  1.00 53.47           C  
ANISOU  685  CA  GLY A  47     6358   7493   6466   1425     64   -108
ATOM    686  C   GLY A  47      39.431  -1.523   6.388  1.00 52.68           C  
ANISOU  686  C   GLY A  47     6362   7266   6387   1397     86   -114
ATOM    687  O   GLY A  47      39.615  -2.263   5.419  1.00 52.77           O  
ANISOU  687  O   GLY A  47     6406   7249   6394   1446    116   -126
ATOM    688  H   GLY A  47      42.659  -0.914   6.866  1.00  0.00           H  
ATOM    689  HA2 GLY A  47      40.248  -0.337   7.968  1.00  0.00           H  
ATOM    690  HA3 GLY A  47      40.906  -1.884   7.893  1.00  0.00           H  
ATOM    691  N   ILE A  48      38.214  -1.078   6.758  1.00 51.52           N  
ANISOU  691  N   ILE A  48     6265   7047   6262   1318     72   -107
ATOM    692  CA  ILE A  48      36.973  -1.444   6.098  1.00 50.82           C  
ANISOU  692  CA  ILE A  48     6269   6846   6194   1280     86   -113
ATOM    693  C   ILE A  48      36.997  -1.130   4.611  1.00 51.37           C  
ANISOU  693  C   ILE A  48     6335   6914   6268   1245    111   -140
ATOM    694  O   ILE A  48      36.616  -1.974   3.802  1.00 52.21           O  
ANISOU  694  O   ILE A  48     6510   6953   6374   1270    133   -149
ATOM    695  CB  ILE A  48      35.769  -0.813   6.832  1.00 50.44           C  
ANISOU  695  CB  ILE A  48     6248   6749   6169   1198     65   -105
ATOM    696  CG1 ILE A  48      35.781  -1.205   8.326  1.00 50.36           C  
ANISOU  696  CG1 ILE A  48     6247   6740   6148   1234     44    -79
ATOM    697  CG2 ILE A  48      34.440  -1.201   6.163  1.00 50.70           C  
ANISOU  697  CG2 ILE A  48     6366   6676   6223   1157     76   -114
ATOM    698  CD1 ILE A  48      34.742  -0.554   9.181  1.00 50.70           C  
ANISOU  698  CD1 ILE A  48     6307   6748   6209   1158     27    -72
ATOM    699  H   ILE A  48      38.124  -0.447   7.542  1.00  0.00           H  
ATOM    700  HA  ILE A  48      36.871  -2.525   6.192  1.00  0.00           H  
ATOM    701  HB  ILE A  48      35.870   0.271   6.770  1.00  0.00           H  
ATOM    702 HG13 ILE A  48      36.768  -1.003   8.743  1.00  0.00           H  
ATOM    703 HG12 ILE A  48      35.693  -2.288   8.414  1.00  0.00           H  
ATOM    704 HG21 ILE A  48      33.613  -0.741   6.703  1.00  0.00           H  
ATOM    705 HG22 ILE A  48      34.437  -0.852   5.130  1.00  0.00           H  
ATOM    706 HG23 ILE A  48      34.327  -2.285   6.180  1.00  0.00           H  
ATOM    707 HD11 ILE A  48      34.845  -0.903  10.208  1.00  0.00           H  
ATOM    708 HD12 ILE A  48      34.871   0.528   9.151  1.00  0.00           H  
ATOM    709 HD13 ILE A  48      33.751  -0.811   8.808  1.00  0.00           H  
ATOM    710  N   GLY A  49      37.489   0.043   4.251  1.00 50.85           N  
ANISOU  710  N   GLY A  49     6198   6923   6201   1189    110   -153
ATOM    711  CA  GLY A  49      37.558   0.446   2.855  1.00 51.10           C  
ANISOU  711  CA  GLY A  49     6229   6958   6231   1150    133   -177
ATOM    712  C   GLY A  49      38.457  -0.432   2.029  1.00 52.02           C  
ANISOU  712  C   GLY A  49     6342   7098   6327   1228    166   -190
ATOM    713  O   GLY A  49      38.124  -0.769   0.893  1.00 52.32           O  
ANISOU  713  O   GLY A  49     6430   7086   6362   1220    189   -206
ATOM    714  H   GLY A  49      37.829   0.685   4.953  1.00  0.00           H  
ATOM    715  HA3 GLY A  49      37.903   1.478   2.793  1.00  0.00           H  
ATOM    716  HA2 GLY A  49      36.555   0.442   2.427  1.00  0.00           H  
ATOM    717  N   ARG A  50      39.606  -0.819   2.598  1.00 52.53           N  
ANISOU  717  N   ARG A  50     6346   7239   6373   1307    168   -184
ATOM    718  CA  ARG A  50      40.564  -1.677   1.915  1.00 52.93           C  
ANISOU  718  CA  ARG A  50     6385   7323   6405   1397    201   -197
ATOM    719  C   ARG A  50      39.980  -3.075   1.689  1.00 54.00           C  
ANISOU  719  C   ARG A  50     6628   7350   6540   1467    216   -191
ATOM    720  O   ARG A  50      40.099  -3.603   0.589  1.00 54.85           O  
ANISOU  720  O   ARG A  50     6773   7430   6638   1492    251   -211
ATOM    721  CB  ARG A  50      41.875  -1.747   2.710  1.00 53.71           C  
ANISOU  721  CB  ARG A  50     6386   7537   6484   1471    192   -191
ATOM    722  CG  ARG A  50      42.828  -2.844   2.240  1.00 56.08           C  
ANISOU  722  CG  ARG A  50     6676   7866   6764   1593    224   -199
ATOM    723  CD  ARG A  50      44.160  -2.787   2.926  1.00 58.82           C  
ANISOU  723  CD  ARG A  50     6910   8349   7092   1663    213   -197
ATOM    724  NE  ARG A  50      44.989  -1.727   2.363  1.00 62.54           N  
ANISOU  724  NE  ARG A  50     7274   8935   7555   1599    229   -226
ATOM    725  CZ  ARG A  50      46.136  -1.317   2.888  1.00 66.33           C  
ANISOU  725  CZ  ARG A  50     7632   9555   8017   1621    219   -233
ATOM    726  NH1 ARG A  50      46.587  -1.852   4.022  1.00 66.11           N  
ANISOU  726  NH1 ARG A  50     7570   9573   7977   1713    186   -210
ATOM    727  NH2 ARG A  50      46.827  -0.344   2.306  1.00 66.91           N1+
ANISOU  727  NH2 ARG A  50     7616   9726   8080   1548    241   -263
ATOM    728  H   ARG A  50      39.834  -0.515   3.534  1.00  0.00           H  
ATOM    729  HA  ARG A  50      40.780  -1.237   0.941  1.00  0.00           H  
ATOM    730  HB3 ARG A  50      41.650  -1.892   3.767  1.00  0.00           H  
ATOM    731  HB2 ARG A  50      42.381  -0.783   2.659  1.00  0.00           H  
ATOM    732  HG3 ARG A  50      42.972  -2.762   1.163  1.00  0.00           H  
ATOM    733  HG2 ARG A  50      42.372  -3.819   2.414  1.00  0.00           H  
ATOM    734  HD3 ARG A  50      44.668  -3.744   2.812  1.00  0.00           H  
ATOM    735  HD2 ARG A  50      44.012  -2.606   3.991  1.00  0.00           H  
ATOM    736  HE  ARG A  50      44.638  -1.298   1.519  1.00  0.00           H  
ATOM    737 HH11 ARG A  50      47.461  -1.536   4.417  1.00  0.00           H  
ATOM    738 HH12 ARG A  50      46.055  -2.574   4.487  1.00  0.00           H  
ATOM    739 HH21 ARG A  50      47.700  -0.034   2.708  1.00  0.00           H  
ATOM    740 HH22 ARG A  50      46.480   0.086   1.461  1.00  0.00           H  
ATOM    741  N   GLN A  51      39.368  -3.679   2.713  1.00 53.97           N  
ANISOU  741  N   GLN A  51     6679   7284   6542   1494    194   -166
ATOM    742  CA  GLN A  51      38.798  -5.014   2.576  1.00 54.54           C  
ANISOU  742  CA  GLN A  51     6864   7247   6611   1552    212   -161
ATOM    743  C   GLN A  51      37.584  -5.036   1.647  1.00 53.88           C  
ANISOU  743  C   GLN A  51     6862   7068   6541   1471    224   -178
ATOM    744  O   GLN A  51      37.409  -5.990   0.882  1.00 53.66           O  
ANISOU  744  O   GLN A  51     6914   6972   6503   1505    254   -192
ATOM    745  CB  GLN A  51      38.459  -5.611   3.948  1.00 57.44           C  
ANISOU  745  CB  GLN A  51     7273   7573   6976   1595    189   -129
ATOM    746  CG  GLN A  51      39.598  -5.578   4.953  1.00 63.72           C  
ANISOU  746  CG  GLN A  51     7988   8468   7753   1675    168   -109
ATOM    747  CD  GLN A  51      40.838  -6.247   4.444  1.00 72.40           C  
ANISOU  747  CD  GLN A  51     9051   9628   8831   1788    194   -117
ATOM    748  OE1 GLN A  51      40.787  -7.367   3.919  1.00 75.97           O  
ANISOU  748  OE1 GLN A  51     9586  10008   9272   1861    226   -121
ATOM    749  NE2 GLN A  51      41.978  -5.559   4.568  1.00 73.21           N  
ANISOU  749  NE2 GLN A  51     9027   9866   8923   1803    183   -124
ATOM    750  H   GLN A  51      39.293  -3.210   3.604  1.00  0.00           H  
ATOM    751  HA  GLN A  51      39.562  -5.648   2.126  1.00  0.00           H  
ATOM    752  HB2 GLN A  51      38.120  -6.639   3.820  1.00  0.00           H  
ATOM    753  HB3 GLN A  51      37.596  -5.092   4.364  1.00  0.00           H  
ATOM    754  HG2 GLN A  51      39.280  -6.060   5.877  1.00  0.00           H  
ATOM    755  HG3 GLN A  51      39.824  -4.543   5.210  1.00  0.00           H  
ATOM    756 HE21 GLN A  51      42.847  -5.958   4.243  1.00  0.00           H  
ATOM    757 HE22 GLN A  51      41.970  -4.640   4.987  1.00  0.00           H  
ATOM    758  N   THR A  52      36.764  -3.970   1.692  1.00 53.20           N  
ANISOU  758  N   THR A  52     6758   6981   6476   1364    199   -180
ATOM    759  CA  THR A  52      35.585  -3.838   0.830  1.00 52.64           C  
ANISOU  759  CA  THR A  52     6750   6835   6417   1284    202   -197
ATOM    760  C   THR A  52      36.018  -3.809  -0.621  1.00 53.07           C  
ANISOU  760  C   THR A  52     6805   6905   6455   1281    231   -224
ATOM    761  O   THR A  52      35.439  -4.503  -1.449  1.00 53.23           O  
ANISOU  761  O   THR A  52     6903   6853   6468   1274    249   -240
ATOM    762  CB  THR A  52      34.773  -2.597   1.193  1.00 51.91           C  
ANISOU  762  CB  THR A  52     6624   6752   6348   1187    169   -191
ATOM    763  OG1 THR A  52      34.401  -2.671   2.563  1.00 51.72           O  
ANISOU  763  OG1 THR A  52     6602   6714   6335   1192    146   -168
ATOM    764  CG2 THR A  52      33.537  -2.448   0.328  1.00 51.82           C  
ANISOU  764  CG2 THR A  52     6669   6672   6346   1112    165   -207
ATOM    765  H   THR A  52      36.949  -3.217   2.339  1.00  0.00           H  
ATOM    766  HA  THR A  52      34.954  -4.714   0.980  1.00  0.00           H  
ATOM    767  HB  THR A  52      35.402  -1.718   1.052  1.00  0.00           H  
ATOM    768  HG1 THR A  52      35.151  -2.431   3.112  1.00  0.00           H  
ATOM    769 HG21 THR A  52      32.992  -1.551   0.623  1.00  0.00           H  
ATOM    770 HG22 THR A  52      33.833  -2.365  -0.718  1.00  0.00           H  
ATOM    771 HG23 THR A  52      32.896  -3.321   0.456  1.00  0.00           H  
ATOM    772  N   THR A  53      37.100  -3.077  -0.905  1.00 53.33           N  
ANISOU  772  N   THR A  53     6752   7035   6478   1288    240   -230
ATOM    773  CA  THR A  53      37.711  -2.979  -2.227  1.00 54.11           C  
ANISOU  773  CA  THR A  53     6839   7164   6556   1287    273   -256
ATOM    774  C   THR A  53      38.044  -4.359  -2.797  1.00 54.41           C  
ANISOU  774  C   THR A  53     6942   7156   6574   1374    312   -269
ATOM    775  O   THR A  53      37.682  -4.650  -3.937  1.00 55.13           O  
ANISOU  775  O   THR A  53     7093   7200   6653   1350    334   -291
ATOM    776  CB  THR A  53      38.970  -2.124  -2.127  1.00 55.22           C  
ANISOU  776  CB  THR A  53     6869   7426   6687   1292    280   -259
ATOM    777  OG1 THR A  53      38.615  -0.832  -1.636  1.00 56.75           O  
ANISOU  777  OG1 THR A  53     7018   7650   6895   1205    249   -249
ATOM    778  CG2 THR A  53      39.692  -2.033  -3.423  1.00 54.98           C  
ANISOU  778  CG2 THR A  53     6822   7435   6632   1293    321   -287
ATOM    779  H   THR A  53      37.552  -2.541  -0.178  1.00  0.00           H  
ATOM    780  HA  THR A  53      37.008  -2.486  -2.899  1.00  0.00           H  
ATOM    781  HB  THR A  53      39.637  -2.589  -1.401  1.00  0.00           H  
ATOM    782  HG1 THR A  53      39.345  -0.470  -1.129  1.00  0.00           H  
ATOM    783 HG21 THR A  53      40.581  -1.414  -3.302  1.00  0.00           H  
ATOM    784 HG22 THR A  53      39.986  -3.031  -3.746  1.00  0.00           H  
ATOM    785 HG23 THR A  53      39.039  -1.587  -4.173  1.00  0.00           H  
ATOM    786  N   TYR A  54      38.649  -5.232  -1.973  1.00 53.69           N  
ANISOU  786  N   TYR A  54     6850   7072   6479   1475    318   -254
ATOM    787  CA  TYR A  54      39.018  -6.577  -2.379  1.00 53.31           C  
ANISOU  787  CA  TYR A  54     6870   6975   6412   1572    356   -264
ATOM    788  C   TYR A  54      37.800  -7.434  -2.694  1.00 53.02           C  
ANISOU  788  C   TYR A  54     6963   6807   6375   1545    363   -270
ATOM    789  O   TYR A  54      37.871  -8.250  -3.598  1.00 53.25           O  
ANISOU  789  O   TYR A  54     7061   6787   6385   1578    401   -292
ATOM    790  CB  TYR A  54      39.913  -7.239  -1.328  1.00 53.26           C  
ANISOU  790  CB  TYR A  54     6832   7006   6397   1691    355   -241
ATOM    791  CG  TYR A  54      41.191  -6.500  -0.945  1.00 53.55           C  
ANISOU  791  CG  TYR A  54     6734   7185   6430   1721    349   -241
ATOM    792  CD1 TYR A  54      41.861  -5.645  -1.852  1.00 54.41           C  
ANISOU  792  CD1 TYR A  54     6772   7372   6531   1678    371   -268
ATOM    793  CD2 TYR A  54      41.729  -6.692   0.345  1.00 54.41           C  
ANISOU  793  CD2 TYR A  54     6786   7352   6535   1794    323   -215
ATOM    794  CE2 TYR A  54      42.921  -6.047   0.722  1.00 55.34           C  
ANISOU  794  CE2 TYR A  54     6773   7610   6645   1818    317   -218
ATOM    795  CZ  TYR A  54      43.582  -5.198  -0.184  1.00 56.34           C  
ANISOU  795  CZ  TYR A  54     6825   7814   6767   1762    340   -248
ATOM    796  OH  TYR A  54      44.744  -4.592   0.194  1.00 58.31           O  
ANISOU  796  OH  TYR A  54     6942   8206   7006   1776    337   -255
ATOM    797  CE1 TYR A  54      43.044  -4.989  -1.468  1.00  0.00           C  
ATOM    798  H   TYR A  54      38.867  -4.963  -1.024  1.00  0.00           H  
ATOM    799  HA  TYR A  54      39.601  -6.491  -3.296  1.00  0.00           H  
ATOM    800  HB2 TYR A  54      40.195  -8.236  -1.667  1.00  0.00           H  
ATOM    801  HB3 TYR A  54      39.330  -7.393  -0.418  1.00  0.00           H  
ATOM    802  HD1 TYR A  54      41.486  -5.472  -2.849  1.00  0.00           H  
ATOM    803  HD2 TYR A  54      41.235  -7.340   1.056  1.00  0.00           H  
ATOM    804  HE2 TYR A  54      43.329  -6.213   1.707  1.00  0.00           H  
ATOM    805  HH  TYR A  54      45.256  -4.250  -0.543  1.00  0.00           H  
ATOM    806  HE1 TYR A  54      43.528  -4.335  -2.178  1.00  0.00           H  
ATOM    807  N   GLU A  55      36.674  -7.216  -2.006  1.00 52.72           N  
ANISOU  807  N   GLU A  55     6956   6717   6358   1477    328   -254
ATOM    808  CA  GLU A  55      35.441  -7.952  -2.293  1.00 53.03           C  
ANISOU  808  CA  GLU A  55     7110   6641   6397   1434    333   -264
ATOM    809  C   GLU A  55      34.840  -7.585  -3.631  1.00 53.00           C  
ANISOU  809  C   GLU A  55     7131   6620   6388   1351    339   -295
ATOM    810  O   GLU A  55      34.275  -8.443  -4.313  1.00 52.83           O  
ANISOU  810  O   GLU A  55     7204   6518   6351   1341    362   -316
ATOM    811  CB  GLU A  55      34.411  -7.806  -1.166  1.00 55.13           C  
ANISOU  811  CB  GLU A  55     7395   6866   6687   1382    298   -243
ATOM    812  CG  GLU A  55      34.771  -8.604   0.072  1.00 62.87           C  
ANISOU  812  CG  GLU A  55     8402   7824   7663   1465    299   -214
ATOM    813  CD  GLU A  55      35.238 -10.033  -0.160  1.00 73.75           C  
ANISOU  813  CD  GLU A  55     9865   9145   9013   1571    341   -217
ATOM    814  OE1 GLU A  55      34.467 -10.816  -0.762  1.00 76.50           O  
ANISOU  814  OE1 GLU A  55    10318   9399   9349   1550    368   -238
ATOM    815  OE2 GLU A  55      36.389 -10.359   0.222  1.00 76.83           O1-
ANISOU  815  OE2 GLU A  55    10215   9587   9390   1677    348   -200
ATOM    816  H   GLU A  55      36.659  -6.529  -1.266  1.00  0.00           H  
ATOM    817  HA  GLU A  55      35.707  -9.008  -2.344  1.00  0.00           H  
ATOM    818  HB3 GLU A  55      33.432  -8.120  -1.527  1.00  0.00           H  
ATOM    819  HB2 GLU A  55      34.310  -6.753  -0.902  1.00  0.00           H  
ATOM    820  HG2 GLU A  55      33.922  -8.610   0.755  1.00  0.00           H  
ATOM    821  HG3 GLU A  55      35.531  -8.065   0.638  1.00  0.00           H  
ATOM    822  N   PHE A  56      34.968  -6.314  -4.020  1.00 53.02           N  
ANISOU  822  N   PHE A  56     7053   6695   6398   1291    320   -297
ATOM    823  CA  PHE A  56      34.474  -5.864  -5.313  1.00 53.46           C  
ANISOU  823  CA  PHE A  56     7129   6741   6442   1217    322   -322
ATOM    824  C   PHE A  56      35.405  -6.346  -6.432  1.00 54.61           C  
ANISOU  824  C   PHE A  56     7291   6904   6555   1267    370   -347
ATOM    825  O   PHE A  56      34.915  -6.741  -7.495  1.00 54.89           O  
ANISOU  825  O   PHE A  56     7398   6887   6569   1235    385   -372
ATOM    826  CB  PHE A  56      34.321  -4.344  -5.331  1.00 52.76           C  
ANISOU  826  CB  PHE A  56     6961   6718   6367   1142    288   -313
ATOM    827  CG  PHE A  56      33.045  -3.839  -4.678  1.00 52.83           C  
ANISOU  827  CG  PHE A  56     6978   6691   6403   1072    245   -299
ATOM    828  CD1 PHE A  56      31.793  -4.110  -5.270  1.00 53.66           C  
ANISOU  828  CD1 PHE A  56     7143   6738   6507   1007    230   -314
ATOM    829  CD2 PHE A  56      33.082  -3.139  -3.455  1.00 53.54           C  
ANISOU  829  CD2 PHE A  56     7013   6810   6518   1071    219   -274
ATOM    830  CE2 PHE A  56      31.902  -2.668  -2.891  1.00 54.21           C  
ANISOU  830  CE2 PHE A  56     7105   6864   6629   1010    184   -264
ATOM    831  CZ  PHE A  56      30.684  -2.900  -3.515  1.00 54.07           C  
ANISOU  831  CZ  PHE A  56     7140   6793   6613    950    171   -280
ATOM    832  CE1 PHE A  56      30.627  -3.627  -4.695  1.00  0.00           C  
ATOM    833  H   PHE A  56      35.415  -5.643  -3.412  1.00  0.00           H  
ATOM    834  HA  PHE A  56      33.491  -6.307  -5.474  1.00  0.00           H  
ATOM    835  HB3 PHE A  56      34.286  -3.986  -6.356  1.00  0.00           H  
ATOM    836  HB2 PHE A  56      35.177  -3.879  -4.841  1.00  0.00           H  
ATOM    837  HD1 PHE A  56      31.734  -4.687  -6.177  1.00  0.00           H  
ATOM    838  HD2 PHE A  56      34.026  -2.944  -2.967  1.00  0.00           H  
ATOM    839  HE2 PHE A  56      31.926  -2.107  -1.970  1.00  0.00           H  
ATOM    840  HZ  PHE A  56      29.776  -2.517  -3.080  1.00  0.00           H  
ATOM    841  HE1 PHE A  56      29.674  -3.811  -5.165  1.00  0.00           H  
ATOM    842  N   ALA A  57      36.741  -6.365  -6.172  1.00 54.76           N  
ANISOU  842  N   ALA A  57     7243   6995   6567   1348    394   -342
ATOM    843  CA  ALA A  57      37.760  -6.842  -7.111  1.00 55.10           C  
ANISOU  843  CA  ALA A  57     7290   7066   6581   1410    446   -367
ATOM    844  C   ALA A  57      37.530  -8.319  -7.397  1.00 55.69           C  
ANISOU  844  C   ALA A  57     7478   7044   6638   1471    480   -381
ATOM    845  O   ALA A  57      37.609  -8.730  -8.554  1.00 56.41           O  
ANISOU  845  O   ALA A  57     7623   7108   6702   1470    517   -411
ATOM    846  CB  ALA A  57      39.156  -6.625  -6.540  1.00 55.11           C  
ANISOU  846  CB  ALA A  57     7186   7170   6582   1489    459   -357
ATOM    847  H   ALA A  57      37.087  -6.035  -5.282  1.00  0.00           H  
ATOM    848  HA  ALA A  57      37.670  -6.284  -8.043  1.00  0.00           H  
ATOM    849  HB1 ALA A  57      39.900  -6.985  -7.251  1.00  0.00           H  
ATOM    850  HB2 ALA A  57      39.313  -5.562  -6.358  1.00  0.00           H  
ATOM    851  HB3 ALA A  57      39.255  -7.173  -5.603  1.00  0.00           H  
ATOM    852  N   LYS A  58      37.210  -9.112  -6.361  1.00 55.38           N  
ANISOU  852  N   LYS A  58     7485   6946   6611   1517    470   -361
ATOM    853  CA  LYS A  58      36.921 -10.533  -6.521  1.00 55.70           C  
ANISOU  853  CA  LYS A  58     7650   6882   6634   1569    504   -373
ATOM    854  C   LYS A  58      35.658 -10.746  -7.372  1.00 57.08           C  
ANISOU  854  C   LYS A  58     7918   6971   6798   1469    502   -398
ATOM    855  O   LYS A  58      35.584 -11.705  -8.137  1.00 57.44           O  
ANISOU  855  O   LYS A  58     8062   6948   6816   1489    542   -426
ATOM    856  CB  LYS A  58      36.738 -11.197  -5.158  1.00 56.28           C  
ANISOU  856  CB  LYS A  58     7757   6908   6720   1625    490   -341
ATOM    857  CG  LYS A  58      38.026 -11.388  -4.394  1.00 58.99           C  
ANISOU  857  CG  LYS A  58     8034   7320   7061   1751    499   -319
ATOM    858  CD  LYS A  58      37.708 -11.845  -2.991  1.00 63.81           C  
ANISOU  858  CD  LYS A  58     8673   7889   7681   1787    473   -283
ATOM    859  CE  LYS A  58      38.907 -11.829  -2.089  1.00 68.13           C  
ANISOU  859  CE  LYS A  58     9137   8522   8227   1901    465   -256
ATOM    860  NZ  LYS A  58      38.493 -11.919  -0.655  1.00 70.54           N1+
ANISOU  860  NZ  LYS A  58     9455   8805   8543   1908    428   -218
ATOM    861  H   LYS A  58      37.162  -8.729  -5.428  1.00  0.00           H  
ATOM    862  HA  LYS A  58      37.764 -11.004  -7.027  1.00  0.00           H  
ATOM    863  HB3 LYS A  58      36.249 -12.162  -5.289  1.00  0.00           H  
ATOM    864  HB2 LYS A  58      36.046 -10.606  -4.558  1.00  0.00           H  
ATOM    865  HG3 LYS A  58      38.568 -10.443  -4.354  1.00  0.00           H  
ATOM    866  HG2 LYS A  58      38.635 -12.142  -4.892  1.00  0.00           H  
ATOM    867  HD3 LYS A  58      37.293 -12.852  -3.024  1.00  0.00           H  
ATOM    868  HD2 LYS A  58      36.930 -11.208  -2.570  1.00  0.00           H  
ATOM    869  HE3 LYS A  58      39.468 -10.908  -2.248  1.00  0.00           H  
ATOM    870  HE2 LYS A  58      39.556 -12.670  -2.333  1.00  0.00           H  
ATOM    871  HZ1 LYS A  58      37.717 -11.294  -0.488  1.00  0.00           H  
ATOM    872  HZ2 LYS A  58      38.213 -12.866  -0.444  1.00  0.00           H  
ATOM    873  HZ3 LYS A  58      39.268 -11.657  -0.063  1.00  0.00           H  
ATOM    874  N   ARG A  59      34.669  -9.853  -7.246  1.00 57.62           N  
ANISOU  874  N   ARG A  59     7958   7047   6887   1363    454   -392
ATOM    875  CA  ARG A  59      33.420  -9.934  -8.007  1.00 58.30           C  
ANISOU  875  CA  ARG A  59     8116   7071   6965   1263    441   -415
ATOM    876  C   ARG A  59      33.480  -9.297  -9.397  1.00 59.87           C  
ANISOU  876  C   ARG A  59     8301   7307   7139   1209    445   -441
ATOM    877  O   ARG A  59      32.438  -9.160 -10.043  1.00 60.24           O  
ANISOU  877  O   ARG A  59     8391   7321   7178   1122    424   -458
ATOM    878  CB  ARG A  59      32.269  -9.360  -7.190  1.00 58.14           C  
ANISOU  878  CB  ARG A  59     8074   7041   6976   1184    388   -396
ATOM    879  CG  ARG A  59      31.920 -10.292  -6.058  1.00 58.45           C  
ANISOU  879  CG  ARG A  59     8172   7012   7026   1217    393   -381
ATOM    880  CD  ARG A  59      31.207  -9.629  -4.921  1.00 58.79           C  
ANISOU  880  CD  ARG A  59     8164   7070   7104   1170    348   -354
ATOM    881  NE  ARG A  59      30.790 -10.612  -3.927  1.00 59.42           N  
ANISOU  881  NE  ARG A  59     8316   7074   7187   1193    359   -342
ATOM    882  CZ  ARG A  59      31.557 -11.036  -2.929  1.00 61.46           C  
ANISOU  882  CZ  ARG A  59     8571   7335   7446   1284    371   -314
ATOM    883  NH1 ARG A  59      32.798 -10.580  -2.795  1.00 60.82           N  
ANISOU  883  NH1 ARG A  59     8408   7335   7364   1361    372   -299
ATOM    884  NH2 ARG A  59      31.092 -11.916  -2.058  1.00 61.94           N1+
ANISOU  884  NH2 ARG A  59     8711   7319   7505   1297    381   -302
ATOM    885  H   ARG A  59      34.766  -9.080  -6.603  1.00  0.00           H  
ATOM    886  HA  ARG A  59      33.207 -10.993  -8.153  1.00  0.00           H  
ATOM    887  HB3 ARG A  59      31.399  -9.227  -7.832  1.00  0.00           H  
ATOM    888  HB2 ARG A  59      32.559  -8.390  -6.786  1.00  0.00           H  
ATOM    889  HG3 ARG A  59      32.829 -10.766  -5.687  1.00  0.00           H  
ATOM    890  HG2 ARG A  59      31.310 -11.111  -6.439  1.00  0.00           H  
ATOM    891  HD3 ARG A  59      30.331  -9.102  -5.300  1.00  0.00           H  
ATOM    892  HD2 ARG A  59      31.868  -8.899  -4.454  1.00  0.00           H  
ATOM    893  HE  ARG A  59      29.853 -10.974  -4.032  1.00  0.00           H  
ATOM    894 HH11 ARG A  59      33.376 -10.906  -2.034  1.00  0.00           H  
ATOM    895 HH12 ARG A  59      33.163  -9.907  -3.454  1.00  0.00           H  
ATOM    896 HH21 ARG A  59      31.679 -12.236  -1.301  1.00  0.00           H  
ATOM    897 HH22 ARG A  59      30.150 -12.268  -2.150  1.00  0.00           H  
ATOM    898  N   LYS A  60      34.700  -8.938  -9.857  1.00 60.33           N  
ANISOU  898  N   LYS A  60     8300   7437   7184   1261    474   -445
ATOM    899  CA  LYS A  60      34.998  -8.372 -11.163  1.00 61.01           C  
ANISOU  899  CA  LYS A  60     8374   7564   7241   1223    490   -468
ATOM    900  C   LYS A  60      34.307  -7.030 -11.419  1.00 60.66           C  
ANISOU  900  C   LYS A  60     8282   7559   7206   1121    439   -459
ATOM    901  O   LYS A  60      33.788  -6.796 -12.515  1.00 60.84           O  
ANISOU  901  O   LYS A  60     8346   7569   7202   1057    434   -479
ATOM    902  CB  LYS A  60      34.725  -9.389 -12.278  1.00 63.80           C  
ANISOU  902  CB  LYS A  60     8842   7844   7555   1220    529   -506
ATOM    903  CG  LYS A  60      35.676 -10.584 -12.209  1.00 70.01           C  
ANISOU  903  CG  LYS A  60     9672   8601   8326   1335    590   -518
ATOM    904  CD  LYS A  60      35.284 -11.709 -13.188  1.00 76.95           C  
ANISOU  904  CD  LYS A  60    10684   9390   9165   1329    631   -558
ATOM    905  CE  LYS A  60      33.922 -12.323 -12.884  1.00 82.30           C  
ANISOU  905  CE  LYS A  60    11453   9971   9846   1261    605   -563
ATOM    906  NZ  LYS A  60      33.703 -13.596 -13.628  1.00 85.01           N1+
ANISOU  906  NZ  LYS A  60    11933  10221  10148   1264    653   -603
ATOM    907  H   LYS A  60      35.515  -9.056  -9.272  1.00  0.00           H  
ATOM    908  HA  LYS A  60      36.070  -8.176 -11.178  1.00  0.00           H  
ATOM    909  HB3 LYS A  60      34.826  -8.900 -13.247  1.00  0.00           H  
ATOM    910  HB2 LYS A  60      33.696  -9.740 -12.204  1.00  0.00           H  
ATOM    911  HG3 LYS A  60      35.691 -10.977 -11.192  1.00  0.00           H  
ATOM    912  HG2 LYS A  60      36.691 -10.252 -12.426  1.00  0.00           H  
ATOM    913  HD3 LYS A  60      36.045 -12.489 -13.167  1.00  0.00           H  
ATOM    914  HD2 LYS A  60      35.286 -11.320 -14.206  1.00  0.00           H  
ATOM    915  HE3 LYS A  60      33.138 -11.612 -13.143  1.00  0.00           H  
ATOM    916  HE2 LYS A  60      33.839 -12.510 -11.813  1.00  0.00           H  
ATOM    917  HZ1 LYS A  60      32.770 -13.937 -13.445  1.00  0.00           H  
ATOM    918  HZ2 LYS A  60      33.812 -13.431 -14.618  1.00  0.00           H  
ATOM    919  HZ3 LYS A  60      34.378 -14.284 -13.325  1.00  0.00           H  
ATOM    920  N   SER A  61      34.326  -6.143 -10.409  1.00 59.60           N  
ANISOU  920  N   SER A  61     8065   7474   7107   1110    403   -427
ATOM    921  CA  SER A  61      33.808  -4.786 -10.546  1.00 58.78           C  
ANISOU  921  CA  SER A  61     7912   7411   7013   1027    359   -415
ATOM    922  C   SER A  61      34.936  -3.892 -11.061  1.00 57.02           C  
ANISOU  922  C   SER A  61     7621   7273   6773   1032    383   -416
ATOM    923  O   SER A  61      36.120  -4.183 -10.860  1.00 56.25           O  
ANISOU  923  O   SER A  61     7482   7220   6669   1102    422   -419
ATOM    924  CB  SER A  61      33.383  -4.237  -9.189  1.00 60.79           C  
ANISOU  924  CB  SER A  61     8112   7677   7310   1015    317   -384
ATOM    925  OG  SER A  61      32.176  -4.805  -8.722  1.00 63.88           O  
ANISOU  925  OG  SER A  61     8557   7996   7718    992    292   -382
ATOM    926  H   SER A  61      34.709  -6.407  -9.513  1.00  0.00           H  
ATOM    927  HA  SER A  61      32.967  -4.771 -11.240  1.00  0.00           H  
ATOM    928  HB3 SER A  61      33.272  -3.155  -9.255  1.00  0.00           H  
ATOM    929  HB2 SER A  61      34.174  -4.418  -8.461  1.00  0.00           H  
ATOM    930  HG  SER A  61      31.555  -4.881  -9.450  1.00  0.00           H  
ATOM    931  N   ARG A  62      34.568  -2.789 -11.704  1.00 56.05           N  
ANISOU  931  N   ARG A  62     7485   7174   6638    957    359   -413
ATOM    932  CA  ARG A  62      35.539  -1.803 -12.161  1.00 55.51           C  
ANISOU  932  CA  ARG A  62     7357   7183   6551    941    381   -413
ATOM    933  C   ARG A  62      35.772  -0.895 -10.947  1.00 55.09           C  
ANISOU  933  C   ARG A  62     7218   7180   6533    935    355   -384
ATOM    934  O   ARG A  62      34.801  -0.411 -10.381  1.00 55.40           O  
ANISOU  934  O   ARG A  62     7259   7192   6597    894    308   -366
ATOM    935  CB  ARG A  62      34.977  -1.022 -13.352  1.00 55.90           C  
ANISOU  935  CB  ARG A  62     7448   7225   6568    863    367   -419
ATOM    936  CG  ARG A  62      34.610  -1.918 -14.518  1.00 57.79           C  
ANISOU  936  CG  ARG A  62     7778   7411   6769    861    386   -449
ATOM    937  CD  ARG A  62      34.141  -1.102 -15.686  1.00 61.85           C  
ANISOU  937  CD  ARG A  62     8331   7926   7243    788    370   -453
ATOM    938  NE  ARG A  62      35.171  -0.155 -16.108  1.00 66.71           N  
ANISOU  938  NE  ARG A  62     8903   8609   7835    774    403   -450
ATOM    939  CZ  ARG A  62      34.954   0.884 -16.909  1.00 71.53           C  
ANISOU  939  CZ  ARG A  62     9532   9233   8413    709    389   -443
ATOM    940  NH1 ARG A  62      33.736   1.119 -17.392  1.00 71.76           N  
ANISOU  940  NH1 ARG A  62     9618   9217   8428    662    338   -437
ATOM    941  NH2 ARG A  62      35.952   1.702 -17.230  1.00 72.12           N1+
ANISOU  941  NH2 ARG A  62     9570   9367   8465    692    428   -443
ATOM    942  H   ARG A  62      33.591  -2.615 -11.889  1.00  0.00           H  
ATOM    943  HA  ARG A  62      36.469  -2.297 -12.443  1.00  0.00           H  
ATOM    944  HB2 ARG A  62      35.709  -0.284 -13.679  1.00  0.00           H  
ATOM    945  HB3 ARG A  62      34.098  -0.461 -13.035  1.00  0.00           H  
ATOM    946  HG3 ARG A  62      33.820  -2.604 -14.214  1.00  0.00           H  
ATOM    947  HG2 ARG A  62      35.480  -2.506 -14.812  1.00  0.00           H  
ATOM    948  HD2 ARG A  62      33.239  -0.557 -15.409  1.00  0.00           H  
ATOM    949  HD3 ARG A  62      33.895  -1.764 -16.516  1.00  0.00           H  
ATOM    950  HE  ARG A  62      36.099  -0.331 -15.749  1.00  0.00           H  
ATOM    951 HH11 ARG A  62      33.578   1.910 -18.000  1.00  0.00           H  
ATOM    952 HH12 ARG A  62      32.970   0.506 -17.151  1.00  0.00           H  
ATOM    953 HH21 ARG A  62      35.783   2.490 -17.839  1.00  0.00           H  
ATOM    954 HH22 ARG A  62      36.879   1.535 -16.865  1.00  0.00           H  
ATOM    955  N   LEU A  63      37.027  -0.711 -10.501  1.00 54.23           N  
ANISOU  955  N   LEU A  63     7033   7147   6426    977    385   -383
ATOM    956  CA  LEU A  63      37.290   0.021  -9.259  1.00 53.63           C  
ANISOU  956  CA  LEU A  63     6877   7121   6381    974    361   -360
ATOM    957  C   LEU A  63      37.945   1.391  -9.353  1.00 53.07           C  
ANISOU  957  C   LEU A  63     6739   7125   6298    917    367   -356
ATOM    958  O   LEU A  63      38.936   1.566 -10.052  1.00 53.74           O  
ANISOU  958  O   LEU A  63     6795   7268   6355    919    411   -374
ATOM    959  CB  LEU A  63      38.158  -0.867  -8.371  1.00 53.62           C  
ANISOU  959  CB  LEU A  63     6832   7151   6391   1068    380   -358
ATOM    960  CG  LEU A  63      37.455  -2.129  -7.897  1.00 55.09           C  
ANISOU  960  CG  LEU A  63     7086   7254   6593   1121    369   -354
ATOM    961  CD1 LEU A  63      38.441  -3.158  -7.491  1.00 55.54           C  
ANISOU  961  CD1 LEU A  63     7123   7334   6646   1227    402   -357
ATOM    962  CD2 LEU A  63      36.480  -1.827  -6.753  1.00 55.94           C  
ANISOU  962  CD2 LEU A  63     7194   7325   6734   1089    318   -328
ATOM    963  H   LEU A  63      37.808  -1.080 -11.024  1.00  0.00           H  
ATOM    964  HA  LEU A  63      36.334   0.152  -8.751  1.00  0.00           H  
ATOM    965  HB3 LEU A  63      38.495  -0.295  -7.507  1.00  0.00           H  
ATOM    966  HB2 LEU A  63      39.066  -1.139  -8.909  1.00  0.00           H  
ATOM    967  HG  LEU A  63      36.879  -2.527  -8.733  1.00  0.00           H  
ATOM    968 HD11 LEU A  63      37.916  -4.052  -7.155  1.00  0.00           H  
ATOM    969 HD12 LEU A  63      39.077  -3.408  -8.340  1.00  0.00           H  
ATOM    970 HD13 LEU A  63      39.056  -2.772  -6.678  1.00  0.00           H  
ATOM    971 HD21 LEU A  63      35.993  -2.750  -6.437  1.00  0.00           H  
ATOM    972 HD22 LEU A  63      37.026  -1.398  -5.913  1.00  0.00           H  
ATOM    973 HD23 LEU A  63      35.726  -1.118  -7.095  1.00  0.00           H  
ATOM    974  N   VAL A  64      37.422   2.346  -8.581  1.00 51.85           N  
ANISOU  974  N   VAL A  64     6561   6972   6167    867    327   -334
ATOM    975  CA  VAL A  64      37.983   3.683  -8.421  1.00 51.36           C  
ANISOU  975  CA  VAL A  64     6441   6974   6098    808    331   -328
ATOM    976  C   VAL A  64      38.239   3.845  -6.910  1.00 51.82           C  
ANISOU  976  C   VAL A  64     6432   7070   6188    828    309   -312
ATOM    977  O   VAL A  64      37.301   3.791  -6.110  1.00 51.64           O  
ANISOU  977  O   VAL A  64     6429   6997   6194    825    269   -293
ATOM    978  CB  VAL A  64      37.047   4.779  -8.922  1.00 51.18           C  
ANISOU  978  CB  VAL A  64     6467   6910   6068    727    305   -316
ATOM    979  CG1 VAL A  64      37.661   6.150  -8.683  1.00 51.70           C  
ANISOU  979  CG1 VAL A  64     6484   7034   6124    665    314   -311
ATOM    980  CG2 VAL A  64      36.722   4.579 -10.383  1.00 51.49           C  
ANISOU  980  CG2 VAL A  64     6578   6914   6070    708    320   -331
ATOM    981  H   VAL A  64      36.578   2.165  -8.056  1.00  0.00           H  
ATOM    982  HA  VAL A  64      38.930   3.744  -8.957  1.00  0.00           H  
ATOM    983  HB  VAL A  64      36.118   4.719  -8.355  1.00  0.00           H  
ATOM    984 HG11 VAL A  64      36.981   6.921  -9.046  1.00  0.00           H  
ATOM    985 HG12 VAL A  64      37.833   6.291  -7.616  1.00  0.00           H  
ATOM    986 HG13 VAL A  64      38.609   6.222  -9.216  1.00  0.00           H  
ATOM    987 HG21 VAL A  64      36.053   5.372 -10.719  1.00  0.00           H  
ATOM    988 HG22 VAL A  64      37.642   4.608 -10.968  1.00  0.00           H  
ATOM    989 HG23 VAL A  64      36.236   3.613 -10.519  1.00  0.00           H  
ATOM    990  N   LEU A  65      39.502   4.001  -6.514  1.00 51.98           N  
ANISOU  990  N   LEU A  65     6368   7181   6199    848    335   -320
ATOM    991  CA  LEU A  65      39.858   4.076  -5.097  1.00 52.32           C  
ANISOU  991  CA  LEU A  65     6343   7270   6264    872    313   -307
ATOM    992  C   LEU A  65      40.281   5.478  -4.710  1.00 52.41           C  
ANISOU  992  C   LEU A  65     6300   7344   6270    793    312   -305
ATOM    993  O   LEU A  65      41.028   6.113  -5.453  1.00 52.79           O  
ANISOU  993  O   LEU A  65     6322   7446   6289    748    347   -323
ATOM    994  CB  LEU A  65      40.989   3.079  -4.778  1.00 52.55           C  
ANISOU  994  CB  LEU A  65     6313   7366   6288    966    338   -317
ATOM    995  CG  LEU A  65      40.835   1.668  -5.369  1.00 54.45           C  
ANISOU  995  CG  LEU A  65     6614   7551   6525   1049    357   -325
ATOM    996  CD1 LEU A  65      42.004   0.807  -5.016  1.00 54.95           C  
ANISOU  996  CD1 LEU A  65     6614   7684   6580   1149    382   -334
ATOM    997  CD2 LEU A  65      39.525   1.018  -4.929  1.00 55.40           C  
ANISOU  997  CD2 LEU A  65     6816   7564   6670   1063    321   -307
ATOM    998  H   LEU A  65      40.241   4.070  -7.199  1.00  0.00           H  
ATOM    999  HA  LEU A  65      38.983   3.805  -4.507  1.00  0.00           H  
ATOM   1000  HB2 LEU A  65      41.109   3.005  -3.697  1.00  0.00           H  
ATOM   1001  HB3 LEU A  65      41.941   3.501  -5.099  1.00  0.00           H  
ATOM   1002  HG  LEU A  65      40.809   1.764  -6.454  1.00  0.00           H  
ATOM   1003 HD11 LEU A  65      41.869  -0.185  -5.447  1.00  0.00           H  
ATOM   1004 HD12 LEU A  65      42.917   1.253  -5.411  1.00  0.00           H  
ATOM   1005 HD13 LEU A  65      42.081   0.724  -3.932  1.00  0.00           H  
ATOM   1006 HD21 LEU A  65      39.449   0.022  -5.365  1.00  0.00           H  
ATOM   1007 HD22 LEU A  65      39.504   0.941  -3.842  1.00  0.00           H  
ATOM   1008 HD23 LEU A  65      38.686   1.627  -5.266  1.00  0.00           H  
ATOM   1009  N   TRP A  66      39.811   5.964  -3.547  1.00 51.55           N  
ANISOU 1009  N   TRP A  66     6178   7225   6185    770    274   -286
ATOM   1010  CA  TRP A  66      40.141   7.299  -3.068  1.00 51.20           C  
ANISOU 1010  CA  TRP A  66     6091   7230   6133    691    272   -286
ATOM   1011  C   TRP A  66      40.640   7.243  -1.645  1.00 51.31           C  
ANISOU 1011  C   TRP A  66     6032   7305   6160    717    252   -279
ATOM   1012  O   TRP A  66      40.072   6.511  -0.849  1.00 51.61           O  
ANISOU 1012  O   TRP A  66     6087   7302   6221    771    222   -263
ATOM   1013  CB  TRP A  66      38.886   8.166  -3.078  1.00 50.83           C  
ANISOU 1013  CB  TRP A  66     6114   7100   6100    628    244   -269
ATOM   1014  CG  TRP A  66      38.576   8.863  -4.367  1.00 51.33           C  
ANISOU 1014  CG  TRP A  66     6236   7127   6140    570    262   -274
ATOM   1015  CD1 TRP A  66      39.036   8.553  -5.616  1.00 52.12           C  
ANISOU 1015  CD1 TRP A  66     6354   7239   6211    574    297   -290
ATOM   1016  CD2 TRP A  66      37.654   9.947  -4.535  1.00 51.71           C  
ANISOU 1016  CD2 TRP A  66     6343   7114   6189    506    243   -260
ATOM   1017  NE1 TRP A  66      38.477   9.399  -6.547  1.00 52.57           N  
ANISOU 1017  NE1 TRP A  66     6479   7248   6248    513    299   -286
ATOM   1018  CE2 TRP A  66      37.623  10.264  -5.909  1.00 52.46           C  
ANISOU 1018  CE2 TRP A  66     6492   7189   6253    474    265   -266
ATOM   1019  CE3 TRP A  66      36.856  10.693  -3.650  1.00 52.09           C  
ANISOU 1019  CE3 TRP A  66     6407   7123   6261    477    211   -243
ATOM   1020  CZ2 TRP A  66      36.830  11.296  -6.414  1.00 52.85           C  
ANISOU 1020  CZ2 TRP A  66     6610   7180   6291    419    253   -252
ATOM   1021  CZ3 TRP A  66      36.072  11.708  -4.155  1.00 52.54           C  
ANISOU 1021  CZ3 TRP A  66     6529   7123   6311    425    201   -232
ATOM   1022  CH2 TRP A  66      36.086  12.018  -5.517  1.00 52.69           C  
ANISOU 1022  CH2 TRP A  66     6600   7123   6295    399    221   -235
ATOM   1023  H   TRP A  66      39.205   5.397  -2.971  1.00  0.00           H  
ATOM   1024  HA  TRP A  66      40.902   7.744  -3.709  1.00  0.00           H  
ATOM   1025  HB3 TRP A  66      38.952   8.903  -2.278  1.00  0.00           H  
ATOM   1026  HB2 TRP A  66      38.029   7.561  -2.781  1.00  0.00           H  
ATOM   1027  HD1 TRP A  66      39.737   7.742  -5.747  1.00  0.00           H  
ATOM   1028  HE1 TRP A  66      38.725   9.312  -7.522  1.00  0.00           H  
ATOM   1029  HE3 TRP A  66      36.864  10.467  -2.594  1.00  0.00           H  
ATOM   1030  HZ2 TRP A  66      36.819  11.499  -7.475  1.00  0.00           H  
ATOM   1031  HZ3 TRP A  66      35.434  12.277  -3.495  1.00  0.00           H  
ATOM   1032  HH2 TRP A  66      35.490  12.852  -5.857  1.00  0.00           H  
ATOM   1033  N   ASP A  67      41.656   8.052  -1.304  1.00 51.04           N  
ANISOU 1033  N   ASP A  67     5920   7366   6105    670    267   -293
ATOM   1034  CA  ASP A  67      42.192   8.164   0.054  1.00 51.21           C  
ANISOU 1034  CA  ASP A  67     5868   7458   6130    680    245   -289
ATOM   1035  C   ASP A  67      43.168   9.344   0.146  1.00 51.27           C  
ANISOU 1035  C   ASP A  67     5806   7564   6111    592    267   -311
ATOM   1036  O   ASP A  67      43.790   9.695  -0.844  1.00 51.04           O  
ANISOU 1036  O   ASP A  67     5763   7574   6057    553    308   -332
ATOM   1037  CB  ASP A  67      42.900   6.861   0.486  1.00 53.06           C  
ANISOU 1037  CB  ASP A  67     6048   7746   6365    792    241   -289
ATOM   1038  CG  ASP A  67      42.957   6.654   1.994  1.00 58.07           C  
ANISOU 1038  CG  ASP A  67     6643   8411   7009    827    201   -273
ATOM   1039  OD1 ASP A  67      43.685   7.403   2.673  1.00 59.40           O  
ANISOU 1039  OD1 ASP A  67     6737   8670   7162    780    196   -282
ATOM   1040  OD2 ASP A  67      42.292   5.737   2.486  1.00 59.81           O1-
ANISOU 1040  OD2 ASP A  67     6909   8567   7248    897    177   -252
ATOM   1041  H   ASP A  67      42.098   8.630  -2.004  1.00  0.00           H  
ATOM   1042  HA  ASP A  67      41.363   8.348   0.737  1.00  0.00           H  
ATOM   1043  HB3 ASP A  67      43.912   6.848   0.081  1.00  0.00           H  
ATOM   1044  HB2 ASP A  67      42.403   6.009   0.023  1.00  0.00           H  
ATOM   1045  N   ILE A  68      43.322   9.945   1.338  1.00 51.68           N  
ANISOU 1045  N   ILE A  68     5817   7655   6163    555    243   -307
ATOM   1046  CA  ILE A  68      44.314  11.009   1.549  1.00 52.59           C  
ANISOU 1046  CA  ILE A  68     5862   7872   6248    466    264   -332
ATOM   1047  C   ILE A  68      45.728  10.435   1.619  1.00 54.05           C  
ANISOU 1047  C   ILE A  68     5929   8196   6411    513    280   -354
ATOM   1048  O   ILE A  68      46.679  11.129   1.278  1.00 54.05           O  
ANISOU 1048  O   ILE A  68     5866   8288   6381    443    314   -383
ATOM   1049  CB  ILE A  68      44.076  11.874   2.804  1.00 52.52           C  
ANISOU 1049  CB  ILE A  68     5846   7868   6240    404    235   -326
ATOM   1050  CG1 ILE A  68      43.746  11.023   4.013  1.00 53.76           C  
ANISOU 1050  CG1 ILE A  68     5988   8019   6418    487    189   -304
ATOM   1051  CG2 ILE A  68      43.099  12.980   2.588  1.00 52.78           C  
ANISOU 1051  CG2 ILE A  68     5974   7801   6280    319    238   -317
ATOM   1052  CD1 ILE A  68      43.979  11.779   5.297  1.00 55.97           C  
ANISOU 1052  CD1 ILE A  68     6229   8351   6686    430    166   -308
ATOM   1053  H   ILE A  68      42.747   9.669   2.121  1.00  0.00           H  
ATOM   1054  HA  ILE A  68      44.272  11.671   0.684  1.00  0.00           H  
ATOM   1055  HB  ILE A  68      45.030  12.353   3.025  1.00  0.00           H  
ATOM   1056 HG13 ILE A  68      44.363  10.125   4.004  1.00  0.00           H  
ATOM   1057 HG12 ILE A  68      42.704  10.708   3.961  1.00  0.00           H  
ATOM   1058 HG21 ILE A  68      42.981  13.547   3.512  1.00  0.00           H  
ATOM   1059 HG22 ILE A  68      43.465  13.640   1.802  1.00  0.00           H  
ATOM   1060 HG23 ILE A  68      42.136  12.563   2.293  1.00  0.00           H  
ATOM   1061 HD11 ILE A  68      43.733  11.140   6.145  1.00  0.00           H  
ATOM   1062 HD12 ILE A  68      45.026  12.077   5.359  1.00  0.00           H  
ATOM   1063 HD13 ILE A  68      43.347  12.667   5.316  1.00  0.00           H  
ATOM   1064  N   ASN A  69      45.858   9.200   2.127  1.00 55.01           N  
ANISOU 1064  N   ASN A  69     6021   8334   6546    632    255   -342
ATOM   1065  CA  ASN A  69      47.099   8.473   2.324  1.00 56.73           C  
ANISOU 1065  CA  ASN A  69     6130   8679   6747    707    261   -357
ATOM   1066  C   ASN A  69      47.520   7.814   1.006  1.00 57.35           C  
ANISOU 1066  C   ASN A  69     6209   8763   6819    757    307   -373
ATOM   1067  O   ASN A  69      47.023   6.740   0.658  1.00 57.55           O  
ANISOU 1067  O   ASN A  69     6292   8713   6861    851    303   -357
ATOM   1068  CB  ASN A  69      46.858   7.438   3.437  1.00 59.53           C  
ANISOU 1068  CB  ASN A  69     6480   9022   7117    817    213   -330
ATOM   1069  CG  ASN A  69      47.984   6.506   3.781  1.00 64.72           C  
ANISOU 1069  CG  ASN A  69     7037   9794   7758    926    208   -337
ATOM   1070  OD1 ASN A  69      49.154   6.753   3.487  1.00 66.25           O  
ANISOU 1070  OD1 ASN A  69     7127  10117   7927    911    234   -367
ATOM   1071  ND2 ASN A  69      47.633   5.390   4.419  1.00 66.32           N  
ANISOU 1071  ND2 ASN A  69     7272   9954   7974   1041    176   -308
ATOM   1072  H   ASN A  69      45.039   8.684   2.416  1.00  0.00           H  
ATOM   1073  HA  ASN A  69      47.876   9.168   2.642  1.00  0.00           H  
ATOM   1074  HB3 ASN A  69      45.971   6.853   3.195  1.00  0.00           H  
ATOM   1075  HB2 ASN A  69      46.532   7.954   4.340  1.00  0.00           H  
ATOM   1076 HD21 ASN A  69      48.338   4.716   4.682  1.00  0.00           H  
ATOM   1077 HD22 ASN A  69      46.662   5.218   4.639  1.00  0.00           H  
ATOM   1078  N   LYS A  70      48.442   8.469   0.277  1.00 57.35           N  
ANISOU 1078  N   LYS A  70     6146   8853   6790    690    353   -407
ATOM   1079  CA  LYS A  70      48.955   8.029  -1.018  1.00 57.71           C  
ANISOU 1079  CA  LYS A  70     6185   8920   6823    718    406   -429
ATOM   1080  C   LYS A  70      49.542   6.631  -0.986  1.00 58.97           C  
ANISOU 1080  C   LYS A  70     6294   9126   6986    866    406   -430
ATOM   1081  O   LYS A  70      49.311   5.862  -1.913  1.00 58.79           O  
ANISOU 1081  O   LYS A  70     6327   9043   6968    926    433   -430
ATOM   1082  CB  LYS A  70      49.990   9.037  -1.555  1.00 58.69           C  
ANISOU 1082  CB  LYS A  70     6232   9156   6910    611    456   -468
ATOM   1083  CG  LYS A  70      50.700   8.638  -2.847  1.00 60.68           C  
ANISOU 1083  CG  LYS A  70     6461   9451   7142    633    518   -497
ATOM   1084  CD  LYS A  70      51.992   9.417  -3.034  1.00 64.29           C  
ANISOU 1084  CD  LYS A  70     6801  10062   7563    547    564   -540
ATOM   1085  CE  LYS A  70      52.801   8.928  -4.204  1.00 68.21           C  
ANISOU 1085  CE  LYS A  70     7258  10618   8039    580    629   -572
ATOM   1086  NZ  LYS A  70      54.233   9.337  -4.113  1.00 70.97           N1+
ANISOU 1086  NZ  LYS A  70     7450  11155   8360    549    664   -616
ATOM   1087  H   LYS A  70      48.833   9.335   0.618  1.00  0.00           H  
ATOM   1088  HA  LYS A  70      48.117   8.017  -1.715  1.00  0.00           H  
ATOM   1089  HB3 LYS A  70      50.733   9.235  -0.783  1.00  0.00           H  
ATOM   1090  HB2 LYS A  70      49.510  10.006  -1.693  1.00  0.00           H  
ATOM   1091  HG3 LYS A  70      50.040   8.821  -3.695  1.00  0.00           H  
ATOM   1092  HG2 LYS A  70      50.920   7.571  -2.825  1.00  0.00           H  
ATOM   1093  HD3 LYS A  70      52.591   9.349  -2.126  1.00  0.00           H  
ATOM   1094  HD2 LYS A  70      51.761  10.474  -3.169  1.00  0.00           H  
ATOM   1095  HE3 LYS A  70      52.372   9.315  -5.128  1.00  0.00           H  
ATOM   1096  HE2 LYS A  70      52.737   7.841  -4.260  1.00  0.00           H  
ATOM   1097  HZ1 LYS A  70      54.594   9.099  -3.200  1.00  0.00           H  
ATOM   1098  HZ2 LYS A  70      54.767   8.855  -4.822  1.00  0.00           H  
ATOM   1099  HZ3 LYS A  70      54.309  10.334  -4.255  1.00  0.00           H  
ATOM   1100  N   HIS A  71      50.291   6.290   0.064  1.00 60.27           N  
ANISOU 1100  N   HIS A  71     6357   9397   7147    927    377   -429
ATOM   1101  CA  HIS A  71      50.908   4.970   0.148  1.00 62.11           C  
ANISOU 1101  CA  HIS A  71     6540   9679   7380   1080    376   -428
ATOM   1102  C   HIS A  71      49.891   3.855   0.347  1.00 61.64           C  
ANISOU 1102  C   HIS A  71     6593   9479   7347   1183    348   -391
ATOM   1103  O   HIS A  71      49.980   2.809  -0.282  1.00 61.84           O  
ANISOU 1103  O   HIS A  71     6649   9472   7374   1283    372   -393
ATOM   1104  CB  HIS A  71      52.000   4.941   1.219  1.00 65.54           C  
ANISOU 1104  CB  HIS A  71     6834  10272   7798   1120    347   -437
ATOM   1105  CG  HIS A  71      52.478   6.281   1.741  1.00 72.62           C  
ANISOU 1105  CG  HIS A  71     7680  11220   8692   1288    344   -432
ATOM   1106  ND1 HIS A  71      51.751   7.056   2.637  1.00 75.72           N  
ANISOU 1106  ND1 HIS A  71     8091  11585   9092   1396    290   -397
ATOM   1107  CD2 HIS A  71      53.622   7.003   1.481  1.00 75.21           C  
ANISOU 1107  CD2 HIS A  71     7952  11617   9009   1366    391   -458
ATOM   1108  NE2 HIS A  71      53.595   8.202   2.196  1.00 77.09           N  
ANISOU 1108  NE2 HIS A  71     8173  11870   9249   1531    365   -438
ATOM   1109  CE1 HIS A  71      52.453   8.165   2.873  1.00  0.00           C  
ATOM   1110  H   HIS A  71      50.438   6.949   0.815  1.00  0.00           H  
ATOM   1111  HA  HIS A  71      51.397   4.787  -0.809  1.00  0.00           H  
ATOM   1112  HB3 HIS A  71      52.864   4.402   0.828  1.00  0.00           H  
ATOM   1113  HB2 HIS A  71      51.679   4.363   2.088  1.00  0.00           H  
ATOM   1114  HD1 HIS A  71      50.840   6.846   3.069  1.00  0.00           H  
ATOM   1115  HD2 HIS A  71      54.450   6.755   0.831  1.00  0.00           H  
ATOM   1116  HE1 HIS A  71      52.125   8.951   3.541  1.00  0.00           H  
ATOM   1117  N   GLY A  72      48.921   4.101   1.209  1.00 61.05           N  
ANISOU 1117  N   GLY A  72     6585   9322   7291   1151    301   -361
ATOM   1118  CA  GLY A  72      47.866   3.151   1.514  1.00 61.08           C  
ANISOU 1118  CA  GLY A  72     6696   9192   7318   1227    274   -327
ATOM   1119  C   GLY A  72      46.966   2.840   0.340  1.00 61.22           C  
ANISOU 1119  C   GLY A  72     6829   9083   7349   1215    304   -328
ATOM   1120  O   GLY A  72      46.667   1.672   0.095  1.00 61.30           O  
ANISOU 1120  O   GLY A  72     6901   9023   7366   1312    309   -317
ATOM   1121  H   GLY A  72      48.889   4.987   1.694  1.00  0.00           H  
ATOM   1122  HA3 GLY A  72      47.265   3.531   2.340  1.00  0.00           H  
ATOM   1123  HA2 GLY A  72      48.308   2.227   1.885  1.00  0.00           H  
ATOM   1124  N   VAL A  73      46.518   3.871  -0.397  1.00 61.26           N  
ANISOU 1124  N   VAL A  73     6870   9054   7353   1096    322   -339
ATOM   1125  CA  VAL A  73      45.650   3.664  -1.561  1.00 61.87           C  
ANISOU 1125  CA  VAL A  73     7054   9017   7437   1077    345   -340
ATOM   1126  C   VAL A  73      46.414   2.948  -2.702  1.00 63.32           C  
ANISOU 1126  C   VAL A  73     7223   9235   7601   1137    398   -366
ATOM   1127  O   VAL A  73      45.843   2.109  -3.401  1.00 63.81           O  
ANISOU 1127  O   VAL A  73     7370   9205   7667   1186    411   -364
ATOM   1128  CB  VAL A  73      44.944   4.962  -2.017  1.00 62.13           C  
ANISOU 1128  CB  VAL A  73     7134   9002   7469    943    346   -341
ATOM   1129  CG1 VAL A  73      45.928   5.977  -2.576  1.00 62.67           C  
ANISOU 1129  CG1 VAL A  73     7132   9172   7509    860    386   -371
ATOM   1130  CG2 VAL A  73      43.839   4.672  -3.021  1.00 62.34           C  
ANISOU 1130  CG2 VAL A  73     7278   8903   7504    932    353   -335
ATOM   1131  H   VAL A  73      46.778   4.816  -0.154  1.00  0.00           H  
ATOM   1132  HA  VAL A  73      44.863   2.981  -1.241  1.00  0.00           H  
ATOM   1133  HB  VAL A  73      44.479   5.407  -1.138  1.00  0.00           H  
ATOM   1134 HG11 VAL A  73      45.390   6.874  -2.884  1.00  0.00           H  
ATOM   1135 HG12 VAL A  73      46.657   6.237  -1.809  1.00  0.00           H  
ATOM   1136 HG13 VAL A  73      46.443   5.549  -3.436  1.00  0.00           H  
ATOM   1137 HG21 VAL A  73      43.364   5.607  -3.320  1.00  0.00           H  
ATOM   1138 HG22 VAL A  73      44.263   4.184  -3.898  1.00  0.00           H  
ATOM   1139 HG23 VAL A  73      43.096   4.017  -2.565  1.00  0.00           H  
ATOM   1140  N   GLU A  74      47.724   3.212  -2.832  1.00 63.72           N  
ANISOU 1140  N   GLU A  74     7160   9420   7628   1139    429   -393
ATOM   1141  CA  GLU A  74      48.572   2.557  -3.825  1.00 64.43           C  
ANISOU 1141  CA  GLU A  74     7221   9560   7700   1202    484   -422
ATOM   1142  C   GLU A  74      48.784   1.080  -3.478  1.00 64.30           C  
ANISOU 1142  C   GLU A  74     7211   9529   7691   1360    478   -411
ATOM   1143  O   GLU A  74      48.776   0.237  -4.372  1.00 64.58           O  
ANISOU 1143  O   GLU A  74     7302   9516   7721   1422    515   -422
ATOM   1144  CB  GLU A  74      49.909   3.276  -3.924  1.00 67.42           C  
ANISOU 1144  CB  GLU A  74     7465  10099   8053   1160    517   -455
ATOM   1145  CG  GLU A  74      49.820   4.507  -4.797  1.00 74.15           C  
ANISOU 1145  CG  GLU A  74     8336  10951   8886   1015    551   -474
ATOM   1146  CD  GLU A  74      51.077   5.348  -4.850  1.00 83.74           C  
ANISOU 1146  CD  GLU A  74     9423  12323  10073    948    588   -509
ATOM   1147  OE1 GLU A  74      52.130   4.922  -4.308  1.00 85.30           O  
ANISOU 1147  OE1 GLU A  74     9499  12647  10264   1022    589   -525
ATOM   1148  OE2 GLU A  74      50.998   6.449  -5.445  1.00 86.22           O1-
ANISOU 1148  OE2 GLU A  74     9761  12632  10368    818    615   -522
ATOM   1149  H   GLU A  74      48.165   3.890  -2.227  1.00  0.00           H  
ATOM   1150  HA  GLU A  74      48.076   2.616  -4.794  1.00  0.00           H  
ATOM   1151  HB3 GLU A  74      50.657   2.596  -4.331  1.00  0.00           H  
ATOM   1152  HB2 GLU A  74      50.242   3.562  -2.926  1.00  0.00           H  
ATOM   1153  HG3 GLU A  74      48.986   5.125  -4.464  1.00  0.00           H  
ATOM   1154  HG2 GLU A  74      49.541   4.212  -5.808  1.00  0.00           H  
ATOM   1155  N   GLU A  75      48.939   0.777  -2.182  1.00 63.70           N  
ANISOU 1155  N   GLU A  75     7091   9488   7625   1422    432   -389
ATOM   1156  CA  GLU A  75      49.101  -0.563  -1.636  1.00 64.02           C  
ANISOU 1156  CA  GLU A  75     7145   9510   7669   1574    419   -371
ATOM   1157  C   GLU A  75      47.820  -1.395  -1.923  1.00 63.61           C  
ANISOU 1157  C   GLU A  75     7249   9285   7635   1601    413   -350
ATOM   1158  O   GLU A  75      47.915  -2.576  -2.248  1.00 63.63           O  
ANISOU 1158  O   GLU A  75     7301   9242   7633   1711    436   -350
ATOM   1159  CB  GLU A  75      49.331  -0.425  -0.120  1.00 68.07           C  
ANISOU 1159  CB  GLU A  75     7591  10088   8185   1601    361   -347
ATOM   1160  CG  GLU A  75      50.248  -1.438   0.544  1.00 76.78           C  
ANISOU 1160  CG  GLU A  75     8630  11266   9275   1758    351   -339
ATOM   1161  CD  GLU A  75      50.304  -1.328   2.065  1.00 86.82           C  
ANISOU 1161  CD  GLU A  75     9857  12584  10546   1782    288   -309
ATOM   1162  OE1 GLU A  75      49.893  -0.274   2.614  1.00 87.55           O  
ANISOU 1162  OE1 GLU A  75     9934  12688  10643   1664    258   -305
ATOM   1163  OE2 GLU A  75      50.755  -2.308   2.708  1.00 90.22           O1-
ANISOU 1163  OE2 GLU A  75    10276  13037  10968   1922    268   -290
ATOM   1164  H   GLU A  75      48.950   1.512  -1.489  1.00  0.00           H  
ATOM   1165  HA  GLU A  75      49.963  -1.046  -2.096  1.00  0.00           H  
ATOM   1166  HB3 GLU A  75      48.368  -0.426   0.390  1.00  0.00           H  
ATOM   1167  HB2 GLU A  75      49.692   0.580   0.097  1.00  0.00           H  
ATOM   1168  HG3 GLU A  75      51.254  -1.336   0.137  1.00  0.00           H  
ATOM   1169  HG2 GLU A  75      49.936  -2.445   0.266  1.00  0.00           H  
ATOM   1170  N   THR A  76      46.628  -0.771  -1.813  1.00 63.35           N  
ANISOU 1170  N   THR A  76     7292   9159   7619   1498    385   -334
ATOM   1171  CA  THR A  76      45.336  -1.422  -2.068  1.00 63.68           C  
ANISOU 1171  CA  THR A  76     7472   9046   7677   1501    377   -318
ATOM   1172  C   THR A  76      45.166  -1.706  -3.561  1.00 64.70           C  
ANISOU 1172  C   THR A  76     7666   9123   7795   1488    426   -343
ATOM   1173  O   THR A  76      44.722  -2.793  -3.938  1.00 65.14           O  
ANISOU 1173  O   THR A  76     7814   9087   7850   1552    440   -342
ATOM   1174  CB  THR A  76      44.179  -0.567  -1.531  1.00 64.06           C  
ANISOU 1174  CB  THR A  76     7563   9030   7745   1395    334   -297
ATOM   1175  OG1 THR A  76      44.274  -0.499  -0.110  1.00 65.59           O  
ANISOU 1175  OG1 THR A  76     7714   9260   7948   1419    291   -273
ATOM   1176  CG2 THR A  76      42.831  -1.117  -1.902  1.00 63.48           C  
ANISOU 1176  CG2 THR A  76     7619   8812   7687   1381    328   -287
ATOM   1177  H   THR A  76      46.590   0.201  -1.541  1.00  0.00           H  
ATOM   1178  HA  THR A  76      45.327  -2.375  -1.539  1.00  0.00           H  
ATOM   1179  HB  THR A  76      44.270   0.441  -1.937  1.00  0.00           H  
ATOM   1180  HG1 THR A  76      43.570   0.056   0.232  1.00  0.00           H  
ATOM   1181 HG21 THR A  76      42.051  -0.473  -1.496  1.00  0.00           H  
ATOM   1182 HG22 THR A  76      42.740  -1.157  -2.988  1.00  0.00           H  
ATOM   1183 HG23 THR A  76      42.722  -2.121  -1.492  1.00  0.00           H  
ATOM   1184  N   ALA A  77      45.546  -0.739  -4.412  1.00 64.73           N  
ANISOU 1184  N   ALA A  77     7628   9184   7784   1402    454   -367
ATOM   1185  CA  ALA A  77      45.476  -0.875  -5.868  1.00 65.15           C  
ANISOU 1185  CA  ALA A  77     7736   9200   7818   1379    502   -393
ATOM   1186  C   ALA A  77      46.430  -1.967  -6.384  1.00 65.75           C  
ANISOU 1186  C   ALA A  77     7793   9313   7876   1497    552   -416
ATOM   1187  O   ALA A  77      46.123  -2.633  -7.380  1.00 66.32           O  
ANISOU 1187  O   ALA A  77     7951   9313   7936   1518    586   -431
ATOM   1188  CB  ALA A  77      45.795   0.456  -6.527  1.00 65.18           C  
ANISOU 1188  CB  ALA A  77     7694   9266   7804   1262    522   -412
ATOM   1189  H   ALA A  77      45.902   0.136  -4.055  1.00  0.00           H  
ATOM   1190  HA  ALA A  77      44.458  -1.155  -6.137  1.00  0.00           H  
ATOM   1191  HB1 ALA A  77      45.741   0.348  -7.610  1.00  0.00           H  
ATOM   1192  HB2 ALA A  77      45.074   1.206  -6.201  1.00  0.00           H  
ATOM   1193  HB3 ALA A  77      46.799   0.771  -6.243  1.00  0.00           H  
ATOM   1194  N   ALA A  78      47.573  -2.166  -5.693  1.00 65.37           N  
ANISOU 1194  N   ALA A  78     7634   9380   7824   1577    555   -419
ATOM   1195  CA  ALA A  78      48.555  -3.196  -6.032  1.00 65.21           C  
ANISOU 1195  CA  ALA A  78     7581   9408   7788   1706    600   -438
ATOM   1196  C   ALA A  78      47.976  -4.569  -5.728  1.00 65.42           C  
ANISOU 1196  C   ALA A  78     7715   9318   7824   1818    591   -418
ATOM   1197  O   ALA A  78      48.122  -5.484  -6.537  1.00 65.74           O  
ANISOU 1197  O   ALA A  78     7815   9314   7850   1889    637   -437
ATOM   1198  CB  ALA A  78      49.842  -2.983  -5.245  1.00 64.83           C  
ANISOU 1198  CB  ALA A  78     7380   9519   7735   1763    594   -443
ATOM   1199  H   ALA A  78      47.787  -1.587  -4.894  1.00  0.00           H  
ATOM   1200  HA  ALA A  78      48.778  -3.135  -7.097  1.00  0.00           H  
ATOM   1201  HB1 ALA A  78      50.562  -3.758  -5.509  1.00  0.00           H  
ATOM   1202  HB2 ALA A  78      50.258  -2.004  -5.485  1.00  0.00           H  
ATOM   1203  HB3 ALA A  78      49.628  -3.035  -4.177  1.00  0.00           H  
ATOM   1204  N   GLU A  79      47.287  -4.711  -4.589  1.00 65.16           N  
ANISOU 1204  N   GLU A  79     7717   9230   7811   1825    535   -382
ATOM   1205  CA  GLU A  79      46.663  -5.976  -4.232  1.00 65.57           C  
ANISOU 1205  CA  GLU A  79     7882   9164   7869   1917    527   -361
ATOM   1206  C   GLU A  79      45.460  -6.298  -5.139  1.00 65.53           C  
ANISOU 1206  C   GLU A  79     8019   9014   7864   1854    542   -369
ATOM   1207  O   GLU A  79      45.166  -7.461  -5.401  1.00 64.99           O  
ANISOU 1207  O   GLU A  79     8052   8852   7789   1928    565   -370
ATOM   1208  CB  GLU A  79      46.309  -5.996  -2.746  1.00 68.14           C  
ANISOU 1208  CB  GLU A  79     8201   9479   8210   1937    467   -321
ATOM   1209  CG  GLU A  79      45.714  -7.306  -2.278  1.00 74.72           C  
ANISOU 1209  CG  GLU A  79     9153  10192   9044   2031    461   -298
ATOM   1210  CD  GLU A  79      46.579  -8.527  -2.487  1.00 84.03           C  
ANISOU 1210  CD  GLU A  79    10347  11379  10204   2189    502   -305
ATOM   1211  OE1 GLU A  79      47.806  -8.436  -2.244  1.00 86.47           O  
ANISOU 1211  OE1 GLU A  79    10536  11818  10501   2268    507   -311
ATOM   1212  OE2 GLU A  79      46.021  -9.579  -2.881  1.00 86.73           O1-
ANISOU 1212  OE2 GLU A  79    10819  11595  10539   2234    530   -307
ATOM   1213  H   GLU A  79      47.192  -3.930  -3.956  1.00  0.00           H  
ATOM   1214  HA  GLU A  79      47.406  -6.757  -4.395  1.00  0.00           H  
ATOM   1215  HB3 GLU A  79      45.614  -5.185  -2.529  1.00  0.00           H  
ATOM   1216  HB2 GLU A  79      47.200  -5.773  -2.159  1.00  0.00           H  
ATOM   1217  HG2 GLU A  79      44.751  -7.459  -2.766  1.00  0.00           H  
ATOM   1218  HG3 GLU A  79      45.453  -7.226  -1.223  1.00  0.00           H  
ATOM   1219  N   CYS A  80      44.807  -5.269  -5.672  1.00 66.17           N  
ANISOU 1219  N   CYS A  80     8108   9082   7950   1719    531   -376
ATOM   1220  CA  CYS A  80      43.707  -5.438  -6.622  1.00 67.20           C  
ANISOU 1220  CA  CYS A  80     8358   9097   8078   1651    540   -386
ATOM   1221  C   CYS A  80      44.232  -6.052  -7.906  1.00 68.72           C  
ANISOU 1221  C   CYS A  80     8586   9284   8242   1693    604   -422
ATOM   1222  O   CYS A  80      43.568  -6.915  -8.480  1.00 68.61           O  
ANISOU 1222  O   CYS A  80     8688   9163   8219   1707    621   -431
ATOM   1223  CB  CYS A  80      43.001  -4.112  -6.898  1.00 66.65           C  
ANISOU 1223  CB  CYS A  80     8279   9029   8016   1508    512   -384
ATOM   1224  SG  CYS A  80      41.862  -3.604  -5.594  1.00 65.20           S  
ANISOU 1224  SG  CYS A  80     8109   8798   7867   1449    442   -346
ATOM   1225  H   CYS A  80      45.065  -4.324  -5.424  1.00  0.00           H  
ATOM   1226  HA  CYS A  80      42.983  -6.126  -6.186  1.00  0.00           H  
ATOM   1227  HB3 CYS A  80      42.462  -4.179  -7.843  1.00  0.00           H  
ATOM   1228  HB2 CYS A  80      43.746  -3.331  -7.052  1.00  0.00           H  
ATOM   1229  HG  CYS A  80      42.556  -3.137  -4.553  1.00  0.00           H  
ATOM   1230  N   ARG A  81      45.423  -5.617  -8.361  1.00 69.89           N  
ANISOU 1230  N   ARG A  81     8634   9548   8373   1709    642   -445
ATOM   1231  CA  ARG A  81      46.032  -6.155  -9.563  1.00 71.73           C  
ANISOU 1231  CA  ARG A  81     8889   9790   8577   1752    709   -481
ATOM   1232  C   ARG A  81      46.311  -7.660  -9.386  1.00 72.46           C  
ANISOU 1232  C   ARG A  81     9039   9828   8664   1900    736   -483
ATOM   1233  O   ARG A  81      46.063  -8.439 -10.311  1.00 73.28           O  
ANISOU 1233  O   ARG A  81     9244   9851   8748   1922    778   -505
ATOM   1234  CB  ARG A  81      47.303  -5.379  -9.912  1.00 74.86           C  
ANISOU 1234  CB  ARG A  81     9150  10334   8957   1741    744   -505
ATOM   1235  CG  ARG A  81      47.427  -5.058 -11.397  1.00 81.17           C  
ANISOU 1235  CG  ARG A  81     9979  11136   9725   1675    800   -541
ATOM   1236  CD  ARG A  81      48.086  -3.714 -11.590  1.00 87.77           C  
ANISOU 1236  CD  ARG A  81    10705  12093  10551   1582    810   -553
ATOM   1237  NE  ARG A  81      48.483  -3.485 -12.979  1.00 94.38           N  
ANISOU 1237  NE  ARG A  81    11568  12942  11352   1528    871   -589
ATOM   1238  CZ  ARG A  81      48.854  -2.300 -13.465  1.00 99.32           C  
ANISOU 1238  CZ  ARG A  81    12140  13639  11958   1418    889   -601
ATOM   1239  NH1 ARG A  81      48.886  -1.229 -12.675  1.00100.05           N  
ANISOU 1239  NH1 ARG A  81    12153  13795  12066   1348    850   -583
ATOM   1240  NH2 ARG A  81      49.197  -2.175 -14.741  1.00 99.89           N1+
ANISOU 1240  NH2 ARG A  81    12248  13714  11991   1374    947   -633
ATOM   1241  H   ARG A  81      45.921  -4.894  -7.862  1.00  0.00           H  
ATOM   1242  HA  ARG A  81      45.325  -6.035 -10.384  1.00  0.00           H  
ATOM   1243  HB3 ARG A  81      48.175  -5.949  -9.591  1.00  0.00           H  
ATOM   1244  HB2 ARG A  81      47.331  -4.453  -9.338  1.00  0.00           H  
ATOM   1245  HG3 ARG A  81      46.435  -5.044 -11.850  1.00  0.00           H  
ATOM   1246  HG2 ARG A  81      48.023  -5.828 -11.886  1.00  0.00           H  
ATOM   1247  HD3 ARG A  81      48.963  -3.645 -10.946  1.00  0.00           H  
ATOM   1248  HD2 ARG A  81      47.402  -2.926 -11.274  1.00  0.00           H  
ATOM   1249  HE  ARG A  81      48.464  -4.295 -13.582  1.00  0.00           H  
ATOM   1250 HH11 ARG A  81      49.168  -0.334 -13.049  1.00  0.00           H  
ATOM   1251 HH12 ARG A  81      48.628  -1.311 -11.702  1.00  0.00           H  
ATOM   1252 HH21 ARG A  81      49.477  -1.275 -15.103  1.00  0.00           H  
ATOM   1253 HH22 ARG A  81      49.178  -2.980 -15.350  1.00  0.00           H  
ATOM   1254  N   LYS A  82      46.731  -8.080  -8.171  1.00 71.76           N  
ANISOU 1254  N   LYS A  82     8900   9773   8590   1998    709   -457
ATOM   1255  CA  LYS A  82      46.956  -9.489  -7.815  1.00 71.49           C  
ANISOU 1255  CA  LYS A  82     8931   9681   8550   2147    728   -449
ATOM   1256  C   LYS A  82      45.625 -10.267  -7.842  1.00 70.85           C  
ANISOU 1256  C   LYS A  82     9015   9431   8473   2123    716   -437
ATOM   1257  O   LYS A  82      45.606 -11.432  -8.213  1.00 70.67           O  
ANISOU 1257  O   LYS A  82     9093   9324   8434   2208    755   -448
ATOM   1258  CB  LYS A  82      47.618  -9.584  -6.426  1.00 73.98           C  
ANISOU 1258  CB  LYS A  82     9155  10076   8878   2244    691   -418
ATOM   1259  CG  LYS A  82      48.593 -10.754  -6.221  1.00 79.55           C  
ANISOU 1259  CG  LYS A  82     9874  10782   9569   2428    723   -417
ATOM   1260  CD  LYS A  82      49.919 -10.660  -7.028  1.00 84.51           C  
ANISOU 1260  CD  LYS A  82    10412  11521  10176   2507    786   -456
ATOM   1261  CE  LYS A  82      50.504 -12.022  -7.334  1.00 87.81           C  
ANISOU 1261  CE  LYS A  82    10866  11919  10579   2698    822   -455
ATOM   1262  NZ  LYS A  82      51.963 -12.090  -7.015  1.00 89.75           N1+
ANISOU 1262  NZ  LYS A  82    10953  12334  10813   2797    851   -477
ATOM   1263  H   LYS A  82      46.911  -7.408  -7.439  1.00  0.00           H  
ATOM   1264  HA  LYS A  82      47.629  -9.929  -8.551  1.00  0.00           H  
ATOM   1265  HB3 LYS A  82      46.843  -9.623  -5.660  1.00  0.00           H  
ATOM   1266  HB2 LYS A  82      48.130  -8.647  -6.207  1.00  0.00           H  
ATOM   1267  HG2 LYS A  82      48.089 -11.690  -6.463  1.00  0.00           H  
ATOM   1268  HG3 LYS A  82      48.823 -10.850  -5.160  1.00  0.00           H  
ATOM   1269  HD3 LYS A  82      50.644 -10.072  -6.466  1.00  0.00           H  
ATOM   1270  HD2 LYS A  82      49.739 -10.125  -7.961  1.00  0.00           H  
ATOM   1271  HE3 LYS A  82      50.352 -12.253  -8.388  1.00  0.00           H  
ATOM   1272  HE2 LYS A  82      49.972 -12.782  -6.762  1.00  0.00           H  
ATOM   1273  HZ1 LYS A  82      52.103 -11.901  -6.033  1.00  0.00           H  
ATOM   1274  HZ2 LYS A  82      52.313 -13.012  -7.233  1.00  0.00           H  
ATOM   1275  HZ3 LYS A  82      52.460 -11.403  -7.564  1.00  0.00           H  
ATOM   1276  N   LEU A  83      44.512  -9.609  -7.474  1.00 70.69           N  
ANISOU 1276  N   LEU A  83     9024   9362   8472   2004    665   -418
ATOM   1277  CA  LEU A  83      43.161 -10.185  -7.500  1.00 70.61           C  
ANISOU 1277  CA  LEU A  83     9156   9206   8466   1957    649   -410
ATOM   1278  C   LEU A  83      42.524 -10.238  -8.915  1.00 70.45           C  
ANISOU 1278  C   LEU A  83     9224   9117   8426   1875    680   -445
ATOM   1279  O   LEU A  83      41.408 -10.744  -9.053  1.00 70.50           O  
ANISOU 1279  O   LEU A  83     9346   9009   8432   1828    670   -446
ATOM   1280  CB  LEU A  83      42.239  -9.414  -6.552  1.00 70.35           C  
ANISOU 1280  CB  LEU A  83     9107   9161   8463   1865    583   -379
ATOM   1281  CG  LEU A  83      42.571  -9.511  -5.079  1.00 70.79           C  
ANISOU 1281  CG  LEU A  83     9112   9252   8534   1935    547   -342
ATOM   1282  CD1 LEU A  83      41.704  -8.570  -4.293  1.00 71.37           C  
ANISOU 1282  CD1 LEU A  83     9161   9324   8633   1830    488   -318
ATOM   1283  CD2 LEU A  83      42.408 -10.925  -4.580  1.00 70.65           C  
ANISOU 1283  CD2 LEU A  83     9202   9136   8507   2043    561   -328
ATOM   1284  H   LEU A  83      44.573  -8.653  -7.153  1.00  0.00           H  
ATOM   1285  HA  LEU A  83      43.232 -11.208  -7.132  1.00  0.00           H  
ATOM   1286  HB3 LEU A  83      41.210  -9.736  -6.711  1.00  0.00           H  
ATOM   1287  HB2 LEU A  83      42.216  -8.365  -6.847  1.00  0.00           H  
ATOM   1288  HG  LEU A  83      43.611  -9.216  -4.941  1.00  0.00           H  
ATOM   1289 HD11 LEU A  83      41.950  -8.647  -3.234  1.00  0.00           H  
ATOM   1290 HD12 LEU A  83      41.875  -7.548  -4.632  1.00  0.00           H  
ATOM   1291 HD13 LEU A  83      40.656  -8.831  -4.442  1.00  0.00           H  
ATOM   1292 HD21 LEU A  83      42.653 -10.967  -3.519  1.00  0.00           H  
ATOM   1293 HD22 LEU A  83      41.377 -11.246  -4.727  1.00  0.00           H  
ATOM   1294 HD23 LEU A  83      43.076 -11.585  -5.133  1.00  0.00           H  
ATOM   1295  N   GLY A  84      43.206  -9.671  -9.917  1.00 69.84           N  
ANISOU 1295  N   GLY A  84     9091   9117   8331   1851    716   -474
ATOM   1296  CA  GLY A  84      42.781  -9.682 -11.309  1.00 69.58           C  
ANISOU 1296  CA  GLY A  84     9133   9035   8270   1781    749   -508
ATOM   1297  C   GLY A  84      42.182  -8.400 -11.844  1.00 69.33           C  
ANISOU 1297  C   GLY A  84     9076   9027   8238   1638    717   -509
ATOM   1298  O   GLY A  84      41.861  -8.335 -13.034  1.00 69.62           O  
ANISOU 1298  O   GLY A  84     9176   9031   8248   1577    740   -535
ATOM   1299  H   GLY A  84      44.077  -9.196  -9.729  1.00  0.00           H  
ATOM   1300  HA2 GLY A  84      42.076 -10.499 -11.463  1.00  0.00           H  
ATOM   1301  HA3 GLY A  84      43.621  -9.976 -11.938  1.00  0.00           H  
ATOM   1302  N   VAL A  85      42.011  -7.370 -10.990  1.00 68.60           N  
ANISOU 1302  N   VAL A  85     8900   8991   8174   1584    665   -480
ATOM   1303  CA  VAL A  85      41.409  -6.110 -11.443  1.00 68.68           C  
ANISOU 1303  CA  VAL A  85     8893   9018   8184   1454    634   -477
ATOM   1304  C   VAL A  85      42.384  -4.937 -11.330  1.00 68.50           C  
ANISOU 1304  C   VAL A  85     8743   9123   8162   1425    639   -476
ATOM   1305  O   VAL A  85      42.904  -4.704 -10.243  1.00 69.42           O  
ANISOU 1305  O   VAL A  85     8773   9303   8300   1460    618   -456
ATOM   1306  CB  VAL A  85      40.083  -5.817 -10.685  1.00 69.56           C  
ANISOU 1306  CB  VAL A  85     9043   9062   8324   1387    569   -449
ATOM   1307  CG1 VAL A  85      39.586  -4.389 -10.932  1.00 70.00           C  
ANISOU 1307  CG1 VAL A  85     9064   9149   8383   1270    533   -440
ATOM   1308  CG2 VAL A  85      39.003  -6.833 -11.043  1.00 70.24           C  
ANISOU 1308  CG2 VAL A  85     9259   9026   8402   1381    568   -459
ATOM   1309  H   VAL A  85      42.298  -7.460 -10.026  1.00  0.00           H  
ATOM   1310  HA  VAL A  85      41.162  -6.228 -12.498  1.00  0.00           H  
ATOM   1311  HB  VAL A  85      40.286  -5.915  -9.618  1.00  0.00           H  
ATOM   1312 HG11 VAL A  85      38.658  -4.227 -10.384  1.00  0.00           H  
ATOM   1313 HG12 VAL A  85      40.338  -3.678 -10.590  1.00  0.00           H  
ATOM   1314 HG13 VAL A  85      39.408  -4.245 -11.998  1.00  0.00           H  
ATOM   1315 HG21 VAL A  85      38.089  -6.600 -10.497  1.00  0.00           H  
ATOM   1316 HG22 VAL A  85      38.806  -6.792 -12.114  1.00  0.00           H  
ATOM   1317 HG23 VAL A  85      39.341  -7.834 -10.774  1.00  0.00           H  
ATOM   1318  N   THR A  86      42.623  -4.188 -12.423  1.00 67.23           N  
ANISOU 1318  N   THR A  86     8574   9000   7972   1355    667   -497
ATOM   1319  CA  THR A  86      43.492  -3.014 -12.330  1.00 66.89           C  
ANISOU 1319  CA  THR A  86     8419   9071   7925   1309    675   -498
ATOM   1320  C   THR A  86      42.617  -1.842 -11.862  1.00 65.05           C  
ANISOU 1320  C   THR A  86     8181   8823   7710   1205    616   -470
ATOM   1321  O   THR A  86      41.697  -1.421 -12.570  1.00 65.47           O  
ANISOU 1321  O   THR A  86     8308   8815   7751   1126    598   -469
ATOM   1322  CB  THR A  86      44.308  -2.747 -13.632  1.00 69.57           C  
ANISOU 1322  CB  THR A  86     8745   9467   8222   1286    741   -533
ATOM   1323  OG1 THR A  86      45.345  -3.733 -13.829  1.00 71.21           O  
ANISOU 1323  OG1 THR A  86     8933   9706   8416   1398    798   -559
ATOM   1324  CG2 THR A  86      44.915  -1.343 -13.659  1.00 70.00           C  
ANISOU 1324  CG2 THR A  86     8700   9629   8269   1209    748   -534
ATOM   1325  H   THR A  86      42.203  -4.436 -13.307  1.00  0.00           H  
ATOM   1326  HA  THR A  86      44.212  -3.212 -11.536  1.00  0.00           H  
ATOM   1327  HB  THR A  86      43.619  -2.823 -14.473  1.00  0.00           H  
ATOM   1328  HG1 THR A  86      44.949  -4.605 -13.896  1.00  0.00           H  
ATOM   1329 HG21 THR A  86      45.473  -1.206 -14.585  1.00  0.00           H  
ATOM   1330 HG22 THR A  86      44.118  -0.601 -13.602  1.00  0.00           H  
ATOM   1331 HG23 THR A  86      45.586  -1.220 -12.809  1.00  0.00           H  
ATOM   1332  N   ALA A  87      42.853  -1.375 -10.634  1.00 62.83           N  
ANISOU 1332  N   ALA A  87     7821   8594   7459   1211    582   -447
ATOM   1333  CA  ALA A  87      42.084  -0.293 -10.037  1.00 60.91           C  
ANISOU 1333  CA  ALA A  87     7569   8338   7235   1124    529   -421
ATOM   1334  C   ALA A  87      42.623   1.089 -10.425  1.00 59.12           C  
ANISOU 1334  C   ALA A  87     7285   8188   6990   1033    544   -428
ATOM   1335  O   ALA A  87      43.781   1.226 -10.806  1.00 59.08           O  
ANISOU 1335  O   ALA A  87     7213   8272   6962   1044    592   -450
ATOM   1336  CB  ALA A  87      42.091  -0.449  -8.526  1.00 60.91           C  
ANISOU 1336  CB  ALA A  87     7519   8355   7271   1169    490   -396
ATOM   1337  H   ALA A  87      43.593  -1.775 -10.075  1.00  0.00           H  
ATOM   1338  HA  ALA A  87      41.054  -0.370 -10.386  1.00  0.00           H  
ATOM   1339  HB1 ALA A  87      41.516   0.359  -8.074  1.00  0.00           H  
ATOM   1340  HB2 ALA A  87      41.644  -1.406  -8.257  1.00  0.00           H  
ATOM   1341  HB3 ALA A  87      43.117  -0.412  -8.161  1.00  0.00           H  
ATOM   1342  N   HIS A  88      41.777   2.111 -10.342  1.00 57.78           N  
ANISOU 1342  N   HIS A  88     7144   7983   6827    944    506   -409
ATOM   1343  CA  HIS A  88      42.178   3.475 -10.614  1.00 57.06           C  
ANISOU 1343  CA  HIS A  88     7017   7948   6717    852    518   -411
ATOM   1344  C   HIS A  88      42.286   4.163  -9.278  1.00 56.66           C  
ANISOU 1344  C   HIS A  88     6895   7938   6693    833    483   -392
ATOM   1345  O   HIS A  88      41.268   4.564  -8.715  1.00 56.99           O  
ANISOU 1345  O   HIS A  88     6975   7920   6759    801    435   -368
ATOM   1346  CB  HIS A  88      41.125   4.165 -11.467  1.00 57.98           C  
ANISOU 1346  CB  HIS A  88     7226   7988   6816    772    498   -402
ATOM   1347  CG  HIS A  88      40.743   3.348 -12.681  1.00 60.71           C  
ANISOU 1347  CG  HIS A  88     7635   8311   7121    770    538   -424
ATOM   1348  ND1 HIS A  88      39.765   2.366 -12.640  1.00 62.80           N  
ANISOU 1348  ND1 HIS A  88     7971   8506   7386    823    534   -432
ATOM   1349  CD2 HIS A  88      41.222   3.337 -13.972  1.00 61.89           C  
ANISOU 1349  CD2 HIS A  88     7791   8499   7226    717    584   -442
ATOM   1350  NE2 HIS A  88      40.555   2.354 -14.711  1.00 63.29           N  
ANISOU 1350  NE2 HIS A  88     8041   8631   7374    740    608   -460
ATOM   1351  CE1 HIS A  88      39.708   1.805 -13.848  1.00  0.00           C  
ATOM   1352  H   HIS A  88      40.815   1.950 -10.081  1.00  0.00           H  
ATOM   1353  HA  HIS A  88      43.142   3.489 -11.123  1.00  0.00           H  
ATOM   1354  HB3 HIS A  88      41.497   5.133 -11.806  1.00  0.00           H  
ATOM   1355  HB2 HIS A  88      40.203   4.360 -10.919  1.00  0.00           H  
ATOM   1356  HD1 HIS A  88      39.256   2.066 -11.806  1.00  0.00           H  
ATOM   1357  HD2 HIS A  88      41.992   3.950 -14.420  1.00  0.00           H  
ATOM   1358  HE1 HIS A  88      39.050   0.983 -14.096  1.00  0.00           H  
ATOM   1359  N   ALA A  89      43.498   4.236  -8.721  1.00 55.85           N  
ANISOU 1359  N   ALA A  89     6689   7943   6589    857    506   -404
ATOM   1360  CA  ALA A  89      43.698   4.862  -7.412  1.00 55.49           C  
ANISOU 1360  CA  ALA A  89     6572   7947   6565    837    473   -389
ATOM   1361  C   ALA A  89      43.960   6.357  -7.554  1.00 55.58           C  
ANISOU 1361  C   ALA A  89     6559   8001   6557    723    485   -393
ATOM   1362  O   ALA A  89      44.618   6.785  -8.512  1.00 56.48           O  
ANISOU 1362  O   ALA A  89     6665   8159   6636    676    533   -415
ATOM   1363  CB  ALA A  89      44.839   4.193  -6.670  1.00 54.95           C  
ANISOU 1363  CB  ALA A  89     6402   7976   6501    923    484   -399
ATOM   1364  H   ALA A  89      44.299   3.855  -9.204  1.00  0.00           H  
ATOM   1365  HA  ALA A  89      42.787   4.729  -6.828  1.00  0.00           H  
ATOM   1366  HB1 ALA A  89      44.972   4.672  -5.700  1.00  0.00           H  
ATOM   1367  HB2 ALA A  89      44.609   3.137  -6.525  1.00  0.00           H  
ATOM   1368  HB3 ALA A  89      45.756   4.288  -7.251  1.00  0.00           H  
ATOM   1369  N   TYR A  90      43.407   7.154  -6.627  1.00 54.26           N  
ANISOU 1369  N   TYR A  90     6392   7815   6409    673    443   -372
ATOM   1370  CA  TYR A  90      43.553   8.606  -6.610  1.00 53.37           C  
ANISOU 1370  CA  TYR A  90     6271   7728   6279    563    451   -373
ATOM   1371  C   TYR A  90      43.779   9.085  -5.181  1.00 53.73           C  
ANISOU 1371  C   TYR A  90     6248   7823   6343    547    421   -365
ATOM   1372  O   TYR A  90      43.293   8.480  -4.227  1.00 54.02           O  
ANISOU 1372  O   TYR A  90     6283   7832   6411    608    380   -347
ATOM   1373  CB  TYR A  90      42.306   9.301  -7.182  1.00 52.56           C  
ANISOU 1373  CB  TYR A  90     6280   7516   6175    503    431   -354
ATOM   1374  CG  TYR A  90      41.918   8.943  -8.609  1.00 52.73           C  
ANISOU 1374  CG  TYR A  90     6378   7483   6172    510    453   -360
ATOM   1375  CD1 TYR A  90      42.386   9.714  -9.695  1.00 53.27           C  
ANISOU 1375  CD1 TYR A  90     6464   7580   6197    446    501   -377
ATOM   1376  CD2 TYR A  90      41.097   7.824  -8.858  1.00 53.56           C  
ANISOU 1376  CD2 TYR A  90     6546   7508   6295    573    425   -350
ATOM   1377  CE2 TYR A  90      40.775   7.470 -10.181  1.00 54.17           C  
ANISOU 1377  CE2 TYR A  90     6697   7538   6345    574    443   -358
ATOM   1378  CZ  TYR A  90      41.240   8.232 -11.259  1.00 54.94           C  
ANISOU 1378  CZ  TYR A  90     6810   7667   6398    515    490   -373
ATOM   1379  OH  TYR A  90      40.907   7.853 -12.524  1.00 56.32           O  
ANISOU 1379  OH  TYR A  90     7062   7795   6541    514    506   -381
ATOM   1380  CE1 TYR A  90      42.050   9.355 -11.017  1.00  0.00           C  
ATOM   1381  H   TYR A  90      42.851   6.755  -5.884  1.00  0.00           H  
ATOM   1382  HA  TYR A  90      44.418   8.880  -7.214  1.00  0.00           H  
ATOM   1383  HB2 TYR A  90      42.441  10.383  -7.139  1.00  0.00           H  
ATOM   1384  HB3 TYR A  90      41.454   9.095  -6.538  1.00  0.00           H  
ATOM   1385  HD1 TYR A  90      43.015  10.576  -9.525  1.00  0.00           H  
ATOM   1386  HD2 TYR A  90      40.747   7.208  -8.040  1.00  0.00           H  
ATOM   1387  HE2 TYR A  90      40.197   6.592 -10.395  1.00  0.00           H  
ATOM   1388  HH  TYR A  90      41.490   8.239 -13.199  1.00  0.00           H  
ATOM   1389  HE1 TYR A  90      42.430   9.935 -11.841  1.00  0.00           H  
ATOM   1390  N   VAL A  91      44.517  10.177  -5.033  1.00 53.88           N  
ANISOU 1390  N   VAL A  91     6217   7915   6338    460    445   -380
ATOM   1391  CA  VAL A  91      44.747  10.779  -3.729  1.00 54.41           C  
ANISOU 1391  CA  VAL A  91     6225   8032   6415    427    419   -377
ATOM   1392  C   VAL A  91      43.812  11.979  -3.625  1.00 55.66           C  
ANISOU 1392  C   VAL A  91     6466   8106   6575    337    402   -359
ATOM   1393  O   VAL A  91      44.066  13.026  -4.230  1.00 56.46           O  
ANISOU 1393  O   VAL A  91     6592   8214   6646    243    436   -370
ATOM   1394  CB  VAL A  91      46.219  11.151  -3.464  1.00 54.12           C  
ANISOU 1394  CB  VAL A  91     6071   8143   6351    388    453   -409
ATOM   1395  CG1 VAL A  91      46.371  11.766  -2.085  1.00 54.74           C  
ANISOU 1395  CG1 VAL A  91     6095   8267   6435    349    421   -405
ATOM   1396  CG2 VAL A  91      47.105   9.930  -3.590  1.00 54.11           C  
ANISOU 1396  CG2 VAL A  91     5986   8223   6348    493    468   -424
ATOM   1397  H   VAL A  91      44.938  10.615  -5.840  1.00  0.00           H  
ATOM   1398  HA  VAL A  91      44.445  10.056  -2.971  1.00  0.00           H  
ATOM   1399  HB  VAL A  91      46.531  11.884  -4.208  1.00  0.00           H  
ATOM   1400 HG11 VAL A  91      47.416  12.023  -1.914  1.00  0.00           H  
ATOM   1401 HG12 VAL A  91      45.761  12.667  -2.019  1.00  0.00           H  
ATOM   1402 HG13 VAL A  91      46.045  11.051  -1.330  1.00  0.00           H  
ATOM   1403 HG21 VAL A  91      48.141  10.211  -3.400  1.00  0.00           H  
ATOM   1404 HG22 VAL A  91      46.794   9.178  -2.865  1.00  0.00           H  
ATOM   1405 HG23 VAL A  91      47.019   9.520  -4.596  1.00  0.00           H  
ATOM   1406  N   VAL A  92      42.670  11.792  -2.953  1.00 55.42           N  
ANISOU 1406  N   VAL A  92     6489   7990   6580    370    354   -332
ATOM   1407  CA  VAL A  92      41.677  12.851  -2.829  1.00 55.70           C  
ANISOU 1407  CA  VAL A  92     6604   7940   6621    303    336   -314
ATOM   1408  C   VAL A  92      41.324  13.045  -1.361  1.00 56.04           C  
ANISOU 1408  C   VAL A  92     6623   7980   6689    306    297   -302
ATOM   1409  O   VAL A  92      41.177  12.067  -0.632  1.00 56.17           O  
ANISOU 1409  O   VAL A  92     6609   8000   6731    384    268   -293
ATOM   1410  CB  VAL A  92      40.415  12.540  -3.671  1.00 56.18           C  
ANISOU 1410  CB  VAL A  92     6765   7886   6694    333    318   -294
ATOM   1411  CG1 VAL A  92      39.408  13.680  -3.634  1.00 56.59           C  
ANISOU 1411  CG1 VAL A  92     6898   7856   6749    272    301   -276
ATOM   1412  CG2 VAL A  92      40.770  12.159  -5.099  1.00 56.76           C  
ANISOU 1412  CG2 VAL A  92     6864   7964   6739    340    354   -307
ATOM   1413  H   VAL A  92      42.481  10.901  -2.517  1.00  0.00           H  
ATOM   1414  HA  VAL A  92      42.116  13.777  -3.200  1.00  0.00           H  
ATOM   1415  HB  VAL A  92      39.934  11.673  -3.218  1.00  0.00           H  
ATOM   1416 HG11 VAL A  92      38.539  13.418  -4.238  1.00  0.00           H  
ATOM   1417 HG12 VAL A  92      39.095  13.855  -2.605  1.00  0.00           H  
ATOM   1418 HG13 VAL A  92      39.868  14.584  -4.033  1.00  0.00           H  
ATOM   1419 HG21 VAL A  92      39.858  11.948  -5.657  1.00  0.00           H  
ATOM   1420 HG22 VAL A  92      41.303  12.983  -5.573  1.00  0.00           H  
ATOM   1421 HG23 VAL A  92      41.404  11.272  -5.092  1.00  0.00           H  
ATOM   1422  N   ASP A  93      41.218  14.311  -0.926  1.00 55.97           N  
ANISOU 1422  N   ASP A  93     6635   7963   6670    218    300   -302
ATOM   1423  CA  ASP A  93      40.842  14.689   0.430  1.00 55.90           C  
ANISOU 1423  CA  ASP A  93     6616   7945   6680    205    269   -293
ATOM   1424  C   ASP A  93      39.337  14.897   0.419  1.00 54.79           C  
ANISOU 1424  C   ASP A  93     6569   7681   6567    218    240   -267
ATOM   1425  O   ASP A  93      38.864  15.911  -0.104  1.00 55.31           O  
ANISOU 1425  O   ASP A  93     6707   7688   6621    159    252   -262
ATOM   1426  CB  ASP A  93      41.578  15.973   0.854  1.00 58.06           C  
ANISOU 1426  CB  ASP A  93     6866   8272   6921     98    294   -313
ATOM   1427  CG  ASP A  93      41.244  16.470   2.255  1.00 64.39           C  
ANISOU 1427  CG  ASP A  93     7662   9067   7736     73    266   -308
ATOM   1428  OD1 ASP A  93      40.431  15.819   2.948  1.00 64.51           O  
ANISOU 1428  OD1 ASP A  93     7687   9038   7785    141    227   -288
ATOM   1429  OD2 ASP A  93      41.791  17.508   2.658  1.00 68.36           O1-
ANISOU 1429  OD2 ASP A  93     8156   9605   8211    -20    287   -325
ATOM   1430  H   ASP A  93      41.405  15.079  -1.555  1.00  0.00           H  
ATOM   1431  HA  ASP A  93      41.093  13.881   1.117  1.00  0.00           H  
ATOM   1432  HB3 ASP A  93      41.370  16.763   0.132  1.00  0.00           H  
ATOM   1433  HB2 ASP A  93      42.654  15.815   0.774  1.00  0.00           H  
ATOM   1434  N   CYS A  94      38.589  13.944   0.998  1.00 53.17           N  
ANISOU 1434  N   CYS A  94     6366   7439   6397    295    203   -251
ATOM   1435  CA  CYS A  94      37.129  13.979   1.016  1.00 52.59           C  
ANISOU 1435  CA  CYS A  94     6368   7261   6354    316    175   -230
ATOM   1436  C   CYS A  94      36.520  15.094   1.883  1.00 52.29           C  
ANISOU 1436  C   CYS A  94     6361   7183   6324    263    164   -223
ATOM   1437  O   CYS A  94      35.301  15.269   1.882  1.00 51.78           O  
ANISOU 1437  O   CYS A  94     6355   7036   6283    277    143   -208
ATOM   1438  CB  CYS A  94      36.575  12.616   1.385  1.00 52.87           C  
ANISOU 1438  CB  CYS A  94     6394   7274   6420    403    146   -219
ATOM   1439  SG  CYS A  94      37.026  11.322   0.211  1.00 55.37           S  
ANISOU 1439  SG  CYS A  94     6704   7606   6727    468    162   -227
ATOM   1440  H   CYS A  94      39.034  13.157   1.448  1.00  0.00           H  
ATOM   1441  HA  CYS A  94      36.812  14.175  -0.008  1.00  0.00           H  
ATOM   1442  HB3 CYS A  94      35.489  12.675   1.459  1.00  0.00           H  
ATOM   1443  HB2 CYS A  94      36.925  12.340   2.380  1.00  0.00           H  
ATOM   1444  HG  CYS A  94      38.356  11.214   0.156  1.00  0.00           H  
ATOM   1445  N   SER A  95      37.356  15.870   2.578  1.00 52.57           N  
ANISOU 1445  N   SER A  95     6358   7278   6338    202    180   -238
ATOM   1446  CA  SER A  95      36.888  17.029   3.321  1.00 53.61           C  
ANISOU 1446  CA  SER A  95     6529   7371   6471    143    178   -236
ATOM   1447  C   SER A  95      36.718  18.247   2.366  1.00 54.27           C  
ANISOU 1447  C   SER A  95     6689   7403   6529     75    207   -236
ATOM   1448  O   SER A  95      35.861  19.095   2.596  1.00 54.90           O  
ANISOU 1448  O   SER A  95     6834   7409   6615     52    203   -226
ATOM   1449  CB  SER A  95      37.850  17.371   4.454  1.00 55.23           C  
ANISOU 1449  CB  SER A  95     6667   7660   6656     97    184   -254
ATOM   1450  OG  SER A  95      38.947  18.168   4.038  1.00 58.16           O  
ANISOU 1450  OG  SER A  95     7017   8094   6986     16    222   -276
ATOM   1451  H   SER A  95      38.343  15.658   2.597  1.00  0.00           H  
ATOM   1452  HA  SER A  95      35.916  16.792   3.754  1.00  0.00           H  
ATOM   1453  HB2 SER A  95      38.222  16.450   4.904  1.00  0.00           H  
ATOM   1454  HB3 SER A  95      37.307  17.887   5.246  1.00  0.00           H  
ATOM   1455  HG  SER A  95      39.611  17.610   3.626  1.00  0.00           H  
ATOM   1456  N   ASN A  96      37.539  18.311   1.296  1.00 53.96           N  
ANISOU 1456  N   ASN A  96     6643   7401   6457     48    238   -247
ATOM   1457  CA  ASN A  96      37.576  19.382   0.314  1.00 53.87           C  
ANISOU 1457  CA  ASN A  96     6707   7350   6413    -18    271   -247
ATOM   1458  C   ASN A  96      36.528  19.225  -0.787  1.00 53.11           C  
ANISOU 1458  C   ASN A  96     6689   7166   6325     27    256   -224
ATOM   1459  O   ASN A  96      36.643  18.328  -1.614  1.00 53.27           O  
ANISOU 1459  O   ASN A  96     6694   7203   6344     72    254   -224
ATOM   1460  CB  ASN A  96      38.976  19.436  -0.284  1.00 55.72           C  
ANISOU 1460  CB  ASN A  96     6891   7674   6604    -73    315   -272
ATOM   1461  CG  ASN A  96      39.349  20.745  -0.939  1.00 60.97           C  
ANISOU 1461  CG  ASN A  96     7625   8317   7224   -173    360   -280
ATOM   1462  OD1 ASN A  96      38.514  21.487  -1.459  1.00 62.34           O  
ANISOU 1462  OD1 ASN A  96     7901   8394   7392   -185    360   -260
ATOM   1463  ND2 ASN A  96      40.635  21.035  -0.974  1.00 63.01           N  
ANISOU 1463  ND2 ASN A  96     7828   8667   7445   -245    402   -309
ATOM   1464  H   ASN A  96      38.203  17.570   1.124  1.00  0.00           H  
ATOM   1465  HA  ASN A  96      37.389  20.324   0.830  1.00  0.00           H  
ATOM   1466  HB3 ASN A  96      39.091  18.627  -1.005  1.00  0.00           H  
ATOM   1467  HB2 ASN A  96      39.707  19.199   0.489  1.00  0.00           H  
ATOM   1468 HD21 ASN A  96      40.947  21.896  -1.399  1.00  0.00           H  
ATOM   1469 HD22 ASN A  96      41.308  20.396  -0.576  1.00  0.00           H  
ATOM   1470  N   ARG A  97      35.555  20.145  -0.837  1.00 52.18           N  
ANISOU 1470  N   ARG A  97     6657   6959   6210     15    247   -207
ATOM   1471  CA  ARG A  97      34.493  20.133  -1.842  1.00 51.96           C  
ANISOU 1471  CA  ARG A  97     6705   6852   6186     57    226   -184
ATOM   1472  C   ARG A  97      35.027  20.318  -3.253  1.00 51.73           C  
ANISOU 1472  C   ARG A  97     6718   6826   6112     27    256   -185
ATOM   1473  O   ARG A  97      34.621  19.576  -4.146  1.00 51.41           O  
ANISOU 1473  O   ARG A  97     6690   6771   6074     77    239   -178
ATOM   1474  CB  ARG A  97      33.462  21.220  -1.531  1.00 53.10           C  
ANISOU 1474  CB  ARG A  97     6928   6908   6337     49    214   -167
ATOM   1475  CG  ARG A  97      32.241  21.188  -2.412  1.00 55.98           C  
ANISOU 1475  CG  ARG A  97     7361   7198   6710    105    183   -143
ATOM   1476  CD  ARG A  97      31.269  22.254  -1.982  1.00 60.46           C  
ANISOU 1476  CD  ARG A  97     7998   7688   7287    107    172   -127
ATOM   1477  NE  ARG A  97      31.757  23.595  -2.303  1.00 64.90           N  
ANISOU 1477  NE  ARG A  97     8640   8217   7802     36    213   -125
ATOM   1478  CZ  ARG A  97      31.507  24.234  -3.446  1.00 69.13           C  
ANISOU 1478  CZ  ARG A  97     9268   8697   8301     32    219   -106
ATOM   1479  NH1 ARG A  97      30.741  23.673  -4.374  1.00 68.80           N  
ANISOU 1479  NH1 ARG A  97     9244   8633   8264     97    182    -88
ATOM   1480  NH2 ARG A  97      32.015  25.442  -3.666  1.00 70.42           N1+
ANISOU 1480  NH2 ARG A  97     9512   8827   8418    -40    262   -105
ATOM   1481  H   ARG A  97      35.532  20.893  -0.159  1.00  0.00           H  
ATOM   1482  HA  ARG A  97      33.991  19.166  -1.794  1.00  0.00           H  
ATOM   1483  HB3 ARG A  97      33.936  22.199  -1.606  1.00  0.00           H  
ATOM   1484  HB2 ARG A  97      33.157  21.140  -0.488  1.00  0.00           H  
ATOM   1485  HG3 ARG A  97      31.765  20.211  -2.337  1.00  0.00           H  
ATOM   1486  HG2 ARG A  97      32.535  21.361  -3.447  1.00  0.00           H  
ATOM   1487  HD2 ARG A  97      31.099  22.178  -0.908  1.00  0.00           H  
ATOM   1488  HD3 ARG A  97      30.310  22.090  -2.473  1.00  0.00           H  
ATOM   1489  HE  ARG A  97      32.318  24.038  -1.589  1.00  0.00           H  
ATOM   1490 HH11 ARG A  97      30.555  24.162  -5.238  1.00  0.00           H  
ATOM   1491 HH12 ARG A  97      30.344  22.758  -4.216  1.00  0.00           H  
ATOM   1492 HH21 ARG A  97      31.822  25.921  -4.534  1.00  0.00           H  
ATOM   1493 HH22 ARG A  97      32.594  25.881  -2.965  1.00  0.00           H  
ATOM   1494  N   GLU A  98      35.941  21.301  -3.460  1.00 51.66           N  
ANISOU 1494  N   GLU A  98     6734   6836   6058    -60    304   -197
ATOM   1495  CA  GLU A  98      36.520  21.580  -4.779  1.00 51.73           C  
ANISOU 1495  CA  GLU A  98     6789   6849   6017   -101    341   -200
ATOM   1496  C   GLU A  98      37.416  20.443  -5.247  1.00 49.99           C  
ANISOU 1496  C   GLU A  98     6486   6715   5791    -81    356   -221
ATOM   1497  O   GLU A  98      37.415  20.126  -6.437  1.00 50.09           O  
ANISOU 1497  O   GLU A  98     6535   6718   5780    -68    366   -217
ATOM   1498  CB  GLU A  98      37.227  22.972  -4.865  1.00 56.34           C  
ANISOU 1498  CB  GLU A  98     7433   7424   6551   -209    393   -208
ATOM   1499  CG  GLU A  98      38.605  23.077  -4.213  1.00 67.64           C  
ANISOU 1499  CG  GLU A  98     8781   8955   7966   -287    435   -243
ATOM   1500  CD  GLU A  98      39.844  23.366  -5.067  1.00 81.51           C  
ANISOU 1500  CD  GLU A  98    10533  10772   9666   -372    497   -267
ATOM   1501  OE1 GLU A  98      40.498  24.409  -4.815  1.00 84.24           O  
ANISOU 1501  OE1 GLU A  98    10900  11131   9976   -476    541   -284
ATOM   1502  OE2 GLU A  98      40.189  22.538  -5.950  1.00 84.79           O1-
ANISOU 1502  OE2 GLU A  98    10922  11224  10072   -341    506   -271
ATOM   1503  H   GLU A  98      36.249  21.875  -2.688  1.00  0.00           H  
ATOM   1504  HA  GLU A  98      35.684  21.618  -5.478  1.00  0.00           H  
ATOM   1505  HB2 GLU A  98      36.571  23.734  -4.444  1.00  0.00           H  
ATOM   1506  HB3 GLU A  98      37.300  23.274  -5.910  1.00  0.00           H  
ATOM   1507  HG2 GLU A  98      38.785  22.180  -3.621  1.00  0.00           H  
ATOM   1508  HG3 GLU A  98      38.558  23.803  -3.402  1.00  0.00           H  
ATOM   1509  N   GLU A  99      38.141  19.801  -4.324  1.00 48.23           N  
ANISOU 1509  N   GLU A  99     6158   6578   5590    -72    357   -241
ATOM   1510  CA  GLU A  99      39.016  18.690  -4.685  1.00 47.59           C  
ANISOU 1510  CA  GLU A  99     5995   6582   5506    -39    372   -261
ATOM   1511  C   GLU A  99      38.214  17.465  -5.113  1.00 47.56           C  
ANISOU 1511  C   GLU A  99     5995   6542   5532     59    334   -247
ATOM   1512  O   GLU A  99      38.626  16.741  -6.015  1.00 47.93           O  
ANISOU 1512  O   GLU A  99     6030   6617   5564     84    351   -257
ATOM   1513  CB  GLU A  99      39.936  18.349  -3.518  1.00 48.89           C  
ANISOU 1513  CB  GLU A  99     6047   6845   5684    -44    375   -283
ATOM   1514  CG  GLU A  99      41.162  17.545  -3.887  1.00 52.78           C  
ANISOU 1514  CG  GLU A  99     6449   7443   6162    -29    405   -309
ATOM   1515  CD  GLU A  99      42.168  17.444  -2.757  1.00 59.79           C  
ANISOU 1515  CD  GLU A  99     7226   8440   7053    -44    408   -332
ATOM   1516  OE1 GLU A  99      42.336  18.440  -2.014  1.00 61.97           O  
ANISOU 1516  OE1 GLU A  99     7503   8725   7319   -117    413   -338
ATOM   1517  OE2 GLU A  99      42.787  16.364  -2.612  1.00 61.15           O1-
ANISOU 1517  OE2 GLU A  99     7312   8689   7235     21    406   -344
ATOM   1518  H   GLU A  99      38.089  20.083  -3.355  1.00  0.00           H  
ATOM   1519  HA  GLU A  99      39.635  19.003  -5.526  1.00  0.00           H  
ATOM   1520  HB3 GLU A  99      39.369  17.813  -2.757  1.00  0.00           H  
ATOM   1521  HB2 GLU A  99      40.244  19.269  -3.021  1.00  0.00           H  
ATOM   1522  HG3 GLU A  99      41.640  17.993  -4.758  1.00  0.00           H  
ATOM   1523  HG2 GLU A  99      40.860  16.544  -4.193  1.00  0.00           H  
ATOM   1524  N   ILE A 100      37.069  17.230  -4.467  1.00 47.09           N  
ANISOU 1524  N   ILE A 100     5955   6423   5515    111    285   -228
ATOM   1525  CA  ILE A 100      36.169  16.120  -4.783  1.00 46.46           C  
ANISOU 1525  CA  ILE A 100     5886   6304   5464    193    248   -217
ATOM   1526  C   ILE A 100      35.652  16.296  -6.211  1.00 45.54           C  
ANISOU 1526  C   ILE A 100     5853   6133   5319    191    249   -206
ATOM   1527  O   ILE A 100      35.715  15.358  -6.989  1.00 45.74           O  
ANISOU 1527  O   ILE A 100     5875   6166   5337    230    250   -213
ATOM   1528  CB  ILE A 100      34.995  16.028  -3.738  1.00 46.40           C  
ANISOU 1528  CB  ILE A 100     5884   6243   5503    232    200   -200
ATOM   1529  CG1 ILE A 100      35.480  15.470  -2.395  1.00 46.90           C  
ANISOU 1529  CG1 ILE A 100     5864   6362   5594    253    194   -209
ATOM   1530  CG2 ILE A 100      33.826  15.196  -4.270  1.00 46.68           C  
ANISOU 1530  CG2 ILE A 100     5954   6221   5560    295    163   -187
ATOM   1531  CD1 ILE A 100      34.518  15.652  -1.312  1.00 47.97           C  
ANISOU 1531  CD1 ILE A 100     6008   6453   5766    268    161   -196
ATOM   1532  H   ILE A 100      36.781  17.836  -3.712  1.00  0.00           H  
ATOM   1533  HA  ILE A 100      36.740  15.193  -4.738  1.00  0.00           H  
ATOM   1534  HB  ILE A 100      34.628  17.039  -3.563  1.00  0.00           H  
ATOM   1535 HG13 ILE A 100      36.423  15.945  -2.125  1.00  0.00           H  
ATOM   1536 HG12 ILE A 100      35.706  14.409  -2.504  1.00  0.00           H  
ATOM   1537 HG21 ILE A 100      33.036  15.156  -3.520  1.00  0.00           H  
ATOM   1538 HG22 ILE A 100      33.439  15.653  -5.181  1.00  0.00           H  
ATOM   1539 HG23 ILE A 100      34.169  14.185  -4.489  1.00  0.00           H  
ATOM   1540 HD11 ILE A 100      34.924  15.235  -0.391  1.00  0.00           H  
ATOM   1541 HD12 ILE A 100      34.323  16.715  -1.174  1.00  0.00           H  
ATOM   1542 HD13 ILE A 100      33.588  15.142  -1.562  1.00  0.00           H  
ATOM   1543  N   TYR A 101      35.161  17.498  -6.548  1.00 44.57           N  
ANISOU 1543  N   TYR A 101     5809   5953   5174    147    249   -190
ATOM   1544  CA  TYR A 101      34.611  17.799  -7.858  1.00 44.16           C  
ANISOU 1544  CA  TYR A 101     5845   5846   5088    145    245   -176
ATOM   1545  C   TYR A 101      35.665  17.668  -8.954  1.00 46.42           C  
ANISOU 1545  C   TYR A 101     6137   6176   5325    110    294   -192
ATOM   1546  O   TYR A 101      35.399  17.037  -9.966  1.00 46.60           O  
ANISOU 1546  O   TYR A 101     6191   6185   5332    141    287   -191
ATOM   1547  CB  TYR A 101      33.960  19.175  -7.864  1.00 42.67           C  
ANISOU 1547  CB  TYR A 101     5742   5587   4884    111    238   -153
ATOM   1548  CG  TYR A 101      32.667  19.253  -7.038  1.00 42.16           C  
ANISOU 1548  CG  TYR A 101     5683   5470   4866    158    188   -136
ATOM   1549  CD1 TYR A 101      31.780  18.152  -6.908  1.00 43.22           C  
ANISOU 1549  CD1 TYR A 101     5781   5599   5041    228    144   -134
ATOM   1550  CD2 TYR A 101      32.320  20.464  -6.407  1.00 41.91           C  
ANISOU 1550  CD2 TYR A 101     5702   5389   4833    131    188   -122
ATOM   1551  CE2 TYR A 101      31.119  20.563  -5.678  1.00 42.73           C  
ANISOU 1551  CE2 TYR A 101     5810   5446   4979    178    146   -108
ATOM   1552  CZ  TYR A 101      30.259  19.464  -5.536  1.00 44.06           C  
ANISOU 1552  CZ  TYR A 101     5931   5620   5190    245    103   -109
ATOM   1553  OH  TYR A 101      29.098  19.549  -4.823  1.00 45.00           O  
ANISOU 1553  OH  TYR A 101     6049   5699   5349    286     65    -98
ATOM   1554  CE1 TYR A 101      30.600  18.258  -6.152  1.00  0.00           C  
ATOM   1555  H   TYR A 101      35.162  18.251  -5.875  1.00  0.00           H  
ATOM   1556  HA  TYR A 101      33.831  17.066  -8.063  1.00  0.00           H  
ATOM   1557  HB3 TYR A 101      33.692  19.446  -8.887  1.00  0.00           H  
ATOM   1558  HB2 TYR A 101      34.669  19.931  -7.524  1.00  0.00           H  
ATOM   1559  HD1 TYR A 101      31.952  17.199  -7.379  1.00  0.00           H  
ATOM   1560  HD2 TYR A 101      32.965  21.327  -6.488  1.00  0.00           H  
ATOM   1561  HE2 TYR A 101      30.854  21.489  -5.224  1.00  0.00           H  
ATOM   1562  HH  TYR A 101      28.853  20.444  -4.537  1.00  0.00           H  
ATOM   1563  HE1 TYR A 101      29.933  17.420  -6.055  1.00  0.00           H  
ATOM   1564  N   ARG A 102      36.885  18.205  -8.745  1.00 47.83           N  
ANISOU 1564  N   ARG A 102     6282   6414   5478     42    346   -211
ATOM   1565  CA  ARG A 102      37.976  18.098  -9.717  1.00 49.12           C  
ANISOU 1565  CA  ARG A 102     6438   6631   5593      1    401   -232
ATOM   1566  C   ARG A 102      38.315  16.625  -9.952  1.00 48.88           C  
ANISOU 1566  C   ARG A 102     6339   6653   5579     69    400   -250
ATOM   1567  O   ARG A 102      38.475  16.208 -11.097  1.00 49.61           O  
ANISOU 1567  O   ARG A 102     6463   6747   5640     75    421   -257
ATOM   1568  CB  ARG A 102      39.246  18.824  -9.218  1.00 52.82           C  
ANISOU 1568  CB  ARG A 102     6855   7173   6040    -83    454   -255
ATOM   1569  CG  ARG A 102      39.196  20.342  -9.197  1.00 60.83           C  
ANISOU 1569  CG  ARG A 102     7952   8139   7020   -171    477   -244
ATOM   1570  CD  ARG A 102      40.556  20.939  -8.861  1.00 68.98           C  
ANISOU 1570  CD  ARG A 102     8927   9256   8025   -265    535   -275
ATOM   1571  NE  ARG A 102      41.516  20.735  -9.953  1.00 78.02           N  
ANISOU 1571  NE  ARG A 102    10057  10463   9124   -306    593   -299
ATOM   1572  CZ  ARG A 102      42.017  21.715 -10.709  1.00 84.22           C  
ANISOU 1572  CZ  ARG A 102    10917  11234   9849   -400    648   -303
ATOM   1573  NH1 ARG A 102      41.673  22.981 -10.483  1.00 85.64           N  
ANISOU 1573  NH1 ARG A 102    11197  11335  10006   -461    652   -284
ATOM   1574  NH2 ARG A 102      42.880  21.438 -11.684  1.00 84.27           N1+
ANISOU 1574  NH2 ARG A 102    10901  11303   9814   -434    703   -328
ATOM   1575  H   ARG A 102      37.076  18.706  -7.889  1.00  0.00           H  
ATOM   1576  HA  ARG A 102      37.658  18.545 -10.659  1.00  0.00           H  
ATOM   1577  HB3 ARG A 102      40.101  18.501  -9.812  1.00  0.00           H  
ATOM   1578  HB2 ARG A 102      39.500  18.459  -8.223  1.00  0.00           H  
ATOM   1579  HG3 ARG A 102      38.463  20.671  -8.460  1.00  0.00           H  
ATOM   1580  HG2 ARG A 102      38.870  20.708 -10.171  1.00  0.00           H  
ATOM   1581  HD2 ARG A 102      40.939  20.479  -7.950  1.00  0.00           H  
ATOM   1582  HD3 ARG A 102      40.446  22.006  -8.669  1.00  0.00           H  
ATOM   1583  HE  ARG A 102      41.795  19.778 -10.117  1.00  0.00           H  
ATOM   1584 HH11 ARG A 102      42.055  23.718 -11.058  1.00  0.00           H  
ATOM   1585 HH12 ARG A 102      41.030  23.204  -9.737  1.00  0.00           H  
ATOM   1586 HH21 ARG A 102      43.256  22.183 -12.253  1.00  0.00           H  
ATOM   1587 HH22 ARG A 102      43.159  20.483 -11.855  1.00  0.00           H  
ATOM   1588  N   SER A 103      38.416  15.837  -8.879  1.00 48.03           N  
ANISOU 1588  N   SER A 103     6148   6584   5519    121    378   -257
ATOM   1589  CA  SER A 103      38.739  14.417  -8.996  1.00 48.16           C  
ANISOU 1589  CA  SER A 103     6106   6641   5552    193    378   -273
ATOM   1590  C   SER A 103      37.631  13.621  -9.637  1.00 47.64           C  
ANISOU 1590  C   SER A 103     6099   6505   5498    253    340   -260
ATOM   1591  O   SER A 103      37.931  12.687 -10.358  1.00 47.30           O  
ANISOU 1591  O   SER A 103     6051   6479   5443    290    357   -275
ATOM   1592  CB  SER A 103      39.098  13.818  -7.643  1.00 50.34           C  
ANISOU 1592  CB  SER A 103     6286   6971   5870    234    363   -280
ATOM   1593  OG  SER A 103      40.014  14.655  -6.954  1.00 53.58           O  
ANISOU 1593  OG  SER A 103     6645   7445   6269    169    389   -292
ATOM   1594  H   SER A 103      38.268  16.219  -7.956  1.00  0.00           H  
ATOM   1595  HA  SER A 103      39.617  14.332  -9.636  1.00  0.00           H  
ATOM   1596  HB2 SER A 103      39.544  12.834  -7.788  1.00  0.00           H  
ATOM   1597  HB3 SER A 103      38.193  13.701  -7.046  1.00  0.00           H  
ATOM   1598  HG  SER A 103      39.549  15.417  -6.602  1.00  0.00           H  
ATOM   1599  N   LEU A 104      36.359  13.997  -9.415  1.00 47.52           N  
ANISOU 1599  N   LEU A 104     6139   6414   5503    262    291   -235
ATOM   1600  CA  LEU A 104      35.247  13.304 -10.046  1.00 48.33           C  
ANISOU 1600  CA  LEU A 104     6294   6457   5613    310    252   -225
ATOM   1601  C   LEU A 104      35.161  13.598 -11.539  1.00 49.41           C  
ANISOU 1601  C   LEU A 104     6510   6567   5696    284    266   -223
ATOM   1602  O   LEU A 104      34.721  12.724 -12.287  1.00 50.31           O  
ANISOU 1602  O   LEU A 104     6651   6661   5802    321    253   -229
ATOM   1603  CB  LEU A 104      33.914  13.548  -9.345  1.00 48.68           C  
ANISOU 1603  CB  LEU A 104     6359   6441   5697    331    196   -203
ATOM   1604  CG  LEU A 104      33.709  12.741  -8.064  1.00 50.27           C  
ANISOU 1604  CG  LEU A 104     6494   6656   5951    376    174   -207
ATOM   1605  CD1 LEU A 104      32.443  13.146  -7.353  1.00 50.61           C  
ANISOU 1605  CD1 LEU A 104     6554   6645   6029    386    128   -187
ATOM   1606  CD2 LEU A 104      33.743  11.236  -8.325  1.00 50.90           C  
ANISOU 1606  CD2 LEU A 104     6554   6743   6041    434    173   -221
ATOM   1607  H   LEU A 104      36.162  14.774  -8.800  1.00  0.00           H  
ATOM   1608  HA  LEU A 104      35.454  12.238  -9.953  1.00  0.00           H  
ATOM   1609  HB3 LEU A 104      33.099  13.339 -10.037  1.00  0.00           H  
ATOM   1610  HB2 LEU A 104      33.812  14.610  -9.122  1.00  0.00           H  
ATOM   1611  HG  LEU A 104      34.541  12.973  -7.399  1.00  0.00           H  
ATOM   1612 HD11 LEU A 104      32.329  12.552  -6.446  1.00  0.00           H  
ATOM   1613 HD12 LEU A 104      32.495  14.203  -7.090  1.00  0.00           H  
ATOM   1614 HD13 LEU A 104      31.588  12.977  -8.008  1.00  0.00           H  
ATOM   1615 HD21 LEU A 104      33.593  10.701  -7.387  1.00  0.00           H  
ATOM   1616 HD22 LEU A 104      32.951  10.970  -9.025  1.00  0.00           H  
ATOM   1617 HD23 LEU A 104      34.709  10.962  -8.749  1.00  0.00           H  
ATOM   1618  N   ASN A 105      35.623  14.778 -11.995  1.00 49.27           N  
ANISOU 1618  N   ASN A 105     6534   6549   5636    218    297   -217
ATOM   1619  CA  ASN A 105      35.668  15.049 -13.431  1.00 50.38           C  
ANISOU 1619  CA  ASN A 105     6756   6670   5718    189    317   -215
ATOM   1620  C   ASN A 105      36.745  14.149 -14.073  1.00 50.52           C  
ANISOU 1620  C   ASN A 105     6734   6749   5711    195    369   -247
ATOM   1621  O   ASN A 105      36.560  13.658 -15.191  1.00 50.27           O  
ANISOU 1621  O   ASN A 105     6754   6700   5646    208    372   -252
ATOM   1622  CB  ASN A 105      35.990  16.509 -13.728  1.00 53.09           C  
ANISOU 1622  CB  ASN A 105     7158   6998   6017    112    348   -203
ATOM   1623  CG  ASN A 105      34.893  17.493 -13.439  1.00 59.50           C  
ANISOU 1623  CG  ASN A 105     8036   7736   6836    110    304   -170
ATOM   1624  OD1 ASN A 105      34.025  17.786 -14.415  1.00 61.81           O  
ANISOU 1624  OD1 ASN A 105     8299   8026   7160     98    297   -164
ATOM   1625  ND2 ASN A 105      34.833  18.047 -12.344  1.00 61.12           N  
ANISOU 1625  ND2 ASN A 105     8335   7881   7007    121    273   -147
ATOM   1626  H   ASN A 105      35.941  15.482 -11.344  1.00  0.00           H  
ATOM   1627  HA  ASN A 105      34.699  14.806 -13.867  1.00  0.00           H  
ATOM   1628  HB3 ASN A 105      36.294  16.605 -14.770  1.00  0.00           H  
ATOM   1629  HB2 ASN A 105      36.887  16.798 -13.180  1.00  0.00           H  
ATOM   1630 HD21 ASN A 105      34.094  18.708 -12.152  1.00  0.00           H  
ATOM   1631 HD22 ASN A 105      35.523  17.841 -11.635  1.00  0.00           H  
ATOM   1632  N   GLN A 106      37.861  13.929 -13.352  1.00 50.55           N  
ANISOU 1632  N   GLN A 106     6647   6829   5732    189    408   -269
ATOM   1633  CA  GLN A 106      38.952  13.081 -13.793  1.00 51.09           C  
ANISOU 1633  CA  GLN A 106     6662   6967   5784    205    459   -300
ATOM   1634  C   GLN A 106      38.452  11.642 -13.875  1.00 51.52           C  
ANISOU 1634  C   GLN A 106     6707   7003   5865    290    432   -308
ATOM   1635  O   GLN A 106      38.734  10.967 -14.863  1.00 51.31           O  
ANISOU 1635  O   GLN A 106     6704   6984   5809    307    460   -326
ATOM   1636  CB  GLN A 106      40.138  13.220 -12.839  1.00 52.47           C  
ANISOU 1636  CB  GLN A 106     6731   7232   5975    187    494   -320
ATOM   1637  CG  GLN A 106      41.356  12.460 -13.295  1.00 57.02           C  
ANISOU 1637  CG  GLN A 106     7241   7891   6531    206    552   -354
ATOM   1638  CD  GLN A 106      42.573  12.671 -12.421  1.00 62.89           C  
ANISOU 1638  CD  GLN A 106     7874   8739   7284    183    586   -376
ATOM   1639  OE1 GLN A 106      42.522  13.333 -11.374  1.00 65.72           O  
ANISOU 1639  OE1 GLN A 106     8200   9106   7664    153    565   -366
ATOM   1640  NE2 GLN A 106      43.706  12.109 -12.835  1.00 62.62           N  
ANISOU 1640  NE2 GLN A 106     7774   8790   7229    196    641   -408
ATOM   1641  H   GLN A 106      37.973  14.366 -12.448  1.00  0.00           H  
ATOM   1642  HA  GLN A 106      39.264  13.400 -14.787  1.00  0.00           H  
ATOM   1643  HB3 GLN A 106      39.847  12.875 -11.847  1.00  0.00           H  
ATOM   1644  HB2 GLN A 106      40.390  14.274 -12.726  1.00  0.00           H  
ATOM   1645  HG3 GLN A 106      41.594  12.741 -14.321  1.00  0.00           H  
ATOM   1646  HG2 GLN A 106      41.123  11.396 -13.339  1.00  0.00           H  
ATOM   1647 HE21 GLN A 106      44.551  12.216 -12.292  1.00  0.00           H  
ATOM   1648 HE22 GLN A 106      43.721  11.575 -13.692  1.00  0.00           H  
ATOM   1649  N   VAL A 107      37.657  11.194 -12.872  1.00 51.81           N  
ANISOU 1649  N   VAL A 107     6720   7010   5955    339    380   -294
ATOM   1650  CA  VAL A 107      37.060   9.858 -12.855  1.00 52.55           C  
ANISOU 1650  CA  VAL A 107     6816   7074   6074    412    353   -300
ATOM   1651  C   VAL A 107      36.101   9.691 -14.046  1.00 53.81           C  
ANISOU 1651  C   VAL A 107     7070   7170   6204    409    330   -295
ATOM   1652  O   VAL A 107      36.127   8.651 -14.706  1.00 53.86           O  
ANISOU 1652  O   VAL A 107     7096   7171   6198    445    342   -313
ATOM   1653  CB  VAL A 107      36.388   9.510 -11.508  1.00 52.65           C  
ANISOU 1653  CB  VAL A 107     6790   7068   6146    452    307   -287
ATOM   1654  CG1 VAL A 107      35.660   8.173 -11.581  1.00 53.26           C  
ANISOU 1654  CG1 VAL A 107     6889   7104   6244    515    282   -293
ATOM   1655  CG2 VAL A 107      37.405   9.480 -10.386  1.00 52.99           C  
ANISOU 1655  CG2 VAL A 107     6740   7183   6212    464    329   -294
ATOM   1656  H   VAL A 107      37.451  11.793 -12.085  1.00  0.00           H  
ATOM   1657  HA  VAL A 107      37.872   9.145 -12.999  1.00  0.00           H  
ATOM   1658  HB  VAL A 107      35.655  10.285 -11.283  1.00  0.00           H  
ATOM   1659 HG11 VAL A 107      35.198   7.957 -10.618  1.00  0.00           H  
ATOM   1660 HG12 VAL A 107      34.889   8.220 -12.351  1.00  0.00           H  
ATOM   1661 HG13 VAL A 107      36.371   7.384 -11.827  1.00  0.00           H  
ATOM   1662 HG21 VAL A 107      36.906   9.233  -9.449  1.00  0.00           H  
ATOM   1663 HG22 VAL A 107      38.164   8.728 -10.603  1.00  0.00           H  
ATOM   1664 HG23 VAL A 107      37.878  10.458 -10.298  1.00  0.00           H  
ATOM   1665  N   LYS A 108      35.307  10.728 -14.369  1.00 54.30           N  
ANISOU 1665  N   LYS A 108     7195   7187   6250    367    298   -271
ATOM   1666  CA  LYS A 108      34.402  10.675 -15.517  1.00 55.38           C  
ANISOU 1666  CA  LYS A 108     7419   7271   6350    364    270   -264
ATOM   1667  C   LYS A 108      35.196  10.488 -16.818  1.00 56.06           C  
ANISOU 1667  C   LYS A 108     7544   7380   6375    342    323   -284
ATOM   1668  O   LYS A 108      34.835   9.642 -17.636  1.00 56.69           O  
ANISOU 1668  O   LYS A 108     7665   7440   6434    365    316   -298
ATOM   1669  CB  LYS A 108      33.538  11.947 -15.575  1.00 57.85           C  
ANISOU 1669  CB  LYS A 108     7790   7539   6653    330    229   -232
ATOM   1670  CG  LYS A 108      32.713  12.128 -16.849  1.00 63.70           C  
ANISOU 1670  CG  LYS A 108     8625   8238   7342    320    203   -222
ATOM   1671  CD  LYS A 108      31.848  10.897 -17.226  1.00 70.35           C  
ANISOU 1671  CD  LYS A 108     9494   9031   8205    349    126   -203
ATOM   1672  CE  LYS A 108      30.918  11.148 -18.402  1.00 74.50           C  
ANISOU 1672  CE  LYS A 108    10091   9533   8681    353    100   -207
ATOM   1673  NZ  LYS A 108      29.709  11.927 -18.006  1.00 76.61           N1+
ANISOU 1673  NZ  LYS A 108    10390   9762   8955    371     24   -184
ATOM   1674  H   LYS A 108      35.326  11.571 -13.813  1.00  0.00           H  
ATOM   1675  HA  LYS A 108      33.741   9.817 -15.393  1.00  0.00           H  
ATOM   1676  HB3 LYS A 108      34.173  12.821 -15.430  1.00  0.00           H  
ATOM   1677  HB2 LYS A 108      32.875  11.972 -14.710  1.00  0.00           H  
ATOM   1678  HG2 LYS A 108      33.378  12.370 -17.678  1.00  0.00           H  
ATOM   1679  HG3 LYS A 108      32.070  13.002 -16.742  1.00  0.00           H  
ATOM   1680  HD3 LYS A 108      31.262  10.588 -16.361  1.00  0.00           H  
ATOM   1681  HD2 LYS A 108      32.499  10.053 -17.454  1.00  0.00           H  
ATOM   1682  HE3 LYS A 108      30.610  10.194 -18.831  1.00  0.00           H  
ATOM   1683  HE2 LYS A 108      31.457  11.686 -19.182  1.00  0.00           H  
ATOM   1684  HZ1 LYS A 108      29.992  12.822 -17.633  1.00  0.00           H  
ATOM   1685  HZ2 LYS A 108      29.121  12.071 -18.814  1.00  0.00           H  
ATOM   1686  HZ3 LYS A 108      29.195  11.417 -17.302  1.00  0.00           H  
ATOM   1687  N   LYS A 109      36.293  11.238 -16.983  1.00 55.77           N  
ANISOU 1687  N   LYS A 109     7493   7387   6308    293    378   -290
ATOM   1688  CA  LYS A 109      37.142  11.186 -18.176  1.00 55.67           C  
ANISOU 1688  CA  LYS A 109     7514   7404   6235    263    438   -310
ATOM   1689  C   LYS A 109      37.911   9.866 -18.319  1.00 56.61           C  
ANISOU 1689  C   LYS A 109     7582   7568   6361    312    481   -346
ATOM   1690  O   LYS A 109      37.951   9.300 -19.412  1.00 56.69           O  
ANISOU 1690  O   LYS A 109     7643   7567   6328    318    502   -363
ATOM   1691  CB  LYS A 109      38.145  12.351 -18.178  1.00 55.94           C  
ANISOU 1691  CB  LYS A 109     7537   7480   6239    191    492   -310
ATOM   1692  CG  LYS A 109      37.567  13.723 -18.468  1.00 59.07           C  
ANISOU 1692  CG  LYS A 109     8019   7823   6601    133    471   -277
ATOM   1693  CD  LYS A 109      38.607  14.802 -18.193  1.00 63.86           C  
ANISOU 1693  CD  LYS A 109     8601   8470   7192     60    524   -280
ATOM   1694  CE  LYS A 109      38.335  16.103 -18.919  1.00 68.12           C  
ANISOU 1694  CE  LYS A 109     9253   8962   7670    -10    534   -255
ATOM   1695  NZ  LYS A 109      38.790  16.058 -20.339  1.00 70.65           N1+
ANISOU 1695  NZ  LYS A 109     9629   9297   7918    -47    590   -271
ATOM   1696  H   LYS A 109      36.576  11.885 -16.261  1.00  0.00           H  
ATOM   1697  HA  LYS A 109      36.499  11.296 -19.050  1.00  0.00           H  
ATOM   1698  HB3 LYS A 109      38.942  12.138 -18.891  1.00  0.00           H  
ATOM   1699  HB2 LYS A 109      38.669  12.376 -17.223  1.00  0.00           H  
ATOM   1700  HG3 LYS A 109      36.695  13.890 -17.836  1.00  0.00           H  
ATOM   1701  HG2 LYS A 109      37.259  13.774 -19.512  1.00  0.00           H  
ATOM   1702  HD3 LYS A 109      39.594  14.432 -18.471  1.00  0.00           H  
ATOM   1703  HD2 LYS A 109      38.658  14.990 -17.121  1.00  0.00           H  
ATOM   1704  HE3 LYS A 109      38.840  16.919 -18.402  1.00  0.00           H  
ATOM   1705  HE2 LYS A 109      37.267  16.320 -18.887  1.00  0.00           H  
ATOM   1706  HZ1 LYS A 109      38.304  15.319 -20.826  1.00  0.00           H  
ATOM   1707  HZ2 LYS A 109      38.591  16.942 -20.785  1.00  0.00           H  
ATOM   1708  HZ3 LYS A 109      39.784  15.883 -20.369  1.00  0.00           H  
ATOM   1709  N   GLU A 110      38.521   9.379 -17.224  1.00 57.03           N  
ANISOU 1709  N   GLU A 110     7537   7668   6462    351    492   -357
ATOM   1710  CA  GLU A 110      39.367   8.186 -17.238  1.00 57.72           C  
ANISOU 1710  CA  GLU A 110     7570   7804   6557    409    536   -390
ATOM   1711  C   GLU A 110      38.657   6.848 -17.034  1.00 58.35           C  
ANISOU 1711  C   GLU A 110     7663   7838   6668    485    502   -395
ATOM   1712  O   GLU A 110      39.105   5.822 -17.561  1.00 58.83           O  
ANISOU 1712  O   GLU A 110     7729   7909   6715    529    539   -422
ATOM   1713  CB  GLU A 110      40.477   8.326 -16.189  1.00 59.68           C  
ANISOU 1713  CB  GLU A 110     7706   8136   6835    418    566   -399
ATOM   1714  CG  GLU A 110      41.315   9.574 -16.354  1.00 64.74           C  
ANISOU 1714  CG  GLU A 110     8325   8830   7442    334    609   -402
ATOM   1715  CD  GLU A 110      42.405   9.748 -15.319  1.00 73.97           C  
ANISOU 1715  CD  GLU A 110     9376  10093   8637    335    636   -415
ATOM   1716  OE1 GLU A 110      42.505   8.909 -14.395  1.00 76.57           O  
ANISOU 1716  OE1 GLU A 110     9638  10443   9010    408    615   -418
ATOM   1717  OE2 GLU A 110      43.168  10.733 -15.433  1.00 77.29           O1-
ANISOU 1717  OE2 GLU A 110     9772  10566   9027    258    678   -424
ATOM   1718  H   GLU A 110      38.406   9.842 -16.334  1.00  0.00           H  
ATOM   1719  HA  GLU A 110      39.851   8.147 -18.214  1.00  0.00           H  
ATOM   1720  HB2 GLU A 110      41.123   7.449 -16.227  1.00  0.00           H  
ATOM   1721  HB3 GLU A 110      40.036   8.316 -15.192  1.00  0.00           H  
ATOM   1722  HG3 GLU A 110      40.665  10.449 -16.344  1.00  0.00           H  
ATOM   1723  HG2 GLU A 110      41.758   9.582 -17.350  1.00  0.00           H  
ATOM   1724  N   VAL A 111      37.612   6.829 -16.209  1.00 58.00           N  
ANISOU 1724  N   VAL A 111     7623   7747   6668    500    439   -372
ATOM   1725  CA  VAL A 111      36.919   5.581 -15.889  1.00 58.10           C  
ANISOU 1725  CA  VAL A 111     7648   7715   6711    563    409   -377
ATOM   1726  C   VAL A 111      35.484   5.552 -16.446  1.00 58.30           C  
ANISOU 1726  C   VAL A 111     7757   7667   6727    544    353   -365
ATOM   1727  O   VAL A 111      35.102   4.594 -17.122  1.00 58.87           O  
ANISOU 1727  O   VAL A 111     7880   7705   6783    566    353   -384
ATOM   1728  CB  VAL A 111      36.958   5.277 -14.359  1.00 58.18           C  
ANISOU 1728  CB  VAL A 111     7584   7740   6782    606    388   -366
ATOM   1729  CG1 VAL A 111      36.398   3.889 -14.059  1.00 58.28           C  
ANISOU 1729  CG1 VAL A 111     7617   7706   6820    670    370   -375
ATOM   1730  CG2 VAL A 111      38.366   5.443 -13.783  1.00 58.10           C  
ANISOU 1730  CG2 VAL A 111     7482   7815   6777    621    435   -377
ATOM   1731  H   VAL A 111      37.283   7.687 -15.791  1.00  0.00           H  
ATOM   1732  HA  VAL A 111      37.467   4.779 -16.385  1.00  0.00           H  
ATOM   1733  HB  VAL A 111      36.314   6.004 -13.864  1.00  0.00           H  
ATOM   1734 HG11 VAL A 111      36.438   3.705 -12.985  1.00  0.00           H  
ATOM   1735 HG12 VAL A 111      35.364   3.833 -14.399  1.00  0.00           H  
ATOM   1736 HG13 VAL A 111      36.992   3.137 -14.578  1.00  0.00           H  
ATOM   1737 HG21 VAL A 111      38.351   5.222 -12.716  1.00  0.00           H  
ATOM   1738 HG22 VAL A 111      39.048   4.757 -14.286  1.00  0.00           H  
ATOM   1739 HG23 VAL A 111      38.704   6.468 -13.937  1.00  0.00           H  
ATOM   1740  N   GLY A 112      34.709   6.590 -16.144  1.00 57.48           N  
ANISOU 1740  N   GLY A 112     7666   7541   6633    504    307   -337
ATOM   1741  CA  GLY A 112      33.328   6.694 -16.585  1.00 57.09           C  
ANISOU 1741  CA  GLY A 112     7682   7434   6577    490    248   -324
ATOM   1742  C   GLY A 112      32.410   7.154 -15.476  1.00 56.58           C  
ANISOU 1742  C   GLY A 112     7588   7347   6563    493    193   -300
ATOM   1743  O   GLY A 112      32.857   7.769 -14.504  1.00 57.09           O  
ANISOU 1743  O   GLY A 112     7598   7438   6658    489    200   -287
ATOM   1744  H   GLY A 112      35.075   7.348 -15.586  1.00  0.00           H  
ATOM   1745  HA3 GLY A 112      32.992   5.726 -16.956  1.00  0.00           H  
ATOM   1746  HA2 GLY A 112      33.266   7.392 -17.420  1.00  0.00           H  
ATOM   1747  N   ASP A 113      31.118   6.856 -15.607  1.00 55.49           N  
ANISOU 1747  N   ASP A 113     7485   7165   6434    497    138   -296
ATOM   1748  CA  ASP A 113      30.110   7.224 -14.612  1.00 54.39           C  
ANISOU 1748  CA  ASP A 113     7319   7004   6342    502     86   -276
ATOM   1749  C   ASP A 113      30.026   6.189 -13.495  1.00 52.36           C  
ANISOU 1749  C   ASP A 113     7014   6742   6137    540     86   -286
ATOM   1750  O   ASP A 113      29.675   5.038 -13.752  1.00 52.45           O  
ANISOU 1750  O   ASP A 113     7049   6731   6147    559     85   -306
ATOM   1751  CB  ASP A 113      28.743   7.337 -15.283  1.00 57.11           C  
ANISOU 1751  CB  ASP A 113     7715   7314   6671    488     27   -269
ATOM   1752  CG  ASP A 113      28.593   8.563 -16.169  1.00 64.20           C  
ANISOU 1752  CG  ASP A 113     8663   8208   7521    457     12   -248
ATOM   1753  OD1 ASP A 113      29.310   9.565 -15.925  1.00 65.19           O  
ANISOU 1753  OD1 ASP A 113     8779   8349   7640    439     41   -233
ATOM   1754  OD2 ASP A 113      27.736   8.531 -17.092  1.00 67.24           O1-
ANISOU 1754  OD2 ASP A 113     9101   8575   7873    449    -29   -247
ATOM   1755  H   ASP A 113      30.796   6.354 -16.422  1.00  0.00           H  
ATOM   1756  HA  ASP A 113      30.374   8.190 -14.181  1.00  0.00           H  
ATOM   1757  HB3 ASP A 113      27.965   7.345 -14.520  1.00  0.00           H  
ATOM   1758  HB2 ASP A 113      28.554   6.440 -15.872  1.00  0.00           H  
ATOM   1759  N   VAL A 114      30.332   6.597 -12.258  1.00 50.54           N  
ANISOU 1759  N   VAL A 114     6726   6530   5948    549     89   -272
ATOM   1760  CA  VAL A 114      30.270   5.725 -11.091  1.00 49.39           C  
ANISOU 1760  CA  VAL A 114     6537   6379   5848    585     88   -276
ATOM   1761  C   VAL A 114      28.818   5.243 -10.889  1.00 49.52           C  
ANISOU 1761  C   VAL A 114     6575   6351   5888    585     40   -278
ATOM   1762  O   VAL A 114      27.867   6.015 -11.046  1.00 49.69           O  
ANISOU 1762  O   VAL A 114     6610   6359   5912    560     -2   -265
ATOM   1763  CB  VAL A 114      30.843   6.455  -9.845  1.00 49.21           C  
ANISOU 1763  CB  VAL A 114     6452   6388   5856    585     96   -259
ATOM   1764  CG1 VAL A 114      30.515   5.728  -8.557  1.00 49.46           C  
ANISOU 1764  CG1 VAL A 114     6448   6410   5934    618     85   -258
ATOM   1765  CG2 VAL A 114      32.341   6.678  -9.971  1.00 49.36           C  
ANISOU 1765  CG2 VAL A 114     6439   6464   5853    584    146   -266
ATOM   1766  H   VAL A 114      30.623   7.551 -12.098  1.00  0.00           H  
ATOM   1767  HA  VAL A 114      30.892   4.852 -11.288  1.00  0.00           H  
ATOM   1768  HB  VAL A 114      30.370   7.436  -9.795  1.00  0.00           H  
ATOM   1769 HG11 VAL A 114      30.936   6.275  -7.713  1.00  0.00           H  
ATOM   1770 HG12 VAL A 114      29.433   5.661  -8.443  1.00  0.00           H  
ATOM   1771 HG13 VAL A 114      30.940   4.725  -8.587  1.00  0.00           H  
ATOM   1772 HG21 VAL A 114      32.709   7.191  -9.082  1.00  0.00           H  
ATOM   1773 HG22 VAL A 114      32.845   5.717 -10.070  1.00  0.00           H  
ATOM   1774 HG23 VAL A 114      32.545   7.287 -10.852  1.00  0.00           H  
ATOM   1775  N   THR A 115      28.658   3.953 -10.602  1.00 49.31           N  
ANISOU 1775  N   THR A 115     6556   6303   5876    612     48   -295
ATOM   1776  CA  THR A 115      27.378   3.276 -10.407  1.00 49.44           C  
ANISOU 1776  CA  THR A 115     6593   6280   5912    604     13   -303
ATOM   1777  C   THR A 115      27.133   2.948  -8.935  1.00 48.06           C  
ANISOU 1777  C   THR A 115     6378   6096   5787    623      9   -295
ATOM   1778  O   THR A 115      25.996   2.990  -8.476  1.00 48.44           O  
ANISOU 1778  O   THR A 115     6420   6125   5860    605    -26   -293
ATOM   1779  CB  THR A 115      27.368   1.974 -11.215  1.00 52.51           C  
ANISOU 1779  CB  THR A 115     7037   6642   6274    612     32   -333
ATOM   1780  OG1 THR A 115      27.687   2.272 -12.567  1.00 54.88           O  
ANISOU 1780  OG1 THR A 115     7376   6953   6523    597     42   -341
ATOM   1781  CG2 THR A 115      26.034   1.319 -11.198  1.00 53.50           C  
ANISOU 1781  CG2 THR A 115     7187   6731   6408    588     -5   -347
ATOM   1782  H   THR A 115      29.465   3.354 -10.501  1.00  0.00           H  
ATOM   1783  HA  THR A 115      26.576   3.922 -10.765  1.00  0.00           H  
ATOM   1784  HB  THR A 115      28.113   1.290 -10.809  1.00  0.00           H  
ATOM   1785  HG1 THR A 115      27.036   2.881 -12.923  1.00  0.00           H  
ATOM   1786 HG21 THR A 115      26.072   0.400 -11.783  1.00  0.00           H  
ATOM   1787 HG22 THR A 115      25.757   1.084 -10.170  1.00  0.00           H  
ATOM   1788 HG23 THR A 115      25.293   1.992 -11.628  1.00  0.00           H  
ATOM   1789  N   ILE A 116      28.188   2.557  -8.207  1.00 46.37           N  
ANISOU 1789  N   ILE A 116     6137   5899   5583    660     46   -292
ATOM   1790  CA  ILE A 116      28.094   2.248  -6.782  1.00 45.03           C  
ANISOU 1790  CA  ILE A 116     5934   5723   5452    682     45   -281
ATOM   1791  C   ILE A 116      29.078   3.147  -6.046  1.00 44.57           C  
ANISOU 1791  C   ILE A 116     5818   5714   5402    692     58   -263
ATOM   1792  O   ILE A 116      30.238   3.205  -6.432  1.00 44.58           O  
ANISOU 1792  O   ILE A 116     5806   5753   5381    710     89   -266
ATOM   1793  CB  ILE A 116      28.372   0.760  -6.481  1.00 44.32           C  
ANISOU 1793  CB  ILE A 116     5874   5604   5362    724     73   -295
ATOM   1794  CG1 ILE A 116      27.414  -0.150  -7.247  1.00 45.06           C  
ANISOU 1794  CG1 ILE A 116     6031   5647   5441    702     65   -319
ATOM   1795  CG2 ILE A 116      28.351   0.487  -4.978  1.00 44.30           C  
ANISOU 1795  CG2 ILE A 116     5843   5596   5394    748     73   -280
ATOM   1796  CD1 ILE A 116      27.636  -1.611  -7.078  1.00 45.97           C  
ANISOU 1796  CD1 ILE A 116     6196   5723   5549    739     98   -334
ATOM   1797  H   ILE A 116      29.095   2.465  -8.641  1.00  0.00           H  
ATOM   1798  HA  ILE A 116      27.086   2.487  -6.442  1.00  0.00           H  
ATOM   1799  HB  ILE A 116      29.379   0.541  -6.836  1.00  0.00           H  
ATOM   1800 HG13 ILE A 116      27.451   0.099  -8.307  1.00  0.00           H  
ATOM   1801 HG12 ILE A 116      26.388   0.093  -6.970  1.00  0.00           H  
ATOM   1802 HG21 ILE A 116      28.550  -0.569  -4.797  1.00  0.00           H  
ATOM   1803 HG22 ILE A 116      29.116   1.089  -4.488  1.00  0.00           H  
ATOM   1804 HG23 ILE A 116      27.372   0.746  -4.575  1.00  0.00           H  
ATOM   1805 HD11 ILE A 116      26.901  -2.161  -7.665  1.00  0.00           H  
ATOM   1806 HD12 ILE A 116      28.639  -1.869  -7.419  1.00  0.00           H  
ATOM   1807 HD13 ILE A 116      27.531  -1.876  -6.026  1.00  0.00           H  
ATOM   1808  N   VAL A 117      28.617   3.870  -5.010  1.00 43.87           N  
ANISOU 1808  N   VAL A 117     5695   5629   5345    677     35   -246
ATOM   1809  CA  VAL A 117      29.477   4.743  -4.218  1.00 43.48           C  
ANISOU 1809  CA  VAL A 117     5593   5626   5302    677     46   -231
ATOM   1810  C   VAL A 117      29.506   4.259  -2.772  1.00 42.85           C  
ANISOU 1810  C   VAL A 117     5485   5544   5250    704     45   -223
ATOM   1811  O   VAL A 117      28.459   4.159  -2.140  1.00 42.20           O  
ANISOU 1811  O   VAL A 117     5411   5428   5194    691     23   -219
ATOM   1812  CB  VAL A 117      29.046   6.234  -4.311  1.00 44.14           C  
ANISOU 1812  CB  VAL A 117     5669   5715   5388    632     24   -219
ATOM   1813  CG1 VAL A 117      27.588   6.430  -4.011  1.00 44.77           C  
ANISOU 1813  CG1 VAL A 117     5762   5754   5494    615    -13   -214
ATOM   1814  CG2 VAL A 117      29.914   7.138  -3.457  1.00 44.46           C  
ANISOU 1814  CG2 VAL A 117     5662   5800   5432    621     38   -207
ATOM   1815  H   VAL A 117      27.641   3.821  -4.754  1.00  0.00           H  
ATOM   1816  HA  VAL A 117      30.489   4.664  -4.616  1.00  0.00           H  
ATOM   1817  HB  VAL A 117      29.197   6.540  -5.346  1.00  0.00           H  
ATOM   1818 HG11 VAL A 117      27.339   7.488  -4.090  1.00  0.00           H  
ATOM   1819 HG12 VAL A 117      26.990   5.863  -4.725  1.00  0.00           H  
ATOM   1820 HG13 VAL A 117      27.374   6.081  -3.001  1.00  0.00           H  
ATOM   1821 HG21 VAL A 117      29.573   8.169  -3.556  1.00  0.00           H  
ATOM   1822 HG22 VAL A 117      29.843   6.831  -2.414  1.00  0.00           H  
ATOM   1823 HG23 VAL A 117      30.950   7.065  -3.787  1.00  0.00           H  
ATOM   1824  N   VAL A 118      30.699   3.936  -2.251  1.00 42.42           N  
ANISOU 1824  N   VAL A 118     5397   5531   5188    741     69   -220
ATOM   1825  CA  VAL A 118      30.820   3.538  -0.858  1.00 42.56           C  
ANISOU 1825  CA  VAL A 118     5391   5554   5227    769     66   -209
ATOM   1826  C   VAL A 118      31.512   4.665  -0.136  1.00 43.02           C  
ANISOU 1826  C   VAL A 118     5392   5670   5285    749     65   -198
ATOM   1827  O   VAL A 118      32.725   4.799  -0.242  1.00 43.58           O  
ANISOU 1827  O   VAL A 118     5423   5799   5336    765     86   -201
ATOM   1828  CB  VAL A 118      31.518   2.173  -0.644  1.00 42.89           C  
ANISOU 1828  CB  VAL A 118     5443   5594   5257    837     89   -212
ATOM   1829  CG1 VAL A 118      31.611   1.843   0.842  1.00 42.91           C  
ANISOU 1829  CG1 VAL A 118     5429   5600   5276    865     81   -195
ATOM   1830  CG2 VAL A 118      30.796   1.059  -1.398  1.00 43.19           C  
ANISOU 1830  CG2 VAL A 118     5552   5569   5291    848     95   -226
ATOM   1831  H   VAL A 118      31.527   3.968  -2.828  1.00  0.00           H  
ATOM   1832  HA  VAL A 118      29.812   3.458  -0.451  1.00  0.00           H  
ATOM   1833  HB  VAL A 118      32.532   2.246  -1.038  1.00  0.00           H  
ATOM   1834 HG11 VAL A 118      32.105   0.880   0.971  1.00  0.00           H  
ATOM   1835 HG12 VAL A 118      32.186   2.616   1.351  1.00  0.00           H  
ATOM   1836 HG13 VAL A 118      30.609   1.797   1.268  1.00  0.00           H  
ATOM   1837 HG21 VAL A 118      31.310   0.113  -1.228  1.00  0.00           H  
ATOM   1838 HG22 VAL A 118      29.769   0.984  -1.040  1.00  0.00           H  
ATOM   1839 HG23 VAL A 118      30.793   1.284  -2.465  1.00  0.00           H  
ATOM   1840  N   ASN A 119      30.731   5.523   0.537  1.00 43.25           N  
ANISOU 1840  N   ASN A 119     5415   5684   5335    709     43   -189
ATOM   1841  CA  ASN A 119      31.232   6.669   1.299  1.00 44.17           C  
ANISOU 1841  CA  ASN A 119     5487   5843   5451    678     42   -181
ATOM   1842  C   ASN A 119      31.762   6.136   2.614  1.00 44.78           C  
ANISOU 1842  C   ASN A 119     5532   5949   5533    713     42   -173
ATOM   1843  O   ASN A 119      31.070   6.139   3.625  1.00 45.31           O  
ANISOU 1843  O   ASN A 119     5604   5990   5620    707     28   -165
ATOM   1844  CB  ASN A 119      30.118   7.668   1.556  1.00 45.73           C  
ANISOU 1844  CB  ASN A 119     5701   6005   5670    633     21   -176
ATOM   1845  CG  ASN A 119      29.765   8.515   0.368  1.00 50.69           C  
ANISOU 1845  CG  ASN A 119     6358   6616   6287    599     17   -178
ATOM   1846  OD1 ASN A 119      30.653   9.052  -0.308  1.00 52.23           O  
ANISOU 1846  OD1 ASN A 119     6546   6845   6454    581     35   -182
ATOM   1847  ND2 ASN A 119      28.455   8.689   0.118  1.00 51.83           N  
ANISOU 1847  ND2 ASN A 119     6534   6711   6450    588     -7   -177
ATOM   1848  H   ASN A 119      29.729   5.399   0.539  1.00  0.00           H  
ATOM   1849  HA  ASN A 119      32.038   7.152   0.747  1.00  0.00           H  
ATOM   1850  HB3 ASN A 119      30.396   8.313   2.390  1.00  0.00           H  
ATOM   1851  HB2 ASN A 119      29.229   7.138   1.899  1.00  0.00           H  
ATOM   1852 HD21 ASN A 119      28.161   9.250  -0.669  1.00  0.00           H  
ATOM   1853 HD22 ASN A 119      27.765   8.259   0.717  1.00  0.00           H  
ATOM   1854  N   ASN A 120      32.991   5.650   2.591  1.00 44.89           N  
ANISOU 1854  N   ASN A 120     5512   6019   5526    752     59   -176
ATOM   1855  CA  ASN A 120      33.596   5.023   3.741  1.00 45.75           C  
ANISOU 1855  CA  ASN A 120     5591   6161   5632    799     57   -167
ATOM   1856  C   ASN A 120      34.545   5.919   4.500  1.00 46.62           C  
ANISOU 1856  C   ASN A 120     5635   6350   5727    776     55   -166
ATOM   1857  O   ASN A 120      34.610   5.777   5.714  1.00 47.25           O  
ANISOU 1857  O   ASN A 120     5698   6446   5810    791     41   -155
ATOM   1858  CB  ASN A 120      34.274   3.715   3.318  1.00 47.21           C  
ANISOU 1858  CB  ASN A 120     5784   6353   5802    875     74   -170
ATOM   1859  CG  ASN A 120      35.070   3.029   4.388  1.00 50.06           C  
ANISOU 1859  CG  ASN A 120     6113   6756   6152    939     70   -158
ATOM   1860  OD1 ASN A 120      34.516   2.374   5.286  1.00 51.38           O  
ANISOU 1860  OD1 ASN A 120     6314   6881   6329    964     58   -143
ATOM   1861  ND2 ASN A 120      36.386   3.193   4.308  1.00 50.06           N  
ANISOU 1861  ND2 ASN A 120     6048   6844   6129    965     81   -164
ATOM   1862  H   ASN A 120      33.542   5.710   1.747  1.00  0.00           H  
ATOM   1863  HA  ASN A 120      32.789   4.759   4.424  1.00  0.00           H  
ATOM   1864  HB3 ASN A 120      34.915   3.904   2.457  1.00  0.00           H  
ATOM   1865  HB2 ASN A 120      33.521   3.027   2.932  1.00  0.00           H  
ATOM   1866 HD21 ASN A 120      36.991   2.762   4.992  1.00  0.00           H  
ATOM   1867 HD22 ASN A 120      36.781   3.749   3.563  1.00  0.00           H  
ATOM   1868  N   ALA A 121      35.286   6.839   3.827  1.00 46.50           N  
ANISOU 1868  N   ALA A 121     5586   6387   5695    734     70   -179
ATOM   1869  CA  ALA A 121      36.265   7.723   4.498  1.00 46.91           C  
ANISOU 1869  CA  ALA A 121     5572   6523   5728    698     73   -183
ATOM   1870  C   ALA A 121      35.676   8.428   5.717  1.00 47.41           C  
ANISOU 1870  C   ALA A 121     5640   6570   5804    658     52   -174
ATOM   1871  O   ALA A 121      34.537   8.903   5.682  1.00 48.43           O  
ANISOU 1871  O   ALA A 121     5818   6630   5955    624     44   -170
ATOM   1872  CB  ALA A 121      36.832   8.742   3.523  1.00 47.05           C  
ANISOU 1872  CB  ALA A 121     5574   6576   5726    637     96   -200
ATOM   1873  H   ALA A 121      35.180   6.940   2.828  1.00  0.00           H  
ATOM   1874  HA  ALA A 121      37.091   7.100   4.843  1.00  0.00           H  
ATOM   1875  HB1 ALA A 121      37.549   9.380   4.040  1.00  0.00           H  
ATOM   1876  HB2 ALA A 121      37.331   8.224   2.704  1.00  0.00           H  
ATOM   1877  HB3 ALA A 121      36.023   9.354   3.125  1.00  0.00           H  
ATOM   1878  N   GLY A 122      36.401   8.386   6.813  1.00 46.85           N  
ANISOU 1878  N   GLY A 122     5518   6563   5719    671     42   -172
ATOM   1879  CA  GLY A 122      35.934   8.960   8.062  1.00 47.15           C  
ANISOU 1879  CA  GLY A 122     5560   6592   5764    636     25   -164
ATOM   1880  C   GLY A 122      37.075   9.395   8.950  1.00 47.53           C  
ANISOU 1880  C   GLY A 122     5538   6739   5782    618     19   -171
ATOM   1881  O   GLY A 122      38.209   8.939   8.797  1.00 47.17           O  
ANISOU 1881  O   GLY A 122     5433   6775   5713    656     22   -177
ATOM   1882  H   GLY A 122      37.310   7.946   6.801  1.00  0.00           H  
ATOM   1883  HA3 GLY A 122      35.322   8.229   8.590  1.00  0.00           H  
ATOM   1884  HA2 GLY A 122      35.293   9.816   7.850  1.00  0.00           H  
ATOM   1885  N   THR A 123      36.775  10.277   9.901  1.00 48.21           N  
ANISOU 1885  N   THR A 123     5628   6823   5866    561     10   -172
ATOM   1886  CA  THR A 123      37.779  10.799  10.811  1.00 49.17           C  
ANISOU 1886  CA  THR A 123     5687   7039   5956    530      1   -182
ATOM   1887  C   THR A 123      37.237  10.962  12.231  1.00 49.41           C  
ANISOU 1887  C   THR A 123     5737   7051   5987    516    -19   -172
ATOM   1888  O   THR A 123      36.039  11.161  12.430  1.00 50.29           O  
ANISOU 1888  O   THR A 123     5909   7073   6124    501    -18   -165
ATOM   1889  CB  THR A 123      38.383  12.078  10.225  1.00 51.23           C  
ANISOU 1889  CB  THR A 123     5924   7343   6198    441     25   -206
ATOM   1890  OG1 THR A 123      39.534  12.444  10.970  1.00 53.77           O  
ANISOU 1890  OG1 THR A 123     6173   7774   6484    408     18   -221
ATOM   1891  CG2 THR A 123      37.417  13.206  10.169  1.00 51.22           C  
ANISOU 1891  CG2 THR A 123     5988   7260   6212    370     37   -208
ATOM   1892  H   THR A 123      35.825  10.603  10.006  1.00  0.00           H  
ATOM   1893  HA  THR A 123      38.580  10.061  10.859  1.00  0.00           H  
ATOM   1894  HB  THR A 123      38.701  11.860   9.205  1.00  0.00           H  
ATOM   1895  HG1 THR A 123      39.912  13.246  10.602  1.00  0.00           H  
ATOM   1896 HG21 THR A 123      37.906  14.083   9.744  1.00  0.00           H  
ATOM   1897 HG22 THR A 123      36.567  12.927   9.546  1.00  0.00           H  
ATOM   1898 HG23 THR A 123      37.068  13.437  11.176  1.00  0.00           H  
ATOM   1899  N   VAL A 124      38.111  10.814  13.222  1.00 48.73           N  
ANISOU 1899  N   VAL A 124     5595   7052   5869    527    -38   -173
ATOM   1900  CA  VAL A 124      37.739  10.939  14.620  1.00 48.72           C  
ANISOU 1900  CA  VAL A 124     5609   7044   5858    513    -58   -165
ATOM   1901  C   VAL A 124      38.902  11.490  15.423  1.00 48.49           C  
ANISOU 1901  C   VAL A 124     5508   7133   5783    474    -73   -180
ATOM   1902  O   VAL A 124      40.051  11.184  15.140  1.00 48.29           O  
ANISOU 1902  O   VAL A 124     5409   7205   5734    501    -79   -188
ATOM   1903  CB  VAL A 124      37.223   9.611  15.213  1.00 49.77           C  
ANISOU 1903  CB  VAL A 124     5777   7134   5999    602    -77   -137
ATOM   1904  CG1 VAL A 124      38.355   8.607  15.365  1.00 50.94           C  
ANISOU 1904  CG1 VAL A 124     5867   7368   6118    685    -97   -127
ATOM   1905  CG2 VAL A 124      36.542   9.836  16.549  1.00 49.97           C  
ANISOU 1905  CG2 VAL A 124     5839   7129   6020    577    -89   -129
ATOM   1906  H   VAL A 124      39.078  10.606  13.016  1.00  0.00           H  
ATOM   1907  HA  VAL A 124      36.926  11.663  14.680  1.00  0.00           H  
ATOM   1908  HB  VAL A 124      36.489   9.194  14.524  1.00  0.00           H  
ATOM   1909 HG11 VAL A 124      37.965   7.680  15.785  1.00  0.00           H  
ATOM   1910 HG12 VAL A 124      38.796   8.406  14.389  1.00  0.00           H  
ATOM   1911 HG13 VAL A 124      39.116   9.015  16.030  1.00  0.00           H  
ATOM   1912 HG21 VAL A 124      36.189   8.883  16.942  1.00  0.00           H  
ATOM   1913 HG22 VAL A 124      37.251  10.277  17.249  1.00  0.00           H  
ATOM   1914 HG23 VAL A 124      35.696  10.510  16.417  1.00  0.00           H  
ATOM   1915  N   TYR A 125      38.607  12.340  16.405  1.00 48.93           N  
ANISOU 1915  N   TYR A 125     5581   7183   5825    407    -77   -188
ATOM   1916  CA  TYR A 125      39.613  12.908  17.290  1.00 49.74           C  
ANISOU 1916  CA  TYR A 125     5622   7396   5881    358    -94   -205
ATOM   1917  C   TYR A 125      39.102  12.744  18.724  1.00 50.14           C  
ANISOU 1917  C   TYR A 125     5706   7427   5917    364   -117   -192
ATOM   1918  O   TYR A 125      38.598  13.700  19.289  1.00 50.24           O  
ANISOU 1918  O   TYR A 125     5758   7406   5927    287   -106   -205
ATOM   1919  CB  TYR A 125      39.857  14.385  16.946  1.00 49.90           C  
ANISOU 1919  CB  TYR A 125     5639   7431   5890    240    -66   -238
ATOM   1920  CG  TYR A 125      40.165  14.630  15.471  1.00 50.85           C  
ANISOU 1920  CG  TYR A 125     5739   7562   6021    226    -37   -251
ATOM   1921  CD1 TYR A 125      39.116  14.915  14.570  1.00 51.86           C  
ANISOU 1921  CD1 TYR A 125     5776   7810   6120    231    -40   -266
ATOM   1922  CD2 TYR A 125      41.485  14.543  14.980  1.00 52.13           C  
ANISOU 1922  CD2 TYR A 125     5972   7617   6219    211     -9   -247
ATOM   1923  CE2 TYR A 125      41.745  14.732  13.607  1.00 52.95           C  
ANISOU 1923  CE2 TYR A 125     6064   7728   6325    196     18   -258
ATOM   1924  CZ  TYR A 125      40.689  15.006  12.713  1.00 53.57           C  
ANISOU 1924  CZ  TYR A 125     6056   7924   6376    196     20   -274
ATOM   1925  OH  TYR A 125      40.937  15.174  11.381  1.00 55.77           O  
ANISOU 1925  OH  TYR A 125     6326   8211   6655    179     50   -285
ATOM   1926  CE1 TYR A 125      39.372  15.101  13.200  1.00  0.00           C  
ATOM   1927  H   TYR A 125      37.649  12.618  16.562  1.00  0.00           H  
ATOM   1928  HA  TYR A 125      40.545  12.354  17.176  1.00  0.00           H  
ATOM   1929  HB2 TYR A 125      40.673  14.779  17.553  1.00  0.00           H  
ATOM   1930  HB3 TYR A 125      38.986  14.995  17.192  1.00  0.00           H  
ATOM   1931  HD1 TYR A 125      38.103  14.991  14.928  1.00  0.00           H  
ATOM   1932  HD2 TYR A 125      42.301  14.325  15.653  1.00  0.00           H  
ATOM   1933  HE2 TYR A 125      42.761  14.655  13.249  1.00  0.00           H  
ATOM   1934  HH  TYR A 125      41.878  15.248  11.196  1.00  0.00           H  
ATOM   1935  HE1 TYR A 125      38.550  15.309  12.530  1.00  0.00           H  
ATOM   1936  N   PRO A 126      39.191  11.534  19.313  1.00 50.53           N  
ANISOU 1936  N   PRO A 126     5751   7491   5957    457   -146   -165
ATOM   1937  CA  PRO A 126      38.628  11.321  20.659  1.00 51.40           C  
ANISOU 1937  CA  PRO A 126     5905   7573   6051    464   -165   -149
ATOM   1938  C   PRO A 126      39.117  12.263  21.747  1.00 52.68           C  
ANISOU 1938  C   PRO A 126     6041   7807   6167    383   -179   -170
ATOM   1939  O   PRO A 126      40.315  12.403  21.966  1.00 52.91           O  
ANISOU 1939  O   PRO A 126     5990   7959   6153    371   -202   -184
ATOM   1940  CB  PRO A 126      38.981   9.870  20.976  1.00 51.76           C  
ANISOU 1940  CB  PRO A 126     5939   7645   6080    579   -195   -118
ATOM   1941  CG  PRO A 126      39.217   9.239  19.645  1.00 51.98           C  
ANISOU 1941  CG  PRO A 126     5949   7663   6136    638   -181   -114
ATOM   1942  CD  PRO A 126      39.762  10.291  18.762  1.00 50.03           C  
ANISOU 1942  CD  PRO A 126     5654   7461   5895    562   -159   -146
ATOM   1943  HA  PRO A 126      37.543  11.404  20.595  1.00  0.00           H  
ATOM   1944  HB3 PRO A 126      38.130   9.388  21.458  1.00  0.00           H  
ATOM   1945  HB2 PRO A 126      39.902   9.841  21.558  1.00  0.00           H  
ATOM   1946  HG3 PRO A 126      38.270   8.881  19.241  1.00  0.00           H  
ATOM   1947  HG2 PRO A 126      39.949   8.438  19.748  1.00  0.00           H  
ATOM   1948  HD2 PRO A 126      40.847  10.318  18.861  1.00  0.00           H  
ATOM   1949  HD3 PRO A 126      39.388  10.141  17.749  1.00  0.00           H  
ATOM   1950  N   ALA A 127      38.159  12.926  22.424  1.00 53.21           N  
ANISOU 1950  N   ALA A 127     6175   7799   6241    323   -163   -176
ATOM   1951  CA  ALA A 127      38.387  13.901  23.498  1.00 53.65           C  
ANISOU 1951  CA  ALA A 127     6230   7899   6255    236   -168   -198
ATOM   1952  C   ALA A 127      37.069  14.359  24.069  1.00 53.48           C  
ANISOU 1952  C   ALA A 127     6297   7766   6256    199   -142   -199
ATOM   1953  O   ALA A 127      36.065  14.399  23.356  1.00 53.62           O  
ANISOU 1953  O   ALA A 127     6366   7681   6325    209   -112   -194
ATOM   1954  CB  ALA A 127      39.132  15.131  22.959  1.00 53.92           C  
ANISOU 1954  CB  ALA A 127     6222   7990   6276    139   -149   -236
ATOM   1955  H   ALA A 127      37.186  12.769  22.206  1.00  0.00           H  
ATOM   1956  HA  ALA A 127      38.980  13.437  24.286  1.00  0.00           H  
ATOM   1957  HB1 ALA A 127      39.292  15.843  23.769  1.00  0.00           H  
ATOM   1958  HB2 ALA A 127      40.095  14.823  22.551  1.00  0.00           H  
ATOM   1959  HB3 ALA A 127      38.539  15.601  22.175  1.00  0.00           H  
ATOM   1960  N   ASP A 128      37.075  14.780  25.333  1.00 53.57           N  
ANISOU 1960  N   ASP A 128     6327   7801   6226    153   -152   -208
ATOM   1961  CA  ASP A 128      35.885  15.382  25.940  1.00 54.23           C  
ANISOU 1961  CA  ASP A 128     6492   7787   6326    108   -121   -215
ATOM   1962  C   ASP A 128      35.664  16.751  25.270  1.00 54.52           C  
ANISOU 1962  C   ASP A 128     6549   7783   6384     21    -81   -248
ATOM   1963  O   ASP A 128      36.628  17.398  24.887  1.00 55.44           O  
ANISOU 1963  O   ASP A 128     6618   7971   6476    -33    -82   -270
ATOM   1964  CB  ASP A 128      36.067  15.543  27.457  1.00 55.95           C  
ANISOU 1964  CB  ASP A 128     6723   8048   6486     73   -140   -220
ATOM   1965  CG  ASP A 128      37.350  16.255  27.836  1.00 59.73           C  
ANISOU 1965  CG  ASP A 128     7141   8650   6905      3   -163   -248
ATOM   1966  OD1 ASP A 128      38.444  15.664  27.634  1.00 60.33           O  
ANISOU 1966  OD1 ASP A 128     7137   8831   6954     45   -201   -240
ATOM   1967  OD2 ASP A 128      37.268  17.403  28.321  1.00 61.60           O1-
ANISOU 1967  OD2 ASP A 128     7406   8880   7120    -93   -141   -281
ATOM   1968  H   ASP A 128      37.911  14.687  25.892  1.00  0.00           H  
ATOM   1969  HA  ASP A 128      35.022  14.744  25.747  1.00  0.00           H  
ATOM   1970  HB2 ASP A 128      36.045  14.561  27.930  1.00  0.00           H  
ATOM   1971  HB3 ASP A 128      35.216  16.087  27.868  1.00  0.00           H  
ATOM   1972  N   LEU A 129      34.420  17.178  25.078  1.00 53.68           N  
ANISOU 1972  N   LEU A 129     6511   7563   6321     11    -44   -250
ATOM   1973  CA  LEU A 129      34.084  18.421  24.366  1.00 52.67           C  
ANISOU 1973  CA  LEU A 129     6417   7379   6216    -54     -5   -275
ATOM   1974  C   LEU A 129      35.016  19.625  24.642  1.00 51.70           C  
ANISOU 1974  C   LEU A 129     6281   7318   6044   -157      4   -310
ATOM   1975  O   LEU A 129      35.436  20.282  23.689  1.00 51.73           O  
ANISOU 1975  O   LEU A 129     6275   7328   6053   -196     21   -324
ATOM   1976  CB  LEU A 129      32.619  18.800  24.638  1.00 52.53           C  
ANISOU 1976  CB  LEU A 129     6477   7246   6237    -53     30   -276
ATOM   1977  CG  LEU A 129      32.030  19.899  23.768  1.00 53.53           C  
ANISOU 1977  CG  LEU A 129     6648   7295   6396    -88     69   -292
ATOM   1978  CD1 LEU A 129      32.033  19.499  22.312  1.00 54.01           C  
ANISOU 1978  CD1 LEU A 129     6686   7342   6495    -42     65   -276
ATOM   1979  CD2 LEU A 129      30.632  20.279  24.248  1.00 53.78           C  
ANISOU 1979  CD2 LEU A 129     6747   7227   6459    -82    100   -296
ATOM   1980  H   LEU A 129      33.641  16.639  25.430  1.00  0.00           H  
ATOM   1981  HA  LEU A 129      34.159  18.203  23.301  1.00  0.00           H  
ATOM   1982  HB3 LEU A 129      32.508  19.074  25.687  1.00  0.00           H  
ATOM   1983  HB2 LEU A 129      31.997  17.908  24.560  1.00  0.00           H  
ATOM   1984  HG  LEU A 129      32.666  20.779  23.871  1.00  0.00           H  
ATOM   1985 HD11 LEU A 129      31.606  20.303  21.713  1.00  0.00           H  
ATOM   1986 HD12 LEU A 129      33.057  19.310  21.989  1.00  0.00           H  
ATOM   1987 HD13 LEU A 129      31.438  18.595  22.182  1.00  0.00           H  
ATOM   1988 HD21 LEU A 129      30.230  21.067  23.611  1.00  0.00           H  
ATOM   1989 HD22 LEU A 129      29.981  19.406  24.200  1.00  0.00           H  
ATOM   1990 HD23 LEU A 129      30.685  20.636  25.277  1.00  0.00           H  
ATOM   1991  N   LEU A 130      35.382  19.877  25.914  1.00 50.62           N  
ANISOU 1991  N   LEU A 130     6146   7231   5855   -205     -8   -325
ATOM   1992  CA  LEU A 130      36.225  21.018  26.249  1.00 50.35           C  
ANISOU 1992  CA  LEU A 130     6104   7256   5770   -314      2   -363
ATOM   1993  C   LEU A 130      37.701  20.856  25.833  1.00 51.54           C  
ANISOU 1993  C   LEU A 130     6160   7540   5884   -334    -28   -373
ATOM   1994  O   LEU A 130      38.419  21.853  25.704  1.00 51.68           O  
ANISOU 1994  O   LEU A 130     6166   7603   5867   -432    -12   -407
ATOM   1995  CB  LEU A 130      36.095  21.368  27.724  1.00 49.74           C  
ANISOU 1995  CB  LEU A 130     6064   7189   5647   -364      0   -380
ATOM   1996  CG  LEU A 130      34.699  21.784  28.185  1.00 50.34           C  
ANISOU 1996  CG  LEU A 130     6235   7139   5753   -365     42   -382
ATOM   1997  CD1 LEU A 130      34.687  22.080  29.655  1.00 50.49           C  
ANISOU 1997  CD1 LEU A 130     6288   7177   5717   -421     42   -402
ATOM   1998  CD2 LEU A 130      34.190  22.992  27.405  1.00 50.73           C  
ANISOU 1998  CD2 LEU A 130     6343   7099   5833   -413     93   -403
ATOM   1999  H   LEU A 130      35.072  19.269  26.659  1.00  0.00           H  
ATOM   2000  HA  LEU A 130      35.835  21.869  25.691  1.00  0.00           H  
ATOM   2001  HB3 LEU A 130      36.805  22.157  27.971  1.00  0.00           H  
ATOM   2002  HB2 LEU A 130      36.436  20.525  28.325  1.00  0.00           H  
ATOM   2003  HG  LEU A 130      34.020  20.952  28.002  1.00  0.00           H  
ATOM   2004 HD11 LEU A 130      33.682  22.374  29.959  1.00  0.00           H  
ATOM   2005 HD12 LEU A 130      34.987  21.190  30.208  1.00  0.00           H  
ATOM   2006 HD13 LEU A 130      35.383  22.892  29.868  1.00  0.00           H  
ATOM   2007 HD21 LEU A 130      33.195  23.261  27.759  1.00  0.00           H  
ATOM   2008 HD22 LEU A 130      34.867  23.833  27.554  1.00  0.00           H  
ATOM   2009 HD23 LEU A 130      34.144  22.747  26.344  1.00  0.00           H  
ATOM   2010  N   SER A 131      38.140  19.620  25.579  1.00 51.88           N  
ANISOU 2010  N   SER A 131     6135   7643   5932   -243    -67   -344
ATOM   2011  CA  SER A 131      39.497  19.316  25.106  1.00 52.64           C  
ANISOU 2011  CA  SER A 131     6131   7869   6000   -241    -95   -351
ATOM   2012  C   SER A 131      39.585  19.186  23.591  1.00 53.05           C  
ANISOU 2012  C   SER A 131     6164   7898   6096   -211    -75   -344
ATOM   2013  O   SER A 131      40.673  18.934  23.071  1.00 53.95           O  
ANISOU 2013  O   SER A 131     6192   8115   6191   -205    -91   -351
ATOM   2014  CB  SER A 131      40.001  18.013  25.711  1.00 54.69           C  
ANISOU 2014  CB  SER A 131     6330   8214   6235   -149   -150   -322
ATOM   2015  OG  SER A 131      40.065  18.114  27.125  1.00 58.83           O  
ANISOU 2015  OG  SER A 131     6867   8779   6708   -180   -174   -329
ATOM   2016  H   SER A 131      37.526  18.829  25.711  1.00  0.00           H  
ATOM   2017  HA  SER A 131      40.160  20.121  25.422  1.00  0.00           H  
ATOM   2018  HB3 SER A 131      40.993  17.790  25.318  1.00  0.00           H  
ATOM   2019  HB2 SER A 131      39.329  17.201  25.435  1.00  0.00           H  
ATOM   2020  HG  SER A 131      39.209  17.897  27.501  1.00  0.00           H  
ATOM   2021  N   THR A 132      38.460  19.284  22.876  1.00 52.17           N  
ANISOU 2021  N   THR A 132     6124   7658   6040   -185    -43   -331
ATOM   2022  CA  THR A 132      38.472  19.184  21.427  1.00 51.57           C  
ANISOU 2022  CA  THR A 132     6039   7555   6002   -158    -24   -324
ATOM   2023  C   THR A 132      39.062  20.453  20.817  1.00 51.23           C  
ANISOU 2023  C   THR A 132     5997   7529   5938   -265     10   -358
ATOM   2024  O   THR A 132      39.084  21.501  21.447  1.00 51.52           O  
ANISOU 2024  O   THR A 132     6071   7559   5945   -358     29   -386
ATOM   2025  CB  THR A 132      37.058  18.941  20.912  1.00 52.61           C  
ANISOU 2025  CB  THR A 132     6246   7551   6194   -100     -5   -300
ATOM   2026  OG1 THR A 132      36.227  20.037  21.309  1.00 53.94           O  
ANISOU 2026  OG1 THR A 132     6494   7632   6368   -164     28   -316
ATOM   2027  CG2 THR A 132      36.480  17.636  21.413  1.00 52.84           C  
ANISOU 2027  CG2 THR A 132     6276   7558   6242     -2    -33   -268
ATOM   2028  H   THR A 132      37.576  19.431  23.343  1.00  0.00           H  
ATOM   2029  HA  THR A 132      39.097  18.338  21.142  1.00  0.00           H  
ATOM   2030  HB  THR A 132      37.089  18.909  19.823  1.00  0.00           H  
ATOM   2031  HG1 THR A 132      35.306  19.769  21.276  1.00  0.00           H  
ATOM   2032 HG21 THR A 132      35.472  17.509  21.018  1.00  0.00           H  
ATOM   2033 HG22 THR A 132      37.107  16.809  21.080  1.00  0.00           H  
ATOM   2034 HG23 THR A 132      36.444  17.648  22.502  1.00  0.00           H  
ATOM   2035  N   LYS A 133      39.566  20.352  19.598  1.00 50.81           N  
ANISOU 2035  N   LYS A 133     5910   7500   5897   -256     22   -359
ATOM   2036  CA  LYS A 133      40.097  21.491  18.847  1.00 50.42           C  
ANISOU 2036  CA  LYS A 133     5871   7458   5829   -357     61   -389
ATOM   2037  C   LYS A 133      38.996  21.841  17.859  1.00 50.39           C  
ANISOU 2037  C   LYS A 133     5958   7316   5873   -336     94   -373
ATOM   2038  O   LYS A 133      38.449  20.941  17.223  1.00 50.75           O  
ANISOU 2038  O   LYS A 133     6003   7321   5960   -243     82   -344
ATOM   2039  CB  LYS A 133      41.375  21.099  18.080  1.00 51.75           C  
ANISOU 2039  CB  LYS A 133     5941   7746   5977   -357     55   -399
ATOM   2040  CG  LYS A 133      42.636  21.053  18.915  1.00 55.48           C  
ANISOU 2040  CG  LYS A 133     6316   8371   6391   -407     30   -426
ATOM   2041  CD  LYS A 133      43.773  20.386  18.151  1.00 60.89           C  
ANISOU 2041  CD  LYS A 133     6892   9176   7066   -372     20   -431
ATOM   2042  CE  LYS A 133      45.042  20.260  18.981  1.00 64.90           C  
ANISOU 2042  CE  LYS A 133     7287   9853   7518   -400    -15   -455
ATOM   2043  NZ  LYS A 133      46.018  19.292  18.413  1.00 65.99           N1+
ANISOU 2043  NZ  LYS A 133     7310  10112   7653   -330    -33   -453
ATOM   2044  H   LYS A 133      39.598  19.454  19.138  1.00  0.00           H  
ATOM   2045  HA  LYS A 133      40.294  22.331  19.514  1.00  0.00           H  
ATOM   2046  HB3 LYS A 133      41.520  21.786  17.246  1.00  0.00           H  
ATOM   2047  HB2 LYS A 133      41.225  20.132  17.600  1.00  0.00           H  
ATOM   2048  HG3 LYS A 133      42.443  20.500  19.834  1.00  0.00           H  
ATOM   2049  HG2 LYS A 133      42.928  22.067  19.188  1.00  0.00           H  
ATOM   2050  HD3 LYS A 133      43.986  20.957  17.247  1.00  0.00           H  
ATOM   2051  HD2 LYS A 133      43.456  19.397  17.821  1.00  0.00           H  
ATOM   2052  HE3 LYS A 133      44.782  19.959  19.996  1.00  0.00           H  
ATOM   2053  HE2 LYS A 133      45.514  21.238  19.072  1.00  0.00           H  
ATOM   2054  HZ1 LYS A 133      46.288  19.590  17.486  1.00  0.00           H  
ATOM   2055  HZ2 LYS A 133      46.836  19.252  19.004  1.00  0.00           H  
ATOM   2056  HZ3 LYS A 133      45.594  18.377  18.362  1.00  0.00           H  
ATOM   2057  N   ASP A 134      38.642  23.119  17.734  1.00 50.14           N  
ANISOU 2057  N   ASP A 134     6007   7212   5833   -420    134   -391
ATOM   2058  CA  ASP A 134      37.589  23.544  16.816  1.00 50.70           C  
ANISOU 2058  CA  ASP A 134     6166   7154   5943   -398    162   -376
ATOM   2059  C   ASP A 134      37.851  23.144  15.353  1.00 51.99           C  
ANISOU 2059  C   ASP A 134     6308   7321   6123   -362    168   -363
ATOM   2060  O   ASP A 134      36.897  22.869  14.624  1.00 52.78           O  
ANISOU 2060  O   ASP A 134     6454   7335   6266   -296    169   -338
ATOM   2061  CB  ASP A 134      37.364  25.050  16.928  1.00 51.94           C  
ANISOU 2061  CB  ASP A 134     6416   7241   6079   -496    207   -399
ATOM   2062  CG  ASP A 134      36.716  25.498  18.225  1.00 56.32           C  
ANISOU 2062  CG  ASP A 134     7021   7752   6628   -516    209   -409
ATOM   2063  OD1 ASP A 134      36.215  24.623  18.978  1.00 56.64           O  
ANISOU 2063  OD1 ASP A 134     7035   7797   6689   -444    177   -391
ATOM   2064  OD2 ASP A 134      36.687  26.731  18.482  1.00 57.76           O1-
ANISOU 2064  OD2 ASP A 134     7276   7888   6781   -605    247   -434
ATOM   2065  H   ASP A 134      39.106  23.828  18.284  1.00  0.00           H  
ATOM   2066  HA  ASP A 134      36.667  23.053  17.128  1.00  0.00           H  
ATOM   2067  HB3 ASP A 134      36.759  25.388  16.087  1.00  0.00           H  
ATOM   2068  HB2 ASP A 134      38.315  25.567  16.802  1.00  0.00           H  
ATOM   2069  N   GLU A 135      39.134  23.092  14.928  1.00 51.81           N  
ANISOU 2069  N   GLU A 135     6213   7405   6066   -406    173   -381
ATOM   2070  CA  GLU A 135      39.509  22.684  13.573  1.00 52.16           C  
ANISOU 2070  CA  GLU A 135     6232   7465   6120   -377    182   -373
ATOM   2071  C   GLU A 135      39.155  21.217  13.368  1.00 51.18           C  
ANISOU 2071  C   GLU A 135     6065   7346   6036   -251    145   -342
ATOM   2072  O   GLU A 135      38.735  20.848  12.272  1.00 51.92           O  
ANISOU 2072  O   GLU A 135     6183   7387   6156   -200    151   -325
ATOM   2073  CB  GLU A 135      41.014  22.965  13.313  1.00 56.42           C  
ANISOU 2073  CB  GLU A 135     6693   8133   6612   -458    198   -406
ATOM   2074  CG  GLU A 135      41.804  21.927  12.513  1.00 66.65           C  
ANISOU 2074  CG  GLU A 135     7895   9518   7910   -397    186   -400
ATOM   2075  CD  GLU A 135      41.994  22.096  11.004  1.00 79.90           C  
ANISOU 2075  CD  GLU A 135     9594  11177   9587   -418    224   -403
ATOM   2076  OE1 GLU A 135      43.135  22.423  10.596  1.00 81.88           O  
ANISOU 2076  OE1 GLU A 135     9814  11502   9796   -515    256   -435
ATOM   2077  OE2 GLU A 135      41.037  21.846  10.227  1.00 83.90           O1-
ANISOU 2077  OE2 GLU A 135    10145  11604  10131   -341    221   -375
ATOM   2078  H   GLU A 135      39.885  23.341  15.556  1.00  0.00           H  
ATOM   2079  HA  GLU A 135      38.926  23.276  12.867  1.00  0.00           H  
ATOM   2080  HB3 GLU A 135      41.515  23.139  14.265  1.00  0.00           H  
ATOM   2081  HB2 GLU A 135      41.118  23.939  12.836  1.00  0.00           H  
ATOM   2082  HG2 GLU A 135      41.388  20.939  12.708  1.00  0.00           H  
ATOM   2083  HG3 GLU A 135      42.780  21.790  12.979  1.00  0.00           H  
ATOM   2084  N   GLU A 136      39.353  20.383  14.410  1.00 49.60           N  
ANISOU 2084  N   GLU A 136     5806   7208   5833   -203    108   -337
ATOM   2085  CA  GLU A 136      39.070  18.953  14.403  1.00 49.07           C  
ANISOU 2085  CA  GLU A 136     5703   7144   5795    -86     74   -309
ATOM   2086  C   GLU A 136      37.574  18.686  14.367  1.00 48.76           C  
ANISOU 2086  C   GLU A 136     5743   6979   5803    -28     71   -283
ATOM   2087  O   GLU A 136      37.153  17.706  13.756  1.00 48.87           O  
ANISOU 2087  O   GLU A 136     5757   6964   5848     54     59   -262
ATOM   2088  CB  GLU A 136      39.693  18.289  15.620  1.00 51.00           C  
ANISOU 2088  CB  GLU A 136     5878   7485   6015    -59     38   -309
ATOM   2089  CG  GLU A 136      41.209  18.247  15.580  1.00 55.27           C  
ANISOU 2089  CG  GLU A 136     6318   8172   6513    -90     33   -333
ATOM   2090  CD  GLU A 136      41.838  17.680  16.838  1.00 62.50           C  
ANISOU 2090  CD  GLU A 136     7163   9190   7396    -65     -9   -333
ATOM   2091  OE1 GLU A 136      41.133  17.558  17.873  1.00 63.43           O  
ANISOU 2091  OE1 GLU A 136     7322   9263   7517    -48    -28   -320
ATOM   2092  OE2 GLU A 136      43.052  17.375  16.785  1.00 65.02           O1-
ANISOU 2092  OE2 GLU A 136     7383   9638   7683    -61    -22   -348
ATOM   2093  H   GLU A 136      39.725  20.740  15.279  1.00  0.00           H  
ATOM   2094  HA  GLU A 136      39.517  18.519  13.509  1.00  0.00           H  
ATOM   2095  HB3 GLU A 136      39.306  17.275  15.717  1.00  0.00           H  
ATOM   2096  HB2 GLU A 136      39.369  18.809  16.521  1.00  0.00           H  
ATOM   2097  HG3 GLU A 136      41.594  19.251  15.404  1.00  0.00           H  
ATOM   2098  HG2 GLU A 136      41.532  17.662  14.719  1.00  0.00           H  
ATOM   2099  N   ILE A 137      36.765  19.552  15.025  1.00 48.18           N  
ANISOU 2099  N   ILE A 137     5737   6835   5735    -72     83   -288
ATOM   2100  CA  ILE A 137      35.306  19.451  15.017  1.00 47.47           C  
ANISOU 2100  CA  ILE A 137     5717   6631   5689    -25     83   -269
ATOM   2101  C   ILE A 137      34.817  19.705  13.587  1.00 48.46           C  
ANISOU 2101  C   ILE A 137     5886   6690   5839    -12    101   -260
ATOM   2102  O   ILE A 137      34.006  18.938  13.061  1.00 49.47           O  
ANISOU 2102  O   ILE A 137     6026   6767   6003     61     89   -240
ATOM   2103  CB  ILE A 137      34.664  20.430  16.022  1.00 46.30           C  
ANISOU 2103  CB  ILE A 137     5627   6429   5535    -77     98   -280
ATOM   2104  CG1 ILE A 137      35.016  20.038  17.459  1.00 46.30           C  
ANISOU 2104  CG1 ILE A 137     5591   6489   5512    -79     76   -285
ATOM   2105  CG2 ILE A 137      33.156  20.478  15.813  1.00 46.63           C  
ANISOU 2105  CG2 ILE A 137     5737   6356   5624    -32    105   -265
ATOM   2106  CD1 ILE A 137      34.508  20.940  18.519  1.00 46.74           C  
ANISOU 2106  CD1 ILE A 137     5702   6503   5556   -134     92   -300
ATOM   2107  H   ILE A 137      37.165  20.314  15.554  1.00  0.00           H  
ATOM   2108  HA  ILE A 137      35.029  18.436  15.300  1.00  0.00           H  
ATOM   2109  HB  ILE A 137      35.066  21.425  15.832  1.00  0.00           H  
ATOM   2110 HG13 ILE A 137      36.098  19.947  17.552  1.00  0.00           H  
ATOM   2111 HG12 ILE A 137      34.666  19.024  17.651  1.00  0.00           H  
ATOM   2112 HG21 ILE A 137      32.712  21.172  16.527  1.00  0.00           H  
ATOM   2113 HG22 ILE A 137      32.940  20.813  14.799  1.00  0.00           H  
ATOM   2114 HG23 ILE A 137      32.736  19.484  15.964  1.00  0.00           H  
ATOM   2115 HD11 ILE A 137      34.817  20.565  19.495  1.00  0.00           H  
ATOM   2116 HD12 ILE A 137      34.913  21.941  18.370  1.00  0.00           H  
ATOM   2117 HD13 ILE A 137      33.420  20.978  18.473  1.00  0.00           H  
ATOM   2118  N   THR A 138      35.345  20.758  12.944  1.00 47.77           N  
ANISOU 2118  N   THR A 138     5821   6604   5725    -85    131   -277
ATOM   2119  CA  THR A 138      34.982  21.104  11.575  1.00 47.39           C  
ANISOU 2119  CA  THR A 138     5821   6495   5689    -80    149   -268
ATOM   2120  C   THR A 138      35.404  19.985  10.629  1.00 47.57           C  
ANISOU 2120  C   THR A 138     5793   6561   5721    -21    135   -257
ATOM   2121  O   THR A 138      34.611  19.564   9.791  1.00 47.95           O  
ANISOU 2121  O   THR A 138     5872   6549   5799     35    128   -239
ATOM   2122  CB  THR A 138      35.600  22.440  11.184  1.00 48.13           C  
ANISOU 2122  CB  THR A 138     5954   6589   5744   -180    187   -289
ATOM   2123  OG1 THR A 138      35.105  23.463  12.045  1.00 49.25           O  
ANISOU 2123  OG1 THR A 138     6159   6675   5879   -228    203   -299
ATOM   2124  CG2 THR A 138      35.287  22.811   9.776  1.00 48.38           C  
ANISOU 2124  CG2 THR A 138     6042   6562   5780   -176    206   -278
ATOM   2125  H   THR A 138      36.022  21.346  13.409  1.00  0.00           H  
ATOM   2126  HA  THR A 138      33.898  21.202  11.524  1.00  0.00           H  
ATOM   2127  HB  THR A 138      36.682  22.375  11.299  1.00  0.00           H  
ATOM   2128  HG1 THR A 138      35.558  23.418  12.890  1.00  0.00           H  
ATOM   2129 HG21 THR A 138      35.748  23.770   9.541  1.00  0.00           H  
ATOM   2130 HG22 THR A 138      35.677  22.047   9.103  1.00  0.00           H  
ATOM   2131 HG23 THR A 138      34.207  22.887   9.651  1.00  0.00           H  
ATOM   2132  N   LYS A 139      36.630  19.463  10.801  1.00 47.16           N  
ANISOU 2132  N   LYS A 139     5660   6617   5643    -28    129   -269
ATOM   2133  CA  LYS A 139      37.147  18.378   9.978  1.00 47.24           C  
ANISOU 2133  CA  LYS A 139     5617   6675   5657     33    120   -262
ATOM   2134  C   LYS A 139      36.323  17.106  10.118  1.00 47.91           C  
ANISOU 2134  C   LYS A 139     5703   6721   5780    133     90   -238
ATOM   2135  O   LYS A 139      36.150  16.398   9.134  1.00 48.42           O  
ANISOU 2135  O   LYS A 139     5772   6765   5860    185     89   -228
ATOM   2136  CB  LYS A 139      38.618  18.089  10.305  1.00 48.55           C  
ANISOU 2136  CB  LYS A 139     5688   6973   5787     13    119   -281
ATOM   2137  CG  LYS A 139      39.448  17.702   9.084  1.00 53.14           C  
ANISOU 2137  CG  LYS A 139     6228   7607   6356     25    136   -288
ATOM   2138  CD  LYS A 139      39.471  18.848   8.084  1.00 57.28           C  
ANISOU 2138  CD  LYS A 139     6809   8091   6863    -56    176   -299
ATOM   2139  CE  LYS A 139      40.451  18.739   6.978  1.00 61.09           C  
ANISOU 2139  CE  LYS A 139     7252   8638   7323    -73    204   -313
ATOM   2140  NZ  LYS A 139      40.361  19.944   6.102  1.00 64.12           N1+
ANISOU 2140  NZ  LYS A 139     7711   8968   7685   -158    244   -321
ATOM   2141  H   LYS A 139      37.235  19.823  11.525  1.00  0.00           H  
ATOM   2142  HA  LYS A 139      37.094  18.696   8.937  1.00  0.00           H  
ATOM   2143  HB3 LYS A 139      38.674  17.293  11.047  1.00  0.00           H  
ATOM   2144  HB2 LYS A 139      39.061  18.963  10.781  1.00  0.00           H  
ATOM   2145  HG2 LYS A 139      39.014  16.819   8.615  1.00  0.00           H  
ATOM   2146  HG3 LYS A 139      40.467  17.472   9.396  1.00  0.00           H  
ATOM   2147  HD3 LYS A 139      39.633  19.786   8.616  1.00  0.00           H  
ATOM   2148  HD2 LYS A 139      38.473  18.981   7.667  1.00  0.00           H  
ATOM   2149  HE3 LYS A 139      40.237  17.846   6.390  1.00  0.00           H  
ATOM   2150  HE2 LYS A 139      41.457  18.664   7.390  1.00  0.00           H  
ATOM   2151  HZ1 LYS A 139      39.410  20.283   6.092  1.00  0.00           H  
ATOM   2152  HZ2 LYS A 139      40.971  20.666   6.458  1.00  0.00           H  
ATOM   2153  HZ3 LYS A 139      40.641  19.700   5.163  1.00  0.00           H  
ATOM   2154  N   THR A 140      35.804  16.816  11.326  1.00 47.60           N  
ANISOU 2154  N   THR A 140     5665   6668   5752    156     70   -231
ATOM   2155  CA  THR A 140      34.980  15.636  11.563  1.00 47.81           C  
ANISOU 2155  CA  THR A 140     5700   6653   5812    239     46   -209
ATOM   2156  C   THR A 140      33.705  15.730  10.719  1.00 48.98           C  
ANISOU 2156  C   THR A 140     5914   6700   5995    259     51   -199
ATOM   2157  O   THR A 140      33.318  14.745  10.094  1.00 49.90           O  
ANISOU 2157  O   THR A 140     6034   6793   6133    319     42   -187
ATOM   2158  CB  THR A 140      34.688  15.447  13.067  1.00 47.90           C  
ANISOU 2158  CB  THR A 140     5709   6669   5822    245     29   -206
ATOM   2159  OG1 THR A 140      35.890  15.134  13.759  1.00 48.53           O  
ANISOU 2159  OG1 THR A 140     5721   6852   5866    244     15   -212
ATOM   2160  CG2 THR A 140      33.701  14.343  13.328  1.00 47.78           C  
ANISOU 2160  CG2 THR A 140     5718   6598   5840    318     12   -185
ATOM   2161  H   THR A 140      35.980  17.426  12.111  1.00  0.00           H  
ATOM   2162  HA  THR A 140      35.541  14.766  11.222  1.00  0.00           H  
ATOM   2163  HB  THR A 140      34.286  16.378  13.466  1.00  0.00           H  
ATOM   2164  HG1 THR A 140      36.430  15.924  13.836  1.00  0.00           H  
ATOM   2165 HG21 THR A 140      33.532  14.253  14.401  1.00  0.00           H  
ATOM   2166 HG22 THR A 140      32.759  14.572  12.830  1.00  0.00           H  
ATOM   2167 HG23 THR A 140      34.096  13.403  12.943  1.00  0.00           H  
ATOM   2168  N   PHE A 141      33.090  16.922  10.644  1.00 48.36           N  
ANISOU 2168  N   PHE A 141     5888   6564   5921    209     67   -204
ATOM   2169  CA  PHE A 141      31.881  17.095   9.847  1.00 48.16           C  
ANISOU 2169  CA  PHE A 141     5920   6451   5926    232     67   -193
ATOM   2170  C   PHE A 141      32.165  17.113   8.344  1.00 47.67           C  
ANISOU 2170  C   PHE A 141     5870   6386   5857    235     76   -191
ATOM   2171  O   PHE A 141      31.396  16.559   7.569  1.00 47.74           O  
ANISOU 2171  O   PHE A 141     5900   6350   5887    281     64   -180
ATOM   2172  CB  PHE A 141      31.129  18.352  10.277  1.00 48.15           C  
ANISOU 2172  CB  PHE A 141     5974   6390   5930    191     81   -198
ATOM   2173  CG  PHE A 141      30.122  18.157  11.387  1.00 49.04           C  
ANISOU 2173  CG  PHE A 141     6092   6472   6067    213     71   -195
ATOM   2174  CD1 PHE A 141      30.536  18.095  12.735  1.00 49.75           C  
ANISOU 2174  CD1 PHE A 141     6156   6608   6140    189     70   -204
ATOM   2175  CD2 PHE A 141      28.773  17.908  11.061  1.00 49.90           C  
ANISOU 2175  CD2 PHE A 141     6231   6515   6215    256     62   -186
ATOM   2176  CE2 PHE A 141      27.853  17.676  12.069  1.00 50.66           C  
ANISOU 2176  CE2 PHE A 141     6331   6587   6333    271     59   -186
ATOM   2177  CZ  PHE A 141      28.266  17.670  13.391  1.00 50.33           C  
ANISOU 2177  CZ  PHE A 141     6269   6583   6270    245     63   -194
ATOM   2178  CE1 PHE A 141      29.599  17.865  13.730  1.00  0.00           C  
ATOM   2179  H   PHE A 141      33.464  17.716  11.144  1.00  0.00           H  
ATOM   2180  HA  PHE A 141      31.233  16.242  10.047  1.00  0.00           H  
ATOM   2181  HB3 PHE A 141      30.592  18.784   9.429  1.00  0.00           H  
ATOM   2182  HB2 PHE A 141      31.836  19.126  10.581  1.00  0.00           H  
ATOM   2183  HD1 PHE A 141      31.572  18.245  13.000  1.00  0.00           H  
ATOM   2184  HD2 PHE A 141      28.448  17.919  10.030  1.00  0.00           H  
ATOM   2185  HE2 PHE A 141      26.814  17.504  11.829  1.00  0.00           H  
ATOM   2186  HZ  PHE A 141      27.536  17.506  14.157  1.00  0.00           H  
ATOM   2187  HE1 PHE A 141      29.907  17.842  14.765  1.00  0.00           H  
ATOM   2188  N   GLU A 142      33.268  17.742   7.932  1.00 47.08           N  
ANISOU 2188  N   GLU A 142     5782   6361   5746    181     97   -204
ATOM   2189  CA  GLU A 142      33.637  17.845   6.523  1.00 46.61           C  
ANISOU 2189  CA  GLU A 142     5736   6302   5671    174    112   -204
ATOM   2190  C   GLU A 142      33.838  16.477   5.898  1.00 46.66           C  
ANISOU 2190  C   GLU A 142     5706   6336   5687    240     99   -198
ATOM   2191  O   GLU A 142      33.411  16.260   4.774  1.00 47.44           O  
ANISOU 2191  O   GLU A 142     5838   6396   5792    264     98   -191
ATOM   2192  CB  GLU A 142      34.902  18.696   6.355  1.00 47.76           C  
ANISOU 2192  CB  GLU A 142     5865   6508   5773     95    143   -223
ATOM   2193  CG  GLU A 142      34.690  20.175   6.603  1.00 50.65           C  
ANISOU 2193  CG  GLU A 142     6295   6827   6123     22    165   -229
ATOM   2194  CD  GLU A 142      35.932  21.034   6.491  1.00 56.98           C  
ANISOU 2194  CD  GLU A 142     7085   7687   6877    -71    201   -252
ATOM   2195  OE1 GLU A 142      37.058  20.488   6.539  1.00 58.39           O  
ANISOU 2195  OE1 GLU A 142     7184   7965   7036    -81    204   -267
ATOM   2196  OE2 GLU A 142      35.777  22.268   6.363  1.00 60.10           O1-
ANISOU 2196  OE2 GLU A 142     7552   8030   7253   -135    227   -256
ATOM   2197  H   GLU A 142      33.886  18.171   8.606  1.00  0.00           H  
ATOM   2198  HA  GLU A 142      32.823  18.342   5.995  1.00  0.00           H  
ATOM   2199  HB3 GLU A 142      35.304  18.552   5.352  1.00  0.00           H  
ATOM   2200  HB2 GLU A 142      35.678  18.325   7.024  1.00  0.00           H  
ATOM   2201  HG3 GLU A 142      34.243  20.315   7.587  1.00  0.00           H  
ATOM   2202  HG2 GLU A 142      33.930  20.550   5.918  1.00  0.00           H  
ATOM   2203  N   VAL A 143      34.467  15.547   6.622  1.00 45.85           N  
ANISOU 2203  N   VAL A 143     5540   6297   5583    273     88   -201
ATOM   2204  CA  VAL A 143      34.712  14.195   6.126  1.00 45.43           C  
ANISOU 2204  CA  VAL A 143     5459   6267   5537    343     79   -196
ATOM   2205  C   VAL A 143      33.522  13.259   6.338  1.00 45.51           C  
ANISOU 2205  C   VAL A 143     5498   6210   5582    404     55   -181
ATOM   2206  O   VAL A 143      33.097  12.614   5.387  1.00 46.77           O  
ANISOU 2206  O   VAL A 143     5683   6336   5753    439     53   -177
ATOM   2207  CB  VAL A 143      36.004  13.574   6.722  1.00 45.52           C  
ANISOU 2207  CB  VAL A 143     5391   6378   5525    362     79   -205
ATOM   2208  CG1 VAL A 143      36.338  12.242   6.064  1.00 45.28           C  
ANISOU 2208  CG1 VAL A 143     5341   6366   5499    438     77   -201
ATOM   2209  CG2 VAL A 143      37.174  14.534   6.628  1.00 46.40           C  
ANISOU 2209  CG2 VAL A 143     5463   6566   5600    290    103   -225
ATOM   2210  H   VAL A 143      34.794  15.767   7.552  1.00  0.00           H  
ATOM   2211  HA  VAL A 143      34.865  14.275   5.050  1.00  0.00           H  
ATOM   2212  HB  VAL A 143      35.820  13.382   7.779  1.00  0.00           H  
ATOM   2213 HG11 VAL A 143      37.248  11.836   6.506  1.00  0.00           H  
ATOM   2214 HG12 VAL A 143      35.516  11.543   6.220  1.00  0.00           H  
ATOM   2215 HG13 VAL A 143      36.489  12.392   4.995  1.00  0.00           H  
ATOM   2216 HG21 VAL A 143      38.062  14.068   7.054  1.00  0.00           H  
ATOM   2217 HG22 VAL A 143      37.360  14.780   5.583  1.00  0.00           H  
ATOM   2218 HG23 VAL A 143      36.942  15.445   7.180  1.00  0.00           H  
ATOM   2219  N   ASN A 144      33.012  13.142   7.573  1.00 44.34           N  
ANISOU 2219  N   ASN A 144     5349   6048   5449    412     40   -175
ATOM   2220  CA  ASN A 144      31.967  12.182   7.915  1.00 44.09           C  
ANISOU 2220  CA  ASN A 144     5340   5962   5448    463     23   -163
ATOM   2221  C   ASN A 144      30.581  12.472   7.339  1.00 44.62           C  
ANISOU 2221  C   ASN A 144     5460   5950   5543    460     18   -160
ATOM   2222  O   ASN A 144      29.776  11.528   7.263  1.00 45.04           O  
ANISOU 2222  O   ASN A 144     5530   5965   5619    499      6   -154
ATOM   2223  CB  ASN A 144      31.867  11.988   9.431  1.00 44.46           C  
ANISOU 2223  CB  ASN A 144     5373   6021   5498    468     13   -159
ATOM   2224  CG  ASN A 144      33.144  11.517  10.084  1.00 46.29           C  
ANISOU 2224  CG  ASN A 144     5551   6337   5701    486      9   -159
ATOM   2225  OD1 ASN A 144      34.149  11.274   9.426  1.00 46.43           O  
ANISOU 2225  OD1 ASN A 144     5533   6411   5699    499     16   -165
ATOM   2226  ND2 ASN A 144      33.138  11.386  11.393  1.00 46.88           N  
ANISOU 2226  ND2 ASN A 144     5615   6427   5770    489     -3   -154
ATOM   2227  H   ASN A 144      33.351  13.735   8.317  1.00  0.00           H  
ATOM   2228  HA  ASN A 144      32.280  11.224   7.501  1.00  0.00           H  
ATOM   2229  HB2 ASN A 144      31.066  11.282   9.653  1.00  0.00           H  
ATOM   2230  HB3 ASN A 144      31.548  12.922   9.894  1.00  0.00           H  
ATOM   2231 HD21 ASN A 144      33.970  11.074  11.873  1.00  0.00           H  
ATOM   2232 HD22 ASN A 144      32.302  11.598  11.918  1.00  0.00           H  
ATOM   2233  N   ILE A 145      30.266  13.743   6.975  1.00 44.34           N  
ANISOU 2233  N   ILE A 145     5453   5888   5506    415     25   -163
ATOM   2234  CA  ILE A 145      28.933  14.024   6.429  1.00 44.47           C  
ANISOU 2234  CA  ILE A 145     5514   5836   5548    422     15   -158
ATOM   2235  C   ILE A 145      28.957  14.975   5.217  1.00 45.13           C  
ANISOU 2235  C   ILE A 145     5634   5899   5614    397     23   -157
ATOM   2236  O   ILE A 145      28.357  14.637   4.192  1.00 45.94           O  
ANISOU 2236  O   ILE A 145     5760   5973   5723    421     11   -153
ATOM   2237  CB  ILE A 145      27.887  14.468   7.490  1.00 44.27           C  
ANISOU 2237  CB  ILE A 145     5503   5771   5548    416     10   -157
ATOM   2238  CG1 ILE A 145      26.486  14.715   6.846  1.00 44.68           C  
ANISOU 2238  CG1 ILE A 145     5588   5762   5626    433     -3   -154
ATOM   2239  CG2 ILE A 145      28.355  15.640   8.340  1.00 44.12           C  
ANISOU 2239  CG2 ILE A 145     5486   5765   5513    367     27   -163
ATOM   2240  CD1 ILE A 145      25.918  13.509   6.078  1.00 45.22           C  
ANISOU 2240  CD1 ILE A 145     5655   5818   5709    473    -20   -153
ATOM   2241  H   ILE A 145      30.946  14.482   7.081  1.00  0.00           H  
ATOM   2242  HA  ILE A 145      28.570  13.071   6.044  1.00  0.00           H  
ATOM   2243  HB  ILE A 145      27.766  13.626   8.171  1.00  0.00           H  
ATOM   2244 HG12 ILE A 145      26.542  15.575   6.178  1.00  0.00           H  
ATOM   2245 HG13 ILE A 145      25.780  15.015   7.621  1.00  0.00           H  
ATOM   2246 HG21 ILE A 145      27.579  15.900   9.060  1.00  0.00           H  
ATOM   2247 HG22 ILE A 145      29.265  15.363   8.872  1.00  0.00           H  
ATOM   2248 HG23 ILE A 145      28.556  16.498   7.698  1.00  0.00           H  
ATOM   2249 HD11 ILE A 145      24.944  13.768   5.664  1.00  0.00           H  
ATOM   2250 HD12 ILE A 145      26.597  13.241   5.268  1.00  0.00           H  
ATOM   2251 HD13 ILE A 145      25.811  12.663   6.757  1.00  0.00           H  
ATOM   2252  N   LEU A 146      29.622  16.130   5.303  1.00 44.49           N  
ANISOU 2252  N   LEU A 146     5563   5832   5508    345     43   -162
ATOM   2253  CA  LEU A 146      29.629  17.075   4.186  1.00 44.23           C  
ANISOU 2253  CA  LEU A 146     5579   5773   5455    319     54   -159
ATOM   2254  C   LEU A 146      30.193  16.456   2.902  1.00 44.21           C  
ANISOU 2254  C   LEU A 146     5572   5793   5431    332     57   -159
ATOM   2255  O   LEU A 146      29.587  16.620   1.861  1.00 44.76           O  
ANISOU 2255  O   LEU A 146     5687   5823   5499    343     48   -151
ATOM   2256  CB  LEU A 146      30.313  18.397   4.561  1.00 44.18           C  
ANISOU 2256  CB  LEU A 146     5592   5775   5420    252     81   -166
ATOM   2257  CG  LEU A 146      29.519  19.263   5.564  1.00 44.52           C  
ANISOU 2257  CG  LEU A 146     5664   5773   5480    239     82   -165
ATOM   2258  CD1 LEU A 146      30.277  20.462   5.974  1.00 44.30           C  
ANISOU 2258  CD1 LEU A 146     5660   5753   5419    167    113   -176
ATOM   2259  CD2 LEU A 146      28.186  19.687   5.001  1.00 45.06           C  
ANISOU 2259  CD2 LEU A 146     5786   5766   5570    274     67   -152
ATOM   2260  H   LEU A 146      30.128  16.360   6.146  1.00  0.00           H  
ATOM   2261  HA  LEU A 146      28.586  17.316   3.980  1.00  0.00           H  
ATOM   2262  HB3 LEU A 146      30.503  18.975   3.656  1.00  0.00           H  
ATOM   2263  HB2 LEU A 146      31.303  18.189   4.968  1.00  0.00           H  
ATOM   2264  HG  LEU A 146      29.333  18.662   6.454  1.00  0.00           H  
ATOM   2265 HD11 LEU A 146      29.684  21.044   6.679  1.00  0.00           H  
ATOM   2266 HD12 LEU A 146      31.210  20.158   6.449  1.00  0.00           H  
ATOM   2267 HD13 LEU A 146      30.498  21.070   5.097  1.00  0.00           H  
ATOM   2268 HD21 LEU A 146      27.657  20.294   5.736  1.00  0.00           H  
ATOM   2269 HD22 LEU A 146      28.343  20.270   4.094  1.00  0.00           H  
ATOM   2270 HD23 LEU A 146      27.593  18.803   4.766  1.00  0.00           H  
ATOM   2271  N   GLY A 147      31.234  15.635   3.003  1.00 43.66           N  
ANISOU 2271  N   GLY A 147     5452   5787   5351    339     66   -168
ATOM   2272  CA  GLY A 147      31.813  14.938   1.855  1.00 43.45           C  
ANISOU 2272  CA  GLY A 147     5418   5786   5305    357     74   -171
ATOM   2273  C   GLY A 147      30.826  14.010   1.173  1.00 43.21           C  
ANISOU 2273  C   GLY A 147     5412   5712   5295    409     50   -165
ATOM   2274  O   GLY A 147      30.860  13.844  -0.044  1.00 43.58           O  
ANISOU 2274  O   GLY A 147     5484   5749   5323    414     54   -165
ATOM   2275  H   GLY A 147      31.661  15.470   3.903  1.00  0.00           H  
ATOM   2276  HA3 GLY A 147      32.683  14.367   2.179  1.00  0.00           H  
ATOM   2277  HA2 GLY A 147      32.180  15.669   1.135  1.00  0.00           H  
ATOM   2278  N   HIS A 148      29.921  13.418   1.946  1.00 42.84           N  
ANISOU 2278  N   HIS A 148     5358   5637   5282    442     28   -161
ATOM   2279  CA  HIS A 148      28.861  12.541   1.427  1.00 42.84           C  
ANISOU 2279  CA  HIS A 148     5379   5596   5303    481      5   -158
ATOM   2280  C   HIS A 148      27.913  13.339   0.529  1.00 42.06           C  
ANISOU 2280  C   HIS A 148     5329   5450   5202    470    -10   -152
ATOM   2281  O   HIS A 148      27.458  12.824  -0.484  1.00 41.91           O  
ANISOU 2281  O   HIS A 148     5333   5414   5177    488    -24   -153
ATOM   2282  CB  HIS A 148      28.044  11.920   2.585  1.00 43.41           C  
ANISOU 2282  CB  HIS A 148     5436   5649   5410    504    -10   -157
ATOM   2283  CG  HIS A 148      28.660  10.833   3.430  1.00 45.18           C  
ANISOU 2283  CG  HIS A 148     5623   5908   5634    529     -2   -160
ATOM   2284  ND1 HIS A 148      28.118   9.627   3.812  1.00 47.55           N  
ANISOU 2284  ND1 HIS A 148     5889   6268   5910    523     16   -162
ATOM   2285  CD2 HIS A 148      29.924  10.864   4.004  1.00 46.16           C  
ANISOU 2285  CD2 HIS A 148     5746   6016   5778    562    -10   -159
ATOM   2286  NE2 HIS A 148      30.070   9.734   4.706  1.00 47.85           N  
ANISOU 2286  NE2 HIS A 148     5929   6275   5978    584      1   -158
ATOM   2287  CE1 HIS A 148      29.012   8.936   4.627  1.00  0.00           C  
ATOM   2288  H   HIS A 148      29.940  13.561   2.946  1.00  0.00           H  
ATOM   2289  HA  HIS A 148      29.315  11.741   0.843  1.00  0.00           H  
ATOM   2290  HB3 HIS A 148      27.183  11.433   2.126  1.00  0.00           H  
ATOM   2291  HB2 HIS A 148      27.587  12.663   3.226  1.00  0.00           H  
ATOM   2292  HD2 HIS A 148      30.628  11.586   3.950  1.00  0.00           H  
ATOM   2293  HE1 HIS A 148      28.760   8.032   5.000  1.00  0.00           H  
ATOM   2294  HE2 HIS A 148      30.959   9.489   5.273  1.00  0.00           H  
ATOM   2295  N   PHE A 149      27.622  14.595   0.904  1.00 41.55           N  
ANISOU 2295  N   PHE A 149     5285   5365   5139    444     -9   -145
ATOM   2296  CA  PHE A 149      26.742  15.478   0.141  1.00 41.40           C  
ANISOU 2296  CA  PHE A 149     5316   5299   5114    443    -24   -135
ATOM   2297  C   PHE A 149      27.349  15.855  -1.218  1.00 42.31           C  
ANISOU 2297  C   PHE A 149     5470   5417   5186    425    -13   -131
ATOM   2298  O   PHE A 149      26.640  15.847  -2.229  1.00 43.12           O  
ANISOU 2298  O   PHE A 149     5610   5494   5281    443    -36   -124
ATOM   2299  CB  PHE A 149      26.433  16.755   0.924  1.00 40.48           C  
ANISOU 2299  CB  PHE A 149     5219   5156   5005    422    -17   -129
ATOM   2300  CG  PHE A 149      25.294  16.680   1.920  1.00 40.87           C  
ANISOU 2300  CG  PHE A 149     5251   5183   5096    447    -35   -130
ATOM   2301  CD1 PHE A 149      23.971  16.830   1.465  1.00 41.74           C  
ANISOU 2301  CD1 PHE A 149     5380   5257   5224    480    -64   -125
ATOM   2302  CD2 PHE A 149      25.523  16.342   3.268  1.00 41.58           C  
ANISOU 2302  CD2 PHE A 149     5305   5290   5203    438    -23   -138
ATOM   2303  CE2 PHE A 149      24.448  16.200   4.133  1.00 42.41           C  
ANISOU 2303  CE2 PHE A 149     5396   5373   5344    457    -34   -140
ATOM   2304  CZ  PHE A 149      23.149  16.335   3.667  1.00 42.34           C  
ANISOU 2304  CZ  PHE A 149     5400   5332   5356    488    -58   -137
ATOM   2305  CE1 PHE A 149      22.909  16.659   2.339  1.00  0.00           C  
ATOM   2306  H   PHE A 149      28.018  14.973   1.752  1.00  0.00           H  
ATOM   2307  HA  PHE A 149      25.804  14.953  -0.038  1.00  0.00           H  
ATOM   2308  HB3 PHE A 149      26.166  17.553   0.227  1.00  0.00           H  
ATOM   2309  HB2 PHE A 149      27.309  17.140   1.436  1.00  0.00           H  
ATOM   2310  HD1 PHE A 149      23.792  17.082   0.434  1.00  0.00           H  
ATOM   2311  HD2 PHE A 149      26.529  16.204   3.632  1.00  0.00           H  
ATOM   2312  HE2 PHE A 149      24.623  15.971   5.170  1.00  0.00           H  
ATOM   2313  HZ  PHE A 149      22.322  16.166   4.336  1.00  0.00           H  
ATOM   2314  HE1 PHE A 149      21.900  16.764   1.975  1.00  0.00           H  
ATOM   2315  N   TRP A 150      28.638  16.195  -1.249  1.00 41.61           N  
ANISOU 2315  N   TRP A 150     5375   5366   5069    386     21   -136
ATOM   2316  CA  TRP A 150      29.251  16.608  -2.497  1.00 41.62           C  
ANISOU 2316  CA  TRP A 150     5416   5371   5025    361     39   -134
ATOM   2317  C   TRP A 150      29.460  15.440  -3.449  1.00 42.25           C  
ANISOU 2317  C   TRP A 150     5486   5471   5094    388     35   -142
ATOM   2318  O   TRP A 150      29.239  15.617  -4.647  1.00 42.87           O  
ANISOU 2318  O   TRP A 150     5614   5529   5145    387     30   -136
ATOM   2319  CB  TRP A 150      30.557  17.395  -2.287  1.00 41.08           C  
ANISOU 2319  CB  TRP A 150     5343   5340   4927    301     82   -142
ATOM   2320  CG  TRP A 150      30.681  18.225  -1.045  1.00 41.02           C  
ANISOU 2320  CG  TRP A 150     5325   5332   4930    268     93   -144
ATOM   2321  CD1 TRP A 150      31.722  18.194  -0.165  1.00 41.77           C  
ANISOU 2321  CD1 TRP A 150     5364   5486   5020    235    116   -159
ATOM   2322  CD2 TRP A 150      29.806  19.279  -0.592  1.00 40.69           C  
ANISOU 2322  CD2 TRP A 150     5332   5231   4899    262     84   -133
ATOM   2323  NE1 TRP A 150      31.531  19.124   0.832  1.00 41.92           N  
ANISOU 2323  NE1 TRP A 150     5397   5485   5046    203    122   -159
ATOM   2324  CE2 TRP A 150      30.380  19.828   0.573  1.00 41.38           C  
ANISOU 2324  CE2 TRP A 150     5395   5340   4987    219    106   -143
ATOM   2325  CE3 TRP A 150      28.599  19.808  -1.058  1.00 40.56           C  
ANISOU 2325  CE3 TRP A 150     5375   5148   4890    292     60   -115
ATOM   2326  CZ2 TRP A 150      29.747  20.806   1.318  1.00 41.62           C  
ANISOU 2326  CZ2 TRP A 150     5463   5322   5028    208    107   -138
ATOM   2327  CZ3 TRP A 150      27.995  20.802  -0.333  1.00 41.14           C  
ANISOU 2327  CZ3 TRP A 150     5482   5176   4975    287     60   -109
ATOM   2328  CH2 TRP A 150      28.582  21.313   0.821  1.00 41.49           C  
ANISOU 2328  CH2 TRP A 150     5508   5236   5020    243     87   -121
ATOM   2329  H   TRP A 150      29.189  16.165  -0.403  1.00  0.00           H  
ATOM   2330  HA  TRP A 150      28.550  17.287  -2.982  1.00  0.00           H  
ATOM   2331  HB2 TRP A 150      30.738  18.025  -3.158  1.00  0.00           H  
ATOM   2332  HB3 TRP A 150      31.401  16.708  -2.343  1.00  0.00           H  
ATOM   2333  HD1 TRP A 150      32.536  17.500  -0.316  1.00  0.00           H  
ATOM   2334  HE1 TRP A 150      32.194  19.195   1.590  1.00  0.00           H  
ATOM   2335  HE3 TRP A 150      28.162  19.433  -1.972  1.00  0.00           H  
ATOM   2336  HZ2 TRP A 150      30.178  21.137   2.251  1.00  0.00           H  
ATOM   2337  HZ3 TRP A 150      27.045  21.204  -0.654  1.00  0.00           H  
ATOM   2338  HH2 TRP A 150      28.091  22.132   1.325  1.00  0.00           H  
ATOM   2339  N   ILE A 151      29.864  14.248  -2.929  1.00 41.42           N  
ANISOU 2339  N   ILE A 151     5326   5403   5009    414     39   -155
ATOM   2340  CA  ILE A 151      30.089  13.080  -3.768  1.00 41.09           C  
ANISOU 2340  CA  ILE A 151     5280   5376   4956    443     40   -165
ATOM   2341  C   ILE A 151      28.763  12.620  -4.355  1.00 42.58           C  
ANISOU 2341  C   ILE A 151     5504   5518   5158    472      3   -160
ATOM   2342  O   ILE A 151      28.682  12.347  -5.547  1.00 43.16           O  
ANISOU 2342  O   ILE A 151     5612   5582   5203    475      0   -163
ATOM   2343  CB  ILE A 151      30.801  11.972  -2.975  1.00 40.44           C  
ANISOU 2343  CB  ILE A 151     5139   5337   4890    472     53   -176
ATOM   2344  CG1 ILE A 151      32.236  12.392  -2.633  1.00 41.47           C  
ANISOU 2344  CG1 ILE A 151     5227   5531   4999    443     89   -184
ATOM   2345  CG2 ILE A 151      30.800  10.656  -3.728  1.00 39.90           C  
ANISOU 2345  CG2 ILE A 151     5077   5266   4815    511     54   -187
ATOM   2346  CD1 ILE A 151      32.927  11.520  -1.629  1.00 42.62           C  
ANISOU 2346  CD1 ILE A 151     5309   5725   5159    476     96   -191
ATOM   2347  H   ILE A 151      30.016  14.156  -1.935  1.00  0.00           H  
ATOM   2348  HA  ILE A 151      30.738  13.376  -4.592  1.00  0.00           H  
ATOM   2349  HB  ILE A 151      30.260  11.826  -2.040  1.00  0.00           H  
ATOM   2350 HG13 ILE A 151      32.235  13.422  -2.276  1.00  0.00           H  
ATOM   2351 HG12 ILE A 151      32.829  12.429  -3.547  1.00  0.00           H  
ATOM   2352 HG21 ILE A 151      31.312   9.898  -3.136  1.00  0.00           H  
ATOM   2353 HG22 ILE A 151      29.772  10.342  -3.910  1.00  0.00           H  
ATOM   2354 HG23 ILE A 151      31.315  10.781  -4.680  1.00  0.00           H  
ATOM   2355 HD11 ILE A 151      33.935  11.896  -1.453  1.00  0.00           H  
ATOM   2356 HD12 ILE A 151      32.368  11.528  -0.694  1.00  0.00           H  
ATOM   2357 HD13 ILE A 151      32.982  10.500  -2.010  1.00  0.00           H  
ATOM   2358  N   THR A 152      27.705  12.575  -3.534  1.00 42.95           N  
ANISOU 2358  N   THR A 152     5539   5537   5242    489    -26   -156
ATOM   2359  CA  THR A 152      26.384  12.157  -3.998  1.00 43.13           C  
ANISOU 2359  CA  THR A 152     5583   5525   5278    511    -63   -156
ATOM   2360  C   THR A 152      25.834  13.131  -5.027  1.00 43.38           C  
ANISOU 2360  C   THR A 152     5667   5531   5283    502    -83   -143
ATOM   2361  O   THR A 152      25.482  12.691  -6.097  1.00 43.61           O  
ANISOU 2361  O   THR A 152     5725   5555   5291    510    -99   -147
ATOM   2362  CB  THR A 152      25.424  11.922  -2.817  1.00 44.21           C  
ANISOU 2362  CB  THR A 152     5691   5647   5462    526    -83   -156
ATOM   2363  OG1 THR A 152      26.041  11.015  -1.905  1.00 45.71           O  
ANISOU 2363  OG1 THR A 152     5843   5858   5668    535    -64   -164
ATOM   2364  CG2 THR A 152      24.083  11.385  -3.256  1.00 44.45           C  
ANISOU 2364  CG2 THR A 152     5729   5653   5505    543   -120   -162
ATOM   2365  H   THR A 152      27.808  12.835  -2.563  1.00  0.00           H  
ATOM   2366  HA  THR A 152      26.511  11.199  -4.502  1.00  0.00           H  
ATOM   2367  HB  THR A 152      25.266  12.872  -2.306  1.00  0.00           H  
ATOM   2368  HG1 THR A 152      26.604  11.503  -1.300  1.00  0.00           H  
ATOM   2369 HG21 THR A 152      23.447  11.238  -2.383  1.00  0.00           H  
ATOM   2370 HG22 THR A 152      23.611  12.096  -3.934  1.00  0.00           H  
ATOM   2371 HG23 THR A 152      24.222  10.433  -3.768  1.00  0.00           H  
ATOM   2372  N   LYS A 153      25.803  14.449  -4.744  1.00 43.37           N  
ANISOU 2372  N   LYS A 153     5686   5514   5278    485    -80   -128
ATOM   2373  CA  LYS A 153      25.289  15.448  -5.696  1.00 43.35           C  
ANISOU 2373  CA  LYS A 153     5745   5481   5246    484    -98   -111
ATOM   2374  C   LYS A 153      25.961  15.369  -7.069  1.00 44.40           C  
ANISOU 2374  C   LYS A 153     5922   5623   5327    468    -85   -111
ATOM   2375  O   LYS A 153      25.321  15.639  -8.086  1.00 44.51           O  
ANISOU 2375  O   LYS A 153     5984   5614   5313    480   -113   -100
ATOM   2376  CB  LYS A 153      25.450  16.868  -5.137  1.00 43.61           C  
ANISOU 2376  CB  LYS A 153     5805   5491   5276    464    -81    -96
ATOM   2377  CG  LYS A 153      24.342  17.274  -4.187  1.00 45.43           C  
ANISOU 2377  CG  LYS A 153     6019   5696   5548    490   -105    -91
ATOM   2378  CD  LYS A 153      24.414  18.740  -3.831  1.00 47.83           C  
ANISOU 2378  CD  LYS A 153     6369   5965   5841    474    -89    -76
ATOM   2379  CE  LYS A 153      24.026  19.597  -5.006  1.00 49.91           C  
ANISOU 2379  CE  LYS A 153     6709   6190   6064    487   -105    -55
ATOM   2380  NZ  LYS A 153      24.207  21.038  -4.715  1.00 50.85           N1+
ANISOU 2380  NZ  LYS A 153     6890   6266   6166    469    -82    -40
ATOM   2381  H   LYS A 153      26.140  14.782  -3.852  1.00  0.00           H  
ATOM   2382  HA  LYS A 153      24.224  15.262  -5.834  1.00  0.00           H  
ATOM   2383  HB3 LYS A 153      25.497  17.578  -5.962  1.00  0.00           H  
ATOM   2384  HB2 LYS A 153      26.411  16.950  -4.628  1.00  0.00           H  
ATOM   2385  HG3 LYS A 153      24.407  16.676  -3.278  1.00  0.00           H  
ATOM   2386  HG2 LYS A 153      23.376  17.059  -4.644  1.00  0.00           H  
ATOM   2387  HD2 LYS A 153      25.429  18.989  -3.520  1.00  0.00           H  
ATOM   2388  HD3 LYS A 153      23.744  18.944  -2.996  1.00  0.00           H  
ATOM   2389  HE3 LYS A 153      22.984  19.407  -5.265  1.00  0.00           H  
ATOM   2390  HE2 LYS A 153      24.631  19.323  -5.870  1.00  0.00           H  
ATOM   2391  HZ1 LYS A 153      25.061  21.172  -4.193  1.00  0.00           H  
ATOM   2392  HZ2 LYS A 153      24.259  21.553  -5.582  1.00  0.00           H  
ATOM   2393  HZ3 LYS A 153      23.425  21.373  -4.171  1.00  0.00           H  
ATOM   2394  N   ALA A 154      27.251  14.996  -7.097  1.00 44.86           N  
ANISOU 2394  N   ALA A 154     5961   5716   5368    442    -42   -123
ATOM   2395  CA  ALA A 154      28.018  14.888  -8.335  1.00 45.36           C  
ANISOU 2395  CA  ALA A 154     6061   5794   5381    423    -18   -127
ATOM   2396  C   ALA A 154      27.728  13.601  -9.099  1.00 46.43           C  
ANISOU 2396  C   ALA A 154     6194   5936   5510    449    -34   -142
ATOM   2397  O   ALA A 154      27.648  13.624 -10.326  1.00 47.37           O  
ANISOU 2397  O   ALA A 154     6364   6047   5587    444    -40   -140
ATOM   2398  CB  ALA A 154      29.505  14.988  -8.035  1.00 45.15           C  
ANISOU 2398  CB  ALA A 154     6005   5811   5339    387     36   -139
ATOM   2399  H   ALA A 154      27.732  14.776  -6.237  1.00  0.00           H  
ATOM   2400  HA  ALA A 154      27.746  15.728  -8.974  1.00  0.00           H  
ATOM   2401  HB1 ALA A 154      30.070  14.907  -8.964  1.00  0.00           H  
ATOM   2402  HB2 ALA A 154      29.717  15.948  -7.564  1.00  0.00           H  
ATOM   2403  HB3 ALA A 154      29.795  14.181  -7.362  1.00  0.00           H  
ATOM   2404  N   LEU A 155      27.560  12.479  -8.391  1.00 46.19           N  
ANISOU 2404  N   LEU A 155     6113   5919   5519    475    -40   -157
ATOM   2405  CA  LEU A 155      27.345  11.185  -9.031  1.00 46.31           C  
ANISOU 2405  CA  LEU A 155     6132   5935   5527    495    -47   -175
ATOM   2406  C   LEU A 155      25.885  10.816  -9.280  1.00 46.40           C  
ANISOU 2406  C   LEU A 155     6157   5919   5552    513    -99   -176
ATOM   2407  O   LEU A 155      25.593   9.991 -10.154  1.00 47.38           O  
ANISOU 2407  O   LEU A 155     6305   6040   5656    517   -111   -191
ATOM   2408  CB  LEU A 155      28.038  10.085  -8.219  1.00 46.45           C  
ANISOU 2408  CB  LEU A 155     6100   5978   5570    514    -19   -192
ATOM   2409  CG  LEU A 155      29.515  10.315  -7.948  1.00 48.20           C  
ANISOU 2409  CG  LEU A 155     6292   6244   5778    502     29   -195
ATOM   2410  CD1 LEU A 155      30.079   9.238  -7.089  1.00 49.36           C  
ANISOU 2410  CD1 LEU A 155     6389   6415   5949    534     48   -208
ATOM   2411  CD2 LEU A 155      30.300  10.408  -9.211  1.00 48.76           C  
ANISOU 2411  CD2 LEU A 155     6398   6331   5798    485     59   -203
ATOM   2412  H   LEU A 155      27.580  12.511  -7.382  1.00  0.00           H  
ATOM   2413  HA  LEU A 155      27.836  11.223 -10.003  1.00  0.00           H  
ATOM   2414  HB2 LEU A 155      27.909   9.128  -8.725  1.00  0.00           H  
ATOM   2415  HB3 LEU A 155      27.514   9.952  -7.272  1.00  0.00           H  
ATOM   2416  HG  LEU A 155      29.618  11.261  -7.416  1.00  0.00           H  
ATOM   2417 HD11 LEU A 155      31.137   9.430  -6.913  1.00  0.00           H  
ATOM   2418 HD12 LEU A 155      29.550   9.218  -6.136  1.00  0.00           H  
ATOM   2419 HD13 LEU A 155      29.963   8.276  -7.588  1.00  0.00           H  
ATOM   2420 HD21 LEU A 155      31.351  10.573  -8.975  1.00  0.00           H  
ATOM   2421 HD22 LEU A 155      30.196   9.480  -9.773  1.00  0.00           H  
ATOM   2422 HD23 LEU A 155      29.928  11.239  -9.810  1.00  0.00           H  
ATOM   2423  N   LEU A 156      24.979  11.431  -8.539  1.00 45.18           N  
ANISOU 2423  N   LEU A 156     5988   5749   5430    520   -130   -163
ATOM   2424  CA  LEU A 156      23.567  11.147  -8.613  1.00 45.17           C  
ANISOU 2424  CA  LEU A 156     5982   5732   5447    536   -179   -167
ATOM   2425  C   LEU A 156      22.926  11.427  -9.961  1.00 45.55           C  
ANISOU 2425  C   LEU A 156     6081   5774   5454    537   -216   -162
ATOM   2426  O   LEU A 156      22.157  10.575 -10.394  1.00 46.09           O  
ANISOU 2426  O   LEU A 156     6147   5846   5521    540   -245   -179
ATOM   2427  CB  LEU A 156      22.818  11.865  -7.488  1.00 45.28           C  
ANISOU 2427  CB  LEU A 156     5964   5736   5504    546   -196   -155
ATOM   2428  CG  LEU A 156      21.560  11.215  -6.957  1.00 47.17           C  
ANISOU 2428  CG  LEU A 156     6166   5973   5783    560   -229   -168
ATOM   2429  CD1 LEU A 156      21.759   9.758  -6.612  1.00 47.67           C  
ANISOU 2429  CD1 LEU A 156     6209   6043   5861    554   -211   -192
ATOM   2430  CD2 LEU A 156      21.061  11.955  -5.740  1.00 47.95           C  
ANISOU 2430  CD2 LEU A 156     6231   6064   5923    569   -230   -159
ATOM   2431  H   LEU A 156      25.264  12.141  -7.879  1.00  0.00           H  
ATOM   2432  HA  LEU A 156      23.454  10.078  -8.430  1.00  0.00           H  
ATOM   2433  HB3 LEU A 156      22.589  12.883  -7.804  1.00  0.00           H  
ATOM   2434  HB2 LEU A 156      23.504  12.046  -6.660  1.00  0.00           H  
ATOM   2435  HG  LEU A 156      20.794  11.278  -7.730  1.00  0.00           H  
ATOM   2436 HD11 LEU A 156      20.824   9.342  -6.236  1.00  0.00           H  
ATOM   2437 HD12 LEU A 156      22.066   9.212  -7.504  1.00  0.00           H  
ATOM   2438 HD13 LEU A 156      22.530   9.667  -5.847  1.00  0.00           H  
ATOM   2439 HD21 LEU A 156      20.155  11.476  -5.369  1.00  0.00           H  
ATOM   2440 HD22 LEU A 156      21.826  11.936  -4.964  1.00  0.00           H  
ATOM   2441 HD23 LEU A 156      20.841  12.989  -6.007  1.00  0.00           H  
ATOM   2442  N   PRO A 157      23.229  12.539 -10.674  1.00 45.28           N  
ANISOU 2442  N   PRO A 157     6096   5730   5379    530   -215   -140
ATOM   2443  CA  PRO A 157      22.561  12.792 -11.969  1.00 45.02           C  
ANISOU 2443  CA  PRO A 157     6115   5690   5300    537   -257   -133
ATOM   2444  C   PRO A 157      22.577  11.643 -12.993  1.00 45.93           C  
ANISOU 2444  C   PRO A 157     6251   5820   5383    526   -262   -156
ATOM   2445  O   PRO A 157      21.545  11.376 -13.623  1.00 46.22           O  
ANISOU 2445  O   PRO A 157     6297   5861   5405    535   -312   -162
ATOM   2446  CB  PRO A 157      23.298  14.022 -12.501  1.00 45.20           C  
ANISOU 2446  CB  PRO A 157     6198   5697   5278    523   -234   -107
ATOM   2447  CG  PRO A 157      23.784  14.717 -11.305  1.00 45.81           C  
ANISOU 2447  CG  PRO A 157     6248   5768   5391    516   -202    -98
ATOM   2448  CD  PRO A 157      24.134  13.653 -10.318  1.00 44.68           C  
ANISOU 2448  CD  PRO A 157     6036   5647   5294    514   -178   -122
ATOM   2449  HA  PRO A 157      21.524  13.067 -11.775  1.00  0.00           H  
ATOM   2450  HB3 PRO A 157      22.594  14.664 -13.031  1.00  0.00           H  
ATOM   2451  HB2 PRO A 157      24.148  13.701 -13.103  1.00  0.00           H  
ATOM   2452  HG3 PRO A 157      22.987  15.340 -10.899  1.00  0.00           H  
ATOM   2453  HG2 PRO A 157      24.679  15.287 -11.556  1.00  0.00           H  
ATOM   2454  HD2 PRO A 157      25.167  13.342 -10.475  1.00  0.00           H  
ATOM   2455  HD3 PRO A 157      23.897  14.002  -9.313  1.00  0.00           H  
ATOM   2456  N   SER A 158      23.739  10.961 -13.155  1.00 45.85           N  
ANISOU 2456  N   SER A 158     6244   5819   5358    509   -210   -172
ATOM   2457  CA  SER A 158      23.895   9.834 -14.065  1.00 46.21           C  
ANISOU 2457  CA  SER A 158     6315   5872   5372    500   -204   -197
ATOM   2458  C   SER A 158      23.038   8.653 -13.593  1.00 46.88           C  
ANISOU 2458  C   SER A 158     6363   5957   5493    507   -227   -222
ATOM   2459  O   SER A 158      22.417   7.971 -14.413  1.00 47.24           O  
ANISOU 2459  O   SER A 158     6434   6004   5513    498   -254   -241
ATOM   2460  CB  SER A 158      25.365   9.432 -14.136  1.00 47.81           C  
ANISOU 2460  CB  SER A 158     6519   6087   5559    489   -137   -209
ATOM   2461  OG  SER A 158      25.575   8.052 -14.406  1.00 50.35           O  
ANISOU 2461  OG  SER A 158     6845   6412   5875    493   -118   -239
ATOM   2462  H   SER A 158      24.559  11.227 -12.628  1.00  0.00           H  
ATOM   2463  HA  SER A 158      23.564  10.135 -15.059  1.00  0.00           H  
ATOM   2464  HB3 SER A 158      25.858   9.696 -13.200  1.00  0.00           H  
ATOM   2465  HB2 SER A 158      25.867  10.030 -14.897  1.00  0.00           H  
ATOM   2466  HG  SER A 158      25.464   7.889 -15.346  1.00  0.00           H  
ATOM   2467  N   MET A 159      23.035   8.392 -12.273  1.00 46.78           N  
ANISOU 2467  N   MET A 159     6296   5943   5537    517   -213   -224
ATOM   2468  CA  MET A 159      22.253   7.303 -11.696  1.00 47.14           C  
ANISOU 2468  CA  MET A 159     6311   5983   5618    518   -227   -247
ATOM   2469  C   MET A 159      20.747   7.559 -11.891  1.00 47.56           C  
ANISOU 2469  C   MET A 159     6352   6041   5678    515   -289   -248
ATOM   2470  O   MET A 159      19.983   6.615 -12.050  1.00 47.56           O  
ANISOU 2470  O   MET A 159     6346   6043   5681    500   -309   -274
ATOM   2471  CB  MET A 159      22.556   7.161 -10.200  1.00 47.56           C  
ANISOU 2471  CB  MET A 159     6313   6032   5724    529   -200   -244
ATOM   2472  CG  MET A 159      23.976   6.797  -9.879  1.00 48.18           C  
ANISOU 2472  CG  MET A 159     6390   6117   5800    539   -143   -245
ATOM   2473  SD  MET A 159      24.203   6.708  -8.079  1.00 50.22           S  
ANISOU 2473  SD  MET A 159     6590   6376   6116    554   -123   -238
ATOM   2474  CE  MET A 159      25.915   6.470  -7.988  1.00 51.80           C  
ANISOU 2474  CE  MET A 159     6784   6599   6299    569    -67   -238
ATOM   2475  H   MET A 159      23.587   8.959 -11.645  1.00  0.00           H  
ATOM   2476  HA  MET A 159      22.520   6.373 -12.199  1.00  0.00           H  
ATOM   2477  HB3 MET A 159      21.886   6.419  -9.765  1.00  0.00           H  
ATOM   2478  HB2 MET A 159      22.297   8.089  -9.690  1.00  0.00           H  
ATOM   2479  HG3 MET A 159      24.646   7.550 -10.293  1.00  0.00           H  
ATOM   2480  HG2 MET A 159      24.212   5.830 -10.323  1.00  0.00           H  
ATOM   2481  HE1 MET A 159      26.217   6.395  -6.943  1.00  0.00           H  
ATOM   2482  HE2 MET A 159      26.183   5.551  -8.510  1.00  0.00           H  
ATOM   2483  HE3 MET A 159      26.425   7.314  -8.453  1.00  0.00           H  
ATOM   2484  N   MET A 160      20.327   8.833 -11.830  1.00 47.70           N  
ANISOU 2484  N   MET A 160     6364   6063   5698    530   -319   -221
ATOM   2485  CA  MET A 160      18.942   9.245 -12.002  1.00 48.42           C  
ANISOU 2485  CA  MET A 160     6437   6166   5794    540   -380   -218
ATOM   2486  C   MET A 160      18.524   9.005 -13.434  1.00 49.43           C  
ANISOU 2486  C   MET A 160     6609   6308   5866    530   -419   -228
ATOM   2487  O   MET A 160      17.476   8.413 -13.665  1.00 49.39           O  
ANISOU 2487  O   MET A 160     6582   6323   5861    520   -460   -249
ATOM   2488  CB  MET A 160      18.795  10.718 -11.649  1.00 49.00           C  
ANISOU 2488  CB  MET A 160     6509   6232   5876    568   -394   -185
ATOM   2489  CG  MET A 160      19.117  11.006 -10.230  1.00 52.01           C  
ANISOU 2489  CG  MET A 160     6849   6602   6309    574   -360   -178
ATOM   2490  SD  MET A 160      17.611  11.342  -9.430  1.00 59.17           S  
ANISOU 2490  SD  MET A 160     7696   7521   7265    597   -403   -180
ATOM   2491  CE  MET A 160      18.170  11.927  -7.901  1.00 56.87           C  
ANISOU 2491  CE  MET A 160     7374   7210   7022    601   -357   -169
ATOM   2492  H   MET A 160      20.989   9.575 -11.655  1.00  0.00           H  
ATOM   2493  HA  MET A 160      18.308   8.654 -11.341  1.00  0.00           H  
ATOM   2494  HB3 MET A 160      17.776  11.041 -11.862  1.00  0.00           H  
ATOM   2495  HB2 MET A 160      19.442  11.311 -12.295  1.00  0.00           H  
ATOM   2496  HG3 MET A 160      19.760  11.884 -10.175  1.00  0.00           H  
ATOM   2497  HG2 MET A 160      19.580  10.129  -9.778  1.00  0.00           H  
ATOM   2498  HE1 MET A 160      17.315  12.184  -7.275  1.00  0.00           H  
ATOM   2499  HE2 MET A 160      18.760  11.154  -7.409  1.00  0.00           H  
ATOM   2500  HE3 MET A 160      18.787  12.812  -8.054  1.00  0.00           H  
ATOM   2501  N   LYS A 161      19.366   9.409 -14.395  1.00 50.45           N  
ANISOU 2501  N   LYS A 161     6800   6429   5941    527   -402   -214
ATOM   2502  CA  LYS A 161      19.111   9.224 -15.823  1.00 51.87           C  
ANISOU 2502  CA  LYS A 161     7032   6620   6056    515   -435   -221
ATOM   2503  C   LYS A 161      18.905   7.730 -16.170  1.00 52.54           C  
ANISOU 2503  C   LYS A 161     7118   6713   6132    484   -431   -263
ATOM   2504  O   LYS A 161      17.952   7.392 -16.880  1.00 52.62           O  
ANISOU 2504  O   LYS A 161     7134   6745   6116    471   -482   -280
ATOM   2505  CB  LYS A 161      20.263   9.821 -16.635  1.00 54.80           C  
ANISOU 2505  CB  LYS A 161     7471   6976   6372    510   -399   -202
ATOM   2506  CG  LYS A 161      20.062   9.745 -18.133  1.00 62.36           C  
ANISOU 2506  CG  LYS A 161     8495   7943   7255    500   -433   -203
ATOM   2507  CD  LYS A 161      21.288  10.286 -18.904  1.00 69.53           C  
ANISOU 2507  CD  LYS A 161     9474   8836   8108    488   -387   -187
ATOM   2508  CE  LYS A 161      21.076  10.371 -20.406  1.00 74.09           C  
ANISOU 2508  CE  LYS A 161    10126   9421   8604    475   -417   -187
ATOM   2509  NZ  LYS A 161      22.110  11.223 -21.074  1.00 76.25           N1+
ANISOU 2509  NZ  LYS A 161    10472   9678   8822    463   -376   -164
ATOM   2510  H   LYS A 161      20.231   9.869 -14.148  1.00  0.00           H  
ATOM   2511  HA  LYS A 161      18.199   9.762 -16.079  1.00  0.00           H  
ATOM   2512  HB3 LYS A 161      21.192   9.317 -16.369  1.00  0.00           H  
ATOM   2513  HB2 LYS A 161      20.411  10.861 -16.342  1.00  0.00           H  
ATOM   2514  HG3 LYS A 161      19.177  10.319 -18.410  1.00  0.00           H  
ATOM   2515  HG2 LYS A 161      19.879   8.710 -18.422  1.00  0.00           H  
ATOM   2516  HD3 LYS A 161      22.153   9.656 -18.696  1.00  0.00           H  
ATOM   2517  HD2 LYS A 161      21.551  11.271 -18.520  1.00  0.00           H  
ATOM   2518  HE3 LYS A 161      20.085  10.777 -20.610  1.00  0.00           H  
ATOM   2519  HE2 LYS A 161      21.101   9.368 -20.833  1.00  0.00           H  
ATOM   2520  HZ1 LYS A 161      23.018  11.025 -20.677  1.00  0.00           H  
ATOM   2521  HZ2 LYS A 161      22.125  11.022 -22.064  1.00  0.00           H  
ATOM   2522  HZ3 LYS A 161      21.887  12.198 -20.932  1.00  0.00           H  
ATOM   2523  N   ARG A 162      19.748   6.834 -15.608  1.00 52.42           N  
ANISOU 2523  N   ARG A 162     7096   6680   6140    473   -371   -282
ATOM   2524  CA  ARG A 162      19.650   5.396 -15.857  1.00 52.63           C  
ANISOU 2524  CA  ARG A 162     7138   6702   6159    446   -357   -321
ATOM   2525  C   ARG A 162      18.719   4.647 -14.898  1.00 51.46           C  
ANISOU 2525  C   ARG A 162     6937   6555   6063    433   -372   -343
ATOM   2526  O   ARG A 162      18.484   3.458 -15.110  1.00 51.84           O  
ANISOU 2526  O   ARG A 162     7002   6593   6100    404   -363   -378
ATOM   2527  CB  ARG A 162      21.040   4.751 -15.750  1.00 55.63           C  
ANISOU 2527  CB  ARG A 162     7543   7059   6535    449   -284   -330
ATOM   2528  CG  ARG A 162      22.075   5.349 -16.669  1.00 62.83           C  
ANISOU 2528  CG  ARG A 162     8503   7973   7395    453   -257   -316
ATOM   2529  CD  ARG A 162      23.483   4.918 -16.280  1.00 70.78           C  
ANISOU 2529  CD  ARG A 162     9510   8971   8411    467   -183   -320
ATOM   2530  NE  ARG A 162      24.486   5.410 -17.236  1.00 77.74           N  
ANISOU 2530  NE  ARG A 162    10438   9861   9239    462   -151   -313
ATOM   2531  CZ  ARG A 162      25.794   5.166 -17.158  1.00 81.48           C  
ANISOU 2531  CZ  ARG A 162    10912  10340   9707    472    -86   -319
ATOM   2532  NH1 ARG A 162      26.286   4.448 -16.151  1.00 81.07           N  
ANISOU 2532  NH1 ARG A 162    10818  10285   9701    496    -50   -328
ATOM   2533  NH2 ARG A 162      26.621   5.648 -18.080  1.00 81.88           N1+
ANISOU 2533  NH2 ARG A 162    11003  10401   9705    461    -55   -316
ATOM   2534  H   ARG A 162      20.481   7.150 -14.989  1.00  0.00           H  
ATOM   2535  HA  ARG A 162      19.283   5.250 -16.873  1.00  0.00           H  
ATOM   2536  HB2 ARG A 162      20.958   3.682 -15.946  1.00  0.00           H  
ATOM   2537  HB3 ARG A 162      21.390   4.817 -14.720  1.00  0.00           H  
ATOM   2538  HG3 ARG A 162      22.006   6.436 -16.634  1.00  0.00           H  
ATOM   2539  HG2 ARG A 162      21.871   5.040 -17.694  1.00  0.00           H  
ATOM   2540  HD3 ARG A 162      23.529   3.830 -16.233  1.00  0.00           H  
ATOM   2541  HD2 ARG A 162      23.716   5.295 -15.284  1.00  0.00           H  
ATOM   2542  HE  ARG A 162      24.121   5.970 -17.993  1.00  0.00           H  
ATOM   2543 HH11 ARG A 162      27.278   4.267 -16.098  1.00  0.00           H  
ATOM   2544 HH12 ARG A 162      25.667   4.085 -15.440  1.00  0.00           H  
ATOM   2545 HH21 ARG A 162      27.612   5.461 -18.017  1.00  0.00           H  
ATOM   2546 HH22 ARG A 162      26.259   6.201 -18.843  1.00  0.00           H  
ATOM   2547  N   ASN A 163      18.231   5.307 -13.822  1.00 49.93           N  
ANISOU 2547  N   ASN A 163     6684   6367   5921    452   -386   -324
ATOM   2548  CA  ASN A 163      17.444   4.693 -12.730  1.00 48.62           C  
ANISOU 2548  CA  ASN A 163     6464   6201   5808    440   -389   -342
ATOM   2549  C   ASN A 163      18.209   3.471 -12.160  1.00 47.33           C  
ANISOU 2549  C   ASN A 163     6319   6004   5659    429   -328   -362
ATOM   2550  O   ASN A 163      17.645   2.401 -11.914  1.00 47.23           O  
ANISOU 2550  O   ASN A 163     6306   5981   5657    398   -324   -392
ATOM   2551  CB  ASN A 163      16.011   4.329 -13.139  1.00 48.93           C  
ANISOU 2551  CB  ASN A 163     6480   6272   5840    410   -445   -369
ATOM   2552  CG  ASN A 163      15.150   3.939 -11.952  1.00 50.61           C  
ANISOU 2552  CG  ASN A 163     6630   6491   6110    395   -446   -384
ATOM   2553  OD1 ASN A 163      15.403   4.343 -10.822  1.00 51.52           O  
ANISOU 2553  OD1 ASN A 163     6712   6593   6270    418   -421   -365
ATOM   2554  ND2 ASN A 163      14.124   3.139 -12.164  1.00 50.56           N  
ANISOU 2554  ND2 ASN A 163     6608   6505   6098    351   -472   -421
ATOM   2555  H   ASN A 163      18.396   6.298 -13.720  1.00  0.00           H  
ATOM   2556  HA  ASN A 163      17.373   5.430 -11.930  1.00  0.00           H  
ATOM   2557  HB3 ASN A 163      16.036   3.507 -13.854  1.00  0.00           H  
ATOM   2558  HB2 ASN A 163      15.556   5.174 -13.655  1.00  0.00           H  
ATOM   2559 HD21 ASN A 163      13.532   2.862 -11.394  1.00  0.00           H  
ATOM   2560 HD22 ASN A 163      13.930   2.803 -13.097  1.00  0.00           H  
ATOM   2561  N   HIS A 164      19.517   3.633 -12.012  1.00 46.10           N  
ANISOU 2561  N   HIS A 164     6184   5833   5500    454   -280   -345
ATOM   2562  CA  HIS A 164      20.360   2.561 -11.549  1.00 45.94           C  
ANISOU 2562  CA  HIS A 164     6183   5783   5488    459   -225   -359
ATOM   2563  C   HIS A 164      21.543   3.099 -10.809  1.00 44.90           C  
ANISOU 2563  C   HIS A 164     6032   5652   5376    494   -185   -333
ATOM   2564  O   HIS A 164      22.276   3.935 -11.318  1.00 45.21           O  
ANISOU 2564  O   HIS A 164     6081   5706   5392    506   -178   -315
ATOM   2565  CB  HIS A 164      20.810   1.734 -12.741  1.00 48.13           C  
ANISOU 2565  CB  HIS A 164     6526   6048   5712    446   -206   -384
ATOM   2566  CG  HIS A 164      21.405   0.402 -12.341  1.00 51.84           C  
ANISOU 2566  CG  HIS A 164     7025   6486   6184    464   -145   -397
ATOM   2567  ND1 HIS A 164      20.947  -0.564 -11.472  1.00 54.45           N  
ANISOU 2567  ND1 HIS A 164     7372   6820   6498    497   -101   -387
ATOM   2568  CD2 HIS A 164      22.611  -0.081 -12.827  1.00 53.26           C  
ANISOU 2568  CD2 HIS A 164     7224   6633   6381    455   -122   -420
ATOM   2569  NE2 HIS A 164      22.828  -1.267 -12.252  1.00 55.07           N  
ANISOU 2569  NE2 HIS A 164     7483   6841   6602    493    -66   -421
ATOM   2570  CE1 HIS A 164      21.856  -1.622 -11.419  1.00  0.00           C  
ATOM   2571  H   HIS A 164      19.943   4.524 -12.226  1.00  0.00           H  
ATOM   2572  HA  HIS A 164      19.784   1.925 -10.877  1.00  0.00           H  
ATOM   2573  HB3 HIS A 164      21.522   2.288 -13.355  1.00  0.00           H  
ATOM   2574  HB2 HIS A 164      19.961   1.513 -13.390  1.00  0.00           H  
ATOM   2575  HD2 HIS A 164      23.236   0.368 -13.483  1.00  0.00           H  
ATOM   2576  HE1 HIS A 164      21.672  -2.417 -10.824  1.00  0.00           H  
ATOM   2577  HE2 HIS A 164      23.697  -1.881 -12.447  1.00  0.00           H  
ATOM   2578  N   GLY A 165      21.719   2.616  -9.602  1.00 43.93           N  
ANISOU 2578  N   GLY A 165     5884   5515   5293    507   -159   -332
ATOM   2579  CA  GLY A 165      22.827   3.029  -8.764  1.00 43.99           C  
ANISOU 2579  CA  GLY A 165     5867   5529   5319    538   -124   -310
ATOM   2580  C   GLY A 165      22.741   2.471  -7.367  1.00 43.78           C  
ANISOU 2580  C   GLY A 165     5812   5486   5334    549   -107   -309
ATOM   2581  O   GLY A 165      21.777   1.783  -7.035  1.00 44.72           O  
ANISOU 2581  O   GLY A 165     5936   5587   5470    528   -119   -325
ATOM   2582  H   GLY A 165      21.072   1.935  -9.231  1.00  0.00           H  
ATOM   2583  HA3 GLY A 165      22.860   4.118  -8.718  1.00  0.00           H  
ATOM   2584  HA2 GLY A 165      23.765   2.715  -9.222  1.00  0.00           H  
ATOM   2585  N   HIS A 166      23.745   2.751  -6.549  1.00 42.46           N  
ANISOU 2585  N   HIS A 166     5619   5331   5181    578    -79   -290
ATOM   2586  CA  HIS A 166      23.750   2.308  -5.171  1.00 42.05           C  
ANISOU 2586  CA  HIS A 166     5545   5267   5163    592    -64   -284
ATOM   2587  C   HIS A 166      24.592   3.269  -4.335  1.00 42.52           C  
ANISOU 2587  C   HIS A 166     5560   5357   5237    611    -53   -260
ATOM   2588  O   HIS A 166      25.788   3.421  -4.584  1.00 42.82           O  
ANISOU 2588  O   HIS A 166     5595   5419   5256    633    -28   -254
ATOM   2589  CB  HIS A 166      24.268   0.870  -5.052  1.00 41.70           C  
ANISOU 2589  CB  HIS A 166     5541   5194   5110    617    -28   -299
ATOM   2590  CG  HIS A 166      24.061   0.319  -3.680  1.00 42.20           C  
ANISOU 2590  CG  HIS A 166     5608   5226   5201    614    -22   -301
ATOM   2591  ND1 HIS A 166      22.892   0.506  -2.983  1.00 43.65           N  
ANISOU 2591  ND1 HIS A 166     5748   5421   5417    615    -29   -283
ATOM   2592  CD2 HIS A 166      24.882  -0.361  -2.827  1.00 42.70           C  
ANISOU 2592  CD2 HIS A 166     5722   5245   5259    607     -5   -320
ATOM   2593  NE2 HIS A 166      24.153  -0.757  -1.702  1.00 43.46           N  
ANISOU 2593  NE2 HIS A 166     5805   5323   5383    603     -1   -312
ATOM   2594  CE1 HIS A 166      22.965  -0.192  -1.863  1.00  0.00           C  
ATOM   2595  H   HIS A 166      24.534   3.287  -6.882  1.00  0.00           H  
ATOM   2596  HA  HIS A 166      22.726   2.336  -4.798  1.00  0.00           H  
ATOM   2597  HB3 HIS A 166      25.326   0.836  -5.281  1.00  0.00           H  
ATOM   2598  HB2 HIS A 166      23.766   0.211  -5.761  1.00  0.00           H  
ATOM   2599  HD1 HIS A 166      22.106   1.079  -3.251  1.00  0.00           H  
ATOM   2600  HD2 HIS A 166      25.923  -0.619  -2.957  1.00  0.00           H  
ATOM   2601  HE1 HIS A 166      22.124  -0.263  -1.190  1.00  0.00           H  
ATOM   2602  N   ILE A 167      23.956   3.952  -3.377  1.00 42.20           N  
ANISOU 2602  N   ILE A 167     5485   5320   5229    599    -71   -248
ATOM   2603  CA  ILE A 167      24.670   4.846  -2.489  1.00 42.85           C  
ANISOU 2603  CA  ILE A 167     5529   5428   5323    609    -62   -228
ATOM   2604  C   ILE A 167      24.811   4.155  -1.132  1.00 43.64           C  
ANISOU 2604  C   ILE A 167     5616   5519   5445    627    -45   -224
ATOM   2605  O   ILE A 167      23.818   3.891  -0.455  1.00 44.19           O  
ANISOU 2605  O   ILE A 167     5684   5566   5539    612    -56   -228
ATOM   2606  CB  ILE A 167      23.988   6.227  -2.347  1.00 43.49           C  
ANISOU 2606  CB  ILE A 167     5589   5516   5419    587    -88   -216
ATOM   2607  CG1 ILE A 167      23.556   6.823  -3.713  1.00 44.83           C  
ANISOU 2607  CG1 ILE A 167     5784   5686   5565    573   -113   -218
ATOM   2608  CG2 ILE A 167      24.848   7.190  -1.535  1.00 43.65           C  
ANISOU 2608  CG2 ILE A 167     5579   5562   5442    588    -73   -199
ATOM   2609  CD1 ILE A 167      24.565   7.482  -4.565  1.00 46.53           C  
ANISOU 2609  CD1 ILE A 167     6016   5920   5745    571   -100   -210
ATOM   2610  H   ILE A 167      22.958   3.850  -3.262  1.00  0.00           H  
ATOM   2611  HA  ILE A 167      25.669   5.001  -2.896  1.00  0.00           H  
ATOM   2612  HB  ILE A 167      23.075   6.066  -1.774  1.00  0.00           H  
ATOM   2613 HG13 ILE A 167      22.723   7.508  -3.554  1.00  0.00           H  
ATOM   2614 HG12 ILE A 167      23.051   6.051  -4.293  1.00  0.00           H  
ATOM   2615 HG21 ILE A 167      24.340   8.151  -1.454  1.00  0.00           H  
ATOM   2616 HG22 ILE A 167      25.011   6.780  -0.538  1.00  0.00           H  
ATOM   2617 HG23 ILE A 167      25.808   7.328  -2.032  1.00  0.00           H  
ATOM   2618 HD11 ILE A 167      24.092   7.840  -5.479  1.00  0.00           H  
ATOM   2619 HD12 ILE A 167      25.000   8.325  -4.028  1.00  0.00           H  
ATOM   2620 HD13 ILE A 167      25.350   6.769  -4.818  1.00  0.00           H  
ATOM   2621  N   VAL A 168      26.041   3.831  -0.753  1.00 43.64           N  
ANISOU 2621  N   VAL A 168     5606   5541   5434    658    -19   -217
ATOM   2622  CA  VAL A 168      26.349   3.189   0.515  1.00 43.88           C  
ANISOU 2622  CA  VAL A 168     5628   5568   5477    684     -5   -209
ATOM   2623  C   VAL A 168      26.935   4.228   1.478  1.00 45.09           C  
ANISOU 2623  C   VAL A 168     5735   5761   5638    681     -6   -193
ATOM   2624  O   VAL A 168      27.991   4.797   1.213  1.00 45.67           O  
ANISOU 2624  O   VAL A 168     5783   5877   5693    687      4   -188
ATOM   2625  CB  VAL A 168      27.299   1.983   0.336  1.00 43.31           C  
ANISOU 2625  CB  VAL A 168     5582   5492   5383    733     23   -213
ATOM   2626  CG1 VAL A 168      27.650   1.377   1.684  1.00 42.87           C  
ANISOU 2626  CG1 VAL A 168     5520   5434   5334    767     33   -200
ATOM   2627  CG2 VAL A 168      26.683   0.938  -0.589  1.00 43.67           C  
ANISOU 2627  CG2 VAL A 168     5685   5490   5419    728     27   -233
ATOM   2628  H   VAL A 168      26.825   4.029  -1.358  1.00  0.00           H  
ATOM   2629  HA  VAL A 168      25.416   2.822   0.942  1.00  0.00           H  
ATOM   2630  HB  VAL A 168      28.220   2.342  -0.124  1.00  0.00           H  
ATOM   2631 HG11 VAL A 168      28.320   0.529   1.539  1.00  0.00           H  
ATOM   2632 HG12 VAL A 168      28.143   2.127   2.303  1.00  0.00           H  
ATOM   2633 HG13 VAL A 168      26.740   1.040   2.179  1.00  0.00           H  
ATOM   2634 HG21 VAL A 168      27.370   0.099  -0.699  1.00  0.00           H  
ATOM   2635 HG22 VAL A 168      25.744   0.584  -0.164  1.00  0.00           H  
ATOM   2636 HG23 VAL A 168      26.494   1.383  -1.566  1.00  0.00           H  
ATOM   2637  N   THR A 169      26.229   4.503   2.571  1.00 45.38           N  
ANISOU 2637  N   THR A 169     5758   5785   5699    665    -16   -186
ATOM   2638  CA  THR A 169      26.680   5.452   3.575  1.00 46.46           C  
ANISOU 2638  CA  THR A 169     5857   5954   5841    656    -16   -174
ATOM   2639  C   THR A 169      27.294   4.649   4.698  1.00 47.76           C  
ANISOU 2639  C   THR A 169     6017   6128   6001    689     -4   -164
ATOM   2640  O   THR A 169      26.586   3.839   5.306  1.00 48.40           O  
ANISOU 2640  O   THR A 169     6124   6171   6094    694     -2   -165
ATOM   2641  CB  THR A 169      25.477   6.284   4.100  1.00 47.47           C  
ANISOU 2641  CB  THR A 169     5979   6061   5996    620    -32   -174
ATOM   2642  OG1 THR A 169      25.053   7.203   3.091  1.00 48.30           O  
ANISOU 2642  OG1 THR A 169     6087   6163   6101    598    -46   -178
ATOM   2643  CG2 THR A 169      25.803   7.054   5.383  1.00 47.77           C  
ANISOU 2643  CG2 THR A 169     5988   6122   6040    609    -28   -163
ATOM   2644  H   THR A 169      25.342   4.045   2.728  1.00  0.00           H  
ATOM   2645  HA  THR A 169      27.429   6.117   3.144  1.00  0.00           H  
ATOM   2646  HB  THR A 169      24.654   5.601   4.310  1.00  0.00           H  
ATOM   2647  HG1 THR A 169      25.552   8.019   3.171  1.00  0.00           H  
ATOM   2648 HG21 THR A 169      24.926   7.617   5.703  1.00  0.00           H  
ATOM   2649 HG22 THR A 169      26.089   6.352   6.166  1.00  0.00           H  
ATOM   2650 HG23 THR A 169      26.627   7.743   5.195  1.00  0.00           H  
ATOM   2651  N   VAL A 170      28.603   4.823   4.965  1.00 47.78           N  
ANISOU 2651  N   VAL A 170     5988   6184   5984    712      5   -157
ATOM   2652  CA  VAL A 170      29.231   4.089   6.074  1.00 48.35           C  
ANISOU 2652  CA  VAL A 170     6053   6272   6046    753     11   -145
ATOM   2653  C   VAL A 170      29.129   4.972   7.319  1.00 48.59           C  
ANISOU 2653  C   VAL A 170     6056   6323   6084    723      2   -137
ATOM   2654  O   VAL A 170      29.929   5.900   7.491  1.00 49.54           O  
ANISOU 2654  O   VAL A 170     6134   6498   6192    707      1   -136
ATOM   2655  CB  VAL A 170      30.685   3.607   5.797  1.00 48.59           C  
ANISOU 2655  CB  VAL A 170     6059   6355   6048    805     23   -143
ATOM   2656  CG1 VAL A 170      31.303   2.982   7.045  1.00 48.95           C  
ANISOU 2656  CG1 VAL A 170     6095   6423   6080    853     22   -127
ATOM   2657  CG2 VAL A 170      30.713   2.613   4.651  1.00 48.83           C  
ANISOU 2657  CG2 VAL A 170     6127   6356   6069    836     37   -154
ATOM   2658  H   VAL A 170      29.153   5.457   4.404  1.00  0.00           H  
ATOM   2659  HA  VAL A 170      28.626   3.201   6.257  1.00  0.00           H  
ATOM   2660  HB  VAL A 170      31.285   4.472   5.515  1.00  0.00           H  
ATOM   2661 HG11 VAL A 170      32.319   2.654   6.823  1.00  0.00           H  
ATOM   2662 HG12 VAL A 170      31.327   3.719   7.847  1.00  0.00           H  
ATOM   2663 HG13 VAL A 170      30.705   2.126   7.357  1.00  0.00           H  
ATOM   2664 HG21 VAL A 170      31.739   2.290   4.475  1.00  0.00           H  
ATOM   2665 HG22 VAL A 170      30.099   1.749   4.904  1.00  0.00           H  
ATOM   2666 HG23 VAL A 170      30.322   3.085   3.750  1.00  0.00           H  
ATOM   2667  N   ALA A 171      28.098   4.737   8.141  1.00 47.38           N  
ANISOU 2667  N   ALA A 171     5927   6126   5950    709     -2   -134
ATOM   2668  CA  ALA A 171      27.886   5.530   9.338  1.00 46.91           C  
ANISOU 2668  CA  ALA A 171     5848   6078   5896    680     -7   -128
ATOM   2669  C   ALA A 171      28.524   4.785  10.566  1.00 46.58           C  
ANISOU 2669  C   ALA A 171     5809   6057   5835    717     -6   -113
ATOM   2670  O   ALA A 171      29.730   4.573  10.478  1.00 46.43           O  
ANISOU 2670  O   ALA A 171     5763   6087   5790    754     -7   -107
ATOM   2671  CB  ALA A 171      26.391   5.943   9.480  1.00 46.84           C  
ANISOU 2671  CB  ALA A 171     5857   6021   5919    639     -9   -137
ATOM   2672  H   ALA A 171      27.446   3.994   7.934  1.00  0.00           H  
ATOM   2673  HA  ALA A 171      28.452   6.452   9.205  1.00  0.00           H  
ATOM   2674  HB1 ALA A 171      26.262   6.536  10.385  1.00  0.00           H  
ATOM   2675  HB2 ALA A 171      26.093   6.534   8.614  1.00  0.00           H  
ATOM   2676  HB3 ALA A 171      25.771   5.049   9.540  1.00  0.00           H  
ATOM   2677  N   SER A 172      27.788   4.343  11.642  1.00 46.45           N  
ANISOU 2677  N   SER A 172     5821   6003   5823    712     -3   -106
ATOM   2678  CA  SER A 172      28.303   3.697  12.855  1.00 46.64           C  
ANISOU 2678  CA  SER A 172     5856   6040   5823    746     -4    -88
ATOM   2679  C   SER A 172      27.143   3.520  13.850  1.00 48.15           C  
ANISOU 2679  C   SER A 172     6086   6182   6028    716      5    -87
ATOM   2680  O   SER A 172      26.102   4.174  13.698  1.00 48.04           O  
ANISOU 2680  O   SER A 172     6068   6142   6042    667     10   -102
ATOM   2681  CB  SER A 172      29.344   4.611  13.502  1.00 46.05           C  
ANISOU 2681  CB  SER A 172     5729   6042   5727    740    -16    -83
ATOM   2682  OG  SER A 172      29.791   4.142  14.758  1.00 46.86           O  
ANISOU 2682  OG  SER A 172     5839   6165   5801    768    -24    -66
ATOM   2683  H   SER A 172      26.784   4.451  11.646  1.00  0.00           H  
ATOM   2684  HA  SER A 172      28.745   2.731  12.612  1.00  0.00           H  
ATOM   2685  HB3 SER A 172      28.926   5.611  13.617  1.00  0.00           H  
ATOM   2686  HB2 SER A 172      30.197   4.720  12.832  1.00  0.00           H  
ATOM   2687  HG  SER A 172      30.613   3.659  14.646  1.00  0.00           H  
ATOM   2688  N   VAL A 173      27.319   2.690  14.912  1.00 49.34           N  
ANISOU 2688  N   VAL A 173     6270   6322   6154    745      8    -69
ATOM   2689  CA  VAL A 173      26.305   2.641  15.996  1.00 50.40           C  
ANISOU 2689  CA  VAL A 173     6438   6416   6295    709     21    -68
ATOM   2690  C   VAL A 173      26.215   4.015  16.686  1.00 50.59           C  
ANISOU 2690  C   VAL A 173     6420   6477   6325    662     15    -75
ATOM   2691  O   VAL A 173      25.176   4.340  17.251  1.00 51.43           O  
ANISOU 2691  O   VAL A 173     6540   6553   6449    619     29    -85
ATOM   2692  CB  VAL A 173      26.530   1.553  17.058  1.00 51.60           C  
ANISOU 2692  CB  VAL A 173     6645   6547   6413    747     27    -45
ATOM   2693  CG1 VAL A 173      25.986   0.226  16.587  1.00 52.95           C  
ANISOU 2693  CG1 VAL A 173     6883   6648   6586    766     47    -44
ATOM   2694  CG2 VAL A 173      27.993   1.441  17.431  1.00 51.52           C  
ANISOU 2694  CG2 VAL A 173     6610   6600   6363    807      5    -24
ATOM   2695  H   VAL A 173      28.141   2.105  14.965  1.00  0.00           H  
ATOM   2696  HA  VAL A 173      25.339   2.447  15.530  1.00  0.00           H  
ATOM   2697  HB  VAL A 173      25.979   1.841  17.953  1.00  0.00           H  
ATOM   2698 HG11 VAL A 173      26.156  -0.530  17.354  1.00  0.00           H  
ATOM   2699 HG12 VAL A 173      24.916   0.318  16.398  1.00  0.00           H  
ATOM   2700 HG13 VAL A 173      26.492  -0.069  15.668  1.00  0.00           H  
ATOM   2701 HG21 VAL A 173      28.118   0.663  18.184  1.00  0.00           H  
ATOM   2702 HG22 VAL A 173      28.576   1.186  16.546  1.00  0.00           H  
ATOM   2703 HG23 VAL A 173      28.340   2.393  17.832  1.00  0.00           H  
ATOM   2704  N   CYS A 174      27.308   4.820  16.628  1.00 49.51           N  
ANISOU 2704  N   CYS A 174     6234   6407   6171    668     -2    -74
ATOM   2705  CA  CYS A 174      27.383   6.194  17.098  1.00 48.77           C  
ANISOU 2705  CA  CYS A 174     6104   6348   6077    620     -5    -84
ATOM   2706  C   CYS A 174      26.467   7.156  16.329  1.00 48.02           C  
ANISOU 2706  C   CYS A 174     5999   6225   6021    575      4   -105
ATOM   2707  O   CYS A 174      26.388   8.308  16.708  1.00 48.32           O  
ANISOU 2707  O   CYS A 174     6021   6278   6062    536      6   -115
ATOM   2708  CB  CYS A 174      28.825   6.673  17.095  1.00 49.55           C  
ANISOU 2708  CB  CYS A 174     6155   6527   6144    633    -24    -81
ATOM   2709  SG  CYS A 174      29.884   5.760  18.235  1.00 52.10           S  
ANISOU 2709  SG  CYS A 174     6481   6899   6417    688    -42    -56
ATOM   2710  H   CYS A 174      28.169   4.474  16.230  1.00  0.00           H  
ATOM   2711  HA  CYS A 174      27.048   6.195  18.135  1.00  0.00           H  
ATOM   2712  HB3 CYS A 174      28.854   7.734  17.344  1.00  0.00           H  
ATOM   2713  HB2 CYS A 174      29.229   6.597  16.086  1.00  0.00           H  
ATOM   2714  HG  CYS A 174      31.128   6.242  18.171  1.00  0.00           H  
ATOM   2715  N   GLY A 175      25.831   6.694  15.249  1.00 47.10           N  
ANISOU 2715  N   GLY A 175     5896   6070   5930    584      7   -112
ATOM   2716  CA  GLY A 175      24.820   7.429  14.500  1.00 46.82           C  
ANISOU 2716  CA  GLY A 175     5854   6005   5929    552     11   -129
ATOM   2717  C   GLY A 175      23.415   7.169  15.036  1.00 46.31           C  
ANISOU 2717  C   GLY A 175     5811   5893   5890    530     27   -138
ATOM   2718  O   GLY A 175      22.438   7.787  14.587  1.00 46.33           O  
ANISOU 2718  O   GLY A 175     5804   5876   5923    507     29   -153
ATOM   2719  H   GLY A 175      26.040   5.771  14.896  1.00  0.00           H  
ATOM   2720  HA3 GLY A 175      24.866   7.141  13.450  1.00  0.00           H  
ATOM   2721  HA2 GLY A 175      25.036   8.496  14.551  1.00  0.00           H  
ATOM   2722  N   HIS A 176      23.307   6.257  16.027  1.00 45.61           N  
ANISOU 2722  N   HIS A 176     5753   5788   5787    537     38   -129
ATOM   2723  CA  HIS A 176      22.090   5.840  16.710  1.00 45.34           C  
ANISOU 2723  CA  HIS A 176     5745   5714   5770    511     59   -138
ATOM   2724  C   HIS A 176      22.100   6.187  18.202  1.00 47.17           C  
ANISOU 2724  C   HIS A 176     5985   5953   5983    492     72   -133
ATOM   2725  O   HIS A 176      21.044   6.401  18.789  1.00 47.90           O  
ANISOU 2725  O   HIS A 176     6084   6022   6094    459     94   -147
ATOM   2726  CB  HIS A 176      21.824   4.350  16.460  1.00 44.01           C  
ANISOU 2726  CB  HIS A 176     5620   5507   5595    528     68   -133
ATOM   2727  CG  HIS A 176      21.589   4.022  15.007  1.00 44.41           C  
ANISOU 2727  CG  HIS A 176     5664   5546   5664    535     59   -144
ATOM   2728  ND1 HIS A 176      20.342   4.099  14.404  1.00 46.04           N  
ANISOU 2728  ND1 HIS A 176     5868   5770   5854    574     43   -135
ATOM   2729  CD2 HIS A 176      22.456   3.635  14.012  1.00 44.91           C  
ANISOU 2729  CD2 HIS A 176     5715   5589   5758    507     61   -166
ATOM   2730  NE2 HIS A 176      21.756   3.490  12.814  1.00 45.58           N  
ANISOU 2730  NE2 HIS A 176     5800   5676   5843    526     46   -169
ATOM   2731  CE1 HIS A 176      20.502   3.792  13.115  1.00  0.00           C  
ATOM   2732  H   HIS A 176      24.131   5.783  16.369  1.00  0.00           H  
ATOM   2733  HA  HIS A 176      21.265   6.392  16.259  1.00  0.00           H  
ATOM   2734  HB3 HIS A 176      20.947   4.037  17.028  1.00  0.00           H  
ATOM   2735  HB2 HIS A 176      22.651   3.743  16.828  1.00  0.00           H  
ATOM   2736  HD2 HIS A 176      23.524   3.473  14.057  1.00  0.00           H  
ATOM   2737  HE1 HIS A 176      19.700   3.784  12.389  1.00  0.00           H  
ATOM   2738  HE2 HIS A 176      22.243   3.207  11.976  1.00  0.00           H  
ATOM   2739  N   GLU A 177      23.276   6.290  18.807  1.00 48.14           N  
ANISOU 2739  N   GLU A 177     6107   6115   6070    511     59   -116
ATOM   2740  CA  GLU A 177      23.403   6.683  20.206  1.00 49.53           C  
ANISOU 2740  CA  GLU A 177     6293   6305   6220    491     67   -112
ATOM   2741  C   GLU A 177      24.730   7.426  20.438  1.00 49.95           C  
ANISOU 2741  C   GLU A 177     6315   6421   6241    498     45   -104
ATOM   2742  O   GLU A 177      25.756   7.027  19.897  1.00 50.53           O  
ANISOU 2742  O   GLU A 177     6374   6528   6297    536     24    -92
ATOM   2743  CB  GLU A 177      23.257   5.475  21.145  1.00 52.59           C  
ANISOU 2743  CB  GLU A 177     6735   6667   6582    505     80    -95
ATOM   2744  CG  GLU A 177      23.166   5.845  22.629  1.00 58.75           C  
ANISOU 2744  CG  GLU A 177     7533   7455   7334    477     92    -93
ATOM   2745  CD  GLU A 177      22.226   6.978  23.018  1.00 65.04           C  
ANISOU 2745  CD  GLU A 177     8313   8243   8157    425    115   -119
ATOM   2746  OE1 GLU A 177      21.050   6.968  22.588  1.00 67.11           O  
ANISOU 2746  OE1 GLU A 177     8570   8468   8460    405    136   -138
ATOM   2747  OE2 GLU A 177      22.684   7.895  23.737  1.00 66.48           O1-
ANISOU 2747  OE2 GLU A 177     8486   8457   8317    405    112   -122
ATOM   2748  H   GLU A 177      24.125   6.093  18.297  1.00  0.00           H  
ATOM   2749  HA  GLU A 177      22.592   7.376  20.430  1.00  0.00           H  
ATOM   2750  HB3 GLU A 177      24.096   4.796  20.993  1.00  0.00           H  
ATOM   2751  HB2 GLU A 177      22.375   4.901  20.861  1.00  0.00           H  
ATOM   2752  HG2 GLU A 177      24.165   6.065  23.005  1.00  0.00           H  
ATOM   2753  HG3 GLU A 177      22.911   4.955  23.204  1.00  0.00           H  
ATOM   2754  N   GLY A 178      24.681   8.512  21.199  1.00 49.43           N  
ANISOU 2754  N   GLY A 178     6240   6373   6170    459     51   -115
ATOM   2755  CA  GLY A 178      25.847   9.293  21.566  1.00 49.35           C  
ANISOU 2755  CA  GLY A 178     6202   6425   6125    449     34   -114
ATOM   2756  C   GLY A 178      26.628   8.637  22.696  1.00 49.01           C  
ANISOU 2756  C   GLY A 178     6174   6417   6030    468     20    -95
ATOM   2757  O   GLY A 178      26.050   8.057  23.623  1.00 49.21           O  
ANISOU 2757  O   GLY A 178     6241   6412   6045    467     33    -87
ATOM   2758  H   GLY A 178      23.795   8.838  21.558  1.00  0.00           H  
ATOM   2759  HA3 GLY A 178      25.533  10.291  21.873  1.00  0.00           H  
ATOM   2760  HA2 GLY A 178      26.495   9.408  20.697  1.00  0.00           H  
ATOM   2761  N   ILE A 179      27.957   8.685  22.596  1.00 47.83           N  
ANISOU 2761  N   ILE A 179     5989   6337   5847    489     -8    -86
ATOM   2762  CA  ILE A 179      28.822   8.102  23.593  1.00 47.41           C  
ANISOU 2762  CA  ILE A 179     5940   6331   5740    517    -30    -66
ATOM   2763  C   ILE A 179      29.852   9.156  24.081  1.00 48.20           C  
ANISOU 2763  C   ILE A 179     5996   6514   5803    480    -49    -78
ATOM   2764  O   ILE A 179      30.181  10.097  23.348  1.00 47.93           O  
ANISOU 2764  O   ILE A 179     5924   6503   5784    446    -47    -97
ATOM   2765  CB  ILE A 179      29.438   6.736  23.165  1.00 47.46           C  
ANISOU 2765  CB  ILE A 179     5952   6346   5732    597    -49    -40
ATOM   2766  CG1 ILE A 179      30.217   6.772  21.851  1.00 48.23           C  
ANISOU 2766  CG1 ILE A 179     6001   6480   5845    625    -61    -44
ATOM   2767  CG2 ILE A 179      28.406   5.636  23.160  1.00 47.81           C  
ANISOU 2767  CG2 ILE A 179     6062   6308   5796    619    -27    -28
ATOM   2768  CD1 ILE A 179      31.043   5.565  21.671  1.00 49.10           C  
ANISOU 2768  CD1 ILE A 179     6112   6616   5929    707    -80    -20
ATOM   2769  H   ILE A 179      28.388   9.140  21.804  1.00  0.00           H  
ATOM   2770  HA  ILE A 179      28.186   7.887  24.451  1.00  0.00           H  
ATOM   2771  HB  ILE A 179      30.159   6.472  23.939  1.00  0.00           H  
ATOM   2772 HG13 ILE A 179      30.856   7.655  21.832  1.00  0.00           H  
ATOM   2773 HG12 ILE A 179      29.519   6.862  21.018  1.00  0.00           H  
ATOM   2774 HG21 ILE A 179      28.874   4.700  22.856  1.00  0.00           H  
ATOM   2775 HG22 ILE A 179      27.988   5.525  24.160  1.00  0.00           H  
ATOM   2776 HG23 ILE A 179      27.610   5.887  22.460  1.00  0.00           H  
ATOM   2777 HD11 ILE A 179      31.581   5.630  20.725  1.00  0.00           H  
ATOM   2778 HD12 ILE A 179      31.758   5.488  22.490  1.00  0.00           H  
ATOM   2779 HD13 ILE A 179      30.402   4.683  21.664  1.00  0.00           H  
ATOM   2780  N   PRO A 180      30.325   9.055  25.349  1.00 48.76           N  
ANISOU 2780  N   PRO A 180     6076   6627   5823    477    -65    -68
ATOM   2781  CA  PRO A 180      31.233  10.078  25.870  1.00 48.79           C  
ANISOU 2781  CA  PRO A 180     6038   6710   5787    429    -82    -85
ATOM   2782  C   PRO A 180      32.565  10.138  25.149  1.00 49.83           C  
ANISOU 2782  C   PRO A 180     6100   6930   5902    451   -111    -86
ATOM   2783  O   PRO A 180      33.026   9.139  24.577  1.00 51.12           O  
ANISOU 2783  O   PRO A 180     6247   7108   6067    523   -127    -66
ATOM   2784  CB  PRO A 180      31.438   9.659  27.330  1.00 48.90           C  
ANISOU 2784  CB  PRO A 180     6082   6752   5745    436    -99    -69
ATOM   2785  CG  PRO A 180      30.296   8.843  27.651  1.00 49.78           C  
ANISOU 2785  CG  PRO A 180     6262   6776   5876    458    -74    -54
ATOM   2786  CD  PRO A 180      30.000   8.076  26.399  1.00 48.38           C  
ANISOU 2786  CD  PRO A 180     6083   6554   5745    509    -67    -44
ATOM   2787  HA  PRO A 180      30.749  11.054  25.831  1.00  0.00           H  
ATOM   2788  HB3 PRO A 180      31.438  10.546  27.964  1.00  0.00           H  
ATOM   2789  HB2 PRO A 180      32.345   9.059  27.410  1.00  0.00           H  
ATOM   2790  HG3 PRO A 180      29.449   9.485  27.890  1.00  0.00           H  
ATOM   2791  HG2 PRO A 180      30.561   8.147  28.447  1.00  0.00           H  
ATOM   2792  HD3 PRO A 180      30.684   7.231  26.326  1.00  0.00           H  
ATOM   2793  HD2 PRO A 180      28.935   7.849  26.361  1.00  0.00           H  
ATOM   2794  N   TYR A 181      33.187  11.323  25.176  1.00 48.69           N  
ANISOU 2794  N   TYR A 181     5915   6844   5741    385   -113   -112
ATOM   2795  CA  TYR A 181      34.511  11.571  24.597  1.00 47.81           C  
ANISOU 2795  CA  TYR A 181     5728   6830   5608    386   -136   -121
ATOM   2796  C   TYR A 181      34.547  11.407  23.064  1.00 46.60           C  
ANISOU 2796  C   TYR A 181     5553   6656   5498    413   -123   -122
ATOM   2797  O   TYR A 181      35.629  11.369  22.484  1.00 47.10           O  
ANISOU 2797  O   TYR A 181     5553   6798   5545    428   -139   -126
ATOM   2798  CB  TYR A 181      35.600  10.739  25.305  1.00 47.60           C  
ANISOU 2798  CB  TYR A 181     5662   6899   5525    444   -180   -100
ATOM   2799  CG  TYR A 181      36.061  11.358  26.619  1.00 48.44           C  
ANISOU 2799  CG  TYR A 181     5806   7014   5586    428   -194    -93
ATOM   2800  CD1 TYR A 181      35.142  11.593  27.664  1.00 49.77           C  
ANISOU 2800  CD1 TYR A 181     5977   7205   5728    336   -187   -120
ATOM   2801  CD2 TYR A 181      37.424  11.668  26.816  1.00 49.37           C  
ANISOU 2801  CD2 TYR A 181     5970   7100   5687    501   -208    -58
ATOM   2802  CE2 TYR A 181      37.868  12.159  28.059  1.00 50.62           C  
ANISOU 2802  CE2 TYR A 181     6172   7260   5800    483   -217    -50
ATOM   2803  CZ  TYR A 181      36.953  12.323  29.118  1.00 51.83           C  
ANISOU 2803  CZ  TYR A 181     6323   7440   5928    392   -211    -79
ATOM   2804  OH  TYR A 181      37.383  12.751  30.338  1.00 53.33           O  
ANISOU 2804  OH  TYR A 181     6563   7628   6072    371   -217    -73
ATOM   2805  CE1 TYR A 181      35.589  12.044  28.915  1.00  0.00           C  
ATOM   2806  H   TYR A 181      32.743  12.117  25.616  1.00  0.00           H  
ATOM   2807  HA  TYR A 181      34.744  12.617  24.799  1.00  0.00           H  
ATOM   2808  HB2 TYR A 181      36.488  10.670  24.677  1.00  0.00           H  
ATOM   2809  HB3 TYR A 181      35.283   9.724  25.429  1.00  0.00           H  
ATOM   2810  HD1 TYR A 181      34.099  11.352  27.549  1.00  0.00           H  
ATOM   2811  HD2 TYR A 181      38.142  11.503  26.026  1.00  0.00           H  
ATOM   2812  HE2 TYR A 181      38.915  12.380  28.198  1.00  0.00           H  
ATOM   2813  HH  TYR A 181      36.666  12.850  30.972  1.00  0.00           H  
ATOM   2814  HE1 TYR A 181      34.876  12.145  29.716  1.00  0.00           H  
ATOM   2815  N   LEU A 182      33.366  11.399  22.411  1.00 44.69           N  
ANISOU 2815  N   LEU A 182     5359   6312   5308    413    -94   -122
ATOM   2816  CA  LEU A 182      33.209  11.281  20.966  1.00 43.04           C  
ANISOU 2816  CA  LEU A 182     5143   6071   5140    434    -80   -124
ATOM   2817  C   LEU A 182      31.985  12.099  20.509  1.00 42.99           C  
ANISOU 2817  C   LEU A 182     5181   5976   5178    387    -49   -138
ATOM   2818  O   LEU A 182      31.332  11.698  19.549  1.00 43.06           O  
ANISOU 2818  O   LEU A 182     5207   5928   5226    416    -38   -133
ATOM   2819  CB  LEU A 182      33.001   9.800  20.578  1.00 41.96           C  
ANISOU 2819  CB  LEU A 182     5024   5902   5018    521    -88    -98
ATOM   2820  CG  LEU A 182      34.178   8.864  20.647  1.00 41.82           C  
ANISOU 2820  CG  LEU A 182     4965   5960   4964    591   -116    -81
ATOM   2821  CD1 LEU A 182      33.776   7.493  20.206  1.00 41.79           C  
ANISOU 2821  CD1 LEU A 182     5000   5899   4979    671   -113    -58
ATOM   2822  CD2 LEU A 182      35.306   9.342  19.795  1.00 41.99           C  
ANISOU 2822  CD2 LEU A 182     4915   6063   4975    581   -121    -97
ATOM   2823  H   LEU A 182      32.502  11.479  22.928  1.00  0.00           H  
ATOM   2824  HA  LEU A 182      34.103  11.662  20.473  1.00  0.00           H  
ATOM   2825  HB3 LEU A 182      32.565   9.751  19.580  1.00  0.00           H  
ATOM   2826  HB2 LEU A 182      32.183   9.388  21.170  1.00  0.00           H  
ATOM   2827  HG  LEU A 182      34.520   8.811  21.680  1.00  0.00           H  
ATOM   2828 HD11 LEU A 182      34.637   6.826  20.261  1.00  0.00           H  
ATOM   2829 HD12 LEU A 182      32.985   7.119  20.856  1.00  0.00           H  
ATOM   2830 HD13 LEU A 182      33.413   7.533  19.179  1.00  0.00           H  
ATOM   2831 HD21 LEU A 182      36.139   8.643  19.868  1.00  0.00           H  
ATOM   2832 HD22 LEU A 182      34.977   9.406  18.758  1.00  0.00           H  
ATOM   2833 HD23 LEU A 182      35.627  10.326  20.135  1.00  0.00           H  
ATOM   2834  N   ILE A 183      31.653  13.225  21.193  1.00 42.78           N  
ANISOU 2834  N   ILE A 183     5173   5937   5144    319    -34   -157
ATOM   2835  CA  ILE A 183      30.474  14.049  20.859  1.00 42.90           C  
ANISOU 2835  CA  ILE A 183     5232   5869   5199    285     -4   -170
ATOM   2836  C   ILE A 183      30.475  14.568  19.407  1.00 42.96           C  
ANISOU 2836  C   ILE A 183     5232   5857   5234    278      7   -177
ATOM   2837  O   ILE A 183      29.469  14.343  18.731  1.00 43.68           O  
ANISOU 2837  O   ILE A 183     5349   5882   5366    303     16   -173
ATOM   2838  CB  ILE A 183      30.233  15.187  21.880  1.00 43.68           C  
ANISOU 2838  CB  ILE A 183     5357   5959   5279    218     14   -190
ATOM   2839  CG1 ILE A 183      29.947  14.610  23.268  1.00 45.05           C  
ANISOU 2839  CG1 ILE A 183     5551   6135   5430    227      8   -182
ATOM   2840  CG2 ILE A 183      29.097  16.099  21.431  1.00 44.32           C  
ANISOU 2840  CG2 ILE A 183     5481   5958   5402    194     46   -204
ATOM   2841  CD1 ILE A 183      29.896  15.612  24.301  1.00 46.58           C  
ANISOU 2841  CD1 ILE A 183     5769   6333   5596    163     24   -203
ATOM   2842  H   ILE A 183      32.223  13.532  21.968  1.00  0.00           H  
ATOM   2843  HA  ILE A 183      29.612  13.386  20.940  1.00  0.00           H  
ATOM   2844  HB  ILE A 183      31.143  15.784  21.942  1.00  0.00           H  
ATOM   2845 HG13 ILE A 183      30.709  13.872  23.517  1.00  0.00           H  
ATOM   2846 HG12 ILE A 183      29.003  14.065  23.246  1.00  0.00           H  
ATOM   2847 HG21 ILE A 183      28.951  16.889  22.168  1.00  0.00           H  
ATOM   2848 HG22 ILE A 183      29.347  16.544  20.468  1.00  0.00           H  
ATOM   2849 HG23 ILE A 183      28.180  15.518  21.336  1.00  0.00           H  
ATOM   2850 HD11 ILE A 183      29.690  15.136  25.260  1.00  0.00           H  
ATOM   2851 HD12 ILE A 183      30.853  16.131  24.352  1.00  0.00           H  
ATOM   2852 HD13 ILE A 183      29.106  16.328  24.074  1.00  0.00           H  
ATOM   2853  N   PRO A 184      31.539  15.221  18.872  1.00 42.30           N  
ANISOU 2853  N   PRO A 184     5116   5830   5126    243      5   -189
ATOM   2854  CA  PRO A 184      31.489  15.652  17.470  1.00 42.47           C  
ANISOU 2854  CA  PRO A 184     5141   5826   5170    238     17   -193
ATOM   2855  C   PRO A 184      31.410  14.477  16.495  1.00 43.92           C  
ANISOU 2855  C   PRO A 184     5311   6000   5375    307      5   -176
ATOM   2856  O   PRO A 184      30.769  14.593  15.457  1.00 44.40           O  
ANISOU 2856  O   PRO A 184     5396   6009   5466    317     14   -175
ATOM   2857  CB  PRO A 184      32.774  16.476  17.297  1.00 42.25           C  
ANISOU 2857  CB  PRO A 184     5079   5872   5102    179     21   -211
ATOM   2858  CG  PRO A 184      33.240  16.772  18.655  1.00 42.56           C  
ANISOU 2858  CG  PRO A 184     5105   5961   5103    140     14   -221
ATOM   2859  CD  PRO A 184      32.829  15.597  19.475  1.00 41.44           C  
ANISOU 2859  CD  PRO A 184     4964   5814   4966    202     -7   -201
ATOM   2860  HA  PRO A 184      30.624  16.299  17.324  1.00  0.00           H  
ATOM   2861  HB3 PRO A 184      32.540  17.408  16.784  1.00  0.00           H  
ATOM   2862  HB2 PRO A 184      33.522  15.875  16.781  1.00  0.00           H  
ATOM   2863  HG3 PRO A 184      32.735  17.665  19.024  1.00  0.00           H  
ATOM   2864  HG2 PRO A 184      34.327  16.850  18.655  1.00  0.00           H  
ATOM   2865  HD3 PRO A 184      33.544  14.788  19.327  1.00  0.00           H  
ATOM   2866  HD2 PRO A 184      32.665  15.917  20.504  1.00  0.00           H  
ATOM   2867  N   TYR A 185      32.039  13.344  16.835  1.00 44.29           N  
ANISOU 2867  N   TYR A 185     5326   6096   5406    356    -15   -163
ATOM   2868  CA  TYR A 185      32.021  12.166  15.975  1.00 44.79           C  
ANISOU 2868  CA  TYR A 185     5384   6149   5486    424    -23   -148
ATOM   2869  C   TYR A 185      30.622  11.560  15.899  1.00 44.94           C  
ANISOU 2869  C   TYR A 185     5451   6080   5542    452    -17   -139
ATOM   2870  O   TYR A 185      30.143  11.241  14.810  1.00 45.24           O  
ANISOU 2870  O   TYR A 185     5504   6079   5607    474    -13   -138
ATOM   2871  CB  TYR A 185      33.034  11.132  16.471  1.00 44.84           C  
ANISOU 2871  CB  TYR A 185     5351   6225   5460    476    -44   -135
ATOM   2872  CG  TYR A 185      33.050   9.785  15.755  1.00 45.23           C  
ANISOU 2872  CG  TYR A 185     5408   6254   5524    550    -48   -121
ATOM   2873  CD1 TYR A 185      33.539   9.689  14.438  1.00 46.17           C  
ANISOU 2873  CD1 TYR A 185     5500   6398   5644    565    -42   -127
ATOM   2874  CD2 TYR A 185      32.569   8.625  16.401  1.00 45.65           C  
ANISOU 2874  CD2 TYR A 185     5500   6258   5585    601    -52   -103
ATOM   2875  CE2 TYR A 185      32.580   7.383  15.735  1.00 46.34           C  
ANISOU 2875  CE2 TYR A 185     5605   6320   5684    664    -51    -92
ATOM   2876  CZ  TYR A 185      33.053   7.293  14.411  1.00 47.54           C  
ANISOU 2876  CZ  TYR A 185     5729   6498   5837    681    -46    -99
ATOM   2877  OH  TYR A 185      33.068   6.085  13.768  1.00 49.36           O  
ANISOU 2877  OH  TYR A 185     5981   6699   6073    744    -42    -91
ATOM   2878  CE1 TYR A 185      33.529   8.452  13.765  1.00  0.00           C  
ATOM   2879  H   TYR A 185      32.544  13.289  17.708  1.00  0.00           H  
ATOM   2880  HA  TYR A 185      32.313  12.474  14.971  1.00  0.00           H  
ATOM   2881  HB3 TYR A 185      32.883  10.943  17.534  1.00  0.00           H  
ATOM   2882  HB2 TYR A 185      34.004  11.610  16.388  1.00  0.00           H  
ATOM   2883  HD1 TYR A 185      33.927  10.566  13.942  1.00  0.00           H  
ATOM   2884  HD2 TYR A 185      32.186   8.684  17.410  1.00  0.00           H  
ATOM   2885  HE2 TYR A 185      32.218   6.508  16.255  1.00  0.00           H  
ATOM   2886  HH  TYR A 185      33.336   6.201  12.850  1.00  0.00           H  
ATOM   2887  HE1 TYR A 185      33.905   8.401  12.755  1.00  0.00           H  
ATOM   2888  N   CYS A 186      29.965  11.403  17.049  1.00 44.37           N  
ANISOU 2888  N   CYS A 186     5405   5982   5472    448    -16   -135
ATOM   2889  CA  CYS A 186      28.608  10.873  17.104  1.00 44.43           C  
ANISOU 2889  CA  CYS A 186     5454   5914   5515    464     -6   -131
ATOM   2890  C   CYS A 186      27.660  11.817  16.375  1.00 44.29           C  
ANISOU 2890  C   CYS A 186     5452   5845   5530    433      8   -145
ATOM   2891  O   CYS A 186      26.863  11.352  15.583  1.00 45.13           O  
ANISOU 2891  O   CYS A 186     5573   5908   5667    454     10   -144
ATOM   2892  CB  CYS A 186      28.169  10.649  18.551  1.00 45.10           C  
ANISOU 2892  CB  CYS A 186     5561   5987   5587    457     -2   -126
ATOM   2893  SG  CYS A 186      29.139   9.397  19.446  1.00 47.44           S  
ANISOU 2893  SG  CYS A 186     5852   6333   5839    508    -24   -103
ATOM   2894  H   CYS A 186      30.407  11.655  17.922  1.00  0.00           H  
ATOM   2895  HA  CYS A 186      28.595   9.912  16.590  1.00  0.00           H  
ATOM   2896  HB3 CYS A 186      27.115  10.371  18.570  1.00  0.00           H  
ATOM   2897  HB2 CYS A 186      28.213  11.594  19.092  1.00  0.00           H  
ATOM   2898  HG  CYS A 186      30.328   9.908  19.778  1.00  0.00           H  
ATOM   2899  N   SER A 187      27.803  13.140  16.574  1.00 42.99           N  
ANISOU 2899  N   SER A 187     5287   5688   5358    384     18   -158
ATOM   2900  CA  SER A 187      26.972  14.131  15.904  1.00 41.82           C  
ANISOU 2900  CA  SER A 187     5162   5492   5238    363     31   -169
ATOM   2901  C   SER A 187      27.108  14.013  14.364  1.00 41.40           C  
ANISOU 2901  C   SER A 187     5103   5433   5195    382     24   -165
ATOM   2902  O   SER A 187      26.099  13.984  13.667  1.00 42.12           O  
ANISOU 2902  O   SER A 187     5211   5476   5317    398     24   -166
ATOM   2903  CB  SER A 187      27.351  15.525  16.390  1.00 41.66           C  
ANISOU 2903  CB  SER A 187     5151   5481   5196    307     46   -183
ATOM   2904  OG  SER A 187      26.437  16.529  15.995  1.00 42.11           O  
ANISOU 2904  OG  SER A 187     5242   5481   5278    293     62   -192
ATOM   2905  H   SER A 187      28.509  13.482  17.210  1.00  0.00           H  
ATOM   2906  HA  SER A 187      25.932  13.945  16.172  1.00  0.00           H  
ATOM   2907  HB3 SER A 187      28.346  15.778  16.024  1.00  0.00           H  
ATOM   2908  HB2 SER A 187      27.434  15.519  17.477  1.00  0.00           H  
ATOM   2909  HG  SER A 187      25.548  16.270  16.247  1.00  0.00           H  
ATOM   2910  N   SER A 188      28.336  13.888  13.844  1.00 40.24           N  
ANISOU 2910  N   SER A 188     4930   5339   5021    382     18   -163
ATOM   2911  CA  SER A 188      28.567  13.741  12.408  1.00 39.89           C  
ANISOU 2911  CA  SER A 188     4883   5294   4981    398     14   -161
ATOM   2912  C   SER A 188      28.013  12.406  11.888  1.00 40.07           C  
ANISOU 2912  C   SER A 188     4910   5292   5024    451      4   -152
ATOM   2913  O   SER A 188      27.503  12.368  10.770  1.00 40.20           O  
ANISOU 2913  O   SER A 188     4941   5278   5056    462      1   -152
ATOM   2914  CB  SER A 188      30.056  13.855  12.080  1.00 40.92           C  
ANISOU 2914  CB  SER A 188     4978   5495   5075    383     16   -164
ATOM   2915  OG  SER A 188      30.793  12.715  12.502  1.00 42.02           O  
ANISOU 2915  OG  SER A 188     5082   5683   5198    424      3   -156
ATOM   2916  H   SER A 188      29.144  13.893  14.450  1.00  0.00           H  
ATOM   2917  HA  SER A 188      28.044  14.548  11.896  1.00  0.00           H  
ATOM   2918  HB2 SER A 188      30.464  14.747  12.555  1.00  0.00           H  
ATOM   2919  HB3 SER A 188      30.181  13.990  11.006  1.00  0.00           H  
ATOM   2920  HG  SER A 188      30.706  12.611  13.452  1.00  0.00           H  
ATOM   2921  N   LYS A 189      28.098  11.311  12.696  1.00 39.72           N  
ANISOU 2921  N   LYS A 189     4859   5258   4976    482     -2   -144
ATOM   2922  CA  LYS A 189      27.573   9.990  12.311  1.00 39.29           C  
ANISOU 2922  CA  LYS A 189     4820   5172   4936    526     -7   -137
ATOM   2923  C   LYS A 189      26.033   9.954  12.335  1.00 39.01           C  
ANISOU 2923  C   LYS A 189     4812   5074   4936    518     -4   -143
ATOM   2924  O   LYS A 189      25.424   9.237  11.542  1.00 39.31           O  
ANISOU 2924  O   LYS A 189     4863   5081   4990    537     -7   -144
ATOM   2925  CB  LYS A 189      28.174   8.875  13.180  1.00 39.97           C  
ANISOU 2925  CB  LYS A 189     4902   5282   5001    563    -11   -125
ATOM   2926  CG  LYS A 189      29.638   8.630  12.886  1.00 41.67           C  
ANISOU 2926  CG  LYS A 189     5083   5565   5186    589    -18   -120
ATOM   2927  CD  LYS A 189      29.817   8.013  11.534  1.00 46.09           C  
ANISOU 2927  CD  LYS A 189     5646   6115   5749    620    -15   -122
ATOM   2928  CE  LYS A 189      31.223   8.105  11.027  1.00 49.83           C  
ANISOU 2928  CE  LYS A 189     6077   6662   6196    635    -15   -124
ATOM   2929  NZ  LYS A 189      31.390   7.396   9.733  1.00 51.88           N1+
ANISOU 2929  NZ  LYS A 189     6346   6909   6456    671     -9   -127
ATOM   2930  H   LYS A 189      28.536  11.385  13.603  1.00  0.00           H  
ATOM   2931  HA  LYS A 189      27.886   9.804  11.283  1.00  0.00           H  
ATOM   2932  HB3 LYS A 189      27.614   7.953  13.024  1.00  0.00           H  
ATOM   2933  HB2 LYS A 189      28.054   9.132  14.233  1.00  0.00           H  
ATOM   2934  HG3 LYS A 189      30.055   7.968  13.645  1.00  0.00           H  
ATOM   2935  HG2 LYS A 189      30.180   9.575  12.928  1.00  0.00           H  
ATOM   2936  HD3 LYS A 189      29.144   8.494  10.824  1.00  0.00           H  
ATOM   2937  HD2 LYS A 189      29.513   6.967  11.570  1.00  0.00           H  
ATOM   2938  HE3 LYS A 189      31.903   7.679  11.764  1.00  0.00           H  
ATOM   2939  HE2 LYS A 189      31.496   9.153  10.904  1.00  0.00           H  
ATOM   2940  HZ1 LYS A 189      32.362   7.152   9.605  1.00  0.00           H  
ATOM   2941  HZ2 LYS A 189      30.830   6.556   9.734  1.00  0.00           H  
ATOM   2942  HZ3 LYS A 189      31.092   7.997   8.978  1.00  0.00           H  
ATOM   2943  N   PHE A 190      25.405  10.751  13.225  1.00 38.06           N  
ANISOU 2943  N   PHE A 190     4696   4938   4826    488      5   -148
ATOM   2944  CA  PHE A 190      23.960  10.895  13.290  1.00 37.37           C  
ANISOU 2944  CA  PHE A 190     4623   4803   4772    480     10   -157
ATOM   2945  C   PHE A 190      23.505  11.584  11.998  1.00 37.51           C  
ANISOU 2945  C   PHE A 190     4642   4804   4806    479      3   -163
ATOM   2946  O   PHE A 190      22.527  11.163  11.384  1.00 37.93           O  
ANISOU 2946  O   PHE A 190     4700   4830   4883    490     -4   -168
ATOM   2947  CB  PHE A 190      23.570  11.739  14.504  1.00 37.05           C  
ANISOU 2947  CB  PHE A 190     4587   4757   4735    451     25   -164
ATOM   2948  CG  PHE A 190      22.968  11.026  15.701  1.00 37.75           C  
ANISOU 2948  CG  PHE A 190     4686   4834   4823    451     37   -163
ATOM   2949  CD1 PHE A 190      23.791  10.336  16.613  1.00 38.75           C  
ANISOU 2949  CD1 PHE A 190     4815   4990   4917    459     34   -150
ATOM   2950  CD2 PHE A 190      21.568  10.980  15.875  1.00 37.95           C  
ANISOU 2950  CD2 PHE A 190     4718   4824   4878    441     52   -175
ATOM   2951  CE2 PHE A 190      21.025  10.314  16.965  1.00 38.51           C  
ANISOU 2951  CE2 PHE A 190     4804   4884   4945    433     68   -175
ATOM   2952  CZ  PHE A 190      21.853   9.669  17.875  1.00 38.58           C  
ANISOU 2952  CZ  PHE A 190     4826   4914   4918    440     65   -159
ATOM   2953  CE1 PHE A 190      23.230   9.676  17.695  1.00  0.00           C  
ATOM   2954  H   PHE A 190      25.943  11.286  13.891  1.00  0.00           H  
ATOM   2955  HA  PHE A 190      23.497   9.911  13.363  1.00  0.00           H  
ATOM   2956  HB3 PHE A 190      22.851  12.493  14.201  1.00  0.00           H  
ATOM   2957  HB2 PHE A 190      24.422  12.316  14.861  1.00  0.00           H  
ATOM   2958  HD1 PHE A 190      24.859  10.314  16.476  1.00  0.00           H  
ATOM   2959  HD2 PHE A 190      20.912  11.476  15.173  1.00  0.00           H  
ATOM   2960  HE2 PHE A 190      19.952  10.288  17.091  1.00  0.00           H  
ATOM   2961  HZ  PHE A 190      21.425   9.131  18.706  1.00  0.00           H  
ATOM   2962  HE1 PHE A 190      23.877   9.150  18.380  1.00  0.00           H  
ATOM   2963  N   ALA A 191      24.245  12.614  11.563  1.00 37.50           N  
ANISOU 2963  N   ALA A 191     4640   4821   4788    462      3   -162
ATOM   2964  CA  ALA A 191      24.014  13.340  10.321  1.00 38.23           C  
ANISOU 2964  CA  ALA A 191     4744   4897   4885    462     -4   -163
ATOM   2965  C   ALA A 191      24.127  12.394   9.119  1.00 39.04           C  
ANISOU 2965  C   ALA A 191     4846   5002   4985    488    -18   -160
ATOM   2966  O   ALA A 191      23.321  12.500   8.200  1.00 39.66           O  
ANISOU 2966  O   ALA A 191     4935   5056   5078    497    -30   -163
ATOM   2967  CB  ALA A 191      25.011  14.478  10.189  1.00 38.18           C  
ANISOU 2967  CB  ALA A 191     4744   4911   4850    431      5   -163
ATOM   2968  H   ALA A 191      25.029  12.939  12.110  1.00  0.00           H  
ATOM   2969  HA  ALA A 191      23.008  13.758  10.343  1.00  0.00           H  
ATOM   2970  HB1 ALA A 191      24.830  15.014   9.257  1.00  0.00           H  
ATOM   2971  HB2 ALA A 191      24.896  15.162  11.030  1.00  0.00           H  
ATOM   2972  HB3 ALA A 191      26.024  14.076  10.185  1.00  0.00           H  
ATOM   2973  N   ALA A 192      25.082  11.447   9.138  1.00 38.81           N  
ANISOU 2973  N   ALA A 192     4806   5004   4937    502    -17   -156
ATOM   2974  CA  ALA A 192      25.245  10.454   8.067  1.00 38.43           C  
ANISOU 2974  CA  ALA A 192     4763   4956   4884    529    -25   -155
ATOM   2975  C   ALA A 192      24.018   9.553   7.988  1.00 38.49           C  
ANISOU 2975  C   ALA A 192     4783   4925   4916    541    -32   -161
ATOM   2976  O   ALA A 192      23.527   9.276   6.899  1.00 39.27           O  
ANISOU 2976  O   ALA A 192     4894   5008   5019    548    -43   -166
ATOM   2977  CB  ALA A 192      26.499   9.626   8.288  1.00 37.82           C  
ANISOU 2977  CB  ALA A 192     4671   4918   4781    550    -18   -149
ATOM   2978  H   ALA A 192      25.728  11.396   9.913  1.00  0.00           H  
ATOM   2979  HA  ALA A 192      25.345  10.983   7.119  1.00  0.00           H  
ATOM   2980  HB1 ALA A 192      26.600   8.897   7.484  1.00  0.00           H  
ATOM   2981  HB2 ALA A 192      27.370  10.281   8.296  1.00  0.00           H  
ATOM   2982  HB3 ALA A 192      26.427   9.105   9.243  1.00  0.00           H  
ATOM   2983  N   VAL A 193      23.489   9.133   9.140  1.00 37.71           N  
ANISOU 2983  N   VAL A 193     4683   4813   4831    538    -24   -162
ATOM   2984  CA  VAL A 193      22.298   8.285   9.180  1.00 37.42           C  
ANISOU 2984  CA  VAL A 193     4658   4743   4816    538    -25   -171
ATOM   2985  C   VAL A 193      21.108   9.058   8.626  1.00 38.58           C  
ANISOU 2985  C   VAL A 193     4796   4874   4988    525    -37   -182
ATOM   2986  O   VAL A 193      20.381   8.515   7.792  1.00 39.37           O  
ANISOU 2986  O   VAL A 193     4901   4961   5098    527    -49   -192
ATOM   2987  CB  VAL A 193      22.016   7.749  10.606  1.00 36.05           C  
ANISOU 2987  CB  VAL A 193     4490   4560   4648    532     -9   -170
ATOM   2988  CG1 VAL A 193      20.640   7.098  10.684  1.00 35.13           C  
ANISOU 2988  CG1 VAL A 193     4381   4410   4556    517     -4   -185
ATOM   2989  CG2 VAL A 193      23.116   6.783  11.060  1.00 35.52           C  
ANISOU 2989  CG2 VAL A 193     4438   4506   4553    558     -2   -156
ATOM   2990  H   VAL A 193      23.912   9.400  10.017  1.00  0.00           H  
ATOM   2991  HA  VAL A 193      22.474   7.429   8.529  1.00  0.00           H  
ATOM   2992  HB  VAL A 193      22.020   8.600  11.287  1.00  0.00           H  
ATOM   2993 HG11 VAL A 193      20.468   6.731  11.696  1.00  0.00           H  
ATOM   2994 HG12 VAL A 193      19.875   7.832  10.430  1.00  0.00           H  
ATOM   2995 HG13 VAL A 193      20.591   6.265   9.982  1.00  0.00           H  
ATOM   2996 HG21 VAL A 193      22.892   6.423  12.064  1.00  0.00           H  
ATOM   2997 HG22 VAL A 193      23.164   5.938  10.373  1.00  0.00           H  
ATOM   2998 HG23 VAL A 193      24.075   7.301  11.066  1.00  0.00           H  
ATOM   2999  N   GLY A 194      20.965  10.326   9.053  1.00 38.25           N  
ANISOU 2999  N   GLY A 194     4745   4835   4954    515    -35   -181
ATOM   3000  CA  GLY A 194      19.894  11.214   8.615  1.00 38.15           C  
ANISOU 3000  CA  GLY A 194     4725   4807   4962    515    -46   -189
ATOM   3001  C   GLY A 194      19.913  11.475   7.134  1.00 38.74           C  
ANISOU 3001  C   GLY A 194     4809   4883   5027    527    -69   -186
ATOM   3002  O   GLY A 194      18.861  11.526   6.499  1.00 38.84           O  
ANISOU 3002  O   GLY A 194     4814   4888   5056    535    -88   -194
ATOM   3003  H   GLY A 194      21.622  10.713   9.715  1.00  0.00           H  
ATOM   3004  HA3 GLY A 194      19.967  12.161   9.150  1.00  0.00           H  
ATOM   3005  HA2 GLY A 194      18.931  10.786   8.895  1.00  0.00           H  
ATOM   3006  N   PHE A 195      21.126  11.590   6.568  1.00 39.27           N  
ANISOU 3006  N   PHE A 195     4891   4964   5065    527    -67   -176
ATOM   3007  CA  PHE A 195      21.357  11.785   5.139  1.00 39.31           C  
ANISOU 3007  CA  PHE A 195     4913   4971   5051    535    -83   -172
ATOM   3008  C   PHE A 195      20.840  10.562   4.376  1.00 39.67           C  
ANISOU 3008  C   PHE A 195     4960   5014   5100    544    -98   -182
ATOM   3009  O   PHE A 195      20.137  10.716   3.397  1.00 39.99           O  
ANISOU 3009  O   PHE A 195     5006   5048   5140    550   -121   -186
ATOM   3010  CB  PHE A 195      22.857  12.017   4.877  1.00 38.90           C  
ANISOU 3010  CB  PHE A 195     4871   4944   4967    527    -69   -163
ATOM   3011  CG  PHE A 195      23.285  12.101   3.422  1.00 39.44           C  
ANISOU 3011  CG  PHE A 195     4960   5015   5011    532    -79   -160
ATOM   3012  CD1 PHE A 195      22.794  13.138   2.605  1.00 40.03           C  
ANISOU 3012  CD1 PHE A 195     5059   5074   5077    530    -92   -154
ATOM   3013  CD2 PHE A 195      24.109  11.108   2.851  1.00 39.85           C  
ANISOU 3013  CD2 PHE A 195     5013   5082   5046    542    -74   -164
ATOM   3014  CE2 PHE A 195      24.454  11.188   1.508  1.00 40.09           C  
ANISOU 3014  CE2 PHE A 195     5066   5115   5051    545    -81   -164
ATOM   3015  CZ  PHE A 195      23.985  12.236   0.726  1.00 40.01           C  
ANISOU 3015  CZ  PHE A 195     5080   5092   5031    537    -94   -158
ATOM   3016  CE1 PHE A 195      23.152  13.204   1.268  1.00  0.00           C  
ATOM   3017  H   PHE A 195      21.957  11.543   7.140  1.00  0.00           H  
ATOM   3018  HA  PHE A 195      20.803  12.664   4.810  1.00  0.00           H  
ATOM   3019  HB3 PHE A 195      23.474  11.282   5.390  1.00  0.00           H  
ATOM   3020  HB2 PHE A 195      23.079  12.974   5.336  1.00  0.00           H  
ATOM   3021  HD1 PHE A 195      22.145  13.889   3.023  1.00  0.00           H  
ATOM   3022  HD2 PHE A 195      24.483  10.291   3.452  1.00  0.00           H  
ATOM   3023  HE2 PHE A 195      25.098  10.434   1.078  1.00  0.00           H  
ATOM   3024  HZ  PHE A 195      24.267  12.310  -0.310  1.00  0.00           H  
ATOM   3025  HE1 PHE A 195      22.789  14.013   0.651  1.00  0.00           H  
ATOM   3026  N   HIS A 196      21.177   9.362   4.831  1.00 39.90           N  
ANISOU 3026  N   HIS A 196     4988   5044   5127    545    -85   -186
ATOM   3027  CA  HIS A 196      20.727   8.126   4.212  1.00 41.28           C  
ANISOU 3027  CA  HIS A 196     5175   5209   5302    547    -92   -198
ATOM   3028  C   HIS A 196      19.190   8.012   4.280  1.00 43.41           C  
ANISOU 3028  C   HIS A 196     5429   5466   5598    534   -107   -214
ATOM   3029  O   HIS A 196      18.549   7.637   3.291  1.00 44.53           O  
ANISOU 3029  O   HIS A 196     5575   5607   5737    530   -127   -227
ATOM   3030  CB  HIS A 196      21.404   6.921   4.898  1.00 41.81           C  
ANISOU 3030  CB  HIS A 196     5254   5271   5360    556    -69   -197
ATOM   3031  CG  HIS A 196      20.908   5.612   4.352  1.00 43.85           C  
ANISOU 3031  CG  HIS A 196     5533   5506   5624    548    -67   -213
ATOM   3032  ND1 HIS A 196      19.791   4.945   4.841  1.00 45.46           N  
ANISOU 3032  ND1 HIS A 196     5764   5701   5808    554    -71   -222
ATOM   3033  CD2 HIS A 196      21.380   4.840   3.321  1.00 45.22           C  
ANISOU 3033  CD2 HIS A 196     5706   5659   5815    530    -58   -223
ATOM   3034  NE2 HIS A 196      20.573   3.714   3.192  1.00 46.56           N  
ANISOU 3034  NE2 HIS A 196     5905   5807   5977    519    -56   -239
ATOM   3035  CE1 HIS A 196      19.649   3.832   4.124  1.00  0.00           C  
ATOM   3036  H   HIS A 196      21.772   9.279   5.643  1.00  0.00           H  
ATOM   3037  HA  HIS A 196      21.025   8.138   3.164  1.00  0.00           H  
ATOM   3038  HB3 HIS A 196      21.237   6.930   5.974  1.00  0.00           H  
ATOM   3039  HB2 HIS A 196      22.484   6.966   4.757  1.00  0.00           H  
ATOM   3040  HD2 HIS A 196      22.231   4.998   2.672  1.00  0.00           H  
ATOM   3041  HE1 HIS A 196      18.870   3.102   4.269  1.00  0.00           H  
ATOM   3042  HE2 HIS A 196      20.775   3.027   2.480  1.00  0.00           H  
ATOM   3043  N   ARG A 197      18.608   8.303   5.445  1.00 43.47           N  
ANISOU 3043  N   ARG A 197     5416   5471   5631    525    -96   -217
ATOM   3044  CA  ARG A 197      17.171   8.209   5.625  1.00 44.10           C  
ANISOU 3044  CA  ARG A 197     5470   5548   5738    511   -104   -235
ATOM   3045  C   ARG A 197      16.416   9.156   4.703  1.00 45.37           C  
ANISOU 3045  C   ARG A 197     5613   5721   5905    524   -136   -238
ATOM   3046  O   ARG A 197      15.397   8.758   4.117  1.00 46.45           O  
ANISOU 3046  O   ARG A 197     5732   5867   6049    517   -157   -256
ATOM   3047  CB  ARG A 197      16.800   8.429   7.102  1.00 44.34           C  
ANISOU 3047  CB  ARG A 197     5483   5574   5790    501    -80   -237
ATOM   3048  CG  ARG A 197      17.216   7.264   7.965  1.00 46.55           C  
ANISOU 3048  CG  ARG A 197     5785   5840   6062    487    -53   -237
ATOM   3049  CD  ARG A 197      16.090   6.825   8.846  1.00 51.89           C  
ANISOU 3049  CD  ARG A 197     6446   6508   6761    459    -35   -255
ATOM   3050  NE  ARG A 197      16.123   5.374   9.054  1.00 57.18           N  
ANISOU 3050  NE  ARG A 197     7150   7157   7419    441    -18   -261
ATOM   3051  CZ  ARG A 197      15.114   4.550   8.772  1.00 59.83           C  
ANISOU 3051  CZ  ARG A 197     7483   7485   7764    407    -13   -285
ATOM   3052  NH1 ARG A 197      13.955   5.031   8.346  1.00 59.95           N  
ANISOU 3052  NH1 ARG A 197     7450   7522   7804    391    -27   -307
ATOM   3053  NH2 ARG A 197      15.248   3.241   8.947  1.00 59.40           N1+
ANISOU 3053  NH2 ARG A 197     7474   7402   7693    389      7   -290
ATOM   3054  H   ARG A 197      19.170   8.598   6.231  1.00  0.00           H  
ATOM   3055  HA  ARG A 197      16.875   7.193   5.362  1.00  0.00           H  
ATOM   3056  HB3 ARG A 197      15.724   8.577   7.187  1.00  0.00           H  
ATOM   3057  HB2 ARG A 197      17.279   9.338   7.465  1.00  0.00           H  
ATOM   3058  HG3 ARG A 197      18.067   7.554   8.581  1.00  0.00           H  
ATOM   3059  HG2 ARG A 197      17.525   6.434   7.330  1.00  0.00           H  
ATOM   3060  HD3 ARG A 197      15.141   7.105   8.388  1.00  0.00           H  
ATOM   3061  HD2 ARG A 197      16.164   7.331   9.808  1.00  0.00           H  
ATOM   3062  HE  ARG A 197      16.982   5.007   9.438  1.00  0.00           H  
ATOM   3063 HH11 ARG A 197      13.194   4.401   8.134  1.00  0.00           H  
ATOM   3064 HH12 ARG A 197      13.832   6.027   8.233  1.00  0.00           H  
ATOM   3065 HH21 ARG A 197      14.480   2.621   8.732  1.00  0.00           H  
ATOM   3066 HH22 ARG A 197      16.118   2.865   9.296  1.00  0.00           H  
ATOM   3067  N   GLY A 198      16.940  10.381   4.567  1.00 44.67           N  
ANISOU 3067  N   GLY A 198     5534   5632   5809    543   -140   -220
ATOM   3068  CA  GLY A 198      16.359  11.408   3.712  1.00 44.17           C  
ANISOU 3068  CA  GLY A 198     5467   5572   5744    565   -169   -216
ATOM   3069  C   GLY A 198      16.533  11.080   2.247  1.00 43.97           C  
ANISOU 3069  C   GLY A 198     5462   5553   5690    570   -196   -215
ATOM   3070  O   GLY A 198      15.598  11.246   1.467  1.00 44.61           O  
ANISOU 3070  O   GLY A 198     5531   5646   5772    582   -229   -222
ATOM   3071  H   GLY A 198      17.779  10.630   5.071  1.00  0.00           H  
ATOM   3072  HA3 GLY A 198      16.829  12.368   3.927  1.00  0.00           H  
ATOM   3073  HA2 GLY A 198      15.297  11.510   3.937  1.00  0.00           H  
ATOM   3074  N   LEU A 199      17.723  10.584   1.860  1.00 42.83           N  
ANISOU 3074  N   LEU A 199     5349   5406   5518    562   -182   -207
ATOM   3075  CA  LEU A 199      18.021  10.195   0.488  1.00 42.35           C  
ANISOU 3075  CA  LEU A 199     5315   5350   5426    563   -200   -208
ATOM   3076  C   LEU A 199      17.087   9.081   0.045  1.00 43.58           C  
ANISOU 3076  C   LEU A 199     5458   5512   5586    549   -219   -231
ATOM   3077  O   LEU A 199      16.523   9.167  -1.038  1.00 44.77           O  
ANISOU 3077  O   LEU A 199     5614   5675   5722    553   -252   -236
ATOM   3078  CB  LEU A 199      19.475   9.756   0.344  1.00 41.42           C  
ANISOU 3078  CB  LEU A 199     5224   5232   5281    559   -174   -200
ATOM   3079  CG  LEU A 199      19.948   9.439  -1.080  1.00 40.80           C  
ANISOU 3079  CG  LEU A 199     5178   5157   5166    560   -184   -201
ATOM   3080  CD1 LEU A 199      19.793  10.630  -1.992  1.00 40.49           C  
ANISOU 3080  CD1 LEU A 199     5160   5119   5107    569   -207   -187
ATOM   3081  CD2 LEU A 199      21.388   9.015  -1.066  1.00 40.70           C  
ANISOU 3081  CD2 LEU A 199     5182   5152   5132    560   -151   -196
ATOM   3082  H   LEU A 199      18.464  10.465   2.535  1.00  0.00           H  
ATOM   3083  HA  LEU A 199      17.857  11.058  -0.157  1.00  0.00           H  
ATOM   3084  HB3 LEU A 199      19.654   8.891   0.983  1.00  0.00           H  
ATOM   3085  HB2 LEU A 199      20.125  10.516   0.778  1.00  0.00           H  
ATOM   3086  HG  LEU A 199      19.347   8.619  -1.473  1.00  0.00           H  
ATOM   3087 HD11 LEU A 199      20.138  10.369  -2.993  1.00  0.00           H  
ATOM   3088 HD12 LEU A 199      18.744  10.922  -2.034  1.00  0.00           H  
ATOM   3089 HD13 LEU A 199      20.385  11.461  -1.609  1.00  0.00           H  
ATOM   3090 HD21 LEU A 199      21.712   8.793  -2.083  1.00  0.00           H  
ATOM   3091 HD22 LEU A 199      22.000   9.819  -0.658  1.00  0.00           H  
ATOM   3092 HD23 LEU A 199      21.499   8.125  -0.447  1.00  0.00           H  
ATOM   3093  N   THR A 200      16.864   8.081   0.904  1.00 43.12           N  
ANISOU 3093  N   THR A 200     5387   5448   5548    530   -198   -246
ATOM   3094  CA  THR A 200      15.969   6.968   0.638  1.00 43.25           C  
ANISOU 3094  CA  THR A 200     5396   5467   5568    504   -207   -272
ATOM   3095  C   THR A 200      14.527   7.473   0.353  1.00 44.63           C  
ANISOU 3095  C   THR A 200     5528   5669   5761    503   -244   -287
ATOM   3096  O   THR A 200      13.897   7.051  -0.624  1.00 45.90           O  
ANISOU 3096  O   THR A 200     5686   5847   5907    490   -273   -304
ATOM   3097  CB  THR A 200      16.046   5.970   1.807  1.00 43.58           C  
ANISOU 3097  CB  THR A 200     5441   5490   5626    483   -171   -281
ATOM   3098  OG1 THR A 200      17.398   5.574   2.007  1.00 44.55           O  
ANISOU 3098  OG1 THR A 200     5601   5597   5730    498   -144   -265
ATOM   3099  CG2 THR A 200      15.203   4.737   1.570  1.00 43.29           C  
ANISOU 3099  CG2 THR A 200     5410   5449   5589    446   -171   -311
ATOM   3100  H   THR A 200      17.331   8.071   1.799  1.00  0.00           H  
ATOM   3101  HA  THR A 200      16.327   6.460  -0.258  1.00  0.00           H  
ATOM   3102  HB  THR A 200      15.691   6.465   2.711  1.00  0.00           H  
ATOM   3103  HG1 THR A 200      17.514   5.276   2.912  1.00  0.00           H  
ATOM   3104 HG21 THR A 200      15.292   4.065   2.424  1.00  0.00           H  
ATOM   3105 HG22 THR A 200      14.160   5.028   1.445  1.00  0.00           H  
ATOM   3106 HG23 THR A 200      15.548   4.228   0.670  1.00  0.00           H  
ATOM   3107  N   SER A 201      14.025   8.413   1.169  1.00 44.22           N  
ANISOU 3107  N   SER A 201     5440   5624   5738    519   -242   -280
ATOM   3108  CA  SER A 201      12.684   8.970   0.983  1.00 43.73           C  
ANISOU 3108  CA  SER A 201     5329   5592   5695    529   -275   -293
ATOM   3109  C   SER A 201      12.608   9.800  -0.278  1.00 44.13           C  
ANISOU 3109  C   SER A 201     5391   5656   5720    563   -318   -279
ATOM   3110  O   SER A 201      11.607   9.739  -0.994  1.00 44.67           O  
ANISOU 3110  O   SER A 201     5429   5758   5786    566   -358   -295
ATOM   3111  CB  SER A 201      12.306   9.873   2.149  1.00 44.43           C  
ANISOU 3111  CB  SER A 201     5386   5680   5817    548   -257   -288
ATOM   3112  OG  SER A 201      12.516   9.225   3.386  1.00 48.20           O  
ANISOU 3112  OG  SER A 201     5863   6140   6311    520   -214   -294
ATOM   3113  H   SER A 201      14.577   8.758   1.941  1.00  0.00           H  
ATOM   3114  HA  SER A 201      11.965   8.154   0.916  1.00  0.00           H  
ATOM   3115  HB2 SER A 201      11.258  10.158   2.062  1.00  0.00           H  
ATOM   3116  HB3 SER A 201      12.903  10.784   2.111  1.00  0.00           H  
ATOM   3117  HG  SER A 201      12.270   9.815   4.103  1.00  0.00           H  
ATOM   3118  N   GLU A 202      13.644  10.616  -0.543  1.00 43.45           N  
ANISOU 3118  N   GLU A 202     5350   5547   5613    587   -311   -251
ATOM   3119  CA  GLU A 202      13.625  11.500  -1.694  1.00 43.09           C  
ANISOU 3119  CA  GLU A 202     5329   5505   5537    620   -348   -233
ATOM   3120  C   GLU A 202      13.679  10.730  -2.978  1.00 41.54           C  
ANISOU 3120  C   GLU A 202     5156   5323   5305    603   -374   -242
ATOM   3121  O   GLU A 202      12.952  11.077  -3.894  1.00 41.90           O  
ANISOU 3121  O   GLU A 202     5194   5391   5334    623   -420   -243
ATOM   3122  CB  GLU A 202      14.727  12.547  -1.628  1.00 46.20           C  
ANISOU 3122  CB  GLU A 202     5771   5869   5915    637   -326   -203
ATOM   3123  CG  GLU A 202      14.386  13.781  -2.441  1.00 51.89           C  
ANISOU 3123  CG  GLU A 202     6517   6586   6614    679   -360   -182
ATOM   3124  CD  GLU A 202      15.431  14.869  -2.376  1.00 59.13           C  
ANISOU 3124  CD  GLU A 202     7489   7468   7510    687   -334   -154
ATOM   3125  OE1 GLU A 202      16.305  14.888  -3.271  1.00 61.27           O  
ANISOU 3125  OE1 GLU A 202     7810   7731   7741    676   -332   -142
ATOM   3126  OE2 GLU A 202      15.398  15.691  -1.429  1.00 60.79           O1-
ANISOU 3126  OE2 GLU A 202     7696   7658   7742    700   -312   -147
ATOM   3127  H   GLU A 202      14.452  10.620   0.063  1.00  0.00           H  
ATOM   3128  HA  GLU A 202      12.674  12.032  -1.677  1.00  0.00           H  
ATOM   3129  HB3 GLU A 202      15.659  12.117  -1.996  1.00  0.00           H  
ATOM   3130  HB2 GLU A 202      14.895  12.832  -0.589  1.00  0.00           H  
ATOM   3131  HG3 GLU A 202      13.428  14.180  -2.108  1.00  0.00           H  
ATOM   3132  HG2 GLU A 202      14.226  13.496  -3.481  1.00  0.00           H  
ATOM   3133  N   LEU A 203      14.472   9.662  -3.039  1.00 39.71           N  
ANISOU 3133  N   LEU A 203     4950   5079   5061    570   -347   -252
ATOM   3134  CA  LEU A 203      14.529   8.825  -4.231  1.00 39.19           C  
ANISOU 3134  CA  LEU A 203     4912   5021   4959    550   -366   -266
ATOM   3135  C   LEU A 203      13.171   8.172  -4.518  1.00 39.20           C  
ANISOU 3135  C   LEU A 203     4870   5056   4967    528   -401   -297
ATOM   3136  O   LEU A 203      12.740   8.055  -5.662  1.00 39.35           O  
ANISOU 3136  O   LEU A 203     4898   5098   4955    525   -441   -306
ATOM   3137  CB  LEU A 203      15.611   7.754  -4.075  1.00 38.85           C  
ANISOU 3137  CB  LEU A 203     4904   4954   4905    526   -323   -272
ATOM   3138  CG  LEU A 203      17.024   8.266  -4.153  1.00 39.66           C  
ANISOU 3138  CG  LEU A 203     5044   5038   4986    542   -294   -247
ATOM   3139  CD1 LEU A 203      17.989   7.174  -3.859  1.00 39.53           C  
ANISOU 3139  CD1 LEU A 203     5049   5005   4964    530   -253   -255
ATOM   3140  CD2 LEU A 203      17.313   8.864  -5.529  1.00 40.49           C  
ANISOU 3140  CD2 LEU A 203     5189   5148   5047    554   -318   -235
ATOM   3141  H   LEU A 203      15.051   9.417  -2.248  1.00  0.00           H  
ATOM   3142  HA  LEU A 203      14.792   9.456  -5.080  1.00  0.00           H  
ATOM   3143  HB3 LEU A 203      15.465   6.981  -4.830  1.00  0.00           H  
ATOM   3144  HB2 LEU A 203      15.468   7.232  -3.129  1.00  0.00           H  
ATOM   3145  HG  LEU A 203      17.149   9.048  -3.404  1.00  0.00           H  
ATOM   3146 HD11 LEU A 203      19.006   7.561  -3.920  1.00  0.00           H  
ATOM   3147 HD12 LEU A 203      17.807   6.788  -2.856  1.00  0.00           H  
ATOM   3148 HD13 LEU A 203      17.862   6.371  -4.585  1.00  0.00           H  
ATOM   3149 HD21 LEU A 203      18.340   9.227  -5.560  1.00  0.00           H  
ATOM   3150 HD22 LEU A 203      17.175   8.100  -6.294  1.00  0.00           H  
ATOM   3151 HD23 LEU A 203      16.630   9.692  -5.716  1.00  0.00           H  
ATOM   3152  N   GLN A 204      12.488   7.778  -3.471  1.00 38.94           N  
ANISOU 3152  N   GLN A 204     4791   5031   4974    510   -386   -315
ATOM   3153  CA  GLN A 204      11.170   7.175  -3.556  1.00 38.62           C  
ANISOU 3153  CA  GLN A 204     4699   5028   4945    480   -411   -349
ATOM   3154  C   GLN A 204      10.161   8.202  -4.100  1.00 38.71           C  
ANISOU 3154  C   GLN A 204     4665   5086   4956    519   -467   -345
ATOM   3155  O   GLN A 204       9.399   7.888  -5.007  1.00 39.07           O  
ANISOU 3155  O   GLN A 204     4691   5172   4980    505   -512   -365
ATOM   3156  CB  GLN A 204      10.785   6.713  -2.151  1.00 38.97           C  
ANISOU 3156  CB  GLN A 204     4708   5066   5032    454   -372   -365
ATOM   3157  CG  GLN A 204       9.654   5.750  -2.105  1.00 42.90           C  
ANISOU 3157  CG  GLN A 204     5165   5596   5540    400   -378   -407
ATOM   3158  CD  GLN A 204       9.516   5.290  -0.686  1.00 48.22           C  
ANISOU 3158  CD  GLN A 204     5822   6250   6248    372   -328   -417
ATOM   3159  OE1 GLN A 204       8.332   5.480  -0.118  1.00 49.44           O  
ANISOU 3159  OE1 GLN A 204     6027   6358   6401    367   -285   -403
ATOM   3160  NE2 GLN A 204      10.488   4.832  -0.075  1.00 49.18           N  
ANISOU 3160  NE2 GLN A 204     5873   6413   6401    359   -334   -439
ATOM   3161  H   GLN A 204      12.875   7.888  -2.545  1.00  0.00           H  
ATOM   3162  HA  GLN A 204      11.207   6.314  -4.224  1.00  0.00           H  
ATOM   3163  HB3 GLN A 204      10.544   7.582  -1.539  1.00  0.00           H  
ATOM   3164  HB2 GLN A 204      11.655   6.271  -1.665  1.00  0.00           H  
ATOM   3165  HG3 GLN A 204       9.879   4.895  -2.743  1.00  0.00           H  
ATOM   3166  HG2 GLN A 204       8.737   6.252  -2.414  1.00  0.00           H  
ATOM   3167 HE21 GLN A 204      10.384   4.525   0.881  1.00  0.00           H  
ATOM   3168 HE22 GLN A 204      11.386   4.765  -0.532  1.00  0.00           H  
ATOM   3169  N   ALA A 205      10.202   9.446  -3.583  1.00 38.29           N  
ANISOU 3169  N   ALA A 205     4601   5024   4923    571   -466   -318
ATOM   3170  CA  ALA A 205       9.337  10.553  -4.009  1.00 38.03           C  
ANISOU 3170  CA  ALA A 205     4535   5026   4890    626   -515   -307
ATOM   3171  C   ALA A 205       9.638  10.976  -5.441  1.00 37.78           C  
ANISOU 3171  C   ALA A 205     4553   4996   4805    651   -559   -287
ATOM   3172  O   ALA A 205       8.738  11.326  -6.177  1.00 38.33           O  
ANISOU 3172  O   ALA A 205     4594   5110   4860    680   -615   -290
ATOM   3173  CB  ALA A 205       9.513  11.744  -3.077  1.00 38.05           C  
ANISOU 3173  CB  ALA A 205     4536   5001   4920    673   -492   -282
ATOM   3174  H   ALA A 205      10.861   9.667  -2.850  1.00  0.00           H  
ATOM   3175  HA  ALA A 205       8.300  10.222  -3.956  1.00  0.00           H  
ATOM   3176  HB1 ALA A 205       8.867  12.559  -3.402  1.00  0.00           H  
ATOM   3177  HB2 ALA A 205       9.247  11.453  -2.061  1.00  0.00           H  
ATOM   3178  HB3 ALA A 205      10.552  12.073  -3.100  1.00  0.00           H  
ATOM   3179  N   LEU A 206      10.897  10.948  -5.848  1.00 37.20           N  
ANISOU 3179  N   LEU A 206     4552   4879   4701    642   -534   -267
ATOM   3180  CA  LEU A 206      11.285  11.289  -7.224  1.00 36.78           C  
ANISOU 3180  CA  LEU A 206     4557   4825   4592    658   -567   -249
ATOM   3181  C   LEU A 206      11.040  10.154  -8.239  1.00 37.64           C  
ANISOU 3181  C   LEU A 206     4674   4963   4667    615   -594   -277
ATOM   3182  O   LEU A 206      11.237  10.371  -9.435  1.00 37.57           O  
ANISOU 3182  O   LEU A 206     4711   4957   4607    625   -625   -265
ATOM   3183  CB  LEU A 206      12.755  11.713  -7.292  1.00 35.84           C  
ANISOU 3183  CB  LEU A 206     4512   4654   4452    659   -524   -220
ATOM   3184  CG  LEU A 206      13.123  12.988  -6.557  1.00 36.10           C  
ANISOU 3184  CG  LEU A 206     4558   4655   4502    697   -502   -190
ATOM   3185  CD1 LEU A 206      14.574  13.213  -6.614  1.00 36.69           C  
ANISOU 3185  CD1 LEU A 206     4694   4691   4554    681   -457   -171
ATOM   3186  CD2 LEU A 206      12.452  14.174  -7.133  1.00 35.85           C  
ANISOU 3186  CD2 LEU A 206     4539   4629   4453    754   -547   -167
ATOM   3187  H   LEU A 206      11.630  10.686  -5.205  1.00  0.00           H  
ATOM   3188  HA  LEU A 206      10.682  12.143  -7.534  1.00  0.00           H  
ATOM   3189  HB3 LEU A 206      13.056  11.801  -8.336  1.00  0.00           H  
ATOM   3190  HB2 LEU A 206      13.381  10.897  -6.931  1.00  0.00           H  
ATOM   3191  HG  LEU A 206      12.825  12.889  -5.513  1.00  0.00           H  
ATOM   3192 HD11 LEU A 206      14.821  14.132  -6.082  1.00  0.00           H  
ATOM   3193 HD12 LEU A 206      15.091  12.374  -6.148  1.00  0.00           H  
ATOM   3194 HD13 LEU A 206      14.888  13.301  -7.654  1.00  0.00           H  
ATOM   3195 HD21 LEU A 206      12.744  15.064  -6.576  1.00  0.00           H  
ATOM   3196 HD22 LEU A 206      12.745  14.287  -8.177  1.00  0.00           H  
ATOM   3197 HD23 LEU A 206      11.371  14.046  -7.072  1.00  0.00           H  
ATOM   3198  N   GLY A 207      10.656   8.964  -7.756  1.00 38.33           N  
ANISOU 3198  N   GLY A 207     4723   5063   4776    564   -577   -314
ATOM   3199  CA  GLY A 207      10.403   7.779  -8.561  1.00 39.32           C  
ANISOU 3199  CA  GLY A 207     4860   5210   4871    511   -592   -347
ATOM   3200  C   GLY A 207      11.652   7.111  -9.083  1.00 40.94           C  
ANISOU 3200  C   GLY A 207     5143   5370   5041    487   -555   -344
ATOM   3201  O   GLY A 207      11.571   6.371 -10.066  1.00 42.37           O  
ANISOU 3201  O   GLY A 207     5354   5563   5181    454   -573   -366
ATOM   3202  H   GLY A 207      10.522   8.842  -6.762  1.00  0.00           H  
ATOM   3203  HA2 GLY A 207       9.757   8.042  -9.399  1.00  0.00           H  
ATOM   3204  HA3 GLY A 207       9.827   7.062  -7.977  1.00  0.00           H  
ATOM   3205  N   LYS A 208      12.823   7.382  -8.452  1.00 40.73           N  
ANISOU 3205  N   LYS A 208     5150   5298   5028    503   -503   -320
ATOM   3206  CA  LYS A 208      14.141   6.840  -8.811  1.00 40.87           C  
ANISOU 3206  CA  LYS A 208     5232   5278   5017    490   -461   -316
ATOM   3207  C   LYS A 208      14.615   5.738  -7.842  1.00 42.71           C  
ANISOU 3207  C   LYS A 208     5467   5482   5278    461   -406   -333
ATOM   3208  O   LYS A 208      15.728   5.791  -7.333  1.00 43.29           O  
ANISOU 3208  O   LYS A 208     5563   5527   5360    476   -362   -315
ATOM   3209  CB  LYS A 208      15.175   7.978  -8.901  1.00 39.57           C  
ANISOU 3209  CB  LYS A 208     5103   5092   4839    528   -445   -277
ATOM   3210  CG  LYS A 208      14.872   8.954 -10.022  1.00 39.41           C  
ANISOU 3210  CG  LYS A 208     5108   5089   4778    555   -493   -257
ATOM   3211  CD  LYS A 208      14.925   8.285 -11.367  1.00 40.88           C  
ANISOU 3211  CD  LYS A 208     5337   5287   4909    530   -515   -274
ATOM   3212  CE  LYS A 208      14.543   9.190 -12.499  1.00 42.54           C  
ANISOU 3212  CE  LYS A 208     5578   5515   5072    558   -567   -253
ATOM   3213  NZ  LYS A 208      14.717   8.494 -13.800  1.00 43.40           N1+
ANISOU 3213  NZ  LYS A 208     5738   5633   5121    529   -581   -270
ATOM   3214  H   LYS A 208      12.836   8.007  -7.659  1.00  0.00           H  
ATOM   3215  HA  LYS A 208      14.055   6.393  -9.802  1.00  0.00           H  
ATOM   3216  HB3 LYS A 208      16.168   7.554  -9.048  1.00  0.00           H  
ATOM   3217  HB2 LYS A 208      15.207   8.514  -7.953  1.00  0.00           H  
ATOM   3218  HG3 LYS A 208      15.592   9.772  -9.995  1.00  0.00           H  
ATOM   3219  HG2 LYS A 208      13.882   9.385  -9.870  1.00  0.00           H  
ATOM   3220  HD3 LYS A 208      14.270   7.414 -11.364  1.00  0.00           H  
ATOM   3221  HD2 LYS A 208      15.929   7.896 -11.538  1.00  0.00           H  
ATOM   3222  HE3 LYS A 208      15.169  10.082 -12.478  1.00  0.00           H  
ATOM   3223  HE2 LYS A 208      13.502   9.493 -12.386  1.00  0.00           H  
ATOM   3224  HZ1 LYS A 208      15.701   8.347 -13.975  1.00  0.00           H  
ATOM   3225  HZ2 LYS A 208      14.244   7.602 -13.771  1.00  0.00           H  
ATOM   3226  HZ3 LYS A 208      14.324   9.059 -14.540  1.00  0.00           H  
ATOM   3227  N   THR A 209      13.792   4.715  -7.637  1.00 43.49           N  
ANISOU 3227  N   THR A 209     5546   5589   5387    419   -408   -367
ATOM   3228  CA  THR A 209      14.074   3.602  -6.723  1.00 44.85           C  
ANISOU 3228  CA  THR A 209     5730   5728   5581    391   -358   -384
ATOM   3229  C   THR A 209      15.124   2.629  -7.210  1.00 45.45           C  
ANISOU 3229  C   THR A 209     5876   5767   5625    382   -320   -391
ATOM   3230  O   THR A 209      15.644   1.878  -6.407  1.00 46.57           O  
ANISOU 3230  O   THR A 209     6037   5875   5782    379   -275   -394
ATOM   3231  CB  THR A 209      12.803   2.841  -6.331  1.00 47.28           C  
ANISOU 3231  CB  THR A 209     6000   6055   5909    341   -367   -421
ATOM   3232  OG1 THR A 209      11.881   2.795  -7.447  1.00 49.87           O  
ANISOU 3232  OG1 THR A 209     6314   6426   6207    316   -420   -444
ATOM   3233  CG2 THR A 209      12.134   3.424  -5.088  1.00 47.01           C  
ANISOU 3233  CG2 THR A 209     5900   6037   5926    350   -365   -415
ATOM   3234  H   THR A 209      12.909   4.671  -8.126  1.00  0.00           H  
ATOM   3235  HA  THR A 209      14.464   4.045  -5.807  1.00  0.00           H  
ATOM   3236  HB  THR A 209      13.091   1.816  -6.100  1.00  0.00           H  
ATOM   3237  HG1 THR A 209      11.090   2.316  -7.189  1.00  0.00           H  
ATOM   3238 HG21 THR A 209      11.239   2.849  -4.853  1.00  0.00           H  
ATOM   3239 HG22 THR A 209      12.826   3.378  -4.247  1.00  0.00           H  
ATOM   3240 HG23 THR A 209      11.860   4.462  -5.276  1.00  0.00           H  
ATOM   3241  N   GLY A 210      15.428   2.618  -8.496  1.00 44.76           N  
ANISOU 3241  N   GLY A 210     5829   5686   5491    382   -338   -395
ATOM   3242  CA  GLY A 210      16.518   1.798  -9.021  1.00 44.54           C  
ANISOU 3242  CA  GLY A 210     5868   5624   5430    383   -298   -401
ATOM   3243  C   GLY A 210      17.891   2.227  -8.498  1.00 44.13           C  
ANISOU 3243  C   GLY A 210     5825   5553   5387    428   -257   -369
ATOM   3244  O   GLY A 210      18.894   1.544  -8.732  1.00 44.99           O  
ANISOU 3244  O   GLY A 210     5980   5638   5476    439   -217   -373
ATOM   3245  H   GLY A 210      14.902   3.186  -9.144  1.00  0.00           H  
ATOM   3246  HA3 GLY A 210      16.514   1.845 -10.110  1.00  0.00           H  
ATOM   3247  HA2 GLY A 210      16.342   0.754  -8.763  1.00  0.00           H  
ATOM   3248  N   ILE A 211      17.961   3.398  -7.829  1.00 42.48           N  
ANISOU 3248  N   ILE A 211     5573   5360   5206    454   -266   -340
ATOM   3249  CA  ILE A 211      19.152   3.874  -7.170  1.00 41.43           C  
ANISOU 3249  CA  ILE A 211     5437   5218   5085    487   -230   -314
ATOM   3250  C   ILE A 211      18.929   3.387  -5.726  1.00 41.06           C  
ANISOU 3250  C   ILE A 211     5362   5157   5082    485   -207   -317
ATOM   3251  O   ILE A 211      18.135   3.963  -4.987  1.00 41.53           O  
ANISOU 3251  O   ILE A 211     5378   5228   5174    480   -226   -312
ATOM   3252  CB  ILE A 211      19.258   5.418  -7.228  1.00 41.26           C  
ANISOU 3252  CB  ILE A 211     5395   5218   5066    508   -251   -285
ATOM   3253  CG1 ILE A 211      19.256   5.942  -8.665  1.00 41.61           C  
ANISOU 3253  CG1 ILE A 211     5474   5275   5063    508   -279   -281
ATOM   3254  CG2 ILE A 211      20.485   5.910  -6.472  1.00 41.75           C  
ANISOU 3254  CG2 ILE A 211     5449   5276   5139    530   -212   -262
ATOM   3255  CD1 ILE A 211      19.106   7.451  -8.736  1.00 42.65           C  
ANISOU 3255  CD1 ILE A 211     5596   5417   5193    527   -303   -252
ATOM   3256  H   ILE A 211      17.149   3.995  -7.770  1.00  0.00           H  
ATOM   3257  HA  ILE A 211      20.040   3.411  -7.599  1.00  0.00           H  
ATOM   3258  HB  ILE A 211      18.379   5.826  -6.729  1.00  0.00           H  
ATOM   3259 HG13 ILE A 211      18.446   5.471  -9.221  1.00  0.00           H  
ATOM   3260 HG12 ILE A 211      20.181   5.646  -9.160  1.00  0.00           H  
ATOM   3261 HG21 ILE A 211      20.535   6.997  -6.529  1.00  0.00           H  
ATOM   3262 HG22 ILE A 211      20.416   5.604  -5.428  1.00  0.00           H  
ATOM   3263 HG23 ILE A 211      21.383   5.481  -6.917  1.00  0.00           H  
ATOM   3264 HD11 ILE A 211      19.111   7.768  -9.779  1.00  0.00           H  
ATOM   3265 HD12 ILE A 211      18.165   7.745  -8.272  1.00  0.00           H  
ATOM   3266 HD13 ILE A 211      19.934   7.924  -8.209  1.00  0.00           H  
ATOM   3267  N   LYS A 212      19.516   2.255  -5.375  1.00 39.74           N  
ANISOU 3267  N   LYS A 212     5226   4962   4912    488   -168   -326
ATOM   3268  CA  LYS A 212      19.412   1.678  -4.049  1.00 39.01           C  
ANISOU 3268  CA  LYS A 212     5122   4849   4851    487   -143   -326
ATOM   3269  C   LYS A 212      20.258   2.438  -3.044  1.00 39.87           C  
ANISOU 3269  C   LYS A 212     5201   4968   4980    520   -125   -297
ATOM   3270  O   LYS A 212      21.163   3.178  -3.429  1.00 40.67           O  
ANISOU 3270  O   LYS A 212     5299   5087   5065    543   -122   -280
ATOM   3271  CB  LYS A 212      19.817   0.202  -4.097  1.00 39.26           C  
ANISOU 3271  CB  LYS A 212     5211   4842   4866    486   -106   -344
ATOM   3272  CG  LYS A 212      19.129  -0.587  -5.213  1.00 40.73           C  
ANISOU 3272  CG  LYS A 212     5437   5015   5023    447   -119   -377
ATOM   3273  CD  LYS A 212      17.650  -0.665  -5.002  1.00 44.41           C  
ANISOU 3273  CD  LYS A 212     5875   5490   5507    395   -147   -398
ATOM   3274  CE  LYS A 212      16.910  -1.324  -6.120  1.00 48.87           C  
ANISOU 3274  CE  LYS A 212     6471   6056   6041    348   -166   -434
ATOM   3275  NZ  LYS A 212      15.441  -1.206  -5.932  1.00 52.09           N1+
ANISOU 3275  NZ  LYS A 212     6832   6493   6468    297   -200   -455
ATOM   3276  H   LYS A 212      20.072   1.745  -6.047  1.00  0.00           H  
ATOM   3277  HA  LYS A 212      18.371   1.736  -3.732  1.00  0.00           H  
ATOM   3278  HB2 LYS A 212      19.598  -0.264  -3.136  1.00  0.00           H  
ATOM   3279  HB3 LYS A 212      20.898   0.127  -4.215  1.00  0.00           H  
ATOM   3280  HG3 LYS A 212      19.543  -1.594  -5.253  1.00  0.00           H  
ATOM   3281  HG2 LYS A 212      19.334  -0.112  -6.172  1.00  0.00           H  
ATOM   3282  HD3 LYS A 212      17.253   0.339  -4.848  1.00  0.00           H  
ATOM   3283  HD2 LYS A 212      17.445  -1.194  -4.071  1.00  0.00           H  
ATOM   3284  HE3 LYS A 212      17.186  -2.377  -6.167  1.00  0.00           H  
ATOM   3285  HE2 LYS A 212      17.193  -0.861  -7.065  1.00  0.00           H  
ATOM   3286  HZ1 LYS A 212      15.165  -0.240  -6.033  1.00  0.00           H  
ATOM   3287  HZ2 LYS A 212      14.966  -1.766  -6.626  1.00  0.00           H  
ATOM   3288  HZ3 LYS A 212      15.192  -1.532  -5.009  1.00  0.00           H  
ATOM   3289  N   THR A 213      19.931   2.314  -1.755  1.00 39.78           N  
ANISOU 3289  N   THR A 213     5168   4948   5000    517   -114   -293
ATOM   3290  CA  THR A 213      20.670   2.970  -0.674  1.00 40.42           C  
ANISOU 3290  CA  THR A 213     5221   5040   5097    542    -99   -268
ATOM   3291  C   THR A 213      20.909   1.958   0.440  1.00 41.88           C  
ANISOU 3291  C   THR A 213     5423   5198   5290    551    -68   -267
ATOM   3292  O   THR A 213      20.045   1.117   0.718  1.00 42.68           O  
ANISOU 3292  O   THR A 213     5543   5273   5401    523    -63   -285
ATOM   3293  CB  THR A 213      19.895   4.166  -0.100  1.00 41.47           C  
ANISOU 3293  CB  THR A 213     5307   5191   5258    531   -121   -260
ATOM   3294  OG1 THR A 213      18.603   3.737   0.346  1.00 43.29           O  
ANISOU 3294  OG1 THR A 213     5523   5412   5511    501   -130   -278
ATOM   3295  CG2 THR A 213      19.782   5.335  -1.071  1.00 41.04           C  
ANISOU 3295  CG2 THR A 213     5242   5158   5192    534   -151   -252
ATOM   3296  H   THR A 213      19.140   1.746  -1.487  1.00  0.00           H  
ATOM   3297  HA  THR A 213      21.631   3.316  -1.056  1.00  0.00           H  
ATOM   3298  HB  THR A 213      20.441   4.520   0.774  1.00  0.00           H  
ATOM   3299  HG1 THR A 213      18.689   2.912   0.830  1.00  0.00           H  
ATOM   3300 HG21 THR A 213      19.223   6.145  -0.602  1.00  0.00           H  
ATOM   3301 HG22 THR A 213      20.779   5.687  -1.334  1.00  0.00           H  
ATOM   3302 HG23 THR A 213      19.262   5.010  -1.972  1.00  0.00           H  
ATOM   3303  N   SER A 214      22.088   2.025   1.075  1.00 42.12           N  
ANISOU 3303  N   SER A 214     5451   5237   5315    587    -46   -248
ATOM   3304  CA  SER A 214      22.467   1.154   2.192  1.00 42.35           C  
ANISOU 3304  CA  SER A 214     5500   5246   5347    607    -20   -240
ATOM   3305  C   SER A 214      23.230   1.977   3.236  1.00 42.61           C  
ANISOU 3305  C   SER A 214     5493   5310   5387    628    -17   -217
ATOM   3306  O   SER A 214      23.960   2.890   2.883  1.00 42.80           O  
ANISOU 3306  O   SER A 214     5489   5370   5403    637    -24   -208
ATOM   3307  CB  SER A 214      23.331  -0.007   1.706  1.00 43.96           C  
ANISOU 3307  CB  SER A 214     5753   5428   5522    643      5   -243
ATOM   3308  OG  SER A 214      22.593  -0.965   0.958  1.00 47.11           O  
ANISOU 3308  OG  SER A 214     6202   5787   5912    618      9   -268
ATOM   3309  H   SER A 214      22.777   2.706   0.790  1.00  0.00           H  
ATOM   3310  HA  SER A 214      21.563   0.754   2.650  1.00  0.00           H  
ATOM   3311  HB3 SER A 214      23.796  -0.496   2.562  1.00  0.00           H  
ATOM   3312  HB2 SER A 214      24.147   0.380   1.095  1.00  0.00           H  
ATOM   3313  HG  SER A 214      21.893  -1.329   1.505  1.00  0.00           H  
ATOM   3314  N   CYS A 215      23.036   1.686   4.512  1.00 42.76           N  
ANISOU 3314  N   CYS A 215     5513   5316   5417    628     -6   -209
ATOM   3315  CA  CYS A 215      23.703   2.387   5.590  1.00 43.68           C  
ANISOU 3315  CA  CYS A 215     5596   5463   5536    643     -4   -189
ATOM   3316  C   CYS A 215      24.365   1.375   6.487  1.00 44.61           C  
ANISOU 3316  C   CYS A 215     5744   5568   5639    680     16   -176
ATOM   3317  O   CYS A 215      23.670   0.579   7.106  1.00 44.28           O  
ANISOU 3317  O   CYS A 215     5738   5485   5601    668     27   -179
ATOM   3318  CB  CYS A 215      22.727   3.257   6.370  1.00 44.88           C  
ANISOU 3318  CB  CYS A 215     5720   5617   5716    605    -14   -190
ATOM   3319  SG  CYS A 215      23.519   4.373   7.571  1.00 50.76           S  
ANISOU 3319  SG  CYS A 215     6426   6401   6460    611    -13   -171
ATOM   3320  H   CYS A 215      22.399   0.946   4.770  1.00  0.00           H  
ATOM   3321  HA  CYS A 215      24.474   3.028   5.162  1.00  0.00           H  
ATOM   3322  HB3 CYS A 215      22.009   2.620   6.887  1.00  0.00           H  
ATOM   3323  HB2 CYS A 215      22.128   3.843   5.673  1.00  0.00           H  
ATOM   3324  HG  CYS A 215      23.729   3.719   8.717  1.00  0.00           H  
ATOM   3325  N   LEU A 216      25.710   1.393   6.559  1.00 45.33           N  
ANISOU 3325  N   LEU A 216     5821   5695   5708    726     20   -162
ATOM   3326  CA  LEU A 216      26.441   0.455   7.388  1.00 46.55           C  
ANISOU 3326  CA  LEU A 216     6001   5844   5843    776     34   -146
ATOM   3327  C   LEU A 216      26.669   1.037   8.777  1.00 48.09           C  
ANISOU 3327  C   LEU A 216     6166   6069   6039    773     28   -129
ATOM   3328  O   LEU A 216      27.342   2.058   8.898  1.00 49.55           O  
ANISOU 3328  O   LEU A 216     6297   6308   6219    769     17   -125
ATOM   3329  CB  LEU A 216      27.780   0.124   6.731  1.00 46.66           C  
ANISOU 3329  CB  LEU A 216     6006   5892   5831    833     41   -142
ATOM   3330  CG  LEU A 216      28.602  -0.954   7.431  1.00 47.73           C  
ANISOU 3330  CG  LEU A 216     6171   6023   5942    903     54   -125
ATOM   3331  CD1 LEU A 216      27.897  -2.299   7.376  1.00 47.70           C  
ANISOU 3331  CD1 LEU A 216     6252   5938   5934    912     73   -129
ATOM   3332  CD2 LEU A 216      30.017  -1.038   6.841  1.00 47.99           C  
ANISOU 3332  CD2 LEU A 216     6173   6110   5952    963     59   -123
ATOM   3333  H   LEU A 216      26.235   2.072   6.027  1.00  0.00           H  
ATOM   3334  HA  LEU A 216      25.858  -0.461   7.481  1.00  0.00           H  
ATOM   3335  HB3 LEU A 216      28.375   1.033   6.648  1.00  0.00           H  
ATOM   3336  HB2 LEU A 216      27.610  -0.168   5.695  1.00  0.00           H  
ATOM   3337  HG  LEU A 216      28.696  -0.671   8.479  1.00  0.00           H  
ATOM   3338 HD11 LEU A 216      28.505  -3.049   7.882  1.00  0.00           H  
ATOM   3339 HD12 LEU A 216      26.929  -2.223   7.870  1.00  0.00           H  
ATOM   3340 HD13 LEU A 216      27.752  -2.591   6.336  1.00  0.00           H  
ATOM   3341 HD21 LEU A 216      30.581  -1.814   7.358  1.00  0.00           H  
ATOM   3342 HD22 LEU A 216      29.955  -1.280   5.780  1.00  0.00           H  
ATOM   3343 HD23 LEU A 216      30.521  -0.079   6.965  1.00  0.00           H  
ATOM   3344  N   CYS A 217      26.126   0.408   9.820  1.00 47.67           N  
ANISOU 3344  N   CYS A 217     6150   5978   5986    770     37   -121
ATOM   3345  CA  CYS A 217      26.314   0.872  11.190  1.00 48.66           C  
ANISOU 3345  CA  CYS A 217     6255   6128   6105    767     32   -105
ATOM   3346  C   CYS A 217      26.976  -0.187  12.061  1.00 50.30           C  
ANISOU 3346  C   CYS A 217     6504   6325   6281    824     39    -83
ATOM   3347  O   CYS A 217      26.278  -0.871  12.816  1.00 50.77           O  
ANISOU 3347  O   CYS A 217     6617   6334   6338    813     53    -78
ATOM   3348  CB  CYS A 217      24.997   1.327  11.805  1.00 48.69           C  
ANISOU 3348  CB  CYS A 217     6262   6104   6135    706     35   -115
ATOM   3349  SG  CYS A 217      24.215   2.694  10.945  1.00 49.36           S1-
ANISOU 3349  SG  CYS A 217     6297   6204   6253    653     22   -137
ATOM   3350  H   CYS A 217      25.563  -0.418   9.675  1.00  0.00           H  
ATOM   3351  HA  CYS A 217      26.979   1.735  11.158  1.00  0.00           H  
ATOM   3352  HB3 CYS A 217      25.161   1.602  12.847  1.00  0.00           H  
ATOM   3353  HB2 CYS A 217      24.307   0.484  11.846  1.00  0.00           H  
ATOM   3354  N   PRO A 218      28.314  -0.317  12.025  1.00 50.79           N  
ANISOU 3354  N   PRO A 218     6542   6437   6317    886     31    -69
ATOM   3355  CA  PRO A 218      28.966  -1.325  12.868  1.00 51.00           C  
ANISOU 3355  CA  PRO A 218     6609   6457   6311    953     34    -45
ATOM   3356  C   PRO A 218      29.326  -0.812  14.259  1.00 51.49           C  
ANISOU 3356  C   PRO A 218     6645   6565   6356    953     18    -26
ATOM   3357  O   PRO A 218      29.396   0.399  14.490  1.00 51.64           O  
ANISOU 3357  O   PRO A 218     6603   6633   6384    908      4    -34
ATOM   3358  CB  PRO A 218      30.240  -1.690  12.072  1.00 51.52           C  
ANISOU 3358  CB  PRO A 218     6652   6566   6357   1026     32    -42
ATOM   3359  CG  PRO A 218      30.360  -0.663  10.973  1.00 51.80           C  
ANISOU 3359  CG  PRO A 218     6625   6644   6413    985     27    -64
ATOM   3360  CD  PRO A 218      29.297   0.382  11.178  1.00 50.33           C  
ANISOU 3360  CD  PRO A 218     6421   6445   6255    900     21    -76
ATOM   3361  HA  PRO A 218      28.324  -2.202  12.955  1.00  0.00           H  
ATOM   3362  HB3 PRO A 218      30.121  -2.680  11.631  1.00  0.00           H  
ATOM   3363  HB2 PRO A 218      31.108  -1.622  12.727  1.00  0.00           H  
ATOM   3364  HG3 PRO A 218      30.213  -1.146  10.007  1.00  0.00           H  
ATOM   3365  HG2 PRO A 218      31.343  -0.195  11.020  1.00  0.00           H  
ATOM   3366  HD2 PRO A 218      29.719   1.219  11.734  1.00  0.00           H  
ATOM   3367  HD3 PRO A 218      28.839   0.621  10.218  1.00  0.00           H  
ATOM   3368  N   VAL A 219      29.569  -1.759  15.194  1.00 51.50           N  
ANISOU 3368  N   VAL A 219     6699   6543   6325   1004     20     -1
ATOM   3369  CA  VAL A 219      30.056  -1.444  16.542  1.00 51.79           C  
ANISOU 3369  CA  VAL A 219     6718   6626   6332   1017      1     19
ATOM   3370  C   VAL A 219      31.603  -1.302  16.433  1.00 52.24           C  
ANISOU 3370  C   VAL A 219     6711   6777   6361   1087    -23     30
ATOM   3371  O   VAL A 219      32.121  -1.275  15.310  1.00 52.62           O  
ANISOU 3371  O   VAL A 219     6725   6849   6420   1109    -20     17
ATOM   3372  CB  VAL A 219      29.594  -2.495  17.583  1.00 52.25           C  
ANISOU 3372  CB  VAL A 219     6870   6619   6365   1039     14     43
ATOM   3373  CG1 VAL A 219      28.086  -2.465  17.775  1.00 52.68           C  
ANISOU 3373  CG1 VAL A 219     6970   6600   6447    956     40     28
ATOM   3374  CG2 VAL A 219      30.077  -3.882  17.197  1.00 52.97           C  
ANISOU 3374  CG2 VAL A 219     7029   6665   6432   1126     26     60
ATOM   3375  H   VAL A 219      29.416  -2.734  14.977  1.00  0.00           H  
ATOM   3376  HA  VAL A 219      29.647  -0.477  16.833  1.00  0.00           H  
ATOM   3377  HB  VAL A 219      30.054  -2.239  18.538  1.00  0.00           H  
ATOM   3378 HG11 VAL A 219      27.798  -3.215  18.512  1.00  0.00           H  
ATOM   3379 HG12 VAL A 219      27.783  -1.478  18.125  1.00  0.00           H  
ATOM   3380 HG13 VAL A 219      27.594  -2.681  16.826  1.00  0.00           H  
ATOM   3381 HG21 VAL A 219      29.742  -4.604  17.941  1.00  0.00           H  
ATOM   3382 HG22 VAL A 219      29.671  -4.151  16.222  1.00  0.00           H  
ATOM   3383 HG23 VAL A 219      31.166  -3.888  17.150  1.00  0.00           H  
ATOM   3384  N   PHE A 220      32.350  -1.180  17.550  1.00 52.21           N  
ANISOU 3384  N   PHE A 220     6684   6833   6321   1120    -48     50
ATOM   3385  CA  PHE A 220      33.800  -1.043  17.493  1.00 52.79           C  
ANISOU 3385  CA  PHE A 220     6684   7008   6366   1183    -73     57
ATOM   3386  C   PHE A 220      34.473  -2.172  16.690  1.00 54.62           C  
ANISOU 3386  C   PHE A 220     6938   7230   6587   1282    -64     65
ATOM   3387  O   PHE A 220      34.313  -3.344  17.022  1.00 54.87           O  
ANISOU 3387  O   PHE A 220     7054   7197   6599   1345    -55     88
ATOM   3388  CB  PHE A 220      34.391  -0.929  18.901  1.00 52.08           C  
ANISOU 3388  CB  PHE A 220     6577   6979   6231   1208   -104     80
ATOM   3389  CG  PHE A 220      35.909  -0.831  18.984  1.00 52.42           C  
ANISOU 3389  CG  PHE A 220     6533   7141   6242   1273   -134     84
ATOM   3390  CD1 PHE A 220      36.591   0.219  18.330  1.00 53.42           C  
ANISOU 3390  CD1 PHE A 220     6560   7364   6372   1217   -149     60
ATOM   3391  CD2 PHE A 220      36.654  -1.784  19.712  1.00 52.64           C  
ANISOU 3391  CD2 PHE A 220     6580   7186   6236   1392   -145    110
ATOM   3392  CE2 PHE A 220      38.038  -1.679  19.777  1.00 53.03           C  
ANISOU 3392  CE2 PHE A 220     6537   7356   6257   1456   -173    110
ATOM   3393  CZ  PHE A 220      38.693  -0.642  19.122  1.00 53.44           C  
ANISOU 3393  CZ  PHE A 220     6481   7511   6313   1391   -188     84
ATOM   3394  CE1 PHE A 220      37.974   0.297  18.399  1.00  0.00           C  
ATOM   3395  H   PHE A 220      31.906  -1.182  18.457  1.00  0.00           H  
ATOM   3396  HA  PHE A 220      34.015  -0.108  16.976  1.00  0.00           H  
ATOM   3397  HB3 PHE A 220      34.057  -1.775  19.504  1.00  0.00           H  
ATOM   3398  HB2 PHE A 220      33.990  -0.038  19.385  1.00  0.00           H  
ATOM   3399  HD1 PHE A 220      36.052   0.965  17.764  1.00  0.00           H  
ATOM   3400  HD2 PHE A 220      36.154  -2.595  20.222  1.00  0.00           H  
ATOM   3401  HE2 PHE A 220      38.601  -2.405  20.343  1.00  0.00           H  
ATOM   3402  HZ  PHE A 220      39.767  -0.546  19.164  1.00  0.00           H  
ATOM   3403  HE1 PHE A 220      38.495   1.096  17.892  1.00  0.00           H  
ATOM   3404  N   VAL A 221      35.214  -1.795  15.633  1.00 55.63           N  
ANISOU 3404  N   VAL A 221     6995   7416   6725   1292    -63     45
ATOM   3405  CA  VAL A 221      35.976  -2.681  14.751  1.00 56.64           C  
ANISOU 3405  CA  VAL A 221     7126   7549   6844   1384    -51     46
ATOM   3406  C   VAL A 221      37.461  -2.447  15.032  1.00 58.36           C  
ANISOU 3406  C   VAL A 221     7249   7897   7030   1449    -78     52
ATOM   3407  O   VAL A 221      37.906  -1.303  15.178  1.00 58.66           O  
ANISOU 3407  O   VAL A 221     7196   8025   7068   1392    -96     36
ATOM   3408  CB  VAL A 221      35.674  -2.421  13.251  1.00 56.78           C  
ANISOU 3408  CB  VAL A 221     7135   7543   6897   1342    -25     16
ATOM   3409  CG1 VAL A 221      36.276  -3.502  12.374  1.00 56.84           C  
ANISOU 3409  CG1 VAL A 221     7172   7532   6894   1435     -4     16
ATOM   3410  CG2 VAL A 221      34.185  -2.298  12.990  1.00 57.30           C  
ANISOU 3410  CG2 VAL A 221     7265   7510   6997   1255     -7      3
ATOM   3411  H   VAL A 221      35.281  -0.818  15.386  1.00  0.00           H  
ATOM   3412  HA  VAL A 221      35.729  -3.716  14.988  1.00  0.00           H  
ATOM   3413  HB  VAL A 221      36.139  -1.474  12.978  1.00  0.00           H  
ATOM   3414 HG11 VAL A 221      36.047  -3.292  11.329  1.00  0.00           H  
ATOM   3415 HG12 VAL A 221      37.357  -3.522  12.512  1.00  0.00           H  
ATOM   3416 HG13 VAL A 221      35.857  -4.470  12.650  1.00  0.00           H  
ATOM   3417 HG21 VAL A 221      34.015  -2.116  11.929  1.00  0.00           H  
ATOM   3418 HG22 VAL A 221      33.687  -3.222  13.284  1.00  0.00           H  
ATOM   3419 HG23 VAL A 221      33.781  -1.467  13.569  1.00  0.00           H  
ATOM   3420  N   ASN A 222      38.223  -3.530  15.089  1.00 59.39           N  
ANISOU 3420  N   ASN A 222     7399   8037   7131   1569    -81     72
ATOM   3421  CA  ASN A 222      39.660  -3.530  15.331  1.00 60.95           C  
ANISOU 3421  CA  ASN A 222     7503   8361   7294   1652   -107     78
ATOM   3422  C   ASN A 222      40.449  -3.081  14.064  1.00 61.28           C  
ANISOU 3422  C   ASN A 222     7455   8477   7351   1650    -90     45
ATOM   3423  O   ASN A 222      41.093  -3.919  13.408  1.00 61.44           O  
ANISOU 3423  O   ASN A 222     7479   8502   7362   1747    -73     45
ATOM   3424  CB  ASN A 222      40.050  -4.953  15.739  1.00 63.81           C  
ANISOU 3424  CB  ASN A 222     7935   8689   7621   1791   -110    112
ATOM   3425  CG  ASN A 222      41.467  -5.119  16.206  1.00 70.15           C  
ANISOU 3425  CG  ASN A 222     8649   9622   8382   1898   -144    125
ATOM   3426  OD1 ASN A 222      42.142  -4.151  16.606  1.00 72.29           O  
ANISOU 3426  OD1 ASN A 222     8806  10018   8641   1860   -175    113
ATOM   3427  ND2 ASN A 222      41.945  -6.360  16.156  1.00 71.43           N  
ANISOU 3427  ND2 ASN A 222     8864   9757   8519   2036   -138    149
ATOM   3428  H   ASN A 222      37.812  -4.444  14.960  1.00  0.00           H  
ATOM   3429  HA  ASN A 222      39.884  -2.849  16.152  1.00  0.00           H  
ATOM   3430  HB3 ASN A 222      39.863  -5.631  14.906  1.00  0.00           H  
ATOM   3431  HB2 ASN A 222      39.371  -5.304  16.516  1.00  0.00           H  
ATOM   3432 HD21 ASN A 222      42.891  -6.549  16.454  1.00  0.00           H  
ATOM   3433 HD22 ASN A 222      41.361  -7.113  15.820  1.00  0.00           H  
ATOM   3434  N   THR A 223      40.364  -1.782  13.694  1.00 60.93           N  
ANISOU 3434  N   THR A 223     7340   8482   7328   1539    -89     17
ATOM   3435  CA  THR A 223      41.083  -1.250  12.519  1.00 61.20           C  
ANISOU 3435  CA  THR A 223     7294   8587   7373   1519    -70    -15
ATOM   3436  C   THR A 223      42.115  -0.159  12.854  1.00 60.97           C  
ANISOU 3436  C   THR A 223     7136   8705   7325   1478    -92    -32
ATOM   3437  O   THR A 223      42.760   0.369  11.943  1.00 61.15           O  
ANISOU 3437  O   THR A 223     7087   8795   7351   1452    -74    -60
ATOM   3438  CB  THR A 223      40.117  -0.677  11.460  1.00 63.08           C  
ANISOU 3438  CB  THR A 223     7570   8746   7650   1420    -40    -39
ATOM   3439  OG1 THR A 223      39.489   0.513  11.955  1.00 64.38           O  
ANISOU 3439  OG1 THR A 223     7722   8912   7829   1307    -53    -46
ATOM   3440  CG2 THR A 223      39.076  -1.667  11.013  1.00 63.48           C  
ANISOU 3440  CG2 THR A 223     7739   8660   7719   1442    -16    -30
ATOM   3441  H   THR A 223      39.794  -1.141  14.228  1.00  0.00           H  
ATOM   3442  HA  THR A 223      41.620  -2.080  12.059  1.00  0.00           H  
ATOM   3443  HB  THR A 223      40.708  -0.401  10.587  1.00  0.00           H  
ATOM   3444  HG1 THR A 223      39.057   0.972  11.231  1.00  0.00           H  
ATOM   3445 HG21 THR A 223      38.429  -1.203  10.269  1.00  0.00           H  
ATOM   3446 HG22 THR A 223      39.566  -2.537  10.576  1.00  0.00           H  
ATOM   3447 HG23 THR A 223      38.479  -1.979  11.870  1.00  0.00           H  
ATOM   3448  N   GLY A 224      42.227   0.210  14.125  1.00 60.45           N  
ANISOU 3448  N   GLY A 224     7046   8687   7236   1460   -129    -18
ATOM   3449  CA  GLY A 224      43.143   1.269  14.523  1.00 60.68           C  
ANISOU 3449  CA  GLY A 224     6959   8855   7243   1407   -151    -37
ATOM   3450  C   GLY A 224      42.568   2.671  14.414  1.00 60.91           C  
ANISOU 3450  C   GLY A 224     6980   8872   7292   1260   -142    -61
ATOM   3451  O   GLY A 224      43.234   3.636  14.794  1.00 60.96           O  
ANISOU 3451  O   GLY A 224     6903   8982   7278   1198   -157    -79
ATOM   3452  H   GLY A 224      41.671  -0.246  14.834  1.00  0.00           H  
ATOM   3453  HA2 GLY A 224      44.052   1.204  13.925  1.00  0.00           H  
ATOM   3454  HA3 GLY A 224      43.475   1.093  15.546  1.00  0.00           H  
ATOM   3455  N   PHE A 225      41.308   2.794  13.926  1.00 60.87           N  
ANISOU 3455  N   PHE A 225     7063   8740   7325   1204   -117    -62
ATOM   3456  CA  PHE A 225      40.548   4.040  13.806  1.00 61.16           C  
ANISOU 3456  CA  PHE A 225     7113   8740   7384   1078   -106    -80
ATOM   3457  C   PHE A 225      40.498   4.721  15.199  1.00 62.84           C  
ANISOU 3457  C   PHE A 225     7311   8991   7575   1027   -136    -75
ATOM   3458  O   PHE A 225      40.823   5.906  15.344  1.00 63.08           O  
ANISOU 3458  O   PHE A 225     7291   9081   7597    938   -137    -97
ATOM   3459  CB  PHE A 225      39.127   3.721  13.277  1.00 60.03           C  
ANISOU 3459  CB  PHE A 225     7074   8454   7281   1060    -84    -74
ATOM   3460  CG  PHE A 225      38.196   4.873  12.976  1.00 59.47           C  
ANISOU 3460  CG  PHE A 225     7023   8337   7237    948    -70    -91
ATOM   3461  CD1 PHE A 225      38.380   5.630  11.802  1.00 59.79           C  
ANISOU 3461  CD1 PHE A 225     7034   8398   7287    895    -48   -115
[truncated: 670,561 more chars]
