# Supplementary material for: Untargeted Diversity-Oriented Synthesis for the Discovery of New Antitumor Agents: An Integrated Approach of Inverse Virtual Screening, Bioinformatics, and Omics for Target Deconvolution
Source: J Med Chem. 2025 Jul 24;68(15):16483–517. doi: 10.1021/acs.jmedchem.5c01344 (PMC12362587; doi:10.1021/acs.jmedchem.5c01344)
Supplement: Supplementary file 2 [file jm5c01344_si_002.zip › FigureS62_panelC/1RV1.pdb]

HEADER    LIGASE                                  12-DEC-03   1RV1
REMARK   4 1RV1 COMPLIES WITH FORMAT V. 3.0, 1-DEC-2006
REMARK 888
REMARK 888 WRITTEN BY MAESTRO (A PRODUCT OF SCHRODINGER, LLC)
TITLE     CRYSTAL STRUCTURE OF HUMAN MDM2 WITH AN IMIDAZOLINE
TITLE    2 INHIBITOR
EXPDTA    X-RAY DIFFRACTION
REMARK 200  TEMPERATURE           (KELVIN) : NULL
REMARK 200  PH                             : NULL
CRYST1  122.264   39.727   79.362  90.00 114.29  90.00 C 1 2 1      12
MODEL        1
ATOM      1  CH3 ACE A  24      33.873  10.483  15.199  1.00  0.00           C  
ATOM      2  C   ACE A  24      33.363   9.123  15.675  1.00  0.00           C  
ATOM      3  O   ACE A  24      34.104   8.387  16.323  1.00  0.00           O  
ATOM      4 1H   ACE A  24      34.925  10.623  15.534  1.00  0.00           H  
ATOM      5 2H   ACE A  24      33.826  10.531  14.088  1.00  0.00           H  
ATOM      6 3H   ACE A  24      33.235  11.290  15.624  1.00  0.00           H  
ATOM      7  N   GLU A  25      32.077   8.720  15.379  1.00 33.09           N  
ATOM      8  CA  GLU A  25      31.585   7.390  15.847  1.00 33.12           C  
ATOM      9  C   GLU A  25      31.603   7.214  17.371  1.00 33.05           C  
ATOM     10  O   GLU A  25      32.661   7.178  18.003  1.00 33.04           O  
ATOM     11  CB  GLU A  25      32.385   6.252  15.201  1.00 33.22           C  
ATOM     12  CG  GLU A  25      31.726   4.897  15.420  1.00 33.48           C  
ATOM     13  CD  GLU A  25      32.300   3.775  14.562  1.00 33.63           C  
ATOM     14  OE1 GLU A  25      33.316   3.154  14.953  1.00 33.70           O  
ATOM     15  OE2 GLU A  25      31.722   3.514  13.485  1.00 33.76           O1-
ATOM     16  H2  GLU A  25      31.468   9.325  14.846  1.00  0.00           H  
ATOM     17  HA  GLU A  25      30.551   7.290  15.518  1.00  0.00           H  
ATOM     18  HB3 GLU A  25      33.393   6.236  15.616  1.00  0.00           H  
ATOM     19  HB2 GLU A  25      32.483   6.439  14.132  1.00  0.00           H  
ATOM     20  HG3 GLU A  25      30.655   4.982  15.234  1.00  0.00           H  
ATOM     21  HG2 GLU A  25      31.804   4.623  16.472  1.00  0.00           H  
ATOM     22  N   THR A  26      30.404   7.092  17.930  1.00 32.96           N  
ATOM     23  CA  THR A  26      30.162   6.893  19.356  1.00 32.85           C  
ATOM     24  C   THR A  26      29.354   5.609  19.462  1.00 32.77           C  
ATOM     25  O   THR A  26      28.158   5.594  19.142  1.00 32.84           O  
ATOM     26  CB  THR A  26      29.323   8.016  19.915  1.00 32.85           C  
ATOM     27  OG1 THR A  26      29.977   9.252  19.646  1.00 32.91           O  
ATOM     28  CG2 THR A  26      29.138   7.855  21.404  1.00 32.90           C  
ATOM     29  H   THR A  26      29.573   7.135  17.357  1.00  0.00           H  
ATOM     30  HA  THR A  26      31.103   6.805  19.900  1.00  0.00           H  
ATOM     31  HB  THR A  26      28.347   8.012  19.429  1.00  0.00           H  
ATOM     32  HG1 THR A  26      30.078   9.361  18.698  1.00  0.00           H  
ATOM     33 HG21 THR A  26      28.530   8.675  21.786  1.00  0.00           H  
ATOM     34 HG22 THR A  26      28.639   6.908  21.608  1.00  0.00           H  
ATOM     35 HG23 THR A  26      30.111   7.865  21.895  1.00  0.00           H  
ATOM     36  N   LEU A  27      29.998   4.541  19.913  1.00 32.61           N  
ATOM     37  CA  LEU A  27      29.344   3.247  20.008  1.00 32.47           C  
ATOM     38  C   LEU A  27      28.742   2.905  21.364  1.00 32.38           C  
ATOM     39  O   LEU A  27      29.253   3.316  22.408  1.00 32.34           O  
ATOM     40  CB  LEU A  27      30.334   2.152  19.609  1.00 32.44           C  
ATOM     41  CG  LEU A  27      30.967   2.360  18.232  1.00 32.37           C  
ATOM     42  CD1 LEU A  27      32.008   1.287  17.983  1.00 32.38           C  
ATOM     43  CD2 LEU A  27      29.903   2.322  17.160  1.00 32.35           C  
ATOM     44  H   LEU A  27      30.964   4.617  20.199  1.00  0.00           H  
ATOM     45  HA  LEU A  27      28.534   3.236  19.279  1.00  0.00           H  
ATOM     46  HB3 LEU A  27      29.832   1.185  19.634  1.00  0.00           H  
ATOM     47  HB2 LEU A  27      31.120   2.083  20.361  1.00  0.00           H  
ATOM     48  HG  LEU A  27      31.454   3.335  18.211  1.00  0.00           H  
ATOM     49 HD11 LEU A  27      32.458   1.437  17.001  1.00  0.00           H  
ATOM     50 HD12 LEU A  27      32.781   1.345  18.749  1.00  0.00           H  
ATOM     51 HD13 LEU A  27      31.535   0.306  18.019  1.00  0.00           H  
ATOM     52 HD21 LEU A  27      30.365   2.471  16.184  1.00  0.00           H  
ATOM     53 HD22 LEU A  27      29.401   1.355  17.180  1.00  0.00           H  
ATOM     54 HD23 LEU A  27      29.175   3.113  17.342  1.00  0.00           H  
ATOM     55  N   VAL A  28      27.632   2.165  21.315  1.00 32.27           N  
ATOM     56  CA  VAL A  28      26.936   1.687  22.497  1.00 32.15           C  
ATOM     57  C   VAL A  28      26.739   0.187  22.297  1.00 32.07           C  
ATOM     58  O   VAL A  28      26.801  -0.306  21.169  1.00 31.98           O  
ATOM     59  CB  VAL A  28      25.571   2.374  22.700  1.00 32.14           C  
ATOM     60  CG1 VAL A  28      25.766   3.862  22.785  1.00 32.09           C  
ATOM     61  CG2 VAL A  28      24.606   1.993  21.586  1.00 32.11           C  
ATOM     62  H   VAL A  28      27.234   1.910  20.422  1.00  0.00           H  
ATOM     63  HA  VAL A  28      27.559   1.855  23.375  1.00  0.00           H  
ATOM     64  HB  VAL A  28      25.153   2.030  23.646  1.00  0.00           H  
ATOM     65 HG11 VAL A  28      24.801   4.348  22.929  1.00  0.00           H  
ATOM     66 HG12 VAL A  28      26.419   4.096  23.626  1.00  0.00           H  
ATOM     67 HG13 VAL A  28      26.220   4.223  21.862  1.00  0.00           H  
ATOM     68 HG21 VAL A  28      23.649   2.489  21.748  1.00  0.00           H  
ATOM     69 HG22 VAL A  28      25.017   2.304  20.626  1.00  0.00           H  
ATOM     70 HG23 VAL A  28      24.460   0.913  21.585  1.00  0.00           H  
ATOM     71  N   ARG A  29      26.524  -0.533  23.395  1.00 32.03           N  
ATOM     72  CA  ARG A  29      26.355  -1.976  23.336  1.00 32.05           C  
ATOM     73  C   ARG A  29      24.995  -2.400  23.907  1.00 32.03           C  
ATOM     74  O   ARG A  29      24.722  -2.263  25.102  1.00 32.06           O  
ATOM     75  CB  ARG A  29      27.499  -2.644  24.098  1.00 32.09           C  
ATOM     76  CG  ARG A  29      27.550  -4.160  24.040  1.00 32.06           C  
ATOM     77  CD  ARG A  29      28.592  -4.653  25.028  1.00 32.08           C  
ATOM     78  NE  ARG A  29      29.936  -4.206  24.675  1.00 32.10           N  
ATOM     79  CZ  ARG A  29      30.729  -4.821  23.799  1.00 32.13           C  
ATOM     80  NH1 ARG A  29      30.321  -5.922  23.179  1.00 32.08           N  
ATOM     81  NH2 ARG A  29      31.945  -4.346  23.557  1.00 32.11           N1+
ATOM     82  H   ARG A  29      26.475  -0.078  24.296  1.00  0.00           H  
ATOM     83  HA  ARG A  29      26.405  -2.288  22.293  1.00  0.00           H  
ATOM     84  HB3 ARG A  29      27.471  -2.325  25.140  1.00  0.00           H  
ATOM     85  HB2 ARG A  29      28.449  -2.239  23.748  1.00  0.00           H  
ATOM     86  HG3 ARG A  29      27.826  -4.476  23.034  1.00  0.00           H  
ATOM     87  HG2 ARG A  29      26.575  -4.567  24.308  1.00  0.00           H  
ATOM     88  HD3 ARG A  29      28.570  -5.742  25.065  1.00  0.00           H  
ATOM     89  HD2 ARG A  29      28.342  -4.296  26.027  1.00  0.00           H  
ATOM     90  HE  ARG A  29      30.255  -3.371  25.145  1.00  0.00           H  
ATOM     91 HH12 ARG A  29      30.928  -6.383  22.516  1.00  0.00           H  
ATOM     92 HH11 ARG A  29      29.404  -6.299  23.370  1.00  0.00           H  
ATOM     93 HH22 ARG A  29      32.546  -4.812  22.893  1.00  0.00           H  
ATOM     94 HH21 ARG A  29      32.269  -3.518  24.037  1.00  0.00           H  
ATOM     95  N   PRO A  30      24.118  -2.909  23.041  1.00 32.00           N  
ATOM     96  CA  PRO A  30      22.775  -3.354  23.426  1.00 32.03           C  
ATOM     97  C   PRO A  30      22.778  -4.548  24.365  1.00 32.04           C  
ATOM     98  O   PRO A  30      23.599  -5.453  24.225  1.00 32.06           O  
ATOM     99  CB  PRO A  30      22.129  -3.712  22.082  1.00 32.02           C  
ATOM    100  CG  PRO A  30      22.894  -2.878  21.080  1.00 31.98           C  
ATOM    101  CD  PRO A  30      24.304  -2.981  21.583  1.00 31.99           C  
ATOM    102  HA  PRO A  30      22.232  -2.528  23.885  1.00  0.00           H  
ATOM    103  HB3 PRO A  30      21.085  -3.399  22.089  1.00  0.00           H  
ATOM    104  HB2 PRO A  30      22.295  -4.769  21.873  1.00  0.00           H  
ATOM    105  HG3 PRO A  30      22.563  -1.842  21.149  1.00  0.00           H  
ATOM    106  HG2 PRO A  30      22.828  -3.347  20.098  1.00  0.00           H  
ATOM    107  HD2 PRO A  30      24.708  -3.959  21.321  1.00  0.00           H  
ATOM    108  HD3 PRO A  30      24.868  -2.110  21.250  1.00  0.00           H  
ATOM    109  N   LYS A  31      21.874  -4.555  25.333  1.00 32.08           N  
ATOM    110  CA  LYS A  31      21.774  -5.713  26.213  1.00 32.12           C  
ATOM    111  C   LYS A  31      21.249  -6.848  25.316  1.00 32.14           C  
ATOM    112  O   LYS A  31      20.715  -6.585  24.234  1.00 32.14           O  
ATOM    113  CB  LYS A  31      20.820  -5.429  27.369  1.00 32.10           C  
ATOM    114  CG  LYS A  31      21.383  -4.406  28.337  1.00 32.12           C  
ATOM    115  CD  LYS A  31      20.522  -4.257  29.570  1.00 32.17           C  
ATOM    116  CE  LYS A  31      21.038  -3.100  30.432  1.00 32.23           C  
ATOM    117  NZ  LYS A  31      20.241  -2.880  31.681  1.00 32.22           N1+
ATOM    118  H   LYS A  31      21.261  -3.762  25.457  1.00  0.00           H  
ATOM    119  HA  LYS A  31      22.760  -5.971  26.600  1.00  0.00           H  
ATOM    120  HB3 LYS A  31      20.611  -6.356  27.903  1.00  0.00           H  
ATOM    121  HB2 LYS A  31      19.869  -5.070  26.975  1.00  0.00           H  
ATOM    122  HG3 LYS A  31      21.469  -3.442  27.836  1.00  0.00           H  
ATOM    123  HG2 LYS A  31      22.390  -4.701  28.632  1.00  0.00           H  
ATOM    124  HD3 LYS A  31      20.552  -5.181  30.147  1.00  0.00           H  
ATOM    125  HD2 LYS A  31      19.493  -4.057  29.272  1.00  0.00           H  
ATOM    126  HE3 LYS A  31      21.045  -2.184  29.841  1.00  0.00           H  
ATOM    127  HE2 LYS A  31      22.080  -3.282  30.695  1.00  0.00           H  
ATOM    128  HZ1 LYS A  31      19.446  -2.292  31.475  1.00  0.00           H  
ATOM    129  HZ2 LYS A  31      19.918  -3.769  32.036  1.00  0.00           H  
ATOM    130  HZ3 LYS A  31      20.820  -2.431  32.376  1.00  0.00           H  
ATOM    131  N   PRO A  32      21.383  -8.112  25.750  1.00 32.12           N  
ATOM    132  CA  PRO A  32      20.924  -9.256  24.951  1.00 32.13           C  
ATOM    133  C   PRO A  32      19.542  -9.167  24.282  1.00 32.12           C  
ATOM    134  O   PRO A  32      19.405  -9.480  23.095  1.00 32.03           O  
ATOM    135  CB  PRO A  32      21.019 -10.431  25.940  1.00 32.15           C  
ATOM    136  CG  PRO A  32      22.172 -10.014  26.846  1.00 32.13           C  
ATOM    137  CD  PRO A  32      21.834  -8.555  27.085  1.00 32.16           C  
ATOM    138  HA  PRO A  32      21.660  -9.426  24.165  1.00  0.00           H  
ATOM    139  HB3 PRO A  32      21.297 -11.335  25.398  1.00  0.00           H  
ATOM    140  HB2 PRO A  32      20.102 -10.482  26.526  1.00  0.00           H  
ATOM    141  HG3 PRO A  32      23.106 -10.077  26.287  1.00  0.00           H  
ATOM    142  HG2 PRO A  32      22.099 -10.556  27.789  1.00  0.00           H  
ATOM    143  HD2 PRO A  32      21.001  -8.490  27.785  1.00  0.00           H  
ATOM    144  HD3 PRO A  32      22.742  -8.016  27.354  1.00  0.00           H  
ATOM    145  N   GLU A  33      18.525  -8.751  25.029  1.00 32.12           N  
ATOM    146  CA  GLU A  33      17.188  -8.681  24.456  1.00 32.17           C  
ATOM    147  C   GLU A  33      17.090  -7.635  23.349  1.00 32.12           C  
ATOM    148  O   GLU A  33      16.581  -7.916  22.256  1.00 32.08           O  
ATOM    149  CB  GLU A  33      16.150  -8.408  25.547  1.00 32.30           C  
ATOM    150  CG  GLU A  33      15.970  -9.580  26.517  1.00 32.49           C  
ATOM    151  CD  GLU A  33      15.254 -10.768  25.894  1.00 32.59           C  
ATOM    152  OE1 GLU A  33      14.002 -10.766  25.834  1.00 32.77           O  
ATOM    153  OE2 GLU A  33      15.938 -11.707  25.451  1.00 32.72           O1-
ATOM    154  H   GLU A  33      18.681  -8.485  25.991  1.00  0.00           H  
ATOM    155  HA  GLU A  33      16.962  -9.653  24.017  1.00  0.00           H  
ATOM    156  HB3 GLU A  33      15.192  -8.171  25.084  1.00  0.00           H  
ATOM    157  HB2 GLU A  33      16.437  -7.517  26.105  1.00  0.00           H  
ATOM    158  HG3 GLU A  33      15.417  -9.243  27.393  1.00  0.00           H  
ATOM    159  HG2 GLU A  33      16.945  -9.898  26.886  1.00  0.00           H  
ATOM    160  N   LEU A  34      17.588  -6.437  23.627  1.00 32.04           N  
ATOM    161  CA  LEU A  34      17.566  -5.384  22.642  1.00 31.95           C  
ATOM    162  C   LEU A  34      18.337  -5.847  21.422  1.00 31.93           C  
ATOM    163  O   LEU A  34      17.960  -5.549  20.288  1.00 31.90           O  
ATOM    164  CB  LEU A  34      18.202  -4.112  23.198  1.00 31.93           C  
ATOM    165  CG  LEU A  34      18.399  -3.015  22.154  1.00 31.88           C  
ATOM    166  CD1 LEU A  34      17.051  -2.626  21.548  1.00 31.82           C  
ATOM    167  CD2 LEU A  34      19.079  -1.829  22.799  1.00 31.87           C  
ATOM    168  H   LEU A  34      17.988  -6.255  24.536  1.00  0.00           H  
ATOM    169  HA  LEU A  34      16.534  -5.177  22.359  1.00  0.00           H  
ATOM    170  HB3 LEU A  34      19.163  -4.356  23.651  1.00  0.00           H  
ATOM    171  HB2 LEU A  34      17.590  -3.729  24.014  1.00  0.00           H  
ATOM    172  HG  LEU A  34      19.041  -3.398  21.361  1.00  0.00           H  
ATOM    173 HD11 LEU A  34      17.199  -1.843  20.804  1.00  0.00           H  
ATOM    174 HD12 LEU A  34      16.601  -3.497  21.073  1.00  0.00           H  
ATOM    175 HD13 LEU A  34      16.391  -2.260  22.334  1.00  0.00           H  
ATOM    176 HD21 LEU A  34      19.222  -1.043  22.057  1.00  0.00           H  
ATOM    177 HD22 LEU A  34      18.459  -1.452  23.612  1.00  0.00           H  
ATOM    178 HD23 LEU A  34      20.048  -2.135  23.194  1.00  0.00           H  
ATOM    179  N   LEU A  35      19.417  -6.583  21.656  1.00 31.91           N  
ATOM    180  CA  LEU A  35      20.235  -7.071  20.553  1.00 31.93           C  
ATOM    181  C   LEU A  35      19.502  -8.080  19.655  1.00 31.97           C  
ATOM    182  O   LEU A  35      19.767  -8.137  18.447  1.00 31.99           O  
ATOM    183  CB  LEU A  35      21.522  -7.693  21.084  1.00 31.88           C  
ATOM    184  CG  LEU A  35      22.550  -8.124  20.039  1.00 31.87           C  
ATOM    185  CD1 LEU A  35      22.918  -6.947  19.141  1.00 31.83           C  
ATOM    186  CD2 LEU A  35      23.794  -8.654  20.744  1.00 31.86           C  
ATOM    187  H   LEU A  35      19.678  -6.809  22.605  1.00  0.00           H  
ATOM    188  HA  LEU A  35      20.509  -6.214  19.937  1.00  0.00           H  
ATOM    189  HB3 LEU A  35      21.274  -8.545  21.717  1.00  0.00           H  
ATOM    190  HB2 LEU A  35      21.991  -7.004  21.786  1.00  0.00           H  
ATOM    191  HG  LEU A  35      22.123  -8.918  19.427  1.00  0.00           H  
ATOM    192 HD11 LEU A  35      23.651  -7.269  18.401  1.00  0.00           H  
ATOM    193 HD12 LEU A  35      22.025  -6.584  18.632  1.00  0.00           H  
ATOM    194 HD13 LEU A  35      23.341  -6.146  19.747  1.00  0.00           H  
ATOM    195 HD21 LEU A  35      24.530  -8.962  20.001  1.00  0.00           H  
ATOM    196 HD22 LEU A  35      24.219  -7.870  21.371  1.00  0.00           H  
ATOM    197 HD23 LEU A  35      23.524  -9.509  21.364  1.00  0.00           H  
ATOM    198  N   LYS A  36      18.603  -8.881  20.237  1.00 31.96           N  
ATOM    199  CA  LYS A  36      17.838  -9.853  19.448  1.00 31.96           C  
ATOM    200  C   LYS A  36      16.896  -9.037  18.595  1.00 31.87           C  
ATOM    201  O   LYS A  36      16.794  -9.245  17.392  1.00 31.88           O  
ATOM    202  CB  LYS A  36      17.001 -10.799  20.330  1.00 32.01           C  
ATOM    203  CG  LYS A  36      17.774 -11.889  21.047  1.00 32.13           C  
ATOM    204  CD  LYS A  36      16.794 -12.811  21.799  1.00 32.28           C  
ATOM    205  CE  LYS A  36      17.327 -13.253  23.190  1.00 32.38           C  
ATOM    206  NZ  LYS A  36      16.295 -13.968  24.040  1.00 32.40           N1+
ATOM    207  H   LYS A  36      18.443  -8.822  21.233  1.00  0.00           H  
ATOM    208  HA  LYS A  36      18.510 -10.431  18.814  1.00  0.00           H  
ATOM    209  HB3 LYS A  36      16.215 -11.253  19.726  1.00  0.00           H  
ATOM    210  HB2 LYS A  36      16.445 -10.212  21.061  1.00  0.00           H  
ATOM    211  HG3 LYS A  36      18.465 -11.436  21.758  1.00  0.00           H  
ATOM    212  HG2 LYS A  36      18.337 -12.474  20.319  1.00  0.00           H  
ATOM    213  HD3 LYS A  36      16.589 -13.693  21.193  1.00  0.00           H  
ATOM    214  HD2 LYS A  36      15.839 -12.300  21.923  1.00  0.00           H  
ATOM    215  HE3 LYS A  36      17.698 -12.381  23.729  1.00  0.00           H  
ATOM    216  HE2 LYS A  36      18.195 -13.898  23.056  1.00  0.00           H  
ATOM    217  HZ1 LYS A  36      15.708 -13.288  24.502  1.00  0.00           H  
ATOM    218  HZ2 LYS A  36      15.725 -14.559  23.452  1.00  0.00           H  
ATOM    219  HZ3 LYS A  36      16.763 -14.534  24.733  1.00  0.00           H  
ATOM    220  N   LEU A  37      16.202  -8.109  19.244  1.00 31.80           N  
ATOM    221  CA  LEU A  37      15.274  -7.215  18.573  1.00 31.75           C  
ATOM    222  C   LEU A  37      15.992  -6.592  17.364  1.00 31.71           C  
ATOM    223  O   LEU A  37      15.525  -6.694  16.237  1.00 31.68           O  
ATOM    224  CB  LEU A  37      14.830  -6.138  19.563  1.00 31.77           C  
ATOM    225  CG  LEU A  37      13.943  -4.933  19.233  1.00 31.82           C  
ATOM    226  CD1 LEU A  37      14.122  -4.516  17.791  1.00 31.83           C  
ATOM    227  CD2 LEU A  37      12.505  -5.265  19.513  1.00 31.88           C  
ATOM    228  H   LEU A  37      16.309  -8.005  20.243  1.00  0.00           H  
ATOM    229  HA  LEU A  37      14.405  -7.778  18.232  1.00  0.00           H  
ATOM    230  HB3 LEU A  37      15.711  -5.778  20.094  1.00  0.00           H  
ATOM    231  HB2 LEU A  37      14.421  -6.632  20.444  1.00  0.00           H  
ATOM    232  HG  LEU A  37      14.237  -4.101  19.873  1.00  0.00           H  
ATOM    233 HD11 LEU A  37      13.483  -3.659  17.578  1.00  0.00           H  
ATOM    234 HD12 LEU A  37      15.163  -4.244  17.617  1.00  0.00           H  
ATOM    235 HD13 LEU A  37      13.849  -5.344  17.136  1.00  0.00           H  
ATOM    236 HD21 LEU A  37      11.880  -4.404  19.276  1.00  0.00           H  
ATOM    237 HD22 LEU A  37      12.201  -6.113  18.900  1.00  0.00           H  
ATOM    238 HD23 LEU A  37      12.389  -5.519  20.567  1.00  0.00           H  
ATOM    239  N   LEU A  38      17.137  -5.959  17.601  1.00 31.66           N  
ATOM    240  CA  LEU A  38      17.882  -5.340  16.517  1.00 31.69           C  
ATOM    241  C   LEU A  38      18.242  -6.316  15.401  1.00 31.70           C  
ATOM    242  O   LEU A  38      18.078  -6.011  14.223  1.00 31.68           O  
ATOM    243  CB  LEU A  38      19.160  -4.676  17.049  1.00 31.64           C  
ATOM    244  CG  LEU A  38      18.909  -3.569  18.081  1.00 31.66           C  
ATOM    245  CD1 LEU A  38      20.241  -2.943  18.479  1.00 31.67           C  
ATOM    246  CD2 LEU A  38      17.963  -2.508  17.512  1.00 31.59           C  
ATOM    247  H   LEU A  38      17.498  -5.904  18.543  1.00  0.00           H  
ATOM    248  HA  LEU A  38      17.256  -4.559  16.086  1.00  0.00           H  
ATOM    249  HB3 LEU A  38      19.730  -4.269  16.214  1.00  0.00           H  
ATOM    250  HB2 LEU A  38      19.808  -5.437  17.485  1.00  0.00           H  
ATOM    251  HG  LEU A  38      18.450  -4.011  18.966  1.00  0.00           H  
ATOM    252 HD11 LEU A  38      20.068  -2.155  19.212  1.00  0.00           H  
ATOM    253 HD12 LEU A  38      20.887  -3.707  18.912  1.00  0.00           H  
ATOM    254 HD13 LEU A  38      20.721  -2.519  17.597  1.00  0.00           H  
ATOM    255 HD21 LEU A  38      17.797  -1.731  18.258  1.00  0.00           H  
ATOM    256 HD22 LEU A  38      18.407  -2.066  16.620  1.00  0.00           H  
ATOM    257 HD23 LEU A  38      17.011  -2.971  17.252  1.00  0.00           H  
ATOM    258  N   LYS A  39      18.746  -7.486  15.769  1.00 31.72           N  
ATOM    259  CA  LYS A  39      19.123  -8.475  14.773  1.00 31.72           C  
ATOM    260  C   LYS A  39      17.917  -9.105  14.081  1.00 31.66           C  
ATOM    261  O   LYS A  39      18.054  -9.684  13.000  1.00 31.67           O  
ATOM    262  CB  LYS A  39      19.975  -9.572  15.417  1.00 31.83           C  
ATOM    263  CG  LYS A  39      21.403  -9.153  15.703  1.00 31.93           C  
ATOM    264  CD  LYS A  39      22.132 -10.251  16.441  1.00 32.00           C  
ATOM    265  CE  LYS A  39      23.606  -9.934  16.587  1.00 32.02           C  
ATOM    266  NZ  LYS A  39      24.310 -11.053  17.283  1.00 32.11           N1+
ATOM    267  H   LYS A  39      18.871  -7.696  16.749  1.00  0.00           H  
ATOM    268  HA  LYS A  39      19.728  -7.978  14.014  1.00  0.00           H  
ATOM    269  HB3 LYS A  39      19.978 -10.452  14.773  1.00  0.00           H  
ATOM    270  HB2 LYS A  39      19.502  -9.900  16.343  1.00  0.00           H  
ATOM    271  HG3 LYS A  39      21.401  -8.247  16.309  1.00  0.00           H  
ATOM    272  HG2 LYS A  39      21.915  -8.945  14.764  1.00  0.00           H  
ATOM    273  HD3 LYS A  39      22.015 -11.191  15.901  1.00  0.00           H  
ATOM    274  HD2 LYS A  39      21.689 -10.380  17.429  1.00  0.00           H  
ATOM    275  HE3 LYS A  39      23.725  -9.016  17.163  1.00  0.00           H  
ATOM    276  HE2 LYS A  39      24.045  -9.787  15.600  1.00  0.00           H  
ATOM    277  HZ1 LYS A  39      25.153 -10.703  17.716  1.00  0.00           H  
ATOM    278  HZ2 LYS A  39      23.705 -11.443  17.991  1.00  0.00           H  
ATOM    279  HZ3 LYS A  39      24.549 -11.770  16.613  1.00  0.00           H  
ATOM    280  N   SER A  40      16.737  -8.988  14.684  1.00 31.60           N  
ATOM    281  CA  SER A  40      15.538  -9.572  14.084  1.00 31.53           C  
ATOM    282  C   SER A  40      15.171  -8.839  12.797  1.00 31.57           C  
ATOM    283  O   SER A  40      14.368  -9.332  12.001  1.00 31.53           O  
ATOM    284  CB  SER A  40      14.356  -9.530  15.058  1.00 31.48           C  
ATOM    285  OG  SER A  40      13.599  -8.349  14.908  1.00 31.35           O  
ATOM    286  H   SER A  40      16.665  -8.493  15.562  1.00  0.00           H  
ATOM    287  HA  SER A  40      15.747 -10.614  13.840  1.00  0.00           H  
ATOM    288  HB3 SER A  40      14.726  -9.596  16.081  1.00  0.00           H  
ATOM    289  HB2 SER A  40      13.715 -10.395  14.888  1.00  0.00           H  
ATOM    290  HG  SER A  40      14.073  -7.613  15.302  1.00  0.00           H  
ATOM    291  N   VAL A  41      15.754  -7.658  12.589  1.00 31.58           N  
ATOM    292  CA  VAL A  41      15.468  -6.909  11.379  1.00 31.59           C  
ATOM    293  C   VAL A  41      16.697  -6.653  10.523  1.00 31.64           C  
ATOM    294  O   VAL A  41      16.689  -5.762   9.689  1.00 31.66           O  
ATOM    295  CB  VAL A  41      14.777  -5.567  11.677  1.00 31.56           C  
ATOM    296  CG1 VAL A  41      13.330  -5.802  12.028  1.00 31.54           C  
ATOM    297  CG2 VAL A  41      15.496  -4.838  12.805  1.00 31.56           C  
ATOM    298  H   VAL A  41      16.395  -7.284  13.274  1.00  0.00           H  
ATOM    299  HA  VAL A  41      14.776  -7.505  10.784  1.00  0.00           H  
ATOM    300  HB  VAL A  41      14.820  -4.948  10.781  1.00  0.00           H  
ATOM    301 HG11 VAL A  41      12.847  -4.848  12.238  1.00  0.00           H  
ATOM    302 HG12 VAL A  41      12.827  -6.287  11.192  1.00  0.00           H  
ATOM    303 HG13 VAL A  41      13.268  -6.441  12.909  1.00  0.00           H  
ATOM    304 HG21 VAL A  41      14.995  -3.891  13.004  1.00  0.00           H  
ATOM    305 HG22 VAL A  41      15.479  -5.453  13.705  1.00  0.00           H  
ATOM    306 HG23 VAL A  41      16.529  -4.648  12.515  1.00  0.00           H  
ATOM    307  N   GLY A  42      17.768  -7.410  10.732  1.00 31.66           N  
ATOM    308  CA  GLY A  42      18.931  -7.209   9.886  1.00 31.69           C  
ATOM    309  C   GLY A  42      20.257  -6.787  10.494  1.00 31.73           C  
ATOM    310  O   GLY A  42      21.290  -6.947   9.841  1.00 31.75           O  
ATOM    311  H   GLY A  42      17.760  -8.105  11.465  1.00  0.00           H  
ATOM    312  HA3 GLY A  42      18.671  -6.514   9.087  1.00  0.00           H  
ATOM    313  HA2 GLY A  42      19.088  -8.103   9.282  1.00  0.00           H  
ATOM    314  N   ALA A  43      20.251  -6.255  11.713  1.00 31.74           N  
ATOM    315  CA  ALA A  43      21.495  -5.829  12.360  1.00 31.77           C  
ATOM    316  C   ALA A  43      22.471  -7.013  12.446  1.00 31.81           C  
ATOM    317  O   ALA A  43      22.054  -8.159  12.651  1.00 31.82           O  
ATOM    318  CB  ALA A  43      21.195  -5.267  13.760  1.00 31.75           C  
ATOM    319  H   ALA A  43      19.379  -6.139  12.209  1.00  0.00           H  
ATOM    320  HA  ALA A  43      21.951  -5.043  11.758  1.00  0.00           H  
ATOM    321  HB1 ALA A  43      22.125  -4.953  14.233  1.00  0.00           H  
ATOM    322  HB2 ALA A  43      20.526  -4.411  13.673  1.00  0.00           H  
ATOM    323  HB3 ALA A  43      20.721  -6.038  14.368  1.00  0.00           H  
ATOM    324  N   GLN A  44      23.762  -6.729  12.308  1.00 31.81           N  
ATOM    325  CA  GLN A  44      24.793  -7.771  12.312  1.00 31.83           C  
ATOM    326  C   GLN A  44      26.020  -7.538  13.181  1.00 31.72           C  
ATOM    327  O   GLN A  44      27.036  -8.225  13.011  1.00 31.75           O  
ATOM    328  CB  GLN A  44      25.290  -8.002  10.884  1.00 31.98           C  
ATOM    329  CG  GLN A  44      24.303  -8.698   9.969  1.00 32.23           C  
ATOM    330  CD  GLN A  44      24.961  -9.088   8.680  1.00 32.39           C  
ATOM    331  OE1 GLN A  44      25.217  -8.237   7.822  1.00 32.51           O  
ATOM    332  NE2 GLN A  44      25.281 -10.379   8.541  1.00 32.49           N  
ATOM    333  H   GLN A  44      24.059  -5.770  12.196  1.00  0.00           H  
ATOM    334  HA  GLN A  44      24.324  -8.695  12.649  1.00  0.00           H  
ATOM    335  HB3 GLN A  44      26.219  -8.572  10.913  1.00  0.00           H  
ATOM    336  HB2 GLN A  44      25.579  -7.048  10.444  1.00  0.00           H  
ATOM    337  HG3 GLN A  44      23.467  -8.030   9.762  1.00  0.00           H  
ATOM    338  HG2 GLN A  44      23.916  -9.589  10.463  1.00  0.00           H  
ATOM    339 HE22 GLN A  44      25.727 -10.700   7.694  1.00  0.00           H  
ATOM    340 HE21 GLN A  44      25.077 -11.033   9.284  1.00  0.00           H  
ATOM    341  N   LYS A  45      25.950  -6.582  14.097  1.00 31.58           N  
ATOM    342  CA  LYS A  45      27.097  -6.291  14.952  1.00 31.41           C  
ATOM    343  C   LYS A  45      26.733  -6.476  16.415  1.00 31.30           C  
ATOM    344  O   LYS A  45      25.700  -7.050  16.718  1.00 31.38           O  
ATOM    345  CB  LYS A  45      27.562  -4.859  14.694  1.00 31.44           C  
ATOM    346  CG  LYS A  45      27.842  -4.592  13.234  1.00 31.46           C  
ATOM    347  CD  LYS A  45      28.392  -3.194  12.996  1.00 31.45           C  
ATOM    348  CE  LYS A  45      27.330  -2.150  13.118  1.00 31.45           C  
ATOM    349  NZ  LYS A  45      27.987  -0.827  13.111  1.00 31.52           N1+
ATOM    350  H   LYS A  45      25.099  -6.049  14.207  1.00  0.00           H  
ATOM    351  HA  LYS A  45      27.907  -6.976  14.701  1.00  0.00           H  
ATOM    352  HB3 LYS A  45      28.461  -4.659  15.278  1.00  0.00           H  
ATOM    353  HB2 LYS A  45      26.804  -4.162  15.051  1.00  0.00           H  
ATOM    354  HG3 LYS A  45      26.925  -4.723  12.659  1.00  0.00           H  
ATOM    355  HG2 LYS A  45      28.553  -5.329  12.861  1.00  0.00           H  
ATOM    356  HD3 LYS A  45      28.837  -3.144  12.002  1.00  0.00           H  
ATOM    357  HD2 LYS A  45      29.186  -2.989  13.714  1.00  0.00           H  
ATOM    358  HE3 LYS A  45      26.795  -2.285  14.058  1.00  0.00           H  
ATOM    359  HE2 LYS A  45      26.651  -2.222  12.269  1.00  0.00           H  
ATOM    360  HZ1 LYS A  45      28.495  -0.708  12.246  1.00  0.00           H  
ATOM    361  HZ2 LYS A  45      27.288  -0.103  13.193  1.00  0.00           H  
ATOM    362  HZ3 LYS A  45      28.628  -0.765  13.889  1.00  0.00           H  
ATOM    363  N   ASP A  46      27.586  -6.000  17.314  1.00 31.11           N  
ATOM    364  CA  ASP A  46      27.348  -6.091  18.754  1.00 30.92           C  
ATOM    365  C   ASP A  46      27.358  -4.665  19.300  1.00 30.77           C  
ATOM    366  O   ASP A  46      26.761  -4.368  20.337  1.00 30.78           O  
ATOM    367  CB  ASP A  46      28.463  -6.890  19.442  1.00 30.97           C  
ATOM    368  CG  ASP A  46      28.475  -8.361  19.037  1.00 31.01           C  
ATOM    369  OD1 ASP A  46      29.563  -8.986  19.106  1.00 31.01           O  
ATOM    370  OD2 ASP A  46      27.402  -8.892  18.664  1.00 31.03           O1-
ATOM    371  H   ASP A  46      28.440  -5.553  17.013  1.00  0.00           H  
ATOM    372  HA  ASP A  46      26.381  -6.558  18.944  1.00  0.00           H  
ATOM    373  HB3 ASP A  46      28.349  -6.813  20.523  1.00  0.00           H  
ATOM    374  HB2 ASP A  46      29.428  -6.442  19.206  1.00  0.00           H  
ATOM    375  N   THR A  47      28.065  -3.782  18.611  1.00 30.48           N  
ATOM    376  CA  THR A  47      28.110  -2.407  19.047  1.00 30.25           C  
ATOM    377  C   THR A  47      27.589  -1.568  17.901  1.00 30.04           C  
ATOM    378  O   THR A  47      27.801  -1.907  16.734  1.00 30.03           O  
ATOM    379  CB  THR A  47      29.543  -1.976  19.427  1.00 30.29           C  
ATOM    380  OG1 THR A  47      30.428  -2.206  18.322  1.00 30.31           O  
ATOM    381  CG2 THR A  47      30.015  -2.767  20.644  1.00 30.29           C  
ATOM    382  H   THR A  47      28.569  -4.072  17.785  1.00  0.00           H  
ATOM    383  HA  THR A  47      27.456  -2.282  19.910  1.00  0.00           H  
ATOM    384  HB  THR A  47      29.544  -0.913  19.670  1.00  0.00           H  
ATOM    385  HG1 THR A  47      30.134  -1.696  17.564  1.00  0.00           H  
ATOM    386 HG21 THR A  47      31.027  -2.459  20.908  1.00  0.00           H  
ATOM    387 HG22 THR A  47      29.347  -2.576  21.484  1.00  0.00           H  
ATOM    388 HG23 THR A  47      30.009  -3.832  20.411  1.00  0.00           H  
ATOM    389  N   TYR A  48      26.905  -0.481  18.238  1.00 29.78           N  
ATOM    390  CA  TYR A  48      26.321   0.395  17.243  1.00 29.49           C  
ATOM    391  C   TYR A  48      26.335   1.857  17.672  1.00 29.32           C  
ATOM    392  O   TYR A  48      26.522   2.176  18.852  1.00 29.24           O  
ATOM    393  CB  TYR A  48      24.850   0.003  16.983  1.00 29.50           C  
ATOM    394  CG  TYR A  48      24.591  -1.464  16.668  1.00 29.48           C  
ATOM    395  CD1 TYR A  48      24.587  -2.429  17.682  1.00 29.47           C  
ATOM    396  CD2 TYR A  48      24.338  -1.883  15.358  1.00 29.49           C  
ATOM    397  CE1 TYR A  48      24.337  -3.766  17.406  1.00 29.48           C  
ATOM    398  CE2 TYR A  48      24.084  -3.221  15.061  1.00 29.50           C  
ATOM    399  CZ  TYR A  48      24.084  -4.165  16.090  1.00 29.51           C  
ATOM    400  OH  TYR A  48      23.862  -5.497  15.806  1.00 29.42           O  
ATOM    401  H   TYR A  48      26.780  -0.245  19.212  1.00  0.00           H  
ATOM    402  HA  TYR A  48      26.882   0.295  16.314  1.00  0.00           H  
ATOM    403  HB3 TYR A  48      24.451   0.619  16.178  1.00  0.00           H  
ATOM    404  HB2 TYR A  48      24.243   0.300  17.838  1.00  0.00           H  
ATOM    405  HD1 TYR A  48      24.781  -2.139  18.704  1.00  0.00           H  
ATOM    406  HD2 TYR A  48      24.337  -1.164  14.552  1.00  0.00           H  
ATOM    407  HE1 TYR A  48      24.339  -4.492  18.206  1.00  0.00           H  
ATOM    408  HE2 TYR A  48      23.889  -3.520  14.042  1.00  0.00           H  
ATOM    409  HH  TYR A  48      23.846  -6.001  16.623  1.00  0.00           H  
ATOM    410  N   THR A  49      26.116   2.742  16.697  1.00 29.06           N  
ATOM    411  CA  THR A  49      26.015   4.165  16.970  1.00 28.80           C  
ATOM    412  C   THR A  49      24.548   4.277  17.342  1.00 28.65           C  
ATOM    413  O   THR A  49      23.757   3.393  16.988  1.00 28.67           O  
ATOM    414  CB  THR A  49      26.244   5.038  15.703  1.00 28.81           C  
ATOM    415  OG1 THR A  49      25.345   4.620  14.660  1.00 28.82           O  
ATOM    416  CG2 THR A  49      27.684   4.939  15.213  1.00 28.75           C  
ATOM    417  H   THR A  49      26.016   2.427  15.742  1.00  0.00           H  
ATOM    418  HA  THR A  49      26.665   4.466  17.792  1.00  0.00           H  
ATOM    419  HB  THR A  49      26.031   6.078  15.952  1.00  0.00           H  
ATOM    420  HG1 THR A  49      25.401   5.233  13.924  1.00  0.00           H  
ATOM    421 HG21 THR A  49      27.810   5.561  14.327  1.00  0.00           H  
ATOM    422 HG22 THR A  49      28.359   5.283  15.996  1.00  0.00           H  
ATOM    423 HG23 THR A  49      27.914   3.903  14.965  1.00  0.00           H  
ATOM    424  N   MET A  50      24.166   5.329  18.052  1.00 28.43           N  
ATOM    425  CA  MET A  50      22.762   5.483  18.389  1.00 28.25           C  
ATOM    426  C   MET A  50      21.950   5.658  17.089  1.00 28.18           C  
ATOM    427  O   MET A  50      20.785   5.227  17.012  1.00 28.12           O  
ATOM    428  CB  MET A  50      22.550   6.684  19.307  1.00 28.22           C  
ATOM    429  CG  MET A  50      22.896   6.409  20.776  1.00 28.19           C  
ATOM    430  SD  MET A  50      21.863   5.100  21.501  1.00 28.13           S  
ATOM    431  CE  MET A  50      20.268   5.927  21.534  1.00 28.03           C  
ATOM    432  H   MET A  50      24.848   6.011  18.351  1.00  0.00           H  
ATOM    433  HA  MET A  50      22.421   4.583  18.900  1.00  0.00           H  
ATOM    434  HB3 MET A  50      21.514   7.015  19.235  1.00  0.00           H  
ATOM    435  HB2 MET A  50      23.144   7.524  18.947  1.00  0.00           H  
ATOM    436  HG3 MET A  50      22.778   7.326  21.354  1.00  0.00           H  
ATOM    437  HG2 MET A  50      23.946   6.127  20.854  1.00  0.00           H  
ATOM    438  HE1 MET A  50      19.519   5.256  21.954  1.00  0.00           H  
ATOM    439  HE2 MET A  50      20.336   6.825  22.149  1.00  0.00           H  
ATOM    440  HE3 MET A  50      19.980   6.203  20.520  1.00  0.00           H  
ATOM    441  N   LYS A  51      22.548   6.285  16.075  1.00 27.95           N  
ATOM    442  CA  LYS A  51      21.833   6.464  14.802  1.00 27.80           C  
ATOM    443  C   LYS A  51      21.407   5.094  14.243  1.00 27.62           C  
ATOM    444  O   LYS A  51      20.262   4.930  13.830  1.00 27.63           O  
ATOM    445  CB  LYS A  51      22.705   7.213  13.777  1.00 27.93           C  
ATOM    446  CG  LYS A  51      22.156   7.253  12.346  1.00 28.07           C  
ATOM    447  CD  LYS A  51      23.160   7.998  11.436  1.00 28.28           C  
ATOM    448  CE  LYS A  51      22.821   7.878   9.945  1.00 28.40           C  
ATOM    449  NZ  LYS A  51      23.742   8.736   9.098  1.00 28.52           N1+
ATOM    450  H   LYS A  51      23.489   6.635  16.182  1.00  0.00           H  
ATOM    451  HA  LYS A  51      20.936   7.055  14.990  1.00  0.00           H  
ATOM    452  HB3 LYS A  51      23.704   6.777  13.767  1.00  0.00           H  
ATOM    453  HB2 LYS A  51      22.876   8.231  14.126  1.00  0.00           H  
ATOM    454  HG3 LYS A  51      21.201   7.778  12.338  1.00  0.00           H  
ATOM    455  HG2 LYS A  51      22.021   6.235  11.980  1.00  0.00           H  
ATOM    456  HD3 LYS A  51      24.164   7.611  11.611  1.00  0.00           H  
ATOM    457  HD2 LYS A  51      23.191   9.051  11.717  1.00  0.00           H  
ATOM    458  HE3 LYS A  51      21.788   8.185   9.782  1.00  0.00           H  
ATOM    459  HE2 LYS A  51      22.909   6.837   9.636  1.00  0.00           H  
ATOM    460  HZ1 LYS A  51      23.462   8.677   8.129  1.00  0.00           H  
ATOM    461  HZ2 LYS A  51      23.686   9.696   9.406  1.00  0.00           H  
ATOM    462  HZ3 LYS A  51      24.692   8.407   9.194  1.00  0.00           H  
ATOM    463  N   GLU A  52      22.318   4.120  14.237  1.00 27.37           N  
ATOM    464  CA  GLU A  52      21.980   2.774  13.760  1.00 27.17           C  
ATOM    465  C   GLU A  52      20.963   2.108  14.693  1.00 27.04           C  
ATOM    466  O   GLU A  52      20.112   1.362  14.229  1.00 27.01           O  
ATOM    467  CB  GLU A  52      23.212   1.867  13.689  1.00 27.17           C  
ATOM    468  CG  GLU A  52      24.298   2.255  12.683  1.00 27.16           C  
ATOM    469  CD  GLU A  52      25.578   1.440  12.898  1.00 27.25           C  
ATOM    470  OE1 GLU A  52      25.909   1.150  14.084  1.00 27.20           O  
ATOM    471  OE2 GLU A  52      26.256   1.096  11.896  1.00 27.24           O1-
ATOM    472  H   GLU A  52      23.256   4.304  14.564  1.00  0.00           H  
ATOM    473  HA  GLU A  52      21.544   2.853  12.764  1.00  0.00           H  
ATOM    474  HB3 GLU A  52      22.893   0.843  13.495  1.00  0.00           H  
ATOM    475  HB2 GLU A  52      23.655   1.786  14.682  1.00  0.00           H  
ATOM    476  HG3 GLU A  52      24.523   3.317  12.783  1.00  0.00           H  
ATOM    477  HG2 GLU A  52      23.930   2.091  11.670  1.00  0.00           H  
ATOM    478  N   VAL A  53      21.041   2.364  16.001  1.00 26.85           N  
ATOM    479  CA  VAL A  53      20.094   1.744  16.920  1.00 26.68           C  
ATOM    480  C   VAL A  53      18.693   2.213  16.584  1.00 26.62           C  
ATOM    481  O   VAL A  53      17.786   1.397  16.385  1.00 26.60           O  
ATOM    482  CB  VAL A  53      20.372   2.088  18.422  1.00 26.64           C  
ATOM    483  CG1 VAL A  53      19.255   1.515  19.306  1.00 26.46           C  
ATOM    484  CG2 VAL A  53      21.723   1.540  18.855  1.00 26.56           C  
ATOM    485  H   VAL A  53      21.755   2.986  16.352  1.00  0.00           H  
ATOM    486  HA  VAL A  53      20.141   0.662  16.794  1.00  0.00           H  
ATOM    487  HB  VAL A  53      20.384   3.172  18.535  1.00  0.00           H  
ATOM    488 HG11 VAL A  53      19.456   1.759  20.349  1.00  0.00           H  
ATOM    489 HG12 VAL A  53      18.299   1.947  19.010  1.00  0.00           H  
ATOM    490 HG13 VAL A  53      19.216   0.432  19.187  1.00  0.00           H  
ATOM    491 HG21 VAL A  53      21.898   1.789  19.902  1.00  0.00           H  
ATOM    492 HG22 VAL A  53      21.732   0.457  18.733  1.00  0.00           H  
ATOM    493 HG23 VAL A  53      22.508   1.981  18.241  1.00  0.00           H  
ATOM    494  N   LEU A  54      18.515   3.529  16.532  1.00 26.55           N  
ATOM    495  CA  LEU A  54      17.214   4.099  16.223  1.00 26.51           C  
ATOM    496  C   LEU A  54      16.751   3.740  14.811  1.00 26.49           C  
ATOM    497  O   LEU A  54      15.564   3.582  14.572  1.00 26.48           O  
ATOM    498  CB  LEU A  54      17.234   5.618  16.425  1.00 26.43           C  
ATOM    499  CG  LEU A  54      17.226   6.050  17.901  1.00 26.49           C  
ATOM    500  CD1 LEU A  54      17.584   7.511  18.007  1.00 26.48           C  
ATOM    501  CD2 LEU A  54      15.857   5.800  18.516  1.00 26.42           C  
ATOM    502  H   LEU A  54      19.291   4.151  16.709  1.00  0.00           H  
ATOM    503  HA  LEU A  54      16.493   3.680  16.925  1.00  0.00           H  
ATOM    504  HB3 LEU A  54      16.380   6.062  15.914  1.00  0.00           H  
ATOM    505  HB2 LEU A  54      18.110   6.037  15.930  1.00  0.00           H  
ATOM    506  HG  LEU A  54      17.968   5.465  18.444  1.00  0.00           H  
ATOM    507 HD11 LEU A  54      17.577   7.812  19.055  1.00  0.00           H  
ATOM    508 HD12 LEU A  54      18.578   7.673  17.589  1.00  0.00           H  
ATOM    509 HD13 LEU A  54      16.856   8.105  17.454  1.00  0.00           H  
ATOM    510 HD21 LEU A  54      15.865   6.110  19.561  1.00  0.00           H  
ATOM    511 HD22 LEU A  54      15.104   6.372  17.974  1.00  0.00           H  
ATOM    512 HD23 LEU A  54      15.619   4.738  18.455  1.00  0.00           H  
ATOM    513  N   PHE A  55      17.671   3.602  13.872  1.00 26.51           N  
ATOM    514  CA  PHE A  55      17.242   3.231  12.530  1.00 26.59           C  
ATOM    515  C   PHE A  55      16.530   1.872  12.593  1.00 26.65           C  
ATOM    516  O   PHE A  55      15.414   1.714  12.104  1.00 26.57           O  
ATOM    517  CB  PHE A  55      18.433   3.135  11.586  1.00 26.49           C  
ATOM    518  CG  PHE A  55      18.107   2.499  10.263  1.00 26.52           C  
ATOM    519  CD1 PHE A  55      17.373   3.192   9.302  1.00 26.48           C  
ATOM    520  CD2 PHE A  55      18.554   1.211   9.968  1.00 26.49           C  
ATOM    521  CE1 PHE A  55      17.092   2.614   8.064  1.00 26.52           C  
ATOM    522  CE2 PHE A  55      18.277   0.622   8.733  1.00 26.52           C  
ATOM    523  CZ  PHE A  55      17.544   1.324   7.774  1.00 26.48           C  
ATOM    524  H   PHE A  55      18.645   3.753  14.093  1.00  0.00           H  
ATOM    525  HA  PHE A  55      16.547   3.983  12.155  1.00  0.00           H  
ATOM    526  HB3 PHE A  55      19.233   2.574  12.069  1.00  0.00           H  
ATOM    527  HB2 PHE A  55      18.842   4.131  11.417  1.00  0.00           H  
ATOM    528  HD1 PHE A  55      17.014   4.189   9.512  1.00  0.00           H  
ATOM    529  HD2 PHE A  55      19.122   0.656  10.700  1.00  0.00           H  
ATOM    530  HE1 PHE A  55      16.524   3.164   7.328  1.00  0.00           H  
ATOM    531  HE2 PHE A  55      18.630  -0.376   8.520  1.00  0.00           H  
ATOM    532  HZ  PHE A  55      17.326   0.878   6.815  1.00  0.00           H  
ATOM    533  N   TYR A  56      17.191   0.903  13.214  1.00 26.80           N  
ATOM    534  CA  TYR A  56      16.637  -0.450  13.352  1.00 26.98           C  
ATOM    535  C   TYR A  56      15.317  -0.571  14.119  1.00 27.14           C  
ATOM    536  O   TYR A  56      14.421  -1.324  13.698  1.00 27.15           O  
ATOM    537  CB  TYR A  56      17.673  -1.356  13.985  1.00 26.88           C  
ATOM    538  CG  TYR A  56      18.740  -1.745  13.010  1.00 26.83           C  
ATOM    539  CD1 TYR A  56      18.415  -2.454  11.858  1.00 26.77           C  
ATOM    540  CD2 TYR A  56      20.077  -1.414  13.232  1.00 26.78           C  
ATOM    541  CE1 TYR A  56      19.384  -2.832  10.952  1.00 26.71           C  
ATOM    542  CE2 TYR A  56      21.055  -1.791  12.328  1.00 26.78           C  
ATOM    543  CZ  TYR A  56      20.693  -2.503  11.188  1.00 26.74           C  
ATOM    544  OH  TYR A  56      21.648  -2.892  10.296  1.00 26.77           O  
ATOM    545  H   TYR A  56      18.103   1.086  13.608  1.00  0.00           H  
ATOM    546  HA  TYR A  56      16.457  -0.826  12.345  1.00  0.00           H  
ATOM    547  HB3 TYR A  56      17.186  -2.253  14.366  1.00  0.00           H  
ATOM    548  HB2 TYR A  56      18.127  -0.849  14.836  1.00  0.00           H  
ATOM    549  HD1 TYR A  56      17.387  -2.719  11.659  1.00  0.00           H  
ATOM    550  HD2 TYR A  56      20.356  -0.859  14.115  1.00  0.00           H  
ATOM    551  HE1 TYR A  56      19.108  -3.383  10.065  1.00  0.00           H  
ATOM    552  HE2 TYR A  56      22.088  -1.532  12.511  1.00  0.00           H  
ATOM    553  HH  TYR A  56      21.236  -3.377   9.577  1.00  0.00           H  
ATOM    554  N   LEU A  57      15.197   0.163  15.225  1.00 27.30           N  
ATOM    555  CA  LEU A  57      13.982   0.134  16.028  1.00 27.52           C  
ATOM    556  C   LEU A  57      12.866   0.681  15.158  1.00 27.70           C  
ATOM    557  O   LEU A  57      11.712   0.256  15.265  1.00 27.68           O  
ATOM    558  CB  LEU A  57      14.136   1.000  17.280  1.00 27.51           C  
ATOM    559  CG  LEU A  57      15.008   0.446  18.411  1.00 27.54           C  
ATOM    560  CD1 LEU A  57      15.513   1.600  19.294  1.00 27.48           C  
ATOM    561  CD2 LEU A  57      14.195  -0.568  19.219  1.00 27.50           C  
ATOM    562  H   LEU A  57      15.958   0.756  15.523  1.00  0.00           H  
ATOM    563  HA  LEU A  57      13.755  -0.893  16.316  1.00  0.00           H  
ATOM    564  HB3 LEU A  57      13.148   1.239  17.674  1.00  0.00           H  
ATOM    565  HB2 LEU A  57      14.506   1.984  16.992  1.00  0.00           H  
ATOM    566  HG  LEU A  57      15.867  -0.063  17.974  1.00  0.00           H  
ATOM    567 HD11 LEU A  57      16.133   1.200  20.097  1.00  0.00           H  
ATOM    568 HD12 LEU A  57      16.103   2.289  18.690  1.00  0.00           H  
ATOM    569 HD13 LEU A  57      14.662   2.130  19.722  1.00  0.00           H  
ATOM    570 HD21 LEU A  57      14.810  -0.967  20.026  1.00  0.00           H  
ATOM    571 HD22 LEU A  57      13.317  -0.078  19.640  1.00  0.00           H  
ATOM    572 HD23 LEU A  57      13.879  -1.383  18.568  1.00  0.00           H  
ATOM    573  N   GLY A  58      13.227   1.628  14.298  1.00 27.91           N  
ATOM    574  CA  GLY A  58      12.264   2.214  13.384  1.00 28.20           C  
ATOM    575  C   GLY A  58      11.693   1.114  12.507  1.00 28.45           C  
ATOM    576  O   GLY A  58      10.474   0.982  12.397  1.00 28.39           O  
ATOM    577  H   GLY A  58      14.184   1.950  14.274  1.00  0.00           H  
ATOM    578  HA3 GLY A  58      12.762   2.955  12.759  1.00  0.00           H  
ATOM    579  HA2 GLY A  58      11.459   2.679  13.954  1.00  0.00           H  
ATOM    580  N   GLN A  59      12.585   0.318  11.912  1.00 28.73           N  
ATOM    581  CA  GLN A  59      12.214  -0.785  11.019  1.00 29.05           C  
ATOM    582  C   GLN A  59      11.403  -1.859  11.723  1.00 29.22           C  
ATOM    583  O   GLN A  59      10.445  -2.384  11.164  1.00 29.19           O  
ATOM    584  CB  GLN A  59      13.449  -1.461  10.453  1.00 29.14           C  
ATOM    585  CG  GLN A  59      14.274  -0.616   9.578  1.00 29.36           C  
ATOM    586  CD  GLN A  59      13.664  -0.463   8.204  1.00 29.53           C  
ATOM    587  OE1 GLN A  59      12.554   0.069   8.053  1.00 29.64           O  
ATOM    588  NE2 GLN A  59      14.383  -0.936   7.188  1.00 29.58           N  
ATOM    589  H   GLN A  59      13.573   0.461  12.068  1.00  0.00           H  
ATOM    590  HA  GLN A  59      11.624  -0.385  10.194  1.00  0.00           H  
ATOM    591  HB3 GLN A  59      13.152  -2.359   9.911  1.00  0.00           H  
ATOM    592  HB2 GLN A  59      14.061  -1.838  11.272  1.00  0.00           H  
ATOM    593  HG3 GLN A  59      15.269  -1.051   9.487  1.00  0.00           H  
ATOM    594  HG2 GLN A  59      14.395   0.367  10.033  1.00  0.00           H  
ATOM    595 HE22 GLN A  59      14.031  -0.865   6.244  1.00  0.00           H  
ATOM    596 HE21 GLN A  59      15.280  -1.366   7.361  1.00  0.00           H  
ATOM    597  N   TYR A  60      11.829  -2.201  12.939  1.00 29.40           N  
ATOM    598  CA  TYR A  60      11.161  -3.217  13.730  1.00 29.55           C  
ATOM    599  C   TYR A  60       9.723  -2.790  13.930  1.00 29.74           C  
ATOM    600  O   TYR A  60       8.800  -3.562  13.682  1.00 29.74           O  
ATOM    601  CB  TYR A  60      11.864  -3.386  15.079  1.00 29.48           C  
ATOM    602  CG  TYR A  60      11.128  -4.294  16.045  1.00 29.46           C  
ATOM    603  CD1 TYR A  60      11.391  -5.672  16.089  1.00 29.41           C  
ATOM    604  CD2 TYR A  60      10.134  -3.778  16.891  1.00 29.39           C  
ATOM    605  CE1 TYR A  60      10.674  -6.523  16.955  1.00 29.38           C  
ATOM    606  CE2 TYR A  60       9.417  -4.606  17.752  1.00 29.41           C  
ATOM    607  CZ  TYR A  60       9.691  -5.985  17.780  1.00 29.40           C  
ATOM    608  OH  TYR A  60       8.980  -6.796  18.634  1.00 29.36           O  
ATOM    609  H   TYR A  60      12.640  -1.748  13.336  1.00  0.00           H  
ATOM    610  HA  TYR A  60      11.183  -4.164  13.192  1.00  0.00           H  
ATOM    611  HB3 TYR A  60      12.005  -2.408  15.538  1.00  0.00           H  
ATOM    612  HB2 TYR A  60      12.871  -3.771  14.916  1.00  0.00           H  
ATOM    613  HD1 TYR A  60      12.153  -6.097  15.453  1.00  0.00           H  
ATOM    614  HD2 TYR A  60       9.913  -2.721  16.882  1.00  0.00           H  
ATOM    615  HE1 TYR A  60      10.890  -7.581  16.973  1.00  0.00           H  
ATOM    616  HE2 TYR A  60       8.655  -4.188  18.393  1.00  0.00           H  
ATOM    617  HH  TYR A  60       8.363  -6.264  19.141  1.00  0.00           H  
ATOM    618  N   ILE A  61       9.537  -1.550  14.363  1.00 29.98           N  
ATOM    619  CA  ILE A  61       8.209  -1.003  14.587  1.00 30.21           C  
ATOM    620  C   ILE A  61       7.386  -0.986  13.276  1.00 30.52           C  
ATOM    621  O   ILE A  61       6.188  -1.292  13.275  1.00 30.52           O  
ATOM    622  CB  ILE A  61       8.310   0.424  15.162  1.00 30.17           C  
ATOM    623  CG1 ILE A  61       9.082   0.393  16.485  1.00 30.19           C  
ATOM    624  CG2 ILE A  61       6.921   1.007  15.385  1.00 30.08           C  
ATOM    625  CD1 ILE A  61       9.630   1.741  16.938  1.00 30.19           C  
ATOM    626  H   ILE A  61      10.332  -0.955  14.547  1.00  0.00           H  
ATOM    627  HA  ILE A  61       7.693  -1.633  15.312  1.00  0.00           H  
ATOM    628  HB  ILE A  61       8.848   1.054  14.453  1.00  0.00           H  
ATOM    629 HG13 ILE A  61       9.901  -0.322  16.408  1.00  0.00           H  
ATOM    630 HG12 ILE A  61       8.442  -0.017  17.266  1.00  0.00           H  
ATOM    631 HG21 ILE A  61       7.010   2.015  15.791  1.00  0.00           H  
ATOM    632 HG22 ILE A  61       6.385   1.044  14.436  1.00  0.00           H  
ATOM    633 HG23 ILE A  61       6.372   0.380  16.087  1.00  0.00           H  
ATOM    634 HD11 ILE A  61      10.160   1.619  17.882  1.00  0.00           H  
ATOM    635 HD12 ILE A  61      10.316   2.127  16.184  1.00  0.00           H  
ATOM    636 HD13 ILE A  61       8.806   2.442  17.072  1.00  0.00           H  
ATOM    637  N   MET A  62       8.015  -0.654  12.159  1.00 30.82           N  
ATOM    638  CA  MET A  62       7.271  -0.617  10.904  1.00 31.25           C  
ATOM    639  C   MET A  62       6.957  -2.023  10.404  1.00 31.62           C  
ATOM    640  O   MET A  62       5.832  -2.309  10.020  1.00 31.62           O  
ATOM    641  CB  MET A  62       8.037   0.166   9.827  1.00 31.09           C  
ATOM    642  CG  MET A  62       8.217   1.651  10.132  1.00 30.95           C  
ATOM    643  SD  MET A  62       6.691   2.496  10.619  1.00 30.86           S  
ATOM    644  CE  MET A  62       5.863   2.577   9.001  1.00 30.86           C  
ATOM    645  H   MET A  62       9.000  -0.430  12.181  1.00  0.00           H  
ATOM    646  HA  MET A  62       6.326  -0.105  11.086  1.00  0.00           H  
ATOM    647  HB3 MET A  62       7.529   0.053   8.869  1.00  0.00           H  
ATOM    648  HB2 MET A  62       9.014  -0.292   9.674  1.00  0.00           H  
ATOM    649  HG3 MET A  62       8.644   2.149   9.262  1.00  0.00           H  
ATOM    650  HG2 MET A  62       8.963   1.771  10.918  1.00  0.00           H  
ATOM    651  HE1 MET A  62       4.898   3.072   9.111  1.00  0.00           H  
ATOM    652  HE2 MET A  62       6.482   3.140   8.303  1.00  0.00           H  
ATOM    653  HE3 MET A  62       5.712   1.568   8.619  1.00  0.00           H  
ATOM    654  N   THR A  63       7.948  -2.905  10.440  1.00 32.13           N  
ATOM    655  CA  THR A  63       7.765  -4.273   9.977  1.00 32.60           C  
ATOM    656  C   THR A  63       6.687  -5.025  10.766  1.00 32.90           C  
ATOM    657  O   THR A  63       6.022  -5.902  10.222  1.00 32.92           O  
ATOM    658  CB  THR A  63       9.077  -5.066  10.058  1.00 32.68           C  
ATOM    659  OG1 THR A  63       9.518  -5.120  11.421  1.00 32.86           O  
ATOM    660  CG2 THR A  63      10.161  -4.405   9.215  1.00 32.71           C  
ATOM    661  H   THR A  63       8.854  -2.633  10.794  1.00  0.00           H  
ATOM    662  HA  THR A  63       7.456  -4.237   8.932  1.00  0.00           H  
ATOM    663  HB  THR A  63       8.907  -6.080   9.695  1.00  0.00           H  
ATOM    664  HG1 THR A  63       9.662  -4.229  11.747  1.00  0.00           H  
ATOM    665 HG21 THR A  63      11.082  -4.984   9.287  1.00  0.00           H  
ATOM    666 HG22 THR A  63       9.839  -4.364   8.175  1.00  0.00           H  
ATOM    667 HG23 THR A  63      10.339  -3.393   9.579  1.00  0.00           H  
ATOM    668  N   LYS A  64       6.506  -4.675  12.037  1.00 33.22           N  
ATOM    669  CA  LYS A  64       5.500  -5.337  12.857  1.00 33.60           C  
ATOM    670  C   LYS A  64       4.251  -4.482  13.068  1.00 33.88           C  
ATOM    671  O   LYS A  64       3.358  -4.841  13.831  1.00 33.91           O  
ATOM    672  CB  LYS A  64       6.108  -5.748  14.195  1.00 33.56           C  
ATOM    673  CG  LYS A  64       7.273  -6.735  14.028  1.00 33.59           C  
ATOM    674  CD  LYS A  64       7.706  -7.391  15.333  1.00 33.55           C  
ATOM    675  CE  LYS A  64       6.624  -8.297  15.915  1.00 33.53           C  
ATOM    676  NZ  LYS A  64       7.032  -8.895  17.241  1.00 33.51           N1+
ATOM    677  H   LYS A  64       7.069  -3.942  12.444  1.00  0.00           H  
ATOM    678  HA  LYS A  64       5.196  -6.246  12.338  1.00  0.00           H  
ATOM    679  HB3 LYS A  64       5.337  -6.199  14.820  1.00  0.00           H  
ATOM    680  HB2 LYS A  64       6.458  -4.860  14.722  1.00  0.00           H  
ATOM    681  HG3 LYS A  64       8.124  -6.219  13.583  1.00  0.00           H  
ATOM    682  HG2 LYS A  64       6.993  -7.507  13.311  1.00  0.00           H  
ATOM    683  HD3 LYS A  64       7.962  -6.619  16.059  1.00  0.00           H  
ATOM    684  HD2 LYS A  64       8.612  -7.972  15.163  1.00  0.00           H  
ATOM    685  HE3 LYS A  64       6.403  -9.098  15.209  1.00  0.00           H  
ATOM    686  HE2 LYS A  64       5.704  -7.727  16.042  1.00  0.00           H  
ATOM    687  HZ1 LYS A  64       7.210  -8.154  17.904  1.00  0.00           H  
ATOM    688  HZ2 LYS A  64       6.289  -9.485  17.588  1.00  0.00           H  
ATOM    689  HZ3 LYS A  64       7.870  -9.446  17.119  1.00  0.00           H  
ATOM    690  N   ARG A  65       4.196  -3.350  12.379  1.00 34.21           N  
ATOM    691  CA  ARG A  65       3.054  -2.451  12.458  1.00 34.57           C  
ATOM    692  C   ARG A  65       2.584  -2.176  13.877  1.00 34.76           C  
ATOM    693  O   ARG A  65       1.408  -2.361  14.204  1.00 34.76           O  
ATOM    694  CB  ARG A  65       1.898  -3.007  11.618  1.00 34.70           C  
ATOM    695  CG  ARG A  65       2.271  -3.163  10.150  1.00 34.95           C  
ATOM    696  CD  ARG A  65       1.175  -3.824   9.315  1.00 35.21           C  
ATOM    697  NE  ARG A  65       1.671  -4.180   7.980  1.00 35.42           N  
ATOM    698  CZ  ARG A  65       1.967  -3.300   7.017  1.00 35.53           C  
ATOM    699  NH1 ARG A  65       1.813  -1.988   7.225  1.00 35.50           N  
ATOM    700  NH2 ARG A  65       2.434  -3.733   5.845  1.00 35.57           N1+
ATOM    701  H   ARG A  65       4.962  -3.088  11.776  1.00  0.00           H  
ATOM    702  HA  ARG A  65       3.353  -1.499  12.019  1.00  0.00           H  
ATOM    703  HB3 ARG A  65       1.036  -2.345  11.705  1.00  0.00           H  
ATOM    704  HB2 ARG A  65       1.591  -3.973  12.019  1.00  0.00           H  
ATOM    705  HG3 ARG A  65       3.188  -3.746  10.070  1.00  0.00           H  
ATOM    706  HG2 ARG A  65       2.505  -2.185   9.730  1.00  0.00           H  
ATOM    707  HD3 ARG A  65       0.331  -3.141   9.218  1.00  0.00           H  
ATOM    708  HD2 ARG A  65       0.824  -4.722   9.823  1.00  0.00           H  
ATOM    709  HE  ARG A  65       1.785  -5.169   7.812  1.00  0.00           H  
ATOM    710 HH12 ARG A  65       2.039  -1.331   6.492  1.00  0.00           H  
ATOM    711 HH11 ARG A  65       1.471  -1.655   8.115  1.00  0.00           H  
ATOM    712 HH22 ARG A  65       2.659  -3.072   5.115  1.00  0.00           H  
ATOM    713 HH21 ARG A  65       2.563  -4.722   5.687  1.00  0.00           H  
ATOM    714  N   LEU A  66       3.504  -1.713  14.718  1.00 34.98           N  
ATOM    715  CA  LEU A  66       3.161  -1.397  16.091  1.00 35.22           C  
ATOM    716  C   LEU A  66       2.621   0.029  16.128  1.00 35.41           C  
ATOM    717  O   LEU A  66       2.080   0.478  17.135  1.00 35.41           O  
ATOM    718  CB  LEU A  66       4.393  -1.519  16.993  1.00 35.22           C  
ATOM    719  CG  LEU A  66       5.170  -2.842  16.991  1.00 35.22           C  
ATOM    720  CD1 LEU A  66       6.358  -2.692  17.915  1.00 35.16           C  
ATOM    721  CD2 LEU A  66       4.281  -4.010  17.434  1.00 35.19           C  
ATOM    722  H   LEU A  66       4.454  -1.578  14.403  1.00  0.00           H  
ATOM    723  HA  LEU A  66       2.390  -2.085  16.438  1.00  0.00           H  
ATOM    724  HB3 LEU A  66       4.111  -1.273  18.017  1.00  0.00           H  
ATOM    725  HB2 LEU A  66       5.080  -0.702  16.771  1.00  0.00           H  
ATOM    726  HG  LEU A  66       5.531  -3.037  15.981  1.00  0.00           H  
ATOM    727 HD11 LEU A  66       6.927  -3.622  17.930  1.00  0.00           H  
ATOM    728 HD12 LEU A  66       6.995  -1.882  17.560  1.00  0.00           H  
ATOM    729 HD13 LEU A  66       6.009  -2.464  18.922  1.00  0.00           H  
ATOM    730 HD21 LEU A  66       4.860  -4.933  17.422  1.00  0.00           H  
ATOM    731 HD22 LEU A  66       3.914  -3.825  18.443  1.00  0.00           H  
ATOM    732 HD23 LEU A  66       3.436  -4.103  16.752  1.00  0.00           H  
ATOM    733  N   TYR A  67       2.768   0.739  15.015  1.00 35.67           N  
ATOM    734  CA  TYR A  67       2.284   2.120  14.924  1.00 35.94           C  
ATOM    735  C   TYR A  67       0.801   2.136  14.610  1.00 36.11           C  
ATOM    736  O   TYR A  67       0.314   1.291  13.870  1.00 36.11           O  
ATOM    737  CB  TYR A  67       3.019   2.874  13.818  1.00 35.91           C  
ATOM    738  CG  TYR A  67       2.706   2.346  12.440  1.00 35.91           C  
ATOM    739  CD1 TYR A  67       1.549   2.743  11.768  1.00 35.89           C  
ATOM    740  CD2 TYR A  67       3.543   1.420  11.824  1.00 35.89           C  
ATOM    741  CE1 TYR A  67       1.231   2.234  10.520  1.00 35.89           C  
ATOM    742  CE2 TYR A  67       3.232   0.905  10.572  1.00 35.93           C  
ATOM    743  CZ  TYR A  67       2.075   1.319   9.930  1.00 35.91           C  
ATOM    744  OH  TYR A  67       1.763   0.815   8.697  1.00 35.99           O  
ATOM    745  H   TYR A  67       3.220   0.329  14.210  1.00  0.00           H  
ATOM    746  HA  TYR A  67       2.455   2.623  15.876  1.00  0.00           H  
ATOM    747  HB3 TYR A  67       4.093   2.816  13.993  1.00  0.00           H  
ATOM    748  HB2 TYR A  67       2.761   3.932  13.868  1.00  0.00           H  
ATOM    749  HD1 TYR A  67       0.881   3.461  12.221  1.00  0.00           H  
ATOM    750  HD2 TYR A  67       4.446   1.094  12.320  1.00  0.00           H  
ATOM    751  HE1 TYR A  67       0.329   2.555  10.020  1.00  0.00           H  
ATOM    752  HE2 TYR A  67       3.890   0.187  10.105  1.00  0.00           H  
ATOM    753  HH  TYR A  67       0.937   1.199   8.393  1.00  0.00           H  
ATOM    754  N   ASP A  68       0.089   3.107  15.172  1.00 36.35           N  
ATOM    755  CA  ASP A  68      -1.341   3.251  14.931  1.00 36.57           C  
ATOM    756  C   ASP A  68      -1.559   3.790  13.514  1.00 36.75           C  
ATOM    757  O   ASP A  68      -1.135   4.909  13.199  1.00 36.75           O  
ATOM    758  CB  ASP A  68      -1.942   4.215  15.953  1.00 36.57           C  
ATOM    759  CG  ASP A  68      -3.420   4.468  15.707  1.00 36.60           C  
ATOM    760  OD1 ASP A  68      -4.096   4.983  16.619  1.00 36.61           O  
ATOM    761  OD2 ASP A  68      -3.903   4.155  14.595  1.00 36.60           O1-
ATOM    762  H   ASP A  68       0.538   3.772  15.786  1.00  0.00           H  
ATOM    763  HA  ASP A  68      -1.823   2.278  15.025  1.00  0.00           H  
ATOM    764  HB3 ASP A  68      -1.402   5.161  15.920  1.00  0.00           H  
ATOM    765  HB2 ASP A  68      -1.805   3.811  16.956  1.00  0.00           H  
ATOM    766  N   GLU A  69      -2.229   3.014  12.665  1.00 36.99           N  
ATOM    767  CA  GLU A  69      -2.452   3.444  11.279  1.00 37.22           C  
ATOM    768  C   GLU A  69      -3.315   4.704  11.115  1.00 37.31           C  
ATOM    769  O   GLU A  69      -3.388   5.259  10.018  1.00 37.42           O  
ATOM    770  CB  GLU A  69      -3.050   2.303  10.455  1.00 37.33           C  
ATOM    771  CG  GLU A  69      -4.532   2.136  10.655  1.00 37.49           C  
ATOM    772  CD  GLU A  69      -4.915   0.710  10.957  1.00 37.59           C  
ATOM    773  OE1 GLU A  69      -6.140   0.440  11.074  1.00 37.66           O  
ATOM    774  OE2 GLU A  69      -3.992  -0.134  11.078  1.00 37.63           O1-
ATOM    775  H   GLU A  69      -2.588   2.122  12.973  1.00  0.00           H  
ATOM    776  HA  GLU A  69      -1.474   3.668  10.852  1.00  0.00           H  
ATOM    777  HB3 GLU A  69      -2.544   1.371  10.706  1.00  0.00           H  
ATOM    778  HB2 GLU A  69      -2.844   2.473   9.398  1.00  0.00           H  
ATOM    779  HG3 GLU A  69      -5.058   2.471   9.761  1.00  0.00           H  
ATOM    780  HG2 GLU A  69      -4.863   2.780  11.470  1.00  0.00           H  
ATOM    781  N   LYS A  70      -3.962   5.153  12.187  1.00 37.40           N  
ATOM    782  CA  LYS A  70      -4.777   6.368  12.151  1.00 37.51           C  
ATOM    783  C   LYS A  70      -4.029   7.564  12.767  1.00 37.51           C  
ATOM    784  O   LYS A  70      -4.538   8.682  12.784  1.00 37.54           O  
ATOM    785  CB  LYS A  70      -6.103   6.155  12.888  1.00 37.57           C  
ATOM    786  CG  LYS A  70      -7.049   5.190  12.165  1.00 37.71           C  
ATOM    787  CD  LYS A  70      -8.266   4.849  13.006  1.00 37.80           C  
ATOM    788  CE  LYS A  70      -9.004   3.625  12.451  1.00 37.86           C  
ATOM    789  NZ  LYS A  70      -9.769   2.913  13.526  1.00 37.93           N1+
ATOM    790  H   LYS A  70      -3.899   4.651  13.061  1.00  0.00           H  
ATOM    791  HA  LYS A  70      -4.998   6.602  11.109  1.00  0.00           H  
ATOM    792  HB3 LYS A  70      -6.600   7.116  13.024  1.00  0.00           H  
ATOM    793  HB2 LYS A  70      -5.903   5.781  13.892  1.00  0.00           H  
ATOM    794  HG3 LYS A  70      -6.512   4.275  11.916  1.00  0.00           H  
ATOM    795  HG2 LYS A  70      -7.372   5.636  11.224  1.00  0.00           H  
ATOM    796  HD3 LYS A  70      -8.944   5.703  13.027  1.00  0.00           H  
ATOM    797  HD2 LYS A  70      -7.954   4.651  14.031  1.00  0.00           H  
ATOM    798  HE3 LYS A  70      -8.284   2.940  12.003  1.00  0.00           H  
ATOM    799  HE2 LYS A  70      -9.691   3.941  11.666  1.00  0.00           H  
ATOM    800  HZ1 LYS A  70      -9.263   2.976  14.398  1.00  0.00           H  
ATOM    801  HZ2 LYS A  70     -10.678   3.341  13.633  1.00  0.00           H  
ATOM    802  HZ3 LYS A  70      -9.882   1.942  13.272  1.00  0.00           H  
ATOM    803  N   GLN A  71      -2.825   7.310  13.270  1.00 37.48           N  
ATOM    804  CA  GLN A  71      -1.952   8.324  13.873  1.00 37.45           C  
ATOM    805  C   GLN A  71      -0.586   7.644  13.858  1.00 37.35           C  
ATOM    806  O   GLN A  71      -0.139   7.106  14.856  1.00 37.34           O  
ATOM    807  CB  GLN A  71      -2.351   8.632  15.319  1.00 37.56           C  
ATOM    808  CG  GLN A  71      -3.756   9.154  15.499  1.00 37.74           C  
ATOM    809  CD  GLN A  71      -3.937   9.881  16.819  1.00 37.88           C  
ATOM    810  OE1 GLN A  71      -3.582  11.060  16.946  1.00 37.96           O  
ATOM    811  NE2 GLN A  71      -4.485   9.182  17.817  1.00 37.91           N  
ATOM    812  H   GLN A  71      -2.458   6.369  13.252  1.00  0.00           H  
ATOM    813  HA  GLN A  71      -1.940   9.233  13.272  1.00  0.00           H  
ATOM    814  HB3 GLN A  71      -1.644   9.345  15.744  1.00  0.00           H  
ATOM    815  HB2 GLN A  71      -2.218   7.738  15.928  1.00  0.00           H  
ATOM    816  HG3 GLN A  71      -4.461   8.324  15.443  1.00  0.00           H  
ATOM    817  HG2 GLN A  71      -4.000   9.828  14.678  1.00  0.00           H  
ATOM    818 HE22 GLN A  71      -4.629   9.616  18.718  1.00  0.00           H  
ATOM    819 HE21 GLN A  71      -4.755   8.220  17.671  1.00  0.00           H  
ATOM    820  N   GLN A  72       0.059   7.663  12.702  1.00 37.21           N  
ATOM    821  CA  GLN A  72       1.338   6.997  12.514  1.00 37.04           C  
ATOM    822  C   GLN A  72       2.500   7.365  13.443  1.00 36.85           C  
ATOM    823  O   GLN A  72       3.513   6.667  13.454  1.00 36.80           O  
ATOM    824  CB  GLN A  72       1.762   7.153  11.057  1.00 37.15           C  
ATOM    825  CG  GLN A  72       3.027   6.414  10.690  1.00 37.32           C  
ATOM    826  CD  GLN A  72       3.006   5.956   9.249  1.00 37.42           C  
ATOM    827  OE1 GLN A  72       1.808   5.932   8.656  1.00 37.47           O  
ATOM    828  NE2 GLN A  72       4.044   5.611   8.675  1.00 37.43           N  
ATOM    829  H   GLN A  72      -0.336   8.152  11.911  1.00  0.00           H  
ATOM    830  HA  GLN A  72       1.153   5.934  12.665  1.00  0.00           H  
ATOM    831  HB3 GLN A  72       1.883   8.212  10.828  1.00  0.00           H  
ATOM    832  HB2 GLN A  72       0.951   6.824  10.408  1.00  0.00           H  
ATOM    833  HG3 GLN A  72       3.145   5.550  11.344  1.00  0.00           H  
ATOM    834  HG2 GLN A  72       3.887   7.064  10.851  1.00  0.00           H  
ATOM    835 HE22 GLN A  72       4.012   5.308   7.712  1.00  0.00           H  
ATOM    836 HE21 GLN A  72       4.925   5.632   9.169  1.00  0.00           H  
ATOM    837  N   HIS A  73       2.359   8.431  14.229  1.00 36.61           N  
ATOM    838  CA  HIS A  73       3.431   8.835  15.134  1.00 36.32           C  
ATOM    839  C   HIS A  73       3.250   8.222  16.520  1.00 36.12           C  
ATOM    840  O   HIS A  73       4.123   8.334  17.373  1.00 36.11           O  
ATOM    841  CB  HIS A  73       3.501  10.361  15.228  1.00 36.34           C  
ATOM    842  CG  HIS A  73       2.267  10.983  15.794  1.00 36.41           C  
ATOM    843  ND1 HIS A  73       2.119  11.248  17.139  1.00 36.40           N  
ATOM    844  CD2 HIS A  73       1.100  11.342  15.207  1.00 36.40           C  
ATOM    845  CE1 HIS A  73       0.914  11.744  17.356  1.00 36.43           C  
ATOM    846  NE2 HIS A  73       0.275  11.811  16.201  1.00 36.47           N  
ATOM    847  H   HIS A  73       1.504   8.968  14.203  1.00  0.00           H  
ATOM    848  HA  HIS A  73       4.375   8.476  14.724  1.00  0.00           H  
ATOM    849  HB3 HIS A  73       3.694  10.776  14.239  1.00  0.00           H  
ATOM    850  HB2 HIS A  73       4.361  10.647  15.834  1.00  0.00           H  
ATOM    851  HD2 HIS A  73       0.974  11.227  14.140  1.00  0.00           H  
ATOM    852  HE1 HIS A  73       0.613  12.014  18.358  1.00  0.00           H  
ATOM    853  HE2 HIS A  73      -0.655  12.133  15.975  1.00  0.00           H  
ATOM    854  N   ILE A  74       2.110   7.582  16.749  1.00 35.86           N  
ATOM    855  CA  ILE A  74       1.861   6.930  18.030  1.00 35.62           C  
ATOM    856  C   ILE A  74       2.236   5.456  17.909  1.00 35.41           C  
ATOM    857  O   ILE A  74       1.788   4.776  16.993  1.00 35.38           O  
ATOM    858  CB  ILE A  74       0.393   7.018  18.443  1.00 35.65           C  
ATOM    859  CG1 ILE A  74       0.023   8.469  18.772  1.00 35.70           C  
ATOM    860  CG2 ILE A  74       0.147   6.114  19.633  1.00 35.65           C  
ATOM    861  CD1 ILE A  74       0.869   9.094  19.887  1.00 35.73           C  
ATOM    862  H   ILE A  74       1.401   7.542  16.031  1.00  0.00           H  
ATOM    863  HA  ILE A  74       2.479   7.397  18.797  1.00  0.00           H  
ATOM    864  HB  ILE A  74      -0.225   6.679  17.612  1.00  0.00           H  
ATOM    865 HG13 ILE A  74      -1.031   8.520  19.046  1.00  0.00           H  
ATOM    866 HG12 ILE A  74       0.107   9.077  17.871  1.00  0.00           H  
ATOM    867 HG21 ILE A  74      -0.901   6.177  19.927  1.00  0.00           H  
ATOM    868 HG22 ILE A  74       0.387   5.085  19.364  1.00  0.00           H  
ATOM    869 HG23 ILE A  74       0.777   6.428  20.465  1.00  0.00           H  
ATOM    870 HD11 ILE A  74       0.544  10.120  20.058  1.00  0.00           H  
ATOM    871 HD12 ILE A  74       0.747   8.517  20.804  1.00  0.00           H  
ATOM    872 HD13 ILE A  74       1.919   9.090  19.593  1.00  0.00           H  
ATOM    873  N   VAL A  75       3.071   4.975  18.822  1.00 35.12           N  
ATOM    874  CA  VAL A  75       3.495   3.581  18.799  1.00 34.89           C  
ATOM    875  C   VAL A  75       2.875   2.789  19.961  1.00 34.78           C  
ATOM    876  O   VAL A  75       2.921   3.220  21.112  1.00 34.78           O  
ATOM    877  CB  VAL A  75       5.045   3.476  18.870  1.00 34.86           C  
ATOM    878  CG1 VAL A  75       5.462   2.030  18.882  1.00 34.86           C  
ATOM    879  CG2 VAL A  75       5.687   4.193  17.685  1.00 34.74           C  
ATOM    880  H   VAL A  75       3.425   5.578  19.551  1.00  0.00           H  
ATOM    881  HA  VAL A  75       3.162   3.135  17.862  1.00  0.00           H  
ATOM    882  HB  VAL A  75       5.386   3.947  19.792  1.00  0.00           H  
ATOM    883 HG11 VAL A  75       6.549   1.965  18.932  1.00  0.00           H  
ATOM    884 HG12 VAL A  75       5.029   1.534  19.750  1.00  0.00           H  
ATOM    885 HG13 VAL A  75       5.111   1.542  17.973  1.00  0.00           H  
ATOM    886 HG21 VAL A  75       6.772   4.108  17.753  1.00  0.00           H  
ATOM    887 HG22 VAL A  75       5.345   3.738  16.756  1.00  0.00           H  
ATOM    888 HG23 VAL A  75       5.404   5.245  17.700  1.00  0.00           H  
ATOM    889  N   TYR A  76       2.261   1.653  19.652  1.00 34.64           N  
ATOM    890  CA  TYR A  76       1.668   0.805  20.686  1.00 34.53           C  
ATOM    891  C   TYR A  76       2.531  -0.444  20.795  1.00 34.44           C  
ATOM    892  O   TYR A  76       2.432  -1.337  19.962  1.00 34.41           O  
ATOM    893  CB  TYR A  76       0.239   0.400  20.322  1.00 34.53           C  
ATOM    894  CG  TYR A  76      -0.743   1.542  20.361  1.00 34.54           C  
ATOM    895  CD1 TYR A  76      -1.021   2.200  21.552  1.00 34.51           C  
ATOM    896  CD2 TYR A  76      -1.362   1.996  19.195  1.00 34.53           C  
ATOM    897  CE1 TYR A  76      -1.880   3.278  21.586  1.00 34.51           C  
ATOM    898  CE2 TYR A  76      -2.219   3.073  19.219  1.00 34.54           C  
ATOM    899  CZ  TYR A  76      -2.473   3.714  20.420  1.00 34.56           C  
ATOM    900  OH  TYR A  76      -3.303   4.808  20.447  1.00 34.58           O  
ATOM    901  H   TYR A  76       2.197   1.360  18.688  1.00  0.00           H  
ATOM    902  HA  TYR A  76       1.668   1.335  21.639  1.00  0.00           H  
ATOM    903  HB3 TYR A  76      -0.096  -0.388  20.996  1.00  0.00           H  
ATOM    904  HB2 TYR A  76       0.232  -0.049  19.329  1.00  0.00           H  
ATOM    905  HD1 TYR A  76      -0.562   1.869  22.472  1.00  0.00           H  
ATOM    906  HD2 TYR A  76      -1.171   1.501  18.254  1.00  0.00           H  
ATOM    907  HE1 TYR A  76      -2.085   3.776  22.522  1.00  0.00           H  
ATOM    908  HE2 TYR A  76      -2.687   3.411  18.306  1.00  0.00           H  
ATOM    909  HH  TYR A  76      -3.605   5.003  19.557  1.00  0.00           H  
ATOM    910  N   CYS A  77       3.388  -0.494  21.812  1.00 34.31           N  
ATOM    911  CA  CYS A  77       4.280  -1.638  21.989  1.00 34.19           C  
ATOM    912  C   CYS A  77       3.750  -2.649  23.000  1.00 34.15           C  
ATOM    913  O   CYS A  77       4.447  -3.594  23.389  1.00 34.10           O  
ATOM    914  CB  CYS A  77       5.695  -1.161  22.376  1.00 34.15           C  
ATOM    915  SG  CYS A  77       5.761   0.275  23.464  1.00 33.99           S  
ATOM    916  H   CYS A  77       3.429   0.266  22.476  1.00  0.00           H  
ATOM    917  HA  CYS A  77       4.357  -2.146  21.027  1.00  0.00           H  
ATOM    918  HB3 CYS A  77       6.265  -0.953  21.471  1.00  0.00           H  
ATOM    919  HB2 CYS A  77       6.240  -1.986  22.835  1.00  0.00           H  
ATOM    920  HG  CYS A  77       5.991  -0.126  24.718  1.00  0.00           H  
ATOM    921  N   SER A  78       2.508  -2.440  23.425  1.00 34.12           N  
ATOM    922  CA  SER A  78       1.876  -3.356  24.366  1.00 34.05           C  
ATOM    923  C   SER A  78       1.859  -4.732  23.720  1.00 33.98           C  
ATOM    924  O   SER A  78       1.706  -4.854  22.499  1.00 33.95           O  
ATOM    925  CB  SER A  78       0.433  -2.932  24.660  1.00 34.10           C  
ATOM    926  OG  SER A  78       0.374  -1.789  25.497  1.00 34.24           O  
ATOM    927  H   SER A  78       1.990  -1.638  23.096  1.00  0.00           H  
ATOM    928  HA  SER A  78       2.449  -3.389  25.293  1.00  0.00           H  
ATOM    929  HB3 SER A  78      -0.098  -3.757  25.135  1.00  0.00           H  
ATOM    930  HB2 SER A  78      -0.081  -2.722  23.722  1.00  0.00           H  
ATOM    931  HG  SER A  78       0.832  -1.059  25.075  1.00  0.00           H  
ATOM    932  N   ASN A  79       2.039  -5.759  24.545  1.00 33.90           N  
ATOM    933  CA  ASN A  79       2.010  -7.140  24.093  1.00 33.79           C  
ATOM    934  C   ASN A  79       3.039  -7.436  23.029  1.00 33.68           C  
ATOM    935  O   ASN A  79       2.776  -8.208  22.113  1.00 33.67           O  
ATOM    936  CB  ASN A  79       0.609  -7.475  23.563  1.00 33.81           C  
ATOM    937  CG  ASN A  79      -0.478  -7.013  24.499  1.00 33.90           C  
ATOM    938  OD1 ASN A  79      -0.490  -7.383  25.679  1.00 34.00           O  
ATOM    939  ND2 ASN A  79      -1.395  -6.190  23.995  1.00 33.88           N  
ATOM    940  H   ASN A  79       2.204  -5.594  25.528  1.00  0.00           H  
ATOM    941  HA  ASN A  79       2.212  -7.783  24.950  1.00  0.00           H  
ATOM    942  HB3 ASN A  79       0.526  -8.552  23.414  1.00  0.00           H  
ATOM    943  HB2 ASN A  79       0.470  -7.009  22.587  1.00  0.00           H  
ATOM    944 HD22 ASN A  79      -2.145  -5.851  24.580  1.00  0.00           H  
ATOM    945 HD21 ASN A  79      -1.341  -5.905  23.028  1.00  0.00           H  
ATOM    946  N   ASP A  80       4.212  -6.828  23.156  1.00 33.56           N  
ATOM    947  CA  ASP A  80       5.296  -7.035  22.198  1.00 33.43           C  
ATOM    948  C   ASP A  80       6.623  -6.872  22.921  1.00 33.35           C  
ATOM    949  O   ASP A  80       6.715  -6.129  23.889  1.00 33.31           O  
ATOM    950  CB  ASP A  80       5.205  -6.003  21.066  1.00 33.43           C  
ATOM    951  CG  ASP A  80       6.236  -6.229  19.990  1.00 33.45           C  
ATOM    952  OD1 ASP A  80       5.991  -7.052  19.078  1.00 33.55           O  
ATOM    953  OD2 ASP A  80       7.304  -5.599  20.058  1.00 33.43           O1-
ATOM    954  H   ASP A  80       4.375  -6.202  23.931  1.00  0.00           H  
ATOM    955  HA  ASP A  80       5.228  -8.040  21.782  1.00  0.00           H  
ATOM    956  HB3 ASP A  80       5.325  -5.001  21.478  1.00  0.00           H  
ATOM    957  HB2 ASP A  80       4.209  -6.035  20.625  1.00  0.00           H  
ATOM    958  N   LEU A  81       7.649  -7.573  22.461  1.00 33.28           N  
ATOM    959  CA  LEU A  81       8.968  -7.459  23.072  1.00 33.23           C  
ATOM    960  C   LEU A  81       9.361  -5.993  23.319  1.00 33.18           C  
ATOM    961  O   LEU A  81       9.811  -5.641  24.423  1.00 33.15           O  
ATOM    962  CB  LEU A  81      10.010  -8.123  22.183  1.00 33.25           C  
ATOM    963  CG  LEU A  81      11.475  -7.988  22.589  1.00 33.31           C  
ATOM    964  CD1 LEU A  81      11.726  -8.656  23.945  1.00 33.31           C  
ATOM    965  CD2 LEU A  81      12.328  -8.634  21.510  1.00 33.31           C  
ATOM    966  H   LEU A  81       7.523  -8.197  21.677  1.00  0.00           H  
ATOM    967  HA  LEU A  81       8.951  -7.978  24.030  1.00  0.00           H  
ATOM    968  HB3 LEU A  81       9.888  -7.766  21.161  1.00  0.00           H  
ATOM    969  HB2 LEU A  81       9.765  -9.179  22.073  1.00  0.00           H  
ATOM    970  HG  LEU A  81      11.730  -6.931  22.660  1.00  0.00           H  
ATOM    971 HD11 LEU A  81      12.776  -8.548  24.215  1.00  0.00           H  
ATOM    972 HD12 LEU A  81      11.105  -8.181  24.705  1.00  0.00           H  
ATOM    973 HD13 LEU A  81      11.475  -9.715  23.881  1.00  0.00           H  
ATOM    974 HD21 LEU A  81      13.381  -8.549  21.779  1.00  0.00           H  
ATOM    975 HD22 LEU A  81      12.061  -9.687  21.417  1.00  0.00           H  
ATOM    976 HD23 LEU A  81      12.155  -8.130  20.559  1.00  0.00           H  
ATOM    977  N   LEU A  82       9.181  -5.134  22.310  1.00 33.09           N  
ATOM    978  CA  LEU A  82       9.538  -3.721  22.473  1.00 33.01           C  
ATOM    979  C   LEU A  82       8.870  -3.155  23.718  1.00 32.96           C  
ATOM    980  O   LEU A  82       9.438  -2.318  24.417  1.00 32.90           O  
ATOM    981  CB  LEU A  82       9.123  -2.888  21.258  1.00 32.99           C  
ATOM    982  CG  LEU A  82       9.494  -1.407  21.431  1.00 33.03           C  
ATOM    983  CD1 LEU A  82      11.027  -1.271  21.471  1.00 32.95           C  
ATOM    984  CD2 LEU A  82       8.893  -0.566  20.293  1.00 32.98           C  
ATOM    985  H   LEU A  82       8.798  -5.458  21.433  1.00  0.00           H  
ATOM    986  HA  LEU A  82      10.619  -3.647  22.593  1.00  0.00           H  
ATOM    987  HB3 LEU A  82       8.047  -2.977  21.107  1.00  0.00           H  
ATOM    988  HB2 LEU A  82       9.609  -3.282  20.365  1.00  0.00           H  
ATOM    989  HG  LEU A  82       9.087  -1.054  22.379  1.00  0.00           H  
ATOM    990 HD11 LEU A  82      11.296  -0.222  21.594  1.00  0.00           H  
ATOM    991 HD12 LEU A  82      11.422  -1.847  22.308  1.00  0.00           H  
ATOM    992 HD13 LEU A  82      11.450  -1.648  20.540  1.00  0.00           H  
ATOM    993 HD21 LEU A  82       9.165   0.480  20.431  1.00  0.00           H  
ATOM    994 HD22 LEU A  82       9.280  -0.919  19.337  1.00  0.00           H  
ATOM    995 HD23 LEU A  82       7.807  -0.663  20.303  1.00  0.00           H  
ATOM    996  N   GLY A  83       7.657  -3.624  23.989  1.00 32.93           N  
ATOM    997  CA  GLY A  83       6.936  -3.165  25.156  1.00 32.92           C  
ATOM    998  C   GLY A  83       7.616  -3.635  26.426  1.00 32.92           C  
ATOM    999  O   GLY A  83       7.688  -2.900  27.408  1.00 32.91           O  
ATOM   1000  H   GLY A  83       7.231  -4.306  23.378  1.00  0.00           H  
ATOM   1001  HA3 GLY A  83       5.916  -3.549  25.127  1.00  0.00           H  
ATOM   1002  HA2 GLY A  83       6.891  -2.076  25.150  1.00  0.00           H  
ATOM   1003  N   ASP A  84       8.127  -4.861  26.413  1.00 32.90           N  
ATOM   1004  CA  ASP A  84       8.809  -5.384  27.597  1.00 32.96           C  
ATOM   1005  C   ASP A  84      10.161  -4.685  27.792  1.00 32.94           C  
ATOM   1006  O   ASP A  84      10.634  -4.500  28.920  1.00 32.97           O  
ATOM   1007  CB  ASP A  84       9.008  -6.900  27.482  1.00 32.97           C  
ATOM   1008  CG  ASP A  84       7.681  -7.664  27.408  1.00 33.02           C  
ATOM   1009  OD1 ASP A  84       6.742  -7.294  28.147  1.00 33.00           O  
ATOM   1010  OD2 ASP A  84       7.577  -8.637  26.614  1.00 33.07           O1-
ATOM   1011  H   ASP A  84       8.045  -5.434  25.585  1.00  0.00           H  
ATOM   1012  HA  ASP A  84       8.188  -5.183  28.470  1.00  0.00           H  
ATOM   1013  HB3 ASP A  84       9.584  -7.256  28.337  1.00  0.00           H  
ATOM   1014  HB2 ASP A  84       9.603  -7.121  26.596  1.00  0.00           H  
ATOM   1015  N   LEU A  85      10.778  -4.286  26.689  1.00 32.91           N  
ATOM   1016  CA  LEU A  85      12.067  -3.611  26.754  1.00 32.83           C  
ATOM   1017  C   LEU A  85      11.971  -2.130  27.102  1.00 32.78           C  
ATOM   1018  O   LEU A  85      12.861  -1.598  27.760  1.00 32.79           O  
ATOM   1019  CB  LEU A  85      12.814  -3.790  25.434  1.00 32.87           C  
ATOM   1020  CG  LEU A  85      13.286  -5.227  25.232  1.00 32.91           C  
ATOM   1021  CD1 LEU A  85      14.248  -5.317  24.068  1.00 32.88           C  
ATOM   1022  CD2 LEU A  85      13.972  -5.691  26.535  1.00 32.95           C  
ATOM   1023  H   LEU A  85      10.355  -4.449  25.787  1.00  0.00           H  
ATOM   1024  HA  LEU A  85      12.654  -4.096  27.534  1.00  0.00           H  
ATOM   1025  HB3 LEU A  85      13.673  -3.119  25.410  1.00  0.00           H  
ATOM   1026  HB2 LEU A  85      12.164  -3.502  24.608  1.00  0.00           H  
ATOM   1027  HG  LEU A  85      12.423  -5.863  25.034  1.00  0.00           H  
ATOM   1028 HD11 LEU A  85      14.571  -6.350  23.942  1.00  0.00           H  
ATOM   1029 HD12 LEU A  85      13.751  -4.979  23.158  1.00  0.00           H  
ATOM   1030 HD13 LEU A  85      15.115  -4.686  24.263  1.00  0.00           H  
ATOM   1031 HD21 LEU A  85      14.320  -6.717  26.418  1.00  0.00           H  
ATOM   1032 HD22 LEU A  85      14.821  -5.043  26.750  1.00  0.00           H  
ATOM   1033 HD23 LEU A  85      13.260  -5.641  27.359  1.00  0.00           H  
ATOM   1034  N   PHE A  86      10.888  -1.474  26.690  1.00 32.68           N  
ATOM   1035  CA  PHE A  86      10.712  -0.055  26.964  1.00 32.62           C  
ATOM   1036  C   PHE A  86       9.920   0.241  28.226  1.00 32.61           C  
ATOM   1037  O   PHE A  86      10.005   1.342  28.764  1.00 32.61           O  
ATOM   1038  CB  PHE A  86      10.063   0.647  25.764  1.00 32.59           C  
ATOM   1039  CG  PHE A  86      11.041   1.091  24.706  1.00 32.54           C  
ATOM   1040  CD1 PHE A  86      12.353   0.615  24.694  1.00 32.54           C  
ATOM   1041  CD2 PHE A  86      10.641   1.983  23.710  1.00 32.53           C  
ATOM   1042  CE1 PHE A  86      13.258   1.024  23.708  1.00 32.55           C  
ATOM   1043  CE2 PHE A  86      11.526   2.401  22.716  1.00 32.51           C  
ATOM   1044  CZ  PHE A  86      12.840   1.923  22.712  1.00 32.58           C  
ATOM   1045  H   PHE A  86      10.168  -1.961  26.176  1.00  0.00           H  
ATOM   1046  HA  PHE A  86      11.705   0.376  27.095  1.00  0.00           H  
ATOM   1047  HB3 PHE A  86       9.494   1.508  26.114  1.00  0.00           H  
ATOM   1048  HB2 PHE A  86       9.322  -0.015  25.316  1.00  0.00           H  
ATOM   1049  HD1 PHE A  86      12.683  -0.079  25.453  1.00  0.00           H  
ATOM   1050  HD2 PHE A  86       9.630   2.363  23.699  1.00  0.00           H  
ATOM   1051  HE1 PHE A  86      14.271   0.649  23.716  1.00  0.00           H  
ATOM   1052  HE2 PHE A  86      11.195   3.091  21.954  1.00  0.00           H  
ATOM   1053  HZ  PHE A  86      13.533   2.242  21.947  1.00  0.00           H  
ATOM   1054  N   GLY A  87       9.139  -0.727  28.691  1.00 32.62           N  
ATOM   1055  CA  GLY A  87       8.381  -0.542  29.919  1.00 32.62           C  
ATOM   1056  C   GLY A  87       7.220   0.424  29.817  1.00 32.64           C  
ATOM   1057  O   GLY A  87       6.844   1.086  30.791  1.00 32.65           O  
ATOM   1058  H   GLY A  87       9.067  -1.602  28.191  1.00  0.00           H  
ATOM   1059  HA3 GLY A  87       9.054  -0.215  30.712  1.00  0.00           H  
ATOM   1060  HA2 GLY A  87       8.016  -1.509  30.267  1.00  0.00           H  
ATOM   1061  N   VAL A  88       6.653   0.512  28.623  1.00 32.58           N  
ATOM   1062  CA  VAL A  88       5.527   1.385  28.381  1.00 32.52           C  
ATOM   1063  C   VAL A  88       4.624   0.699  27.399  1.00 32.43           C  
ATOM   1064  O   VAL A  88       5.074  -0.120  26.602  1.00 32.45           O  
ATOM   1065  CB  VAL A  88       5.949   2.737  27.783  1.00 32.55           C  
ATOM   1066  CG1 VAL A  88       6.643   3.550  28.833  1.00 32.54           C  
ATOM   1067  CG2 VAL A  88       6.845   2.517  26.537  1.00 32.51           C  
ATOM   1068  H   VAL A  88       7.007  -0.039  27.854  1.00  0.00           H  
ATOM   1069  HA  VAL A  88       4.989   1.552  29.314  1.00  0.00           H  
ATOM   1070  HB  VAL A  88       5.051   3.271  27.472  1.00  0.00           H  
ATOM   1071 HG11 VAL A  88       6.943   4.509  28.411  1.00  0.00           H  
ATOM   1072 HG12 VAL A  88       5.965   3.718  29.670  1.00  0.00           H  
ATOM   1073 HG13 VAL A  88       7.526   3.015  29.183  1.00  0.00           H  
ATOM   1074 HG21 VAL A  88       7.137   3.482  26.124  1.00  0.00           H  
ATOM   1075 HG22 VAL A  88       7.737   1.961  26.824  1.00  0.00           H  
ATOM   1076 HG23 VAL A  88       6.292   1.953  25.786  1.00  0.00           H  
ATOM   1077  N   PRO A  89       3.329   1.016  27.456  1.00 32.37           N  
ATOM   1078  CA  PRO A  89       2.333   0.432  26.566  1.00 32.34           C  
ATOM   1079  C   PRO A  89       2.263   1.225  25.262  1.00 32.28           C  
ATOM   1080  O   PRO A  89       1.849   0.711  24.230  1.00 32.29           O  
ATOM   1081  CB  PRO A  89       1.058   0.519  27.395  1.00 32.31           C  
ATOM   1082  CG  PRO A  89       1.214   1.810  28.092  1.00 32.31           C  
ATOM   1083  CD  PRO A  89       2.687   1.864  28.479  1.00 32.37           C  
ATOM   1084  HA  PRO A  89       2.577  -0.610  26.360  1.00  0.00           H  
ATOM   1085  HB3 PRO A  89       1.051  -0.287  28.129  1.00  0.00           H  
ATOM   1086  HB2 PRO A  89       0.198   0.573  26.727  1.00  0.00           H  
ATOM   1087  HG3 PRO A  89       0.603   1.809  28.995  1.00  0.00           H  
ATOM   1088  HG2 PRO A  89       0.992   2.623  27.400  1.00  0.00           H  
ATOM   1089  HD2 PRO A  89       3.048   2.887  28.376  1.00  0.00           H  
ATOM   1090  HD3 PRO A  89       2.818   1.406  29.459  1.00  0.00           H  
ATOM   1091  N   SER A  90       2.701   2.474  25.312  1.00 32.23           N  
ATOM   1092  CA  SER A  90       2.684   3.320  24.134  1.00 32.19           C  
ATOM   1093  C   SER A  90       3.560   4.542  24.335  1.00 32.14           C  
ATOM   1094  O   SER A  90       3.991   4.849  25.440  1.00 32.16           O  
ATOM   1095  CB  SER A  90       1.267   3.797  23.837  1.00 32.18           C  
ATOM   1096  OG  SER A  90       0.938   4.857  24.722  1.00 32.24           O  
ATOM   1097  H   SER A  90       3.054   2.851  26.180  1.00  0.00           H  
ATOM   1098  HA  SER A  90       3.055   2.752  23.281  1.00  0.00           H  
ATOM   1099  HB3 SER A  90       0.569   2.973  23.982  1.00  0.00           H  
ATOM   1100  HB2 SER A  90       1.212   4.153  22.808  1.00  0.00           H  
ATOM   1101  HG  SER A  90       1.555   5.582  24.597  1.00  0.00           H  
ATOM   1102  N   PHE A  91       3.793   5.256  23.247  1.00 32.12           N  
ATOM   1103  CA  PHE A  91       4.599   6.461  23.281  1.00 32.02           C  
ATOM   1104  C   PHE A  91       4.544   7.116  21.908  1.00 31.98           C  
ATOM   1105  O   PHE A  91       4.214   6.463  20.922  1.00 31.97           O  
ATOM   1106  CB  PHE A  91       6.051   6.120  23.671  1.00 32.00           C  
ATOM   1107  CG  PHE A  91       6.855   5.459  22.581  1.00 31.92           C  
ATOM   1108  CD1 PHE A  91       7.410   6.214  21.538  1.00 31.92           C  
ATOM   1109  CD2 PHE A  91       7.121   4.092  22.628  1.00 31.90           C  
ATOM   1110  CE1 PHE A  91       8.227   5.607  20.561  1.00 31.86           C  
ATOM   1111  CE2 PHE A  91       7.932   3.478  21.660  1.00 31.87           C  
ATOM   1112  CZ  PHE A  91       8.486   4.237  20.628  1.00 31.88           C  
ATOM   1113  H   PHE A  91       3.405   4.966  22.360  1.00  0.00           H  
ATOM   1114  HA  PHE A  91       4.184   7.147  24.020  1.00  0.00           H  
ATOM   1115  HB3 PHE A  91       6.047   5.481  24.554  1.00  0.00           H  
ATOM   1116  HB2 PHE A  91       6.560   7.028  23.995  1.00  0.00           H  
ATOM   1117  HD1 PHE A  91       7.214   7.274  21.475  1.00  0.00           H  
ATOM   1118  HD2 PHE A  91       6.701   3.487  23.418  1.00  0.00           H  
ATOM   1119  HE1 PHE A  91       8.650   6.202  19.765  1.00  0.00           H  
ATOM   1120  HE2 PHE A  91       8.128   2.417  21.713  1.00  0.00           H  
ATOM   1121  HZ  PHE A  91       9.113   3.769  19.883  1.00  0.00           H  
ATOM   1122  N   SER A  92       4.840   8.411  21.868  1.00 31.94           N  
ATOM   1123  CA  SER A  92       4.877   9.174  20.627  1.00 31.93           C  
ATOM   1124  C   SER A  92       6.330   9.265  20.158  1.00 31.93           C  
ATOM   1125  O   SER A  92       7.241   9.406  20.974  1.00 31.95           O  
ATOM   1126  CB  SER A  92       4.334  10.585  20.855  1.00 31.90           C  
ATOM   1127  OG  SER A  92       4.666  11.422  19.766  1.00 31.84           O  
ATOM   1128  H   SER A  92       5.052   8.907  22.722  1.00  0.00           H  
ATOM   1129  HA  SER A  92       4.278   8.669  19.869  1.00  0.00           H  
ATOM   1130  HB3 SER A  92       4.760  10.994  21.771  1.00  0.00           H  
ATOM   1131  HB2 SER A  92       3.250  10.544  20.964  1.00  0.00           H  
ATOM   1132  HG  SER A  92       3.876  11.611  19.255  1.00  0.00           H  
ATOM   1133  N   VAL A  93       6.549   9.175  18.853  1.00 31.91           N  
ATOM   1134  CA  VAL A  93       7.896   9.260  18.317  1.00 31.90           C  
ATOM   1135  C   VAL A  93       8.471  10.670  18.489  1.00 31.94           C  
ATOM   1136  O   VAL A  93       9.640  10.890  18.216  1.00 31.88           O  
ATOM   1137  CB  VAL A  93       7.935   8.895  16.814  1.00 31.91           C  
ATOM   1138  CG1 VAL A  93       7.283   7.525  16.589  1.00 31.88           C  
ATOM   1139  CG2 VAL A  93       7.256   9.986  15.993  1.00 31.85           C  
ATOM   1140  H   VAL A  93       5.774   9.046  18.219  1.00  0.00           H  
ATOM   1141  HA  VAL A  93       8.530   8.559  18.860  1.00  0.00           H  
ATOM   1142  HB  VAL A  93       8.978   8.833  16.504  1.00  0.00           H  
ATOM   1143 HG11 VAL A  93       7.315   7.277  15.528  1.00  0.00           H  
ATOM   1144 HG12 VAL A  93       7.824   6.767  17.156  1.00  0.00           H  
ATOM   1145 HG13 VAL A  93       6.246   7.556  16.923  1.00  0.00           H  
ATOM   1146 HG21 VAL A  93       7.289   9.720  14.937  1.00  0.00           H  
ATOM   1147 HG22 VAL A  93       6.218  10.087  16.310  1.00  0.00           H  
ATOM   1148 HG23 VAL A  93       7.775  10.932  16.145  1.00  0.00           H  
ATOM   1149  N   LYS A  94       7.636  11.610  18.937  1.00 32.04           N  
ATOM   1150  CA  LYS A  94       8.050  12.996  19.170  1.00 32.15           C  
ATOM   1151  C   LYS A  94       8.667  13.185  20.568  1.00 32.21           C  
ATOM   1152  O   LYS A  94       9.175  14.268  20.882  1.00 32.17           O  
ATOM   1153  CB  LYS A  94       6.855  13.954  19.044  1.00 32.15           C  
ATOM   1154  CG  LYS A  94       6.316  14.158  17.637  1.00 32.25           C  
ATOM   1155  CD  LYS A  94       5.080  15.046  17.688  1.00 32.29           C  
ATOM   1156  CE  LYS A  94       4.426  15.202  16.335  1.00 32.35           C  
ATOM   1157  NZ  LYS A  94       3.344  16.250  16.366  1.00 32.44           N1+
ATOM   1158  H   LYS A  94       6.672  11.379  19.131  1.00  0.00           H  
ATOM   1159  HA  LYS A  94       8.794  13.268  18.421  1.00  0.00           H  
ATOM   1160  HB3 LYS A  94       7.122  14.921  19.471  1.00  0.00           H  
ATOM   1161  HB2 LYS A  94       6.049  13.610  19.692  1.00  0.00           H  
ATOM   1162  HG3 LYS A  94       6.052  13.192  17.206  1.00  0.00           H  
ATOM   1163  HG2 LYS A  94       7.079  14.633  17.021  1.00  0.00           H  
ATOM   1164  HD3 LYS A  94       5.355  16.028  18.073  1.00  0.00           H  
ATOM   1165  HD2 LYS A  94       4.361  14.626  18.392  1.00  0.00           H  
ATOM   1166  HE3 LYS A  94       3.998  14.248  16.027  1.00  0.00           H  
ATOM   1167  HE2 LYS A  94       5.179  15.480  15.598  1.00  0.00           H  
ATOM   1168  HZ1 LYS A  94       3.743  17.139  16.634  1.00  0.00           H  
ATOM   1169  HZ2 LYS A  94       2.927  16.331  15.450  1.00  0.00           H  
ATOM   1170  HZ3 LYS A  94       2.636  15.984  17.035  1.00  0.00           H  
ATOM   1171  N   GLU A  95       8.589  12.147  21.404  1.00 32.24           N  
ATOM   1172  CA  GLU A  95       9.133  12.189  22.765  1.00 32.29           C  
ATOM   1173  C   GLU A  95      10.546  11.622  22.699  1.00 32.30           C  
ATOM   1174  O   GLU A  95      10.812  10.529  23.190  1.00 32.31           O  
ATOM   1175  CB  GLU A  95       8.265  11.340  23.717  1.00 32.33           C  
ATOM   1176  CG  GLU A  95       6.828  11.855  23.915  1.00 32.38           C  
ATOM   1177  CD  GLU A  95       5.973  10.956  24.822  1.00 32.45           C  
ATOM   1178  OE1 GLU A  95       5.443   9.926  24.348  1.00 32.43           O  
ATOM   1179  OE2 GLU A  95       5.832  11.278  26.022  1.00 32.46           O1-
ATOM   1180  H   GLU A  95       8.142  11.291  21.107  1.00  0.00           H  
ATOM   1181  HA  GLU A  95       9.166  13.220  23.117  1.00  0.00           H  
ATOM   1182  HB3 GLU A  95       8.759  11.267  24.686  1.00  0.00           H  
ATOM   1183  HB2 GLU A  95       8.233  10.312  23.356  1.00  0.00           H  
ATOM   1184  HG3 GLU A  95       6.343  11.955  22.944  1.00  0.00           H  
ATOM   1185  HG2 GLU A  95       6.859  12.863  24.330  1.00  0.00           H  
ATOM   1186  N   HIS A  96      11.440  12.383  22.078  1.00 32.32           N  
ATOM   1187  CA  HIS A  96      12.834  11.991  21.875  1.00 32.33           C  
ATOM   1188  C   HIS A  96      13.579  11.657  23.158  1.00 32.33           C  
ATOM   1189  O   HIS A  96      14.248  10.633  23.260  1.00 32.31           O  
ATOM   1190  CB  HIS A  96      13.570  13.115  21.127  1.00 32.30           C  
ATOM   1191  CG  HIS A  96      12.973  13.450  19.790  1.00 32.30           C  
ATOM   1192  ND1 HIS A  96      13.329  14.571  19.073  1.00 32.28           N  
ATOM   1193  CD2 HIS A  96      12.044  12.807  19.039  1.00 32.29           C  
ATOM   1194  CE1 HIS A  96      12.647  14.608  17.943  1.00 32.25           C  
ATOM   1195  NE2 HIS A  96      11.859  13.549  17.898  1.00 32.24           N  
ATOM   1196  H   HIS A  96      11.170  13.286  21.716  1.00  0.00           H  
ATOM   1197  HA  HIS A  96      12.844  11.104  21.241  1.00  0.00           H  
ATOM   1198  HB3 HIS A  96      14.616  12.838  20.997  1.00  0.00           H  
ATOM   1199  HB2 HIS A  96      13.590  14.010  21.749  1.00  0.00           H  
ATOM   1200  HD2 HIS A  96      11.608  11.885  19.393  1.00  0.00           H  
ATOM   1201  HE1 HIS A  96      12.796  15.422  17.249  1.00  0.00           H  
ATOM   1202  HE2 HIS A  96      11.199  13.242  17.198  1.00  0.00           H  
ATOM   1203  N   ARG A  97      13.470  12.557  24.127  1.00 32.39           N  
ATOM   1204  CA  ARG A  97      14.120  12.423  25.423  1.00 32.34           C  
ATOM   1205  C   ARG A  97      13.624  11.138  26.073  1.00 32.18           C  
ATOM   1206  O   ARG A  97      14.404  10.347  26.587  1.00 32.19           O  
ATOM   1207  CB  ARG A  97      13.755  13.646  26.268  1.00 32.59           C  
ATOM   1208  CG  ARG A  97      14.436  13.762  27.613  1.00 32.95           C  
ATOM   1209  CD  ARG A  97      13.955  15.040  28.332  1.00 33.18           C  
ATOM   1210  NE  ARG A  97      14.064  16.202  27.446  1.00 33.41           N  
ATOM   1211  CZ  ARG A  97      13.748  17.448  27.788  1.00 33.51           C  
ATOM   1212  NH1 ARG A  97      13.298  17.710  29.012  1.00 33.52           N  
ATOM   1213  NH2 ARG A  97      13.883  18.435  26.901  1.00 33.54           N1+
ATOM   1214  H   ARG A  97      12.913  13.388  23.985  1.00  0.00           H  
ATOM   1215  HA  ARG A  97      15.201  12.376  25.290  1.00  0.00           H  
ATOM   1216  HB3 ARG A  97      12.675  13.676  26.409  1.00  0.00           H  
ATOM   1217  HB2 ARG A  97      13.944  14.551  25.691  1.00  0.00           H  
ATOM   1218  HG3 ARG A  97      15.516  13.810  27.470  1.00  0.00           H  
ATOM   1219  HG2 ARG A  97      14.192  12.890  28.220  1.00  0.00           H  
ATOM   1220  HD3 ARG A  97      14.561  15.205  29.223  1.00  0.00           H  
ATOM   1221  HD2 ARG A  97      12.917  14.914  28.640  1.00  0.00           H  
ATOM   1222  HE  ARG A  97      14.407  16.005  26.517  1.00  0.00           H  
ATOM   1223 HH12 ARG A  97      13.058  18.657  29.270  1.00  0.00           H  
ATOM   1224 HH11 ARG A  97      13.196  16.962  29.683  1.00  0.00           H  
ATOM   1225 HH22 ARG A  97      13.644  19.382  27.159  1.00  0.00           H  
ATOM   1226 HH21 ARG A  97      14.225  18.236  25.972  1.00  0.00           H  
ATOM   1227  N   LYS A  98      12.320  10.920  26.028  1.00 32.00           N  
ATOM   1228  CA  LYS A  98      11.751   9.720  26.609  1.00 31.85           C  
ATOM   1229  C   LYS A  98      12.295   8.470  25.928  1.00 31.72           C  
ATOM   1230  O   LYS A  98      12.626   7.487  26.603  1.00 31.63           O  
ATOM   1231  CB  LYS A  98      10.230   9.747  26.504  1.00 31.88           C  
ATOM   1232  CG  LYS A  98       9.586   8.570  27.204  1.00 31.98           C  
ATOM   1233  CD  LYS A  98       8.082   8.711  27.277  1.00 32.09           C  
ATOM   1234  CE  LYS A  98       7.514   7.680  28.250  1.00 32.18           C  
ATOM   1235  NZ  LYS A  98       6.033   7.723  28.339  1.00 32.22           N1+
ATOM   1236  H   LYS A  98      11.710  11.593  25.586  1.00  0.00           H  
ATOM   1237  HA  LYS A  98      12.024   9.685  27.664  1.00  0.00           H  
ATOM   1238  HB3 LYS A  98       9.939   9.747  25.454  1.00  0.00           H  
ATOM   1239  HB2 LYS A  98       9.853  10.675  26.934  1.00  0.00           H  
ATOM   1240  HG3 LYS A  98       9.991   8.482  28.212  1.00  0.00           H  
ATOM   1241  HG2 LYS A  98       9.839   7.651  26.675  1.00  0.00           H  
ATOM   1242  HD3 LYS A  98       7.654   8.551  26.287  1.00  0.00           H  
ATOM   1243  HD2 LYS A  98       7.828   9.714  27.621  1.00  0.00           H  
ATOM   1244  HE3 LYS A  98       7.941   7.842  29.240  1.00  0.00           H  
ATOM   1245  HE2 LYS A  98       7.830   6.682  27.945  1.00  0.00           H  
ATOM   1246  HZ1 LYS A  98       5.633   7.319  27.504  1.00  0.00           H  
ATOM   1247  HZ2 LYS A  98       5.728   7.198  29.146  1.00  0.00           H  
ATOM   1248  HZ3 LYS A  98       5.728   8.682  28.427  1.00  0.00           H  
ATOM   1249  N   ILE A  99      12.386   8.519  24.596  1.00 31.56           N  
ATOM   1250  CA  ILE A  99      12.895   7.403  23.796  1.00 31.45           C  
ATOM   1251  C   ILE A  99      14.376   7.121  24.052  1.00 31.40           C  
ATOM   1252  O   ILE A  99      14.796   5.972  24.124  1.00 31.36           O  
ATOM   1253  CB  ILE A  99      12.680   7.657  22.274  1.00 31.40           C  
ATOM   1254  CG1 ILE A  99      11.181   7.637  21.962  1.00 31.38           C  
ATOM   1255  CG2 ILE A  99      13.429   6.591  21.440  1.00 31.32           C  
ATOM   1256  CD1 ILE A  99      10.816   8.036  20.525  1.00 31.43           C  
ATOM   1257  H   ILE A  99      12.097   9.350  24.100  1.00  0.00           H  
ATOM   1258  HA  ILE A  99      12.332   6.511  24.069  1.00  0.00           H  
ATOM   1259  HB  ILE A  99      13.077   8.641  22.023  1.00  0.00           H  
ATOM   1260 HG13 ILE A  99      10.658   8.289  22.661  1.00  0.00           H  
ATOM   1261 HG12 ILE A  99      10.782   6.645  22.173  1.00  0.00           H  
ATOM   1262 HG21 ILE A  99      13.270   6.781  20.379  1.00  0.00           H  
ATOM   1263 HG22 ILE A  99      14.495   6.639  21.661  1.00  0.00           H  
ATOM   1264 HG23 ILE A  99      13.051   5.600  21.692  1.00  0.00           H  
ATOM   1265 HD11 ILE A  99       9.734   7.992  20.399  1.00  0.00           H  
ATOM   1266 HD12 ILE A  99      11.163   9.051  20.330  1.00  0.00           H  
ATOM   1267 HD13 ILE A  99      11.291   7.349  19.825  1.00  0.00           H  
ATOM   1268  N   TYR A 100      15.171   8.170  24.181  1.00 31.41           N  
ATOM   1269  CA  TYR A 100      16.588   7.985  24.455  1.00 31.46           C  
ATOM   1270  C   TYR A 100      16.762   7.291  25.824  1.00 31.47           C  
ATOM   1271  O   TYR A 100      17.648   6.457  26.005  1.00 31.40           O  
ATOM   1272  CB  TYR A 100      17.298   9.344  24.446  1.00 31.48           C  
ATOM   1273  CG  TYR A 100      17.678   9.850  23.074  1.00 31.55           C  
ATOM   1274  CD1 TYR A 100      17.751  11.211  22.811  1.00 31.63           C  
ATOM   1275  CD2 TYR A 100      17.992   8.972  22.043  1.00 31.60           C  
ATOM   1276  CE1 TYR A 100      18.128  11.688  21.555  1.00 31.64           C  
ATOM   1277  CE2 TYR A 100      18.366   9.439  20.787  1.00 31.62           C  
ATOM   1278  CZ  TYR A 100      18.433  10.796  20.555  1.00 31.65           C  
ATOM   1279  OH  TYR A 100      18.832  11.262  19.323  1.00 31.72           O  
ATOM   1280  H   TYR A 100      14.795   9.103  24.089  1.00  0.00           H  
ATOM   1281  HA  TYR A 100      17.020   7.353  23.679  1.00  0.00           H  
ATOM   1282  HB3 TYR A 100      18.190   9.289  25.070  1.00  0.00           H  
ATOM   1283  HB2 TYR A 100      16.669  10.083  24.942  1.00  0.00           H  
ATOM   1284  HD1 TYR A 100      17.514  11.924  23.586  1.00  0.00           H  
ATOM   1285  HD2 TYR A 100      17.948   7.906  22.209  1.00  0.00           H  
ATOM   1286  HE1 TYR A 100      18.179  12.752  21.374  1.00  0.00           H  
ATOM   1287  HE2 TYR A 100      18.602   8.739  19.999  1.00  0.00           H  
ATOM   1288  HH  TYR A 100      19.167  10.532  18.797  1.00  0.00           H  
ATOM   1289  N   THR A 101      15.882   7.625  26.765  1.00 31.48           N  
ATOM   1290  CA  THR A 101      15.928   7.059  28.109  1.00 31.51           C  
ATOM   1291  C   THR A 101      15.543   5.574  28.103  1.00 31.53           C  
ATOM   1292  O   THR A 101      16.270   4.722  28.640  1.00 31.49           O  
ATOM   1293  CB  THR A 101      14.979   7.839  29.057  1.00 31.58           C  
ATOM   1294  OG1 THR A 101      15.390   9.212  29.125  1.00 31.56           O  
ATOM   1295  CG2 THR A 101      15.003   7.250  30.454  1.00 31.65           C  
ATOM   1296  H   THR A 101      15.151   8.291  26.559  1.00  0.00           H  
ATOM   1297  HA  THR A 101      16.946   7.150  28.488  1.00  0.00           H  
ATOM   1298  HB  THR A 101      13.963   7.789  28.666  1.00  0.00           H  
ATOM   1299  HG1 THR A 101      15.109   9.670  28.330  1.00  0.00           H  
ATOM   1300 HG21 THR A 101      14.330   7.815  31.099  1.00  0.00           H  
ATOM   1301 HG22 THR A 101      14.681   6.209  30.416  1.00  0.00           H  
ATOM   1302 HG23 THR A 101      16.016   7.302  30.853  1.00  0.00           H  
ATOM   1303  N   MET A 102      14.402   5.261  27.497  1.00 31.47           N  
ATOM   1304  CA  MET A 102      13.955   3.878  27.445  1.00 31.40           C  
ATOM   1305  C   MET A 102      15.029   3.048  26.763  1.00 31.37           C  
ATOM   1306  O   MET A 102      15.212   1.881  27.071  1.00 31.35           O  
ATOM   1307  CB  MET A 102      12.628   3.753  26.683  1.00 31.37           C  
ATOM   1308  CG  MET A 102      11.497   4.599  27.255  1.00 31.32           C  
ATOM   1309  SD  MET A 102       9.907   4.258  26.451  1.00 31.39           S  
ATOM   1310  CE  MET A 102      10.124   5.191  24.857  1.00 31.21           C  
ATOM   1311  H   MET A 102      13.842   5.985  27.070  1.00  0.00           H  
ATOM   1312  HA  MET A 102      13.816   3.512  28.462  1.00  0.00           H  
ATOM   1313  HB3 MET A 102      12.321   2.707  26.661  1.00  0.00           H  
ATOM   1314  HB2 MET A 102      12.785   4.019  25.638  1.00  0.00           H  
ATOM   1315  HG3 MET A 102      11.741   5.655  27.142  1.00  0.00           H  
ATOM   1316  HG2 MET A 102      11.410   4.411  28.325  1.00  0.00           H  
ATOM   1317  HE1 MET A 102       9.228   5.081  24.246  1.00  0.00           H  
ATOM   1318  HE2 MET A 102      10.289   6.247  25.073  1.00  0.00           H  
ATOM   1319  HE3 MET A 102      10.983   4.793  24.316  1.00  0.00           H  
ATOM   1320  N   ILE A 103      15.755   3.659  25.839  1.00 31.38           N  
ATOM   1321  CA  ILE A 103      16.810   2.936  25.148  1.00 31.40           C  
ATOM   1322  C   ILE A 103      18.028   2.782  26.059  1.00 31.41           C  
ATOM   1323  O   ILE A 103      18.713   1.768  26.025  1.00 31.33           O  
ATOM   1324  CB  ILE A 103      17.235   3.659  23.845  1.00 31.37           C  
ATOM   1325  CG1 ILE A 103      16.076   3.661  22.839  1.00 31.36           C  
ATOM   1326  CG2 ILE A 103      18.454   2.967  23.234  1.00 31.33           C  
ATOM   1327  CD1 ILE A 103      16.425   4.328  21.520  1.00 31.29           C  
ATOM   1328  H   ILE A 103      15.576   4.627  25.614  1.00  0.00           H  
ATOM   1329  HA  ILE A 103      16.440   1.943  24.890  1.00  0.00           H  
ATOM   1330  HB  ILE A 103      17.497   4.690  24.083  1.00  0.00           H  
ATOM   1331 HG13 ILE A 103      15.214   4.161  23.281  1.00  0.00           H  
ATOM   1332 HG12 ILE A 103      15.757   2.636  22.653  1.00  0.00           H  
ATOM   1333 HG21 ILE A 103      18.745   3.483  22.319  1.00  0.00           H  
ATOM   1334 HG22 ILE A 103      19.281   2.993  23.944  1.00  0.00           H  
ATOM   1335 HG23 ILE A 103      18.207   1.931  23.003  1.00  0.00           H  
ATOM   1336 HD11 ILE A 103      15.562   4.294  20.856  1.00  0.00           H  
ATOM   1337 HD12 ILE A 103      16.704   5.366  21.700  1.00  0.00           H  
ATOM   1338 HD13 ILE A 103      17.260   3.803  21.056  1.00  0.00           H  
ATOM   1339  N   TYR A 104      18.296   3.809  26.856  1.00 31.54           N  
ATOM   1340  CA  TYR A 104      19.433   3.802  27.780  1.00 31.67           C  
ATOM   1341  C   TYR A 104      19.433   2.567  28.697  1.00 31.71           C  
ATOM   1342  O   TYR A 104      20.461   1.913  28.876  1.00 31.67           O  
ATOM   1343  CB  TYR A 104      19.420   5.101  28.597  1.00 31.74           C  
ATOM   1344  CG  TYR A 104      20.346   5.131  29.791  1.00 31.85           C  
ATOM   1345  CD1 TYR A 104      19.891   4.753  31.060  1.00 31.89           C  
ATOM   1346  CD2 TYR A 104      21.671   5.566  29.662  1.00 31.87           C  
ATOM   1347  CE1 TYR A 104      20.732   4.815  32.175  1.00 31.95           C  
ATOM   1348  CE2 TYR A 104      22.513   5.628  30.765  1.00 31.95           C  
ATOM   1349  CZ  TYR A 104      22.034   5.255  32.019  1.00 31.97           C  
ATOM   1350  OH  TYR A 104      22.853   5.354  33.119  1.00 32.09           O  
ATOM   1351  H   TYR A 104      17.707   4.630  26.838  1.00  0.00           H  
ATOM   1352  HA  TYR A 104      20.349   3.784  27.189  1.00  0.00           H  
ATOM   1353  HB3 TYR A 104      18.402   5.309  28.926  1.00  0.00           H  
ATOM   1354  HB2 TYR A 104      19.650   5.941  27.942  1.00  0.00           H  
ATOM   1355  HD1 TYR A 104      18.876   4.407  31.189  1.00  0.00           H  
ATOM   1356  HD2 TYR A 104      22.051   5.859  28.695  1.00  0.00           H  
ATOM   1357  HE1 TYR A 104      20.363   4.521  33.147  1.00  0.00           H  
ATOM   1358  HE2 TYR A 104      23.533   5.964  30.648  1.00  0.00           H  
ATOM   1359  HH  TYR A 104      22.370   5.083  33.903  1.00  0.00           H  
ATOM   1360  N   ARG A 105      18.269   2.229  29.234  1.00 31.78           N  
ATOM   1361  CA  ARG A 105      18.140   1.083  30.129  1.00 31.89           C  
ATOM   1362  C   ARG A 105      18.386  -0.266  29.460  1.00 31.91           C  
ATOM   1363  O   ARG A 105      18.469  -1.293  30.136  1.00 31.91           O  
ATOM   1364  CB  ARG A 105      16.752   1.071  30.762  1.00 32.01           C  
ATOM   1365  CG  ARG A 105      16.434   2.298  31.599  1.00 32.15           C  
ATOM   1366  CD  ARG A 105      14.968   2.283  31.931  1.00 32.36           C  
ATOM   1367  NE  ARG A 105      14.494   3.541  32.516  1.00 32.55           N  
ATOM   1368  CZ  ARG A 105      13.253   3.993  32.348  1.00 32.63           C  
ATOM   1369  NH1 ARG A 105      12.391   3.290  31.615  1.00 32.66           N  
ATOM   1370  NH2 ARG A 105      12.872   5.140  32.902  1.00 32.71           N1+
ATOM   1371  H   ARG A 105      17.441   2.770  29.027  1.00  0.00           H  
ATOM   1372  HA  ARG A 105      18.872   1.199  30.929  1.00  0.00           H  
ATOM   1373  HB3 ARG A 105      16.643   0.177  31.376  1.00  0.00           H  
ATOM   1374  HB2 ARG A 105      16.000   0.962  29.981  1.00  0.00           H  
ATOM   1375  HG3 ARG A 105      16.668   3.197  31.029  1.00  0.00           H  
ATOM   1376  HG2 ARG A 105      17.015   2.269  32.521  1.00  0.00           H  
ATOM   1377  HD3 ARG A 105      14.761   1.463  32.619  1.00  0.00           H  
ATOM   1378  HD2 ARG A 105      14.395   2.064  31.030  1.00  0.00           H  
ATOM   1379  HE  ARG A 105      15.154   4.071  33.066  1.00  0.00           H  
ATOM   1380 HH12 ARG A 105      11.448   3.627  31.483  1.00  0.00           H  
ATOM   1381 HH11 ARG A 105      12.680   2.420  31.191  1.00  0.00           H  
ATOM   1382 HH22 ARG A 105      11.929   5.476  32.770  1.00  0.00           H  
ATOM   1383 HH21 ARG A 105      13.526   5.675  33.455  1.00  0.00           H  
ATOM   1384  N   ASN A 106      18.496  -0.273  28.137  1.00 31.87           N  
ATOM   1385  CA  ASN A 106      18.743  -1.513  27.429  1.00 31.89           C  
ATOM   1386  C   ASN A 106      20.144  -1.498  26.903  1.00 32.01           C  
ATOM   1387  O   ASN A 106      20.476  -2.239  25.982  1.00 32.02           O  
ATOM   1388  CB  ASN A 106      17.763  -1.679  26.273  1.00 31.76           C  
ATOM   1389  CG  ASN A 106      16.368  -2.047  26.744  1.00 31.64           C  
ATOM   1390  OD1 ASN A 106      16.042  -3.219  26.858  1.00 31.46           O  
ATOM   1391  ND2 ASN A 106      15.545  -1.033  27.038  1.00 31.55           N  
ATOM   1392  H   ASN A 106      18.408   0.589  27.618  1.00  0.00           H  
ATOM   1393  HA  ASN A 106      18.628  -2.349  28.119  1.00  0.00           H  
ATOM   1394  HB3 ASN A 106      18.131  -2.448  25.594  1.00  0.00           H  
ATOM   1395  HB2 ASN A 106      17.719  -0.753  25.699  1.00  0.00           H  
ATOM   1396 HD22 ASN A 106      14.605  -1.221  27.356  1.00  0.00           H  
ATOM   1397 HD21 ASN A 106      15.864  -0.080  26.942  1.00  0.00           H  
ATOM   1398  N   LEU A 107      20.970  -0.636  27.478  1.00 32.14           N  
ATOM   1399  CA  LEU A 107      22.352  -0.549  27.050  1.00 32.33           C  
ATOM   1400  C   LEU A 107      23.343  -0.962  28.125  1.00 32.47           C  
ATOM   1401  O   LEU A 107      23.217  -0.604  29.294  1.00 32.44           O  
ATOM   1402  CB  LEU A 107      22.685   0.873  26.592  1.00 32.28           C  
ATOM   1403  CG  LEU A 107      21.919   1.402  25.376  1.00 32.28           C  
ATOM   1404  CD1 LEU A 107      22.330   2.835  25.117  1.00 32.25           C  
ATOM   1405  CD2 LEU A 107      22.181   0.523  24.157  1.00 32.21           C  
ATOM   1406  H   LEU A 107      20.638  -0.035  28.219  1.00  0.00           H  
ATOM   1407  HA  LEU A 107      22.483  -1.216  26.198  1.00  0.00           H  
ATOM   1408  HB3 LEU A 107      23.756   0.947  26.402  1.00  0.00           H  
ATOM   1409  HB2 LEU A 107      22.550   1.560  27.428  1.00  0.00           H  
ATOM   1410  HG  LEU A 107      20.852   1.380  25.599  1.00  0.00           H  
ATOM   1411 HD11 LEU A 107      21.788   3.218  24.252  1.00  0.00           H  
ATOM   1412 HD12 LEU A 107      22.097   3.444  25.990  1.00  0.00           H  
ATOM   1413 HD13 LEU A 107      23.402   2.877  24.922  1.00  0.00           H  
ATOM   1414 HD21 LEU A 107      21.629   0.913  23.302  1.00  0.00           H  
ATOM   1415 HD22 LEU A 107      23.247   0.523  23.931  1.00  0.00           H  
ATOM   1416 HD23 LEU A 107      21.854  -0.496  24.366  1.00  0.00           H  
ATOM   1417  N   VAL A 108      24.326  -1.744  27.717  1.00 32.65           N  
ATOM   1418  CA  VAL A 108      25.372  -2.137  28.632  1.00 32.87           C  
ATOM   1419  C   VAL A 108      26.246  -0.868  28.736  1.00 32.99           C  
ATOM   1420  O   VAL A 108      27.461  -0.953  28.774  1.00 33.13           O  
ATOM   1421  CB  VAL A 108      26.202  -3.301  28.034  1.00 32.88           C  
ATOM   1422  CG1 VAL A 108      27.262  -3.756  29.028  1.00 32.90           C  
ATOM   1423  CG2 VAL A 108      25.288  -4.455  27.671  1.00 32.80           C  
ATOM   1424  H   VAL A 108      24.349  -2.070  26.761  1.00  0.00           H  
ATOM   1425  HA  VAL A 108      24.960  -2.409  29.604  1.00  0.00           H  
ATOM   1426  HB  VAL A 108      26.698  -2.949  27.129  1.00  0.00           H  
ATOM   1427 HG11 VAL A 108      27.838  -4.574  28.596  1.00  0.00           H  
ATOM   1428 HG12 VAL A 108      27.928  -2.924  29.256  1.00  0.00           H  
ATOM   1429 HG13 VAL A 108      26.779  -4.096  29.944  1.00  0.00           H  
ATOM   1430 HG21 VAL A 108      25.879  -5.269  27.251  1.00  0.00           H  
ATOM   1431 HG22 VAL A 108      24.771  -4.805  28.565  1.00  0.00           H  
ATOM   1432 HG23 VAL A 108      24.556  -4.122  26.936  1.00  0.00           H  
ATOM   1433  N   VAL A 109      25.599   0.298  28.766  1.00 33.16           N  
ATOM   1434  CA  VAL A 109      26.249   1.628  28.818  1.00 33.30           C  
ATOM   1435  C   VAL A 109      26.583   2.115  30.230  1.00 33.35           C  
ATOM   1436  O   VAL A 109      27.512   1.562  30.835  1.00 33.40           O  
ATOM   1437  CB  VAL A 109      25.349   2.710  28.120  1.00 33.31           C  
ATOM   1438  CG1 VAL A 109      24.065   2.889  28.902  1.00 33.36           C  
ATOM   1439  CG2 VAL A 109      26.077   4.047  27.988  1.00 33.34           C  
ATOM   1440  H   VAL A 109      24.589   0.316  28.754  1.00  0.00           H  
ATOM   1441  HA  VAL A 109      27.183   1.563  28.260  1.00  0.00           H  
ATOM   1442  HB  VAL A 109      25.097   2.355  27.121  1.00  0.00           H  
ATOM   1443 HG11 VAL A 109      23.444   3.640  28.414  1.00  0.00           H  
ATOM   1444 HG12 VAL A 109      23.527   1.942  28.939  1.00  0.00           H  
ATOM   1445 HG13 VAL A 109      24.299   3.214  29.916  1.00  0.00           H  
ATOM   1446 HG21 VAL A 109      25.423   4.771  27.501  1.00  0.00           H  
ATOM   1447 HG22 VAL A 109      26.349   4.413  28.978  1.00  0.00           H  
ATOM   1448 HG23 VAL A 109      26.979   3.913  27.391  1.00  0.00           H  
ATOM   1449  N   NMA A 109A     25.850   3.151  30.772  1.00  0.00           N  
ATOM   1450  CA  NMA A 109A     26.156   3.637  32.110  1.00  0.00           C  
ATOM   1451  H   NMA A 109A     25.101   3.571  30.242  1.00  0.00           H  
ATOM   1452 1HA  NMA A 109A     27.006   3.047  32.520  1.00  0.00           H  
ATOM   1453 2HA  NMA A 109A     26.433   4.714  32.064  1.00  0.00           H  
ATOM   1454 3HA  NMA A 109A     25.264   3.519  32.766  1.00  0.00           H  
TER    1455      NMA A 109A
ATOM   1456  CH3 ACE B  24      26.587   3.447  30.271  1.00  0.00           C  
ATOM   1457  C   ACE B  24      27.515   2.802  29.242  1.00  0.00           C  
ATOM   1458  O   ACE B  24      27.040   2.265  28.244  1.00  0.00           O  
ATOM   1459 1H   ACE B  24      25.530   3.330  29.943  1.00  0.00           H  
ATOM   1460 2H   ACE B  24      26.727   2.957  31.260  1.00  0.00           H  
ATOM   1461 3H   ACE B  24      26.830   4.529  30.366  1.00  0.00           H  
ATOM   1462  N   GLU B  25      28.882   2.820  29.431  1.00 39.88           N  
ATOM   1463  CA  GLU B  25      29.780   2.190  28.426  1.00 39.91           C  
ATOM   1464  C   GLU B  25      29.666   2.799  27.023  1.00 39.88           C  
ATOM   1465  O   GLU B  25      28.970   2.278  26.151  1.00 39.87           O  
ATOM   1466  CB  GLU B  25      29.518   0.689  28.358  1.00 39.97           C  
ATOM   1467  CG  GLU B  25      30.486  -0.041  27.453  1.00 40.08           C  
ATOM   1468  CD  GLU B  25      30.656  -1.487  27.843  1.00 40.18           C  
ATOM   1469  OE1 GLU B  25      31.371  -2.219  27.121  1.00 40.17           O  
ATOM   1470  OE2 GLU B  25      30.078  -1.890  28.886  1.00 40.27           O1-
ATOM   1471  H2  GLU B  25      29.273   3.261  30.251  1.00  0.00           H  
ATOM   1472  HA  GLU B  25      30.806   2.331  28.765  1.00  0.00           H  
ATOM   1473  HB3 GLU B  25      28.499   0.515  28.014  1.00  0.00           H  
ATOM   1474  HB2 GLU B  25      29.571   0.266  29.361  1.00  0.00           H  
ATOM   1475  HG3 GLU B  25      31.455   0.458  27.481  1.00  0.00           H  
ATOM   1476  HG2 GLU B  25      30.134   0.018  26.423  1.00  0.00           H  
ATOM   1477  N   THR B  26      30.380   3.905  26.831  1.00 39.86           N  
ATOM   1478  CA  THR B  26      30.416   4.640  25.582  1.00 39.78           C  
ATOM   1479  C   THR B  26      31.764   4.350  24.936  1.00 39.77           C  
ATOM   1480  O   THR B  26      32.800   4.773  25.433  1.00 39.75           O  
ATOM   1481  CB  THR B  26      30.277   6.149  25.850  1.00 39.76           C  
ATOM   1482  OG1 THR B  26      28.994   6.402  26.442  1.00 39.73           O  
ATOM   1483  CG2 THR B  26      30.428   6.949  24.561  1.00 39.74           C  
ATOM   1484  H   THR B  26      30.941   4.280  27.582  1.00  0.00           H  
ATOM   1485  HA  THR B  26      29.611   4.303  24.929  1.00  0.00           H  
ATOM   1486  HB  THR B  26      31.055   6.456  26.549  1.00  0.00           H  
ATOM   1487  HG1 THR B  26      28.921   5.919  27.268  1.00  0.00           H  
ATOM   1488 HG21 THR B  26      30.326   8.012  24.778  1.00  0.00           H  
ATOM   1489 HG22 THR B  26      31.411   6.760  24.129  1.00  0.00           H  
ATOM   1490 HG23 THR B  26      29.656   6.647  23.853  1.00  0.00           H  
ATOM   1491  N   LEU B  27      31.737   3.611  23.832  1.00 39.73           N  
ATOM   1492  CA  LEU B  27      32.944   3.226  23.118  1.00 39.70           C  
ATOM   1493  C   LEU B  27      33.297   4.178  21.984  1.00 39.69           C  
ATOM   1494  O   LEU B  27      32.449   4.898  21.466  1.00 39.65           O  
ATOM   1495  CB  LEU B  27      32.786   1.817  22.546  1.00 39.71           C  
ATOM   1496  CG  LEU B  27      32.316   0.707  23.484  1.00 39.74           C  
ATOM   1497  CD1 LEU B  27      32.098  -0.563  22.677  1.00 39.68           C  
ATOM   1498  CD2 LEU B  27      33.343   0.487  24.594  1.00 39.71           C  
ATOM   1499  H   LEU B  27      30.854   3.294  23.458  1.00  0.00           H  
ATOM   1500  HA  LEU B  27      33.772   3.216  23.827  1.00  0.00           H  
ATOM   1501  HB3 LEU B  27      33.722   1.515  22.077  1.00  0.00           H  
ATOM   1502  HB2 LEU B  27      32.126   1.856  21.680  1.00  0.00           H  
ATOM   1503  HG  LEU B  27      31.369   1.004  23.935  1.00  0.00           H  
ATOM   1504 HD11 LEU B  27      31.762  -1.361  23.339  1.00  0.00           H  
ATOM   1505 HD12 LEU B  27      31.342  -0.383  21.913  1.00  0.00           H  
ATOM   1506 HD13 LEU B  27      33.033  -0.856  22.200  1.00  0.00           H  
ATOM   1507 HD21 LEU B  27      32.998  -0.306  25.257  1.00  0.00           H  
ATOM   1508 HD22 LEU B  27      34.299   0.202  24.154  1.00  0.00           H  
ATOM   1509 HD23 LEU B  27      33.466   1.408  25.164  1.00  0.00           H  
ATOM   1510  N   VAL B  28      34.570   4.149  21.610  1.00 39.69           N  
ATOM   1511  CA  VAL B  28      35.117   4.962  20.544  1.00 39.70           C  
ATOM   1512  C   VAL B  28      36.078   4.091  19.737  1.00 39.71           C  
ATOM   1513  O   VAL B  28      36.581   3.084  20.230  1.00 39.68           O  
ATOM   1514  CB  VAL B  28      35.887   6.166  21.114  1.00 39.67           C  
ATOM   1515  CG1 VAL B  28      36.833   6.695  20.087  1.00 39.69           C  
ATOM   1516  CG2 VAL B  28      34.921   7.251  21.531  1.00 39.67           C  
ATOM   1517  H   VAL B  28      35.220   3.533  22.078  1.00  0.00           H  
ATOM   1518  HA  VAL B  28      34.311   5.313  19.900  1.00  0.00           H  
ATOM   1519  HB  VAL B  28      36.455   5.843  21.986  1.00  0.00           H  
ATOM   1520 HG11 VAL B  28      37.375   7.547  20.496  1.00  0.00           H  
ATOM   1521 HG12 VAL B  28      37.541   5.915  19.808  1.00  0.00           H  
ATOM   1522 HG13 VAL B  28      36.274   7.010  19.206  1.00  0.00           H  
ATOM   1523 HG21 VAL B  28      35.477   8.098  21.933  1.00  0.00           H  
ATOM   1524 HG22 VAL B  28      34.342   7.574  20.666  1.00  0.00           H  
ATOM   1525 HG23 VAL B  28      34.247   6.864  22.295  1.00  0.00           H  
ATOM   1526  N   ARG B  29      36.334   4.482  18.494  1.00 39.78           N  
ATOM   1527  CA  ARG B  29      37.229   3.723  17.638  1.00 39.83           C  
ATOM   1528  C   ARG B  29      38.452   4.563  17.251  1.00 39.92           C  
ATOM   1529  O   ARG B  29      38.350   5.506  16.468  1.00 39.89           O  
ATOM   1530  CB  ARG B  29      36.472   3.275  16.396  1.00 39.81           C  
ATOM   1531  CG  ARG B  29      37.233   2.335  15.490  1.00 39.79           C  
ATOM   1532  CD  ARG B  29      36.411   2.057  14.242  1.00 39.76           C  
ATOM   1533  NE  ARG B  29      35.181   1.333  14.555  1.00 39.70           N  
ATOM   1534  CZ  ARG B  29      35.121   0.021  14.739  1.00 39.67           C  
ATOM   1535  NH1 ARG B  29      36.222  -0.712  14.640  1.00 39.66           N  
ATOM   1536  NH2 ARG B  29      33.962  -0.557  15.020  1.00 39.66           N1+
ATOM   1537  H   ARG B  29      35.904   5.320  18.129  1.00  0.00           H  
ATOM   1538  HA  ARG B  29      37.567   2.840  18.180  1.00  0.00           H  
ATOM   1539  HB3 ARG B  29      36.161   4.151  15.827  1.00  0.00           H  
ATOM   1540  HB2 ARG B  29      35.534   2.807  16.695  1.00  0.00           H  
ATOM   1541  HG3 ARG B  29      37.423   1.399  16.015  1.00  0.00           H  
ATOM   1542  HG2 ARG B  29      38.181   2.792  15.206  1.00  0.00           H  
ATOM   1543  HD3 ARG B  29      37.006   1.474  13.538  1.00  0.00           H  
ATOM   1544  HD2 ARG B  29      36.163   2.999  13.754  1.00  0.00           H  
ATOM   1545  HE  ARG B  29      34.343   1.892  14.629  1.00  0.00           H  
ATOM   1546 HH12 ARG B  29      36.178  -1.711  14.780  1.00  0.00           H  
ATOM   1547 HH11 ARG B  29      37.105  -0.271  14.425  1.00  0.00           H  
ATOM   1548 HH22 ARG B  29      33.917  -1.556  15.160  1.00  0.00           H  
ATOM   1549 HH21 ARG B  29      33.124   0.002  15.094  1.00  0.00           H  
ATOM   1550  N   PRO B  30      39.629   4.231  17.807  1.00 40.00           N  
ATOM   1551  CA  PRO B  30      40.838   4.997  17.483  1.00 40.10           C  
ATOM   1552  C   PRO B  30      41.280   4.787  16.046  1.00 40.16           C  
ATOM   1553  O   PRO B  30      41.081   3.716  15.491  1.00 40.14           O  
ATOM   1554  CB  PRO B  30      41.874   4.455  18.472  1.00 40.04           C  
ATOM   1555  CG  PRO B  30      41.043   3.920  19.598  1.00 40.04           C  
ATOM   1556  CD  PRO B  30      39.895   3.270  18.889  1.00 40.00           C  
ATOM   1557  HA  PRO B  30      40.667   6.057  17.668  1.00  0.00           H  
ATOM   1558  HB3 PRO B  30      42.488   5.278  18.837  1.00  0.00           H  
ATOM   1559  HB2 PRO B  30      42.421   3.635  18.007  1.00  0.00           H  
ATOM   1560  HG3 PRO B  30      40.671   4.751  20.197  1.00  0.00           H  
ATOM   1561  HG2 PRO B  30      41.611   3.160  20.134  1.00  0.00           H  
ATOM   1562  HD2 PRO B  30      40.229   2.327  18.456  1.00  0.00           H  
ATOM   1563  HD3 PRO B  30      39.035   3.236  19.557  1.00  0.00           H  
ATOM   1564  N   LYS B  31      41.872   5.810  15.442  1.00 40.31           N  
ATOM   1565  CA  LYS B  31      42.367   5.662  14.079  1.00 40.49           C  
ATOM   1566  C   LYS B  31      43.580   4.722  14.095  1.00 40.59           C  
ATOM   1567  O   LYS B  31      44.127   4.414  15.162  1.00 40.54           O  
ATOM   1568  CB  LYS B  31      42.730   7.022  13.495  1.00 40.52           C  
ATOM   1569  CG  LYS B  31      41.499   7.845  13.154  1.00 40.61           C  
ATOM   1570  CD  LYS B  31      41.854   9.254  12.732  1.00 40.66           C  
ATOM   1571  CE  LYS B  31      40.582  10.078  12.558  1.00 40.72           C  
ATOM   1572  NZ  LYS B  31      40.855  11.474  12.115  1.00 40.82           N1+
ATOM   1573  H   LYS B  31      41.979   6.690  15.927  1.00  0.00           H  
ATOM   1574  HA  LYS B  31      41.584   5.215  13.467  1.00  0.00           H  
ATOM   1575  HB3 LYS B  31      43.332   6.882  12.598  1.00  0.00           H  
ATOM   1576  HB2 LYS B  31      43.346   7.570  14.208  1.00  0.00           H  
ATOM   1577  HG3 LYS B  31      40.836   7.882  14.019  1.00  0.00           H  
ATOM   1578  HG2 LYS B  31      40.946   7.355  12.353  1.00  0.00           H  
ATOM   1579  HD3 LYS B  31      42.399   9.224  11.789  1.00  0.00           H  
ATOM   1580  HD2 LYS B  31      42.483   9.714  13.494  1.00  0.00           H  
ATOM   1581  HE3 LYS B  31      40.032  10.098  13.499  1.00  0.00           H  
ATOM   1582  HE2 LYS B  31      39.930   9.589  11.834  1.00  0.00           H  
ATOM   1583  HZ1 LYS B  31      41.209  12.011  12.893  1.00  0.00           H  
ATOM   1584  HZ2 LYS B  31      41.540  11.464  11.373  1.00  0.00           H  
ATOM   1585  HZ3 LYS B  31      40.001  11.894  11.778  1.00  0.00           H  
ATOM   1586  N   PRO B  32      44.015   4.255  12.913  1.00 40.68           N  
ATOM   1587  CA  PRO B  32      45.152   3.342  12.780  1.00 40.73           C  
ATOM   1588  C   PRO B  32      46.378   3.640  13.633  1.00 40.81           C  
ATOM   1589  O   PRO B  32      46.883   2.757  14.332  1.00 40.82           O  
ATOM   1590  CB  PRO B  32      45.451   3.392  11.281  1.00 40.74           C  
ATOM   1591  CG  PRO B  32      44.088   3.525  10.702  1.00 40.72           C  
ATOM   1592  CD  PRO B  32      43.488   4.608  11.581  1.00 40.69           C  
ATOM   1593  HA  PRO B  32      44.808   2.337  13.023  1.00  0.00           H  
ATOM   1594  HB3 PRO B  32      45.881   2.440  10.970  1.00  0.00           H  
ATOM   1595  HB2 PRO B  32      46.024   4.293  11.060  1.00  0.00           H  
ATOM   1596  HG3 PRO B  32      43.541   2.595  10.857  1.00  0.00           H  
ATOM   1597  HG2 PRO B  32      44.168   3.897   9.680  1.00  0.00           H  
ATOM   1598  HD2 PRO B  32      43.889   5.576  11.282  1.00  0.00           H  
ATOM   1599  HD3 PRO B  32      42.403   4.506  11.586  1.00  0.00           H  
ATOM   1600  N   GLU B  33      46.852   4.880  13.576  1.00 40.88           N  
ATOM   1601  CA  GLU B  33      48.036   5.282  14.322  1.00 40.93           C  
ATOM   1602  C   GLU B  33      47.853   5.278  15.833  1.00 40.91           C  
ATOM   1603  O   GLU B  33      48.704   4.765  16.562  1.00 40.95           O  
ATOM   1604  CB  GLU B  33      48.504   6.660  13.854  1.00 41.03           C  
ATOM   1605  CG  GLU B  33      49.174   6.626  12.488  1.00 41.18           C  
ATOM   1606  CD  GLU B  33      50.339   5.648  12.442  1.00 41.27           C  
ATOM   1607  OE1 GLU B  33      51.336   5.854  13.180  1.00 41.32           O  
ATOM   1608  OE2 GLU B  33      50.259   4.668  11.668  1.00 41.31           O1-
ATOM   1609  H   GLU B  33      46.389   5.572  13.004  1.00  0.00           H  
ATOM   1610  HA  GLU B  33      48.828   4.571  14.087  1.00  0.00           H  
ATOM   1611  HB3 GLU B  33      49.196   7.075  14.587  1.00  0.00           H  
ATOM   1612  HB2 GLU B  33      47.653   7.340  13.823  1.00  0.00           H  
ATOM   1613  HG3 GLU B  33      49.529   7.625  12.233  1.00  0.00           H  
ATOM   1614  HG2 GLU B  33      48.440   6.351  11.731  1.00  0.00           H  
ATOM   1615  N   LEU B  34      46.762   5.861  16.307  1.00 40.87           N  
ATOM   1616  CA  LEU B  34      46.501   5.878  17.735  1.00 40.80           C  
ATOM   1617  C   LEU B  34      46.363   4.445  18.255  1.00 40.81           C  
ATOM   1618  O   LEU B  34      46.911   4.113  19.309  1.00 40.82           O  
ATOM   1619  CB  LEU B  34      45.229   6.661  18.039  1.00 40.77           C  
ATOM   1620  CG  LEU B  34      44.739   6.606  19.490  1.00 40.78           C  
ATOM   1621  CD1 LEU B  34      45.886   6.898  20.465  1.00 40.77           C  
ATOM   1622  CD2 LEU B  34      43.598   7.598  19.670  1.00 40.70           C  
ATOM   1623  H   LEU B  34      46.107   6.297  15.674  1.00  0.00           H  
ATOM   1624  HA  LEU B  34      47.339   6.357  18.241  1.00  0.00           H  
ATOM   1625  HB3 LEU B  34      44.432   6.323  17.377  1.00  0.00           H  
ATOM   1626  HB2 LEU B  34      45.368   7.701  17.746  1.00  0.00           H  
ATOM   1627  HG  LEU B  34      44.361   5.603  19.690  1.00  0.00           H  
ATOM   1628 HD11 LEU B  34      45.514   6.853  21.489  1.00  0.00           H  
ATOM   1629 HD12 LEU B  34      46.674   6.156  20.333  1.00  0.00           H  
ATOM   1630 HD13 LEU B  34      46.287   7.892  20.268  1.00  0.00           H  
ATOM   1631 HD21 LEU B  34      43.245   7.563  20.701  1.00  0.00           H  
ATOM   1632 HD22 LEU B  34      43.951   8.604  19.441  1.00  0.00           H  
ATOM   1633 HD23 LEU B  34      42.780   7.338  18.998  1.00  0.00           H  
ATOM   1634  N   LEU B  35      45.644   3.599  17.511  1.00 40.76           N  
ATOM   1635  CA  LEU B  35      45.440   2.213  17.922  1.00 40.72           C  
ATOM   1636  C   LEU B  35      46.774   1.482  18.005  1.00 40.67           C  
ATOM   1637  O   LEU B  35      46.931   0.542  18.779  1.00 40.65           O  
ATOM   1638  CB  LEU B  35      44.506   1.477  16.949  1.00 40.71           C  
ATOM   1639  CG  LEU B  35      44.130   0.047  17.375  1.00 40.72           C  
ATOM   1640  CD1 LEU B  35      43.257   0.096  18.640  1.00 40.72           C  
ATOM   1641  CD2 LEU B  35      43.381  -0.667  16.261  1.00 40.70           C  
ATOM   1642  H   LEU B  35      45.229   3.915  16.646  1.00  0.00           H  
ATOM   1643  HA  LEU B  35      44.982   2.209  18.911  1.00  0.00           H  
ATOM   1644  HB3 LEU B  35      44.964   1.450  15.960  1.00  0.00           H  
ATOM   1645  HB2 LEU B  35      43.597   2.062  16.809  1.00  0.00           H  
ATOM   1646  HG  LEU B  35      45.042  -0.506  17.597  1.00  0.00           H  
ATOM   1647 HD11 LEU B  35      42.992  -0.918  18.939  1.00  0.00           H  
ATOM   1648 HD12 LEU B  35      43.810   0.579  19.445  1.00  0.00           H  
ATOM   1649 HD13 LEU B  35      42.349   0.662  18.433  1.00  0.00           H  
ATOM   1650 HD21 LEU B  35      43.125  -1.676  16.583  1.00  0.00           H  
ATOM   1651 HD22 LEU B  35      42.469  -0.119  16.026  1.00  0.00           H  
ATOM   1652 HD23 LEU B  35      44.012  -0.719  15.374  1.00  0.00           H  
ATOM   1653  N   LYS B  36      47.728   1.921  17.195  1.00 40.61           N  
ATOM   1654  CA  LYS B  36      49.067   1.339  17.181  1.00 40.59           C  
ATOM   1655  C   LYS B  36      49.730   1.685  18.515  1.00 40.49           C  
ATOM   1656  O   LYS B  36      50.390   0.857  19.132  1.00 40.51           O  
ATOM   1657  CB  LYS B  36      49.876   1.935  16.019  1.00 40.65           C  
ATOM   1658  CG  LYS B  36      51.375   1.634  16.037  1.00 40.75           C  
ATOM   1659  CD  LYS B  36      52.053   2.174  14.769  1.00 40.84           C  
ATOM   1660  CE  LYS B  36      53.562   1.963  14.798  1.00 40.90           C  
ATOM   1661  NZ  LYS B  36      54.175   1.970  13.418  1.00 40.94           N1+
ATOM   1662  H   LYS B  36      47.540   2.683  16.559  1.00  0.00           H  
ATOM   1663  HA  LYS B  36      49.000   0.257  17.070  1.00  0.00           H  
ATOM   1664  HB3 LYS B  36      49.726   3.014  15.992  1.00  0.00           H  
ATOM   1665  HB2 LYS B  36      49.452   1.596  15.074  1.00  0.00           H  
ATOM   1666  HG3 LYS B  36      51.528   0.557  16.100  1.00  0.00           H  
ATOM   1667  HG2 LYS B  36      51.827   2.095  16.915  1.00  0.00           H  
ATOM   1668  HD3 LYS B  36      51.837   3.238  14.668  1.00  0.00           H  
ATOM   1669  HD2 LYS B  36      51.634   1.677  13.894  1.00  0.00           H  
ATOM   1670  HE3 LYS B  36      53.786   1.016  15.289  1.00  0.00           H  
ATOM   1671  HE2 LYS B  36      54.025   2.742  15.404  1.00  0.00           H  
ATOM   1672  HZ1 LYS B  36      54.412   2.917  13.159  1.00  0.00           H  
ATOM   1673  HZ2 LYS B  36      55.011   1.403  13.417  1.00  0.00           H  
ATOM   1674  HZ3 LYS B  36      53.513   1.595  12.753  1.00  0.00           H  
ATOM   1675  N   LEU B  37      49.513   2.923  18.940  1.00 40.38           N  
ATOM   1676  CA  LEU B  37      50.046   3.477  20.179  1.00 40.30           C  
ATOM   1677  C   LEU B  37      49.510   2.703  21.402  1.00 40.20           C  
ATOM   1678  O   LEU B  37      50.281   2.126  22.180  1.00 40.13           O  
ATOM   1679  CB  LEU B  37      49.634   4.950  20.240  1.00 40.31           C  
ATOM   1680  CG  LEU B  37      50.162   5.973  21.239  1.00 40.32           C  
ATOM   1681  CD1 LEU B  37      50.013   5.470  22.661  1.00 40.35           C  
ATOM   1682  CD2 LEU B  37      51.591   6.264  20.906  1.00 40.39           C  
ATOM   1683  H   LEU B  37      48.944   3.552  18.392  1.00  0.00           H  
ATOM   1684  HA  LEU B  37      51.134   3.410  20.162  1.00  0.00           H  
ATOM   1685  HB3 LEU B  37      48.545   5.001  20.241  1.00  0.00           H  
ATOM   1686  HB2 LEU B  37      49.722   5.372  19.239  1.00  0.00           H  
ATOM   1687  HG  LEU B  37      49.586   6.892  21.133  1.00  0.00           H  
ATOM   1688 HD11 LEU B  37      50.397   6.219  23.354  1.00  0.00           H  
ATOM   1689 HD12 LEU B  37      48.960   5.286  22.873  1.00  0.00           H  
ATOM   1690 HD13 LEU B  37      50.575   4.543  22.780  1.00  0.00           H  
ATOM   1691 HD21 LEU B  37      51.987   6.995  21.611  1.00  0.00           H  
ATOM   1692 HD22 LEU B  37      52.174   5.345  20.970  1.00  0.00           H  
ATOM   1693 HD23 LEU B  37      51.655   6.664  19.894  1.00  0.00           H  
ATOM   1694  N   LEU B  38      48.187   2.700  21.559  1.00 40.07           N  
ATOM   1695  CA  LEU B  38      47.544   1.996  22.667  1.00 39.93           C  
ATOM   1696  C   LEU B  38      47.997   0.552  22.685  1.00 39.83           C  
ATOM   1697  O   LEU B  38      48.261  -0.007  23.737  1.00 39.83           O  
ATOM   1698  CB  LEU B  38      46.021   2.051  22.531  1.00 39.93           C  
ATOM   1699  CG  LEU B  38      45.473   3.469  22.359  1.00 39.94           C  
ATOM   1700  CD1 LEU B  38      43.963   3.431  22.264  1.00 39.98           C  
ATOM   1701  CD2 LEU B  38      45.923   4.346  23.522  1.00 39.97           C  
ATOM   1702  H   LEU B  38      47.599   3.193  20.902  1.00  0.00           H  
ATOM   1703  HA  LEU B  38      47.834   2.470  23.605  1.00  0.00           H  
ATOM   1704  HB3 LEU B  38      45.563   1.590  23.406  1.00  0.00           H  
ATOM   1705  HB2 LEU B  38      45.711   1.438  21.684  1.00  0.00           H  
ATOM   1706  HG  LEU B  38      45.870   3.886  21.434  1.00  0.00           H  
ATOM   1707 HD11 LEU B  38      43.581   4.444  22.142  1.00  0.00           H  
ATOM   1708 HD12 LEU B  38      43.667   2.826  21.407  1.00  0.00           H  
ATOM   1709 HD13 LEU B  38      43.552   2.996  23.175  1.00  0.00           H  
ATOM   1710 HD21 LEU B  38      45.529   5.354  23.392  1.00  0.00           H  
ATOM   1711 HD22 LEU B  38      45.551   3.929  24.458  1.00  0.00           H  
ATOM   1712 HD23 LEU B  38      47.012   4.383  23.549  1.00  0.00           H  
ATOM   1713  N   LYS B  39      48.102  -0.050  21.510  1.00 39.75           N  
ATOM   1714  CA  LYS B  39      48.519  -1.430  21.432  1.00 39.64           C  
ATOM   1715  C   LYS B  39      49.963  -1.647  21.828  1.00 39.54           C  
ATOM   1716  O   LYS B  39      50.314  -2.738  22.268  1.00 39.52           O  
ATOM   1717  CB  LYS B  39      48.256  -2.002  20.034  1.00 39.76           C  
ATOM   1718  CG  LYS B  39      46.763  -2.252  19.763  1.00 39.87           C  
ATOM   1719  CD  LYS B  39      46.539  -3.249  18.646  1.00 39.95           C  
ATOM   1720  CE  LYS B  39      45.045  -3.533  18.456  1.00 40.01           C  
ATOM   1721  NZ  LYS B  39      44.798  -4.698  17.551  1.00 40.04           N1+
ATOM   1722  H   LYS B  39      47.890   0.457  20.662  1.00  0.00           H  
ATOM   1723  HA  LYS B  39      47.903  -1.994  22.133  1.00  0.00           H  
ATOM   1724  HB3 LYS B  39      48.807  -2.935  19.915  1.00  0.00           H  
ATOM   1725  HB2 LYS B  39      48.651  -1.318  19.283  1.00  0.00           H  
ATOM   1726  HG3 LYS B  39      46.278  -1.309  19.510  1.00  0.00           H  
ATOM   1727  HG2 LYS B  39      46.285  -2.614  20.673  1.00  0.00           H  
ATOM   1728  HD3 LYS B  39      47.058  -4.178  18.880  1.00  0.00           H  
ATOM   1729  HD2 LYS B  39      46.954  -2.854  17.719  1.00  0.00           H  
ATOM   1730  HE3 LYS B  39      44.557  -2.648  18.049  1.00  0.00           H  
ATOM   1731  HE2 LYS B  39      44.586  -3.724  19.426  1.00  0.00           H  
ATOM   1732  HZ1 LYS B  39      45.226  -5.525  17.942  1.00  0.00           H  
ATOM   1733  HZ2 LYS B  39      43.803  -4.846  17.456  1.00  0.00           H  
ATOM   1734  HZ3 LYS B  39      45.198  -4.510  16.643  1.00  0.00           H  
ATOM   1735  N   SER B  40      50.811  -0.632  21.698  1.00 39.38           N  
ATOM   1736  CA  SER B  40      52.199  -0.832  22.093  1.00 39.24           C  
ATOM   1737  C   SER B  40      52.302  -0.948  23.617  1.00 39.16           C  
ATOM   1738  O   SER B  40      53.289  -1.458  24.138  1.00 39.13           O  
ATOM   1739  CB  SER B  40      53.095   0.302  21.585  1.00 39.28           C  
ATOM   1740  OG  SER B  40      52.933   1.500  22.324  1.00 39.29           O  
ATOM   1741  H   SER B  40      50.488   0.252  21.332  1.00  0.00           H  
ATOM   1742  HA  SER B  40      52.548  -1.767  21.654  1.00  0.00           H  
ATOM   1743  HB3 SER B  40      52.877   0.492  20.534  1.00  0.00           H  
ATOM   1744  HB2 SER B  40      54.138  -0.013  21.629  1.00  0.00           H  
ATOM   1745  HG  SER B  40      52.011   1.766  22.305  1.00  0.00           H  
ATOM   1746  N   VAL B  41      51.279  -0.493  24.338  1.00 39.05           N  
ATOM   1747  CA  VAL B  41      51.310  -0.592  25.799  1.00 38.95           C  
ATOM   1748  C   VAL B  41      50.347  -1.617  26.379  1.00 38.91           C  
ATOM   1749  O   VAL B  41      49.964  -1.526  27.553  1.00 38.89           O  
ATOM   1750  CB  VAL B  41      51.051   0.768  26.476  1.00 38.90           C  
ATOM   1751  CG1 VAL B  41      52.237   1.694  26.223  1.00 38.87           C  
ATOM   1752  CG2 VAL B  41      49.758   1.380  25.960  1.00 38.84           C  
ATOM   1753  H   VAL B  41      50.481  -0.079  23.877  1.00  0.00           H  
ATOM   1754  HA  VAL B  41      52.317  -0.903  26.078  1.00  0.00           H  
ATOM   1755  HB  VAL B  41      50.956   0.609  27.550  1.00  0.00           H  
ATOM   1756 HG11 VAL B  41      52.056   2.657  26.701  1.00  0.00           H  
ATOM   1757 HG12 VAL B  41      53.141   1.248  26.637  1.00  0.00           H  
ATOM   1758 HG13 VAL B  41      52.362   1.840  25.150  1.00  0.00           H  
ATOM   1759 HG21 VAL B  41      49.590   2.340  26.448  1.00  0.00           H  
ATOM   1760 HG22 VAL B  41      49.830   1.528  24.883  1.00  0.00           H  
ATOM   1761 HG23 VAL B  41      48.926   0.711  26.179  1.00  0.00           H  
ATOM   1762  N   GLY B  42      49.950  -2.587  25.555  1.00 38.85           N  
ATOM   1763  CA  GLY B  42      49.072  -3.642  26.031  1.00 38.83           C  
ATOM   1764  C   GLY B  42      47.634  -3.689  25.551  1.00 38.81           C  
ATOM   1765  O   GLY B  42      46.944  -4.689  25.769  1.00 38.84           O  
ATOM   1766  H   GLY B  42      50.260  -2.591  24.594  1.00  0.00           H  
ATOM   1767  HA3 GLY B  42      49.083  -3.648  27.121  1.00  0.00           H  
ATOM   1768  HA2 GLY B  42      49.541  -4.607  25.841  1.00  0.00           H  
ATOM   1769  N   ALA B  43      47.162  -2.625  24.913  1.00 38.77           N  
ATOM   1770  CA  ALA B  43      45.794  -2.615  24.413  1.00 38.70           C  
ATOM   1771  C   ALA B  43      45.580  -3.776  23.442  1.00 38.67           C  
ATOM   1772  O   ALA B  43      46.485  -4.156  22.692  1.00 38.68           O  
ATOM   1773  CB  ALA B  43      45.509  -1.308  23.731  1.00 38.70           C  
ATOM   1774  H   ALA B  43      47.752  -1.818  24.772  1.00  0.00           H  
ATOM   1775  HA  ALA B  43      45.111  -2.729  25.255  1.00  0.00           H  
ATOM   1776  HB1 ALA B  43      44.484  -1.307  23.359  1.00  0.00           H  
ATOM   1777  HB2 ALA B  43      45.638  -0.491  24.441  1.00  0.00           H  
ATOM   1778  HB3 ALA B  43      46.198  -1.175  22.897  1.00  0.00           H  
ATOM   1779  N   GLN B  44      44.371  -4.323  23.435  1.00 38.63           N  
ATOM   1780  CA  GLN B  44      44.074  -5.462  22.574  1.00 38.53           C  
ATOM   1781  C   GLN B  44      42.738  -5.405  21.835  1.00 38.39           C  
ATOM   1782  O   GLN B  44      42.345  -6.393  21.202  1.00 38.40           O  
ATOM   1783  CB  GLN B  44      44.122  -6.737  23.413  1.00 38.69           C  
ATOM   1784  CG  GLN B  44      45.376  -6.844  24.256  1.00 38.86           C  
ATOM   1785  CD  GLN B  44      45.273  -7.928  25.295  1.00 39.00           C  
ATOM   1786  OE1 GLN B  44      46.112  -8.958  25.161  1.00 39.03           O  
ATOM   1787  NE2 GLN B  44      44.442  -7.850  26.212  1.00 39.04           N  
ATOM   1788  H   GLN B  44      43.645  -3.951  24.030  1.00  0.00           H  
ATOM   1789  HA  GLN B  44      44.864  -5.527  21.826  1.00  0.00           H  
ATOM   1790  HB3 GLN B  44      44.051  -7.605  22.757  1.00  0.00           H  
ATOM   1791  HB2 GLN B  44      43.246  -6.778  24.060  1.00  0.00           H  
ATOM   1792  HG3 GLN B  44      45.566  -5.889  24.746  1.00  0.00           H  
ATOM   1793  HG2 GLN B  44      46.231  -7.041  23.610  1.00  0.00           H  
ATOM   1794 HE22 GLN B  44      44.382  -8.584  26.903  1.00  0.00           H  
ATOM   1795 HE21 GLN B  44      43.825  -7.053  26.268  1.00  0.00           H  
ATOM   1796  N   LYS B  45      42.043  -4.270  21.893  1.00 38.13           N  
ATOM   1797  CA  LYS B  45      40.750  -4.154  21.209  1.00 37.82           C  
ATOM   1798  C   LYS B  45      40.785  -3.204  19.993  1.00 37.60           C  
ATOM   1799  O   LYS B  45      41.859  -2.834  19.534  1.00 37.62           O  
ATOM   1800  CB  LYS B  45      39.697  -3.703  22.220  1.00 37.81           C  
ATOM   1801  CG  LYS B  45      39.657  -4.581  23.466  1.00 37.81           C  
ATOM   1802  CD  LYS B  45      38.572  -4.152  24.440  1.00 37.77           C  
ATOM   1803  CE  LYS B  45      38.843  -2.780  25.032  1.00 37.78           C  
ATOM   1804  NZ  LYS B  45      37.611  -2.197  25.638  1.00 37.72           N1+
ATOM   1805  H   LYS B  45      42.405  -3.482  22.410  1.00  0.00           H  
ATOM   1806  HA  LYS B  45      40.469  -5.145  20.852  1.00  0.00           H  
ATOM   1807  HB3 LYS B  45      38.716  -3.703  21.745  1.00  0.00           H  
ATOM   1808  HB2 LYS B  45      39.893  -2.671  22.510  1.00  0.00           H  
ATOM   1809  HG3 LYS B  45      40.626  -4.547  23.965  1.00  0.00           H  
ATOM   1810  HG2 LYS B  45      39.492  -5.618  23.173  1.00  0.00           H  
ATOM   1811  HD3 LYS B  45      38.496  -4.885  25.243  1.00  0.00           H  
ATOM   1812  HD2 LYS B  45      37.609  -4.143  23.929  1.00  0.00           H  
ATOM   1813  HE3 LYS B  45      39.213  -2.115  24.252  1.00  0.00           H  
ATOM   1814  HE2 LYS B  45      39.619  -2.860  25.793  1.00  0.00           H  
ATOM   1815  HZ1 LYS B  45      37.832  -1.306  26.059  1.00  0.00           H  
ATOM   1816  HZ2 LYS B  45      36.912  -2.066  24.921  1.00  0.00           H  
ATOM   1817  HZ3 LYS B  45      37.254  -2.824  26.345  1.00  0.00           H  
ATOM   1818  N   ASP B  46      39.615  -2.843  19.460  1.00 37.28           N  
ATOM   1819  CA  ASP B  46      39.524  -1.934  18.318  1.00 36.97           C  
ATOM   1820  C   ASP B  46      38.735  -0.706  18.733  1.00 36.65           C  
ATOM   1821  O   ASP B  46      38.949   0.390  18.222  1.00 36.61           O  
ATOM   1822  CB  ASP B  46      38.829  -2.588  17.115  1.00 37.11           C  
ATOM   1823  CG  ASP B  46      39.596  -3.764  16.576  1.00 37.19           C  
ATOM   1824  OD1 ASP B  46      40.845  -3.683  16.521  1.00 37.27           O  
ATOM   1825  OD2 ASP B  46      38.947  -4.761  16.203  1.00 37.28           O1-
ATOM   1826  H   ASP B  46      38.753  -3.200  19.846  1.00  0.00           H  
ATOM   1827  HA  ASP B  46      40.529  -1.629  18.025  1.00  0.00           H  
ATOM   1828  HB3 ASP B  46      38.699  -1.848  16.326  1.00  0.00           H  
ATOM   1829  HB2 ASP B  46      37.829  -2.910  17.405  1.00  0.00           H  
ATOM   1830  N   THR B  47      37.796  -0.911  19.643  1.00 36.26           N  
ATOM   1831  CA  THR B  47      37.012   0.187  20.171  1.00 35.86           C  
ATOM   1832  C   THR B  47      37.290   0.179  21.675  1.00 35.56           C  
ATOM   1833  O   THR B  47      37.580  -0.870  22.259  1.00 35.50           O  
ATOM   1834  CB  THR B  47      35.511   0.003  19.878  1.00 35.89           C  
ATOM   1835  OG1 THR B  47      35.060  -1.247  20.404  1.00 35.84           O  
ATOM   1836  CG2 THR B  47      35.270   0.028  18.366  1.00 35.90           C  
ATOM   1837  H   THR B  47      37.616  -1.846  19.981  1.00  0.00           H  
ATOM   1838  HA  THR B  47      37.358   1.126  19.739  1.00  0.00           H  
ATOM   1839  HB  THR B  47      34.951   0.813  20.345  1.00  0.00           H  
ATOM   1840  HG1 THR B  47      35.201  -1.265  21.353  1.00  0.00           H  
ATOM   1841 HG21 THR B  47      34.207  -0.103  18.165  1.00  0.00           H  
ATOM   1842 HG22 THR B  47      35.601   0.984  17.961  1.00  0.00           H  
ATOM   1843 HG23 THR B  47      35.830  -0.780  17.895  1.00  0.00           H  
ATOM   1844  N   TYR B  48      37.229   1.349  22.292  1.00 35.23           N  
ATOM   1845  CA  TYR B  48      37.515   1.470  23.713  1.00 34.85           C  
ATOM   1846  C   TYR B  48      36.667   2.542  24.328  1.00 34.68           C  
ATOM   1847  O   TYR B  48      36.111   3.396  23.629  1.00 34.61           O  
ATOM   1848  CB  TYR B  48      38.965   1.896  23.950  1.00 34.73           C  
ATOM   1849  CG  TYR B  48      40.022   0.996  23.374  1.00 34.58           C  
ATOM   1850  CD1 TYR B  48      40.246   0.935  22.001  1.00 34.48           C  
ATOM   1851  CD2 TYR B  48      40.837   0.233  24.208  1.00 34.53           C  
ATOM   1852  CE1 TYR B  48      41.253   0.146  21.480  1.00 34.41           C  
ATOM   1853  CE2 TYR B  48      41.847  -0.560  23.690  1.00 34.47           C  
ATOM   1854  CZ  TYR B  48      42.048  -0.595  22.322  1.00 34.40           C  
ATOM   1855  OH  TYR B  48      43.049  -1.377  21.809  1.00 34.35           O  
ATOM   1856  H   TYR B  48      36.980   2.180  21.775  1.00  0.00           H  
ATOM   1857  HA  TYR B  48      37.324   0.519  24.210  1.00  0.00           H  
ATOM   1858  HB3 TYR B  48      39.135   2.011  25.020  1.00  0.00           H  
ATOM   1859  HB2 TYR B  48      39.109   2.908  23.571  1.00  0.00           H  
ATOM   1860  HD1 TYR B  48      39.628   1.510  21.327  1.00  0.00           H  
ATOM   1861  HD2 TYR B  48      40.686   0.254  25.277  1.00  0.00           H  
ATOM   1862  HE1 TYR B  48      41.415   0.112  20.413  1.00  0.00           H  
ATOM   1863  HE2 TYR B  48      42.469  -1.144  24.353  1.00  0.00           H  
ATOM   1864  HH  TYR B  48      43.061  -1.295  20.853  1.00  0.00           H  
ATOM   1865  N   THR B  49      36.588   2.497  25.653  1.00 34.48           N  
ATOM   1866  CA  THR B  49      35.869   3.511  26.393  1.00 34.28           C  
ATOM   1867  C   THR B  49      36.907   4.622  26.501  1.00 34.15           C  
ATOM   1868  O   THR B  49      38.114   4.358  26.397  1.00 34.08           O  
ATOM   1869  CB  THR B  49      35.516   3.022  27.807  1.00 34.31           C  
ATOM   1870  OG1 THR B  49      36.715   2.617  28.473  1.00 34.29           O  
ATOM   1871  CG2 THR B  49      34.545   1.839  27.747  1.00 34.28           C  
ATOM   1872  H   THR B  49      37.034   1.746  26.160  1.00  0.00           H  
ATOM   1873  HA  THR B  49      34.983   3.845  25.854  1.00  0.00           H  
ATOM   1874  HB  THR B  49      35.054   3.837  28.364  1.00  0.00           H  
ATOM   1875  HG1 THR B  49      36.512   2.376  29.380  1.00  0.00           H  
ATOM   1876 HG21 THR B  49      34.309   1.510  28.759  1.00  0.00           H  
ATOM   1877 HG22 THR B  49      33.629   2.146  27.243  1.00  0.00           H  
ATOM   1878 HG23 THR B  49      35.005   1.018  27.196  1.00  0.00           H  
ATOM   1879  N   MET B  50      36.461   5.859  26.680  1.00 34.01           N  
ATOM   1880  CA  MET B  50      37.414   6.949  26.824  1.00 33.88           C  
ATOM   1881  C   MET B  50      38.319   6.699  28.038  1.00 33.82           C  
ATOM   1882  O   MET B  50      39.520   6.986  27.997  1.00 33.73           O  
ATOM   1883  CB  MET B  50      36.694   8.292  26.959  1.00 33.79           C  
ATOM   1884  CG  MET B  50      36.297   8.899  25.615  1.00 33.77           C  
ATOM   1885  SD  MET B  50      37.724   9.219  24.522  1.00 33.67           S  
ATOM   1886  CE  MET B  50      38.327  10.668  25.317  1.00 33.65           C  
ATOM   1887  H   MET B  50      35.468   6.037  26.715  1.00  0.00           H  
ATOM   1888  HA  MET B  50      38.038   6.981  25.931  1.00  0.00           H  
ATOM   1889  HB3 MET B  50      37.332   8.992  27.498  1.00  0.00           H  
ATOM   1890  HB2 MET B  50      35.804   8.165  27.576  1.00  0.00           H  
ATOM   1891  HG3 MET B  50      35.755   9.829  25.784  1.00  0.00           H  
ATOM   1892  HG2 MET B  50      35.596   8.234  25.110  1.00  0.00           H  
ATOM   1893  HE1 MET B  50      39.213  11.028  24.794  1.00  0.00           H  
ATOM   1894  HE2 MET B  50      37.557  11.439  25.301  1.00  0.00           H  
ATOM   1895  HE3 MET B  50      38.586  10.435  26.350  1.00  0.00           H  
ATOM   1896  N   LYS B  51      37.742   6.143  29.104  1.00 33.75           N  
ATOM   1897  CA  LYS B  51      38.508   5.846  30.322  1.00 33.65           C  
ATOM   1898  C   LYS B  51      39.716   4.991  29.954  1.00 33.56           C  
ATOM   1899  O   LYS B  51      40.835   5.265  30.380  1.00 33.58           O  
ATOM   1900  CB  LYS B  51      37.629   5.116  31.342  1.00 33.69           C  
ATOM   1901  CG  LYS B  51      38.384   4.541  32.546  1.00 33.83           C  
ATOM   1902  CD  LYS B  51      37.403   3.921  33.551  1.00 33.98           C  
ATOM   1903  CE  LYS B  51      38.077   2.899  34.454  1.00 34.04           C  
ATOM   1904  NZ  LYS B  51      37.043   2.052  35.113  1.00 34.16           N1+
ATOM   1905  H   LYS B  51      36.758   5.917  29.085  1.00  0.00           H  
ATOM   1906  HA  LYS B  51      38.856   6.782  30.759  1.00  0.00           H  
ATOM   1907  HB3 LYS B  51      37.085   4.315  30.842  1.00  0.00           H  
ATOM   1908  HB2 LYS B  51      36.849   5.791  31.694  1.00  0.00           H  
ATOM   1909  HG3 LYS B  51      38.949   5.336  33.033  1.00  0.00           H  
ATOM   1910  HG2 LYS B  51      39.084   3.779  32.205  1.00  0.00           H  
ATOM   1911  HD3 LYS B  51      36.585   3.444  33.012  1.00  0.00           H  
ATOM   1912  HD2 LYS B  51      36.963   4.709  34.161  1.00  0.00           H  
ATOM   1913  HE3 LYS B  51      38.661   3.416  35.215  1.00  0.00           H  
ATOM   1914  HE2 LYS B  51      38.738   2.268  33.859  1.00  0.00           H  
ATOM   1915  HZ1 LYS B  51      36.397   1.706  34.418  1.00  0.00           H  
ATOM   1916  HZ2 LYS B  51      37.490   1.272  35.574  1.00  0.00           H  
ATOM   1917  HZ3 LYS B  51      36.540   2.603  35.794  1.00  0.00           H  
ATOM   1918  N   GLU B  52      39.488   3.962  29.149  1.00 33.43           N  
ATOM   1919  CA  GLU B  52      40.569   3.105  28.711  1.00 33.34           C  
ATOM   1920  C   GLU B  52      41.562   3.869  27.832  1.00 33.29           C  
ATOM   1921  O   GLU B  52      42.759   3.667  27.941  1.00 33.29           O  
ATOM   1922  CB  GLU B  52      40.023   1.924  27.914  1.00 33.34           C  
ATOM   1923  CG  GLU B  52      39.221   0.916  28.715  1.00 33.33           C  
ATOM   1924  CD  GLU B  52      38.662  -0.196  27.841  1.00 33.30           C  
ATOM   1925  OE1 GLU B  52      38.521  -1.328  28.346  1.00 33.32           O  
ATOM   1926  OE2 GLU B  52      38.364   0.061  26.658  1.00 33.22           O1-
ATOM   1927  H   GLU B  52      38.549   3.767  28.832  1.00  0.00           H  
ATOM   1928  HA  GLU B  52      41.094   2.725  29.587  1.00  0.00           H  
ATOM   1929  HB3 GLU B  52      40.847   1.414  27.415  1.00  0.00           H  
ATOM   1930  HB2 GLU B  52      39.414   2.296  27.090  1.00  0.00           H  
ATOM   1931  HG3 GLU B  52      38.401   1.425  29.222  1.00  0.00           H  
ATOM   1932  HG2 GLU B  52      39.853   0.484  29.491  1.00  0.00           H  
ATOM   1933  N   VAL B  53      41.069   4.736  26.949  1.00 33.24           N  
ATOM   1934  CA  VAL B  53      41.967   5.476  26.063  1.00 33.15           C  
ATOM   1935  C   VAL B  53      42.942   6.300  26.875  1.00 33.07           C  
ATOM   1936  O   VAL B  53      44.149   6.222  26.654  1.00 33.05           O  
ATOM   1937  CB  VAL B  53      41.205   6.416  25.078  1.00 33.14           C  
ATOM   1938  CG1 VAL B  53      42.207   7.225  24.255  1.00 33.13           C  
ATOM   1939  CG2 VAL B  53      40.345   5.601  24.138  1.00 33.12           C  
ATOM   1940  H   VAL B  53      40.072   4.884  26.890  1.00  0.00           H  
ATOM   1941  HA  VAL B  53      42.536   4.756  25.475  1.00  0.00           H  
ATOM   1942  HB  VAL B  53      40.572   7.097  25.647  1.00  0.00           H  
ATOM   1943 HG11 VAL B  53      41.670   7.880  23.569  1.00  0.00           H  
ATOM   1944 HG12 VAL B  53      42.824   7.827  24.922  1.00  0.00           H  
ATOM   1945 HG13 VAL B  53      42.843   6.546  23.686  1.00  0.00           H  
ATOM   1946 HG21 VAL B  53      39.818   6.268  23.456  1.00  0.00           H  
ATOM   1947 HG22 VAL B  53      40.976   4.921  23.566  1.00  0.00           H  
ATOM   1948 HG23 VAL B  53      39.620   5.026  24.714  1.00  0.00           H  
ATOM   1949  N   LEU B  54      42.414   7.082  27.815  1.00 33.03           N  
ATOM   1950  CA  LEU B  54      43.247   7.916  28.681  1.00 33.00           C  
ATOM   1951  C   LEU B  54      44.207   7.072  29.526  1.00 33.04           C  
ATOM   1952  O   LEU B  54      45.377   7.413  29.666  1.00 33.03           O  
ATOM   1953  CB  LEU B  54      42.366   8.782  29.579  1.00 32.91           C  
ATOM   1954  CG  LEU B  54      41.672   9.921  28.824  1.00 32.85           C  
ATOM   1955  CD1 LEU B  54      40.667  10.610  29.723  1.00 32.79           C  
ATOM   1956  CD2 LEU B  54      42.716  10.908  28.309  1.00 32.78           C  
ATOM   1957  H   LEU B  54      41.413   7.110  27.945  1.00  0.00           H  
ATOM   1958  HA  LEU B  54      43.841   8.576  28.049  1.00  0.00           H  
ATOM   1959  HB3 LEU B  54      42.970   9.198  30.386  1.00  0.00           H  
ATOM   1960  HB2 LEU B  54      41.615   8.156  30.061  1.00  0.00           H  
ATOM   1961  HG  LEU B  54      41.142   9.499  27.970  1.00  0.00           H  
ATOM   1962 HD11 LEU B  54      40.181  11.417  29.174  1.00  0.00           H  
ATOM   1963 HD12 LEU B  54      39.917   9.890  30.049  1.00  0.00           H  
ATOM   1964 HD13 LEU B  54      41.179  11.020  30.594  1.00  0.00           H  
ATOM   1965 HD21 LEU B  54      42.219  11.716  27.773  1.00  0.00           H  
ATOM   1966 HD22 LEU B  54      43.274  11.320  29.150  1.00  0.00           H  
ATOM   1967 HD23 LEU B  54      43.402  10.394  27.636  1.00  0.00           H  
ATOM   1968  N   PHE B  55      43.710   5.966  30.076  1.00 33.05           N  
ATOM   1969  CA  PHE B  55      44.546   5.082  30.876  1.00 33.10           C  
ATOM   1970  C   PHE B  55      45.756   4.626  30.061  1.00 33.18           C  
ATOM   1971  O   PHE B  55      46.898   4.758  30.504  1.00 33.12           O  
ATOM   1972  CB  PHE B  55      43.750   3.854  31.325  1.00 33.03           C  
ATOM   1973  CG  PHE B  55      44.594   2.782  31.943  1.00 32.99           C  
ATOM   1974  CD1 PHE B  55      45.003   2.876  33.272  1.00 32.96           C  
ATOM   1975  CD2 PHE B  55      45.009   1.686  31.189  1.00 32.95           C  
ATOM   1976  CE1 PHE B  55      45.809   1.898  33.837  1.00 32.90           C  
ATOM   1977  CE2 PHE B  55      45.818   0.698  31.748  1.00 32.91           C  
ATOM   1978  CZ  PHE B  55      46.219   0.805  33.072  1.00 32.91           C  
ATOM   1979  H   PHE B  55      42.738   5.728  29.941  1.00  0.00           H  
ATOM   1980  HA  PHE B  55      44.894   5.622  31.757  1.00  0.00           H  
ATOM   1981  HB3 PHE B  55      43.209   3.442  30.473  1.00  0.00           H  
ATOM   1982  HB2 PHE B  55      42.980   4.161  32.033  1.00  0.00           H  
ATOM   1983  HD1 PHE B  55      44.693   3.717  33.874  1.00  0.00           H  
ATOM   1984  HD2 PHE B  55      44.704   1.594  30.157  1.00  0.00           H  
ATOM   1985  HE1 PHE B  55      46.119   1.983  34.868  1.00  0.00           H  
ATOM   1986  HE2 PHE B  55      46.130  -0.146  31.151  1.00  0.00           H  
ATOM   1987  HZ  PHE B  55      46.847   0.044  33.511  1.00  0.00           H  
ATOM   1988  N   TYR B  56      45.507   4.102  28.862  1.00 33.27           N  
ATOM   1989  CA  TYR B  56      46.599   3.626  28.024  1.00 33.41           C  
ATOM   1990  C   TYR B  56      47.569   4.735  27.627  1.00 33.48           C  
ATOM   1991  O   TYR B  56      48.780   4.513  27.571  1.00 33.46           O  
ATOM   1992  CB  TYR B  56      46.046   2.931  26.786  1.00 33.47           C  
ATOM   1993  CG  TYR B  56      45.477   1.561  27.084  1.00 33.58           C  
ATOM   1994  CD1 TYR B  56      46.300   0.538  27.552  1.00 33.60           C  
ATOM   1995  CD2 TYR B  56      44.126   1.274  26.866  1.00 33.57           C  
ATOM   1996  CE1 TYR B  56      45.797  -0.742  27.794  1.00 33.63           C  
ATOM   1997  CE2 TYR B  56      43.613  -0.006  27.098  1.00 33.61           C  
ATOM   1998  CZ  TYR B  56      44.459  -1.005  27.563  1.00 33.62           C  
ATOM   1999  OH  TYR B  56      43.972  -2.260  27.805  1.00 33.64           O  
ATOM   2000  H   TYR B  56      44.556   4.033  28.529  1.00  0.00           H  
ATOM   2001  HA  TYR B  56      47.158   2.886  28.597  1.00  0.00           H  
ATOM   2002  HB3 TYR B  56      46.834   2.841  26.039  1.00  0.00           H  
ATOM   2003  HB2 TYR B  56      45.273   3.554  26.336  1.00  0.00           H  
ATOM   2004  HD1 TYR B  56      47.347   0.728  27.734  1.00  0.00           H  
ATOM   2005  HD2 TYR B  56      43.460   2.047  26.513  1.00  0.00           H  
ATOM   2006  HE1 TYR B  56      46.452  -1.519  28.159  1.00  0.00           H  
ATOM   2007  HE2 TYR B  56      42.568  -0.210  26.916  1.00  0.00           H  
ATOM   2008  HH  TYR B  56      44.681  -2.823  28.125  1.00  0.00           H  
ATOM   2009  N   LEU B  57      47.029   5.921  27.362  1.00 33.55           N  
ATOM   2010  CA  LEU B  57      47.833   7.083  26.984  1.00 33.68           C  
ATOM   2011  C   LEU B  57      48.710   7.464  28.156  1.00 33.78           C  
ATOM   2012  O   LEU B  57      49.893   7.766  27.983  1.00 33.77           O  
ATOM   2013  CB  LEU B  57      46.932   8.266  26.623  1.00 33.66           C  
ATOM   2014  CG  LEU B  57      46.328   8.275  25.219  1.00 33.64           C  
ATOM   2015  CD1 LEU B  57      45.139   9.215  25.175  1.00 33.65           C  
ATOM   2016  CD2 LEU B  57      47.393   8.690  24.217  1.00 33.65           C  
ATOM   2017  H   LEU B  57      46.028   6.044  27.418  1.00  0.00           H  
ATOM   2018  HA  LEU B  57      48.459   6.829  26.129  1.00  0.00           H  
ATOM   2019  HB3 LEU B  57      47.479   9.195  26.784  1.00  0.00           H  
ATOM   2020  HB2 LEU B  57      46.131   8.344  27.358  1.00  0.00           H  
ATOM   2021  HG  LEU B  57      45.989   7.268  24.975  1.00  0.00           H  
ATOM   2022 HD11 LEU B  57      44.713   9.217  24.172  1.00  0.00           H  
ATOM   2023 HD12 LEU B  57      44.385   8.882  25.888  1.00  0.00           H  
ATOM   2024 HD13 LEU B  57      45.463  10.223  25.433  1.00  0.00           H  
ATOM   2025 HD21 LEU B  57      46.966   8.698  23.214  1.00  0.00           H  
ATOM   2026 HD22 LEU B  57      47.756   9.688  24.464  1.00  0.00           H  
ATOM   2027 HD23 LEU B  57      48.222   7.983  24.253  1.00  0.00           H  
ATOM   2028  N   GLY B  58      48.111   7.458  29.347  1.00 33.91           N  
ATOM   2029  CA  GLY B  58      48.852   7.777  30.555  1.00 34.05           C  
ATOM   2030  C   GLY B  58      50.029   6.823  30.693  1.00 34.20           C  
ATOM   2031  O   GLY B  58      51.171   7.259  30.807  1.00 34.18           O  
ATOM   2032  H   GLY B  58      47.130   7.230  29.418  1.00  0.00           H  
ATOM   2033  HA3 GLY B  58      48.197   7.674  31.420  1.00  0.00           H  
ATOM   2034  HA2 GLY B  58      49.220   8.801  30.495  1.00  0.00           H  
ATOM   2035  N   GLN B  59      49.753   5.522  30.662  1.00 34.33           N  
ATOM   2036  CA  GLN B  59      50.796   4.508  30.785  1.00 34.53           C  
ATOM   2037  C   GLN B  59      51.913   4.718  29.774  1.00 34.66           C  
ATOM   2038  O   GLN B  59      53.089   4.621  30.112  1.00 34.62           O  
ATOM   2039  CB  GLN B  59      50.214   3.092  30.596  1.00 34.58           C  
ATOM   2040  CG  GLN B  59      49.266   2.623  31.696  1.00 34.69           C  
ATOM   2041  CD  GLN B  59      49.924   2.627  33.070  1.00 34.79           C  
ATOM   2042  OE1 GLN B  59      49.415   3.238  34.015  1.00 34.83           O  
ATOM   2043  NE2 GLN B  59      51.066   1.951  33.184  1.00 34.87           N  
ATOM   2044  H   GLN B  59      48.799   5.211  30.551  1.00  0.00           H  
ATOM   2045  HA  GLN B  59      51.222   4.573  31.786  1.00  0.00           H  
ATOM   2046  HB3 GLN B  59      51.031   2.377  30.495  1.00  0.00           H  
ATOM   2047  HB2 GLN B  59      49.705   3.037  29.634  1.00  0.00           H  
ATOM   2048  HG3 GLN B  59      48.913   1.618  31.466  1.00  0.00           H  
ATOM   2049  HG2 GLN B  59      48.386   3.265  31.714  1.00  0.00           H  
ATOM   2050 HE22 GLN B  59      51.547   1.919  34.071  1.00  0.00           H  
ATOM   2051 HE21 GLN B  59      51.451   1.471  32.383  1.00  0.00           H  
ATOM   2052  N   TYR B  60      51.532   4.990  28.524  1.00 34.88           N  
ATOM   2053  CA  TYR B  60      52.495   5.203  27.446  1.00 35.02           C  
ATOM   2054  C   TYR B  60      53.422   6.372  27.752  1.00 35.20           C  
ATOM   2055  O   TYR B  60      54.631   6.267  27.557  1.00 35.17           O  
ATOM   2056  CB  TYR B  60      51.758   5.452  26.132  1.00 35.01           C  
ATOM   2057  CG  TYR B  60      52.643   5.842  24.959  1.00 34.99           C  
ATOM   2058  CD1 TYR B  60      53.262   4.874  24.167  1.00 34.95           C  
ATOM   2059  CD2 TYR B  60      52.825   7.184  24.625  1.00 34.95           C  
ATOM   2060  CE1 TYR B  60      54.037   5.233  23.066  1.00 34.95           C  
ATOM   2061  CE2 TYR B  60      53.599   7.554  23.533  1.00 34.95           C  
ATOM   2062  CZ  TYR B  60      54.203   6.581  22.759  1.00 34.94           C  
ATOM   2063  OH  TYR B  60      54.991   6.964  21.701  1.00 34.89           O  
ATOM   2064  H   TYR B  60      50.550   5.054  28.298  1.00  0.00           H  
ATOM   2065  HA  TYR B  60      53.099   4.302  27.339  1.00  0.00           H  
ATOM   2066  HB3 TYR B  60      51.001   6.221  26.284  1.00  0.00           H  
ATOM   2067  HB2 TYR B  60      51.181   4.566  25.869  1.00  0.00           H  
ATOM   2068  HD1 TYR B  60      53.144   3.827  24.403  1.00  0.00           H  
ATOM   2069  HD2 TYR B  60      52.360   7.956  25.220  1.00  0.00           H  
ATOM   2070  HE1 TYR B  60      54.502   4.469  22.461  1.00  0.00           H  
ATOM   2071  HE2 TYR B  60      53.727   8.599  23.291  1.00  0.00           H  
ATOM   2072  HH  TYR B  60      55.137   7.912  21.737  1.00  0.00           H  
ATOM   2073  N   ILE B  61      52.862   7.479  28.232  1.00 35.41           N  
ATOM   2074  CA  ILE B  61      53.672   8.649  28.570  1.00 35.68           C  
ATOM   2075  C   ILE B  61      54.652   8.291  29.687  1.00 35.92           C  
ATOM   2076  O   ILE B  61      55.851   8.577  29.602  1.00 35.98           O  
ATOM   2077  CB  ILE B  61      52.796   9.836  29.042  1.00 35.64           C  
ATOM   2078  CG1 ILE B  61      51.960  10.359  27.879  1.00 35.66           C  
ATOM   2079  CG2 ILE B  61      53.668  10.960  29.574  1.00 35.61           C  
ATOM   2080  CD1 ILE B  61      50.923  11.394  28.297  1.00 35.71           C  
ATOM   2081  H   ILE B  61      51.862   7.521  28.368  1.00  0.00           H  
ATOM   2082  HA  ILE B  61      54.236   8.955  27.689  1.00  0.00           H  
ATOM   2083  HB  ILE B  61      52.130   9.495  29.835  1.00  0.00           H  
ATOM   2084 HG13 ILE B  61      51.460   9.524  27.388  1.00  0.00           H  
ATOM   2085 HG12 ILE B  61      52.619  10.791  27.125  1.00  0.00           H  
ATOM   2086 HG21 ILE B  61      53.037  11.786  29.901  1.00  0.00           H  
ATOM   2087 HG22 ILE B  61      54.256  10.597  30.417  1.00  0.00           H  
ATOM   2088 HG23 ILE B  61      54.338  11.305  28.786  1.00  0.00           H  
ATOM   2089 HD11 ILE B  61      50.364  11.723  27.421  1.00  0.00           H  
ATOM   2090 HD12 ILE B  61      50.237  10.951  29.019  1.00  0.00           H  
ATOM   2091 HD13 ILE B  61      51.425  12.249  28.750  1.00  0.00           H  
ATOM   2092  N   MET B  62      54.135   7.663  30.732  1.00 36.16           N  
ATOM   2093  CA  MET B  62      54.953   7.264  31.863  1.00 36.50           C  
ATOM   2094  C   MET B  62      56.029   6.260  31.474  1.00 36.79           C  
ATOM   2095  O   MET B  62      57.186   6.406  31.850  1.00 36.75           O  
ATOM   2096  CB  MET B  62      54.065   6.678  32.960  1.00 36.36           C  
ATOM   2097  CG  MET B  62      53.108   7.693  33.546  1.00 36.26           C  
ATOM   2098  SD  MET B  62      53.955   9.221  34.005  1.00 36.08           S  
ATOM   2099  CE  MET B  62      55.089   8.586  35.282  1.00 36.17           C  
ATOM   2100  H   MET B  62      53.148   7.450  30.756  1.00  0.00           H  
ATOM   2101  HA  MET B  62      55.443   8.153  32.260  1.00  0.00           H  
ATOM   2102  HB3 MET B  62      54.691   6.270  33.754  1.00  0.00           H  
ATOM   2103  HB2 MET B  62      53.500   5.837  32.558  1.00  0.00           H  
ATOM   2104  HG3 MET B  62      52.623   7.269  34.425  1.00  0.00           H  
ATOM   2105  HG2 MET B  62      52.326   7.916  32.820  1.00  0.00           H  
ATOM   2106  HE1 MET B  62      55.691   9.406  35.674  1.00  0.00           H  
ATOM   2107  HE2 MET B  62      54.512   8.140  36.092  1.00  0.00           H  
ATOM   2108  HE3 MET B  62      55.744   7.832  34.845  1.00  0.00           H  
ATOM   2109  N   THR B  63      55.644   5.250  30.707  1.00 37.18           N  
ATOM   2110  CA  THR B  63      56.582   4.224  30.279  1.00 37.59           C  
ATOM   2111  C   THR B  63      57.761   4.814  29.481  1.00 37.89           C  
ATOM   2112  O   THR B  63      58.924   4.565  29.808  1.00 37.90           O  
ATOM   2113  CB  THR B  63      55.836   3.131  29.457  1.00 37.61           C  
ATOM   2114  OG1 THR B  63      55.005   2.366  30.340  1.00 37.65           O  
ATOM   2115  CG2 THR B  63      56.806   2.189  28.773  1.00 37.63           C  
ATOM   2116  H   THR B  63      54.682   5.181  30.408  1.00  0.00           H  
ATOM   2117  HA  THR B  63      56.988   3.750  31.173  1.00  0.00           H  
ATOM   2118  HB  THR B  63      55.212   3.612  28.704  1.00  0.00           H  
ATOM   2119  HG1 THR B  63      54.192   2.847  30.512  1.00  0.00           H  
ATOM   2120 HG21 THR B  63      56.250   1.440  28.209  1.00  0.00           H  
ATOM   2121 HG22 THR B  63      57.444   2.754  28.094  1.00  0.00           H  
ATOM   2122 HG23 THR B  63      57.423   1.694  29.523  1.00  0.00           H  
ATOM   2123  N   LYS B  64      57.464   5.610  28.457  1.00 38.25           N  
ATOM   2124  CA  LYS B  64      58.509   6.212  27.634  1.00 38.61           C  
ATOM   2125  C   LYS B  64      59.050   7.489  28.252  1.00 38.92           C  
ATOM   2126  O   LYS B  64      59.877   8.172  27.660  1.00 38.92           O  
ATOM   2127  CB  LYS B  64      57.979   6.500  26.235  1.00 38.58           C  
ATOM   2128  CG  LYS B  64      57.413   5.275  25.532  1.00 38.57           C  
ATOM   2129  CD  LYS B  64      57.225   5.534  24.055  1.00 38.54           C  
ATOM   2130  CE  LYS B  64      58.556   5.858  23.382  1.00 38.51           C  
ATOM   2131  NZ  LYS B  64      58.359   6.244  21.961  1.00 38.49           N1+
ATOM   2132  H   LYS B  64      56.499   5.809  28.235  1.00  0.00           H  
ATOM   2133  HA  LYS B  64      59.329   5.500  27.549  1.00  0.00           H  
ATOM   2134  HB3 LYS B  64      58.776   6.930  25.628  1.00  0.00           H  
ATOM   2135  HB2 LYS B  64      57.211   7.272  26.291  1.00  0.00           H  
ATOM   2136  HG3 LYS B  64      56.455   5.011  25.979  1.00  0.00           H  
ATOM   2137  HG2 LYS B  64      58.091   4.432  25.669  1.00  0.00           H  
ATOM   2138  HD3 LYS B  64      56.536   6.368  23.918  1.00  0.00           H  
ATOM   2139  HD2 LYS B  64      56.786   4.654  23.585  1.00  0.00           H  
ATOM   2140  HE3 LYS B  64      59.210   4.988  23.434  1.00  0.00           H  
ATOM   2141  HE2 LYS B  64      59.043   6.674  23.916  1.00  0.00           H  
ATOM   2142  HZ1 LYS B  64      58.088   7.216  21.910  1.00  0.00           H  
ATOM   2143  HZ2 LYS B  64      59.221   6.109  21.452  1.00  0.00           H  
ATOM   2144  HZ3 LYS B  64      57.634   5.671  21.553  1.00  0.00           H  
ATOM   2145  N   ARG B  65      58.559   7.817  29.442  1.00 39.30           N  
ATOM   2146  CA  ARG B  65      59.006   9.001  30.167  1.00 39.68           C  
ATOM   2147  C   ARG B  65      58.977  10.290  29.364  1.00 39.85           C  
ATOM   2148  O   ARG B  65      60.000  10.966  29.229  1.00 39.87           O  
ATOM   2149  CB  ARG B  65      60.423   8.789  30.698  1.00 39.83           C  
ATOM   2150  CG  ARG B  65      60.539   7.771  31.824  1.00 40.10           C  
ATOM   2151  CD  ARG B  65      61.918   7.877  32.460  1.00 40.36           C  
ATOM   2152  NE  ARG B  65      62.143   6.946  33.567  1.00 40.56           N  
ATOM   2153  CZ  ARG B  65      63.209   7.000  34.367  1.00 40.71           C  
ATOM   2154  NH1 ARG B  65      64.133   7.946  34.174  1.00 40.72           N  
ATOM   2155  NH2 ARG B  65      63.362   6.106  35.354  1.00 40.78           N1+
ATOM   2156  H   ARG B  65      57.852   7.239  29.874  1.00  0.00           H  
ATOM   2157  HA  ARG B  65      58.347   9.131  31.026  1.00  0.00           H  
ATOM   2158  HB3 ARG B  65      60.830   9.744  31.032  1.00  0.00           H  
ATOM   2159  HB2 ARG B  65      61.076   8.494  29.876  1.00  0.00           H  
ATOM   2160  HG3 ARG B  65      60.401   6.767  31.422  1.00  0.00           H  
ATOM   2161  HG2 ARG B  65      59.776   7.973  32.576  1.00  0.00           H  
ATOM   2162  HD3 ARG B  65      62.078   8.897  32.808  1.00  0.00           H  
ATOM   2163  HD2 ARG B  65      62.681   7.722  31.697  1.00  0.00           H  
ATOM   2164  HE  ARG B  65      61.439   6.236  33.710  1.00  0.00           H  
ATOM   2165 HH12 ARG B  65      64.942   7.992  34.777  1.00  0.00           H  
ATOM   2166 HH11 ARG B  65      64.022   8.615  33.426  1.00  0.00           H  
ATOM   2167 HH22 ARG B  65      64.171   6.152  35.956  1.00  0.00           H  
ATOM   2168 HH21 ARG B  65      62.668   5.386  35.495  1.00  0.00           H  
ATOM   2169  N   LEU B  66      57.808  10.640  28.841  1.00 40.06           N  
ATOM   2170  CA  LEU B  66      57.686  11.860  28.065  1.00 40.28           C  
ATOM   2171  C   LEU B  66      57.432  13.038  29.001  1.00 40.48           C  
ATOM   2172  O   LEU B  66      57.515  14.200  28.601  1.00 40.51           O  
ATOM   2173  CB  LEU B  66      56.563  11.728  27.024  1.00 40.25           C  
ATOM   2174  CG  LEU B  66      56.728  10.605  25.988  1.00 40.26           C  
ATOM   2175  CD1 LEU B  66      55.647  10.725  24.924  1.00 40.23           C  
ATOM   2176  CD2 LEU B  66      58.102  10.668  25.325  1.00 40.24           C  
ATOM   2177  H   LEU B  66      56.996  10.056  28.982  1.00  0.00           H  
ATOM   2178  HA  LEU B  66      58.626  12.032  27.540  1.00  0.00           H  
ATOM   2179  HB3 LEU B  66      56.439  12.679  26.506  1.00  0.00           H  
ATOM   2180  HB2 LEU B  66      55.609  11.606  27.538  1.00  0.00           H  
ATOM   2181  HG  LEU B  66      56.623   9.644  26.491  1.00  0.00           H  
ATOM   2182 HD11 LEU B  66      55.767   9.927  24.191  1.00  0.00           H  
ATOM   2183 HD12 LEU B  66      54.666  10.643  25.391  1.00  0.00           H  
ATOM   2184 HD13 LEU B  66      55.732  11.691  24.426  1.00  0.00           H  
ATOM   2185 HD21 LEU B  66      58.192   9.862  24.597  1.00  0.00           H  
ATOM   2186 HD22 LEU B  66      58.219  11.627  24.821  1.00  0.00           H  
ATOM   2187 HD23 LEU B  66      58.877  10.559  26.083  1.00  0.00           H  
ATOM   2188  N   TYR B  67      57.155  12.734  30.261  1.00 40.72           N  
ATOM   2189  CA  TYR B  67      56.896  13.770  31.250  1.00 41.01           C  
ATOM   2190  C   TYR B  67      58.200  14.386  31.752  1.00 41.23           C  
ATOM   2191  O   TYR B  67      59.254  13.748  31.725  1.00 41.24           O  
ATOM   2192  CB  TYR B  67      56.121  13.172  32.419  1.00 40.97           C  
ATOM   2193  CG  TYR B  67      56.903  12.095  33.118  1.00 40.97           C  
ATOM   2194  CD1 TYR B  67      57.722  12.397  34.198  1.00 40.92           C  
ATOM   2195  CD2 TYR B  67      56.877  10.783  32.654  1.00 40.92           C  
ATOM   2196  CE1 TYR B  67      58.491  11.430  34.793  1.00 40.92           C  
ATOM   2197  CE2 TYR B  67      57.649   9.809  33.245  1.00 40.94           C  
ATOM   2198  CZ  TYR B  67      58.455  10.138  34.317  1.00 40.91           C  
ATOM   2199  OH  TYR B  67      59.221   9.168  34.920  1.00 40.94           O  
ATOM   2200  H   TYR B  67      57.120  11.767  30.551  1.00  0.00           H  
ATOM   2201  HA  TYR B  67      56.292  14.552  30.790  1.00  0.00           H  
ATOM   2202  HB3 TYR B  67      55.179  12.759  32.057  1.00  0.00           H  
ATOM   2203  HB2 TYR B  67      55.873  13.960  33.130  1.00  0.00           H  
ATOM   2204  HD1 TYR B  67      57.760  13.406  34.581  1.00  0.00           H  
ATOM   2205  HD2 TYR B  67      56.245  10.518  31.819  1.00  0.00           H  
ATOM   2206  HE1 TYR B  67      59.122  11.683  35.632  1.00  0.00           H  
ATOM   2207  HE2 TYR B  67      57.621   8.797  32.870  1.00  0.00           H  
ATOM   2208  HH  TYR B  67      59.689   9.548  35.667  1.00  0.00           H  
ATOM   2209  N   ASP B  68      58.115  15.631  32.215  1.00 41.51           N  
ATOM   2210  CA  ASP B  68      59.274  16.369  32.732  1.00 41.78           C  
ATOM   2211  C   ASP B  68      59.715  15.832  34.091  1.00 41.97           C  
ATOM   2212  O   ASP B  68      58.996  15.968  35.084  1.00 41.95           O  
ATOM   2213  CB  ASP B  68      58.937  17.855  32.872  1.00 41.82           C  
ATOM   2214  CG  ASP B  68      60.095  18.670  33.445  1.00 41.86           C  
ATOM   2215  OD1 ASP B  68      60.775  19.375  32.669  1.00 41.86           O  
ATOM   2216  OD2 ASP B  68      60.322  18.595  34.673  1.00 41.90           O1-
ATOM   2217  H   ASP B  68      57.225  16.108  32.220  1.00  0.00           H  
ATOM   2218  HA  ASP B  68      60.100  16.262  32.028  1.00  0.00           H  
ATOM   2219  HB3 ASP B  68      58.062  17.969  33.512  1.00  0.00           H  
ATOM   2220  HB2 ASP B  68      58.659  18.257  31.898  1.00  0.00           H  
ATOM   2221  N   GLU B  69      60.908  15.237  34.119  1.00 42.21           N  
ATOM   2222  CA  GLU B  69      61.494  14.647  35.324  1.00 42.43           C  
ATOM   2223  C   GLU B  69      61.249  15.499  36.567  1.00 42.51           C  
ATOM   2224  O   GLU B  69      60.995  14.976  37.652  1.00 42.55           O  
ATOM   2225  CB  GLU B  69      63.001  14.458  35.122  1.00 42.55           C  
ATOM   2226  CG  GLU B  69      63.776  15.778  35.139  1.00 42.78           C  
ATOM   2227  CD  GLU B  69      65.193  15.667  34.590  1.00 42.92           C  
ATOM   2228  OE1 GLU B  69      65.333  15.411  33.365  1.00 42.99           O  
ATOM   2229  OE2 GLU B  69      66.162  15.837  35.380  1.00 42.99           O1-
ATOM   2230  H   GLU B  69      61.461  15.175  33.276  1.00  0.00           H  
ATOM   2231  HA  GLU B  69      61.042  13.668  35.483  1.00  0.00           H  
ATOM   2232  HB3 GLU B  69      63.178  13.946  34.176  1.00  0.00           H  
ATOM   2233  HB2 GLU B  69      63.391  13.799  35.898  1.00  0.00           H  
ATOM   2234  HG3 GLU B  69      63.812  16.163  36.158  1.00  0.00           H  
ATOM   2235  HG2 GLU B  69      63.226  16.528  34.570  1.00  0.00           H  
ATOM   2236  N   LYS B  70      61.324  16.815  36.401  1.00 42.63           N  
ATOM   2237  CA  LYS B  70      61.130  17.756  37.505  1.00 42.70           C  
ATOM   2238  C   LYS B  70      59.638  17.904  37.843  1.00 42.69           C  
ATOM   2239  O   LYS B  70      59.197  17.512  38.921  1.00 42.72           O  
ATOM   2240  CB  LYS B  70      61.741  19.107  37.109  1.00 42.79           C  
ATOM   2241  CG  LYS B  70      62.114  20.055  38.254  1.00 42.89           C  
ATOM   2242  CD  LYS B  70      63.080  21.135  37.727  1.00 42.98           C  
ATOM   2243  CE  LYS B  70      63.469  22.160  38.790  1.00 43.06           C  
ATOM   2244  NZ  LYS B  70      64.291  23.290  38.213  1.00 43.08           N1+
ATOM   2245  H   LYS B  70      61.521  17.198  35.488  1.00  0.00           H  
ATOM   2246  HA  LYS B  70      61.653  17.379  38.384  1.00  0.00           H  
ATOM   2247  HB3 LYS B  70      61.065  19.620  36.424  1.00  0.00           H  
ATOM   2248  HB2 LYS B  70      62.618  18.935  36.485  1.00  0.00           H  
ATOM   2249  HG3 LYS B  70      62.600  19.490  39.049  1.00  0.00           H  
ATOM   2250  HG2 LYS B  70      61.212  20.531  38.639  1.00  0.00           H  
ATOM   2251  HD3 LYS B  70      62.623  21.647  36.880  1.00  0.00           H  
ATOM   2252  HD2 LYS B  70      63.979  20.658  37.338  1.00  0.00           H  
ATOM   2253  HE3 LYS B  70      64.035  21.666  39.580  1.00  0.00           H  
ATOM   2254  HE2 LYS B  70      62.568  22.565  39.250  1.00  0.00           H  
ATOM   2255  HZ1 LYS B  70      64.003  23.464  37.261  1.00  0.00           H  
ATOM   2256  HZ2 LYS B  70      64.151  24.124  38.765  1.00  0.00           H  
ATOM   2257  HZ3 LYS B  70      65.269  23.037  38.228  1.00  0.00           H  
ATOM   2258  N   GLN B  71      58.867  18.471  36.920  1.00 42.64           N  
ATOM   2259  CA  GLN B  71      57.426  18.651  37.119  1.00 42.58           C  
ATOM   2260  C   GLN B  71      56.672  17.642  36.239  1.00 42.50           C  
ATOM   2261  O   GLN B  71      56.491  17.866  35.040  1.00 42.47           O  
ATOM   2262  CB  GLN B  71      57.023  20.074  36.730  1.00 42.66           C  
ATOM   2263  CG  GLN B  71      57.638  21.163  37.587  1.00 42.77           C  
ATOM   2264  CD  GLN B  71      57.343  22.546  37.036  1.00 42.85           C  
ATOM   2265  OE1 GLN B  71      57.795  22.898  35.940  1.00 42.89           O  
ATOM   2266  NE2 GLN B  71      56.568  23.331  37.780  1.00 42.86           N  
ATOM   2267  H   GLN B  71      59.271  18.792  36.052  1.00  0.00           H  
ATOM   2268  HA  GLN B  71      57.179  18.476  38.166  1.00  0.00           H  
ATOM   2269  HB3 GLN B  71      55.937  20.162  36.759  1.00  0.00           H  
ATOM   2270  HB2 GLN B  71      57.280  20.249  35.685  1.00  0.00           H  
ATOM   2271  HG3 GLN B  71      58.717  21.016  37.641  1.00  0.00           H  
ATOM   2272  HG2 GLN B  71      57.251  21.087  38.603  1.00  0.00           H  
ATOM   2273 HE22 GLN B  71      56.339  24.262  37.462  1.00  0.00           H  
ATOM   2274 HE21 GLN B  71      56.209  22.996  38.663  1.00  0.00           H  
ATOM   2275  N   GLN B  72      56.211  16.551  36.844  1.00 42.39           N  
ATOM   2276  CA  GLN B  72      55.523  15.492  36.102  1.00 42.25           C  
ATOM   2277  C   GLN B  72      54.229  15.848  35.359  1.00 42.15           C  
ATOM   2278  O   GLN B  72      53.770  15.068  34.528  1.00 42.13           O  
ATOM   2279  CB  GLN B  72      55.255  14.294  37.024  1.00 42.24           C  
ATOM   2280  CG  GLN B  72      56.482  13.797  37.784  1.00 42.26           C  
ATOM   2281  CD  GLN B  72      56.368  12.340  38.216  1.00 42.27           C  
ATOM   2282  OE1 GLN B  72      55.291  11.870  38.573  1.00 42.28           O  
ATOM   2283  NE2 GLN B  72      57.489  11.623  38.196  1.00 42.26           N  
ATOM   2284  H   GLN B  72      56.332  16.437  37.840  1.00  0.00           H  
ATOM   2285  HA  GLN B  72      56.225  15.144  35.344  1.00  0.00           H  
ATOM   2286  HB3 GLN B  72      54.836  13.475  36.439  1.00  0.00           H  
ATOM   2287  HB2 GLN B  72      54.471  14.554  37.735  1.00  0.00           H  
ATOM   2288  HG3 GLN B  72      56.642  14.423  38.662  1.00  0.00           H  
ATOM   2289  HG2 GLN B  72      57.368  13.922  37.162  1.00  0.00           H  
ATOM   2290 HE22 GLN B  72      57.472  10.652  38.472  1.00  0.00           H  
ATOM   2291 HE21 GLN B  72      58.357  12.050  37.905  1.00  0.00           H  
ATOM   2292  N   HIS B  73      53.632  17.004  35.634  1.00 42.01           N  
ATOM   2293  CA  HIS B  73      52.392  17.346  34.943  1.00 41.85           C  
ATOM   2294  C   HIS B  73      52.600  17.925  33.545  1.00 41.72           C  
ATOM   2295  O   HIS B  73      51.651  18.070  32.784  1.00 41.71           O  
ATOM   2296  CB  HIS B  73      51.543  18.287  35.801  1.00 41.89           C  
ATOM   2297  CG  HIS B  73      52.098  19.669  35.925  1.00 41.99           C  
ATOM   2298  ND1 HIS B  73      51.784  20.679  35.040  1.00 42.02           N  
ATOM   2299  CD2 HIS B  73      52.928  20.217  36.844  1.00 42.02           C  
ATOM   2300  CE1 HIS B  73      52.393  21.790  35.410  1.00 42.04           C  
ATOM   2301  NE2 HIS B  73      53.094  21.538  36.502  1.00 42.07           N  
ATOM   2302  H   HIS B  73      54.037  17.632  36.313  1.00  0.00           H  
ATOM   2303  HA  HIS B  73      51.826  16.422  34.826  1.00  0.00           H  
ATOM   2304  HB3 HIS B  73      51.419  17.857  36.795  1.00  0.00           H  
ATOM   2305  HB2 HIS B  73      50.534  18.338  35.391  1.00  0.00           H  
ATOM   2306  HD2 HIS B  73      53.317  19.612  37.649  1.00  0.00           H  
ATOM   2307  HE1 HIS B  73      52.263  22.694  34.834  1.00  0.00           H  
ATOM   2308  HE2 HIS B  73      53.682  22.136  37.066  1.00  0.00           H  
ATOM   2309  N   ILE B  74      53.846  18.236  33.202  1.00 41.56           N  
ATOM   2310  CA  ILE B  74      54.160  18.782  31.888  1.00 41.38           C  
ATOM   2311  C   ILE B  74      54.573  17.621  31.009  1.00 41.27           C  
ATOM   2312  O   ILE B  74      55.419  16.818  31.404  1.00 41.26           O  
ATOM   2313  CB  ILE B  74      55.339  19.784  31.950  1.00 41.43           C  
ATOM   2314  CG1 ILE B  74      55.092  20.817  33.050  1.00 41.39           C  
ATOM   2315  CG2 ILE B  74      55.503  20.489  30.595  1.00 41.41           C  
ATOM   2316  CD1 ILE B  74      56.270  21.718  33.298  1.00 41.43           C  
ATOM   2317  H   ILE B  74      54.601  18.095  33.858  1.00  0.00           H  
ATOM   2318  HA  ILE B  74      53.280  19.270  31.469  1.00  0.00           H  
ATOM   2319  HB  ILE B  74      56.255  19.238  32.177  1.00  0.00           H  
ATOM   2320 HG13 ILE B  74      54.827  20.304  33.975  1.00  0.00           H  
ATOM   2321 HG12 ILE B  74      54.223  21.421  32.790  1.00  0.00           H  
ATOM   2322 HG21 ILE B  74      56.335  21.192  30.649  1.00  0.00           H  
ATOM   2323 HG22 ILE B  74      55.704  19.748  29.821  1.00  0.00           H  
ATOM   2324 HG23 ILE B  74      54.587  21.028  30.352  1.00  0.00           H  
ATOM   2325 HD11 ILE B  74      56.026  22.426  34.090  1.00  0.00           H  
ATOM   2326 HD12 ILE B  74      57.129  21.119  33.599  1.00  0.00           H  
ATOM   2327 HD13 ILE B  74      56.510  22.263  32.385  1.00  0.00           H  
ATOM   2328  N   VAL B  75      53.979  17.526  29.823  1.00 41.10           N  
ATOM   2329  CA  VAL B  75      54.297  16.442  28.911  1.00 40.95           C  
ATOM   2330  C   VAL B  75      54.995  16.960  27.669  1.00 40.86           C  
ATOM   2331  O   VAL B  75      54.459  17.799  26.947  1.00 40.87           O  
ATOM   2332  CB  VAL B  75      53.013  15.655  28.516  1.00 40.95           C  
ATOM   2333  CG1 VAL B  75      53.311  14.634  27.436  1.00 40.91           C  
ATOM   2334  CG2 VAL B  75      52.458  14.949  29.737  1.00 40.93           C  
ATOM   2335  H   VAL B  75      53.295  18.215  29.544  1.00  0.00           H  
ATOM   2336  HA  VAL B  75      54.974  15.756  29.421  1.00  0.00           H  
ATOM   2337  HB  VAL B  75      52.267  16.357  28.143  1.00  0.00           H  
ATOM   2338 HG11 VAL B  75      52.397  14.099  27.179  1.00  0.00           H  
ATOM   2339 HG12 VAL B  75      53.695  15.142  26.551  1.00  0.00           H  
ATOM   2340 HG13 VAL B  75      54.056  13.926  27.800  1.00  0.00           H  
ATOM   2341 HG21 VAL B  75      51.559  14.398  29.461  1.00  0.00           H  
ATOM   2342 HG22 VAL B  75      53.203  14.256  30.127  1.00  0.00           H  
ATOM   2343 HG23 VAL B  75      52.212  15.685  30.502  1.00  0.00           H  
ATOM   2344  N   TYR B  76      56.210  16.475  27.439  1.00 40.76           N  
ATOM   2345  CA  TYR B  76      56.982  16.878  26.274  1.00 40.63           C  
ATOM   2346  C   TYR B  76      56.878  15.746  25.277  1.00 40.53           C  
ATOM   2347  O   TYR B  76      57.514  14.700  25.435  1.00 40.52           O  
ATOM   2348  CB  TYR B  76      58.446  17.148  26.660  1.00 40.67           C  
ATOM   2349  CG  TYR B  76      58.641  18.437  27.446  1.00 40.72           C  
ATOM   2350  CD1 TYR B  76      58.329  19.671  26.877  1.00 40.74           C  
ATOM   2351  CD2 TYR B  76      59.078  18.417  28.772  1.00 40.74           C  
ATOM   2352  CE1 TYR B  76      58.435  20.860  27.608  1.00 40.76           C  
ATOM   2353  CE2 TYR B  76      59.189  19.602  29.519  1.00 40.77           C  
ATOM   2354  CZ  TYR B  76      58.858  20.819  28.925  1.00 40.79           C  
ATOM   2355  OH  TYR B  76      58.909  21.984  29.651  1.00 40.76           O  
ATOM   2356  H   TYR B  76      56.618  15.810  28.081  1.00  0.00           H  
ATOM   2357  HA  TYR B  76      56.547  17.781  25.845  1.00  0.00           H  
ATOM   2358  HB3 TYR B  76      59.058  17.178  25.759  1.00  0.00           H  
ATOM   2359  HB2 TYR B  76      58.827  16.309  27.241  1.00  0.00           H  
ATOM   2360  HD1 TYR B  76      57.997  19.724  25.851  1.00  0.00           H  
ATOM   2361  HD2 TYR B  76      59.338  17.479  29.241  1.00  0.00           H  
ATOM   2362  HE1 TYR B  76      58.187  21.803  27.144  1.00  0.00           H  
ATOM   2363  HE2 TYR B  76      59.528  19.565  30.544  1.00  0.00           H  
ATOM   2364  HH  TYR B  76      59.312  21.812  30.505  1.00  0.00           H  
ATOM   2365  N   CYS B  77      56.057  15.949  24.252  1.00 40.40           N  
ATOM   2366  CA  CYS B  77      55.842  14.917  23.242  1.00 40.28           C  
ATOM   2367  C   CYS B  77      56.495  15.142  21.887  1.00 40.19           C  
ATOM   2368  O   CYS B  77      56.415  14.281  21.006  1.00 40.14           O  
ATOM   2369  CB  CYS B  77      54.338  14.670  23.053  1.00 40.28           C  
ATOM   2370  SG  CYS B  77      53.351  16.143  22.836  1.00 40.24           S  
ATOM   2371  H   CYS B  77      55.569  16.829  24.162  1.00  0.00           H  
ATOM   2372  HA  CYS B  77      56.263  13.995  23.643  1.00  0.00           H  
ATOM   2373  HB3 CYS B  77      53.956  14.102  23.902  1.00  0.00           H  
ATOM   2374  HB2 CYS B  77      54.186  14.006  22.202  1.00  0.00           H  
ATOM   2375  HG  CYS B  77      53.705  16.754  21.702  1.00  0.00           H  
ATOM   2376  N   SER B  78      57.134  16.289  21.698  1.00 40.12           N  
ATOM   2377  CA  SER B  78      57.793  16.511  20.427  1.00 40.06           C  
ATOM   2378  C   SER B  78      58.810  15.376  20.280  1.00 40.02           C  
ATOM   2379  O   SER B  78      59.370  14.909  21.276  1.00 39.97           O  
ATOM   2380  CB  SER B  78      58.493  17.878  20.398  1.00 40.08           C  
ATOM   2381  OG  SER B  78      59.390  18.033  21.482  1.00 40.13           O  
ATOM   2382  H   SER B  78      57.153  16.983  22.431  1.00  0.00           H  
ATOM   2383  HA  SER B  78      57.062  16.456  19.620  1.00  0.00           H  
ATOM   2384  HB3 SER B  78      57.744  18.670  20.431  1.00  0.00           H  
ATOM   2385  HB2 SER B  78      59.036  17.987  19.459  1.00  0.00           H  
ATOM   2386  HG  SER B  78      60.063  17.349  21.441  1.00  0.00           H  
ATOM   2387  N   ASN B  79      59.005  14.922  19.043  1.00 39.93           N  
ATOM   2388  CA  ASN B  79      59.944  13.857  18.717  1.00 39.91           C  
ATOM   2389  C   ASN B  79      59.442  12.461  19.036  1.00 39.92           C  
ATOM   2390  O   ASN B  79      60.219  11.512  19.074  1.00 39.92           O  
ATOM   2391  CB  ASN B  79      61.282  14.094  19.411  1.00 39.90           C  
ATOM   2392  CG  ASN B  79      61.846  15.461  19.111  1.00 39.86           C  
ATOM   2393  OD1 ASN B  79      62.084  16.243  20.145  1.00 39.88           O  
ATOM   2394  ND2 ASN B  79      62.052  15.812  17.960  1.00 39.83           N  
ATOM   2395  H   ASN B  79      58.488  15.319  18.272  1.00  0.00           H  
ATOM   2396  HA  ASN B  79      60.123  13.900  17.643  1.00  0.00           H  
ATOM   2397  HB3 ASN B  79      61.994  13.331  19.096  1.00  0.00           H  
ATOM   2398  HB2 ASN B  79      61.157  13.982  20.488  1.00  0.00           H  
ATOM   2399 HD22 ASN B  79      62.430  16.730  17.772  1.00  0.00           H  
ATOM   2400 HD21 ASN B  79      61.845  15.185  17.196  1.00  0.00           H  
ATOM   2401  N   ASP B  80      58.140  12.330  19.249  1.00 39.92           N  
ATOM   2402  CA  ASP B  80      57.564  11.025  19.540  1.00 39.93           C  
ATOM   2403  C   ASP B  80      56.284  10.842  18.734  1.00 39.95           C  
ATOM   2404  O   ASP B  80      55.618  11.816  18.407  1.00 39.95           O  
ATOM   2405  CB  ASP B  80      57.246  10.906  21.037  1.00 39.87           C  
ATOM   2406  CG  ASP B  80      56.804   9.509  21.423  1.00 39.84           C  
ATOM   2407  OD1 ASP B  80      57.676   8.657  21.691  1.00 39.82           O  
ATOM   2408  OD2 ASP B  80      55.582   9.257  21.436  1.00 39.82           O1-
ATOM   2409  H   ASP B  80      57.538  13.140  19.210  1.00  0.00           H  
ATOM   2410  HA  ASP B  80      58.277  10.249  19.262  1.00  0.00           H  
ATOM   2411  HB3 ASP B  80      56.464  11.619  21.299  1.00  0.00           H  
ATOM   2412  HB2 ASP B  80      58.127  11.181  21.618  1.00  0.00           H  
ATOM   2413  N   LEU B  81      55.934   9.598  18.424  1.00 40.03           N  
ATOM   2414  CA  LEU B  81      54.705   9.319  17.679  1.00 40.12           C  
ATOM   2415  C   LEU B  81      53.543  10.100  18.294  1.00 40.17           C  
ATOM   2416  O   LEU B  81      52.669  10.593  17.584  1.00 40.16           O  
ATOM   2417  CB  LEU B  81      54.384   7.820  17.699  1.00 40.15           C  
ATOM   2418  CG  LEU B  81      53.003   7.389  17.176  1.00 40.21           C  
ATOM   2419  CD1 LEU B  81      52.795   7.883  15.739  1.00 40.22           C  
ATOM   2420  CD2 LEU B  81      52.886   5.866  17.247  1.00 40.23           C  
ATOM   2421  H   LEU B  81      56.520   8.824  18.703  1.00  0.00           H  
ATOM   2422  HA  LEU B  81      54.838   9.638  16.645  1.00  0.00           H  
ATOM   2423  HB3 LEU B  81      54.519   7.438  18.711  1.00  0.00           H  
ATOM   2424  HB2 LEU B  81      55.158   7.281  17.153  1.00  0.00           H  
ATOM   2425  HG  LEU B  81      52.235   7.829  17.812  1.00  0.00           H  
ATOM   2426 HD11 LEU B  81      51.813   7.569  15.385  1.00  0.00           H  
ATOM   2427 HD12 LEU B  81      52.859   8.971  15.715  1.00  0.00           H  
ATOM   2428 HD13 LEU B  81      53.565   7.460  15.094  1.00  0.00           H  
ATOM   2429 HD21 LEU B  81      51.908   5.559  16.877  1.00  0.00           H  
ATOM   2430 HD22 LEU B  81      53.665   5.412  16.634  1.00  0.00           H  
ATOM   2431 HD23 LEU B  81      53.002   5.540  18.281  1.00  0.00           H  
ATOM   2432  N   LEU B  82      53.550  10.216  19.618  1.00 40.23           N  
ATOM   2433  CA  LEU B  82      52.512  10.947  20.318  1.00 40.31           C  
ATOM   2434  C   LEU B  82      52.449  12.403  19.877  1.00 40.38           C  
ATOM   2435  O   LEU B  82      51.365  12.954  19.712  1.00 40.35           O  
ATOM   2436  CB  LEU B  82      52.738  10.892  21.828  1.00 40.28           C  
ATOM   2437  CG  LEU B  82      51.679  11.658  22.625  1.00 40.27           C  
ATOM   2438  CD1 LEU B  82      50.296  11.102  22.295  1.00 40.22           C  
ATOM   2439  CD2 LEU B  82      51.973  11.550  24.119  1.00 40.26           C  
ATOM   2440  H   LEU B  82      54.289   9.790  20.158  1.00  0.00           H  
ATOM   2441  HA  LEU B  82      51.553  10.479  20.097  1.00  0.00           H  
ATOM   2442  HB3 LEU B  82      53.725  11.291  22.061  1.00  0.00           H  
ATOM   2443  HB2 LEU B  82      52.754   9.852  22.154  1.00  0.00           H  
ATOM   2444  HG  LEU B  82      51.713  12.708  22.335  1.00  0.00           H  
ATOM   2445 HD11 LEU B  82      49.540  11.646  22.862  1.00  0.00           H  
ATOM   2446 HD12 LEU B  82      50.103  11.217  21.228  1.00  0.00           H  
ATOM   2447 HD13 LEU B  82      50.256  10.045  22.559  1.00  0.00           H  
ATOM   2448 HD21 LEU B  82      51.215  12.098  24.679  1.00  0.00           H  
ATOM   2449 HD22 LEU B  82      51.959  10.502  24.418  1.00  0.00           H  
ATOM   2450 HD23 LEU B  82      52.955  11.973  24.328  1.00  0.00           H  
ATOM   2451  N   GLY B  83      53.614  13.028  19.707  1.00 40.49           N  
ATOM   2452  CA  GLY B  83      53.656  14.418  19.282  1.00 40.63           C  
ATOM   2453  C   GLY B  83      52.970  14.573  17.935  1.00 40.74           C  
ATOM   2454  O   GLY B  83      52.193  15.510  17.734  1.00 40.70           O  
ATOM   2455  H   GLY B  83      54.480  12.536  19.874  1.00  0.00           H  
ATOM   2456  HA3 GLY B  83      54.694  14.741  19.200  1.00  0.00           H  
ATOM   2457  HA2 GLY B  83      53.150  15.039  20.021  1.00  0.00           H  
ATOM   2458  N   ASP B  84      53.254  13.636  17.024  1.00 40.86           N  
ATOM   2459  CA  ASP B  84      52.666  13.631  15.683  1.00 40.97           C  
ATOM   2460  C   ASP B  84      51.144  13.630  15.767  1.00 41.04           C  
ATOM   2461  O   ASP B  84      50.475  14.438  15.122  1.00 41.09           O  
ATOM   2462  CB  ASP B  84      53.095  12.382  14.898  1.00 41.00           C  
ATOM   2463  CG  ASP B  84      54.601  12.280  14.719  1.00 41.07           C  
ATOM   2464  OD1 ASP B  84      55.062  11.277  14.117  1.00 41.04           O  
ATOM   2465  OD2 ASP B  84      55.322  13.200  15.173  1.00 41.09           O1-
ATOM   2466  H   ASP B  84      53.898  12.892  17.249  1.00  0.00           H  
ATOM   2467  HA  ASP B  84      52.994  14.521  15.146  1.00  0.00           H  
ATOM   2468  HB3 ASP B  84      52.614  12.386  13.920  1.00  0.00           H  
ATOM   2469  HB2 ASP B  84      52.730  11.491  15.408  1.00  0.00           H  
ATOM   2470  N   LEU B  85      50.606  12.721  16.579  1.00 41.09           N  
ATOM   2471  CA  LEU B  85      49.158  12.565  16.740  1.00 41.09           C  
ATOM   2472  C   LEU B  85      48.462  13.737  17.406  1.00 41.11           C  
ATOM   2473  O   LEU B  85      47.349  14.102  17.038  1.00 41.08           O  
ATOM   2474  CB  LEU B  85      48.860  11.286  17.528  1.00 41.09           C  
ATOM   2475  CG  LEU B  85      49.607  10.014  17.103  1.00 41.08           C  
ATOM   2476  CD1 LEU B  85      49.065   8.829  17.882  1.00 41.09           C  
ATOM   2477  CD2 LEU B  85      49.440   9.773  15.608  1.00 41.12           C  
ATOM   2478  H   LEU B  85      51.202  12.105  17.114  1.00  0.00           H  
ATOM   2479  HA  LEU B  85      48.727  12.447  15.746  1.00  0.00           H  
ATOM   2480  HB3 LEU B  85      47.787  11.095  17.509  1.00  0.00           H  
ATOM   2481  HB2 LEU B  85      49.037  11.469  18.588  1.00  0.00           H  
ATOM   2482  HG  LEU B  85      50.667  10.132  17.328  1.00  0.00           H  
ATOM   2483 HD11 LEU B  85      49.594   7.924  17.582  1.00  0.00           H  
ATOM   2484 HD12 LEU B  85      49.211   8.998  18.949  1.00  0.00           H  
ATOM   2485 HD13 LEU B  85      48.001   8.713  17.675  1.00  0.00           H  
ATOM   2486 HD21 LEU B  85      49.976   8.867  15.323  1.00  0.00           H  
ATOM   2487 HD22 LEU B  85      48.382   9.657  15.374  1.00  0.00           H  
ATOM   2488 HD23 LEU B  85      49.843  10.622  15.055  1.00  0.00           H  
ATOM   2489  N   PHE B  86      49.107  14.325  18.400  1.00 41.18           N  
ATOM   2490  CA  PHE B  86      48.508  15.448  19.107  1.00 41.25           C  
ATOM   2491  C   PHE B  86      48.841  16.760  18.424  1.00 41.30           C  
ATOM   2492  O   PHE B  86      48.181  17.772  18.656  1.00 41.32           O  
ATOM   2493  CB  PHE B  86      48.982  15.465  20.561  1.00 41.27           C  
ATOM   2494  CG  PHE B  86      48.191  14.556  21.471  1.00 41.31           C  
ATOM   2495  CD1 PHE B  86      47.447  13.491  20.948  1.00 41.31           C  
ATOM   2496  CD2 PHE B  86      48.182  14.769  22.847  1.00 41.26           C  
ATOM   2497  CE1 PHE B  86      46.703  12.658  21.785  1.00 41.35           C  
ATOM   2498  CE2 PHE B  86      47.447  13.947  23.693  1.00 41.31           C  
ATOM   2499  CZ  PHE B  86      46.701  12.886  23.163  1.00 41.34           C  
ATOM   2500  H   PHE B  86      50.022  13.995  18.673  1.00  0.00           H  
ATOM   2501  HA  PHE B  86      47.425  15.321  19.100  1.00  0.00           H  
ATOM   2502  HB3 PHE B  86      48.940  16.485  20.943  1.00  0.00           H  
ATOM   2503  HB2 PHE B  86      50.036  15.189  20.601  1.00  0.00           H  
ATOM   2504  HD1 PHE B  86      47.444  13.306  19.884  1.00  0.00           H  
ATOM   2505  HD2 PHE B  86      48.752  15.583  23.271  1.00  0.00           H  
ATOM   2506  HE1 PHE B  86      46.133  11.842  21.366  1.00  0.00           H  
ATOM   2507  HE2 PHE B  86      47.451  14.126  24.758  1.00  0.00           H  
ATOM   2508  HZ  PHE B  86      46.126  12.246  23.815  1.00  0.00           H  
ATOM   2509  N   GLY B  87      49.870  16.728  17.581  1.00 41.36           N  
ATOM   2510  CA  GLY B  87      50.281  17.913  16.854  1.00 41.39           C  
ATOM   2511  C   GLY B  87      50.651  19.082  17.737  1.00 41.44           C  
ATOM   2512  O   GLY B  87      50.204  20.204  17.499  1.00 41.43           O  
ATOM   2513  H   GLY B  87      50.380  15.868  17.439  1.00  0.00           H  
ATOM   2514  HA3 GLY B  87      49.485  18.213  16.172  1.00  0.00           H  
ATOM   2515  HA2 GLY B  87      51.124  17.667  16.209  1.00  0.00           H  
ATOM   2516  N   VAL B  88      51.444  18.814  18.775  1.00 41.44           N  
ATOM   2517  CA  VAL B  88      51.903  19.850  19.692  1.00 41.43           C  
ATOM   2518  C   VAL B  88      53.233  19.408  20.281  1.00 41.44           C  
ATOM   2519  O   VAL B  88      53.481  18.216  20.452  1.00 41.45           O  
ATOM   2520  CB  VAL B  88      50.902  20.113  20.842  1.00 41.46           C  
ATOM   2521  CG1 VAL B  88      49.554  20.477  20.266  1.00 41.49           C  
ATOM   2522  CG2 VAL B  88      50.799  18.900  21.759  1.00 41.46           C  
ATOM   2523  H   VAL B  88      51.747  17.866  18.947  1.00  0.00           H  
ATOM   2524  HA  VAL B  88      52.053  20.775  19.135  1.00  0.00           H  
ATOM   2525  HB  VAL B  88      51.265  20.957  21.428  1.00  0.00           H  
ATOM   2526 HG11 VAL B  88      48.850  20.662  21.077  1.00  0.00           H  
ATOM   2527 HG12 VAL B  88      49.649  21.375  19.656  1.00  0.00           H  
ATOM   2528 HG13 VAL B  88      49.189  19.657  19.648  1.00  0.00           H  
ATOM   2529 HG21 VAL B  88      50.090  19.108  22.560  1.00  0.00           H  
ATOM   2530 HG22 VAL B  88      50.456  18.039  21.186  1.00  0.00           H  
ATOM   2531 HG23 VAL B  88      51.777  18.684  22.188  1.00  0.00           H  
ATOM   2532  N   PRO B  89      54.114  20.365  20.593  1.00 41.41           N  
ATOM   2533  CA  PRO B  89      55.411  19.994  21.161  1.00 41.38           C  
ATOM   2534  C   PRO B  89      55.277  19.495  22.601  1.00 41.32           C  
ATOM   2535  O   PRO B  89      55.968  18.562  23.005  1.00 41.29           O  
ATOM   2536  CB  PRO B  89      56.210  21.293  21.058  1.00 41.40           C  
ATOM   2537  CG  PRO B  89      55.172  22.329  21.308  1.00 41.42           C  
ATOM   2538  CD  PRO B  89      53.973  21.828  20.502  1.00 41.42           C  
ATOM   2539  HA  PRO B  89      55.877  19.224  20.546  1.00  0.00           H  
ATOM   2540  HB3 PRO B  89      56.588  21.402  20.042  1.00  0.00           H  
ATOM   2541  HB2 PRO B  89      56.949  21.324  21.859  1.00  0.00           H  
ATOM   2542  HG3 PRO B  89      55.508  23.282  20.899  1.00  0.00           H  
ATOM   2543  HG2 PRO B  89      54.917  22.334  22.368  1.00  0.00           H  
ATOM   2544  HD2 PRO B  89      53.053  22.132  21.001  1.00  0.00           H  
ATOM   2545  HD3 PRO B  89      54.085  22.136  19.462  1.00  0.00           H  
ATOM   2546  N   SER B  90      54.383  20.120  23.364  1.00 41.22           N  
ATOM   2547  CA  SER B  90      54.174  19.728  24.745  1.00 41.14           C  
ATOM   2548  C   SER B  90      52.781  20.127  25.211  1.00 41.05           C  
ATOM   2549  O   SER B  90      52.052  20.774  24.484  1.00 41.09           O  
ATOM   2550  CB  SER B  90      55.206  20.410  25.637  1.00 41.15           C  
ATOM   2551  OG  SER B  90      54.841  21.758  25.851  1.00 41.11           O  
ATOM   2552  H   SER B  90      53.837  20.880  22.983  1.00  0.00           H  
ATOM   2553  HA  SER B  90      54.285  18.647  24.831  1.00  0.00           H  
ATOM   2554  HB3 SER B  90      56.184  20.370  25.157  1.00  0.00           H  
ATOM   2555  HB2 SER B  90      55.258  19.891  26.594  1.00  0.00           H  
ATOM   2556  HG  SER B  90      53.982  21.793  26.277  1.00  0.00           H  
ATOM   2557  N   PHE B  91      52.419  19.740  26.428  1.00 40.95           N  
ATOM   2558  CA  PHE B  91      51.119  20.098  26.981  1.00 40.87           C  
ATOM   2559  C   PHE B  91      51.050  19.716  28.447  1.00 40.82           C  
ATOM   2560  O   PHE B  91      51.823  18.879  28.909  1.00 40.82           O  
ATOM   2561  CB  PHE B  91      49.987  19.410  26.203  1.00 40.85           C  
ATOM   2562  CG  PHE B  91      49.939  17.908  26.371  1.00 40.85           C  
ATOM   2563  CD1 PHE B  91      49.342  17.334  27.493  1.00 40.85           C  
ATOM   2564  CD2 PHE B  91      50.457  17.068  25.389  1.00 40.82           C  
ATOM   2565  CE1 PHE B  91      49.259  15.946  27.629  1.00 40.85           C  
ATOM   2566  CE2 PHE B  91      50.380  15.686  25.519  1.00 40.84           C  
ATOM   2567  CZ  PHE B  91      49.778  15.121  26.644  1.00 40.83           C  
ATOM   2568  H   PHE B  91      53.049  19.186  26.990  1.00  0.00           H  
ATOM   2569  HA  PHE B  91      50.992  21.177  26.897  1.00  0.00           H  
ATOM   2570  HB3 PHE B  91      50.077  19.652  25.144  1.00  0.00           H  
ATOM   2571  HB2 PHE B  91      49.030  19.838  26.503  1.00  0.00           H  
ATOM   2572  HD1 PHE B  91      48.936  17.964  28.271  1.00  0.00           H  
ATOM   2573  HD2 PHE B  91      50.926  17.488  24.512  1.00  0.00           H  
ATOM   2574  HE1 PHE B  91      48.790  15.516  28.502  1.00  0.00           H  
ATOM   2575  HE2 PHE B  91      50.787  15.048  24.749  1.00  0.00           H  
ATOM   2576  HZ  PHE B  91      49.715  14.048  26.750  1.00  0.00           H  
ATOM   2577  N   SER B  92      50.132  20.337  29.182  1.00 40.73           N  
ATOM   2578  CA  SER B  92      49.963  20.024  30.603  1.00 40.63           C  
ATOM   2579  C   SER B  92      48.795  19.049  30.797  1.00 40.58           C  
ATOM   2580  O   SER B  92      47.755  19.187  30.160  1.00 40.57           O  
ATOM   2581  CB  SER B  92      49.697  21.299  31.401  1.00 40.57           C  
ATOM   2582  OG  SER B  92      49.240  20.986  32.702  1.00 40.50           O  
ATOM   2583  H   SER B  92      49.538  21.037  28.762  1.00  0.00           H  
ATOM   2584  HA  SER B  92      50.877  19.559  30.974  1.00  0.00           H  
ATOM   2585  HB3 SER B  92      48.946  21.899  30.887  1.00  0.00           H  
ATOM   2586  HB2 SER B  92      50.615  21.883  31.469  1.00  0.00           H  
ATOM   2587  HG  SER B  92      49.923  21.201  33.342  1.00  0.00           H  
ATOM   2588  N   VAL B  93      48.967  18.069  31.676  1.00 40.51           N  
ATOM   2589  CA  VAL B  93      47.907  17.108  31.924  1.00 40.48           C  
ATOM   2590  C   VAL B  93      46.693  17.773  32.555  1.00 40.46           C  
ATOM   2591  O   VAL B  93      45.671  17.125  32.759  1.00 40.43           O  
ATOM   2592  CB  VAL B  93      48.369  15.961  32.847  1.00 40.48           C  
ATOM   2593  CG1 VAL B  93      49.600  15.284  32.256  1.00 40.44           C  
ATOM   2594  CG2 VAL B  93      48.624  16.488  34.257  1.00 40.46           C  
ATOM   2595  H   VAL B  93      49.840  17.988  32.178  1.00  0.00           H  
ATOM   2596  HA  VAL B  93      47.604  16.678  30.969  1.00  0.00           H  
ATOM   2597  HB  VAL B  93      47.568  15.224  32.900  1.00  0.00           H  
ATOM   2598 HG11 VAL B  93      49.921  14.475  32.913  1.00  0.00           H  
ATOM   2599 HG12 VAL B  93      49.356  14.879  31.274  1.00  0.00           H  
ATOM   2600 HG13 VAL B  93      50.404  16.013  32.158  1.00  0.00           H  
ATOM   2601 HG21 VAL B  93      48.949  15.669  34.898  1.00  0.00           H  
ATOM   2602 HG22 VAL B  93      49.399  17.253  34.225  1.00  0.00           H  
ATOM   2603 HG23 VAL B  93      47.706  16.918  34.656  1.00  0.00           H  
ATOM   2604  N   LYS B  94      46.813  19.060  32.872  1.00 40.46           N  
ATOM   2605  CA  LYS B  94      45.711  19.814  33.476  1.00 40.47           C  
ATOM   2606  C   LYS B  94      44.721  20.280  32.413  1.00 40.46           C  
ATOM   2607  O   LYS B  94      43.525  20.370  32.672  1.00 40.48           O  
ATOM   2608  CB  LYS B  94      46.235  21.041  34.237  1.00 40.44           C  
ATOM   2609  CG  LYS B  94      46.981  20.717  35.521  1.00 40.50           C  
ATOM   2610  CD  LYS B  94      47.434  21.969  36.247  1.00 40.51           C  
ATOM   2611  CE  LYS B  94      48.094  21.629  37.581  1.00 40.55           C  
ATOM   2612  NZ  LYS B  94      48.348  22.841  38.429  1.00 40.51           N1+
ATOM   2613  H   LYS B  94      47.682  19.544  32.697  1.00  0.00           H  
ATOM   2614  HA  LYS B  94      45.188  19.165  34.179  1.00  0.00           H  
ATOM   2615  HB3 LYS B  94      45.403  21.709  34.461  1.00  0.00           H  
ATOM   2616  HB2 LYS B  94      46.882  21.624  33.581  1.00  0.00           H  
ATOM   2617  HG3 LYS B  94      47.848  20.098  35.290  1.00  0.00           H  
ATOM   2618  HG2 LYS B  94      46.337  20.131  36.176  1.00  0.00           H  
ATOM   2619  HD3 LYS B  94      46.576  22.618  36.422  1.00  0.00           H  
ATOM   2620  HD2 LYS B  94      48.140  22.516  35.622  1.00  0.00           H  
ATOM   2621  HE3 LYS B  94      49.036  21.111  37.398  1.00  0.00           H  
ATOM   2622  HE2 LYS B  94      47.463  20.929  38.129  1.00  0.00           H  
ATOM   2623  HZ1 LYS B  94      47.472  23.303  38.627  1.00  0.00           H  
ATOM   2624  HZ2 LYS B  94      48.784  22.561  39.296  1.00  0.00           H  
ATOM   2625  HZ3 LYS B  94      48.959  23.476  37.935  1.00  0.00           H  
ATOM   2626  N   GLU B  95      45.240  20.569  31.222  1.00 40.44           N  
ATOM   2627  CA  GLU B  95      44.449  21.052  30.094  1.00 40.42           C  
ATOM   2628  C   GLU B  95      43.557  19.937  29.541  1.00 40.40           C  
ATOM   2629  O   GLU B  95      43.767  19.441  28.434  1.00 40.36           O  
ATOM   2630  CB  GLU B  95      45.398  21.573  29.008  1.00 40.40           C  
ATOM   2631  CG  GLU B  95      46.433  22.565  29.539  1.00 40.42           C  
ATOM   2632  CD  GLU B  95      47.315  23.169  28.449  1.00 40.45           C  
ATOM   2633  OE1 GLU B  95      48.285  22.515  28.010  1.00 40.45           O  
ATOM   2634  OE2 GLU B  95      47.032  24.309  28.026  1.00 40.45           O1-
ATOM   2635  H   GLU B  95      46.231  20.457  31.062  1.00  0.00           H  
ATOM   2636  HA  GLU B  95      43.817  21.873  30.433  1.00  0.00           H  
ATOM   2637  HB3 GLU B  95      44.817  22.045  28.216  1.00  0.00           H  
ATOM   2638  HB2 GLU B  95      45.910  20.732  28.540  1.00  0.00           H  
ATOM   2639  HG3 GLU B  95      47.061  22.070  30.280  1.00  0.00           H  
ATOM   2640  HG2 GLU B  95      45.924  23.365  30.077  1.00  0.00           H  
ATOM   2641  N   HIS B  96      42.548  19.569  30.327  1.00 40.40           N  
ATOM   2642  CA  HIS B  96      41.619  18.494  29.980  1.00 40.40           C  
ATOM   2643  C   HIS B  96      40.919  18.642  28.636  1.00 40.42           C  
ATOM   2644  O   HIS B  96      40.938  17.718  27.830  1.00 40.39           O  
ATOM   2645  CB  HIS B  96      40.585  18.343  31.091  1.00 40.36           C  
ATOM   2646  CG  HIS B  96      41.187  18.068  32.432  1.00 40.32           C  
ATOM   2647  ND1 HIS B  96      40.509  18.288  33.611  1.00 40.28           N  
ATOM   2648  CD2 HIS B  96      42.408  17.596  32.782  1.00 40.27           C  
ATOM   2649  CE1 HIS B  96      41.288  17.967  34.628  1.00 40.24           C  
ATOM   2650  NE2 HIS B  96      42.445  17.544  34.152  1.00 40.22           N  
ATOM   2651  H   HIS B  96      42.397  20.039  31.208  1.00  0.00           H  
ATOM   2652  HA  HIS B  96      42.194  17.569  29.945  1.00  0.00           H  
ATOM   2653  HB3 HIS B  96      39.892  17.541  30.834  1.00  0.00           H  
ATOM   2654  HB2 HIS B  96      39.978  19.247  31.145  1.00  0.00           H  
ATOM   2655  HD2 HIS B  96      43.129  17.344  32.018  1.00  0.00           H  
ATOM   2656  HE1 HIS B  96      40.927  18.076  35.640  1.00  0.00           H  
ATOM   2657  HE2 HIS B  96      43.277  17.217  34.623  1.00  0.00           H  
ATOM   2658  N   ARG B  97      40.296  19.790  28.386  1.00 40.45           N  
ATOM   2659  CA  ARG B  97      39.622  19.974  27.110  1.00 40.49           C  
ATOM   2660  C   ARG B  97      40.592  19.819  25.955  1.00 40.43           C  
ATOM   2661  O   ARG B  97      40.310  19.115  24.984  1.00 40.43           O  
ATOM   2662  CB  ARG B  97      38.962  21.345  27.011  1.00 40.61           C  
ATOM   2663  CG  ARG B  97      38.390  21.602  25.609  1.00 40.74           C  
ATOM   2664  CD  ARG B  97      37.521  22.842  25.579  1.00 40.86           C  
ATOM   2665  NE  ARG B  97      36.407  22.721  26.510  1.00 40.93           N  
ATOM   2666  CZ  ARG B  97      35.714  23.753  26.973  1.00 40.96           C  
ATOM   2667  NH1 ARG B  97      36.031  24.987  26.589  1.00 41.01           N  
ATOM   2668  NH2 ARG B  97      34.705  23.549  27.809  1.00 40.95           N1+
ATOM   2669  H   ARG B  97      40.294  20.525  29.079  1.00  0.00           H  
ATOM   2670  HA  ARG B  97      38.849  19.212  27.015  1.00  0.00           H  
ATOM   2671  HB3 ARG B  97      39.692  22.117  27.252  1.00  0.00           H  
ATOM   2672  HB2 ARG B  97      38.162  21.416  27.748  1.00  0.00           H  
ATOM   2673  HG3 ARG B  97      37.803  20.740  25.293  1.00  0.00           H  
ATOM   2674  HG2 ARG B  97      39.209  21.716  24.898  1.00  0.00           H  
ATOM   2675  HD3 ARG B  97      37.136  22.991  24.570  1.00  0.00           H  
ATOM   2676  HD2 ARG B  97      38.122  23.712  25.843  1.00  0.00           H  
ATOM   2677  HE  ARG B  97      36.172  21.783  26.802  1.00  0.00           H  
ATOM   2678 HH12 ARG B  97      35.506  25.775  26.939  1.00  0.00           H  
ATOM   2679 HH11 ARG B  97      36.797  25.135  25.947  1.00  0.00           H  
ATOM   2680 HH22 ARG B  97      34.176  24.333  28.163  1.00  0.00           H  
ATOM   2681 HH21 ARG B  97      34.466  22.609  28.092  1.00  0.00           H  
ATOM   2682  N   LYS B  98      41.736  20.485  26.054  1.00 40.36           N  
ATOM   2683  CA  LYS B  98      42.726  20.394  24.996  1.00 40.29           C  
ATOM   2684  C   LYS B  98      43.044  18.925  24.751  1.00 40.23           C  
ATOM   2685  O   LYS B  98      43.143  18.478  23.604  1.00 40.20           O  
ATOM   2686  CB  LYS B  98      43.997  21.153  25.389  1.00 40.37           C  
ATOM   2687  CG  LYS B  98      45.079  21.156  24.321  1.00 40.42           C  
ATOM   2688  CD  LYS B  98      46.276  22.016  24.730  1.00 40.51           C  
ATOM   2689  CE  LYS B  98      45.877  23.474  24.967  1.00 40.60           C  
ATOM   2690  NZ  LYS B  98      47.006  24.341  25.441  1.00 40.62           N1+
ATOM   2691  H   LYS B  98      41.919  21.056  26.866  1.00  0.00           H  
ATOM   2692  HA  LYS B  98      42.317  20.829  24.084  1.00  0.00           H  
ATOM   2693  HB3 LYS B  98      44.400  20.731  26.310  1.00  0.00           H  
ATOM   2694  HB2 LYS B  98      43.739  22.181  25.645  1.00  0.00           H  
ATOM   2695  HG3 LYS B  98      44.665  21.533  23.386  1.00  0.00           H  
ATOM   2696  HG2 LYS B  98      45.412  20.134  24.139  1.00  0.00           H  
ATOM   2697  HD3 LYS B  98      47.038  21.970  23.952  1.00  0.00           H  
ATOM   2698  HD2 LYS B  98      46.721  21.610  25.638  1.00  0.00           H  
ATOM   2699  HE3 LYS B  98      45.063  23.513  25.691  1.00  0.00           H  
ATOM   2700  HE2 LYS B  98      45.463  23.890  24.048  1.00  0.00           H  
ATOM   2701  HZ1 LYS B  98      47.744  24.341  24.751  1.00  0.00           H  
ATOM   2702  HZ2 LYS B  98      46.673  25.285  25.576  1.00  0.00           H  
ATOM   2703  HZ3 LYS B  98      47.363  23.982  26.315  1.00  0.00           H  
ATOM   2704  N   ILE B  99      43.183  18.167  25.836  1.00 40.13           N  
ATOM   2705  CA  ILE B  99      43.495  16.749  25.727  1.00 40.07           C  
ATOM   2706  C   ILE B  99      42.367  15.951  25.057  1.00 40.01           C  
ATOM   2707  O   ILE B  99      42.612  15.102  24.198  1.00 39.99           O  
ATOM   2708  CB  ILE B  99      43.843  16.158  27.122  1.00 40.05           C  
ATOM   2709  CG1 ILE B  99      45.160  16.772  27.613  1.00 40.06           C  
ATOM   2710  CG2 ILE B  99      43.987  14.651  27.027  1.00 40.03           C  
ATOM   2711  CD1 ILE B  99      45.602  16.346  29.016  1.00 40.12           C  
ATOM   2712  H   ILE B  99      43.072  18.574  26.754  1.00  0.00           H  
ATOM   2713  HA  ILE B  99      44.381  16.655  25.100  1.00  0.00           H  
ATOM   2714  HB  ILE B  99      43.047  16.401  27.826  1.00  0.00           H  
ATOM   2715 HG13 ILE B  99      45.088  17.859  27.573  1.00  0.00           H  
ATOM   2716 HG12 ILE B  99      45.952  16.542  26.901  1.00  0.00           H  
ATOM   2717 HG21 ILE B  99      44.231  14.246  28.009  1.00  0.00           H  
ATOM   2718 HG22 ILE B  99      43.050  14.217  26.678  1.00  0.00           H  
ATOM   2719 HG23 ILE B  99      44.784  14.405  26.325  1.00  0.00           H  
ATOM   2720 HD11 ILE B  99      46.543  16.836  29.266  1.00  0.00           H  
ATOM   2721 HD12 ILE B  99      44.840  16.633  29.740  1.00  0.00           H  
ATOM   2722 HD13 ILE B  99      45.738  15.265  29.042  1.00  0.00           H  
ATOM   2723  N   TYR B 100      41.131  16.223  25.440  1.00 39.97           N  
ATOM   2724  CA  TYR B 100      40.009  15.528  24.827  1.00 40.00           C  
ATOM   2725  C   TYR B 100      39.956  15.867  23.329  1.00 40.06           C  
ATOM   2726  O   TYR B 100      39.674  14.999  22.495  1.00 39.96           O  
ATOM   2727  CB  TYR B 100      38.696  15.920  25.528  1.00 39.92           C  
ATOM   2728  CG  TYR B 100      38.442  15.165  26.818  1.00 39.85           C  
ATOM   2729  CD1 TYR B 100      37.834  15.787  27.904  1.00 39.82           C  
ATOM   2730  CD2 TYR B 100      38.797  13.821  26.947  1.00 39.83           C  
ATOM   2731  CE1 TYR B 100      37.585  15.095  29.087  1.00 39.78           C  
ATOM   2732  CE2 TYR B 100      38.551  13.118  28.128  1.00 39.77           C  
ATOM   2733  CZ  TYR B 100      37.946  13.763  29.190  1.00 39.78           C  
ATOM   2734  OH  TYR B 100      37.704  13.073  30.361  1.00 39.78           O  
ATOM   2735  H   TYR B 100      40.965  16.913  26.158  1.00  0.00           H  
ATOM   2736  HA  TYR B 100      40.159  14.454  24.938  1.00  0.00           H  
ATOM   2737  HB3 TYR B 100      37.861  15.762  24.846  1.00  0.00           H  
ATOM   2738  HB2 TYR B 100      38.700  16.991  25.731  1.00  0.00           H  
ATOM   2739  HD1 TYR B 100      37.546  16.826  27.839  1.00  0.00           H  
ATOM   2740  HD2 TYR B 100      39.271  13.306  26.124  1.00  0.00           H  
ATOM   2741  HE1 TYR B 100      37.113  15.598  29.918  1.00  0.00           H  
ATOM   2742  HE2 TYR B 100      38.833  12.078  28.206  1.00  0.00           H  
ATOM   2743  HH  TYR B 100      37.909  12.144  30.234  1.00  0.00           H  
ATOM   2744  N   THR B 101      40.263  17.125  22.996  1.00 40.12           N  
ATOM   2745  CA  THR B 101      40.256  17.574  21.604  1.00 40.23           C  
ATOM   2746  C   THR B 101      41.335  16.868  20.771  1.00 40.33           C  
ATOM   2747  O   THR B 101      41.077  16.405  19.650  1.00 40.31           O  
ATOM   2748  CB  THR B 101      40.477  19.105  21.505  1.00 40.23           C  
ATOM   2749  OG1 THR B 101      39.469  19.787  22.264  1.00 40.27           O  
ATOM   2750  CG2 THR B 101      40.377  19.563  20.065  1.00 40.27           C  
ATOM   2751  H   THR B 101      40.508  17.792  23.714  1.00  0.00           H  
ATOM   2752  HA  THR B 101      39.283  17.340  21.173  1.00  0.00           H  
ATOM   2753  HB  THR B 101      41.462  19.357  21.899  1.00  0.00           H  
ATOM   2754  HG1 THR B 101      39.625  19.649  23.201  1.00  0.00           H  
ATOM   2755 HG21 THR B 101      40.535  20.640  20.014  1.00  0.00           H  
ATOM   2756 HG22 THR B 101      41.136  19.057  19.469  1.00  0.00           H  
ATOM   2757 HG23 THR B 101      39.388  19.322  19.674  1.00  0.00           H  
ATOM   2758  N   MET B 102      42.542  16.769  21.322  1.00 40.42           N  
ATOM   2759  CA  MET B 102      43.630  16.135  20.594  1.00 40.50           C  
ATOM   2760  C   MET B 102      43.345  14.652  20.367  1.00 40.56           C  
ATOM   2761  O   MET B 102      43.737  14.076  19.360  1.00 40.53           O  
ATOM   2762  CB  MET B 102      44.952  16.325  21.343  1.00 40.49           C  
ATOM   2763  CG  MET B 102      45.282  17.781  21.650  1.00 40.50           C  
ATOM   2764  SD  MET B 102      46.982  18.025  22.219  1.00 40.55           S  
ATOM   2765  CE  MET B 102      46.778  18.068  24.034  1.00 40.51           C  
ATOM   2766  H   MET B 102      42.705  17.135  22.249  1.00  0.00           H  
ATOM   2767  HA  MET B 102      43.717  16.619  19.621  1.00  0.00           H  
ATOM   2768  HB3 MET B 102      45.763  15.885  20.762  1.00  0.00           H  
ATOM   2769  HB2 MET B 102      44.926  15.756  22.273  1.00  0.00           H  
ATOM   2770  HG3 MET B 102      44.591  18.158  22.404  1.00  0.00           H  
ATOM   2771  HG2 MET B 102      45.108  18.387  20.761  1.00  0.00           H  
ATOM   2772  HE1 MET B 102      47.750  18.213  24.506  1.00  0.00           H  
ATOM   2773  HE2 MET B 102      46.116  18.890  24.306  1.00  0.00           H  
ATOM   2774  HE3 MET B 102      46.346  17.127  24.374  1.00  0.00           H  
ATOM   2775  N   ILE B 103      42.662  14.033  21.317  1.00 40.67           N  
ATOM   2776  CA  ILE B 103      42.317  12.629  21.178  1.00 40.76           C  
ATOM   2777  C   ILE B 103      41.206  12.504  20.132  1.00 40.84           C  
ATOM   2778  O   ILE B 103      41.222  11.606  19.283  1.00 40.78           O  
ATOM   2779  CB  ILE B 103      41.816  12.055  22.506  1.00 40.75           C  
ATOM   2780  CG1 ILE B 103      42.993  11.916  23.481  1.00 40.76           C  
ATOM   2781  CG2 ILE B 103      41.099  10.721  22.254  1.00 40.75           C  
ATOM   2782  CD1 ILE B 103      42.605  11.368  24.837  1.00 40.72           C  
ATOM   2783  H   ILE B 103      42.378  14.537  22.145  1.00  0.00           H  
ATOM   2784  HA  ILE B 103      43.193  12.070  20.847  1.00  0.00           H  
ATOM   2785  HB  ILE B 103      41.098  12.755  22.933  1.00  0.00           H  
ATOM   2786 HG13 ILE B 103      43.474  12.886  23.607  1.00  0.00           H  
ATOM   2787 HG12 ILE B 103      43.756  11.276  23.038  1.00  0.00           H  
ATOM   2788 HG21 ILE B 103      40.743  10.315  23.201  1.00  0.00           H  
ATOM   2789 HG22 ILE B 103      40.252  10.883  21.588  1.00  0.00           H  
ATOM   2790 HG23 ILE B 103      41.792  10.017  21.794  1.00  0.00           H  
ATOM   2791 HD11 ILE B 103      43.491  11.299  25.469  1.00  0.00           H  
ATOM   2792 HD12 ILE B 103      41.877  12.032  25.303  1.00  0.00           H  
ATOM   2793 HD13 ILE B 103      42.167  10.377  24.717  1.00  0.00           H  
ATOM   2794  N   TYR B 104      40.247  13.420  20.226  1.00 40.96           N  
ATOM   2795  CA  TYR B 104      39.102  13.466  19.326  1.00 41.11           C  
ATOM   2796  C   TYR B 104      39.559  13.376  17.879  1.00 41.13           C  
ATOM   2797  O   TYR B 104      39.073  12.548  17.108  1.00 41.12           O  
ATOM   2798  CB  TYR B 104      38.315  14.772  19.548  1.00 41.23           C  
ATOM   2799  CG  TYR B 104      37.149  14.953  18.603  1.00 41.41           C  
ATOM   2800  CD1 TYR B 104      37.352  15.112  17.227  1.00 41.50           C  
ATOM   2801  CD2 TYR B 104      35.837  14.900  19.068  1.00 41.49           C  
ATOM   2802  CE1 TYR B 104      36.277  15.204  16.339  1.00 41.58           C  
ATOM   2803  CE2 TYR B 104      34.761  14.992  18.194  1.00 41.58           C  
ATOM   2804  CZ  TYR B 104      34.987  15.138  16.831  1.00 41.60           C  
ATOM   2805  OH  TYR B 104      33.919  15.163  15.956  1.00 41.71           O  
ATOM   2806  H   TYR B 104      40.292  14.127  20.946  1.00  0.00           H  
ATOM   2807  HA  TYR B 104      38.449  12.620  19.543  1.00  0.00           H  
ATOM   2808  HB3 TYR B 104      38.991  15.622  19.455  1.00  0.00           H  
ATOM   2809  HB2 TYR B 104      37.956  14.807  20.576  1.00  0.00           H  
ATOM   2810  HD1 TYR B 104      38.356  15.166  16.832  1.00  0.00           H  
ATOM   2811  HD2 TYR B 104      35.643  14.786  20.124  1.00  0.00           H  
ATOM   2812  HE1 TYR B 104      36.459  15.325  15.281  1.00  0.00           H  
ATOM   2813  HE2 TYR B 104      33.751  14.950  18.574  1.00  0.00           H  
ATOM   2814  HH  TYR B 104      33.131  15.454  16.421  1.00  0.00           H  
ATOM   2815  N   ARG B 105      40.509  14.235  17.533  1.00 41.16           N  
ATOM   2816  CA  ARG B 105      41.057  14.315  16.187  1.00 41.19           C  
ATOM   2817  C   ARG B 105      41.646  12.989  15.719  1.00 41.16           C  
ATOM   2818  O   ARG B 105      41.848  12.774  14.515  1.00 41.14           O  
ATOM   2819  CB  ARG B 105      42.119  15.418  16.159  1.00 41.30           C  
ATOM   2820  CG  ARG B 105      42.209  16.198  14.865  1.00 41.47           C  
ATOM   2821  CD  ARG B 105      42.991  17.499  15.078  1.00 41.58           C  
ATOM   2822  NE  ARG B 105      42.165  18.531  15.706  1.00 41.69           N  
ATOM   2823  CZ  ARG B 105      42.628  19.453  16.547  1.00 41.75           C  
ATOM   2824  NH1 ARG B 105      43.919  19.471  16.878  1.00 41.75           N  
ATOM   2825  NH2 ARG B 105      41.804  20.375  17.037  1.00 41.77           N1+
ATOM   2826  H   ARG B 105      40.886  14.874  18.218  1.00  0.00           H  
ATOM   2827  HA  ARG B 105      40.254  14.594  15.505  1.00  0.00           H  
ATOM   2828  HB3 ARG B 105      43.093  14.986  16.388  1.00  0.00           H  
ATOM   2829  HB2 ARG B 105      41.943  16.108  16.984  1.00  0.00           H  
ATOM   2830  HG3 ARG B 105      41.205  16.432  14.511  1.00  0.00           H  
ATOM   2831  HG2 ARG B 105      42.711  15.592  14.110  1.00  0.00           H  
ATOM   2832  HD3 ARG B 105      43.358  17.863  14.118  1.00  0.00           H  
ATOM   2833  HD2 ARG B 105      43.861  17.301  15.703  1.00  0.00           H  
ATOM   2834  HE  ARG B 105      41.184  18.515  15.464  1.00  0.00           H  
ATOM   2835 HH12 ARG B 105      44.267  20.172  17.516  1.00  0.00           H  
ATOM   2836 HH11 ARG B 105      44.549  18.784  16.490  1.00  0.00           H  
ATOM   2837 HH22 ARG B 105      42.153  21.076  17.675  1.00  0.00           H  
ATOM   2838 HH21 ARG B 105      40.830  20.374  16.771  1.00  0.00           H  
ATOM   2839  N   ASN B 106      41.905  12.098  16.672  1.00 41.12           N  
ATOM   2840  CA  ASN B 106      42.478  10.786  16.385  1.00 41.12           C  
ATOM   2841  C   ASN B 106      41.466   9.666  16.490  1.00 41.15           C  
ATOM   2842  O   ASN B 106      41.827   8.488  16.550  1.00 41.14           O  
ATOM   2843  CB  ASN B 106      43.639  10.506  17.333  1.00 41.10           C  
ATOM   2844  CG  ASN B 106      44.884  11.270  16.954  1.00 41.07           C  
ATOM   2845  OD1 ASN B 106      45.592  10.886  16.027  1.00 41.05           O  
ATOM   2846  ND2 ASN B 106      45.150  12.366  17.658  1.00 41.01           N  
ATOM   2847  H   ASN B 106      41.705  12.318  17.637  1.00  0.00           H  
ATOM   2848  HA  ASN B 106      42.866  10.800  15.367  1.00  0.00           H  
ATOM   2849  HB3 ASN B 106      43.856   9.438  17.335  1.00  0.00           H  
ATOM   2850  HB2 ASN B 106      43.348  10.769  18.350  1.00  0.00           H  
ATOM   2851 HD22 ASN B 106      45.971  12.915  17.446  1.00  0.00           H  
ATOM   2852 HD21 ASN B 106      44.531  12.649  18.404  1.00  0.00           H  
ATOM   2853  N   LEU B 107      40.195  10.034  16.498  1.00 41.18           N  
ATOM   2854  CA  LEU B 107      39.132   9.049  16.596  1.00 41.25           C  
ATOM   2855  C   LEU B 107      38.363   8.889  15.292  1.00 41.32           C  
ATOM   2856  O   LEU B 107      38.027   9.866  14.633  1.00 41.31           O  
ATOM   2857  CB  LEU B 107      38.134   9.453  17.679  1.00 41.20           C  
ATOM   2858  CG  LEU B 107      38.582   9.753  19.106  1.00 41.15           C  
ATOM   2859  CD1 LEU B 107      37.358  10.101  19.934  1.00 41.12           C  
ATOM   2860  CD2 LEU B 107      39.311   8.565  19.690  1.00 41.13           C  
ATOM   2861  H   LEU B 107      39.952  11.012  16.435  1.00  0.00           H  
ATOM   2862  HA  LEU B 107      39.570   8.087  16.864  1.00  0.00           H  
ATOM   2863  HB3 LEU B 107      37.332   8.715  17.711  1.00  0.00           H  
ATOM   2864  HB2 LEU B 107      37.540  10.291  17.314  1.00  0.00           H  
ATOM   2865  HG  LEU B 107      39.256  10.610  19.093  1.00  0.00           H  
ATOM   2866 HD11 LEU B 107      37.661  10.318  20.958  1.00  0.00           H  
ATOM   2867 HD12 LEU B 107      36.867  10.976  19.508  1.00  0.00           H  
ATOM   2868 HD13 LEU B 107      36.666   9.259  19.932  1.00  0.00           H  
ATOM   2869 HD21 LEU B 107      39.624   8.795  20.708  1.00  0.00           H  
ATOM   2870 HD22 LEU B 107      38.647   7.700  19.701  1.00  0.00           H  
ATOM   2871 HD23 LEU B 107      40.188   8.342  19.082  1.00  0.00           H  
ATOM   2872  N   VAL B 108      38.098   7.650  14.910  1.00 41.44           N  
ATOM   2873  CA  VAL B 108      37.287   7.416  13.729  1.00 41.55           C  
ATOM   2874  C   VAL B 108      35.912   7.830  14.253  1.00 41.64           C  
ATOM   2875  O   VAL B 108      35.087   6.980  14.560  1.00 41.66           O  
ATOM   2876  CB  VAL B 108      37.225   5.919  13.350  1.00 41.57           C  
ATOM   2877  CG1 VAL B 108      36.230   5.717  12.214  1.00 41.58           C  
ATOM   2878  CG2 VAL B 108      38.608   5.409  12.956  1.00 41.54           C  
ATOM   2879  H   VAL B 108      38.460   6.870  15.440  1.00  0.00           H  
ATOM   2880  HA  VAL B 108      37.605   8.034  12.889  1.00  0.00           H  
ATOM   2881  HB  VAL B 108      36.881   5.355  14.217  1.00  0.00           H  
ATOM   2882 HG11 VAL B 108      36.189   4.660  11.950  1.00  0.00           H  
ATOM   2883 HG12 VAL B 108      35.242   6.050  12.532  1.00  0.00           H  
ATOM   2884 HG13 VAL B 108      36.546   6.296  11.346  1.00  0.00           H  
ATOM   2885 HG21 VAL B 108      38.545   4.353  12.692  1.00  0.00           H  
ATOM   2886 HG22 VAL B 108      38.974   5.976  12.100  1.00  0.00           H  
ATOM   2887 HG23 VAL B 108      39.294   5.533  13.794  1.00  0.00           H  
ATOM   2888  N   VAL B 109      35.708   9.135  14.430  1.00 41.73           N  
ATOM   2889  CA  VAL B 109      34.437   9.681  14.919  1.00 41.80           C  
ATOM   2890  C   VAL B 109      33.922  10.556  13.786  1.00 41.86           C  
ATOM   2891  O   VAL B 109      34.600  10.527  12.723  1.00 41.88           O  
ATOM   2892  CB  VAL B 109      34.598  10.547  16.228  1.00 41.81           C  
ATOM   2893  CG1 VAL B 109      33.280  11.246  16.584  1.00 41.82           C  
ATOM   2894  CG2 VAL B 109      34.978   9.664  17.411  1.00 41.85           C  
ATOM   2895  H   VAL B 109      36.446   9.794  14.225  1.00  0.00           H  
ATOM   2896  HA  VAL B 109      33.735   8.868  15.102  1.00  0.00           H  
ATOM   2897  HB  VAL B 109      35.374  11.296  16.072  1.00  0.00           H  
ATOM   2898 HG11 VAL B 109      33.415  11.837  17.490  1.00  0.00           H  
ATOM   2899 HG12 VAL B 109      32.982  11.900  15.765  1.00  0.00           H  
ATOM   2900 HG13 VAL B 109      32.505  10.498  16.751  1.00  0.00           H  
ATOM   2901 HG21 VAL B 109      35.085  10.279  18.305  1.00  0.00           H  
ATOM   2902 HG22 VAL B 109      34.199   8.919  17.574  1.00  0.00           H  
ATOM   2903 HG23 VAL B 109      35.922   9.162  17.202  1.00  0.00           H  
ATOM   2904  N   NMA B 109A     32.771  11.293  13.976  1.00  0.00           N  
ATOM   2905  CA  NMA B 109A     32.251  12.121  12.897  1.00  0.00           C  
ATOM   2906  H   NMA B 109A     32.289  11.257  14.862  1.00  0.00           H  
ATOM   2907 1HA  NMA B 109A     32.920  12.022  12.014  1.00  0.00           H  
ATOM   2908 2HA  NMA B 109A     31.223  11.789  12.630  1.00  0.00           H  
ATOM   2909 3HA  NMA B 109A     32.214  13.184  13.224  1.00  0.00           H  
TER    2910      NMA B 109A
ATOM   2911  CH3 ACE C  24       1.014  -0.886  -2.775  1.00  0.00           C  
ATOM   2912  C   ACE C  24       2.139   0.004  -3.303  1.00  0.00           C  
ATOM   2913  O   ACE C  24       2.305   0.123  -4.515  1.00  0.00           O  
ATOM   2914 1H   ACE C  24       0.463  -1.335  -3.632  1.00  0.00           H  
ATOM   2915 2H   ACE C  24       1.444  -1.695  -2.143  1.00  0.00           H  
ATOM   2916 3H   ACE C  24       0.314  -0.278  -2.159  1.00  0.00           H  
ATOM   2917  N   GLU C  25       2.966   0.674  -2.424  1.00 79.08           N  
ATOM   2918  CA  GLU C  25       4.061   1.541  -2.945  1.00 79.08           C  
ATOM   2919  C   GLU C  25       3.525   2.673  -3.819  1.00 79.06           C  
ATOM   2920  O   GLU C  25       3.330   2.497  -5.024  1.00 79.07           O  
ATOM   2921  CB  GLU C  25       5.054   0.699  -3.749  1.00 79.10           C  
ATOM   2922  CG  GLU C  25       6.091   1.511  -4.509  1.00 79.14           C  
ATOM   2923  CD  GLU C  25       7.120   0.642  -5.212  1.00 79.18           C  
ATOM   2924  OE1 GLU C  25       6.721  -0.213  -6.038  1.00 79.19           O  
ATOM   2925  OE2 GLU C  25       8.331   0.816  -4.939  1.00 79.19           O1-
ATOM   2926  H2  GLU C  25       2.830   0.577  -1.428  1.00  0.00           H  
ATOM   2927  HA  GLU C  25       4.587   1.979  -2.097  1.00  0.00           H  
ATOM   2928  HB3 GLU C  25       4.508   0.066  -4.448  1.00  0.00           H  
ATOM   2929  HB2 GLU C  25       5.560   0.002  -3.081  1.00  0.00           H  
ATOM   2930  HG3 GLU C  25       6.598   2.187  -3.820  1.00  0.00           H  
ATOM   2931  HG2 GLU C  25       5.590   2.143  -5.242  1.00  0.00           H  
ATOM   2932  N   THR C  26       3.281   3.832  -3.213  1.00 79.03           N  
ATOM   2933  CA  THR C  26       2.778   4.983  -3.955  1.00 79.02           C  
ATOM   2934  C   THR C  26       3.950   5.851  -4.381  1.00 78.99           C  
ATOM   2935  O   THR C  26       4.500   6.592  -3.569  1.00 78.99           O  
ATOM   2936  CB  THR C  26       1.829   5.851  -3.099  1.00 79.02           C  
ATOM   2937  OG1 THR C  26       0.730   5.055  -2.639  1.00 79.03           O  
ATOM   2938  CG2 THR C  26       1.288   7.015  -3.918  1.00 79.01           C  
ATOM   2939  H   THR C  26       3.444   3.927  -2.221  1.00  0.00           H  
ATOM   2940  HA  THR C  26       2.247   4.636  -4.841  1.00  0.00           H  
ATOM   2941  HB  THR C  26       2.375   6.240  -2.240  1.00  0.00           H  
ATOM   2942  HG1 THR C  26       0.249   4.707  -3.393  1.00  0.00           H  
ATOM   2943 HG21 THR C  26       0.621   7.616  -3.300  1.00  0.00           H  
ATOM   2944 HG22 THR C  26       2.117   7.632  -4.264  1.00  0.00           H  
ATOM   2945 HG23 THR C  26       0.738   6.631  -4.777  1.00  0.00           H  
ATOM   2946  N   LEU C  27       4.338   5.757  -5.647  1.00 78.97           N  
ATOM   2947  CA  LEU C  27       5.447   6.558  -6.139  1.00 78.96           C  
ATOM   2948  C   LEU C  27       5.017   8.008  -6.303  1.00 78.93           C  
ATOM   2949  O   LEU C  27       3.848   8.291  -6.579  1.00 78.94           O  
ATOM   2950  CB  LEU C  27       5.961   6.003  -7.463  1.00 78.99           C  
ATOM   2951  CG  LEU C  27       6.564   4.602  -7.357  1.00 79.00           C  
ATOM   2952  CD1 LEU C  27       7.196   4.213  -8.687  1.00 79.02           C  
ATOM   2953  CD2 LEU C  27       7.605   4.579  -6.250  1.00 79.01           C  
ATOM   2954  H   LEU C  27       3.862   5.126  -6.276  1.00  0.00           H  
ATOM   2955  HA  LEU C  27       6.255   6.517  -5.409  1.00  0.00           H  
ATOM   2956  HB3 LEU C  27       6.703   6.685  -7.877  1.00  0.00           H  
ATOM   2957  HB2 LEU C  27       5.149   5.993  -8.190  1.00  0.00           H  
ATOM   2958  HG  LEU C  27       5.773   3.891  -7.117  1.00  0.00           H  
ATOM   2959 HD11 LEU C  27       7.625   3.214  -8.608  1.00  0.00           H  
ATOM   2960 HD12 LEU C  27       6.435   4.220  -9.467  1.00  0.00           H  
ATOM   2961 HD13 LEU C  27       7.981   4.926  -8.939  1.00  0.00           H  
ATOM   2962 HD21 LEU C  27       8.034   3.580  -6.175  1.00  0.00           H  
ATOM   2963 HD22 LEU C  27       8.393   5.297  -6.477  1.00  0.00           H  
ATOM   2964 HD23 LEU C  27       7.135   4.844  -5.303  1.00  0.00           H  
ATOM   2965  N   VAL C  28       5.966   8.923  -6.120  1.00 78.90           N  
ATOM   2966  CA  VAL C  28       5.685  10.352  -6.224  1.00 78.85           C  
ATOM   2967  C   VAL C  28       6.686  11.057  -7.140  1.00 78.77           C  
ATOM   2968  O   VAL C  28       7.800  10.577  -7.340  1.00 78.77           O  
ATOM   2969  CB  VAL C  28       5.733  11.020  -4.834  1.00 78.88           C  
ATOM   2970  CG1 VAL C  28       5.029  12.361  -4.882  1.00 78.91           C  
ATOM   2971  CG2 VAL C  28       5.094  10.113  -3.794  1.00 78.89           C  
ATOM   2972  H   VAL C  28       6.910   8.635  -5.903  1.00  0.00           H  
ATOM   2973  HA  VAL C  28       4.685  10.481  -6.637  1.00  0.00           H  
ATOM   2974  HB  VAL C  28       6.776  11.183  -4.561  1.00  0.00           H  
ATOM   2975 HG11 VAL C  28       5.067  12.827  -3.897  1.00  0.00           H  
ATOM   2976 HG12 VAL C  28       5.524  13.006  -5.608  1.00  0.00           H  
ATOM   2977 HG13 VAL C  28       3.989  12.216  -5.175  1.00  0.00           H  
ATOM   2978 HG21 VAL C  28       5.134  10.595  -2.817  1.00  0.00           H  
ATOM   2979 HG22 VAL C  28       4.055   9.925  -4.064  1.00  0.00           H  
ATOM   2980 HG23 VAL C  28       5.635   9.167  -3.754  1.00  0.00           H  
ATOM   2981  N   ARG C  29       6.287  12.202  -7.683  1.00 78.68           N  
ATOM   2982  CA  ARG C  29       7.149  12.961  -8.586  1.00 78.63           C  
ATOM   2983  C   ARG C  29       7.542  14.337  -8.027  1.00 78.53           C  
ATOM   2984  O   ARG C  29       6.738  15.269  -8.007  1.00 78.50           O  
ATOM   2985  CB  ARG C  29       6.450  13.124  -9.940  1.00 78.64           C  
ATOM   2986  CG  ARG C  29       7.295  13.780 -11.018  1.00 78.67           C  
ATOM   2987  CD  ARG C  29       6.546  13.811 -12.342  1.00 78.69           C  
ATOM   2988  NE  ARG C  29       6.177  12.470 -12.799  1.00 78.70           N  
ATOM   2989  CZ  ARG C  29       7.041  11.549 -13.221  1.00 78.70           C  
ATOM   2990  NH1 ARG C  29       8.342  11.810 -13.249  1.00 78.70           N  
ATOM   2991  NH2 ARG C  29       6.601  10.363 -13.621  1.00 78.69           N1+
ATOM   2992  H   ARG C  29       5.369  12.567  -7.475  1.00  0.00           H  
ATOM   2993  HA  ARG C  29       8.062  12.387  -8.744  1.00  0.00           H  
ATOM   2994  HB3 ARG C  29       5.531  13.694  -9.805  1.00  0.00           H  
ATOM   2995  HB2 ARG C  29       6.111  12.149 -10.291  1.00  0.00           H  
ATOM   2996  HG3 ARG C  29       8.224  13.223 -11.140  1.00  0.00           H  
ATOM   2997  HG2 ARG C  29       7.542  14.798 -10.717  1.00  0.00           H  
ATOM   2998  HD3 ARG C  29       7.166  14.294 -13.098  1.00  0.00           H  
ATOM   2999  HD2 ARG C  29       5.647  14.418 -12.236  1.00  0.00           H  
ATOM   3000  HE  ARG C  29       5.189  12.264 -12.779  1.00  0.00           H  
ATOM   3001 HH12 ARG C  29       8.991  11.106 -13.570  1.00  0.00           H  
ATOM   3002 HH11 ARG C  29       8.683  12.712 -12.949  1.00  0.00           H  
ATOM   3003 HH22 ARG C  29       7.255   9.663 -13.941  1.00  0.00           H  
ATOM   3004 HH21 ARG C  29       5.612  10.160 -13.605  1.00  0.00           H  
ATOM   3005  N   PRO C  30       8.797  14.477  -7.570  1.00 78.44           N  
ATOM   3006  CA  PRO C  30       9.316  15.732  -7.008  1.00 78.40           C  
ATOM   3007  C   PRO C  30       9.571  16.790  -8.082  1.00 78.34           C  
ATOM   3008  O   PRO C  30      10.236  16.513  -9.082  1.00 78.32           O  
ATOM   3009  CB  PRO C  30      10.621  15.302  -6.332  1.00 78.38           C  
ATOM   3010  CG  PRO C  30      10.448  13.812  -6.113  1.00 78.40           C  
ATOM   3011  CD  PRO C  30       9.765  13.385  -7.376  1.00 78.42           C  
ATOM   3012  HA  PRO C  30       8.622  16.120  -6.262  1.00  0.00           H  
ATOM   3013  HB3 PRO C  30      10.708  15.801  -5.367  1.00  0.00           H  
ATOM   3014  HB2 PRO C  30      11.454  15.472  -7.015  1.00  0.00           H  
ATOM   3015  HG3 PRO C  30       9.777  13.649  -5.270  1.00  0.00           H  
ATOM   3016  HG2 PRO C  30      11.430  13.341  -6.059  1.00  0.00           H  
ATOM   3017  HD2 PRO C  30      10.486  13.396  -8.194  1.00  0.00           H  
ATOM   3018  HD3 PRO C  30       9.225  12.456  -7.194  1.00  0.00           H  
ATOM   3019  N   LYS C  31       9.055  17.998  -7.871  1.00 78.27           N  
ATOM   3020  CA  LYS C  31       9.251  19.083  -8.828  1.00 78.24           C  
ATOM   3021  C   LYS C  31      10.741  19.261  -9.119  1.00 78.21           C  
ATOM   3022  O   LYS C  31      11.582  18.753  -8.385  1.00 78.20           O  
ATOM   3023  CB  LYS C  31       8.641  20.382  -8.289  1.00 78.27           C  
ATOM   3024  CG  LYS C  31       7.126  20.324  -8.185  1.00 78.30           C  
ATOM   3025  CD  LYS C  31       6.518  21.652  -7.781  1.00 78.34           C  
ATOM   3026  CE  LYS C  31       5.005  21.535  -7.684  1.00 78.37           C  
ATOM   3027  NZ  LYS C  31       4.348  22.813  -7.310  1.00 78.39           N1+
ATOM   3028  H   LYS C  31       8.516  18.178  -7.036  1.00  0.00           H  
ATOM   3029  HA  LYS C  31       8.745  18.822  -9.757  1.00  0.00           H  
ATOM   3030  HB3 LYS C  31       8.928  21.212  -8.934  1.00  0.00           H  
ATOM   3031  HB2 LYS C  31       9.063  20.601  -7.308  1.00  0.00           H  
ATOM   3032  HG3 LYS C  31       6.842  19.560  -7.461  1.00  0.00           H  
ATOM   3033  HG2 LYS C  31       6.709  20.011  -9.142  1.00  0.00           H  
ATOM   3034  HD3 LYS C  31       6.777  22.410  -8.521  1.00  0.00           H  
ATOM   3035  HD2 LYS C  31       6.921  21.957  -6.815  1.00  0.00           H  
ATOM   3036  HE3 LYS C  31       4.747  20.768  -6.954  1.00  0.00           H  
ATOM   3037  HE2 LYS C  31       4.607  21.189  -8.638  1.00  0.00           H  
ATOM   3038  HZ1 LYS C  31       4.598  23.056  -6.362  1.00  0.00           H  
ATOM   3039  HZ2 LYS C  31       4.653  23.545  -7.936  1.00  0.00           H  
ATOM   3040  HZ3 LYS C  31       3.346  22.709  -7.378  1.00  0.00           H  
ATOM   3041  N   PRO C  32      11.083  19.976 -10.206  1.00 78.19           N  
ATOM   3042  CA  PRO C  32      12.484  20.205 -10.586  1.00 78.12           C  
ATOM   3043  C   PRO C  32      13.400  20.567  -9.421  1.00 78.08           C  
ATOM   3044  O   PRO C  32      14.460  19.969  -9.247  1.00 78.07           O  
ATOM   3045  CB  PRO C  32      12.376  21.326 -11.616  1.00 78.16           C  
ATOM   3046  CG  PRO C  32      11.089  20.999 -12.298  1.00 78.18           C  
ATOM   3047  CD  PRO C  32      10.174  20.672 -11.136  1.00 78.18           C  
ATOM   3048  HA  PRO C  32      12.869  19.310 -11.075  1.00  0.00           H  
ATOM   3049  HB3 PRO C  32      13.194  21.236 -12.331  1.00  0.00           H  
ATOM   3050  HB2 PRO C  32      12.275  22.280 -11.098  1.00  0.00           H  
ATOM   3051  HG3 PRO C  32      11.224  20.108 -12.911  1.00  0.00           H  
ATOM   3052  HG2 PRO C  32      10.717  21.887 -12.809  1.00  0.00           H  
ATOM   3053  HD2 PRO C  32       9.832  21.599 -10.677  1.00  0.00           H  
ATOM   3054  HD3 PRO C  32       9.403  19.978 -11.471  1.00  0.00           H  
ATOM   3055  N   GLU C  33      12.977  21.551  -8.633  1.00 78.02           N  
ATOM   3056  CA  GLU C  33      13.737  22.021  -7.478  1.00 77.93           C  
ATOM   3057  C   GLU C  33      14.101  20.886  -6.520  1.00 77.87           C  
ATOM   3058  O   GLU C  33      15.268  20.507  -6.398  1.00 77.86           O  
ATOM   3059  CB  GLU C  33      12.925  23.078  -6.726  1.00 77.95           C  
ATOM   3060  CG  GLU C  33      12.692  24.359  -7.502  1.00 77.97           C  
ATOM   3061  CD  GLU C  33      13.973  25.135  -7.731  1.00 77.97           C  
ATOM   3062  OE1 GLU C  33      14.613  25.536  -6.737  1.00 77.96           O  
ATOM   3063  OE2 GLU C  33      14.342  25.344  -8.905  1.00 77.99           O1-
ATOM   3064  H   GLU C  33      12.096  22.007  -8.823  1.00  0.00           H  
ATOM   3065  HA  GLU C  33      14.658  22.482  -7.834  1.00  0.00           H  
ATOM   3066  HB3 GLU C  33      13.421  23.312  -5.784  1.00  0.00           H  
ATOM   3067  HB2 GLU C  33      11.965  22.654  -6.432  1.00  0.00           H  
ATOM   3068  HG3 GLU C  33      11.981  24.985  -6.963  1.00  0.00           H  
ATOM   3069  HG2 GLU C  33      12.235  24.123  -8.463  1.00  0.00           H  
ATOM   3070  N   LEU C  34      13.086  20.357  -5.844  1.00 77.78           N  
ATOM   3071  CA  LEU C  34      13.265  19.272  -4.891  1.00 77.70           C  
ATOM   3072  C   LEU C  34      13.895  18.036  -5.533  1.00 77.64           C  
ATOM   3073  O   LEU C  34      14.751  17.381  -4.931  1.00 77.63           O  
ATOM   3074  CB  LEU C  34      11.917  18.893  -4.266  1.00 77.69           C  
ATOM   3075  CG  LEU C  34      11.915  17.605  -3.435  1.00 77.70           C  
ATOM   3076  CD1 LEU C  34      12.867  17.750  -2.257  1.00 77.69           C  
ATOM   3077  CD2 LEU C  34      10.506  17.297  -2.952  1.00 77.70           C  
ATOM   3078  H   LEU C  34      12.149  20.708  -5.983  1.00  0.00           H  
ATOM   3079  HA  LEU C  34      13.925  19.619  -4.096  1.00  0.00           H  
ATOM   3080  HB3 LEU C  34      11.165  18.816  -5.051  1.00  0.00           H  
ATOM   3081  HB2 LEU C  34      11.560  19.719  -3.651  1.00  0.00           H  
ATOM   3082  HG  LEU C  34      12.258  16.783  -4.063  1.00  0.00           H  
ATOM   3083 HD11 LEU C  34      12.862  16.832  -1.670  1.00  0.00           H  
ATOM   3084 HD12 LEU C  34      13.875  17.939  -2.625  1.00  0.00           H  
ATOM   3085 HD13 LEU C  34      12.547  18.583  -1.631  1.00  0.00           H  
ATOM   3086 HD21 LEU C  34      10.516  16.380  -2.363  1.00  0.00           H  
ATOM   3087 HD22 LEU C  34      10.144  18.120  -2.336  1.00  0.00           H  
ATOM   3088 HD23 LEU C  34       9.847  17.169  -3.811  1.00  0.00           H  
ATOM   3089  N   LEU C  35      13.470  17.715  -6.752  1.00 77.57           N  
ATOM   3090  CA  LEU C  35      14.005  16.546  -7.437  1.00 77.49           C  
ATOM   3091  C   LEU C  35      15.519  16.649  -7.503  1.00 77.42           C  
ATOM   3092  O   LEU C  35      16.224  15.702  -7.155  1.00 77.40           O  
ATOM   3093  CB  LEU C  35      13.428  16.422  -8.849  1.00 77.50           C  
ATOM   3094  CG  LEU C  35      13.667  15.044  -9.481  1.00 77.52           C  
ATOM   3095  CD1 LEU C  35      12.900  13.990  -8.694  1.00 77.51           C  
ATOM   3096  CD2 LEU C  35      13.224  15.048 -10.935  1.00 77.52           C  
ATOM   3097  H   LEU C  35      12.771  18.283  -7.209  1.00  0.00           H  
ATOM   3098  HA  LEU C  35      13.738  15.654  -6.870  1.00  0.00           H  
ATOM   3099  HB3 LEU C  35      13.862  17.193  -9.486  1.00  0.00           H  
ATOM   3100  HB2 LEU C  35      12.358  16.627  -8.822  1.00  0.00           H  
ATOM   3101  HG  LEU C  35      14.732  14.814  -9.436  1.00  0.00           H  
ATOM   3102 HD11 LEU C  35      13.067  13.010  -9.140  1.00  0.00           H  
ATOM   3103 HD12 LEU C  35      13.248  13.983  -7.661  1.00  0.00           H  
ATOM   3104 HD13 LEU C  35      11.835  14.222  -8.717  1.00  0.00           H  
ATOM   3105 HD21 LEU C  35      13.399  14.065 -11.371  1.00  0.00           H  
ATOM   3106 HD22 LEU C  35      12.162  15.286 -10.991  1.00  0.00           H  
ATOM   3107 HD23 LEU C  35      13.793  15.796 -11.487  1.00  0.00           H  
ATOM   3108  N   LYS C  36      16.010  17.807  -7.941  1.00 77.35           N  
ATOM   3109  CA  LYS C  36      17.446  18.045  -8.038  1.00 77.26           C  
ATOM   3110  C   LYS C  36      18.109  17.849  -6.678  1.00 77.20           C  
ATOM   3111  O   LYS C  36      19.215  17.313  -6.578  1.00 77.20           O  
ATOM   3112  CB  LYS C  36      17.722  19.469  -8.508  1.00 77.28           C  
ATOM   3113  CG  LYS C  36      19.204  19.779  -8.650  1.00 77.30           C  
ATOM   3114  CD  LYS C  36      19.446  21.262  -8.835  1.00 77.31           C  
ATOM   3115  CE  LYS C  36      20.918  21.549  -9.088  1.00 77.33           C  
ATOM   3116  NZ  LYS C  36      21.383  20.978 -10.386  1.00 77.31           N1+
ATOM   3117  H   LYS C  36      15.383  18.549  -8.217  1.00  0.00           H  
ATOM   3118  HA  LYS C  36      17.878  17.343  -8.751  1.00  0.00           H  
ATOM   3119  HB3 LYS C  36      17.270  20.174  -7.811  1.00  0.00           H  
ATOM   3120  HB2 LYS C  36      17.224  19.638  -9.463  1.00  0.00           H  
ATOM   3121  HG3 LYS C  36      19.608  19.236  -9.505  1.00  0.00           H  
ATOM   3122  HG2 LYS C  36      19.734  19.433  -7.762  1.00  0.00           H  
ATOM   3123  HD3 LYS C  36      19.120  21.797  -7.943  1.00  0.00           H  
ATOM   3124  HD2 LYS C  36      18.856  21.624  -9.677  1.00  0.00           H  
ATOM   3125  HE3 LYS C  36      21.513  21.133  -8.275  1.00  0.00           H  
ATOM   3126  HE2 LYS C  36      21.083  22.626  -9.086  1.00  0.00           H  
ATOM   3127  HZ1 LYS C  36      21.563  19.990 -10.275  1.00  0.00           H  
ATOM   3128  HZ2 LYS C  36      20.670  21.113 -11.088  1.00  0.00           H  
ATOM   3129  HZ3 LYS C  36      22.231  21.444 -10.675  1.00  0.00           H  
ATOM   3130  N   LEU C  37      17.420  18.292  -5.634  1.00 77.11           N  
ATOM   3131  CA  LEU C  37      17.937  18.185  -4.279  1.00 77.03           C  
ATOM   3132  C   LEU C  37      18.171  16.732  -3.869  1.00 76.96           C  
ATOM   3133  O   LEU C  37      19.295  16.344  -3.544  1.00 76.94           O  
ATOM   3134  CB  LEU C  37      16.967  18.864  -3.303  1.00 77.04           C  
ATOM   3135  CG  LEU C  37      17.418  19.109  -1.859  1.00 77.04           C  
ATOM   3136  CD1 LEU C  37      17.556  17.795  -1.101  1.00 77.04           C  
ATOM   3137  CD2 LEU C  37      18.732  19.864  -1.880  1.00 77.05           C  
ATOM   3138  H   LEU C  37      16.513  18.716  -5.770  1.00  0.00           H  
ATOM   3139  HA  LEU C  37      18.891  18.711  -4.234  1.00  0.00           H  
ATOM   3140  HB3 LEU C  37      16.027  18.312  -3.293  1.00  0.00           H  
ATOM   3141  HB2 LEU C  37      16.629  19.806  -3.735  1.00  0.00           H  
ATOM   3142  HG  LEU C  37      16.670  19.724  -1.359  1.00  0.00           H  
ATOM   3143 HD11 LEU C  37      17.877  17.996  -0.079  1.00  0.00           H  
ATOM   3144 HD12 LEU C  37      16.595  17.282  -1.085  1.00  0.00           H  
ATOM   3145 HD13 LEU C  37      18.295  17.165  -1.596  1.00  0.00           H  
ATOM   3146 HD21 LEU C  37      19.064  20.045  -0.858  1.00  0.00           H  
ATOM   3147 HD22 LEU C  37      19.482  19.274  -2.406  1.00  0.00           H  
ATOM   3148 HD23 LEU C  37      18.596  20.817  -2.391  1.00  0.00           H  
ATOM   3149  N   LEU C  38      17.110  15.933  -3.883  1.00 76.84           N  
ATOM   3150  CA  LEU C  38      17.215  14.529  -3.500  1.00 76.74           C  
ATOM   3151  C   LEU C  38      18.406  13.892  -4.197  1.00 76.66           C  
ATOM   3152  O   LEU C  38      19.164  13.130  -3.596  1.00 76.65           O  
ATOM   3153  CB  LEU C  38      15.933  13.785  -3.877  1.00 76.75           C  
ATOM   3154  CG  LEU C  38      14.632  14.439  -3.401  1.00 76.75           C  
ATOM   3155  CD1 LEU C  38      13.461  13.533  -3.741  1.00 76.74           C  
ATOM   3156  CD2 LEU C  38      14.694  14.696  -1.900  1.00 76.74           C  
ATOM   3157  H   LEU C  38      16.209  16.294  -4.162  1.00  0.00           H  
ATOM   3158  HA  LEU C  38      17.359  14.465  -2.421  1.00  0.00           H  
ATOM   3159  HB3 LEU C  38      15.983  12.765  -3.497  1.00  0.00           H  
ATOM   3160  HB2 LEU C  38      15.896  13.656  -4.959  1.00  0.00           H  
ATOM   3161  HG  LEU C  38      14.505  15.390  -3.918  1.00  0.00           H  
ATOM   3162 HD11 LEU C  38      12.533  13.995  -3.404  1.00  0.00           H  
ATOM   3163 HD12 LEU C  38      13.419  13.381  -4.820  1.00  0.00           H  
ATOM   3164 HD13 LEU C  38      13.589  12.571  -3.244  1.00  0.00           H  
ATOM   3165 HD21 LEU C  38      13.764  15.161  -1.572  1.00  0.00           H  
ATOM   3166 HD22 LEU C  38      14.832  13.751  -1.374  1.00  0.00           H  
ATOM   3167 HD23 LEU C  38      15.530  15.360  -1.679  1.00  0.00           H  
ATOM   3168  N   LYS C  39      18.561  14.226  -5.473  1.00 76.56           N  
ATOM   3169  CA  LYS C  39      19.644  13.708  -6.291  1.00 76.44           C  
ATOM   3170  C   LYS C  39      21.001  13.898  -5.616  1.00 76.35           C  
ATOM   3171  O   LYS C  39      21.794  12.956  -5.518  1.00 76.34           O  
ATOM   3172  CB  LYS C  39      19.645  14.415  -7.645  1.00 76.46           C  
ATOM   3173  CG  LYS C  39      18.313  14.383  -8.382  1.00 76.47           C  
ATOM   3174  CD  LYS C  39      18.374  15.290  -9.614  1.00 76.50           C  
ATOM   3175  CE  LYS C  39      17.000  15.582 -10.207  1.00 76.49           C  
ATOM   3176  NZ  LYS C  39      17.079  16.614 -11.284  1.00 76.47           N1+
ATOM   3177  H   LYS C  39      17.911  14.864  -5.911  1.00  0.00           H  
ATOM   3178  HA  LYS C  39      19.481  12.643  -6.453  1.00  0.00           H  
ATOM   3179  HB3 LYS C  39      20.418  13.980  -8.278  1.00  0.00           H  
ATOM   3180  HB2 LYS C  39      19.958  15.450  -7.511  1.00  0.00           H  
ATOM   3181  HG3 LYS C  39      17.521  14.727  -7.716  1.00  0.00           H  
ATOM   3182  HG2 LYS C  39      18.095  13.362  -8.694  1.00  0.00           H  
ATOM   3183  HD3 LYS C  39      19.005  14.828 -10.373  1.00  0.00           H  
ATOM   3184  HD2 LYS C  39      18.861  16.229  -9.349  1.00  0.00           H  
ATOM   3185  HE3 LYS C  39      16.332  15.930  -9.420  1.00  0.00           H  
ATOM   3186  HE2 LYS C  39      16.578  14.663 -10.615  1.00  0.00           H  
ATOM   3187  HZ1 LYS C  39      17.683  16.284 -12.023  1.00  0.00           H  
ATOM   3188  HZ2 LYS C  39      16.156  16.785 -11.656  1.00  0.00           H  
ATOM   3189  HZ3 LYS C  39      17.452  17.472 -10.902  1.00  0.00           H  
ATOM   3190  N   SER C  40      21.257  15.118  -5.147  1.00 76.22           N  
ATOM   3191  CA  SER C  40      22.521  15.455  -4.492  1.00 76.09           C  
ATOM   3192  C   SER C  40      22.982  14.466  -3.414  1.00 75.99           C  
ATOM   3193  O   SER C  40      24.172  14.406  -3.098  1.00 75.98           O  
ATOM   3194  CB  SER C  40      22.445  16.866  -3.892  1.00 76.10           C  
ATOM   3195  OG  SER C  40      21.501  16.938  -2.838  1.00 76.09           O  
ATOM   3196  H   SER C  40      20.566  15.849  -5.238  1.00  0.00           H  
ATOM   3197  HA  SER C  40      23.290  15.473  -5.264  1.00  0.00           H  
ATOM   3198  HB3 SER C  40      22.173  17.577  -4.672  1.00  0.00           H  
ATOM   3199  HB2 SER C  40      23.428  17.155  -3.519  1.00  0.00           H  
ATOM   3200  HG  SER C  40      20.631  16.704  -3.170  1.00  0.00           H  
ATOM   3201  N   VAL C  41      22.058  13.694  -2.846  1.00 75.85           N  
ATOM   3202  CA  VAL C  41      22.441  12.731  -1.816  1.00 75.71           C  
ATOM   3203  C   VAL C  41      22.560  11.310  -2.358  1.00 75.58           C  
ATOM   3204  O   VAL C  41      22.551  10.346  -1.594  1.00 75.56           O  
ATOM   3205  CB  VAL C  41      21.441  12.723  -0.630  1.00 75.73           C  
ATOM   3206  CG1 VAL C  41      21.372  14.101   0.004  1.00 75.71           C  
ATOM   3207  CG2 VAL C  41      20.069  12.272  -1.101  1.00 75.74           C  
ATOM   3208  H   VAL C  41      21.091  13.774  -3.127  1.00  0.00           H  
ATOM   3209  HA  VAL C  41      23.417  13.025  -1.429  1.00  0.00           H  
ATOM   3210  HB  VAL C  41      21.799  12.016   0.119  1.00  0.00           H  
ATOM   3211 HG11 VAL C  41      20.667  14.084   0.835  1.00  0.00           H  
ATOM   3212 HG12 VAL C  41      22.359  14.383   0.371  1.00  0.00           H  
ATOM   3213 HG13 VAL C  41      21.040  14.827  -0.738  1.00  0.00           H  
ATOM   3214 HG21 VAL C  41      19.377  12.271  -0.259  1.00  0.00           H  
ATOM   3215 HG22 VAL C  41      19.705  12.955  -1.869  1.00  0.00           H  
ATOM   3216 HG23 VAL C  41      20.139  11.266  -1.514  1.00  0.00           H  
ATOM   3217  N   GLY C  42      22.671  11.185  -3.678  1.00 75.44           N  
ATOM   3218  CA  GLY C  42      22.795   9.871  -4.286  1.00 75.25           C  
ATOM   3219  C   GLY C  42      21.474   9.176  -4.576  1.00 75.11           C  
ATOM   3220  O   GLY C  42      21.355   7.956  -4.419  1.00 75.09           O  
ATOM   3221  H   GLY C  42      22.669  12.007  -4.265  1.00  0.00           H  
ATOM   3222  HA3 GLY C  42      23.405   9.234  -3.646  1.00  0.00           H  
ATOM   3223  HA2 GLY C  42      23.370   9.953  -5.209  1.00  0.00           H  
ATOM   3224  N   ALA C  43      20.477   9.955  -4.990  1.00 74.95           N  
ATOM   3225  CA  ALA C  43      19.160   9.416  -5.330  1.00 74.77           C  
ATOM   3226  C   ALA C  43      19.073   9.264  -6.858  1.00 74.63           C  
ATOM   3227  O   ALA C  43      19.626  10.081  -7.601  1.00 74.61           O  
ATOM   3228  CB  ALA C  43      18.067  10.345  -4.818  1.00 74.79           C  
ATOM   3229  H   ALA C  43      20.618  10.951  -5.078  1.00  0.00           H  
ATOM   3230  HA  ALA C  43      19.044   8.437  -4.866  1.00  0.00           H  
ATOM   3231  HB1 ALA C  43      17.091   9.935  -5.076  1.00  0.00           H  
ATOM   3232  HB2 ALA C  43      18.147  10.438  -3.735  1.00  0.00           H  
ATOM   3233  HB3 ALA C  43      18.181  11.328  -5.276  1.00  0.00           H  
ATOM   3234  N   GLN C  44      18.377   8.227  -7.321  1.00 74.45           N  
ATOM   3235  CA  GLN C  44      18.271   7.964  -8.755  1.00 74.24           C  
ATOM   3236  C   GLN C  44      16.898   7.558  -9.267  1.00 74.07           C  
ATOM   3237  O   GLN C  44      16.691   6.406  -9.648  1.00 74.06           O  
ATOM   3238  CB  GLN C  44      19.262   6.872  -9.150  1.00 74.29           C  
ATOM   3239  CG  GLN C  44      20.720   7.278  -9.115  1.00 74.33           C  
ATOM   3240  CD  GLN C  44      21.629   6.098  -9.386  1.00 74.36           C  
ATOM   3241  OE1 GLN C  44      21.785   5.213  -8.539  1.00 74.37           O  
ATOM   3242  NE2 GLN C  44      22.220   6.065 -10.577  1.00 74.37           N  
ATOM   3243  H   GLN C  44      17.910   7.605  -6.677  1.00  0.00           H  
ATOM   3244  HA  GLN C  44      18.560   8.875  -9.278  1.00  0.00           H  
ATOM   3245  HB3 GLN C  44      19.014   6.504 -10.146  1.00  0.00           H  
ATOM   3246  HB2 GLN C  44      19.115   6.003  -8.509  1.00  0.00           H  
ATOM   3247  HG3 GLN C  44      20.956   7.701  -8.138  1.00  0.00           H  
ATOM   3248  HG2 GLN C  44      20.899   8.053  -9.861  1.00  0.00           H  
ATOM   3249 HE22 GLN C  44      22.837   5.301 -10.813  1.00  0.00           H  
ATOM   3250 HE21 GLN C  44      22.051   6.804 -11.245  1.00  0.00           H  
ATOM   3251  N   LYS C  45      15.968   8.502  -9.292  1.00 73.83           N  
ATOM   3252  CA  LYS C  45      14.618   8.246  -9.785  1.00 73.58           C  
ATOM   3253  C   LYS C  45      13.931   9.590  -9.986  1.00 73.40           C  
ATOM   3254  O   LYS C  45      14.356  10.603  -9.431  1.00 73.38           O  
ATOM   3255  CB  LYS C  45      13.797   7.434  -8.773  1.00 73.59           C  
ATOM   3256  CG  LYS C  45      14.395   6.116  -8.332  1.00 73.59           C  
ATOM   3257  CD  LYS C  45      13.552   5.461  -7.250  1.00 73.59           C  
ATOM   3258  CE  LYS C  45      14.221   4.199  -6.726  1.00 73.61           C  
ATOM   3259  NZ  LYS C  45      13.337   3.451  -5.792  1.00 73.60           N1+
ATOM   3260  H   LYS C  45      16.184   9.432  -8.963  1.00  0.00           H  
ATOM   3261  HA  LYS C  45      14.667   7.711 -10.734  1.00  0.00           H  
ATOM   3262  HB3 LYS C  45      12.800   7.259  -9.177  1.00  0.00           H  
ATOM   3263  HB2 LYS C  45      13.597   8.049  -7.896  1.00  0.00           H  
ATOM   3264  HG3 LYS C  45      15.404   6.284  -7.954  1.00  0.00           H  
ATOM   3265  HG2 LYS C  45      14.469   5.447  -9.189  1.00  0.00           H  
ATOM   3266  HD3 LYS C  45      12.572   5.210  -7.656  1.00  0.00           H  
ATOM   3267  HD2 LYS C  45      13.407   6.163  -6.429  1.00  0.00           H  
ATOM   3268  HE3 LYS C  45      15.146   4.465  -6.215  1.00  0.00           H  
ATOM   3269  HE2 LYS C  45      14.490   3.556  -7.564  1.00  0.00           H  
ATOM   3270  HZ1 LYS C  45      13.475   3.792  -4.851  1.00  0.00           H  
ATOM   3271  HZ2 LYS C  45      12.373   3.585  -6.060  1.00  0.00           H  
ATOM   3272  HZ3 LYS C  45      13.562   2.467  -5.830  1.00  0.00           H  
ATOM   3273  N   ASP C  46      12.877   9.602 -10.790  1.00 73.17           N  
ATOM   3274  CA  ASP C  46      12.116  10.823 -11.011  1.00 72.93           C  
ATOM   3275  C   ASP C  46      10.939  10.701 -10.057  1.00 72.73           C  
ATOM   3276  O   ASP C  46      10.201  11.656  -9.807  1.00 72.71           O  
ATOM   3277  CB  ASP C  46      11.619  10.895 -12.456  1.00 72.98           C  
ATOM   3278  CG  ASP C  46      12.748  11.062 -13.451  1.00 72.99           C  
ATOM   3279  OD1 ASP C  46      13.681  10.227 -13.443  1.00 73.02           O  
ATOM   3280  OD2 ASP C  46      12.700  12.029 -14.240  1.00 73.00           O1-
ATOM   3281  H   ASP C  46      12.591   8.755 -11.260  1.00  0.00           H  
ATOM   3282  HA  ASP C  46      12.717  11.699 -10.768  1.00  0.00           H  
ATOM   3283  HB3 ASP C  46      10.920  11.726 -12.558  1.00  0.00           H  
ATOM   3284  HB2 ASP C  46      11.059   9.990 -12.692  1.00  0.00           H  
ATOM   3285  N   THR C  47      10.793   9.494  -9.521  1.00 72.47           N  
ATOM   3286  CA  THR C  47       9.726   9.167  -8.593  1.00 72.21           C  
ATOM   3287  C   THR C  47      10.234   8.179  -7.544  1.00 72.01           C  
ATOM   3288  O   THR C  47      11.041   7.299  -7.846  1.00 72.01           O  
ATOM   3289  CB  THR C  47       8.526   8.528  -9.339  1.00 72.23           C  
ATOM   3290  OG1 THR C  47       8.953   7.332 -10.006  1.00 72.18           O  
ATOM   3291  CG2 THR C  47       7.957   9.501 -10.372  1.00 72.21           C  
ATOM   3292  H   THR C  47      11.441   8.756  -9.755  1.00  0.00           H  
ATOM   3293  HA  THR C  47       9.394  10.078  -8.095  1.00  0.00           H  
ATOM   3294  HB  THR C  47       7.749   8.277  -8.617  1.00  0.00           H  
ATOM   3295  HG1 THR C  47       9.294   6.709  -9.360  1.00  0.00           H  
ATOM   3296 HG21 THR C  47       7.116   9.036 -10.886  1.00  0.00           H  
ATOM   3297 HG22 THR C  47       7.619  10.408  -9.870  1.00  0.00           H  
ATOM   3298 HG23 THR C  47       8.730   9.754 -11.098  1.00  0.00           H  
ATOM   3299  N   TYR C  48       9.771   8.335  -6.309  1.00 71.76           N  
ATOM   3300  CA  TYR C  48      10.170   7.439  -5.232  1.00 71.50           C  
ATOM   3301  C   TYR C  48       8.967   7.189  -4.340  1.00 71.29           C  
ATOM   3302  O   TYR C  48       7.836   7.534  -4.678  1.00 71.28           O  
ATOM   3303  CB  TYR C  48      11.263   8.055  -4.352  1.00 71.53           C  
ATOM   3304  CG  TYR C  48      12.474   8.598  -5.067  1.00 71.53           C  
ATOM   3305  CD1 TYR C  48      12.404   9.785  -5.797  1.00 71.52           C  
ATOM   3306  CD2 TYR C  48      13.701   7.939  -4.987  1.00 71.52           C  
ATOM   3307  CE1 TYR C  48      13.529  10.302  -6.431  1.00 71.52           C  
ATOM   3308  CE2 TYR C  48      14.831   8.445  -5.617  1.00 71.52           C  
ATOM   3309  CZ  TYR C  48      14.740   9.624  -6.337  1.00 71.52           C  
ATOM   3310  OH  TYR C  48      15.856  10.114  -6.979  1.00 71.53           O  
ATOM   3311  H   TYR C  48       9.129   9.087  -6.102  1.00  0.00           H  
ATOM   3312  HA  TYR C  48      10.521   6.495  -5.649  1.00  0.00           H  
ATOM   3313  HB3 TYR C  48      11.582   7.323  -3.610  1.00  0.00           H  
ATOM   3314  HB2 TYR C  48      10.827   8.841  -3.736  1.00  0.00           H  
ATOM   3315  HD1 TYR C  48      11.467  10.316  -5.876  1.00  0.00           H  
ATOM   3316  HD2 TYR C  48      13.784   7.019  -4.428  1.00  0.00           H  
ATOM   3317  HE1 TYR C  48      13.458  11.223  -6.991  1.00  0.00           H  
ATOM   3318  HE2 TYR C  48      15.772   7.919  -5.543  1.00  0.00           H  
ATOM   3319  HH  TYR C  48      15.629  10.923  -7.443  1.00  0.00           H  
ATOM   3320  N   THR C  49       9.235   6.587  -3.189  1.00 71.02           N  
ATOM   3321  CA  THR C  49       8.213   6.319  -2.195  1.00 70.74           C  
ATOM   3322  C   THR C  49       8.608   7.166  -0.994  1.00 70.52           C  
ATOM   3323  O   THR C  49       9.789   7.242  -0.648  1.00 70.50           O  
ATOM   3324  CB  THR C  49       8.206   4.849  -1.777  1.00 70.77           C  
ATOM   3325  OG1 THR C  49       9.443   4.534  -1.128  1.00 70.77           O  
ATOM   3326  CG2 THR C  49       8.040   3.959  -2.992  1.00 70.78           C  
ATOM   3327  H   THR C  49      10.179   6.297  -2.979  1.00  0.00           H  
ATOM   3328  HA  THR C  49       7.232   6.616  -2.566  1.00  0.00           H  
ATOM   3329  HB  THR C  49       7.381   4.674  -1.086  1.00  0.00           H  
ATOM   3330  HG1 THR C  49       9.425   3.622  -0.830  1.00  0.00           H  
ATOM   3331 HG21 THR C  49       8.037   2.915  -2.680  1.00  0.00           H  
ATOM   3332 HG22 THR C  49       7.098   4.193  -3.488  1.00  0.00           H  
ATOM   3333 HG23 THR C  49       8.866   4.129  -3.683  1.00  0.00           H  
ATOM   3334  N   MET C  50       7.630   7.816  -0.376  1.00 70.24           N  
ATOM   3335  CA  MET C  50       7.895   8.656   0.786  1.00 69.93           C  
ATOM   3336  C   MET C  50       8.976   8.094   1.698  1.00 69.72           C  
ATOM   3337  O   MET C  50       9.873   8.820   2.117  1.00 69.69           O  
ATOM   3338  CB  MET C  50       6.608   8.866   1.579  1.00 69.92           C  
ATOM   3339  CG  MET C  50       5.672   9.828   0.909  1.00 69.89           C  
ATOM   3340  SD  MET C  50       6.527  11.386   0.650  1.00 69.88           S  
ATOM   3341  CE  MET C  50       5.751  12.396   1.893  1.00 69.88           C  
ATOM   3342  H   MET C  50       6.680   7.734  -0.709  1.00  0.00           H  
ATOM   3343  HA  MET C  50       8.231   9.629   0.427  1.00  0.00           H  
ATOM   3344  HB3 MET C  50       6.852   9.233   2.576  1.00  0.00           H  
ATOM   3345  HB2 MET C  50       6.106   7.908   1.716  1.00  0.00           H  
ATOM   3346  HG3 MET C  50       4.803   9.992   1.546  1.00  0.00           H  
ATOM   3347  HG2 MET C  50       5.360   9.421  -0.053  1.00  0.00           H  
ATOM   3348  HE1 MET C  50       6.174  13.400   1.862  1.00  0.00           H  
ATOM   3349  HE2 MET C  50       4.679  12.448   1.703  1.00  0.00           H  
ATOM   3350  HE3 MET C  50       5.924  11.960   2.877  1.00  0.00           H  
ATOM   3351  N   LYS C  51       8.891   6.801   1.996  1.00 69.45           N  
ATOM   3352  CA  LYS C  51       9.865   6.151   2.861  1.00 69.18           C  
ATOM   3353  C   LYS C  51      11.279   6.354   2.346  1.00 68.97           C  
ATOM   3354  O   LYS C  51      12.221   6.470   3.126  1.00 68.96           O  
ATOM   3355  CB  LYS C  51       9.576   4.653   2.967  1.00 69.21           C  
ATOM   3356  CG  LYS C  51      10.588   3.897   3.824  1.00 69.22           C  
ATOM   3357  CD  LYS C  51      10.255   2.416   3.940  1.00 69.22           C  
ATOM   3358  CE  LYS C  51      11.338   1.671   4.712  1.00 69.23           C  
ATOM   3359  NZ  LYS C  51      11.027   0.228   4.909  1.00 69.22           N1+
ATOM   3360  H   LYS C  51       8.137   6.245   1.620  1.00  0.00           H  
ATOM   3361  HA  LYS C  51       9.792   6.590   3.856  1.00  0.00           H  
ATOM   3362  HB3 LYS C  51       9.551   4.218   1.968  1.00  0.00           H  
ATOM   3363  HB2 LYS C  51       8.576   4.505   3.374  1.00  0.00           H  
ATOM   3364  HG3 LYS C  51      10.622   4.340   4.819  1.00  0.00           H  
ATOM   3365  HG2 LYS C  51      11.584   4.012   3.395  1.00  0.00           H  
ATOM   3366  HD3 LYS C  51      10.159   1.986   2.943  1.00  0.00           H  
ATOM   3367  HD2 LYS C  51       9.299   2.298   4.450  1.00  0.00           H  
ATOM   3368  HE3 LYS C  51      11.483   2.146   5.682  1.00  0.00           H  
ATOM   3369  HE2 LYS C  51      12.288   1.768   4.187  1.00  0.00           H  
ATOM   3370  HZ1 LYS C  51      11.760  -0.204   5.453  1.00  0.00           H  
ATOM   3371  HZ2 LYS C  51      10.147   0.136   5.397  1.00  0.00           H  
ATOM   3372  HZ3 LYS C  51      10.962  -0.229   4.010  1.00  0.00           H  
ATOM   3373  N   GLU C  52      11.423   6.394   1.027  1.00 68.71           N  
ATOM   3374  CA  GLU C  52      12.728   6.579   0.410  1.00 68.43           C  
ATOM   3375  C   GLU C  52      13.173   8.025   0.545  1.00 68.23           C  
ATOM   3376  O   GLU C  52      14.299   8.304   0.949  1.00 68.19           O  
ATOM   3377  CB  GLU C  52      12.669   6.194  -1.066  1.00 68.43           C  
ATOM   3378  CG  GLU C  52      12.245   4.754  -1.311  1.00 68.42           C  
ATOM   3379  CD  GLU C  52      12.156   4.409  -2.784  1.00 68.40           C  
ATOM   3380  OE1 GLU C  52      11.389   5.078  -3.510  1.00 68.40           O  
ATOM   3381  OE2 GLU C  52      12.852   3.467  -3.212  1.00 68.38           O1-
ATOM   3382  H   GLU C  52      10.616   6.295   0.428  1.00  0.00           H  
ATOM   3383  HA  GLU C  52      13.451   5.938   0.914  1.00  0.00           H  
ATOM   3384  HB3 GLU C  52      13.643   6.367  -1.524  1.00  0.00           H  
ATOM   3385  HB2 GLU C  52      11.987   6.865  -1.588  1.00  0.00           H  
ATOM   3386  HG3 GLU C  52      11.279   4.575  -0.838  1.00  0.00           H  
ATOM   3387  HG2 GLU C  52      12.950   4.081  -0.823  1.00  0.00           H  
ATOM   3388  N   VAL C  53      12.271   8.938   0.204  1.00 67.98           N  
ATOM   3389  CA  VAL C  53      12.544  10.367   0.269  1.00 67.73           C  
ATOM   3390  C   VAL C  53      13.001  10.772   1.664  1.00 67.54           C  
ATOM   3391  O   VAL C  53      14.159  11.142   1.859  1.00 67.51           O  
ATOM   3392  CB  VAL C  53      11.294  11.182  -0.089  1.00 67.73           C  
ATOM   3393  CG1 VAL C  53      11.634  12.652  -0.111  1.00 67.74           C  
ATOM   3394  CG2 VAL C  53      10.756  10.743  -1.430  1.00 67.73           C  
ATOM   3395  H   VAL C  53      11.357   8.650  -0.114  1.00  0.00           H  
ATOM   3396  HA  VAL C  53      13.334  10.606  -0.442  1.00  0.00           H  
ATOM   3397  HB  VAL C  53      10.531  11.008   0.670  1.00  0.00           H  
ATOM   3398 HG11 VAL C  53      10.744  13.228  -0.366  1.00  0.00           H  
ATOM   3399 HG12 VAL C  53      11.994  12.957   0.871  1.00  0.00           H  
ATOM   3400 HG13 VAL C  53      12.409  12.835  -0.855  1.00  0.00           H  
ATOM   3401 HG21 VAL C  53       9.869  11.327  -1.675  1.00  0.00           H  
ATOM   3402 HG22 VAL C  53      11.516  10.899  -2.196  1.00  0.00           H  
ATOM   3403 HG23 VAL C  53      10.494   9.686  -1.389  1.00  0.00           H  
ATOM   3404  N   LEU C  54      12.083  10.701   2.625  1.00 67.29           N  
ATOM   3405  CA  LEU C  54      12.385  11.048   4.008  1.00 67.04           C  
ATOM   3406  C   LEU C  54      13.750  10.505   4.432  1.00 66.88           C  
ATOM   3407  O   LEU C  54      14.502  11.183   5.126  1.00 66.86           O  
ATOM   3408  CB  LEU C  54      11.294  10.506   4.933  1.00 67.00           C  
ATOM   3409  CG  LEU C  54       9.888  11.052   4.678  1.00 66.96           C  
ATOM   3410  CD1 LEU C  54       8.870  10.208   5.420  1.00 66.94           C  
ATOM   3411  CD2 LEU C  54       9.810  12.505   5.106  1.00 66.93           C  
ATOM   3412  H   LEU C  54      11.144  10.399   2.405  1.00  0.00           H  
ATOM   3413  HA  LEU C  54      12.403  12.134   4.095  1.00  0.00           H  
ATOM   3414  HB3 LEU C  54      11.572  10.698   5.969  1.00  0.00           H  
ATOM   3415  HB2 LEU C  54      11.275   9.418   4.869  1.00  0.00           H  
ATOM   3416  HG  LEU C  54       9.679  10.991   3.610  1.00  0.00           H  
ATOM   3417 HD11 LEU C  54       7.869  10.600   5.236  1.00  0.00           H  
ATOM   3418 HD12 LEU C  54       8.926   9.178   5.069  1.00  0.00           H  
ATOM   3419 HD13 LEU C  54       9.081  10.239   6.489  1.00  0.00           H  
ATOM   3420 HD21 LEU C  54       8.805  12.885   4.921  1.00  0.00           H  
ATOM   3421 HD22 LEU C  54      10.038  12.584   6.169  1.00  0.00           H  
ATOM   3422 HD23 LEU C  54      10.531  13.091   4.536  1.00  0.00           H  
ATOM   3423  N   PHE C  55      14.077   9.288   4.010  1.00 66.68           N  
ATOM   3424  CA  PHE C  55      15.367   8.702   4.367  1.00 66.48           C  
ATOM   3425  C   PHE C  55      16.514   9.535   3.809  1.00 66.33           C  
ATOM   3426  O   PHE C  55      17.554   9.691   4.453  1.00 66.31           O  
ATOM   3427  CB  PHE C  55      15.490   7.278   3.833  1.00 66.47           C  
ATOM   3428  CG  PHE C  55      16.842   6.663   4.064  1.00 66.47           C  
ATOM   3429  CD1 PHE C  55      17.231   6.261   5.339  1.00 66.47           C  
ATOM   3430  CD2 PHE C  55      17.736   6.506   3.012  1.00 66.45           C  
ATOM   3431  CE1 PHE C  55      18.495   5.709   5.560  1.00 66.46           C  
ATOM   3432  CE2 PHE C  55      18.998   5.958   3.223  1.00 66.45           C  
ATOM   3433  CZ  PHE C  55      19.379   5.558   4.498  1.00 66.45           C  
ATOM   3434  H   PHE C  55      13.432   8.761   3.438  1.00  0.00           H  
ATOM   3435  HA  PHE C  55      15.450   8.676   5.454  1.00  0.00           H  
ATOM   3436  HB3 PHE C  55      15.267   7.271   2.766  1.00  0.00           H  
ATOM   3437  HB2 PHE C  55      14.725   6.652   4.292  1.00  0.00           H  
ATOM   3438  HD1 PHE C  55      16.552   6.374   6.171  1.00  0.00           H  
ATOM   3439  HD2 PHE C  55      17.455   6.811   2.015  1.00  0.00           H  
ATOM   3440  HE1 PHE C  55      18.783   5.401   6.554  1.00  0.00           H  
ATOM   3441  HE2 PHE C  55      19.682   5.843   2.395  1.00  0.00           H  
ATOM   3442  HZ  PHE C  55      20.357   5.131   4.666  1.00  0.00           H  
ATOM   3443  N   TYR C  56      16.322  10.053   2.600  1.00 66.14           N  
ATOM   3444  CA  TYR C  56      17.334  10.868   1.949  1.00 65.95           C  
ATOM   3445  C   TYR C  56      17.370  12.280   2.505  1.00 65.79           C  
ATOM   3446  O   TYR C  56      18.445  12.818   2.756  1.00 65.77           O  
ATOM   3447  CB  TYR C  56      17.107  10.896   0.433  1.00 65.96           C  
ATOM   3448  CG  TYR C  56      17.568   9.628  -0.250  1.00 65.98           C  
ATOM   3449  CD1 TYR C  56      18.802   9.064   0.070  1.00 65.98           C  
ATOM   3450  CD2 TYR C  56      16.781   8.991  -1.214  1.00 65.97           C  
ATOM   3451  CE1 TYR C  56      19.243   7.904  -0.546  1.00 66.00           C  
ATOM   3452  CE2 TYR C  56      17.217   7.824  -1.841  1.00 65.97           C  
ATOM   3453  CZ  TYR C  56      18.450   7.290  -1.500  1.00 65.99           C  
ATOM   3454  OH  TYR C  56      18.914   6.146  -2.100  1.00 66.00           O  
ATOM   3455  H   TYR C  56      15.455   9.884   2.110  1.00  0.00           H  
ATOM   3456  HA  TYR C  56      18.305  10.409   2.135  1.00  0.00           H  
ATOM   3457  HB3 TYR C  56      17.631  11.750   0.004  1.00  0.00           H  
ATOM   3458  HB2 TYR C  56      16.048  11.053   0.228  1.00  0.00           H  
ATOM   3459  HD1 TYR C  56      19.434   9.532   0.810  1.00  0.00           H  
ATOM   3460  HD2 TYR C  56      15.819   9.402  -1.483  1.00  0.00           H  
ATOM   3461  HE1 TYR C  56      20.202   7.483  -0.281  1.00  0.00           H  
ATOM   3462  HE2 TYR C  56      16.596   7.346  -2.584  1.00  0.00           H  
ATOM   3463  HH  TYR C  56      19.778   5.926  -1.745  1.00  0.00           H  
ATOM   3464  N   LEU C  57      16.199  12.882   2.689  1.00 65.59           N  
ATOM   3465  CA  LEU C  57      16.127  14.221   3.250  1.00 65.40           C  
ATOM   3466  C   LEU C  57      16.825  14.185   4.606  1.00 65.26           C  
ATOM   3467  O   LEU C  57      17.496  15.134   5.002  1.00 65.24           O  
ATOM   3468  CB  LEU C  57      14.672  14.645   3.437  1.00 65.42           C  
ATOM   3469  CG  LEU C  57      13.872  15.047   2.198  1.00 65.42           C  
ATOM   3470  CD1 LEU C  57      12.455  15.450   2.606  1.00 65.42           C  
ATOM   3471  CD2 LEU C  57      14.570  16.203   1.502  1.00 65.42           C  
ATOM   3472  H   LEU C  57      15.343  12.409   2.438  1.00  0.00           H  
ATOM   3473  HA  LEU C  57      16.635  14.925   2.591  1.00  0.00           H  
ATOM   3474  HB3 LEU C  57      14.627  15.452   4.168  1.00  0.00           H  
ATOM   3475  HB2 LEU C  57      14.136  13.858   3.968  1.00  0.00           H  
ATOM   3476  HG  LEU C  57      13.820  14.198   1.516  1.00  0.00           H  
ATOM   3477 HD11 LEU C  57      11.889  15.736   1.720  1.00  0.00           H  
ATOM   3478 HD12 LEU C  57      11.964  14.609   3.095  1.00  0.00           H  
ATOM   3479 HD13 LEU C  57      12.501  16.293   3.295  1.00  0.00           H  
ATOM   3480 HD21 LEU C  57      14.002  16.492   0.618  1.00  0.00           H  
ATOM   3481 HD22 LEU C  57      14.637  17.051   2.183  1.00  0.00           H  
ATOM   3482 HD23 LEU C  57      15.573  15.897   1.205  1.00  0.00           H  
ATOM   3483  N   GLY C  58      16.665  13.071   5.311  1.00 65.09           N  
ATOM   3484  CA  GLY C  58      17.289  12.924   6.611  1.00 64.88           C  
ATOM   3485  C   GLY C  58      18.791  12.843   6.472  1.00 64.70           C  
ATOM   3486  O   GLY C  58      19.532  13.364   7.302  1.00 64.72           O  
ATOM   3487  H   GLY C  58      16.104  12.316   4.942  1.00  0.00           H  
ATOM   3488  HA3 GLY C  58      16.919  12.018   7.091  1.00  0.00           H  
ATOM   3489  HA2 GLY C  58      17.028  13.777   7.237  1.00  0.00           H  
ATOM   3490  N   GLN C  59      19.245  12.181   5.416  1.00 64.54           N  
ATOM   3491  CA  GLN C  59      20.673  12.045   5.166  1.00 64.35           C  
ATOM   3492  C   GLN C  59      21.269  13.386   4.771  1.00 64.18           C  
ATOM   3493  O   GLN C  59      22.345  13.759   5.227  1.00 64.17           O  
ATOM   3494  CB  GLN C  59      20.921  11.002   4.074  1.00 64.39           C  
ATOM   3495  CG  GLN C  59      20.776   9.585   4.581  1.00 64.43           C  
ATOM   3496  CD  GLN C  59      21.644   9.333   5.807  1.00 64.48           C  
ATOM   3497  OE1 GLN C  59      21.615  10.106   6.771  1.00 64.50           O  
ATOM   3498  NE2 GLN C  59      22.418   8.249   5.781  1.00 64.49           N  
ATOM   3499  H   GLN C  59      18.596  11.760   4.767  1.00  0.00           H  
ATOM   3500  HA  GLN C  59      21.155  11.708   6.084  1.00  0.00           H  
ATOM   3501  HB3 GLN C  59      21.921  11.139   3.663  1.00  0.00           H  
ATOM   3502  HB2 GLN C  59      20.224  11.166   3.252  1.00  0.00           H  
ATOM   3503  HG3 GLN C  59      21.053   8.887   3.791  1.00  0.00           H  
ATOM   3504  HG2 GLN C  59      19.732   9.394   4.830  1.00  0.00           H  
ATOM   3505 HE22 GLN C  59      23.013   8.035   6.568  1.00  0.00           H  
ATOM   3506 HE21 GLN C  59      22.409   7.642   4.974  1.00  0.00           H  
ATOM   3507  N   TYR C  60      20.545  14.101   3.922  1.00 63.97           N  
ATOM   3508  CA  TYR C  60      20.948  15.413   3.452  1.00 63.75           C  
ATOM   3509  C   TYR C  60      21.208  16.281   4.672  1.00 63.57           C  
ATOM   3510  O   TYR C  60      22.339  16.687   4.918  1.00 63.57           O  
ATOM   3511  CB  TYR C  60      19.826  16.005   2.594  1.00 63.78           C  
ATOM   3512  CG  TYR C  60      20.062  17.402   2.060  1.00 63.81           C  
ATOM   3513  CD1 TYR C  60      21.188  17.705   1.293  1.00 63.81           C  
ATOM   3514  CD2 TYR C  60      19.124  18.413   2.284  1.00 63.83           C  
ATOM   3515  CE1 TYR C  60      21.372  18.991   0.758  1.00 63.84           C  
ATOM   3516  CE2 TYR C  60      19.295  19.696   1.758  1.00 63.84           C  
ATOM   3517  CZ  TYR C  60      20.417  19.979   0.996  1.00 63.85           C  
ATOM   3518  OH  TYR C  60      20.570  21.247   0.473  1.00 63.84           O  
ATOM   3519  H   TYR C  60      19.670  13.737   3.573  1.00  0.00           H  
ATOM   3520  HA  TYR C  60      21.859  15.328   2.860  1.00  0.00           H  
ATOM   3521  HB3 TYR C  60      18.894  15.989   3.160  1.00  0.00           H  
ATOM   3522  HB2 TYR C  60      19.617  15.333   1.762  1.00  0.00           H  
ATOM   3523  HD1 TYR C  60      21.933  16.946   1.104  1.00  0.00           H  
ATOM   3524  HD2 TYR C  60      18.243  18.211   2.875  1.00  0.00           H  
ATOM   3525  HE1 TYR C  60      22.249  19.209   0.167  1.00  0.00           H  
ATOM   3526  HE2 TYR C  60      18.555  20.460   1.946  1.00  0.00           H  
ATOM   3527  HH  TYR C  60      19.825  21.794   0.735  1.00  0.00           H  
ATOM   3528  N   ILE C  61      20.156  16.537   5.444  1.00 63.33           N  
ATOM   3529  CA  ILE C  61      20.246  17.355   6.649  1.00 63.09           C  
ATOM   3530  C   ILE C  61      21.394  16.972   7.576  1.00 62.93           C  
ATOM   3531  O   ILE C  61      22.203  17.815   7.942  1.00 62.92           O  
ATOM   3532  CB  ILE C  61      18.933  17.298   7.460  1.00 63.06           C  
ATOM   3533  CG1 ILE C  61      17.825  18.026   6.700  1.00 63.01           C  
ATOM   3534  CG2 ILE C  61      19.141  17.910   8.838  1.00 63.04           C  
ATOM   3535  CD1 ILE C  61      16.463  17.909   7.334  1.00 62.97           C  
ATOM   3536  H   ILE C  61      19.250  16.160   5.205  1.00  0.00           H  
ATOM   3537  HA  ILE C  61      20.400  18.388   6.338  1.00  0.00           H  
ATOM   3538  HB  ILE C  61      18.644  16.254   7.582  1.00  0.00           H  
ATOM   3539 HG13 ILE C  61      17.781  17.650   5.678  1.00  0.00           H  
ATOM   3540 HG12 ILE C  61      18.088  19.079   6.600  1.00  0.00           H  
ATOM   3541 HG21 ILE C  61      18.209  17.864   9.401  1.00  0.00           H  
ATOM   3542 HG22 ILE C  61      19.914  17.355   9.370  1.00  0.00           H  
ATOM   3543 HG23 ILE C  61      19.450  18.950   8.731  1.00  0.00           H  
ATOM   3544 HD11 ILE C  61      15.734  18.453   6.733  1.00  0.00           H  
ATOM   3545 HD12 ILE C  61      16.176  16.859   7.389  1.00  0.00           H  
ATOM   3546 HD13 ILE C  61      16.492  18.330   8.339  1.00  0.00           H  
ATOM   3547  N   MET C  62      21.467  15.705   7.958  1.00 62.75           N  
ATOM   3548  CA  MET C  62      22.520  15.261   8.858  1.00 62.56           C  
ATOM   3549  C   MET C  62      23.926  15.581   8.373  1.00 62.46           C  
ATOM   3550  O   MET C  62      24.583  16.476   8.906  1.00 62.45           O  
ATOM   3551  CB  MET C  62      22.399  13.760   9.124  1.00 62.53           C  
ATOM   3552  CG  MET C  62      21.234  13.393  10.024  1.00 62.46           C  
ATOM   3553  SD  MET C  62      21.200  14.396  11.525  1.00 62.35           S  
ATOM   3554  CE  MET C  62      22.305  13.477  12.581  1.00 62.39           C  
ATOM   3555  H   MET C  62      20.787  15.037   7.624  1.00  0.00           H  
ATOM   3556  HA  MET C  62      22.377  15.775   9.809  1.00  0.00           H  
ATOM   3557  HB3 MET C  62      23.326  13.395   9.566  1.00  0.00           H  
ATOM   3558  HB2 MET C  62      22.304  13.231   8.176  1.00  0.00           H  
ATOM   3559  HG3 MET C  62      21.302  12.339  10.294  1.00  0.00           H  
ATOM   3560  HG2 MET C  62      20.299  13.524   9.479  1.00  0.00           H  
ATOM   3561  HE1 MET C  62      22.385  13.976  13.547  1.00  0.00           H  
ATOM   3562  HE2 MET C  62      21.916  12.469  12.725  1.00  0.00           H  
ATOM   3563  HE3 MET C  62      23.290  13.423  12.118  1.00  0.00           H  
ATOM   3564  N   THR C  63      24.391  14.851   7.362  1.00 62.33           N  
ATOM   3565  CA  THR C  63      25.737  15.068   6.843  1.00 62.16           C  
ATOM   3566  C   THR C  63      25.969  16.522   6.428  1.00 62.00           C  
ATOM   3567  O   THR C  63      27.103  16.994   6.425  1.00 62.01           O  
ATOM   3568  CB  THR C  63      26.043  14.134   5.649  1.00 62.19           C  
ATOM   3569  OG1 THR C  63      25.760  12.774   6.014  1.00 62.21           O  
ATOM   3570  CG2 THR C  63      27.515  14.232   5.268  1.00 62.19           C  
ATOM   3571  H   THR C  63      23.810  14.137   6.945  1.00  0.00           H  
ATOM   3572  HA  THR C  63      26.443  14.832   7.639  1.00  0.00           H  
ATOM   3573  HB  THR C  63      25.426  14.418   4.796  1.00  0.00           H  
ATOM   3574  HG1 THR C  63      25.951  12.197   5.271  1.00  0.00           H  
ATOM   3575 HG21 THR C  63      27.718  13.570   4.426  1.00  0.00           H  
ATOM   3576 HG22 THR C  63      27.751  15.258   4.987  1.00  0.00           H  
ATOM   3577 HG23 THR C  63      28.131  13.938   6.118  1.00  0.00           H  
ATOM   3578  N   LYS C  64      24.897  17.233   6.092  1.00 61.82           N  
ATOM   3579  CA  LYS C  64      25.006  18.638   5.696  1.00 61.61           C  
ATOM   3580  C   LYS C  64      25.143  19.491   6.958  1.00 61.47           C  
ATOM   3581  O   LYS C  64      25.473  20.673   6.885  1.00 61.47           O  
ATOM   3582  CB  LYS C  64      23.750  19.072   4.936  1.00 61.62           C  
ATOM   3583  CG  LYS C  64      23.886  20.322   4.063  1.00 61.60           C  
ATOM   3584  CD  LYS C  64      24.692  20.051   2.792  1.00 61.60           C  
ATOM   3585  CE  LYS C  64      24.187  20.902   1.626  1.00 61.58           C  
ATOM   3586  NZ  LYS C  64      24.159  22.359   1.940  1.00 61.52           N1+
ATOM   3587  H   LYS C  64      23.982  16.805   6.107  1.00  0.00           H  
ATOM   3588  HA  LYS C  64      25.883  18.774   5.064  1.00  0.00           H  
ATOM   3589  HB3 LYS C  64      22.933  19.215   5.644  1.00  0.00           H  
ATOM   3590  HB2 LYS C  64      23.396  18.243   4.324  1.00  0.00           H  
ATOM   3591  HG3 LYS C  64      24.368  21.114   4.636  1.00  0.00           H  
ATOM   3592  HG2 LYS C  64      22.894  20.685   3.793  1.00  0.00           H  
ATOM   3593  HD3 LYS C  64      24.614  18.996   2.531  1.00  0.00           H  
ATOM   3594  HD2 LYS C  64      25.743  20.273   2.975  1.00  0.00           H  
ATOM   3595  HE3 LYS C  64      23.187  20.573   1.344  1.00  0.00           H  
ATOM   3596  HE2 LYS C  64      24.818  20.732   0.754  1.00  0.00           H  
ATOM   3597  HZ1 LYS C  64      23.985  22.488   2.927  1.00  0.00           H  
ATOM   3598  HZ2 LYS C  64      25.048  22.773   1.698  1.00  0.00           H  
ATOM   3599  HZ3 LYS C  64      23.425  22.804   1.408  1.00  0.00           H  
ATOM   3600  N   ARG C  65      24.884  18.875   8.111  1.00 61.28           N  
ATOM   3601  CA  ARG C  65      24.955  19.552   9.400  1.00 61.06           C  
ATOM   3602  C   ARG C  65      24.119  20.820   9.404  1.00 60.88           C  
ATOM   3603  O   ARG C  65      24.661  21.922   9.448  1.00 60.88           O  
ATOM   3604  CB  ARG C  65      26.404  19.904   9.747  1.00 61.13           C  
ATOM   3605  CG  ARG C  65      27.233  18.756  10.319  1.00 61.21           C  
ATOM   3606  CD  ARG C  65      28.479  19.312  11.009  1.00 61.30           C  
ATOM   3607  NE  ARG C  65      29.385  18.294  11.548  1.00 61.35           N  
ATOM   3608  CZ  ARG C  65      30.579  18.572  12.071  1.00 61.38           C  
ATOM   3609  NH1 ARG C  65      31.004  19.830  12.124  1.00 61.40           N  
ATOM   3610  NH2 ARG C  65      31.356  17.598  12.533  1.00 61.37           N1+
ATOM   3611  H   ARG C  65      24.626  17.899   8.115  1.00  0.00           H  
ATOM   3612  HA  ARG C  65      24.569  18.880  10.166  1.00  0.00           H  
ATOM   3613  HB3 ARG C  65      26.414  20.740  10.447  1.00  0.00           H  
ATOM   3614  HB2 ARG C  65      26.900  20.301   8.861  1.00  0.00           H  
ATOM   3615  HG3 ARG C  65      27.533  18.087   9.512  1.00  0.00           H  
ATOM   3616  HG2 ARG C  65      26.635  18.201  11.042  1.00  0.00           H  
ATOM   3617  HD3 ARG C  65      28.177  19.987  11.810  1.00  0.00           H  
ATOM   3618  HD2 ARG C  65      29.024  19.948  10.311  1.00  0.00           H  
ATOM   3619  HE  ARG C  65      29.061  17.338  11.508  1.00  0.00           H  
ATOM   3620 HH12 ARG C  65      31.909  20.041  12.520  1.00  0.00           H  
ATOM   3621 HH11 ARG C  65      30.422  20.575  11.768  1.00  0.00           H  
ATOM   3622 HH22 ARG C  65      32.259  17.817  12.928  1.00  0.00           H  
ATOM   3623 HH21 ARG C  65      31.043  16.639  12.489  1.00  0.00           H  
ATOM   3624  N   LEU C  66      22.800  20.672   9.364  1.00 60.64           N  
ATOM   3625  CA  LEU C  66      21.918  21.833   9.353  1.00 60.41           C  
ATOM   3626  C   LEU C  66      21.058  21.864  10.606  1.00 60.23           C  
ATOM   3627  O   LEU C  66      20.117  22.648  10.713  1.00 60.20           O  
ATOM   3628  CB  LEU C  66      21.020  21.799   8.115  1.00 60.43           C  
ATOM   3629  CG  LEU C  66      21.695  21.433   6.786  1.00 60.44           C  
ATOM   3630  CD1 LEU C  66      20.679  21.571   5.663  1.00 60.44           C  
ATOM   3631  CD2 LEU C  66      22.903  22.332   6.527  1.00 60.43           C  
ATOM   3632  H   LEU C  66      22.396  19.747   9.341  1.00  0.00           H  
ATOM   3633  HA  LEU C  66      22.527  22.737   9.322  1.00  0.00           H  
ATOM   3634  HB3 LEU C  66      20.518  22.761   8.010  1.00  0.00           H  
ATOM   3635  HB2 LEU C  66      20.188  21.119   8.294  1.00  0.00           H  
ATOM   3636  HG  LEU C  66      22.030  20.397   6.834  1.00  0.00           H  
ATOM   3637 HD11 LEU C  66      21.149  21.313   4.714  1.00  0.00           H  
ATOM   3638 HD12 LEU C  66      19.840  20.900   5.847  1.00  0.00           H  
ATOM   3639 HD13 LEU C  66      20.319  22.599   5.622  1.00  0.00           H  
ATOM   3640 HD21 LEU C  66      23.366  22.055   5.580  1.00  0.00           H  
ATOM   3641 HD22 LEU C  66      22.580  23.372   6.482  1.00  0.00           H  
ATOM   3642 HD23 LEU C  66      23.626  22.211   7.334  1.00  0.00           H  
ATOM   3643  N   TYR C  67      21.408  21.011  11.558  1.00 60.01           N  
ATOM   3644  CA  TYR C  67      20.678  20.902  12.808  1.00 59.80           C  
ATOM   3645  C   TYR C  67      21.406  21.548  13.978  1.00 59.65           C  
ATOM   3646  O   TYR C  67      22.638  21.524  14.059  1.00 59.61           O  
ATOM   3647  CB  TYR C  67      20.439  19.429  13.118  1.00 59.81           C  
ATOM   3648  CG  TYR C  67      21.723  18.650  13.233  1.00 59.80           C  
ATOM   3649  CD1 TYR C  67      22.315  18.427  14.471  1.00 59.81           C  
ATOM   3650  CD2 TYR C  67      22.367  18.167  12.098  1.00 59.81           C  
ATOM   3651  CE1 TYR C  67      23.523  17.740  14.580  1.00 59.83           C  
ATOM   3652  CE2 TYR C  67      23.578  17.478  12.193  1.00 59.83           C  
ATOM   3653  CZ  TYR C  67      24.150  17.269  13.439  1.00 59.82           C  
ATOM   3654  OH  TYR C  67      25.343  16.596  13.544  1.00 59.81           O  
ATOM   3655  H   TYR C  67      22.208  20.408  11.427  1.00  0.00           H  
ATOM   3656  HA  TYR C  67      19.712  21.392  12.688  1.00  0.00           H  
ATOM   3657  HB3 TYR C  67      19.818  18.990  12.337  1.00  0.00           H  
ATOM   3658  HB2 TYR C  67      19.877  19.341  14.048  1.00  0.00           H  
ATOM   3659  HD1 TYR C  67      21.839  18.788  15.370  1.00  0.00           H  
ATOM   3660  HD2 TYR C  67      21.931  18.323  11.122  1.00  0.00           H  
ATOM   3661  HE1 TYR C  67      23.966  17.577  15.551  1.00  0.00           H  
ATOM   3662  HE2 TYR C  67      24.063  17.112  11.300  1.00  0.00           H  
ATOM   3663  HH  TYR C  67      25.551  16.180  12.704  1.00  0.00           H  
ATOM   3664  N   ASP C  68      20.626  22.124  14.883  1.00 59.46           N  
ATOM   3665  CA  ASP C  68      21.168  22.756  16.070  1.00 59.27           C  
ATOM   3666  C   ASP C  68      22.030  21.699  16.753  1.00 59.15           C  
ATOM   3667  O   ASP C  68      21.598  20.562  16.940  1.00 59.12           O  
ATOM   3668  CB  ASP C  68      20.018  23.209  16.978  1.00 59.26           C  
ATOM   3669  CG  ASP C  68      20.500  23.943  18.212  1.00 59.26           C  
ATOM   3670  OD1 ASP C  68      19.745  24.798  18.727  1.00 59.22           O  
ATOM   3671  OD2 ASP C  68      21.628  23.656  18.670  1.00 59.26           O1-
ATOM   3672  H   ASP C  68      19.624  22.131  14.755  1.00  0.00           H  
ATOM   3673  HA  ASP C  68      21.781  23.613  15.789  1.00  0.00           H  
ATOM   3674  HB3 ASP C  68      19.431  22.341  17.279  1.00  0.00           H  
ATOM   3675  HB2 ASP C  68      19.343  23.853  16.414  1.00  0.00           H  
ATOM   3676  N   GLU C  69      23.251  22.075  17.119  1.00 58.99           N  
ATOM   3677  CA  GLU C  69      24.178  21.139  17.745  1.00 58.81           C  
ATOM   3678  C   GLU C  69      23.840  20.670  19.158  1.00 58.63           C  
ATOM   3679  O   GLU C  69      24.387  19.676  19.620  1.00 58.59           O  
ATOM   3680  CB  GLU C  69      25.590  21.718  17.704  1.00 58.90           C  
ATOM   3681  CG  GLU C  69      25.697  23.170  18.126  1.00 58.99           C  
ATOM   3682  CD  GLU C  69      26.974  23.803  17.613  1.00 59.07           C  
ATOM   3683  OE1 GLU C  69      28.046  23.174  17.779  1.00 59.10           O  
ATOM   3684  OE2 GLU C  69      26.910  24.920  17.044  1.00 59.09           O1-
ATOM   3685  H   GLU C  69      23.554  23.026  16.965  1.00  0.00           H  
ATOM   3686  HA  GLU C  69      24.190  20.248  17.117  1.00  0.00           H  
ATOM   3687  HB3 GLU C  69      25.998  21.603  16.700  1.00  0.00           H  
ATOM   3688  HB2 GLU C  69      26.247  21.112  18.328  1.00  0.00           H  
ATOM   3689  HG3 GLU C  69      25.672  23.234  19.214  1.00  0.00           H  
ATOM   3690  HG2 GLU C  69      24.839  23.723  17.744  1.00  0.00           H  
ATOM   3691  N   LYS C  70      22.944  21.375  19.841  1.00 58.44           N  
ATOM   3692  CA  LYS C  70      22.543  20.977  21.193  1.00 58.23           C  
ATOM   3693  C   LYS C  70      21.077  20.544  21.208  1.00 58.04           C  
ATOM   3694  O   LYS C  70      20.480  20.327  22.260  1.00 58.03           O  
ATOM   3695  CB  LYS C  70      22.784  22.122  22.184  1.00 58.26           C  
ATOM   3696  CG  LYS C  70      24.264  22.462  22.335  1.00 58.30           C  
ATOM   3697  CD  LYS C  70      24.512  23.716  23.165  1.00 58.34           C  
ATOM   3698  CE  LYS C  70      26.001  24.079  23.130  1.00 58.37           C  
ATOM   3699  NZ  LYS C  70      26.340  25.360  23.822  1.00 58.36           N1+
ATOM   3700  H   LYS C  70      22.529  22.198  19.429  1.00  0.00           H  
ATOM   3701  HA  LYS C  70      23.155  20.127  21.496  1.00  0.00           H  
ATOM   3702  HB3 LYS C  70      22.373  21.852  23.157  1.00  0.00           H  
ATOM   3703  HB2 LYS C  70      22.241  23.007  21.854  1.00  0.00           H  
ATOM   3704  HG3 LYS C  70      24.709  22.587  21.348  1.00  0.00           H  
ATOM   3705  HG2 LYS C  70      24.785  21.619  22.789  1.00  0.00           H  
ATOM   3706  HD3 LYS C  70      24.206  23.536  24.196  1.00  0.00           H  
ATOM   3707  HD2 LYS C  70      23.927  24.542  22.759  1.00  0.00           H  
ATOM   3708  HE3 LYS C  70      26.336  24.128  22.094  1.00  0.00           H  
ATOM   3709  HE2 LYS C  70      26.581  23.267  23.569  1.00  0.00           H  
ATOM   3710  HZ1 LYS C  70      27.309  25.343  24.108  1.00  0.00           H  
ATOM   3711  HZ2 LYS C  70      26.189  26.134  23.191  1.00  0.00           H  
ATOM   3712  HZ3 LYS C  70      25.751  25.470  24.635  1.00  0.00           H  
ATOM   3713  N   GLN C  71      20.512  20.422  20.013  1.00 57.81           N  
ATOM   3714  CA  GLN C  71      19.135  19.997  19.820  1.00 57.56           C  
ATOM   3715  C   GLN C  71      19.035  19.543  18.370  1.00 57.39           C  
ATOM   3716  O   GLN C  71      18.594  20.300  17.503  1.00 57.38           O  
ATOM   3717  CB  GLN C  71      18.165  21.151  20.065  1.00 57.55           C  
ATOM   3718  CG  GLN C  71      18.224  21.742  21.457  1.00 57.50           C  
ATOM   3719  CD  GLN C  71      17.022  22.600  21.766  1.00 57.49           C  
ATOM   3720  OE1 GLN C  71      15.921  22.094  21.969  1.00 57.51           O  
ATOM   3721  NE2 GLN C  71      17.223  23.908  21.794  1.00 57.47           N  
ATOM   3722  H   GLN C  71      21.044  20.629  19.180  1.00  0.00           H  
ATOM   3723  HA  GLN C  71      18.904  19.167  20.488  1.00  0.00           H  
ATOM   3724  HB3 GLN C  71      17.148  20.818  19.857  1.00  0.00           H  
ATOM   3725  HB2 GLN C  71      18.346  21.937  19.331  1.00  0.00           H  
ATOM   3726  HG3 GLN C  71      19.131  22.338  21.560  1.00  0.00           H  
ATOM   3727  HG2 GLN C  71      18.293  20.938  22.190  1.00  0.00           H  
ATOM   3728 HE22 GLN C  71      16.455  24.533  21.996  1.00  0.00           H  
ATOM   3729 HE21 GLN C  71      18.144  24.281  21.614  1.00  0.00           H  
ATOM   3730  N   GLN C  72      19.458  18.311  18.108  1.00 57.17           N  
ATOM   3731  CA  GLN C  72      19.432  17.781  16.755  1.00 56.97           C  
ATOM   3732  C   GLN C  72      18.051  17.822  16.105  1.00 56.82           C  
ATOM   3733  O   GLN C  72      17.938  17.727  14.886  1.00 56.80           O  
ATOM   3734  CB  GLN C  72      19.981  16.349  16.734  1.00 56.98           C  
ATOM   3735  CG  GLN C  72      21.446  16.245  17.153  1.00 56.98           C  
ATOM   3736  CD  GLN C  72      22.010  14.834  17.023  1.00 56.98           C  
ATOM   3737  OE1 GLN C  72      21.425  13.869  17.521  1.00 56.97           O  
ATOM   3738  NE2 GLN C  72      23.159  14.712  16.360  1.00 56.97           N  
ATOM   3739  H   GLN C  72      19.805  17.727  18.855  1.00  0.00           H  
ATOM   3740  HA  GLN C  72      20.098  18.396  16.149  1.00  0.00           H  
ATOM   3741  HB3 GLN C  72      19.860  15.930  15.735  1.00  0.00           H  
ATOM   3742  HB2 GLN C  72      19.373  15.719  17.384  1.00  0.00           H  
ATOM   3743  HG3 GLN C  72      21.553  16.584  18.183  1.00  0.00           H  
ATOM   3744  HG2 GLN C  72      22.044  16.930  16.552  1.00  0.00           H  
ATOM   3745 HE22 GLN C  72      23.580  13.801  16.242  1.00  0.00           H  
ATOM   3746 HE21 GLN C  72      23.609  15.530  15.975  1.00  0.00           H  
ATOM   3747  N   HIS C  73      17.004  17.987  16.906  1.00 56.63           N  
ATOM   3748  CA  HIS C  73      15.657  18.026  16.360  1.00 56.48           C  
ATOM   3749  C   HIS C  73      15.312  19.371  15.720  1.00 56.38           C  
ATOM   3750  O   HIS C  73      14.263  19.517  15.095  1.00 56.35           O  
ATOM   3751  CB  HIS C  73      14.637  17.668  17.448  1.00 56.47           C  
ATOM   3752  CG  HIS C  73      14.282  18.805  18.353  1.00 56.43           C  
ATOM   3753  ND1 HIS C  73      13.314  19.733  18.035  1.00 56.43           N  
ATOM   3754  CD2 HIS C  73      14.763  19.164  19.565  1.00 56.43           C  
ATOM   3755  CE1 HIS C  73      13.211  20.613  19.014  1.00 56.44           C  
ATOM   3756  NE2 HIS C  73      14.080  20.291  19.955  1.00 56.45           N  
ATOM   3757  H   HIS C  73      17.141  18.086  17.902  1.00  0.00           H  
ATOM   3758  HA  HIS C  73      15.593  17.264  15.583  1.00  0.00           H  
ATOM   3759  HB3 HIS C  73      15.019  16.839  18.043  1.00  0.00           H  
ATOM   3760  HB2 HIS C  73      13.731  17.282  16.981  1.00  0.00           H  
ATOM   3761  HD2 HIS C  73      15.544  18.581  20.030  1.00  0.00           H  
ATOM   3762  HE1 HIS C  73      12.496  21.420  18.942  1.00  0.00           H  
ATOM   3763  HE2 HIS C  73      14.288  20.726  20.842  1.00  0.00           H  
ATOM   3764  N   ILE C  74      16.196  20.350  15.874  1.00 56.28           N  
ATOM   3765  CA  ILE C  74      15.981  21.670  15.286  1.00 56.18           C  
ATOM   3766  C   ILE C  74      16.780  21.786  13.987  1.00 56.09           C  
ATOM   3767  O   ILE C  74      17.986  21.558  13.971  1.00 56.03           O  
ATOM   3768  CB  ILE C  74      16.411  22.786  16.257  1.00 56.21           C  
ATOM   3769  CG1 ILE C  74      15.623  22.665  17.561  1.00 56.23           C  
ATOM   3770  CG2 ILE C  74      16.173  24.152  15.623  1.00 56.20           C  
ATOM   3771  CD1 ILE C  74      16.027  23.671  18.618  1.00 56.27           C  
ATOM   3772  H   ILE C  74      17.039  20.190  16.407  1.00  0.00           H  
ATOM   3773  HA  ILE C  74      14.921  21.788  15.060  1.00  0.00           H  
ATOM   3774  HB  ILE C  74      17.474  22.677  16.474  1.00  0.00           H  
ATOM   3775 HG13 ILE C  74      15.736  21.657  17.960  1.00  0.00           H  
ATOM   3776 HG12 ILE C  74      14.558  22.769  17.351  1.00  0.00           H  
ATOM   3777 HG21 ILE C  74      16.480  24.934  16.317  1.00  0.00           H  
ATOM   3778 HG22 ILE C  74      16.755  24.233  14.705  1.00  0.00           H  
ATOM   3779 HG23 ILE C  74      15.114  24.267  15.393  1.00  0.00           H  
ATOM   3780 HD11 ILE C  74      15.423  23.521  19.513  1.00  0.00           H  
ATOM   3781 HD12 ILE C  74      17.080  23.537  18.864  1.00  0.00           H  
ATOM   3782 HD13 ILE C  74      15.869  24.681  18.239  1.00  0.00           H  
ATOM   3783  N   VAL C  75      16.096  22.132  12.901  1.00 56.03           N  
ATOM   3784  CA  VAL C  75      16.742  22.254  11.597  1.00 55.98           C  
ATOM   3785  C   VAL C  75      16.826  23.697  11.095  1.00 55.97           C  
ATOM   3786  O   VAL C  75      15.807  24.355  10.889  1.00 55.93           O  
ATOM   3787  CB  VAL C  75      16.004  21.406  10.528  1.00 55.96           C  
ATOM   3788  CG1 VAL C  75      16.790  21.401   9.230  1.00 55.92           C  
ATOM   3789  CG2 VAL C  75      15.807  19.991  11.033  1.00 55.94           C  
ATOM   3790  H   VAL C  75      15.105  22.318  12.966  1.00  0.00           H  
ATOM   3791  HA  VAL C  75      17.758  21.870  11.688  1.00  0.00           H  
ATOM   3792  HB  VAL C  75      15.026  21.851  10.343  1.00  0.00           H  
ATOM   3793 HG11 VAL C  75      16.262  20.803   8.487  1.00  0.00           H  
ATOM   3794 HG12 VAL C  75      16.895  22.422   8.865  1.00  0.00           H  
ATOM   3795 HG13 VAL C  75      17.778  20.974   9.404  1.00  0.00           H  
ATOM   3796 HG21 VAL C  75      15.288  19.403  10.276  1.00  0.00           H  
ATOM   3797 HG22 VAL C  75      16.778  19.540  11.240  1.00  0.00           H  
ATOM   3798 HG23 VAL C  75      15.213  20.010  11.947  1.00  0.00           H  
ATOM   3799  N   TYR C  76      18.054  24.172  10.910  1.00 55.98           N  
ATOM   3800  CA  TYR C  76      18.314  25.521  10.413  1.00 56.05           C  
ATOM   3801  C   TYR C  76      18.645  25.364   8.928  1.00 56.12           C  
ATOM   3802  O   TYR C  76      19.775  25.039   8.559  1.00 56.11           O  
ATOM   3803  CB  TYR C  76      19.493  26.152  11.179  1.00 55.96           C  
ATOM   3804  CG  TYR C  76      19.258  26.277  12.674  1.00 55.88           C  
ATOM   3805  CD1 TYR C  76      18.150  26.964  13.169  1.00 55.85           C  
ATOM   3806  CD2 TYR C  76      20.130  25.689  13.592  1.00 55.86           C  
ATOM   3807  CE1 TYR C  76      17.912  27.058  14.539  1.00 55.84           C  
ATOM   3808  CE2 TYR C  76      19.904  25.779  14.967  1.00 55.83           C  
ATOM   3809  CZ  TYR C  76      18.792  26.461  15.431  1.00 55.84           C  
ATOM   3810  OH  TYR C  76      18.537  26.526  16.779  1.00 55.82           O  
ATOM   3811  H   TYR C  76      18.856  23.593  11.115  1.00  0.00           H  
ATOM   3812  HA  TYR C  76      17.423  26.138  10.531  1.00  0.00           H  
ATOM   3813  HB3 TYR C  76      19.709  27.136  10.763  1.00  0.00           H  
ATOM   3814  HB2 TYR C  76      20.394  25.565  11.003  1.00  0.00           H  
ATOM   3815  HD1 TYR C  76      17.458  27.435  12.487  1.00  0.00           H  
ATOM   3816  HD2 TYR C  76      20.999  25.152  13.243  1.00  0.00           H  
ATOM   3817  HE1 TYR C  76      17.047  27.593  14.901  1.00  0.00           H  
ATOM   3818  HE2 TYR C  76      20.594  25.319  15.659  1.00  0.00           H  
ATOM   3819  HH  TYR C  76      19.050  25.855  17.235  1.00  0.00           H  
ATOM   3820  N   CYS C  77      17.648  25.589   8.081  1.00 56.23           N  
ATOM   3821  CA  CYS C  77      17.814  25.406   6.642  1.00 56.35           C  
ATOM   3822  C   CYS C  77      18.125  26.658   5.824  1.00 56.50           C  
ATOM   3823  O   CYS C  77      18.637  26.548   4.709  1.00 56.48           O  
ATOM   3824  CB  CYS C  77      16.580  24.694   6.074  1.00 56.26           C  
ATOM   3825  SG  CYS C  77      14.999  25.359   6.634  1.00 56.11           S  
ATOM   3826  H   CYS C  77      16.750  25.894   8.428  1.00  0.00           H  
ATOM   3827  HA  CYS C  77      18.656  24.727   6.508  1.00  0.00           H  
ATOM   3828  HB3 CYS C  77      16.632  23.633   6.318  1.00  0.00           H  
ATOM   3829  HB2 CYS C  77      16.617  24.721   4.985  1.00  0.00           H  
ATOM   3830  HG  CYS C  77      14.902  26.642   6.275  1.00  0.00           H  
ATOM   3831  N   SER C  78      17.818  27.835   6.370  1.00 56.67           N  
ATOM   3832  CA  SER C  78      18.109  29.095   5.689  1.00 56.87           C  
ATOM   3833  C   SER C  78      19.547  29.004   5.196  1.00 56.98           C  
ATOM   3834  O   SER C  78      20.329  28.201   5.710  1.00 57.01           O  
ATOM   3835  CB  SER C  78      17.972  30.266   6.661  1.00 56.89           C  
ATOM   3836  OG  SER C  78      18.841  30.091   7.769  1.00 56.95           O  
ATOM   3837  H   SER C  78      17.373  27.871   7.276  1.00  0.00           H  
ATOM   3838  HA  SER C  78      17.432  29.229   4.845  1.00  0.00           H  
ATOM   3839  HB3 SER C  78      16.942  30.327   7.013  1.00  0.00           H  
ATOM   3840  HB2 SER C  78      18.221  31.195   6.148  1.00  0.00           H  
ATOM   3841  HG  SER C  78      18.617  29.277   8.226  1.00  0.00           H  
ATOM   3842  N   ASN C  79      19.912  29.815   4.212  1.00 57.11           N  
ATOM   3843  CA  ASN C  79      21.271  29.747   3.686  1.00 57.26           C  
ATOM   3844  C   ASN C  79      21.475  28.368   3.056  1.00 57.35           C  
ATOM   3845  O   ASN C  79      22.589  27.836   3.037  1.00 57.36           O  
ATOM   3846  CB  ASN C  79      22.303  29.966   4.806  1.00 57.30           C  
ATOM   3847  CG  ASN C  79      22.355  31.416   5.290  1.00 57.35           C  
ATOM   3848  OD1 ASN C  79      22.968  32.275   4.651  1.00 57.34           O  
ATOM   3849  ND2 ASN C  79      21.702  31.691   6.422  1.00 57.35           N  
ATOM   3850  H   ASN C  79      19.250  30.476   3.830  1.00  0.00           H  
ATOM   3851  HA  ASN C  79      21.400  30.514   2.923  1.00  0.00           H  
ATOM   3852  HB3 ASN C  79      23.290  29.666   4.453  1.00  0.00           H  
ATOM   3853  HB2 ASN C  79      22.070  29.312   5.646  1.00  0.00           H  
ATOM   3854 HD22 ASN C  79      21.702  32.632   6.789  1.00  0.00           H  
ATOM   3855 HD21 ASN C  79      21.208  30.958   6.911  1.00  0.00           H  
ATOM   3856  N   ASP C  80      20.384  27.786   2.559  1.00 57.45           N  
ATOM   3857  CA  ASP C  80      20.435  26.481   1.903  1.00 57.55           C  
ATOM   3858  C   ASP C  80      19.215  26.271   1.011  1.00 57.60           C  
ATOM   3859  O   ASP C  80      18.107  26.713   1.331  1.00 57.59           O  
ATOM   3860  CB  ASP C  80      20.507  25.346   2.923  1.00 57.57           C  
ATOM   3861  CG  ASP C  80      20.952  24.032   2.295  1.00 57.62           C  
ATOM   3862  OD1 ASP C  80      22.177  23.812   2.190  1.00 57.60           O  
ATOM   3863  OD2 ASP C  80      20.076  23.231   1.889  1.00 57.62           O1-
ATOM   3864  H   ASP C  80      19.489  28.248   2.630  1.00  0.00           H  
ATOM   3865  HA  ASP C  80      21.329  26.442   1.280  1.00  0.00           H  
ATOM   3866  HB3 ASP C  80      19.530  25.213   3.387  1.00  0.00           H  
ATOM   3867  HB2 ASP C  80      21.198  25.619   3.721  1.00  0.00           H  
ATOM   3868  N   LEU C  81      19.427  25.585  -0.107  1.00 57.68           N  
ATOM   3869  CA  LEU C  81      18.356  25.319  -1.060  1.00 57.76           C  
ATOM   3870  C   LEU C  81      17.101  24.778  -0.382  1.00 57.81           C  
ATOM   3871  O   LEU C  81      15.976  25.107  -0.777  1.00 57.78           O  
ATOM   3872  CB  LEU C  81      18.830  24.320  -2.116  1.00 57.78           C  
ATOM   3873  CG  LEU C  81      17.819  24.076  -3.239  1.00 57.81           C  
ATOM   3874  CD1 LEU C  81      17.500  25.394  -3.925  1.00 57.81           C  
ATOM   3875  CD2 LEU C  81      18.382  23.069  -4.230  1.00 57.84           C  
ATOM   3876  H   LEU C  81      20.350  25.232  -0.316  1.00  0.00           H  
ATOM   3877  HA  LEU C  81      18.101  26.253  -1.560  1.00  0.00           H  
ATOM   3878  HB3 LEU C  81      19.071  23.372  -1.635  1.00  0.00           H  
ATOM   3879  HB2 LEU C  81      19.770  24.666  -2.545  1.00  0.00           H  
ATOM   3880  HG  LEU C  81      16.903  23.672  -2.808  1.00  0.00           H  
ATOM   3881 HD11 LEU C  81      16.780  25.223  -4.725  1.00  0.00           H  
ATOM   3882 HD12 LEU C  81      17.077  26.089  -3.199  1.00  0.00           H  
ATOM   3883 HD13 LEU C  81      18.413  25.817  -4.343  1.00  0.00           H  
ATOM   3884 HD21 LEU C  81      17.658  22.899  -5.027  1.00  0.00           H  
ATOM   3885 HD22 LEU C  81      19.307  23.457  -4.657  1.00  0.00           H  
ATOM   3886 HD23 LEU C  81      18.585  22.129  -3.718  1.00  0.00           H  
ATOM   3887  N   LEU C  82      17.310  23.947   0.638  1.00 57.86           N  
ATOM   3888  CA  LEU C  82      16.220  23.346   1.389  1.00 57.91           C  
ATOM   3889  C   LEU C  82      15.282  24.406   1.940  1.00 57.95           C  
ATOM   3890  O   LEU C  82      14.064  24.223   1.939  1.00 57.96           O  
ATOM   3891  CB  LEU C  82      16.775  22.501   2.536  1.00 57.92           C  
ATOM   3892  CG  LEU C  82      15.733  21.916   3.497  1.00 57.95           C  
ATOM   3893  CD1 LEU C  82      14.663  21.184   2.695  1.00 57.97           C  
ATOM   3894  CD2 LEU C  82      16.404  20.974   4.492  1.00 57.95           C  
ATOM   3895  H   LEU C  82      18.253  23.714   0.914  1.00  0.00           H  
ATOM   3896  HA  LEU C  82      15.655  22.696   0.721  1.00  0.00           H  
ATOM   3897  HB3 LEU C  82      17.495  23.092   3.102  1.00  0.00           H  
ATOM   3898  HB2 LEU C  82      17.381  21.693   2.127  1.00  0.00           H  
ATOM   3899  HG  LEU C  82      15.264  22.732   4.047  1.00  0.00           H  
ATOM   3900 HD11 LEU C  82      13.920  20.767   3.375  1.00  0.00           H  
ATOM   3901 HD12 LEU C  82      14.178  21.882   2.013  1.00  0.00           H  
ATOM   3902 HD13 LEU C  82      15.124  20.379   2.123  1.00  0.00           H  
ATOM   3903 HD21 LEU C  82      15.654  20.565   5.169  1.00  0.00           H  
ATOM   3904 HD22 LEU C  82      16.888  20.160   3.953  1.00  0.00           H  
ATOM   3905 HD23 LEU C  82      17.150  21.523   5.066  1.00  0.00           H  
ATOM   3906  N   GLY C  83      15.851  25.512   2.417  1.00 57.99           N  
ATOM   3907  CA  GLY C  83      15.030  26.580   2.960  1.00 58.03           C  
ATOM   3908  C   GLY C  83      14.156  27.154   1.866  1.00 58.06           C  
ATOM   3909  O   GLY C  83      13.010  27.552   2.099  1.00 58.04           O  
ATOM   3910  H   GLY C  83      16.856  25.610   2.402  1.00  0.00           H  
ATOM   3911  HA3 GLY C  83      15.673  27.364   3.360  1.00  0.00           H  
ATOM   3912  HA2 GLY C  83      14.401  26.185   3.757  1.00  0.00           H  
ATOM   3913  N   ASP C  84      14.716  27.185   0.662  1.00 58.10           N  
ATOM   3914  CA  ASP C  84      14.028  27.695  -0.525  1.00 58.14           C  
ATOM   3915  C   ASP C  84      12.788  26.854  -0.802  1.00 58.14           C  
ATOM   3916  O   ASP C  84      11.661  27.363  -0.856  1.00 58.15           O  
ATOM   3917  CB  ASP C  84      14.960  27.614  -1.737  1.00 58.19           C  
ATOM   3918  CG  ASP C  84      16.152  28.538  -1.620  1.00 58.23           C  
ATOM   3919  OD1 ASP C  84      17.231  28.178  -2.150  1.00 58.25           O  
ATOM   3920  OD2 ASP C  84      16.005  29.624  -1.013  1.00 58.24           O1-
ATOM   3921  H   ASP C  84      15.659  26.847   0.535  1.00  0.00           H  
ATOM   3922  HA  ASP C  84      13.735  28.732  -0.359  1.00  0.00           H  
ATOM   3923  HB3 ASP C  84      14.401  27.857  -2.641  1.00  0.00           H  
ATOM   3924  HB2 ASP C  84      15.308  26.588  -1.859  1.00  0.00           H  
ATOM   3925  N   LEU C  85      13.034  25.559  -0.985  1.00 58.09           N  
ATOM   3926  CA  LEU C  85      12.006  24.567  -1.265  1.00 58.05           C  
ATOM   3927  C   LEU C  85      10.876  24.589  -0.240  1.00 58.05           C  
ATOM   3928  O   LEU C  85       9.691  24.534  -0.591  1.00 58.03           O  
ATOM   3929  CB  LEU C  85      12.654  23.185  -1.291  1.00 58.01           C  
ATOM   3930  CG  LEU C  85      13.958  23.136  -2.096  1.00 58.01           C  
ATOM   3931  CD1 LEU C  85      14.637  21.784  -1.934  1.00 57.98           C  
ATOM   3932  CD2 LEU C  85      13.657  23.423  -3.562  1.00 58.00           C  
ATOM   3933  H   LEU C  85      13.981  25.213  -0.933  1.00  0.00           H  
ATOM   3934  HA  LEU C  85      11.585  24.772  -2.250  1.00  0.00           H  
ATOM   3935  HB3 LEU C  85      11.948  22.462  -1.701  1.00  0.00           H  
ATOM   3936  HB2 LEU C  85      12.847  22.857  -0.270  1.00  0.00           H  
ATOM   3937  HG  LEU C  85      14.628  23.909  -1.720  1.00  0.00           H  
ATOM   3938 HD11 LEU C  85      15.561  21.769  -2.513  1.00  0.00           H  
ATOM   3939 HD12 LEU C  85      14.866  21.615  -0.882  1.00  0.00           H  
ATOM   3940 HD13 LEU C  85      13.972  20.998  -2.291  1.00  0.00           H  
ATOM   3941 HD21 LEU C  85      14.582  23.389  -4.137  1.00  0.00           H  
ATOM   3942 HD22 LEU C  85      12.964  22.674  -3.945  1.00  0.00           H  
ATOM   3943 HD23 LEU C  85      13.209  24.412  -3.655  1.00  0.00           H  
ATOM   3944  N   PHE C  86      11.244  24.674   1.034  1.00 58.04           N  
ATOM   3945  CA  PHE C  86      10.244  24.677   2.090  1.00 58.00           C  
ATOM   3946  C   PHE C  86       9.718  26.072   2.379  1.00 57.96           C  
ATOM   3947  O   PHE C  86       8.585  26.234   2.843  1.00 57.96           O  
ATOM   3948  CB  PHE C  86      10.822  24.040   3.363  1.00 58.06           C  
ATOM   3949  CG  PHE C  86      11.038  22.543   3.262  1.00 58.08           C  
ATOM   3950  CD1 PHE C  86      10.528  21.815   2.183  1.00 58.07           C  
ATOM   3951  CD2 PHE C  86      11.730  21.860   4.259  1.00 58.08           C  
ATOM   3952  CE1 PHE C  86      10.706  20.435   2.099  1.00 58.09           C  
ATOM   3953  CE2 PHE C  86      11.915  20.473   4.187  1.00 58.10           C  
ATOM   3954  CZ  PHE C  86      11.401  19.760   3.102  1.00 58.11           C  
ATOM   3955  H   PHE C  86      12.223  24.737   1.274  1.00  0.00           H  
ATOM   3956  HA  PHE C  86       9.405  24.064   1.759  1.00  0.00           H  
ATOM   3957  HB3 PHE C  86      10.164  24.254   4.205  1.00  0.00           H  
ATOM   3958  HB2 PHE C  86      11.765  24.525   3.613  1.00  0.00           H  
ATOM   3959  HD1 PHE C  86       9.986  22.321   1.398  1.00  0.00           H  
ATOM   3960  HD2 PHE C  86      12.133  22.400   5.103  1.00  0.00           H  
ATOM   3961  HE1 PHE C  86      10.306  19.889   1.257  1.00  0.00           H  
ATOM   3962  HE2 PHE C  86      12.454  19.959   4.969  1.00  0.00           H  
ATOM   3963  HZ  PHE C  86      11.540  18.691   3.037  1.00  0.00           H  
ATOM   3964  N   GLY C  87      10.537  27.079   2.087  1.00 57.89           N  
ATOM   3965  CA  GLY C  87      10.124  28.448   2.330  1.00 57.81           C  
ATOM   3966  C   GLY C  87      10.152  28.775   3.808  1.00 57.75           C  
ATOM   3967  O   GLY C  87       9.281  29.481   4.321  1.00 57.72           O  
ATOM   3968  H   GLY C  87      11.449  26.891   1.695  1.00  0.00           H  
ATOM   3969  HA3 GLY C  87       9.115  28.597   1.945  1.00  0.00           H  
ATOM   3970  HA2 GLY C  87      10.788  29.128   1.795  1.00  0.00           H  
ATOM   3971  N   VAL C  88      11.158  28.242   4.495  1.00 57.70           N  
ATOM   3972  CA  VAL C  88      11.322  28.472   5.922  1.00 57.63           C  
ATOM   3973  C   VAL C  88      12.799  28.572   6.283  1.00 57.58           C  
ATOM   3974  O   VAL C  88      13.644  27.896   5.692  1.00 57.55           O  
ATOM   3975  CB  VAL C  88      10.697  27.329   6.756  1.00 57.64           C  
ATOM   3976  CG1 VAL C  88       9.205  27.225   6.469  1.00 57.63           C  
ATOM   3977  CG2 VAL C  88      11.404  26.015   6.448  1.00 57.63           C  
ATOM   3978  H   VAL C  88      11.836  27.658   4.027  1.00  0.00           H  
ATOM   3979  HA  VAL C  88      10.831  29.409   6.186  1.00  0.00           H  
ATOM   3980  HB  VAL C  88      10.832  27.557   7.813  1.00  0.00           H  
ATOM   3981 HG11 VAL C  88       8.776  26.417   7.062  1.00  0.00           H  
ATOM   3982 HG12 VAL C  88       8.718  28.165   6.730  1.00  0.00           H  
ATOM   3983 HG13 VAL C  88       9.052  27.019   5.410  1.00  0.00           H  
ATOM   3984 HG21 VAL C  88      10.958  25.215   7.039  1.00  0.00           H  
ATOM   3985 HG22 VAL C  88      11.299  25.785   5.388  1.00  0.00           H  
ATOM   3986 HG23 VAL C  88      12.462  26.104   6.697  1.00  0.00           H  
ATOM   3987  N   PRO C  89      13.134  29.443   7.243  1.00 57.54           N  
ATOM   3988  CA  PRO C  89      14.535  29.580   7.642  1.00 57.52           C  
ATOM   3989  C   PRO C  89      14.938  28.365   8.484  1.00 57.49           C  
ATOM   3990  O   PRO C  89      16.074  27.895   8.420  1.00 57.50           O  
ATOM   3991  CB  PRO C  89      14.540  30.887   8.428  1.00 57.51           C  
ATOM   3992  CG  PRO C  89      13.174  30.909   9.046  1.00 57.53           C  
ATOM   3993  CD  PRO C  89      12.286  30.442   7.919  1.00 57.53           C  
ATOM   3994  HA  PRO C  89      15.174  29.662   6.763  1.00  0.00           H  
ATOM   3995  HB3 PRO C  89      14.634  31.723   7.735  1.00  0.00           H  
ATOM   3996  HB2 PRO C  89      15.290  30.829   9.217  1.00  0.00           H  
ATOM   3997  HG3 PRO C  89      12.914  31.935   9.307  1.00  0.00           H  
ATOM   3998  HG2 PRO C  89      13.135  30.183   9.858  1.00  0.00           H  
ATOM   3999  HD2 PRO C  89      11.409  29.946   8.335  1.00  0.00           H  
ATOM   4000  HD3 PRO C  89      12.101  31.274   7.240  1.00  0.00           H  
ATOM   4001  N   SER C  90      13.989  27.854   9.263  1.00 57.48           N  
ATOM   4002  CA  SER C  90      14.231  26.681  10.095  1.00 57.49           C  
ATOM   4003  C   SER C  90      12.925  25.944  10.406  1.00 57.50           C  
ATOM   4004  O   SER C  90      11.834  26.408  10.055  1.00 57.46           O  
ATOM   4005  CB  SER C  90      14.910  27.082  11.403  1.00 57.45           C  
ATOM   4006  OG  SER C  90      13.984  27.681  12.284  1.00 57.42           O  
ATOM   4007  H   SER C  90      13.073  28.279   9.288  1.00  0.00           H  
ATOM   4008  HA  SER C  90      14.892  26.003   9.555  1.00  0.00           H  
ATOM   4009  HB3 SER C  90      15.717  27.784  11.193  1.00  0.00           H  
ATOM   4010  HB2 SER C  90      15.340  26.198  11.874  1.00  0.00           H  
ATOM   4011  HG  SER C  90      13.279  27.059  12.479  1.00  0.00           H  
ATOM   4012  N   PHE C  91      13.050  24.797  11.070  1.00 57.53           N  
ATOM   4013  CA  PHE C  91      11.892  23.988  11.442  1.00 57.58           C  
ATOM   4014  C   PHE C  91      12.314  22.810  12.313  1.00 57.62           C  
ATOM   4015  O   PHE C  91      13.492  22.457  12.365  1.00 57.60           O  
ATOM   4016  CB  PHE C  91      11.182  23.470  10.182  1.00 57.52           C  
ATOM   4017  CG  PHE C  91      11.948  22.411   9.444  1.00 57.47           C  
ATOM   4018  CD1 PHE C  91      11.826  21.068   9.802  1.00 57.45           C  
ATOM   4019  CD2 PHE C  91      12.803  22.751   8.403  1.00 57.44           C  
ATOM   4020  CE1 PHE C  91      12.548  20.078   9.134  1.00 57.43           C  
ATOM   4021  CE2 PHE C  91      13.532  21.772   7.726  1.00 57.44           C  
ATOM   4022  CZ  PHE C  91      13.405  20.430   8.091  1.00 57.44           C  
ATOM   4023  H   PHE C  91      13.966  24.462  11.332  1.00  0.00           H  
ATOM   4024  HA  PHE C  91      11.197  24.610  12.006  1.00  0.00           H  
ATOM   4025  HB3 PHE C  91      10.982  24.305   9.511  1.00  0.00           H  
ATOM   4026  HB2 PHE C  91      10.200  23.083  10.454  1.00  0.00           H  
ATOM   4027  HD1 PHE C  91      11.165  20.782  10.607  1.00  0.00           H  
ATOM   4028  HD2 PHE C  91      12.910  23.784   8.108  1.00  0.00           H  
ATOM   4029  HE1 PHE C  91      12.442  19.043   9.425  1.00  0.00           H  
ATOM   4030  HE2 PHE C  91      14.194  22.052   6.920  1.00  0.00           H  
ATOM   4031  HZ  PHE C  91      13.965  19.667   7.571  1.00  0.00           H  
ATOM   4032  N   SER C  92      11.340  22.207  12.989  1.00 57.70           N  
ATOM   4033  CA  SER C  92      11.577  21.055  13.856  1.00 57.81           C  
ATOM   4034  C   SER C  92      11.133  19.761  13.181  1.00 57.92           C  
ATOM   4035  O   SER C  92      10.106  19.724  12.506  1.00 57.88           O  
ATOM   4036  CB  SER C  92      10.815  21.215  15.173  1.00 57.78           C  
ATOM   4037  OG  SER C  92      10.884  20.034  15.948  1.00 57.72           O  
ATOM   4038  H   SER C  92      10.390  22.543  12.914  1.00  0.00           H  
ATOM   4039  HA  SER C  92      12.643  20.991  14.072  1.00  0.00           H  
ATOM   4040  HB3 SER C  92       9.772  21.450  14.962  1.00  0.00           H  
ATOM   4041  HB2 SER C  92      11.238  22.045  15.738  1.00  0.00           H  
ATOM   4042  HG  SER C  92      11.483  20.170  16.686  1.00  0.00           H  
ATOM   4043  N   VAL C  93      11.909  18.699  13.378  1.00 58.07           N  
ATOM   4044  CA  VAL C  93      11.590  17.408  12.793  1.00 58.24           C  
ATOM   4045  C   VAL C  93      10.321  16.839  13.409  1.00 58.39           C  
ATOM   4046  O   VAL C  93       9.800  15.828  12.941  1.00 58.41           O  
ATOM   4047  CB  VAL C  93      12.737  16.401  12.983  1.00 58.20           C  
ATOM   4048  CG1 VAL C  93      13.986  16.916  12.303  1.00 58.17           C  
ATOM   4049  CG2 VAL C  93      12.984  16.167  14.455  1.00 58.19           C  
ATOM   4050  H   VAL C  93      12.741  18.780  13.945  1.00  0.00           H  
ATOM   4051  HA  VAL C  93      11.424  17.545  11.724  1.00  0.00           H  
ATOM   4052  HB  VAL C  93      12.452  15.455  12.522  1.00  0.00           H  
ATOM   4053 HG11 VAL C  93      14.796  16.200  12.440  1.00  0.00           H  
ATOM   4054 HG12 VAL C  93      13.793  17.047  11.238  1.00  0.00           H  
ATOM   4055 HG13 VAL C  93      14.270  17.873  12.740  1.00  0.00           H  
ATOM   4056 HG21 VAL C  93      13.798  15.453  14.578  1.00  0.00           H  
ATOM   4057 HG22 VAL C  93      13.253  17.109  14.933  1.00  0.00           H  
ATOM   4058 HG23 VAL C  93      12.080  15.770  14.917  1.00  0.00           H  
ATOM   4059  N   LYS C  94       9.830  17.495  14.456  1.00 58.57           N  
ATOM   4060  CA  LYS C  94       8.611  17.070  15.134  1.00 58.79           C  
ATOM   4061  C   LYS C  94       7.382  17.651  14.449  1.00 58.95           C  
ATOM   4062  O   LYS C  94       6.259  17.241  14.731  1.00 58.96           O  
ATOM   4063  CB  LYS C  94       8.610  17.530  16.590  1.00 58.76           C  
ATOM   4064  CG  LYS C  94       9.671  16.914  17.466  1.00 58.74           C  
ATOM   4065  CD  LYS C  94       9.543  17.474  18.866  1.00 58.72           C  
ATOM   4066  CE  LYS C  94      10.524  16.846  19.831  1.00 58.73           C  
ATOM   4067  NZ  LYS C  94      10.290  17.389  21.199  1.00 58.73           N1+
ATOM   4068  H   LYS C  94      10.304  18.316  14.805  1.00  0.00           H  
ATOM   4069  HA  LYS C  94       8.551  15.982  15.106  1.00  0.00           H  
ATOM   4070  HB3 LYS C  94       7.629  17.342  17.026  1.00  0.00           H  
ATOM   4071  HB2 LYS C  94       8.700  18.616  16.625  1.00  0.00           H  
ATOM   4072  HG3 LYS C  94      10.656  17.155  17.067  1.00  0.00           H  
ATOM   4073  HG2 LYS C  94       9.536  15.833  17.494  1.00  0.00           H  
ATOM   4074  HD3 LYS C  94       8.527  17.316  19.228  1.00  0.00           H  
ATOM   4075  HD2 LYS C  94       9.700  18.552  18.841  1.00  0.00           H  
ATOM   4076  HE3 LYS C  94      11.542  17.079  19.517  1.00  0.00           H  
ATOM   4077  HE2 LYS C  94      10.383  15.765  19.840  1.00  0.00           H  
ATOM   4078  HZ1 LYS C  94       9.347  17.175  21.490  1.00  0.00           H  
ATOM   4079  HZ2 LYS C  94      10.944  16.970  21.844  1.00  0.00           H  
ATOM   4080  HZ3 LYS C  94      10.420  18.391  21.191  1.00  0.00           H  
ATOM   4081  N   GLU C  95       7.597  18.629  13.574  1.00 59.15           N  
ATOM   4082  CA  GLU C  95       6.501  19.263  12.847  1.00 59.38           C  
ATOM   4083  C   GLU C  95       6.249  18.377  11.631  1.00 59.54           C  
ATOM   4084  O   GLU C  95       6.737  18.640  10.537  1.00 59.55           O  
ATOM   4085  CB  GLU C  95       6.908  20.679  12.430  1.00 59.35           C  
ATOM   4086  CG  GLU C  95       7.539  21.480  13.571  1.00 59.36           C  
ATOM   4087  CD  GLU C  95       7.893  22.912  13.187  1.00 59.36           C  
ATOM   4088  OE1 GLU C  95       6.971  23.741  13.037  1.00 59.36           O  
ATOM   4089  OE2 GLU C  95       9.096  23.209  13.035  1.00 59.35           O1-
ATOM   4090  H   GLU C  95       8.538  18.951  13.398  1.00  0.00           H  
ATOM   4091  HA  GLU C  95       5.610  19.300  13.473  1.00  0.00           H  
ATOM   4092  HB3 GLU C  95       6.034  21.211  12.054  1.00  0.00           H  
ATOM   4093  HB2 GLU C  95       7.608  20.624  11.596  1.00  0.00           H  
ATOM   4094  HG3 GLU C  95       8.435  20.967  13.921  1.00  0.00           H  
ATOM   4095  HG2 GLU C  95       6.860  21.491  14.424  1.00  0.00           H  
ATOM   4096  N   HIS C  96       5.480  17.315  11.846  1.00 59.77           N  
ATOM   4097  CA  HIS C  96       5.195  16.336  10.810  1.00 60.02           C  
ATOM   4098  C   HIS C  96       4.351  16.777   9.616  1.00 60.21           C  
ATOM   4099  O   HIS C  96       4.812  16.675   8.482  1.00 60.21           O  
ATOM   4100  CB  HIS C  96       4.614  15.083  11.467  1.00 59.99           C  
ATOM   4101  CG  HIS C  96       5.602  14.356  12.326  1.00 59.97           C  
ATOM   4102  ND1 HIS C  96       5.258  13.764  13.523  1.00 59.96           N  
ATOM   4103  CD2 HIS C  96       6.928  14.134  12.164  1.00 59.95           C  
ATOM   4104  CE1 HIS C  96       6.330  13.212  14.062  1.00 59.94           C  
ATOM   4105  NE2 HIS C  96       7.357  13.422  13.258  1.00 59.93           N  
ATOM   4106  H   HIS C  96       5.069  17.165  12.756  1.00  0.00           H  
ATOM   4107  HA  HIS C  96       6.162  16.040  10.402  1.00  0.00           H  
ATOM   4108  HB3 HIS C  96       4.241  14.410  10.695  1.00  0.00           H  
ATOM   4109  HB2 HIS C  96       3.746  15.358  12.067  1.00  0.00           H  
ATOM   4110  HD2 HIS C  96       7.434  14.505  11.285  1.00  0.00           H  
ATOM   4111  HE1 HIS C  96       6.255  12.699  15.010  1.00  0.00           H  
ATOM   4112  HE2 HIS C  96       8.327  13.152  13.336  1.00  0.00           H  
ATOM   4113  N   ARG C  97       3.131  17.254   9.837  1.00 60.47           N  
ATOM   4114  CA  ARG C  97       2.336  17.692   8.698  1.00 60.75           C  
ATOM   4115  C   ARG C  97       3.116  18.751   7.942  1.00 60.92           C  
ATOM   4116  O   ARG C  97       3.240  18.690   6.726  1.00 60.93           O  
ATOM   4117  CB  ARG C  97       0.997  18.279   9.129  1.00 60.82           C  
ATOM   4118  CG  ARG C  97       0.168  18.795   7.944  1.00 60.94           C  
ATOM   4119  CD  ARG C  97      -1.260  19.125   8.359  1.00 61.04           C  
ATOM   4120  NE  ARG C  97      -1.288  19.943   9.566  1.00 61.12           N  
ATOM   4121  CZ  ARG C  97      -2.397  20.272  10.217  1.00 61.18           C  
ATOM   4122  NH1 ARG C  97      -3.572  19.849   9.768  1.00 61.21           N  
ATOM   4123  NH2 ARG C  97      -2.329  21.012  11.323  1.00 61.20           N1+
ATOM   4124  H   ARG C  97       2.773  17.307  10.780  1.00  0.00           H  
ATOM   4125  HA  ARG C  97       2.158  16.842   8.039  1.00  0.00           H  
ATOM   4126  HB3 ARG C  97       1.168  19.093   9.833  1.00  0.00           H  
ATOM   4127  HB2 ARG C  97       0.427  17.523   9.668  1.00  0.00           H  
ATOM   4128  HG3 ARG C  97       0.152  18.041   7.157  1.00  0.00           H  
ATOM   4129  HG2 ARG C  97       0.641  19.686   7.531  1.00  0.00           H  
ATOM   4130  HD3 ARG C  97      -1.810  18.200   8.535  1.00  0.00           H  
ATOM   4131  HD2 ARG C  97      -1.760  19.656   7.549  1.00  0.00           H  
ATOM   4132  HE  ARG C  97      -0.391  20.264   9.902  1.00  0.00           H  
ATOM   4133 HH12 ARG C  97      -4.419  20.096  10.259  1.00  0.00           H  
ATOM   4134 HH11 ARG C  97      -3.619  19.280   8.935  1.00  0.00           H  
ATOM   4135 HH22 ARG C  97      -3.174  21.261  11.817  1.00  0.00           H  
ATOM   4136 HH21 ARG C  97      -1.432  21.324  11.668  1.00  0.00           H  
ATOM   4137  N   LYS C  98       3.649  19.719   8.677  1.00 61.14           N  
ATOM   4138  CA  LYS C  98       4.427  20.796   8.085  1.00 61.36           C  
ATOM   4139  C   LYS C  98       5.479  20.231   7.125  1.00 61.51           C  
ATOM   4140  O   LYS C  98       5.632  20.728   6.015  1.00 61.51           O  
ATOM   4141  CB  LYS C  98       5.090  21.617   9.199  1.00 61.37           C  
ATOM   4142  CG  LYS C  98       5.458  23.052   8.838  1.00 61.39           C  
ATOM   4143  CD  LYS C  98       5.854  23.815  10.103  1.00 61.41           C  
ATOM   4144  CE  LYS C  98       5.993  25.311   9.868  1.00 61.42           C  
ATOM   4145  NZ  LYS C  98       6.120  26.057  11.158  1.00 61.39           N1+
ATOM   4146  H   LYS C  98       3.520  19.722   9.679  1.00  0.00           H  
ATOM   4147  HA  LYS C  98       3.755  21.446   7.524  1.00  0.00           H  
ATOM   4148  HB3 LYS C  98       5.980  21.095   9.550  1.00  0.00           H  
ATOM   4149  HB2 LYS C  98       4.443  21.621  10.076  1.00  0.00           H  
ATOM   4150  HG3 LYS C  98       4.602  23.540   8.373  1.00  0.00           H  
ATOM   4151  HG2 LYS C  98       6.295  23.047   8.140  1.00  0.00           H  
ATOM   4152  HD3 LYS C  98       6.795  23.419  10.485  1.00  0.00           H  
ATOM   4153  HD2 LYS C  98       5.111  23.638  10.880  1.00  0.00           H  
ATOM   4154  HE3 LYS C  98       5.122  25.675   9.323  1.00  0.00           H  
ATOM   4155  HE2 LYS C  98       6.871  25.501   9.251  1.00  0.00           H  
ATOM   4156  HZ1 LYS C  98       6.770  25.576  11.763  1.00  0.00           H  
ATOM   4157  HZ2 LYS C  98       6.459  26.991  10.976  1.00  0.00           H  
ATOM   4158  HZ3 LYS C  98       5.217  26.109  11.608  1.00  0.00           H  
ATOM   4159  N   ILE C  99       6.195  19.190   7.545  1.00 61.70           N  
ATOM   4160  CA  ILE C  99       7.214  18.585   6.692  1.00 61.90           C  
ATOM   4161  C   ILE C  99       6.571  17.843   5.522  1.00 62.08           C  
ATOM   4162  O   ILE C  99       7.204  17.625   4.493  1.00 62.09           O  
ATOM   4163  CB  ILE C  99       8.133  17.627   7.496  1.00 61.86           C  
ATOM   4164  CG1 ILE C  99       9.022  18.446   8.438  1.00 61.84           C  
ATOM   4165  CG2 ILE C  99       9.005  16.800   6.555  1.00 61.83           C  
ATOM   4166  CD1 ILE C  99       9.966  17.623   9.294  1.00 61.79           C  
ATOM   4167  H   ILE C  99       6.037  18.807   8.466  1.00  0.00           H  
ATOM   4168  HA  ILE C  99       7.833  19.385   6.286  1.00  0.00           H  
ATOM   4169  HB  ILE C  99       7.513  16.954   8.089  1.00  0.00           H  
ATOM   4170 HG13 ILE C  99       8.394  19.061   9.082  1.00  0.00           H  
ATOM   4171 HG12 ILE C  99       9.597  19.166   7.856  1.00  0.00           H  
ATOM   4172 HG21 ILE C  99       9.642  16.135   7.139  1.00  0.00           H  
ATOM   4173 HG22 ILE C  99       8.370  16.208   5.896  1.00  0.00           H  
ATOM   4174 HG23 ILE C  99       9.627  17.465   5.957  1.00  0.00           H  
ATOM   4175 HD11 ILE C  99      10.554  18.286   9.928  1.00  0.00           H  
ATOM   4176 HD12 ILE C  99       9.389  16.941   9.919  1.00  0.00           H  
ATOM   4177 HD13 ILE C  99      10.633  17.049   8.651  1.00  0.00           H  
ATOM   4178  N   TYR C 100       5.314  17.447   5.689  1.00 62.32           N  
ATOM   4179  CA  TYR C 100       4.582  16.772   4.622  1.00 62.58           C  
ATOM   4180  C   TYR C 100       4.064  17.891   3.717  1.00 62.75           C  
ATOM   4181  O   TYR C 100       4.286  17.883   2.508  1.00 62.75           O  
ATOM   4182  CB  TYR C 100       3.417  15.945   5.196  1.00 62.56           C  
ATOM   4183  CG  TYR C 100       3.807  14.532   5.602  1.00 62.56           C  
ATOM   4184  CD1 TYR C 100       3.461  14.015   6.852  1.00 62.55           C  
ATOM   4185  CD2 TYR C 100       4.522  13.711   4.727  1.00 62.56           C  
ATOM   4186  CE1 TYR C 100       3.821  12.708   7.222  1.00 62.55           C  
ATOM   4187  CE2 TYR C 100       4.887  12.413   5.084  1.00 62.55           C  
ATOM   4188  CZ  TYR C 100       4.536  11.916   6.328  1.00 62.55           C  
ATOM   4189  OH  TYR C 100       4.913  10.633   6.666  1.00 62.52           O  
ATOM   4190  H   TYR C 100       4.845  17.611   6.568  1.00  0.00           H  
ATOM   4191  HA  TYR C 100       5.256  16.124   4.062  1.00  0.00           H  
ATOM   4192  HB3 TYR C 100       2.610  15.901   4.465  1.00  0.00           H  
ATOM   4193  HB2 TYR C 100       2.994  16.464   6.056  1.00  0.00           H  
ATOM   4194  HD1 TYR C 100       2.907  14.622   7.553  1.00  0.00           H  
ATOM   4195  HD2 TYR C 100       4.804  14.078   3.751  1.00  0.00           H  
ATOM   4196  HE1 TYR C 100       3.543  12.326   8.193  1.00  0.00           H  
ATOM   4197  HE2 TYR C 100       5.442  11.798   4.391  1.00  0.00           H  
ATOM   4198  HH  TYR C 100       5.210  10.169   5.880  1.00  0.00           H  
ATOM   4199  N   THR C 101       3.392  18.861   4.328  1.00 62.98           N  
ATOM   4200  CA  THR C 101       2.868  20.018   3.616  1.00 63.21           C  
ATOM   4201  C   THR C 101       3.974  20.596   2.740  1.00 63.40           C  
ATOM   4202  O   THR C 101       3.750  20.912   1.576  1.00 63.42           O  
ATOM   4203  CB  THR C 101       2.403  21.125   4.607  1.00 63.20           C  
ATOM   4204  OG1 THR C 101       1.237  20.688   5.318  1.00 63.21           O  
ATOM   4205  CG2 THR C 101       2.081  22.417   3.865  1.00 63.22           C  
ATOM   4206  H   THR C 101       3.228  18.812   5.323  1.00  0.00           H  
ATOM   4207  HA  THR C 101       2.029  19.712   2.991  1.00  0.00           H  
ATOM   4208  HB  THR C 101       3.202  21.318   5.323  1.00  0.00           H  
ATOM   4209  HG1 THR C 101       1.478  19.987   5.928  1.00  0.00           H  
ATOM   4210 HG21 THR C 101       1.758  23.175   4.578  1.00  0.00           H  
ATOM   4211 HG22 THR C 101       2.970  22.767   3.341  1.00  0.00           H  
ATOM   4212 HG23 THR C 101       1.284  22.234   3.145  1.00  0.00           H  
ATOM   4213  N   MET C 102       5.170  20.723   3.312  1.00 63.64           N  
ATOM   4214  CA  MET C 102       6.325  21.282   2.605  1.00 63.88           C  
ATOM   4215  C   MET C 102       6.823  20.426   1.458  1.00 64.01           C  
ATOM   4216  O   MET C 102       7.335  20.946   0.473  1.00 64.04           O  
ATOM   4217  CB  MET C 102       7.496  21.526   3.569  1.00 63.91           C  
ATOM   4218  CG  MET C 102       7.283  22.644   4.583  1.00 63.98           C  
ATOM   4219  SD  MET C 102       8.799  23.027   5.512  1.00 64.02           S  
ATOM   4220  CE  MET C 102       8.969  21.540   6.534  1.00 64.06           C  
ATOM   4221  H   MET C 102       5.306  20.429   4.269  1.00  0.00           H  
ATOM   4222  HA  MET C 102       6.027  22.247   2.194  1.00  0.00           H  
ATOM   4223  HB3 MET C 102       8.400  21.728   2.994  1.00  0.00           H  
ATOM   4224  HB2 MET C 102       7.727  20.601   4.096  1.00  0.00           H  
ATOM   4225  HG3 MET C 102       6.494  22.357   5.279  1.00  0.00           H  
ATOM   4226  HG2 MET C 102       6.938  23.540   4.067  1.00  0.00           H  
ATOM   4227  HE1 MET C 102       9.857  21.628   7.160  1.00  0.00           H  
ATOM   4228  HE2 MET C 102       8.088  21.431   7.167  1.00  0.00           H  
ATOM   4229  HE3 MET C 102       9.064  20.665   5.891  1.00  0.00           H  
ATOM   4230  N   ILE C 103       6.698  19.113   1.586  1.00 64.19           N  
ATOM   4231  CA  ILE C 103       7.161  18.231   0.524  1.00 64.38           C  
ATOM   4232  C   ILE C 103       6.087  18.077  -0.549  1.00 64.50           C  
ATOM   4233  O   ILE C 103       6.388  17.750  -1.695  1.00 64.51           O  
ATOM   4234  CB  ILE C 103       7.538  16.842   1.078  1.00 64.38           C  
ATOM   4235  CG1 ILE C 103       8.622  16.993   2.152  1.00 64.40           C  
ATOM   4236  CG2 ILE C 103       8.049  15.956  -0.050  1.00 64.40           C  
ATOM   4237  CD1 ILE C 103       8.959  15.711   2.880  1.00 64.38           C  
ATOM   4238  H   ILE C 103       6.282  18.724   2.420  1.00  0.00           H  
ATOM   4239  HA  ILE C 103       8.046  18.674   0.067  1.00  0.00           H  
ATOM   4240  HB  ILE C 103       6.655  16.382   1.522  1.00  0.00           H  
ATOM   4241 HG13 ILE C 103       8.312  17.748   2.875  1.00  0.00           H  
ATOM   4242 HG12 ILE C 103       9.526  17.399   1.698  1.00  0.00           H  
ATOM   4243 HG21 ILE C 103       8.314  14.976   0.348  1.00  0.00           H  
ATOM   4244 HG22 ILE C 103       7.271  15.843  -0.805  1.00  0.00           H  
ATOM   4245 HG23 ILE C 103       8.929  16.414  -0.502  1.00  0.00           H  
ATOM   4246 HD11 ILE C 103       9.734  15.906   3.622  1.00  0.00           H  
ATOM   4247 HD12 ILE C 103       8.067  15.330   3.378  1.00  0.00           H  
ATOM   4248 HD13 ILE C 103       9.319  14.971   2.166  1.00  0.00           H  
ATOM   4249  N   TYR C 104       4.838  18.323  -0.160  1.00 64.66           N  
ATOM   4250  CA  TYR C 104       3.695  18.230  -1.062  1.00 64.84           C  
ATOM   4251  C   TYR C 104       3.685  19.429  -2.009  1.00 64.97           C  
ATOM   4252  O   TYR C 104       3.070  19.393  -3.078  1.00 64.97           O  
ATOM   4253  CB  TYR C 104       2.391  18.182  -0.254  1.00 64.84           C  
ATOM   4254  CG  TYR C 104       2.163  16.882   0.504  1.00 64.86           C  
ATOM   4255  CD1 TYR C 104       1.015  16.697   1.283  1.00 64.86           C  
ATOM   4256  CD2 TYR C 104       3.070  15.823   0.411  1.00 64.85           C  
ATOM   4257  CE1 TYR C 104       0.773  15.491   1.938  1.00 64.85           C  
ATOM   4258  CE2 TYR C 104       2.838  14.616   1.064  1.00 64.84           C  
ATOM   4259  CZ  TYR C 104       1.688  14.455   1.819  1.00 64.85           C  
ATOM   4260  OH  TYR C 104       1.435  13.243   2.422  1.00 64.87           O  
ATOM   4261  H   TYR C 104       4.650  18.587   0.796  1.00  0.00           H  
ATOM   4262  HA  TYR C 104       3.781  17.316  -1.649  1.00  0.00           H  
ATOM   4263  HB3 TYR C 104       1.547  18.365  -0.919  1.00  0.00           H  
ATOM   4264  HB2 TYR C 104       2.370  19.017   0.447  1.00  0.00           H  
ATOM   4265  HD1 TYR C 104       0.297  17.497   1.385  1.00  0.00           H  
ATOM   4266  HD2 TYR C 104       3.970  15.933  -0.176  1.00  0.00           H  
ATOM   4267  HE1 TYR C 104      -0.121  15.369   2.532  1.00  0.00           H  
ATOM   4268  HE2 TYR C 104       3.553  13.811   0.981  1.00  0.00           H  
ATOM   4269  HH  TYR C 104       2.182  12.655   2.286  1.00  0.00           H  
ATOM   4270  N   ARG C 105       4.367  20.495  -1.596  1.00 65.10           N  
ATOM   4271  CA  ARG C 105       4.487  21.701  -2.400  1.00 65.24           C  
ATOM   4272  C   ARG C 105       5.687  21.534  -3.325  1.00 65.32           C  
ATOM   4273  O   ARG C 105       5.959  22.398  -4.155  1.00 65.33           O  
ATOM   4274  CB  ARG C 105       4.698  22.927  -1.508  1.00 65.26           C  
ATOM   4275  CG  ARG C 105       3.444  23.435  -0.819  1.00 65.32           C  
ATOM   4276  CD  ARG C 105       3.809  24.412   0.283  1.00 65.38           C  
ATOM   4277  NE  ARG C 105       4.686  25.479  -0.191  1.00 65.44           N  
ATOM   4278  CZ  ARG C 105       5.360  26.299   0.612  1.00 65.47           C  
ATOM   4279  NH1 ARG C 105       5.256  26.168   1.930  1.00 65.49           N  
ATOM   4280  NH2 ARG C 105       6.132  27.253   0.100  1.00 65.46           N1+
ATOM   4281  H   ARG C 105       4.824  20.484  -0.695  1.00  0.00           H  
ATOM   4282  HA  ARG C 105       3.584  21.834  -2.995  1.00  0.00           H  
ATOM   4283  HB3 ARG C 105       5.136  23.732  -2.098  1.00  0.00           H  
ATOM   4284  HB2 ARG C 105       5.456  22.701  -0.758  1.00  0.00           H  
ATOM   4285  HG3 ARG C 105       2.898  22.594  -0.392  1.00  0.00           H  
ATOM   4286  HG2 ARG C 105       2.805  23.933  -1.549  1.00  0.00           H  
ATOM   4287  HD3 ARG C 105       4.298  23.875   1.096  1.00  0.00           H  
ATOM   4288  HD2 ARG C 105       2.900  24.847   0.697  1.00  0.00           H  
ATOM   4289  HE  ARG C 105       4.765  25.576  -1.193  1.00  0.00           H  
ATOM   4290 HH12 ARG C 105       5.767  26.789   2.541  1.00  0.00           H  
ATOM   4291 HH11 ARG C 105       4.666  25.447   2.321  1.00  0.00           H  
ATOM   4292 HH22 ARG C 105       6.642  27.873   0.713  1.00  0.00           H  
ATOM   4293 HH21 ARG C 105       6.209  27.357  -0.902  1.00  0.00           H  
ATOM   4294  N   ASN C 106       6.403  20.423  -3.167  1.00 65.40           N  
ATOM   4295  CA  ASN C 106       7.570  20.130  -3.990  1.00 65.51           C  
ATOM   4296  C   ASN C 106       7.347  18.852  -4.786  1.00 65.59           C  
ATOM   4297  O   ASN C 106       8.298  18.211  -5.245  1.00 65.58           O  
ATOM   4298  CB  ASN C 106       8.816  19.957  -3.123  1.00 65.53           C  
ATOM   4299  CG  ASN C 106       9.288  21.255  -2.501  1.00 65.57           C  
ATOM   4300  OD1 ASN C 106      10.488  21.543  -2.490  1.00 65.57           O  
ATOM   4301  ND2 ASN C 106       8.354  22.039  -1.967  1.00 65.56           N  
ATOM   4302  H   ASN C 106       6.143  19.751  -2.459  1.00  0.00           H  
ATOM   4303  HA  ASN C 106       7.732  20.956  -4.683  1.00  0.00           H  
ATOM   4304  HB3 ASN C 106       9.619  19.531  -3.724  1.00  0.00           H  
ATOM   4305  HB2 ASN C 106       8.611  19.232  -2.336  1.00  0.00           H  
ATOM   4306 HD22 ASN C 106       8.615  22.916  -1.539  1.00  0.00           H  
ATOM   4307 HD21 ASN C 106       7.384  21.757  -1.990  1.00  0.00           H  
ATOM   4308  N   LEU C 107       6.084  18.478  -4.941  1.00 65.68           N  
ATOM   4309  CA  LEU C 107       5.750  17.273  -5.681  1.00 65.78           C  
ATOM   4310  C   LEU C 107       4.697  17.485  -6.765  1.00 65.85           C  
ATOM   4311  O   LEU C 107       3.709  18.202  -6.573  1.00 65.85           O  
ATOM   4312  CB  LEU C 107       5.266  16.185  -4.715  1.00 65.78           C  
ATOM   4313  CG  LEU C 107       6.270  15.646  -3.690  1.00 65.79           C  
ATOM   4314  CD1 LEU C 107       5.545  14.769  -2.677  1.00 65.78           C  
ATOM   4315  CD2 LEU C 107       7.367  14.872  -4.397  1.00 65.77           C  
ATOM   4316  H   LEU C 107       5.340  19.033  -4.542  1.00  0.00           H  
ATOM   4317  HA  LEU C 107       6.659  16.913  -6.163  1.00  0.00           H  
ATOM   4318  HB3 LEU C 107       4.859  15.352  -5.289  1.00  0.00           H  
ATOM   4319  HB2 LEU C 107       4.378  16.540  -4.193  1.00  0.00           H  
ATOM   4320  HG  LEU C 107       6.720  16.489  -3.165  1.00  0.00           H  
ATOM   4321 HD11 LEU C 107       6.260  14.387  -1.949  1.00  0.00           H  
ATOM   4322 HD12 LEU C 107       4.785  15.358  -2.164  1.00  0.00           H  
ATOM   4323 HD13 LEU C 107       5.070  13.934  -3.192  1.00  0.00           H  
ATOM   4324 HD21 LEU C 107       8.076  14.492  -3.662  1.00  0.00           H  
ATOM   4325 HD22 LEU C 107       6.929  14.037  -4.943  1.00  0.00           H  
ATOM   4326 HD23 LEU C 107       7.885  15.530  -5.095  1.00  0.00           H  
ATOM   4327  N   VAL C 108       4.931  16.863  -7.915  1.00 65.94           N  
ATOM   4328  CA  VAL C 108       3.988  16.913  -9.026  1.00 66.02           C  
ATOM   4329  C   VAL C 108       2.903  15.928  -8.606  1.00 66.07           C  
ATOM   4330  O   VAL C 108       3.195  14.752  -8.360  1.00 66.09           O  
ATOM   4331  CB  VAL C 108       4.633  16.417 -10.336  1.00 66.02           C  
ATOM   4332  CG1 VAL C 108       3.588  16.352 -11.440  1.00 66.02           C  
ATOM   4333  CG2 VAL C 108       5.782  17.340 -10.733  1.00 66.03           C  
ATOM   4334  H   VAL C 108       5.783  16.335  -8.039  1.00  0.00           H  
ATOM   4335  HA  VAL C 108       3.579  17.916  -9.147  1.00  0.00           H  
ATOM   4336  HB  VAL C 108       5.030  15.415 -10.172  1.00  0.00           H  
ATOM   4337 HG11 VAL C 108       4.053  16.001 -12.361  1.00  0.00           H  
ATOM   4338 HG12 VAL C 108       2.794  15.664 -11.149  1.00  0.00           H  
ATOM   4339 HG13 VAL C 108       3.167  17.344 -11.602  1.00  0.00           H  
ATOM   4340 HG21 VAL C 108       6.232  16.983 -11.659  1.00  0.00           H  
ATOM   4341 HG22 VAL C 108       5.402  18.351 -10.881  1.00  0.00           H  
ATOM   4342 HG23 VAL C 108       6.533  17.346  -9.943  1.00  0.00           H  
ATOM   4343  N   VAL C 109       1.666  16.408  -8.505  1.00 66.12           N  
ATOM   4344  CA  VAL C 109       0.534  15.579  -8.081  1.00 66.18           C  
ATOM   4345  C   VAL C 109       0.641  15.278  -6.569  1.00 66.20           C  
ATOM   4346  O   VAL C 109       1.743  15.457  -6.005  1.00 66.19           O  
ATOM   4347  CB  VAL C 109       0.474  14.244  -8.918  1.00 66.21           C  
ATOM   4348  CG1 VAL C 109      -0.683  13.360  -8.457  1.00 66.21           C  
ATOM   4349  CG2 VAL C 109       0.316  14.572 -10.411  1.00 66.22           C  
ATOM   4350  H   VAL C 109       1.481  17.376  -8.724  1.00  0.00           H  
ATOM   4351  HA  VAL C 109      -0.386  16.137  -8.257  1.00  0.00           H  
ATOM   4352  HB  VAL C 109       1.408  13.700  -8.776  1.00  0.00           H  
ATOM   4353 HG11 VAL C 109      -0.701  12.446  -9.051  1.00  0.00           H  
ATOM   4354 HG12 VAL C 109      -0.551  13.107  -7.405  1.00  0.00           H  
ATOM   4355 HG13 VAL C 109      -1.624  13.895  -8.586  1.00  0.00           H  
ATOM   4356 HG21 VAL C 109       0.275  13.646 -10.985  1.00  0.00           H  
ATOM   4357 HG22 VAL C 109      -0.605  15.135 -10.564  1.00  0.00           H  
ATOM   4358 HG23 VAL C 109       1.165  15.168 -10.744  1.00  0.00           H  
ATOM   4359  N   NMA C 109A     -0.475  14.831  -5.891  1.00  0.00           N  
ATOM   4360  CA  NMA C 109A     -0.396  14.550  -4.465  1.00  0.00           C  
ATOM   4361  H   NMA C 109A     -1.346  14.700  -6.384  1.00  0.00           H  
ATOM   4362 1HA  NMA C 109A      0.641  14.757  -4.115  1.00  0.00           H  
ATOM   4363 2HA  NMA C 109A     -1.115  15.196  -3.913  1.00  0.00           H  
ATOM   4364 3HA  NMA C 109A     -0.650  13.483  -4.277  1.00  0.00           H  
CONECT    1    4    5    6
CONECT    4    1
CONECT    5    1
CONECT    6    1
CONECT 1456 1459 1460 1461
CONECT 1459 1456
CONECT 1460 1456
CONECT 1461 1456
CONECT 2911 2914 2915 2916
CONECT 2914 2911
CONECT 2915 2911
CONECT 2916 2911
ENDMDL
END   
