# Supplementary material for: Untargeted Diversity-Oriented Synthesis for the Discovery of New Antitumor Agents: An Integrated Approach of Inverse Virtual Screening, Bioinformatics, and Omics for Target Deconvolution
Source: J Med Chem. 2025 Jul 24;68(15):16483–517. doi: 10.1021/acs.jmedchem.5c01344 (PMC12362587; doi:10.1021/acs.jmedchem.5c01344)
Supplement: Supplementary file 2 [file jm5c01344_si_002.zip › FigureS62_panelC/31.pdb]

REMARK   4      COMPLIES WITH FORMAT V. 3.0, 1-DEC-2006
REMARK 888
REMARK 888 WRITTEN BY MAESTRO (A PRODUCT OF SCHRODINGER, LLC)
TITLE     31
MODEL        1
HETATM    1  C1  UNK   900      11.857   8.000  12.048  1.00  0.00           C  
HETATM    2  C2  UNK   900      12.104   9.483  11.664  1.00  0.00           C  
HETATM    3  N1  UNK   900      10.955  10.287  12.167  1.00  0.00           N  
HETATM    4  C3  UNK   900      10.640  10.499  13.482  1.00  0.00           C  
HETATM    5  C4  UNK   900      11.614   9.930  14.496  1.00  0.00           C  
HETATM    6  C5  UNK   900      12.219   8.647  14.410  1.00  0.00           C  
HETATM    7  N2  UNK   900      11.854   7.725  13.390  1.00  0.00           N  
HETATM    8  O1  UNK   900      11.650   7.181  11.148  1.00  0.00           O  
HETATM    9  C6  UNK   900      13.505  10.118  11.909  1.00  0.00           C  
HETATM   10  C7  UNK   900      14.668   9.474  11.115  1.00  0.00           C  
HETATM   11  C8  UNK   900      15.873  10.438  11.023  1.00  0.00           C  
HETATM   12  C9  UNK   900      15.083   8.088  11.659  1.00  0.00           C  
HETATM   13  C10 UNK   900      11.455   6.319  13.696  1.00  0.00           C  
HETATM   14  C11 UNK   900      11.602   5.774  15.115  1.00  0.00           C  
HETATM   15  C12 UNK   900      10.113  10.946  11.144  1.00  0.00           C  
HETATM   16  C13 UNK   900      10.849  11.985  10.304  1.00  0.00           C  
HETATM   17  O2  UNK   900       9.672  11.158  13.878  1.00  0.00           O  
HETATM   18  C14 UNK   900      11.950  10.799  15.545  1.00  0.00           C  
HETATM   19  C15 UNK   900      12.909  10.439  16.486  1.00  0.00           C  
HETATM   20  C16 UNK   900      13.555   9.215  16.380  1.00  0.00           C  
HETATM   21  C17 UNK   900      13.216   8.344  15.351  1.00  0.00           C  
HETATM   22  C18 UNK   900      10.916  13.313  10.730  1.00  0.00           C  
HETATM   23  C19 UNK   900      11.568  14.264   9.947  1.00  0.00           C  
HETATM   24  C20 UNK   900      12.155  13.896   8.731  1.00  0.00           C  
HETATM   25  C21 UNK   900      12.078  12.566   8.307  1.00  0.00           C  
HETATM   26  C22 UNK   900      11.414  11.619   9.080  1.00  0.00           C  
HETATM   27  C23 UNK   900      10.571   5.937  16.042  1.00  0.00           C  
HETATM   28  C24 UNK   900      10.695   5.397  17.321  1.00  0.00           C  
HETATM   29  C25 UNK   900      11.847   4.686  17.681  1.00  0.00           C  
HETATM   30  C26 UNK   900      12.871   4.520  16.743  1.00  0.00           C  
HETATM   31  C27 UNK   900      12.739   5.042  15.460  1.00  0.00           C  
HETATM   32  C28 UNK   900      12.891  14.921   7.867  1.00  0.00           C  
HETATM   33  F1  UNK   900      14.005  14.395   7.355  1.00  0.00           F  
HETATM   34  F2  UNK   900      12.097  15.288   6.860  1.00  0.00           F  
HETATM   35  F3  UNK   900      13.232  16.011   8.559  1.00  0.00           F  
HETATM   36  C29 UNK   900      12.014   4.129  19.096  1.00  0.00           C  
HETATM   37  F4  UNK   900      13.273   4.230  19.498  1.00  0.00           F  
HETATM   38  F5  UNK   900      11.273   4.791  19.975  1.00  0.00           F  
HETATM   39  F6  UNK   900      11.673   2.845  19.145  1.00  0.00           F  
HETATM   40  H1  UNK   900      12.003   9.461  10.580  1.00  0.00           H  
HETATM   41  H2  UNK   900      13.420  11.158  11.589  1.00  0.00           H  
HETATM   42  H3  UNK   900      13.774  10.172  12.963  1.00  0.00           H  
HETATM   43  H4  UNK   900      14.316   9.329  10.092  1.00  0.00           H  
HETATM   44  H5  UNK   900      16.102  10.673   9.983  1.00  0.00           H  
HETATM   45  H6  UNK   900      16.781  10.029  11.465  1.00  0.00           H  
HETATM   46  H7  UNK   900      15.685  11.386  11.529  1.00  0.00           H  
HETATM   47  H8  UNK   900      16.163   7.944  11.680  1.00  0.00           H  
HETATM   48  H9  UNK   900      14.675   7.295  11.031  1.00  0.00           H  
HETATM   49  H10 UNK   900      14.721   7.919  12.672  1.00  0.00           H  
HETATM   50  H11 UNK   900      10.406   6.203  13.416  1.00  0.00           H  
HETATM   51  H12 UNK   900      12.000   5.635  13.042  1.00  0.00           H  
HETATM   52  H13 UNK   900       9.718  10.174  10.482  1.00  0.00           H  
HETATM   53  H14 UNK   900       9.229  11.428  11.568  1.00  0.00           H  
HETATM   54  H15 UNK   900      11.491  11.773  15.629  1.00  0.00           H  
HETATM   55  H16 UNK   900      13.171  11.121  17.282  1.00  0.00           H  
HETATM   56  H17 UNK   900      14.321   8.939  17.089  1.00  0.00           H  
HETATM   57  H18 UNK   900      13.758   7.415  15.282  1.00  0.00           H  
HETATM   58  H19 UNK   900      10.469  13.613  11.667  1.00  0.00           H  
HETATM   59  H20 UNK   900      11.610  15.287  10.293  1.00  0.00           H  
HETATM   60  H21 UNK   900      12.526  12.267   7.369  1.00  0.00           H  
HETATM   61  H22 UNK   900      11.350  10.600   8.728  1.00  0.00           H  
HETATM   62  H23 UNK   900       9.678   6.482  15.775  1.00  0.00           H  
HETATM   63  H24 UNK   900       9.890   5.533  18.029  1.00  0.00           H  
HETATM   64  H25 UNK   900      13.775   3.990  17.002  1.00  0.00           H  
HETATM   65  H26 UNK   900      13.535   4.892  14.745  1.00  0.00           H  
CONECT    1    2    7    8
CONECT    1    8
CONECT    2    1    3    9   40
CONECT    3    2    4   15
CONECT    4    3    5   17
CONECT    4   17
CONECT    5    4    6   18
CONECT    5   18
CONECT    6    5    7   21
CONECT    6   21
CONECT    7    1    6   13
CONECT    8    1
CONECT    8    1
CONECT    9    2   10   41   42
CONECT   10    9   11   12   43
CONECT   11   10   44   45   46
CONECT   12   10   47   48   49
CONECT   13    7   14   50   51
CONECT   14   13   31   27
CONECT   14   27
CONECT   15    3   16   52   53
CONECT   16   15   26   22
CONECT   16   22
CONECT   17    4
CONECT   17    4
CONECT   18    5   19   54
CONECT   18    5
CONECT   19   18   20   55
CONECT   19   20
CONECT   20   19   21   56
CONECT   20   19
CONECT   21    6   20   57
CONECT   21    6
CONECT   22   16   23   58
CONECT   22   16
CONECT   23   22   24   59
CONECT   23   24
CONECT   24   23   25   32
CONECT   24   23
CONECT   25   24   26   60
CONECT   25   26
CONECT   26   16   25   61
CONECT   26   25
CONECT   27   14   28   62
CONECT   27   14
CONECT   28   27   29   63
CONECT   28   29
CONECT   29   28   30   36
CONECT   29   28
CONECT   30   29   31   64
CONECT   30   31
CONECT   31   14   30   65
CONECT   31   30
CONECT   32   24   33   34   35
CONECT   33   32
CONECT   34   32
CONECT   35   32
CONECT   36   29   37   38   39
CONECT   37   36
CONECT   38   36
CONECT   39   36
CONECT   40    2
CONECT   41    9
CONECT   42    9
CONECT   43   10
CONECT   44   11
CONECT   45   11
CONECT   46   11
CONECT   47   12
CONECT   48   12
CONECT   49   12
CONECT   50   13
CONECT   51   13
CONECT   52   15
CONECT   53   15
CONECT   54   18
CONECT   55   19
CONECT   56   20
CONECT   57   21
CONECT   58   22
CONECT   59   23
CONECT   60   25
CONECT   61   26
CONECT   62   27
CONECT   63   28
CONECT   64   30
CONECT   65   31
ENDMDL
END   
