# Supplementary material for: Untargeted Diversity-Oriented Synthesis for the Discovery of New Antitumor Agents: An Integrated Approach of Inverse Virtual Screening, Bioinformatics, and Omics for Target Deconvolution
Source: J Med Chem. 2025 Jul 24;68(15):16483–517. doi: 10.1021/acs.jmedchem.5c01344 (PMC12362587; doi:10.1021/acs.jmedchem.5c01344)
Supplement: Supplementary file 2 [file jm5c01344_si_002.zip › FigureS62_panelD/31_RXRA_4n8r.pdb]

REMARK   4      COMPLIES WITH FORMAT V. 3.0, 1-DEC-2006
REMARK 888
REMARK 888 WRITTEN BY MAESTRO (A PRODUCT OF SCHRODINGER, LLC)
TITLE     31
MODEL        1
HETATM    1  C1  UNK   900      38.724  26.084 116.259  1.00  0.00           C  
HETATM    2  C2  UNK   900      38.952  24.655 116.807  1.00  0.00           C  
HETATM    3  N1  UNK   900      37.694  24.319 117.517  1.00  0.00           N  
HETATM    4  C3  UNK   900      36.510  23.996 116.918  1.00  0.00           C  
HETATM    5  C4  UNK   900      36.465  24.099 115.403  1.00  0.00           C  
HETATM    6  C5  UNK   900      37.095  25.118 114.627  1.00  0.00           C  
HETATM    7  N2  UNK   900      37.839  26.187 115.210  1.00  0.00           N  
HETATM    8  O1  UNK   900      39.304  27.016 116.814  1.00  0.00           O  
HETATM    9  C6  UNK   900      39.546  23.609 115.815  1.00  0.00           C  
HETATM   10  C7  UNK   900      39.782  22.189 116.377  1.00  0.00           C  
HETATM   11  C8  UNK   900      39.674  21.116 115.275  1.00  0.00           C  
HETATM   12  C9  UNK   900      41.112  22.084 117.150  1.00  0.00           C  
HETATM   13  C10 UNK   900      37.622  27.555 114.653  1.00  0.00           C  
HETATM   14  C11 UNK   900      38.871  28.329 114.217  1.00  0.00           C  
HETATM   15  C12 UNK   900      37.658  24.604 118.969  1.00  0.00           C  
HETATM   16  C13 UNK   900      38.158  23.500 119.896  1.00  0.00           C  
HETATM   17  O2  UNK   900      35.498  23.644 117.530  1.00  0.00           O  
HETATM   18  C14 UNK   900      35.722  23.088 114.770  1.00  0.00           C  
HETATM   19  C15 UNK   900      35.600  23.054 113.386  1.00  0.00           C  
HETATM   20  C16 UNK   900      36.223  24.025 112.615  1.00  0.00           C  
HETATM   21  C17 UNK   900      36.958  25.032 113.230  1.00  0.00           C  
HETATM   22  C18 UNK   900      39.516  23.176 119.962  1.00  0.00           C  
HETATM   23  C19 UNK   900      39.975  22.260 120.907  1.00  0.00           C  
HETATM   24  C20 UNK   900      39.081  21.675 121.810  1.00  0.00           C  
HETATM   25  C21 UNK   900      37.720  21.991 121.730  1.00  0.00           C  
HETATM   26  C22 UNK   900      37.262  22.896 120.776  1.00  0.00           C  
HETATM   27  C23 UNK   900      39.332  29.365 115.022  1.00  0.00           C  
HETATM   28  C24 UNK   900      40.567  29.947 114.781  1.00  0.00           C  
HETATM   29  C25 UNK   900      41.311  29.573 113.663  1.00  0.00           C  
HETATM   30  C26 UNK   900      40.770  28.649 112.768  1.00  0.00           C  
HETATM   31  C27 UNK   900      39.567  28.001 113.056  1.00  0.00           C  
HETATM   32  C28 UNK   900      39.581  20.697 122.875  1.00  0.00           C  
HETATM   33  F1  UNK   900      39.775  21.366 124.009  1.00  0.00           F  
HETATM   34  F2  UNK   900      38.693  19.731 123.106  1.00  0.00           F  
HETATM   35  F3  UNK   900      40.731  20.122 122.517  1.00  0.00           F  
HETATM   36  C29 UNK   900      42.717  30.124 113.450  1.00  0.00           C  
HETATM   37  F4  UNK   900      43.201  30.654 114.573  1.00  0.00           F  
HETATM   38  F5  UNK   900      43.566  29.167 113.084  1.00  0.00           F  
HETATM   39  F6  UNK   900      42.690  31.054 112.498  1.00  0.00           F  
HETATM   40  H1  UNK   900      39.723  24.774 117.566  1.00  0.00           H  
HETATM   41  H2  UNK   900      38.951  23.514 114.916  1.00  0.00           H  
HETATM   42  H3  UNK   900      40.500  24.002 115.470  1.00  0.00           H  
HETATM   43  H4  UNK   900      38.977  21.980 117.079  1.00  0.00           H  
HETATM   44  H5  UNK   900      38.688  20.653 115.298  1.00  0.00           H  
HETATM   45  H6  UNK   900      40.411  20.319 115.390  1.00  0.00           H  
HETATM   46  H7  UNK   900      39.794  21.528 114.273  1.00  0.00           H  
HETATM   47  H8  UNK   900      41.858  21.493 116.624  1.00  0.00           H  
HETATM   48  H9  UNK   900      40.963  21.613 118.118  1.00  0.00           H  
HETATM   49  H10 UNK   900      41.566  23.058 117.331  1.00  0.00           H  
HETATM   50  H11 UNK   900      36.939  27.528 113.804  1.00  0.00           H  
HETATM   51  H12 UNK   900      37.087  28.136 115.407  1.00  0.00           H  
HETATM   52  H13 UNK   900      38.280  25.478 119.157  1.00  0.00           H  
HETATM   53  H14 UNK   900      36.658  24.903 119.289  1.00  0.00           H  
HETATM   54  H15 UNK   900      35.231  22.316 115.345  1.00  0.00           H  
HETATM   55  H16 UNK   900      35.020  22.277 112.910  1.00  0.00           H  
HETATM   56  H17 UNK   900      36.134  24.004 111.540  1.00  0.00           H  
HETATM   57  H18 UNK   900      37.433  25.760 112.593  1.00  0.00           H  
HETATM   58  H19 UNK   900      40.231  23.656 119.314  1.00  0.00           H  
HETATM   59  H20 UNK   900      41.031  22.035 120.951  1.00  0.00           H  
HETATM   60  H21 UNK   900      37.012  21.551 122.420  1.00  0.00           H  
HETATM   61  H22 UNK   900      36.211  23.145 120.748  1.00  0.00           H  
HETATM   62  H23 UNK   900      38.767  29.659 115.883  1.00  0.00           H  
HETATM   63  H24 UNK   900      40.951  30.662 115.488  1.00  0.00           H  
HETATM   64  H25 UNK   900      41.314  28.366 111.882  1.00  0.00           H  
HETATM   65  H26 UNK   900      39.212  27.222 112.398  1.00  0.00           H  
CONECT    1    2    7    8
CONECT    1    8
CONECT    2    1    3    9   40
CONECT    3    2    4   15
CONECT    4    3    5   17
CONECT    4   17
CONECT    5    4    6   18
CONECT    5   18
CONECT    6    5    7   21
CONECT    6   21
CONECT    7    1    6   13
CONECT    8    1
CONECT    8    1
CONECT    9    2   10   41   42
CONECT   10    9   11   12   43
CONECT   11   10   44   45   46
CONECT   12   10   47   48   49
CONECT   13    7   14   50   51
CONECT   14   13   31   27
CONECT   14   27
CONECT   15    3   16   52   53
CONECT   16   15   26   22
CONECT   16   22
CONECT   17    4
CONECT   17    4
CONECT   18    5   19   54
CONECT   18    5
CONECT   19   18   20   55
CONECT   19   20
CONECT   20   19   21   56
CONECT   20   19
CONECT   21    6   20   57
CONECT   21    6
CONECT   22   16   23   58
CONECT   22   16
CONECT   23   22   24   59
CONECT   23   24
CONECT   24   23   25   32
CONECT   24   23
CONECT   25   24   26   60
CONECT   25   26
CONECT   26   16   25   61
CONECT   26   25
CONECT   27   14   28   62
CONECT   27   14
CONECT   28   27   29   63
CONECT   28   29
CONECT   29   28   30   36
CONECT   29   28
CONECT   30   29   31   64
CONECT   30   31
CONECT   31   14   30   65
CONECT   31   30
CONECT   32   24   33   34   35
CONECT   33   32
CONECT   34   32
CONECT   35   32
CONECT   36   29   37   38   39
CONECT   37   36
CONECT   38   36
CONECT   39   36
CONECT   40    2
CONECT   41    9
CONECT   42    9
CONECT   43   10
CONECT   44   11
CONECT   45   11
CONECT   46   11
CONECT   47   12
CONECT   48   12
CONECT   49   12
CONECT   50   13
CONECT   51   13
CONECT   52   15
CONECT   53   15
CONECT   54   18
CONECT   55   19
CONECT   56   20
CONECT   57   21
CONECT   58   22
CONECT   59   23
CONECT   60   25
CONECT   61   26
CONECT   62   27
CONECT   63   28
CONECT   64   30
CONECT   65   31
ENDMDL
END   
