# Supplementary material for: Untargeted Diversity-Oriented Synthesis for the Discovery of New Antitumor Agents: An Integrated Approach of Inverse Virtual Screening, Bioinformatics, and Omics for Target Deconvolution
Source: J Med Chem. 2025 Jul 24;68(15):16483–517. doi: 10.1021/acs.jmedchem.5c01344 (PMC12362587; doi:10.1021/acs.jmedchem.5c01344)
Supplement: Supplementary file 2 [file jm5c01344_si_002.zip › FigureS62_panelD/RXRA_4n8r.pdb]

HEADER    SIGNALING PROTEIN                       17-OCT-13   4N8R
REMARK   4 4N8R COMPLIES WITH FORMAT V. 3.0, 1-DEC-2006
REMARK 888
REMARK 888 WRITTEN BY MAESTRO (A PRODUCT OF SCHRODINGER, LLC)
TITLE     CRYSTAL STRUCTURE OF RXRA LBD COMPLEXED WITH A SYNTHETIC
TITLE    2 MODULATOR K- 8008
EXPDTA    X-RAY DIFFRACTION
REMARK 200  TEMPERATURE           (KELVIN) : NULL
REMARK 200  PH                             : NULL
CRYST1   51.038   99.347   93.971  90.00  98.68  90.00 P 1 21 1      8
MODEL        1
ATOM      1  CH3 ACE A 262      61.876 -19.850 109.221  1.00  0.00           C  
ATOM      2  C   ACE A 262      62.246 -18.367 109.275  1.00  0.00           C  
ATOM      3  O   ACE A 262      62.489 -17.839 110.358  1.00  0.00           O  
ATOM      4 1H   ACE A 262      61.880 -20.271 110.251  1.00  0.00           H  
ATOM      5 2H   ACE A 262      60.864 -19.965 108.773  1.00  0.00           H  
ATOM      6 3H   ACE A 262      62.615 -20.396 108.592  1.00  0.00           H  
ATOM      7  N   ASP A 263      62.309 -17.623 108.115  1.00 46.98           N  
ATOM      8  CA  ASP A 263      62.664 -16.204 108.174  1.00 51.49           C  
ATOM      9  C   ASP A 263      61.644 -15.462 109.036  1.00 49.43           C  
ATOM     10  O   ASP A 263      60.503 -15.881 109.123  1.00 46.70           O  
ATOM     11  CB  ASP A 263      62.814 -15.588 106.766  1.00 49.17           C  
ATOM     12  CG  ASP A 263      61.556 -15.718 105.917  1.00 64.49           C  
ATOM     13  OD1 ASP A 263      60.595 -14.923 106.123  1.00 57.70           O  
ATOM     14  OD2 ASP A 263      61.532 -16.615 105.030  1.00 66.66           O1-
ATOM     15  H1  ASP A 263      62.110 -18.057 107.225  1.00  0.00           H  
ATOM     16  HA  ASP A 263      63.631 -16.128 108.671  1.00  0.00           H  
ATOM     17  HB3 ASP A 263      63.649 -16.062 106.251  1.00  0.00           H  
ATOM     18  HB2 ASP A 263      63.081 -14.535 106.858  1.00  0.00           H  
ATOM     19  N   PRO A 264      62.060 -14.387 109.715  1.00 54.06           N  
ATOM     20  CA  PRO A 264      61.193 -13.664 110.666  1.00 48.80           C  
ATOM     21  C   PRO A 264      59.757 -13.324 110.242  1.00 44.74           C  
ATOM     22  O   PRO A 264      58.820 -13.619 110.992  1.00 40.36           O  
ATOM     23  CB  PRO A 264      61.959 -12.373 110.895  1.00 49.09           C  
ATOM     24  CG  PRO A 264      63.380 -12.786 110.815  1.00 56.95           C  
ATOM     25  CD  PRO A 264      63.447 -13.891 109.761  1.00 45.71           C  
ATOM     26  HA  PRO A 264      61.159 -14.221 111.602  1.00  0.00           H  
ATOM     27  HB3 PRO A 264      61.748 -12.002 111.898  1.00  0.00           H  
ATOM     28  HB2 PRO A 264      61.740 -11.676 110.086  1.00  0.00           H  
ATOM     29  HG3 PRO A 264      63.696 -13.185 111.779  1.00  0.00           H  
ATOM     30  HG2 PRO A 264      63.986 -11.939 110.491  1.00  0.00           H  
ATOM     31  HD2 PRO A 264      63.704 -13.453 108.797  1.00  0.00           H  
ATOM     32  HD3 PRO A 264      64.102 -14.687 110.116  1.00  0.00           H  
ATOM     33  N   VAL A 265      59.592 -12.664 109.102  1.00 36.31           N  
ATOM     34  CA  VAL A 265      58.261 -12.262 108.661  1.00 41.63           C  
ATOM     35  C   VAL A 265      57.343 -13.480 108.461  1.00 43.26           C  
ATOM     36  O   VAL A 265      56.175 -13.485 108.883  1.00 37.16           O  
ATOM     37  CB  VAL A 265      58.352 -11.410 107.384  1.00 38.23           C  
ATOM     38  CG1 VAL A 265      56.975 -11.055 106.855  1.00 36.45           C  
ATOM     39  CG2 VAL A 265      59.162 -10.139 107.661  1.00 34.46           C  
ATOM     40  H   VAL A 265      60.393 -12.435 108.530  1.00  0.00           H  
ATOM     41  HA  VAL A 265      57.825 -11.642 109.444  1.00  0.00           H  
ATOM     42  HB  VAL A 265      58.873 -11.989 106.622  1.00  0.00           H  
ATOM     43 HG11 VAL A 265      57.076 -10.453 105.952  1.00  0.00           H  
ATOM     44 HG12 VAL A 265      56.428 -11.969 106.622  1.00  0.00           H  
ATOM     45 HG13 VAL A 265      56.430 -10.488 107.610  1.00  0.00           H  
ATOM     46 HG21 VAL A 265      59.222  -9.541 106.752  1.00  0.00           H  
ATOM     47 HG22 VAL A 265      58.674  -9.560 108.445  1.00  0.00           H  
ATOM     48 HG23 VAL A 265      60.167 -10.411 107.983  1.00  0.00           H  
ATOM     49  N   THR A 266      57.889 -14.522 107.843  1.00 45.30           N  
ATOM     50  CA  THR A 266      57.125 -15.741 107.577  1.00 46.91           C  
ATOM     51  C   THR A 266      56.591 -16.392 108.850  1.00 35.33           C  
ATOM     52  O   THR A 266      55.441 -16.825 108.891  1.00 34.22           O  
ATOM     53  CB  THR A 266      57.944 -16.779 106.770  1.00 49.55           C  
ATOM     54  OG1 THR A 266      58.348 -16.202 105.521  1.00 52.78           O  
ATOM     55  CG2 THR A 266      57.111 -18.044 106.507  1.00 41.37           C  
ATOM     56  H   THR A 266      58.853 -14.484 107.545  1.00  0.00           H  
ATOM     57  HA  THR A 266      56.265 -15.460 106.969  1.00  0.00           H  
ATOM     58  HB  THR A 266      58.833 -17.051 107.340  1.00  0.00           H  
ATOM     59  HG1 THR A 266      59.165 -15.712 105.643  1.00  0.00           H  
ATOM     60 HG21 THR A 266      57.705 -18.760 105.939  1.00  0.00           H  
ATOM     61 HG22 THR A 266      56.817 -18.490 107.457  1.00  0.00           H  
ATOM     62 HG23 THR A 266      56.219 -17.781 105.938  1.00  0.00           H  
ATOM     63  N   ASN A 267      57.431 -16.452 109.880  1.00 32.02           N  
ATOM     64  CA  ASN A 267      57.037 -16.994 111.174  1.00 33.54           C  
ATOM     65  C   ASN A 267      55.852 -16.250 111.772  1.00 34.23           C  
ATOM     66  O   ASN A 267      54.944 -16.871 112.323  1.00 36.75           O  
ATOM     67  CB  ASN A 267      58.211 -16.942 112.149  1.00 36.25           C  
ATOM     68  CG  ASN A 267      59.386 -17.764 111.682  1.00 50.44           C  
ATOM     69  OD1 ASN A 267      59.230 -18.675 110.864  1.00 46.35           O  
ATOM     70  ND2 ASN A 267      60.574 -17.455 112.199  1.00 42.23           N  
ATOM     71  H   ASN A 267      58.378 -16.115 109.780  1.00  0.00           H  
ATOM     72  HA  ASN A 267      56.752 -18.037 111.036  1.00  0.00           H  
ATOM     73  HB3 ASN A 267      57.886 -17.297 113.127  1.00  0.00           H  
ATOM     74  HB2 ASN A 267      58.524 -15.907 112.284  1.00  0.00           H  
ATOM     75 HD22 ASN A 267      61.396 -17.973 111.922  1.00  0.00           H  
ATOM     76 HD21 ASN A 267      60.653 -16.703 112.868  1.00  0.00           H  
ATOM     77  N   ILE A 268      55.872 -14.920 111.664  1.00 33.12           N  
ATOM     78  CA  ILE A 268      54.806 -14.073 112.206  1.00 30.66           C  
ATOM     79  C   ILE A 268      53.483 -14.385 111.532  1.00 27.37           C  
ATOM     80  O   ILE A 268      52.473 -14.590 112.196  1.00 28.76           O  
ATOM     81  CB  ILE A 268      55.109 -12.576 111.999  1.00 27.01           C  
ATOM     82  CG1 ILE A 268      56.408 -12.195 112.705  1.00 29.93           C  
ATOM     83  CG2 ILE A 268      53.960 -11.716 112.509  1.00 16.76           C  
ATOM     84  CD1 ILE A 268      56.923 -10.840 112.319  1.00 24.13           C  
ATOM     85  H   ILE A 268      56.641 -14.463 111.195  1.00  0.00           H  
ATOM     86  HA  ILE A 268      54.711 -14.268 113.274  1.00  0.00           H  
ATOM     87  HB  ILE A 268      55.230 -12.393 110.931  1.00  0.00           H  
ATOM     88 HG13 ILE A 268      57.169 -12.946 112.492  1.00  0.00           H  
ATOM     89 HG12 ILE A 268      56.257 -12.231 113.784  1.00  0.00           H  
ATOM     90 HG21 ILE A 268      54.196 -10.663 112.353  1.00  0.00           H  
ATOM     91 HG22 ILE A 268      53.049 -11.968 111.967  1.00  0.00           H  
ATOM     92 HG23 ILE A 268      53.812 -11.900 113.573  1.00  0.00           H  
ATOM     93 HD11 ILE A 268      57.848 -10.635 112.858  1.00  0.00           H  
ATOM     94 HD12 ILE A 268      57.116 -10.816 111.246  1.00  0.00           H  
ATOM     95 HD13 ILE A 268      56.180 -10.083 112.571  1.00  0.00           H  
ATOM     96  N   CYS A 269      53.508 -14.421 110.204  1.00 28.37           N  
ATOM     97  CA  CYS A 269      52.323 -14.702 109.413  1.00 24.12           C  
ATOM     98  C   CYS A 269      51.729 -16.065 109.750  1.00 26.36           C  
ATOM     99  O   CYS A 269      50.515 -16.196 109.899  1.00 27.19           O  
ATOM    100  CB  CYS A 269      52.669 -14.637 107.929  1.00 24.40           C  
ATOM    101  SG  CYS A 269      53.188 -12.992 107.403  1.00 52.33           S  
ATOM    102  H   CYS A 269      54.372 -14.249 109.710  1.00  0.00           H  
ATOM    103  HA  CYS A 269      51.576 -13.938 109.627  1.00  0.00           H  
ATOM    104  HB3 CYS A 269      51.805 -14.949 107.342  1.00  0.00           H  
ATOM    105  HB2 CYS A 269      53.460 -15.354 107.710  1.00  0.00           H  
ATOM    106  N   GLN A 270      52.588 -17.075 109.864  1.00 23.78           N  
ATOM    107  CA  GLN A 270      52.137 -18.424 110.184  1.00 30.97           C  
ATOM    108  C   GLN A 270      51.536 -18.443 111.577  1.00 27.10           C  
ATOM    109  O   GLN A 270      50.500 -19.048 111.799  1.00 22.24           O  
ATOM    110  CB  GLN A 270      53.285 -19.438 110.094  1.00 20.28           C  
ATOM    111  CG  GLN A 270      53.779 -19.707 108.679  1.00 32.60           C  
ATOM    112  CD  GLN A 270      54.829 -20.804 108.627  1.00 58.92           C  
ATOM    113  OE1 GLN A 270      55.052 -21.516 109.609  1.00 66.94           O  
ATOM    114  NE2 GLN A 270      55.480 -20.947 107.476  1.00 49.63           N  
ATOM    115  H   GLN A 270      53.576 -16.915 109.728  1.00  0.00           H  
ATOM    116  HA  GLN A 270      51.365 -18.710 109.470  1.00  0.00           H  
ATOM    117  HB3 GLN A 270      52.974 -20.377 110.553  1.00  0.00           H  
ATOM    118  HB2 GLN A 270      54.118 -19.096 110.708  1.00  0.00           H  
ATOM    119  HG3 GLN A 270      54.192 -18.790 108.259  1.00  0.00           H  
ATOM    120  HG2 GLN A 270      52.935 -19.983 108.047  1.00  0.00           H  
ATOM    121 HE22 GLN A 270      56.189 -21.660 107.382  1.00  0.00           H  
ATOM    122 HE21 GLN A 270      55.265 -20.343 106.696  1.00  0.00           H  
ATOM    123  N   ALA A 271      52.193 -17.762 112.508  1.00 29.38           N  
ATOM    124  CA  ALA A 271      51.735 -17.729 113.890  1.00 30.92           C  
ATOM    125  C   ALA A 271      50.385 -17.007 113.997  1.00 26.32           C  
ATOM    126  O   ALA A 271      49.558 -17.340 114.848  1.00 26.40           O  
ATOM    127  CB  ALA A 271      52.785 -17.069 114.774  1.00 29.65           C  
ATOM    128  H   ALA A 271      53.030 -17.252 112.264  1.00  0.00           H  
ATOM    129  HA  ALA A 271      51.600 -18.756 114.229  1.00  0.00           H  
ATOM    130  HB1 ALA A 271      52.432 -17.050 115.805  1.00  0.00           H  
ATOM    131  HB2 ALA A 271      53.715 -17.635 114.719  1.00  0.00           H  
ATOM    132  HB3 ALA A 271      52.960 -16.049 114.431  1.00  0.00           H  
ATOM    133  N   ALA A 272      50.172 -16.031 113.117  1.00 23.94           N  
ATOM    134  CA  ALA A 272      48.905 -15.311 113.050  1.00 22.80           C  
ATOM    135  C   ALA A 272      47.824 -16.233 112.531  1.00 22.73           C  
ATOM    136  O   ALA A 272      46.701 -16.238 113.031  1.00 17.60           O  
ATOM    137  CB  ALA A 272      49.026 -14.106 112.145  1.00 14.84           C  
ATOM    138  H   ALA A 272      50.900 -15.768 112.468  1.00  0.00           H  
ATOM    139  HA  ALA A 272      48.634 -14.976 114.051  1.00  0.00           H  
ATOM    140  HB1 ALA A 272      48.071 -13.582 112.108  1.00  0.00           H  
ATOM    141  HB2 ALA A 272      49.793 -13.436 112.532  1.00  0.00           H  
ATOM    142  HB3 ALA A 272      49.301 -14.431 111.142  1.00  0.00           H  
ATOM    143  N   ASP A 273      48.181 -17.003 111.510  1.00 20.27           N  
ATOM    144  CA  ASP A 273      47.286 -17.981 110.914  1.00 23.24           C  
ATOM    145  C   ASP A 273      46.895 -19.075 111.905  1.00 23.74           C  
ATOM    146  O   ASP A 273      45.771 -19.558 111.883  1.00 17.90           O  
ATOM    147  CB  ASP A 273      47.931 -18.600 109.675  1.00 23.73           C  
ATOM    148  CG  ASP A 273      47.560 -17.867 108.404  1.00 25.35           C  
ATOM    149  OD1 ASP A 273      46.440 -17.310 108.346  1.00 28.09           O  
ATOM    150  OD2 ASP A 273      48.384 -17.849 107.469  1.00 22.43           O1-
ATOM    151  H   ASP A 273      49.108 -16.922 111.116  1.00  0.00           H  
ATOM    152  HA  ASP A 273      46.378 -17.465 110.602  1.00  0.00           H  
ATOM    153  HB3 ASP A 273      47.629 -19.644 109.593  1.00  0.00           H  
ATOM    154  HB2 ASP A 273      49.015 -18.598 109.791  1.00  0.00           H  
ATOM    155  N   LYS A 274      47.831 -19.457 112.766  1.00 25.04           N  
ATOM    156  CA  LYS A 274      47.563 -20.439 113.806  1.00 27.75           C  
ATOM    157  C   LYS A 274      46.600 -19.864 114.838  1.00 29.96           C  
ATOM    158  O   LYS A 274      45.636 -20.521 115.245  1.00 27.18           O  
ATOM    159  CB  LYS A 274      48.859 -20.857 114.499  1.00 27.70           C  
ATOM    160  CG  LYS A 274      48.660 -21.915 115.576  1.00 45.72           C  
ATOM    161  CD  LYS A 274      49.833 -21.962 116.552  1.00 62.79           C  
ATOM    162  CE  LYS A 274      49.798 -20.789 117.530  1.00 62.15           C  
ATOM    163  NZ  LYS A 274      48.562 -20.790 118.373  1.00 43.63           N1+
ATOM    164  H   LYS A 274      48.760 -19.064 112.710  1.00  0.00           H  
ATOM    165  HA  LYS A 274      47.108 -21.319 113.351  1.00  0.00           H  
ATOM    166  HB3 LYS A 274      49.334 -19.979 114.937  1.00  0.00           H  
ATOM    167  HB2 LYS A 274      49.564 -21.227 113.755  1.00  0.00           H  
ATOM    168  HG3 LYS A 274      48.539 -22.892 115.107  1.00  0.00           H  
ATOM    169  HG2 LYS A 274      47.741 -21.707 116.124  1.00  0.00           H  
ATOM    170  HD3 LYS A 274      50.770 -21.942 115.995  1.00  0.00           H  
ATOM    171  HD2 LYS A 274      49.805 -22.899 117.108  1.00  0.00           H  
ATOM    172  HE3 LYS A 274      49.858 -19.853 116.975  1.00  0.00           H  
ATOM    173  HE2 LYS A 274      50.676 -20.828 118.174  1.00  0.00           H  
ATOM    174  HZ1 LYS A 274      48.520 -21.645 118.909  1.00  0.00           H  
ATOM    175  HZ2 LYS A 274      48.582 -20.000 119.002  1.00  0.00           H  
ATOM    176  HZ3 LYS A 274      47.748 -20.726 117.778  1.00  0.00           H  
ATOM    177  N   GLN A 275      46.870 -18.630 115.249  1.00 23.65           N  
ATOM    178  CA  GLN A 275      46.041 -17.948 116.233  1.00 20.90           C  
ATOM    179  C   GLN A 275      44.623 -17.768 115.714  1.00 17.83           C  
ATOM    180  O   GLN A 275      43.655 -17.917 116.460  1.00 22.39           O  
ATOM    181  CB  GLN A 275      46.652 -16.596 116.610  1.00 22.23           C  
ATOM    182  CG  GLN A 275      46.167 -16.072 117.944  1.00 37.70           C  
ATOM    183  CD  GLN A 275      46.185 -17.151 119.011  1.00 51.05           C  
ATOM    184  OE1 GLN A 275      47.373 -17.671 119.304  1.00 43.27           O  
ATOM    185  NE2 GLN A 275      45.141 -17.527 119.554  1.00 54.23           N  
ATOM    186  H   GLN A 275      47.670 -18.138 114.878  1.00  0.00           H  
ATOM    187  HA  GLN A 275      46.000 -18.565 117.130  1.00  0.00           H  
ATOM    188  HB3 GLN A 275      46.427 -15.867 115.831  1.00  0.00           H  
ATOM    189  HB2 GLN A 275      47.738 -16.682 116.628  1.00  0.00           H  
ATOM    190  HG3 GLN A 275      45.153 -15.686 117.835  1.00  0.00           H  
ATOM    191  HG2 GLN A 275      46.798 -15.241 118.258  1.00  0.00           H  
ATOM    192 HE22 GLN A 275      45.171 -18.246 120.262  1.00  0.00           H  
ATOM    193 HE21 GLN A 275      44.258 -17.115 119.290  1.00  0.00           H  
ATOM    194  N   LEU A 276      44.503 -17.462 114.429  1.00 17.07           N  
ATOM    195  CA  LEU A 276      43.199 -17.340 113.796  1.00 16.83           C  
ATOM    196  C   LEU A 276      42.489 -18.684 113.781  1.00 16.67           C  
ATOM    197  O   LEU A 276      41.270 -18.757 113.950  1.00 17.73           O  
ATOM    198  CB  LEU A 276      43.346 -16.821 112.366  1.00 16.53           C  
ATOM    199  CG  LEU A 276      42.060 -16.424 111.643  1.00 18.70           C  
ATOM    200  CD1 LEU A 276      41.320 -15.314 112.385  1.00 21.33           C  
ATOM    201  CD2 LEU A 276      42.381 -15.986 110.224  1.00 28.74           C  
ATOM    202  H   LEU A 276      45.328 -17.308 113.867  1.00  0.00           H  
ATOM    203  HA  LEU A 276      42.597 -16.632 114.366  1.00  0.00           H  
ATOM    204  HB3 LEU A 276      43.879 -17.561 111.769  1.00  0.00           H  
ATOM    205  HB2 LEU A 276      44.036 -15.977 112.360  1.00  0.00           H  
ATOM    206  HG  LEU A 276      41.410 -17.297 111.594  1.00  0.00           H  
ATOM    207 HD11 LEU A 276      40.410 -15.057 111.842  1.00  0.00           H  
ATOM    208 HD12 LEU A 276      41.060 -15.656 113.387  1.00  0.00           H  
ATOM    209 HD13 LEU A 276      41.960 -14.435 112.457  1.00  0.00           H  
ATOM    210 HD21 LEU A 276      41.460 -15.704 109.713  1.00  0.00           H  
ATOM    211 HD22 LEU A 276      43.057 -15.132 110.251  1.00  0.00           H  
ATOM    212 HD23 LEU A 276      42.856 -16.808 109.688  1.00  0.00           H  
ATOM    213  N   PHE A 277      43.253 -19.750 113.572  1.00 16.90           N  
ATOM    214  CA  PHE A 277      42.672 -21.088 113.545  1.00 20.91           C  
ATOM    215  C   PHE A 277      42.117 -21.468 114.915  1.00 14.49           C  
ATOM    216  O   PHE A 277      40.980 -21.922 115.023  1.00 12.42           O  
ATOM    217  CB  PHE A 277      43.698 -22.136 113.107  1.00 23.10           C  
ATOM    218  CG  PHE A 277      43.147 -23.544 113.071  1.00 22.35           C  
ATOM    219  CD1 PHE A 277      42.517 -24.029 111.931  1.00 33.03           C  
ATOM    220  CD2 PHE A 277      43.246 -24.376 114.178  1.00 27.37           C  
ATOM    221  CE1 PHE A 277      42.002 -25.329 111.893  1.00 33.35           C  
ATOM    222  CE2 PHE A 277      42.735 -25.672 114.148  1.00 27.16           C  
ATOM    223  CZ  PHE A 277      42.112 -26.148 113.004  1.00 23.69           C  
ATOM    224  H   PHE A 277      44.247 -19.639 113.430  1.00  0.00           H  
ATOM    225  HA  PHE A 277      41.850 -21.091 112.829  1.00  0.00           H  
ATOM    226  HB3 PHE A 277      44.558 -22.101 113.775  1.00  0.00           H  
ATOM    227  HB2 PHE A 277      44.085 -21.874 112.122  1.00  0.00           H  
ATOM    228  HD1 PHE A 277      42.420 -23.400 111.059  1.00  0.00           H  
ATOM    229  HD2 PHE A 277      43.724 -24.021 115.079  1.00  0.00           H  
ATOM    230  HE1 PHE A 277      41.519 -25.693 110.998  1.00  0.00           H  
ATOM    231  HE2 PHE A 277      42.824 -26.308 115.017  1.00  0.00           H  
ATOM    232  HZ  PHE A 277      41.714 -27.152 112.977  1.00  0.00           H  
ATOM    233  N   THR A 278      42.941 -21.295 115.946  1.00 13.31           N  
ATOM    234  CA  THR A 278      42.542 -21.603 117.314  1.00 18.29           C  
ATOM    235  C   THR A 278      41.295 -20.811 117.723  1.00 15.46           C  
ATOM    236  O   THR A 278      40.430 -21.337 118.418  1.00 13.69           O  
ATOM    237  CB  THR A 278      43.681 -21.321 118.321  1.00 13.90           C  
ATOM    238  OG1 THR A 278      43.960 -19.917 118.341  1.00 42.48           O  
ATOM    239  CG2 THR A 278      44.945 -22.061 117.941  1.00 18.22           C  
ATOM    240  H   THR A 278      43.874 -20.940 115.793  1.00  0.00           H  
ATOM    241  HA  THR A 278      42.300 -22.665 117.365  1.00  0.00           H  
ATOM    242  HB  THR A 278      43.366 -21.638 119.315  1.00  0.00           H  
ATOM    243  HG1 THR A 278      44.229 -19.631 117.465  1.00  0.00           H  
ATOM    244 HG21 THR A 278      45.727 -21.842 118.668  1.00  0.00           H  
ATOM    245 HG22 THR A 278      44.749 -23.133 117.930  1.00  0.00           H  
ATOM    246 HG23 THR A 278      45.270 -21.741 116.951  1.00  0.00           H  
ATOM    247  N   LEU A 279      41.203 -19.561 117.266  1.00 12.72           N  
ATOM    248  CA  LEU A 279      40.110 -18.669 117.640  1.00 11.98           C  
ATOM    249  C   LEU A 279      38.779 -19.156 117.083  1.00 13.72           C  
ATOM    250  O   LEU A 279      37.786 -19.234 117.800  1.00 10.64           O  
ATOM    251  CB  LEU A 279      40.381 -17.246 117.149  1.00 12.42           C  
ATOM    252  CG  LEU A 279      39.309 -16.210 117.479  1.00 15.96           C  
ATOM    253  CD1 LEU A 279      39.197 -16.036 118.978  1.00  9.65           C  
ATOM    254  CD2 LEU A 279      39.613 -14.876 116.797  1.00 14.79           C  
ATOM    255  H   LEU A 279      41.906 -19.200 116.637  1.00  0.00           H  
ATOM    256  HA  LEU A 279      40.040 -18.649 118.728  1.00  0.00           H  
ATOM    257  HB3 LEU A 279      40.546 -17.263 116.072  1.00  0.00           H  
ATOM    258  HB2 LEU A 279      41.341 -16.907 117.540  1.00  0.00           H  
ATOM    259  HG  LEU A 279      38.353 -16.576 117.105  1.00  0.00           H  
ATOM    260 HD11 LEU A 279      38.430 -15.295 119.202  1.00  0.00           H  
ATOM    261 HD12 LEU A 279      38.927 -16.988 119.436  1.00  0.00           H  
ATOM    262 HD13 LEU A 279      40.154 -15.700 119.378  1.00  0.00           H  
ATOM    263 HD21 LEU A 279      38.836 -14.154 117.047  1.00  0.00           H  
ATOM    264 HD22 LEU A 279      40.578 -14.503 117.140  1.00  0.00           H  
ATOM    265 HD23 LEU A 279      39.642 -15.018 115.717  1.00  0.00           H  
ATOM    266  N   VAL A 280      38.767 -19.484 115.800  1.00 12.89           N  
ATOM    267  CA  VAL A 280      37.577 -20.039 115.177  1.00 13.29           C  
ATOM    268  C   VAL A 280      37.157 -21.352 115.837  1.00 12.90           C  
ATOM    269  O   VAL A 280      35.964 -21.594 116.040  1.00 16.98           O  
ATOM    270  CB  VAL A 280      37.773 -20.229 113.670  1.00 13.82           C  
ATOM    271  CG1 VAL A 280      36.562 -20.878 113.047  1.00 23.20           C  
ATOM    272  CG2 VAL A 280      38.039 -18.895 113.024  1.00 15.33           C  
ATOM    273  H   VAL A 280      39.594 -19.350 115.237  1.00  0.00           H  
ATOM    274  HA  VAL A 280      36.766 -19.324 115.317  1.00  0.00           H  
ATOM    275  HB  VAL A 280      38.637 -20.874 113.509  1.00  0.00           H  
ATOM    276 HG11 VAL A 280      36.726 -21.002 111.977  1.00  0.00           H  
ATOM    277 HG12 VAL A 280      36.396 -21.854 113.504  1.00  0.00           H  
ATOM    278 HG13 VAL A 280      35.687 -20.248 113.210  1.00  0.00           H  
ATOM    279 HG21 VAL A 280      38.178 -19.031 111.952  1.00  0.00           H  
ATOM    280 HG22 VAL A 280      37.192 -18.231 113.198  1.00  0.00           H  
ATOM    281 HG23 VAL A 280      38.939 -18.456 113.454  1.00  0.00           H  
ATOM    282  N   GLU A 281      38.127 -22.184 116.210  1.00 11.98           N  
ATOM    283  CA  GLU A 281      37.789 -23.463 116.847  1.00 14.61           C  
ATOM    284  C   GLU A 281      37.201 -23.228 118.235  1.00 17.41           C  
ATOM    285  O   GLU A 281      36.278 -23.930 118.660  1.00 14.07           O  
ATOM    286  CB  GLU A 281      39.002 -24.405 116.904  1.00 14.19           C  
ATOM    287  CG  GLU A 281      39.322 -25.044 115.554  1.00 23.67           C  
ATOM    288  CD  GLU A 281      38.175 -25.917 115.049  1.00 40.58           C  
ATOM    289  OE1 GLU A 281      37.960 -27.004 115.625  1.00 51.58           O  
ATOM    290  OE2 GLU A 281      37.474 -25.519 114.091  1.00 35.13           O1-
ATOM    291  H   GLU A 281      39.093 -21.935 116.055  1.00  0.00           H  
ATOM    292  HA  GLU A 281      37.023 -23.944 116.239  1.00  0.00           H  
ATOM    293  HB3 GLU A 281      38.819 -25.187 117.641  1.00  0.00           H  
ATOM    294  HB2 GLU A 281      39.873 -23.853 117.259  1.00  0.00           H  
ATOM    295  HG3 GLU A 281      40.225 -25.648 115.644  1.00  0.00           H  
ATOM    296  HG2 GLU A 281      39.532 -24.263 114.824  1.00  0.00           H  
ATOM    297  N   TRP A 282      37.729 -22.225 118.931  1.00 11.10           N  
ATOM    298  CA  TRP A 282      37.174 -21.834 120.219  1.00 13.65           C  
ATOM    299  C   TRP A 282      35.747 -21.318 120.054  1.00 13.96           C  
ATOM    300  O   TRP A 282      34.853 -21.710 120.814  1.00 14.66           O  
ATOM    301  CB  TRP A 282      38.055 -20.786 120.897  1.00 17.39           C  
ATOM    302  CG  TRP A 282      37.407 -20.082 122.065  1.00 11.46           C  
ATOM    303  CD1 TRP A 282      37.352 -20.509 123.356  1.00 17.13           C  
ATOM    304  CD2 TRP A 282      36.739 -18.815 122.035  1.00  9.68           C  
ATOM    305  NE1 TRP A 282      36.678 -19.587 124.137  1.00  9.87           N  
ATOM    306  CE2 TRP A 282      36.288 -18.544 123.346  1.00  9.14           C  
ATOM    307  CE3 TRP A 282      36.480 -17.883 121.029  1.00  9.21           C  
ATOM    308  CZ2 TRP A 282      35.605 -17.377 123.674  1.00  4.38           C  
ATOM    309  CZ3 TRP A 282      35.797 -16.727 121.359  1.00  7.18           C  
ATOM    310  CH2 TRP A 282      35.367 -16.487 122.670  1.00  5.87           C  
ATOM    311  H   TRP A 282      38.526 -21.723 118.567  1.00  0.00           H  
ATOM    312  HA  TRP A 282      37.144 -22.717 120.858  1.00  0.00           H  
ATOM    313  HB3 TRP A 282      38.370 -20.047 120.160  1.00  0.00           H  
ATOM    314  HB2 TRP A 282      38.983 -21.253 121.227  1.00  0.00           H  
ATOM    315  HD1 TRP A 282      37.802 -21.451 123.633  1.00  0.00           H  
ATOM    316  HE1 TRP A 282      36.551 -19.758 125.124  1.00  0.00           H  
ATOM    317  HE3 TRP A 282      36.811 -18.073 120.019  1.00  0.00           H  
ATOM    318  HZ2 TRP A 282      35.286 -17.206 124.692  1.00  0.00           H  
ATOM    319  HZ3 TRP A 282      35.586 -15.989 120.599  1.00  0.00           H  
ATOM    320  HH2 TRP A 282      34.835 -15.570 122.876  1.00  0.00           H  
ATOM    321  N   ALA A 283      35.523 -20.464 119.053  1.00  8.22           N  
ATOM    322  CA  ALA A 283      34.195 -19.878 118.848  1.00 13.71           C  
ATOM    323  C   ALA A 283      33.108 -20.928 118.582  1.00 11.97           C  
ATOM    324  O   ALA A 283      31.986 -20.814 119.086  1.00 11.19           O  
ATOM    325  CB  ALA A 283      34.222 -18.851 117.735  1.00 13.07           C  
ATOM    326  H   ALA A 283      36.273 -20.214 118.425  1.00  0.00           H  
ATOM    327  HA  ALA A 283      33.925 -19.356 119.766  1.00  0.00           H  
ATOM    328  HB1 ALA A 283      33.225 -18.431 117.603  1.00  0.00           H  
ATOM    329  HB2 ALA A 283      34.920 -18.054 117.992  1.00  0.00           H  
ATOM    330  HB3 ALA A 283      34.541 -19.327 116.808  1.00  0.00           H  
ATOM    331  N   LYS A 284      33.449 -21.940 117.789  1.00 12.66           N  
ATOM    332  CA  LYS A 284      32.516 -23.007 117.432  1.00 15.79           C  
ATOM    333  C   LYS A 284      32.048 -23.836 118.630  1.00 11.86           C  
ATOM    334  O   LYS A 284      30.957 -24.387 118.611  1.00 15.00           O  
ATOM    335  CB  LYS A 284      33.136 -23.918 116.373  1.00 17.20           C  
ATOM    336  CG  LYS A 284      33.205 -23.285 115.004  1.00 16.23           C  
ATOM    337  CD  LYS A 284      34.191 -24.013 114.094  1.00 26.03           C  
ATOM    338  CE  LYS A 284      33.663 -25.367 113.636  1.00 28.33           C  
ATOM    339  NZ  LYS A 284      34.653 -26.071 112.771  1.00 24.28           N1+
ATOM    340  H   LYS A 284      34.383 -21.991 117.409  1.00  0.00           H  
ATOM    341  HA  LYS A 284      31.635 -22.540 116.990  1.00  0.00           H  
ATOM    342  HB3 LYS A 284      32.566 -24.845 116.315  1.00  0.00           H  
ATOM    343  HB2 LYS A 284      34.138 -24.209 116.688  1.00  0.00           H  
ATOM    344  HG3 LYS A 284      33.504 -22.241 115.102  1.00  0.00           H  
ATOM    345  HG2 LYS A 284      32.215 -23.297 114.549  1.00  0.00           H  
ATOM    346  HD3 LYS A 284      35.136 -24.151 114.620  1.00  0.00           H  
ATOM    347  HD2 LYS A 284      34.405 -23.394 113.223  1.00  0.00           H  
ATOM    348  HE3 LYS A 284      32.734 -25.226 113.084  1.00  0.00           H  
ATOM    349  HE2 LYS A 284      33.440 -25.983 114.507  1.00  0.00           H  
ATOM    350  HZ1 LYS A 284      35.508 -26.218 113.288  1.00  0.00           H  
ATOM    351  HZ2 LYS A 284      34.276 -26.963 112.484  1.00  0.00           H  
ATOM    352  HZ3 LYS A 284      34.847 -25.509 111.954  1.00  0.00           H  
ATOM    353  N   ARG A 285      32.867 -23.910 119.671  1.00 12.78           N  
ATOM    354  CA  ARG A 285      32.487 -24.638 120.878  1.00 11.45           C  
ATOM    355  C   ARG A 285      31.701 -23.767 121.861  1.00 17.64           C  
ATOM    356  O   ARG A 285      31.221 -24.252 122.884  1.00 24.39           O  
ATOM    357  CB  ARG A 285      33.723 -25.235 121.562  1.00 16.75           C  
ATOM    358  CG  ARG A 285      34.465 -26.277 120.729  1.00 22.57           C  
ATOM    359  CD  ARG A 285      35.634 -26.897 121.501  1.00 23.02           C  
ATOM    360  NE  ARG A 285      36.470 -25.900 122.169  1.00 33.34           N  
ATOM    361  CZ  ARG A 285      37.683 -25.533 121.753  1.00 42.54           C  
ATOM    362  NH1 ARG A 285      38.217 -26.084 120.666  1.00 35.14           N  
ATOM    363  NH2 ARG A 285      38.367 -24.613 122.424  1.00 29.85           N1+
ATOM    364  H   ARG A 285      33.770 -23.458 119.636  1.00  0.00           H  
ATOM    365  HA  ARG A 285      31.842 -25.464 120.578  1.00  0.00           H  
ATOM    366  HB3 ARG A 285      33.431 -25.676 122.515  1.00  0.00           H  
ATOM    367  HB2 ARG A 285      34.410 -24.432 121.831  1.00  0.00           H  
ATOM    368  HG3 ARG A 285      34.839 -25.813 119.816  1.00  0.00           H  
ATOM    369  HG2 ARG A 285      33.771 -27.062 120.429  1.00  0.00           H  
ATOM    370  HD3 ARG A 285      36.247 -27.485 120.818  1.00  0.00           H  
ATOM    371  HD2 ARG A 285      35.248 -27.599 122.240  1.00  0.00           H  
ATOM    372  HE  ARG A 285      36.072 -25.481 122.997  1.00  0.00           H  
ATOM    373 HH12 ARG A 285      39.136 -25.802 120.356  1.00  0.00           H  
ATOM    374 HH11 ARG A 285      37.703 -26.785 120.151  1.00  0.00           H  
ATOM    375 HH22 ARG A 285      39.285 -24.336 122.108  1.00  0.00           H  
ATOM    376 HH21 ARG A 285      37.969 -24.190 123.250  1.00  0.00           H  
ATOM    377  N   ILE A 286      31.574 -22.477 121.561  1.00 19.37           N  
ATOM    378  CA  ILE A 286      30.764 -21.597 122.396  1.00 16.94           C  
ATOM    379  C   ILE A 286      29.297 -21.929 122.148  1.00 16.45           C  
ATOM    380  O   ILE A 286      28.852 -21.940 120.997  1.00 17.80           O  
ATOM    381  CB  ILE A 286      31.014 -20.101 122.081  1.00 17.45           C  
ATOM    382  CG1 ILE A 286      32.482 -19.733 122.309  1.00 14.46           C  
ATOM    383  CG2 ILE A 286      30.133 -19.227 122.941  1.00 10.34           C  
ATOM    384  CD1 ILE A 286      32.904 -19.768 123.778  1.00 17.63           C  
ATOM    385  H   ILE A 286      32.041 -22.099 120.749  1.00  0.00           H  
ATOM    386  HA  ILE A 286      30.999 -21.784 123.444  1.00  0.00           H  
ATOM    387  HB  ILE A 286      30.768 -19.920 121.035  1.00  0.00           H  
ATOM    388 HG13 ILE A 286      32.673 -18.740 121.901  1.00  0.00           H  
ATOM    389 HG12 ILE A 286      33.117 -20.407 121.734  1.00  0.00           H  
ATOM    390 HG21 ILE A 286      30.321 -18.179 122.707  1.00  0.00           H  
ATOM    391 HG22 ILE A 286      29.086 -19.460 122.745  1.00  0.00           H  
ATOM    392 HG23 ILE A 286      30.355 -19.410 123.992  1.00  0.00           H  
ATOM    393 HD11 ILE A 286      33.956 -19.496 123.861  1.00  0.00           H  
ATOM    394 HD12 ILE A 286      32.301 -19.061 124.347  1.00  0.00           H  
ATOM    395 HD13 ILE A 286      32.756 -20.772 124.175  1.00  0.00           H  
ATOM    396  N   PRO A 287      28.545 -22.217 123.223  1.00 19.29           N  
ATOM    397  CA  PRO A 287      27.136 -22.605 123.102  1.00 19.93           C  
ATOM    398  C   PRO A 287      26.352 -21.647 122.215  1.00 19.31           C  
ATOM    399  O   PRO A 287      26.409 -20.426 122.428  1.00 18.23           O  
ATOM    400  CB  PRO A 287      26.630 -22.511 124.538  1.00 18.45           C  
ATOM    401  CG  PRO A 287      27.842 -22.778 125.363  1.00 20.64           C  
ATOM    402  CD  PRO A 287      28.972 -22.133 124.630  1.00 14.61           C  
ATOM    403  HA  PRO A 287      27.050 -23.627 122.732  1.00  0.00           H  
ATOM    404  HB3 PRO A 287      25.895 -23.296 124.713  1.00  0.00           H  
ATOM    405  HB2 PRO A 287      26.279 -21.497 124.731  1.00  0.00           H  
ATOM    406  HG3 PRO A 287      28.013 -23.853 125.417  1.00  0.00           H  
ATOM    407  HG2 PRO A 287      27.727 -22.305 126.338  1.00  0.00           H  
ATOM    408  HD2 PRO A 287      29.040 -21.085 124.923  1.00  0.00           H  
ATOM    409  HD3 PRO A 287      29.876 -22.727 124.768  1.00  0.00           H  
ATOM    410  N   HIS A 288      25.687 -22.212 121.209  1.00 14.45           N  
ATOM    411  CA  HIS A 288      24.784 -21.499 120.305  1.00 15.17           C  
ATOM    412  C   HIS A 288      25.445 -20.614 119.257  1.00 14.40           C  
ATOM    413  O   HIS A 288      24.752 -20.085 118.391  1.00 14.49           O  
ATOM    414  CB  HIS A 288      23.764 -20.668 121.074  1.00 16.06           C  
ATOM    415  CG  HIS A 288      23.100 -21.409 122.189  1.00 23.50           C  
ATOM    416  ND1 HIS A 288      22.406 -22.582 121.991  1.00 17.93           N  
ATOM    417  CD2 HIS A 288      23.026 -21.143 123.514  1.00 16.93           C  
ATOM    418  CE1 HIS A 288      21.933 -23.008 123.149  1.00 33.08           C  
ATOM    419  NE2 HIS A 288      22.292 -22.151 124.088  1.00 26.52           N  
ATOM    420  H   HIS A 288      25.789 -23.200 121.028  1.00  0.00           H  
ATOM    421  HA  HIS A 288      24.222 -22.259 119.762  1.00  0.00           H  
ATOM    422  HB3 HIS A 288      23.006 -20.297 120.384  1.00  0.00           H  
ATOM    423  HB2 HIS A 288      24.249 -19.776 121.471  1.00  0.00           H  
ATOM    424  HD1 HIS A 288      22.330 -22.973 121.063  1.00  0.00           H  
ATOM    425  HD2 HIS A 288      23.504 -20.262 123.915  1.00  0.00           H  
ATOM    426  HE1 HIS A 288      21.360 -23.922 123.195  1.00  0.00           H  
ATOM    427  N   PHE A 289      26.758 -20.427 119.339  1.00  9.66           N  
ATOM    428  CA  PHE A 289      27.440 -19.602 118.338  1.00  9.28           C  
ATOM    429  C   PHE A 289      27.108 -20.079 116.921  1.00 15.76           C  
ATOM    430  O   PHE A 289      26.754 -19.276 116.060  1.00 11.69           O  
ATOM    431  CB  PHE A 289      28.955 -19.584 118.560  1.00 10.14           C  
ATOM    432  CG  PHE A 289      29.713 -18.783 117.519  1.00 12.93           C  
ATOM    433  CD1 PHE A 289      29.759 -17.396 117.589  1.00  7.95           C  
ATOM    434  CD2 PHE A 289      30.370 -19.419 116.473  1.00 10.91           C  
ATOM    435  CE1 PHE A 289      30.444 -16.653 116.642  1.00  9.03           C  
ATOM    436  CE2 PHE A 289      31.055 -18.684 115.519  1.00  9.80           C  
ATOM    437  CZ  PHE A 289      31.086 -17.289 115.605  1.00  7.78           C  
ATOM    438  H   PHE A 289      27.283 -20.853 120.090  1.00  0.00           H  
ATOM    439  HA  PHE A 289      27.075 -18.580 118.441  1.00  0.00           H  
ATOM    440  HB3 PHE A 289      29.331 -20.607 118.573  1.00  0.00           H  
ATOM    441  HB2 PHE A 289      29.171 -19.185 119.551  1.00  0.00           H  
ATOM    442  HD1 PHE A 289      29.255 -16.879 118.392  1.00  0.00           H  
ATOM    443  HD2 PHE A 289      30.350 -20.496 116.398  1.00  0.00           H  
ATOM    444  HE1 PHE A 289      30.473 -15.576 116.718  1.00  0.00           H  
ATOM    445  HE2 PHE A 289      31.564 -19.189 114.711  1.00  0.00           H  
ATOM    446  HZ  PHE A 289      31.612 -16.711 114.860  1.00  0.00           H  
ATOM    447  N   SER A 290      27.178 -21.392 116.697  1.00 14.39           N  
ATOM    448  CA  SER A 290      26.932 -21.952 115.366  1.00 13.99           C  
ATOM    449  C   SER A 290      25.456 -21.946 114.949  1.00 13.96           C  
ATOM    450  O   SER A 290      25.123 -22.287 113.815  1.00 17.27           O  
ATOM    451  CB  SER A 290      27.509 -23.364 115.259  1.00 14.94           C  
ATOM    452  OG  SER A 290      28.922 -23.350 115.412  1.00 18.48           O  
ATOM    453  H   SER A 290      27.404 -22.022 117.453  1.00  0.00           H  
ATOM    454  HA  SER A 290      27.470 -21.330 114.651  1.00  0.00           H  
ATOM    455  HB3 SER A 290      27.253 -23.788 114.288  1.00  0.00           H  
ATOM    456  HB2 SER A 290      27.067 -23.996 116.029  1.00  0.00           H  
ATOM    457  HG  SER A 290      29.210 -24.177 115.805  1.00  0.00           H  
ATOM    458  N   GLU A 291      24.576 -21.546 115.858  1.00 15.75           N  
ATOM    459  CA  GLU A 291      23.155 -21.425 115.538  1.00 20.55           C  
ATOM    460  C   GLU A 291      22.874 -20.101 114.837  1.00 21.52           C  
ATOM    461  O   GLU A 291      21.826 -19.925 114.214  1.00 15.71           O  
ATOM    462  CB  GLU A 291      22.298 -21.550 116.806  1.00 18.49           C  
ATOM    463  CG  GLU A 291      22.424 -22.909 117.496  1.00 27.29           C  
ATOM    464  CD  GLU A 291      21.723 -22.953 118.847  1.00 24.13           C  
ATOM    465  OE1 GLU A 291      21.074 -21.953 119.214  1.00 24.90           O  
ATOM    466  OE2 GLU A 291      21.828 -23.990 119.539  1.00 36.10           O1-
ATOM    467  H   GLU A 291      24.884 -21.318 116.793  1.00  0.00           H  
ATOM    468  HA  GLU A 291      22.886 -22.236 114.861  1.00  0.00           H  
ATOM    469  HB3 GLU A 291      21.253 -21.367 116.556  1.00  0.00           H  
ATOM    470  HB2 GLU A 291      22.572 -20.762 117.507  1.00  0.00           H  
ATOM    471  HG3 GLU A 291      23.478 -23.152 117.627  1.00  0.00           H  
ATOM    472  HG2 GLU A 291      22.012 -23.683 116.849  1.00  0.00           H  
ATOM    473  N   LEU A 292      23.813 -19.165 114.960  1.00 18.06           N  
ATOM    474  CA  LEU A 292      23.715 -17.885 114.267  1.00 17.63           C  
ATOM    475  C   LEU A 292      23.925 -18.123 112.788  1.00 13.08           C  
ATOM    476  O   LEU A 292      24.621 -19.072 112.426  1.00 12.65           O  
ATOM    477  CB  LEU A 292      24.790 -16.919 114.771  1.00 11.93           C  
ATOM    478  CG  LEU A 292      24.569 -16.315 116.156  1.00 12.73           C  
ATOM    479  CD1 LEU A 292      25.783 -15.496 116.559  1.00  8.11           C  
ATOM    480  CD2 LEU A 292      23.303 -15.465 116.194  1.00 12.20           C  
ATOM    481  H   LEU A 292      24.619 -19.332 115.545  1.00  0.00           H  
ATOM    482  HA  LEU A 292      22.728 -17.453 114.432  1.00  0.00           H  
ATOM    483  HB3 LEU A 292      24.919 -16.116 114.046  1.00  0.00           H  
ATOM    484  HB2 LEU A 292      25.760 -17.417 114.747  1.00  0.00           H  
ATOM    485  HG  LEU A 292      24.455 -17.130 116.870  1.00  0.00           H  
ATOM    486 HD11 LEU A 292      25.621 -15.067 117.548  1.00  0.00           H  
ATOM    487 HD12 LEU A 292      26.664 -16.138 116.582  1.00  0.00           H  
ATOM    488 HD13 LEU A 292      25.937 -14.694 115.837  1.00  0.00           H  
ATOM    489 HD21 LEU A 292      23.174 -15.049 117.193  1.00  0.00           H  
ATOM    490 HD22 LEU A 292      23.388 -14.653 115.471  1.00  0.00           H  
ATOM    491 HD23 LEU A 292      22.441 -16.084 115.944  1.00  0.00           H  
ATOM    492  N   PRO A 293      23.334 -17.263 111.932  1.00 13.23           N  
ATOM    493  CA  PRO A 293      23.602 -17.289 110.491  1.00 12.46           C  
ATOM    494  C   PRO A 293      25.112 -17.194 110.282  1.00 18.60           C  
ATOM    495  O   PRO A 293      25.772 -16.465 111.023  1.00  7.65           O  
ATOM    496  CB  PRO A 293      22.934 -16.007 109.977  1.00 11.31           C  
ATOM    497  CG  PRO A 293      21.911 -15.676 110.974  1.00 18.43           C  
ATOM    498  CD  PRO A 293      22.422 -16.168 112.305  1.00 16.72           C  
ATOM    499  HA  PRO A 293      23.185 -18.178 110.019  1.00  0.00           H  
ATOM    500  HB3 PRO A 293      22.454 -16.208 109.019  1.00  0.00           H  
ATOM    501  HB2 PRO A 293      23.672 -15.206 109.936  1.00  0.00           H  
ATOM    502  HG3 PRO A 293      20.984 -16.194 110.728  1.00  0.00           H  
ATOM    503  HG2 PRO A 293      21.780 -14.595 111.013  1.00  0.00           H  
ATOM    504  HD2 PRO A 293      22.992 -15.374 112.788  1.00  0.00           H  
ATOM    505  HD3 PRO A 293      21.591 -16.573 112.882  1.00  0.00           H  
ATOM    506  N   LEU A 294      25.644 -17.931 109.312  1.00 15.74           N  
ATOM    507  CA  LEU A 294      27.086 -18.012 109.117  1.00 12.33           C  
ATOM    508  C   LEU A 294      27.748 -16.655 108.840  1.00 15.04           C  
ATOM    509  O   LEU A 294      28.865 -16.410 109.299  1.00 12.27           O  
ATOM    510  CB  LEU A 294      27.408 -19.024 108.017  1.00 19.08           C  
ATOM    511  CG  LEU A 294      27.393 -20.502 108.426  1.00 27.65           C  
ATOM    512  CD1 LEU A 294      27.113 -21.428 107.245  1.00 31.30           C  
ATOM    513  CD2 LEU A 294      28.712 -20.873 109.073  1.00 15.36           C  
ATOM    514  H   LEU A 294      25.045 -18.453 108.688  1.00  0.00           H  
ATOM    515  HA  LEU A 294      27.515 -18.396 110.043  1.00  0.00           H  
ATOM    516  HB3 LEU A 294      28.376 -18.782 107.579  1.00  0.00           H  
ATOM    517  HB2 LEU A 294      26.724 -18.876 107.181  1.00  0.00           H  
ATOM    518  HG  LEU A 294      26.602 -20.642 109.163  1.00  0.00           H  
ATOM    519 HD11 LEU A 294      27.113 -22.463 107.586  1.00  0.00           H  
ATOM    520 HD12 LEU A 294      26.140 -21.187 106.816  1.00  0.00           H  
ATOM    521 HD13 LEU A 294      27.886 -21.296 106.488  1.00  0.00           H  
ATOM    522 HD21 LEU A 294      28.693 -21.924 109.361  1.00  0.00           H  
ATOM    523 HD22 LEU A 294      29.524 -20.705 108.366  1.00  0.00           H  
ATOM    524 HD23 LEU A 294      28.869 -20.257 109.959  1.00  0.00           H  
ATOM    525  N   ASP A 295      27.065 -15.774 108.108  1.00 15.79           N  
ATOM    526  CA  ASP A 295      27.612 -14.441 107.820  1.00 13.92           C  
ATOM    527  C   ASP A 295      27.727 -13.597 109.088  1.00  9.63           C  
ATOM    528  O   ASP A 295      28.609 -12.762 109.205  1.00 11.17           O  
ATOM    529  CB  ASP A 295      26.759 -13.711 106.786  1.00 16.07           C  
ATOM    530  CG  ASP A 295      26.726 -14.424 105.454  1.00 40.72           C  
ATOM    531  OD1 ASP A 295      27.761 -15.005 105.059  1.00 42.09           O  
ATOM    532  OD2 ASP A 295      25.659 -14.416 104.803  1.00 64.55           O1-
ATOM    533  H   ASP A 295      26.156 -16.019 107.742  1.00  0.00           H  
ATOM    534  HA  ASP A 295      28.612 -14.568 107.406  1.00  0.00           H  
ATOM    535  HB3 ASP A 295      27.144 -12.701 106.647  1.00  0.00           H  
ATOM    536  HB2 ASP A 295      25.743 -13.604 107.165  1.00  0.00           H  
ATOM    537  N   ASP A 296      26.825 -13.821 110.031  1.00 13.83           N  
ATOM    538  CA  ASP A 296      26.880 -13.129 111.319  1.00 14.21           C  
ATOM    539  C   ASP A 296      28.037 -13.662 112.160  1.00 15.72           C  
ATOM    540  O   ASP A 296      28.746 -12.883 112.799  1.00 14.56           O  
ATOM    541  CB  ASP A 296      25.571 -13.273 112.094  1.00 13.42           C  
ATOM    542  CG  ASP A 296      24.478 -12.356 111.587  1.00 19.36           C  
ATOM    543  OD1 ASP A 296      24.757 -11.527 110.695  1.00 12.73           O  
ATOM    544  OD2 ASP A 296      23.339 -12.457 112.102  1.00 21.83           O1-
ATOM    545  H   ASP A 296      26.078 -14.482 109.869  1.00  0.00           H  
ATOM    546  HA  ASP A 296      27.052 -12.069 111.132  1.00  0.00           H  
ATOM    547  HB3 ASP A 296      25.751 -13.072 113.150  1.00  0.00           H  
ATOM    548  HB2 ASP A 296      25.230 -14.307 112.040  1.00  0.00           H  
ATOM    549  N   GLN A 297      28.232 -14.982 112.156  1.00  9.32           N  
ATOM    550  CA  GLN A 297      29.374 -15.577 112.847  1.00 12.89           C  
ATOM    551  C   GLN A 297      30.670 -14.953 112.330  1.00 10.24           C  
ATOM    552  O   GLN A 297      31.576 -14.649 113.104  1.00  8.41           O  
ATOM    553  CB  GLN A 297      29.426 -17.098 112.647  1.00 12.13           C  
ATOM    554  CG  GLN A 297      28.193 -17.843 113.112  1.00 11.73           C  
ATOM    555  CD  GLN A 297      28.257 -19.324 112.783  1.00 16.42           C  
ATOM    556  OE1 GLN A 297      29.304 -19.960 112.922  1.00  9.93           O  
ATOM    557  NE2 GLN A 297      27.136 -19.877 112.335  1.00  9.86           N  
ATOM    558  H   GLN A 297      27.585 -15.587 111.670  1.00  0.00           H  
ATOM    559  HA  GLN A 297      29.286 -15.367 113.913  1.00  0.00           H  
ATOM    560  HB3 GLN A 297      30.303 -17.499 113.155  1.00  0.00           H  
ATOM    561  HB2 GLN A 297      29.605 -17.318 111.594  1.00  0.00           H  
ATOM    562  HG3 GLN A 297      27.309 -17.406 112.647  1.00  0.00           H  
ATOM    563  HG2 GLN A 297      28.077 -17.716 114.188  1.00  0.00           H  
ATOM    564 HE22 GLN A 297      27.116 -20.859 112.099  1.00  0.00           H  
ATOM    565 HE21 GLN A 297      26.303 -19.316 112.230  1.00  0.00           H  
ATOM    566  N   VAL A 298      30.738 -14.766 111.017  1.00  9.78           N  
ATOM    567  CA  VAL A 298      31.895 -14.160 110.375  1.00  9.36           C  
ATOM    568  C   VAL A 298      32.056 -12.706 110.798  1.00  8.25           C  
ATOM    569  O   VAL A 298      33.161 -12.249 111.087  1.00 11.64           O  
ATOM    570  CB  VAL A 298      31.804 -14.247 108.828  1.00 13.96           C  
ATOM    571  CG1 VAL A 298      32.913 -13.438 108.172  1.00  9.94           C  
ATOM    572  CG2 VAL A 298      31.877 -15.706 108.368  1.00 15.67           C  
ATOM    573  H   VAL A 298      29.969 -15.048 110.426  1.00  0.00           H  
ATOM    574  HA  VAL A 298      32.783 -14.706 110.693  1.00  0.00           H  
ATOM    575  HB  VAL A 298      30.845 -13.834 108.515  1.00  0.00           H  
ATOM    576 HG11 VAL A 298      32.827 -13.515 107.088  1.00  0.00           H  
ATOM    577 HG12 VAL A 298      32.826 -12.393 108.469  1.00  0.00           H  
ATOM    578 HG13 VAL A 298      33.882 -13.825 108.488  1.00  0.00           H  
ATOM    579 HG21 VAL A 298      31.812 -15.748 107.281  1.00  0.00           H  
ATOM    580 HG22 VAL A 298      32.822 -16.143 108.692  1.00  0.00           H  
ATOM    581 HG23 VAL A 298      31.050 -16.267 108.803  1.00  0.00           H  
ATOM    582  N   ILE A 299      30.955 -11.973 110.830  1.00 13.63           N  
ATOM    583  CA  ILE A 299      31.005 -10.596 111.291  1.00 13.14           C  
ATOM    584  C   ILE A 299      31.526 -10.547 112.723  1.00  8.59           C  
ATOM    585  O   ILE A 299      32.403  -9.748 113.050  1.00  9.21           O  
ATOM    586  CB  ILE A 299      29.639  -9.904 111.157  1.00 12.37           C  
ATOM    587  CG1 ILE A 299      29.375  -9.601 109.676  1.00 12.89           C  
ATOM    588  CG2 ILE A 299      29.606  -8.631 111.981  1.00 11.31           C  
ATOM    589  CD1 ILE A 299      28.010  -9.033 109.365  1.00 13.70           C  
ATOM    590  H   ILE A 299      30.075 -12.370 110.533  1.00  0.00           H  
ATOM    591  HA  ILE A 299      31.714 -10.059 110.660  1.00  0.00           H  
ATOM    592  HB  ILE A 299      28.865 -10.579 111.522  1.00  0.00           H  
ATOM    593 HG13 ILE A 299      29.530 -10.507 109.090  1.00  0.00           H  
ATOM    594 HG12 ILE A 299      30.141  -8.920 109.305  1.00  0.00           H  
ATOM    595 HG21 ILE A 299      28.632  -8.154 111.875  1.00  0.00           H  
ATOM    596 HG22 ILE A 299      29.779  -8.872 113.030  1.00  0.00           H  
ATOM    597 HG23 ILE A 299      30.383  -7.951 111.632  1.00  0.00           H  
ATOM    598 HD11 ILE A 299      27.926  -8.855 108.293  1.00  0.00           H  
ATOM    599 HD12 ILE A 299      27.242  -9.741 109.677  1.00  0.00           H  
ATOM    600 HD13 ILE A 299      27.876  -8.093 109.901  1.00  0.00           H  
ATOM    601  N   LEU A 300      31.029 -11.437 113.563  1.00  9.38           N  
ATOM    602  CA  LEU A 300      31.400 -11.411 114.972  1.00  8.61           C  
ATOM    603  C   LEU A 300      32.867 -11.708 115.179  1.00  5.99           C  
ATOM    604  O   LEU A 300      33.509 -11.110 116.026  1.00  8.88           O  
ATOM    605  CB  LEU A 300      30.559 -12.398 115.773  1.00  6.00           C  
ATOM    606  CG  LEU A 300      29.096 -11.983 115.963  1.00  7.68           C  
ATOM    607  CD1 LEU A 300      28.376 -13.042 116.766  1.00 12.34           C  
ATOM    608  CD2 LEU A 300      28.958 -10.615 116.631  1.00  7.09           C  
ATOM    609  H   LEU A 300      30.387 -12.142 113.230  1.00  0.00           H  
ATOM    610  HA  LEU A 300      31.201 -10.410 115.355  1.00  0.00           H  
ATOM    611  HB3 LEU A 300      31.019 -12.556 116.749  1.00  0.00           H  
ATOM    612  HB2 LEU A 300      30.597 -13.376 115.294  1.00  0.00           H  
ATOM    613  HG  LEU A 300      28.629 -11.928 114.980  1.00  0.00           H  
ATOM    614 HD11 LEU A 300      27.335 -12.750 116.903  1.00  0.00           H  
ATOM    615 HD12 LEU A 300      28.419 -13.993 116.235  1.00  0.00           H  
ATOM    616 HD13 LEU A 300      28.854 -13.148 117.740  1.00  0.00           H  
ATOM    617 HD21 LEU A 300      27.902 -10.369 116.742  1.00  0.00           H  
ATOM    618 HD22 LEU A 300      29.430 -10.641 117.613  1.00  0.00           H  
ATOM    619 HD23 LEU A 300      29.444  -9.859 116.015  1.00  0.00           H  
ATOM    620  N   LEU A 301      33.392 -12.657 114.418  1.00  9.66           N  
ATOM    621  CA  LEU A 301      34.790 -13.047 114.560  1.00 14.60           C  
ATOM    622  C   LEU A 301      35.726 -11.931 114.075  1.00  8.56           C  
ATOM    623  O   LEU A 301      36.737 -11.623 114.712  1.00 10.63           O  
ATOM    624  CB  LEU A 301      35.061 -14.374 113.834  1.00  6.62           C  
ATOM    625  CG  LEU A 301      34.645 -15.612 114.626  1.00 14.49           C  
ATOM    626  CD1 LEU A 301      34.469 -16.806 113.712  1.00 11.37           C  
ATOM    627  CD2 LEU A 301      35.669 -15.911 115.718  1.00  8.27           C  
ATOM    628  H   LEU A 301      32.822 -13.123 113.726  1.00  0.00           H  
ATOM    629  HA  LEU A 301      34.984 -13.204 115.621  1.00  0.00           H  
ATOM    630  HB3 LEU A 301      36.121 -14.442 113.588  1.00  0.00           H  
ATOM    631  HB2 LEU A 301      34.548 -14.371 112.872  1.00  0.00           H  
ATOM    632  HG  LEU A 301      33.688 -15.405 115.104  1.00  0.00           H  
ATOM    633 HD11 LEU A 301      34.173 -17.674 114.301  1.00  0.00           H  
ATOM    634 HD12 LEU A 301      33.698 -16.588 112.973  1.00  0.00           H  
ATOM    635 HD13 LEU A 301      35.410 -17.016 113.203  1.00  0.00           H  
ATOM    636 HD21 LEU A 301      35.360 -16.796 116.274  1.00  0.00           H  
ATOM    637 HD22 LEU A 301      36.643 -16.090 115.264  1.00  0.00           H  
ATOM    638 HD23 LEU A 301      35.736 -15.061 116.397  1.00  0.00           H  
ATOM    639  N   ARG A 302      35.379 -11.319 112.954  1.00  6.87           N  
ATOM    640  CA  ARG A 302      36.168 -10.209 112.442  1.00 11.16           C  
ATOM    641  C   ARG A 302      36.097  -8.966 113.341  1.00 11.75           C  
ATOM    642  O   ARG A 302      37.054  -8.209 113.448  1.00 15.80           O  
ATOM    643  CB  ARG A 302      35.742  -9.894 111.014  1.00 13.24           C  
ATOM    644  CG  ARG A 302      36.071 -11.041 110.049  1.00 12.61           C  
ATOM    645  CD  ARG A 302      35.628 -10.707 108.642  1.00 24.94           C  
ATOM    646  NE  ARG A 302      36.331  -9.537 108.138  1.00 33.86           N  
ATOM    647  CZ  ARG A 302      37.087  -9.527 107.047  1.00 30.48           C  
ATOM    648  NH1 ARG A 302      37.219 -10.626 106.320  1.00 32.12           N  
ATOM    649  NH2 ARG A 302      37.697  -8.409 106.676  1.00 35.84           N1+
ATOM    650  H   ARG A 302      34.560 -11.622 112.446  1.00  0.00           H  
ATOM    651  HA  ARG A 302      37.208 -10.533 112.411  1.00  0.00           H  
ATOM    652  HB3 ARG A 302      36.241  -8.984 110.679  1.00  0.00           H  
ATOM    653  HB2 ARG A 302      34.670  -9.697 110.991  1.00  0.00           H  
ATOM    654  HG3 ARG A 302      35.569 -11.950 110.381  1.00  0.00           H  
ATOM    655  HG2 ARG A 302      37.145 -11.225 110.057  1.00  0.00           H  
ATOM    656  HD3 ARG A 302      34.555 -10.516 108.635  1.00  0.00           H  
ATOM    657  HD2 ARG A 302      35.823 -11.557 107.989  1.00  0.00           H  
ATOM    658  HE  ARG A 302      36.214  -8.692 108.679  1.00  0.00           H  
ATOM    659 HH12 ARG A 302      37.795 -10.616 105.490  1.00  0.00           H  
ATOM    660 HH11 ARG A 302      36.744 -11.474 106.595  1.00  0.00           H  
ATOM    661 HH22 ARG A 302      38.273  -8.399 105.846  1.00  0.00           H  
ATOM    662 HH21 ARG A 302      37.586  -7.567 107.223  1.00  0.00           H  
ATOM    663  N   ALA A 303      34.974  -8.766 114.011  1.00  9.19           N  
ATOM    664  CA  ALA A 303      34.845  -7.617 114.897  1.00 11.22           C  
ATOM    665  C   ALA A 303      35.527  -7.857 116.237  1.00 10.28           C  
ATOM    666  O   ALA A 303      35.889  -6.919 116.937  1.00 11.17           O  
ATOM    667  CB  ALA A 303      33.404  -7.283 115.105  1.00  5.98           C  
ATOM    668  H   ALA A 303      34.203  -9.411 113.909  1.00  0.00           H  
ATOM    669  HA  ALA A 303      35.326  -6.764 114.419  1.00  0.00           H  
ATOM    670  HB1 ALA A 303      33.322  -6.423 115.769  1.00  0.00           H  
ATOM    671  HB2 ALA A 303      32.943  -7.046 114.146  1.00  0.00           H  
ATOM    672  HB3 ALA A 303      32.894  -8.136 115.552  1.00  0.00           H  
ATOM    673  N   GLY A 304      35.711  -9.119 116.595  1.00  9.19           N  
ATOM    674  CA  GLY A 304      36.114  -9.423 117.952  1.00  8.11           C  
ATOM    675  C   GLY A 304      37.535  -9.891 118.129  1.00  5.93           C  
ATOM    676  O   GLY A 304      38.024  -9.933 119.269  1.00  4.00           O  
ATOM    677  H   GLY A 304      35.570  -9.860 115.923  1.00  0.00           H  
ATOM    678  HA3 GLY A 304      35.436 -10.167 118.371  1.00  0.00           H  
ATOM    679  HA2 GLY A 304      35.942  -8.551 118.582  1.00  0.00           H  
ATOM    680  N   TRP A 305      38.192 -10.233 117.016  1.00 10.54           N  
ATOM    681  CA  TRP A 305      39.490 -10.922 117.063  1.00  9.74           C  
ATOM    682  C   TRP A 305      40.507 -10.165 117.919  1.00  9.18           C  
ATOM    683  O   TRP A 305      41.202 -10.757 118.726  1.00 10.36           O  
ATOM    684  CB  TRP A 305      40.036 -11.228 115.655  1.00  6.22           C  
ATOM    685  CG  TRP A 305      40.535 -10.039 114.893  1.00 16.82           C  
ATOM    686  CD1 TRP A 305      39.860  -9.337 113.935  1.00 15.99           C  
ATOM    687  CD2 TRP A 305      41.822  -9.409 115.020  1.00 14.88           C  
ATOM    688  NE1 TRP A 305      40.640  -8.305 113.467  1.00 19.79           N  
ATOM    689  CE2 TRP A 305      41.848  -8.329 114.117  1.00 20.99           C  
ATOM    690  CE3 TRP A 305      42.955  -9.663 115.803  1.00 16.46           C  
ATOM    691  CZ2 TRP A 305      42.956  -7.498 113.981  1.00 20.63           C  
ATOM    692  CZ3 TRP A 305      44.054  -8.832 115.675  1.00 20.54           C  
ATOM    693  CH2 TRP A 305      44.048  -7.766 114.768  1.00 28.65           C  
ATOM    694  H   TRP A 305      37.798 -10.019 116.111  1.00  0.00           H  
ATOM    695  HA  TRP A 305      39.320 -11.882 117.551  1.00  0.00           H  
ATOM    696  HB3 TRP A 305      39.266 -11.733 115.072  1.00  0.00           H  
ATOM    697  HB2 TRP A 305      40.833 -11.968 115.730  1.00  0.00           H  
ATOM    698  HD1 TRP A 305      38.859  -9.631 113.655  1.00  0.00           H  
ATOM    699  HE1 TRP A 305      40.282  -7.685 112.755  1.00  0.00           H  
ATOM    700  HE3 TRP A 305      42.960 -10.495 116.491  1.00  0.00           H  
ATOM    701  HZ2 TRP A 305      42.934  -6.680 113.276  1.00  0.00           H  
ATOM    702  HZ3 TRP A 305      44.933  -9.002 116.280  1.00  0.00           H  
ATOM    703  HH2 TRP A 305      44.930  -7.148 114.696  1.00  0.00           H  
ATOM    704  N   ASN A 306      40.555  -8.846 117.775  1.00 10.30           N  
ATOM    705  CA  ASN A 306      41.570  -8.063 118.461  1.00  5.31           C  
ATOM    706  C   ASN A 306      41.429  -8.102 119.984  1.00  6.75           C  
ATOM    707  O   ASN A 306      42.372  -8.501 120.677  1.00  5.97           O  
ATOM    708  CB  ASN A 306      41.581  -6.633 117.936  1.00  6.06           C  
ATOM    709  CG  ASN A 306      42.691  -5.809 118.536  1.00 10.78           C  
ATOM    710  OD1 ASN A 306      43.862  -6.202 118.513  1.00  8.13           O  
ATOM    711  ND2 ASN A 306      42.333  -4.670 119.103  1.00  7.96           N  
ATOM    712  H   ASN A 306      39.883  -8.378 117.185  1.00  0.00           H  
ATOM    713  HA  ASN A 306      42.536  -8.503 118.216  1.00  0.00           H  
ATOM    714  HB3 ASN A 306      40.622  -6.161 118.151  1.00  0.00           H  
ATOM    715  HB2 ASN A 306      41.685  -6.646 116.851  1.00  0.00           H  
ATOM    716 HD22 ASN A 306      43.032  -4.073 119.523  1.00  0.00           H  
ATOM    717 HD21 ASN A 306      41.361  -4.396 119.116  1.00  0.00           H  
ATOM    718  N   GLU A 307      40.258  -7.708 120.498  1.00  4.67           N  
ATOM    719  CA  GLU A 307      39.978  -7.812 121.938  1.00  3.47           C  
ATOM    720  C   GLU A 307      40.077  -9.254 122.455  1.00  4.04           C  
ATOM    721  O   GLU A 307      40.626  -9.490 123.537  1.00  5.20           O  
ATOM    722  CB  GLU A 307      38.594  -7.246 122.287  1.00  3.21           C  
ATOM    723  CG  GLU A 307      38.476  -5.746 122.186  1.00  4.16           C  
ATOM    724  CD  GLU A 307      37.081  -5.249 122.519  1.00 10.38           C  
ATOM    725  OE1 GLU A 307      36.418  -5.818 123.415  1.00  9.71           O  
ATOM    726  OE2 GLU A 307      36.635  -4.293 121.869  1.00 12.39           O1-
ATOM    727  H   GLU A 307      39.543  -7.329 119.893  1.00  0.00           H  
ATOM    728  HA  GLU A 307      40.724  -7.217 122.466  1.00  0.00           H  
ATOM    729  HB3 GLU A 307      38.318  -7.563 123.293  1.00  0.00           H  
ATOM    730  HB2 GLU A 307      37.843  -7.711 121.648  1.00  0.00           H  
ATOM    731  HG3 GLU A 307      38.743  -5.429 121.178  1.00  0.00           H  
ATOM    732  HG2 GLU A 307      39.197  -5.280 122.858  1.00  0.00           H  
ATOM    733  N   LEU A 308      39.545 -10.209 121.690  1.00  2.84           N  
ATOM    734  CA  LEU A 308      39.604 -11.629 122.085  1.00  6.73           C  
ATOM    735  C   LEU A 308      41.047 -12.088 122.334  1.00  5.92           C  
ATOM    736  O   LEU A 308      41.321 -12.778 123.312  1.00  3.60           O  
ATOM    737  CB  LEU A 308      38.929 -12.520 121.037  1.00  4.84           C  
ATOM    738  CG  LEU A 308      37.398 -12.401 121.052  1.00  6.46           C  
ATOM    739  CD1 LEU A 308      36.759 -13.073 119.854  1.00  5.17           C  
ATOM    740  CD2 LEU A 308      36.862 -12.993 122.340  1.00  4.47           C  
ATOM    741  H   LEU A 308      39.091  -9.966 120.821  1.00  0.00           H  
ATOM    742  HA  LEU A 308      39.054 -11.738 123.019  1.00  0.00           H  
ATOM    743  HB3 LEU A 308      39.213 -13.558 121.207  1.00  0.00           H  
ATOM    744  HB2 LEU A 308      39.303 -12.261 120.046  1.00  0.00           H  
ATOM    745  HG  LEU A 308      37.138 -11.343 121.029  1.00  0.00           H  
ATOM    746 HD11 LEU A 308      35.676 -12.962 119.909  1.00  0.00           H  
ATOM    747 HD12 LEU A 308      37.125 -12.609 118.938  1.00  0.00           H  
ATOM    748 HD13 LEU A 308      37.016 -14.132 119.851  1.00  0.00           H  
ATOM    749 HD21 LEU A 308      35.775 -12.910 122.354  1.00  0.00           H  
ATOM    750 HD22 LEU A 308      37.147 -14.043 122.404  1.00  0.00           H  
ATOM    751 HD23 LEU A 308      37.278 -12.452 123.190  1.00  0.00           H  
ATOM    752  N   LEU A 309      41.949 -11.643 121.457  1.00  4.11           N  
ATOM    753  CA  LEU A 309      43.376 -11.946 121.519  1.00  6.37           C  
ATOM    754  C   LEU A 309      44.088 -11.243 122.674  1.00  5.64           C  
ATOM    755  O   LEU A 309      44.932 -11.835 123.360  1.00  5.37           O  
ATOM    756  CB  LEU A 309      44.039 -11.520 120.208  1.00  7.94           C  
ATOM    757  CG  LEU A 309      45.570 -11.542 120.184  1.00 24.95           C  
ATOM    758  CD1 LEU A 309      46.079 -12.929 119.813  1.00 22.32           C  
ATOM    759  CD2 LEU A 309      46.148 -10.467 119.243  1.00 31.02           C  
ATOM    760  H   LEU A 309      41.659 -11.056 120.688  1.00  0.00           H  
ATOM    761  HA  LEU A 309      43.499 -13.023 121.638  1.00  0.00           H  
ATOM    762  HB3 LEU A 309      43.690 -10.524 119.936  1.00  0.00           H  
ATOM    763  HB2 LEU A 309      43.658 -12.138 119.395  1.00  0.00           H  
ATOM    764  HG  LEU A 309      45.919 -11.321 121.192  1.00  0.00           H  
ATOM    765 HD11 LEU A 309      47.169 -12.925 119.801  1.00  0.00           H  
ATOM    766 HD12 LEU A 309      45.727 -13.654 120.547  1.00  0.00           H  
ATOM    767 HD13 LEU A 309      45.706 -13.201 118.826  1.00  0.00           H  
ATOM    768 HD21 LEU A 309      47.237 -10.519 119.257  1.00  0.00           H  
ATOM    769 HD22 LEU A 309      45.789 -10.641 118.228  1.00  0.00           H  
ATOM    770 HD23 LEU A 309      45.827  -9.480 119.577  1.00  0.00           H  
ATOM    771  N   ILE A 310      43.764  -9.966 122.859  1.00  6.16           N  
ATOM    772  CA  ILE A 310      44.357  -9.170 123.917  1.00  5.43           C  
ATOM    773  C   ILE A 310      43.941  -9.747 125.263  1.00  4.72           C  
ATOM    774  O   ILE A 310      44.758  -9.867 126.178  1.00  5.45           O  
ATOM    775  CB  ILE A 310      43.947  -7.683 123.797  1.00  2.58           C  
ATOM    776  CG1 ILE A 310      44.600  -7.059 122.561  1.00  5.31           C  
ATOM    777  CG2 ILE A 310      44.389  -6.896 125.012  1.00  2.36           C  
ATOM    778  CD1 ILE A 310      44.125  -5.643 122.254  1.00  2.74           C  
ATOM    779  H   ILE A 310      43.087  -9.524 122.254  1.00  0.00           H  
ATOM    780  HA  ILE A 310      45.442  -9.237 123.833  1.00  0.00           H  
ATOM    781  HB  ILE A 310      42.863  -7.617 123.702  1.00  0.00           H  
ATOM    782 HG13 ILE A 310      44.419  -7.697 121.696  1.00  0.00           H  
ATOM    783 HG12 ILE A 310      45.683  -7.058 122.686  1.00  0.00           H  
ATOM    784 HG21 ILE A 310      44.088  -5.854 124.900  1.00  0.00           H  
ATOM    785 HG22 ILE A 310      43.925  -7.314 125.905  1.00  0.00           H  
ATOM    786 HG23 ILE A 310      45.473  -6.952 125.107  1.00  0.00           H  
ATOM    787 HD11 ILE A 310      44.635  -5.273 121.364  1.00  0.00           H  
ATOM    788 HD12 ILE A 310      43.049  -5.650 122.079  1.00  0.00           H  
ATOM    789 HD13 ILE A 310      44.351  -4.992 123.099  1.00  0.00           H  
ATOM    790  N   ALA A 311      42.671 -10.118 125.375  1.00  3.94           N  
ATOM    791  CA  ALA A 311      42.177 -10.769 126.592  1.00  5.87           C  
ATOM    792  C   ALA A 311      42.960 -12.047 126.909  1.00  5.63           C  
ATOM    793  O   ALA A 311      43.302 -12.293 128.067  1.00  3.36           O  
ATOM    794  CB  ALA A 311      40.688 -11.094 126.463  1.00  3.86           C  
ATOM    795  H   ALA A 311      42.028  -9.953 124.614  1.00  0.00           H  
ATOM    796  HA  ALA A 311      42.304 -10.077 127.424  1.00  0.00           H  
ATOM    797  HB1 ALA A 311      40.340 -11.577 127.376  1.00  0.00           H  
ATOM    798  HB2 ALA A 311      40.127 -10.173 126.303  1.00  0.00           H  
ATOM    799  HB3 ALA A 311      40.534 -11.764 125.617  1.00  0.00           H  
ATOM    800  N   SER A 312      43.252 -12.851 125.885  1.00  2.30           N  
ATOM    801  CA  SER A 312      43.939 -14.122 126.125  1.00  6.46           C  
ATOM    802  C   SER A 312      45.374 -13.893 126.560  1.00  5.59           C  
ATOM    803  O   SER A 312      45.815 -14.473 127.538  1.00  4.71           O  
ATOM    804  CB  SER A 312      43.957 -15.031 124.893  1.00  6.07           C  
ATOM    805  OG  SER A 312      42.666 -15.355 124.439  1.00 13.82           O  
ATOM    806  H   SER A 312      42.999 -12.583 124.945  1.00  0.00           H  
ATOM    807  HA  SER A 312      43.419 -14.645 126.927  1.00  0.00           H  
ATOM    808  HB3 SER A 312      44.499 -15.947 125.127  1.00  0.00           H  
ATOM    809  HB2 SER A 312      44.511 -14.543 124.091  1.00  0.00           H  
ATOM    810  HG  SER A 312      42.242 -14.568 124.089  1.00  0.00           H  
ATOM    811  N   PHE A 313      46.112 -13.061 125.826  1.00  6.16           N  
ATOM    812  CA  PHE A 313      47.512 -12.902 126.177  1.00  5.36           C  
ATOM    813  C   PHE A 313      47.696 -12.152 127.485  1.00  5.61           C  
ATOM    814  O   PHE A 313      48.682 -12.369 128.190  1.00  3.75           O  
ATOM    815  CB  PHE A 313      48.388 -12.389 125.017  1.00  8.77           C  
ATOM    816  CG  PHE A 313      48.175 -10.943 124.615  1.00  5.29           C  
ATOM    817  CD1 PHE A 313      48.472  -9.895 125.475  1.00  6.68           C  
ATOM    818  CD2 PHE A 313      47.797 -10.640 123.313  1.00  9.25           C  
ATOM    819  CE1 PHE A 313      48.330  -8.575 125.068  1.00  7.75           C  
ATOM    820  CE2 PHE A 313      47.662  -9.325 122.893  1.00  5.26           C  
ATOM    821  CZ  PHE A 313      47.924  -8.290 123.771  1.00  9.02           C  
ATOM    822  H   PHE A 313      45.694 -12.564 125.052  1.00  0.00           H  
ATOM    823  HA  PHE A 313      47.870 -13.912 126.377  1.00  0.00           H  
ATOM    824  HB3 PHE A 313      48.243 -13.029 124.147  1.00  0.00           H  
ATOM    825  HB2 PHE A 313      49.438 -12.543 125.264  1.00  0.00           H  
ATOM    826  HD1 PHE A 313      48.819 -10.100 126.477  1.00  0.00           H  
ATOM    827  HD2 PHE A 313      47.603 -11.435 122.608  1.00  0.00           H  
ATOM    828  HE1 PHE A 313      48.535  -7.772 125.760  1.00  0.00           H  
ATOM    829  HE2 PHE A 313      47.352  -9.110 121.881  1.00  0.00           H  
ATOM    830  HZ  PHE A 313      47.814  -7.264 123.453  1.00  0.00           H  
ATOM    831  N   SER A 314      46.722 -11.310 127.835  1.00  4.95           N  
ATOM    832  CA  SER A 314      46.758 -10.638 129.130  1.00  3.33           C  
ATOM    833  C   SER A 314      46.624 -11.652 130.267  1.00  3.90           C  
ATOM    834  O   SER A 314      47.413 -11.645 131.202  1.00  4.62           O  
ATOM    835  CB  SER A 314      45.680  -9.542 129.243  1.00  4.14           C  
ATOM    836  OG  SER A 314      45.996  -8.440 128.419  1.00  4.85           O  
ATOM    837  H   SER A 314      45.954 -11.135 127.202  1.00  0.00           H  
ATOM    838  HA  SER A 314      47.731 -10.157 129.227  1.00  0.00           H  
ATOM    839  HB3 SER A 314      45.606  -9.211 130.279  1.00  0.00           H  
ATOM    840  HB2 SER A 314      44.714  -9.951 128.947  1.00  0.00           H  
ATOM    841  HG  SER A 314      45.691  -8.611 127.525  1.00  0.00           H  
ATOM    842  N   HIS A 315      45.630 -12.529 130.177  1.00  3.52           N  
ATOM    843  CA  HIS A 315      45.410 -13.522 131.224  1.00  5.93           C  
ATOM    844  C   HIS A 315      46.581 -14.513 131.317  1.00  6.07           C  
ATOM    845  O   HIS A 315      47.010 -14.887 132.399  1.00  6.25           O  
ATOM    846  CB  HIS A 315      44.092 -14.271 130.996  1.00  4.52           C  
ATOM    847  CG  HIS A 315      43.710 -15.159 132.135  1.00  7.32           C  
ATOM    848  ND1 HIS A 315      44.098 -16.477 132.215  1.00  9.78           N  
ATOM    849  CD2 HIS A 315      42.990 -14.911 133.256  1.00  9.51           C  
ATOM    850  CE1 HIS A 315      43.625 -17.005 133.330  1.00 10.80           C  
ATOM    851  NE2 HIS A 315      42.954 -16.073 133.983  1.00  7.87           N  
ATOM    852  H   HIS A 315      45.014 -12.514 129.376  1.00  0.00           H  
ATOM    853  HA  HIS A 315      45.338 -12.996 132.176  1.00  0.00           H  
ATOM    854  HB3 HIS A 315      44.166 -14.864 130.084  1.00  0.00           H  
ATOM    855  HB2 HIS A 315      43.294 -13.551 130.815  1.00  0.00           H  
ATOM    856  HD2 HIS A 315      42.574 -13.929 133.424  1.00  0.00           H  
ATOM    857  HE1 HIS A 315      43.821 -18.041 133.562  1.00  0.00           H  
ATOM    858  HE2 HIS A 315      42.464 -16.102 134.865  1.00  0.00           H  
ATOM    859  N   ARG A 316      47.098 -14.918 130.167  1.00  3.61           N  
ATOM    860  CA  ARG A 316      48.285 -15.768 130.110  1.00  8.46           C  
ATOM    861  C   ARG A 316      49.505 -15.088 130.774  1.00 10.80           C  
ATOM    862  O   ARG A 316      50.407 -15.755 131.270  1.00 10.63           O  
ATOM    863  CB  ARG A 316      48.574 -16.112 128.646  1.00 12.38           C  
ATOM    864  CG  ARG A 316      49.693 -17.086 128.412  1.00 22.33           C  
ATOM    865  CD  ARG A 316      49.567 -17.732 127.028  1.00 26.74           C  
ATOM    866  NE  ARG A 316      49.719 -16.768 125.939  1.00 44.03           N  
ATOM    867  CZ  ARG A 316      48.725 -16.348 125.162  1.00 36.77           C  
ATOM    868  NH1 ARG A 316      47.498 -16.813 125.345  1.00 39.13           N  
ATOM    869  NH2 ARG A 316      48.956 -15.470 124.195  1.00 22.45           N1+
ATOM    870  H   ARG A 316      46.671 -14.640 129.295  1.00  0.00           H  
ATOM    871  HA  ARG A 316      48.072 -16.693 130.646  1.00  0.00           H  
ATOM    872  HB3 ARG A 316      48.775 -15.194 128.094  1.00  0.00           H  
ATOM    873  HB2 ARG A 316      47.665 -16.490 128.179  1.00  0.00           H  
ATOM    874  HG3 ARG A 316      49.666 -17.861 129.178  1.00  0.00           H  
ATOM    875  HG2 ARG A 316      50.648 -16.566 128.484  1.00  0.00           H  
ATOM    876  HD3 ARG A 316      48.597 -18.223 126.944  1.00  0.00           H  
ATOM    877  HD2 ARG A 316      50.317 -18.516 126.925  1.00  0.00           H  
ATOM    878  HE  ARG A 316      50.655 -16.418 125.795  1.00  0.00           H  
ATOM    879 HH12 ARG A 316      46.744 -16.493 124.754  1.00  0.00           H  
ATOM    880 HH11 ARG A 316      47.317 -17.487 126.075  1.00  0.00           H  
ATOM    881 HH22 ARG A 316      48.197 -15.154 123.608  1.00  0.00           H  
ATOM    882 HH21 ARG A 316      49.891 -15.117 124.046  1.00  0.00           H  
ATOM    883  N   SER A 317      49.515 -13.757 130.805  1.00  8.40           N  
ATOM    884  CA  SER A 317      50.676 -13.033 131.294  1.00  7.38           C  
ATOM    885  C   SER A 317      50.677 -12.768 132.790  1.00  9.84           C  
ATOM    886  O   SER A 317      51.591 -12.110 133.290  1.00  6.02           O  
ATOM    887  CB  SER A 317      50.840 -11.708 130.551  1.00  6.24           C  
ATOM    888  OG  SER A 317      50.839 -11.915 129.152  1.00  7.56           O  
ATOM    889  H   SER A 317      48.709 -13.238 130.486  1.00  0.00           H  
ATOM    890  HA  SER A 317      51.554 -13.640 131.072  1.00  0.00           H  
ATOM    891  HB3 SER A 317      51.778 -11.239 130.848  1.00  0.00           H  
ATOM    892  HB2 SER A 317      50.023 -11.038 130.819  1.00  0.00           H  
ATOM    893  HG  SER A 317      49.943 -12.089 128.854  1.00  0.00           H  
ATOM    894  N   ILE A 318      49.673 -13.276 133.509  0.61  8.23           N  
ATOM    895  CA  ILE A 318      49.613 -13.038 134.950  0.61  8.41           C  
ATOM    896  C   ILE A 318      50.790 -13.670 135.688  0.61 10.22           C  
ATOM    897  O   ILE A 318      51.140 -13.238 136.779  0.61 11.89           O  
ATOM    898  CB  ILE A 318      48.279 -13.486 135.596  0.61 10.61           C  
ATOM    899  CG1 ILE A 318      48.072 -14.999 135.442  0.61 12.52           C  
ATOM    900  CG2 ILE A 318      47.103 -12.670 135.034  0.61  8.17           C  
ATOM    901  CD1 ILE A 318      46.885 -15.526 136.206  0.61 10.06           C  
ATOM    902  H   ILE A 318      48.955 -13.825 133.057  1.00  0.00           H  
ATOM    903  HA  ILE A 318      49.689 -11.961 135.096  1.00  0.00           H  
ATOM    904  HB  ILE A 318      48.345 -13.272 136.663  1.00  0.00           H  
ATOM    905 HG13 ILE A 318      48.972 -15.522 135.766  1.00  0.00           H  
ATOM    906 HG12 ILE A 318      47.960 -15.243 134.386  1.00  0.00           H  
ATOM    907 HG21 ILE A 318      46.175 -13.000 135.501  1.00  0.00           H  
ATOM    908 HG22 ILE A 318      47.260 -11.612 135.246  1.00  0.00           H  
ATOM    909 HG23 ILE A 318      47.040 -12.818 133.956  1.00  0.00           H  
ATOM    910 HD11 ILE A 318      46.801 -16.602 136.051  1.00  0.00           H  
ATOM    911 HD12 ILE A 318      47.017 -15.322 137.269  1.00  0.00           H  
ATOM    912 HD13 ILE A 318      45.978 -15.036 135.852  1.00  0.00           H  
ATOM    913  N   ALA A 319      51.406 -14.684 135.085  1.00 15.92           N  
ATOM    914  CA  ALA A 319      52.589 -15.321 135.680  1.00 26.19           C  
ATOM    915  C   ALA A 319      53.864 -14.463 135.553  1.00 24.68           C  
ATOM    916  O   ALA A 319      54.880 -14.734 136.197  1.00 22.43           O  
ATOM    917  CB  ALA A 319      52.813 -16.703 135.054  1.00 17.03           C  
ATOM    918  H   ALA A 319      51.062 -15.030 134.201  1.00  0.00           H  
ATOM    919  HA  ALA A 319      52.390 -15.465 136.742  1.00  0.00           H  
ATOM    920  HB1 ALA A 319      53.692 -17.167 135.502  1.00  0.00           H  
ATOM    921  HB2 ALA A 319      51.940 -17.330 135.235  1.00  0.00           H  
ATOM    922  HB3 ALA A 319      52.967 -16.596 133.980  1.00  0.00           H  
ATOM    923  N   VAL A 320      53.794 -13.420 134.734  1.00 11.94           N  
ATOM    924  CA  VAL A 320      54.971 -12.639 134.386  1.00 13.24           C  
ATOM    925  C   VAL A 320      54.910 -11.208 134.972  1.00 13.69           C  
ATOM    926  O   VAL A 320      53.830 -10.640 135.115  1.00 13.26           O  
ATOM    927  CB  VAL A 320      55.138 -12.647 132.842  1.00 11.35           C  
ATOM    928  CG1 VAL A 320      55.836 -11.401 132.339  1.00 13.52           C  
ATOM    929  CG2 VAL A 320      55.861 -13.912 132.400  1.00 17.97           C  
ATOM    930  H   VAL A 320      52.906 -13.150 134.335  1.00  0.00           H  
ATOM    931  HA  VAL A 320      55.840 -13.137 134.817  1.00  0.00           H  
ATOM    932  HB  VAL A 320      54.141 -12.666 132.403  1.00  0.00           H  
ATOM    933 HG11 VAL A 320      55.931 -11.450 131.254  1.00  0.00           H  
ATOM    934 HG12 VAL A 320      55.253 -10.522 132.613  1.00  0.00           H  
ATOM    935 HG13 VAL A 320      56.827 -11.333 132.787  1.00  0.00           H  
ATOM    936 HG21 VAL A 320      55.973 -13.907 131.316  1.00  0.00           H  
ATOM    937 HG22 VAL A 320      56.846 -13.950 132.866  1.00  0.00           H  
ATOM    938 HG23 VAL A 320      55.283 -14.786 132.701  1.00  0.00           H  
ATOM    939  N   LYS A 321      56.057 -10.647 135.355  1.00  9.22           N  
ATOM    940  CA  LYS A 321      56.092  -9.284 135.859  1.00 11.05           C  
ATOM    941  C   LYS A 321      56.464  -8.303 134.751  1.00 12.13           C  
ATOM    942  O   LYS A 321      57.502  -8.462 134.099  1.00  9.66           O  
ATOM    943  CB  LYS A 321      57.093  -9.150 137.010  1.00 14.85           C  
ATOM    944  CG  LYS A 321      57.184  -7.718 137.560  1.00 13.86           C  
ATOM    945  CD  LYS A 321      57.954  -7.686 138.866  1.00 17.54           C  
ATOM    946  CE  LYS A 321      57.944  -6.305 139.503  1.00 20.02           C  
ATOM    947  NZ  LYS A 321      58.715  -5.318 138.706  1.00 17.65           N1+
ATOM    948  H   LYS A 321      56.919 -11.170 135.297  1.00  0.00           H  
ATOM    949  HA  LYS A 321      55.100  -9.027 136.231  1.00  0.00           H  
ATOM    950  HB3 LYS A 321      58.078  -9.471 136.672  1.00  0.00           H  
ATOM    951  HB2 LYS A 321      56.813  -9.830 137.815  1.00  0.00           H  
ATOM    952  HG3 LYS A 321      56.180  -7.327 137.721  1.00  0.00           H  
ATOM    953  HG2 LYS A 321      57.681  -7.080 136.830  1.00  0.00           H  
ATOM    954  HD3 LYS A 321      58.984  -7.995 138.687  1.00  0.00           H  
ATOM    955  HD2 LYS A 321      57.522  -8.408 139.559  1.00  0.00           H  
ATOM    956  HE3 LYS A 321      58.363  -6.366 140.508  1.00  0.00           H  
ATOM    957  HE2 LYS A 321      56.915  -5.962 139.608  1.00  0.00           H  
ATOM    958  HZ1 LYS A 321      58.165  -5.022 137.913  1.00  0.00           H  
ATOM    959  HZ2 LYS A 321      58.934  -4.517 139.281  1.00  0.00           H  
ATOM    960  HZ3 LYS A 321      59.572  -5.743 138.381  1.00  0.00           H  
ATOM    961  N   ASP A 322      55.614  -7.304 134.533  1.00  8.99           N  
ATOM    962  CA  ASP A 322      55.905  -6.220 133.576  1.00 11.46           C  
ATOM    963  C   ASP A 322      56.241  -6.659 132.152  1.00 12.68           C  
ATOM    964  O   ASP A 322      56.977  -5.973 131.424  1.00 11.53           O  
ATOM    965  CB  ASP A 322      56.995  -5.305 134.128  1.00  6.50           C  
ATOM    966  CG  ASP A 322      56.527  -4.565 135.342  1.00 16.03           C  
ATOM    967  OD1 ASP A 322      55.295  -4.395 135.453  1.00 18.83           O  
ATOM    968  OD2 ASP A 322      57.359  -4.170 136.182  1.00 18.18           O1-
ATOM    969  H   ASP A 322      54.736  -7.271 135.030  1.00  0.00           H  
ATOM    970  HA  ASP A 322      55.000  -5.616 133.508  1.00  0.00           H  
ATOM    971  HB3 ASP A 322      57.292  -4.591 133.360  1.00  0.00           H  
ATOM    972  HB2 ASP A 322      57.873  -5.899 134.381  1.00  0.00           H  
ATOM    973  N   GLY A 323      55.684  -7.797 131.756  1.00  6.25           N  
ATOM    974  CA  GLY A 323      55.834  -8.276 130.410  1.00  4.17           C  
ATOM    975  C   GLY A 323      54.592  -9.020 129.976  1.00  9.62           C  
ATOM    976  O   GLY A 323      53.686  -9.273 130.779  1.00 11.08           O  
ATOM    977  H   GLY A 323      55.141  -8.346 132.406  1.00  0.00           H  
ATOM    978  HA3 GLY A 323      56.694  -8.943 130.356  1.00  0.00           H  
ATOM    979  HA2 GLY A 323      56.004  -7.432 129.741  1.00  0.00           H  
ATOM    980  N   ILE A 324      54.571  -9.379 128.701  1.00  5.49           N  
ATOM    981  CA  ILE A 324      53.449 -10.049 128.076  1.00  6.56           C  
ATOM    982  C   ILE A 324      53.949 -11.333 127.390  1.00 15.27           C  
ATOM    983  O   ILE A 324      55.054 -11.361 126.830  1.00 11.40           O  
ATOM    984  CB  ILE A 324      52.792  -9.105 127.049  1.00  8.42           C  
ATOM    985  CG1 ILE A 324      51.993  -8.032 127.772  1.00 14.81           C  
ATOM    986  CG2 ILE A 324      51.873  -9.833 126.121  1.00 19.56           C  
ATOM    987  CD1 ILE A 324      50.954  -8.590 128.693  1.00 19.26           C  
ATOM    988  H   ILE A 324      55.367  -9.188 128.109  1.00  0.00           H  
ATOM    989  HA  ILE A 324      52.718 -10.312 128.840  1.00  0.00           H  
ATOM    990  HB  ILE A 324      53.575  -8.624 126.462  1.00  0.00           H  
ATOM    991 HG13 ILE A 324      51.515  -7.381 127.040  1.00  0.00           H  
ATOM    992 HG12 ILE A 324      52.672  -7.394 128.337  1.00  0.00           H  
ATOM    993 HG21 ILE A 324      51.434  -9.127 125.416  1.00  0.00           H  
ATOM    994 HG22 ILE A 324      52.434 -10.591 125.574  1.00  0.00           H  
ATOM    995 HG23 ILE A 324      51.080 -10.312 126.696  1.00  0.00           H  
ATOM    996 HD11 ILE A 324      50.420  -7.772 129.177  1.00  0.00           H  
ATOM    997 HD12 ILE A 324      50.250  -9.196 128.123  1.00  0.00           H  
ATOM    998 HD13 ILE A 324      51.434  -9.209 129.451  1.00  0.00           H  
ATOM    999  N   LEU A 325      53.142 -12.390 127.467  1.00  8.00           N  
ATOM   1000  CA  LEU A 325      53.390 -13.652 126.776  1.00 13.65           C  
ATOM   1001  C   LEU A 325      52.462 -13.815 125.570  1.00 17.63           C  
ATOM   1002  O   LEU A 325      51.274 -14.089 125.727  1.00 16.86           O  
ATOM   1003  CB  LEU A 325      53.160 -14.832 127.731  1.00 12.15           C  
ATOM   1004  CG  LEU A 325      54.175 -15.078 128.849  1.00 19.29           C  
ATOM   1005  CD1 LEU A 325      53.814 -16.325 129.662  1.00 15.20           C  
ATOM   1006  CD2 LEU A 325      55.583 -15.211 128.272  1.00 23.01           C  
ATOM   1007  H   LEU A 325      52.303 -12.345 128.028  1.00  0.00           H  
ATOM   1008  HA  LEU A 325      54.424 -13.671 126.432  1.00  0.00           H  
ATOM   1009  HB3 LEU A 325      53.045 -15.745 127.147  1.00  0.00           H  
ATOM   1010  HB2 LEU A 325      52.164 -14.749 128.166  1.00  0.00           H  
ATOM   1011  HG  LEU A 325      54.160 -14.218 129.519  1.00  0.00           H  
ATOM   1012 HD11 LEU A 325      54.554 -16.473 130.449  1.00  0.00           H  
ATOM   1013 HD12 LEU A 325      52.829 -16.195 130.110  1.00  0.00           H  
ATOM   1014 HD13 LEU A 325      53.802 -17.196 129.007  1.00  0.00           H  
ATOM   1015 HD21 LEU A 325      56.293 -15.386 129.081  1.00  0.00           H  
ATOM   1016 HD22 LEU A 325      55.613 -16.049 127.576  1.00  0.00           H  
ATOM   1017 HD23 LEU A 325      55.849 -14.293 127.747  1.00  0.00           H  
ATOM   1018  N   LEU A 326      52.992 -13.651 124.363  1.00 27.39           N  
ATOM   1019  CA  LEU A 326      52.223 -13.993 123.169  1.00 28.44           C  
ATOM   1020  C   LEU A 326      52.309 -15.504 122.943  1.00 41.32           C  
ATOM   1021  O   LEU A 326      53.311 -16.137 123.290  1.00 41.37           O  
ATOM   1022  CB  LEU A 326      52.692 -13.204 121.951  1.00 40.87           C  
ATOM   1023  CG  LEU A 326      52.386 -11.699 121.935  1.00 36.27           C  
ATOM   1024  CD1 LEU A 326      53.300 -10.932 122.864  1.00 27.64           C  
ATOM   1025  CD2 LEU A 326      52.500 -11.137 120.526  1.00 35.79           C  
ATOM   1026  H   LEU A 326      53.930 -13.289 124.268  1.00  0.00           H  
ATOM   1027  HA  LEU A 326      51.180 -13.738 123.355  1.00  0.00           H  
ATOM   1028  HB3 LEU A 326      52.286 -13.662 121.049  1.00  0.00           H  
ATOM   1029  HB2 LEU A 326      53.764 -13.353 121.818  1.00  0.00           H  
ATOM   1030  HG  LEU A 326      51.360 -11.558 122.275  1.00  0.00           H  
ATOM   1031 HD11 LEU A 326      53.052  -9.871 122.824  1.00  0.00           H  
ATOM   1032 HD12 LEU A 326      53.172 -11.297 123.883  1.00  0.00           H  
ATOM   1033 HD13 LEU A 326      54.336 -11.074 122.555  1.00  0.00           H  
ATOM   1034 HD21 LEU A 326      52.279 -10.070 120.541  1.00  0.00           H  
ATOM   1035 HD22 LEU A 326      53.512 -11.292 120.153  1.00  0.00           H  
ATOM   1036 HD23 LEU A 326      51.791 -11.645 119.873  1.00  0.00           H  
ATOM   1037  N   ALA A 327      51.251 -16.062 122.359  1.00 49.47           N  
ATOM   1038  CA  ALA A 327      50.936 -17.498 122.432  1.00 58.92           C  
ATOM   1039  C   ALA A 327      52.067 -18.489 122.164  1.00 61.24           C  
ATOM   1040  O   ALA A 327      52.048 -19.609 122.677  1.00 66.75           O  
ATOM   1041  CB  ALA A 327      49.743 -17.821 121.534  1.00 59.62           C  
ATOM   1042  H   ALA A 327      50.608 -15.492 121.828  1.00  0.00           H  
ATOM   1043  HA  ALA A 327      50.605 -17.684 123.454  1.00  0.00           H  
ATOM   1044  HB1 ALA A 327      49.519 -18.886 121.596  1.00  0.00           H  
ATOM   1045  HB2 ALA A 327      48.875 -17.248 121.861  1.00  0.00           H  
ATOM   1046  HB3 ALA A 327      49.982 -17.560 120.503  1.00  0.00           H  
ATOM   1047  N   THR A 328      53.042 -18.086 121.361  1.00 56.71           N  
ATOM   1048  CA  THR A 328      54.119 -18.991 120.979  1.00 52.98           C  
ATOM   1049  C   THR A 328      55.299 -18.942 121.953  1.00 41.37           C  
ATOM   1050  O   THR A 328      56.452 -18.995 121.534  1.00 46.79           O  
ATOM   1051  CB  THR A 328      54.617 -18.690 119.544  1.00 72.29           C  
ATOM   1052  OG1 THR A 328      55.130 -17.351 119.476  1.00 62.48           O  
ATOM   1053  CG2 THR A 328      53.479 -18.849 118.535  1.00 66.55           C  
ATOM   1054  H   THR A 328      53.045 -17.141 121.005  1.00  0.00           H  
ATOM   1055  HA  THR A 328      53.721 -20.006 120.988  1.00  0.00           H  
ATOM   1056  HB  THR A 328      55.415 -19.389 119.292  1.00  0.00           H  
ATOM   1057  HG1 THR A 328      55.861 -17.256 120.091  1.00  0.00           H  
ATOM   1058 HG21 THR A 328      53.849 -18.633 117.533  1.00  0.00           H  
ATOM   1059 HG22 THR A 328      53.102 -19.871 118.570  1.00  0.00           H  
ATOM   1060 HG23 THR A 328      52.674 -18.156 118.782  1.00  0.00           H  
ATOM   1061  N   GLY A 329      55.010 -18.843 123.248  1.00 30.25           N  
ATOM   1062  CA  GLY A 329      56.048 -18.653 124.249  1.00 35.77           C  
ATOM   1063  C   GLY A 329      56.896 -17.390 124.092  1.00 43.46           C  
ATOM   1064  O   GLY A 329      57.911 -17.233 124.774  1.00 48.87           O  
ATOM   1065  H   GLY A 329      54.050 -18.900 123.557  1.00  0.00           H  
ATOM   1066  HA3 GLY A 329      56.701 -19.526 124.261  1.00  0.00           H  
ATOM   1067  HA2 GLY A 329      55.597 -18.663 125.241  1.00  0.00           H  
ATOM   1068  N   LEU A 330      56.487 -16.488 123.200  1.00 36.09           N  
ATOM   1069  CA  LEU A 330      57.218 -15.248 122.938  1.00 25.86           C  
ATOM   1070  C   LEU A 330      56.986 -14.221 124.040  1.00 20.71           C  
ATOM   1071  O   LEU A 330      55.877 -13.724 124.194  1.00 19.45           O  
ATOM   1072  CB  LEU A 330      56.774 -14.660 121.595  1.00 31.28           C  
ATOM   1073  CG  LEU A 330      57.033 -13.178 121.309  1.00 29.25           C  
ATOM   1074  CD1 LEU A 330      58.524 -12.872 121.150  1.00 19.53           C  
ATOM   1075  CD2 LEU A 330      56.252 -12.747 120.075  1.00 35.38           C  
ATOM   1076  H   LEU A 330      55.641 -16.647 122.673  1.00  0.00           H  
ATOM   1077  HA  LEU A 330      58.283 -15.473 122.887  1.00  0.00           H  
ATOM   1078  HB3 LEU A 330      55.715 -14.871 121.448  1.00  0.00           H  
ATOM   1079  HB2 LEU A 330      57.198 -15.257 120.788  1.00  0.00           H  
ATOM   1080  HG  LEU A 330      56.662 -12.603 122.158  1.00  0.00           H  
ATOM   1081 HD11 LEU A 330      58.658 -11.809 120.949  1.00  0.00           H  
ATOM   1082 HD12 LEU A 330      59.050 -13.136 122.068  1.00  0.00           H  
ATOM   1083 HD13 LEU A 330      58.928 -13.452 120.320  1.00  0.00           H  
ATOM   1084 HD21 LEU A 330      56.440 -11.692 119.876  1.00  0.00           H  
ATOM   1085 HD22 LEU A 330      56.570 -13.340 119.218  1.00  0.00           H  
ATOM   1086 HD23 LEU A 330      55.187 -12.900 120.247  1.00  0.00           H  
ATOM   1087  N   HIS A 331      58.027 -13.915 124.809  1.00 14.39           N  
ATOM   1088  CA  HIS A 331      57.929 -12.931 125.893  1.00 18.18           C  
ATOM   1089  C   HIS A 331      58.354 -11.528 125.455  1.00 20.00           C  
ATOM   1090  O   HIS A 331      59.420 -11.351 124.858  1.00 17.66           O  
ATOM   1091  CB  HIS A 331      58.744 -13.370 127.123  1.00 15.78           C  
ATOM   1092  CG  HIS A 331      58.712 -12.382 128.250  1.00 24.08           C  
ATOM   1093  ND1 HIS A 331      59.521 -11.261 128.287  1.00 24.06           N  
ATOM   1094  CD2 HIS A 331      57.959 -12.338 129.375  1.00 17.95           C  
ATOM   1095  CE1 HIS A 331      59.266 -10.573 129.387  1.00 23.95           C  
ATOM   1096  NE2 HIS A 331      58.321 -11.203 130.065  1.00 13.84           N  
ATOM   1097  H   HIS A 331      58.918 -14.365 124.655  1.00  0.00           H  
ATOM   1098  HA  HIS A 331      56.883 -12.878 126.194  1.00  0.00           H  
ATOM   1099  HB3 HIS A 331      59.778 -13.548 126.827  1.00  0.00           H  
ATOM   1100  HB2 HIS A 331      58.376 -14.333 127.476  1.00  0.00           H  
ATOM   1101  HD1 HIS A 331      60.175 -11.085 127.538  1.00  0.00           H  
ATOM   1102  HD2 HIS A 331      57.240 -13.119 129.574  1.00  0.00           H  
ATOM   1103  HE1 HIS A 331      59.806  -9.660 129.590  1.00  0.00           H  
ATOM   1104  N   VAL A 332      57.513 -10.533 125.752  1.00 16.75           N  
ATOM   1105  CA  VAL A 332      57.831  -9.132 125.460  1.00 10.52           C  
ATOM   1106  C   VAL A 332      57.799  -8.299 126.731  1.00 12.85           C  
ATOM   1107  O   VAL A 332      56.792  -8.277 127.444  1.00 11.44           O  
ATOM   1108  CB  VAL A 332      56.844  -8.517 124.467  1.00 10.31           C  
ATOM   1109  CG1 VAL A 332      57.188  -7.050 124.225  1.00 16.67           C  
ATOM   1110  CG2 VAL A 332      56.846  -9.308 123.167  1.00 11.96           C  
ATOM   1111  H   VAL A 332      56.626 -10.735 126.192  1.00  0.00           H  
ATOM   1112  HA  VAL A 332      58.833  -9.082 125.034  1.00  0.00           H  
ATOM   1113  HB  VAL A 332      55.845  -8.569 124.899  1.00  0.00           H  
ATOM   1114 HG11 VAL A 332      56.479  -6.622 123.516  1.00  0.00           H  
ATOM   1115 HG12 VAL A 332      57.134  -6.504 125.167  1.00  0.00           H  
ATOM   1116 HG13 VAL A 332      58.197  -6.975 123.819  1.00  0.00           H  
ATOM   1117 HG21 VAL A 332      56.139  -8.861 122.468  1.00  0.00           H  
ATOM   1118 HG22 VAL A 332      57.846  -9.292 122.733  1.00  0.00           H  
ATOM   1119 HG23 VAL A 332      56.554 -10.339 123.368  1.00  0.00           H  
ATOM   1120  N   HIS A 333      58.901  -7.617 127.022  1.00 12.50           N  
ATOM   1121  CA  HIS A 333      58.979  -6.797 128.226  1.00  7.17           C  
ATOM   1122  C   HIS A 333      58.569  -5.351 127.916  1.00  5.59           C  
ATOM   1123  O   HIS A 333      58.647  -4.912 126.772  1.00  8.00           O  
ATOM   1124  CB  HIS A 333      60.386  -6.882 128.833  1.00  7.25           C  
ATOM   1125  CG  HIS A 333      60.493  -6.280 130.197  1.00  8.51           C  
ATOM   1126  ND1 HIS A 333      60.739  -4.938 130.402  1.00  8.25           N  
ATOM   1127  CD2 HIS A 333      60.379  -6.836 131.427  1.00  7.70           C  
ATOM   1128  CE1 HIS A 333      60.783  -4.695 131.701  1.00  8.72           C  
ATOM   1129  NE2 HIS A 333      60.561  -5.831 132.344  1.00 10.62           N  
ATOM   1130  H   HIS A 333      59.700  -7.662 126.406  1.00  0.00           H  
ATOM   1131  HA  HIS A 333      58.274  -7.199 128.953  1.00  0.00           H  
ATOM   1132  HB3 HIS A 333      61.097  -6.395 128.166  1.00  0.00           H  
ATOM   1133  HB2 HIS A 333      60.700  -7.925 128.872  1.00  0.00           H  
ATOM   1134  HD2 HIS A 333      60.179  -7.893 131.526  1.00  0.00           H  
ATOM   1135  HE1 HIS A 333      60.976  -3.694 132.057  1.00  0.00           H  
ATOM   1136  HE2 HIS A 333      60.513  -6.034 133.332  1.00  0.00           H  
ATOM   1137  N   ARG A 334      58.120  -4.614 128.921  1.00  4.72           N  
ATOM   1138  CA  ARG A 334      57.634  -3.261 128.682  1.00  7.25           C  
ATOM   1139  C   ARG A 334      58.757  -2.357 128.148  1.00  9.46           C  
ATOM   1140  O   ARG A 334      58.487  -1.390 127.440  1.00  7.10           O  
ATOM   1141  CB  ARG A 334      56.955  -2.659 129.930  1.00  4.32           C  
ATOM   1142  CG  ARG A 334      57.834  -2.587 131.172  1.00  6.76           C  
ATOM   1143  CD  ARG A 334      57.082  -1.984 132.373  1.00  7.23           C  
ATOM   1144  NE  ARG A 334      56.694  -0.583 132.193  1.00  6.55           N  
ATOM   1145  CZ  ARG A 334      57.480   0.455 132.479  1.00 14.13           C  
ATOM   1146  NH1 ARG A 334      58.707   0.250 132.939  1.00 12.27           N  
ATOM   1147  NH2 ARG A 334      57.055   1.701 132.290  1.00 13.51           N1+
ATOM   1148  H   ARG A 334      58.113  -4.989 129.859  1.00  0.00           H  
ATOM   1149  HA  ARG A 334      56.875  -3.325 127.902  1.00  0.00           H  
ATOM   1150  HB3 ARG A 334      56.053  -3.227 130.159  1.00  0.00           H  
ATOM   1151  HB2 ARG A 334      56.584  -1.662 129.693  1.00  0.00           H  
ATOM   1152  HG3 ARG A 334      58.717  -1.985 130.957  1.00  0.00           H  
ATOM   1153  HG2 ARG A 334      58.183  -3.587 131.428  1.00  0.00           H  
ATOM   1154  HD3 ARG A 334      57.697  -2.076 133.268  1.00  0.00           H  
ATOM   1155  HD2 ARG A 334      56.194  -2.581 132.580  1.00  0.00           H  
ATOM   1156  HE  ARG A 334      55.766  -0.428 131.827  1.00  0.00           H  
ATOM   1157 HH12 ARG A 334      59.303   1.036 133.156  1.00  0.00           H  
ATOM   1158 HH11 ARG A 334      59.045  -0.692 133.072  1.00  0.00           H  
ATOM   1159 HH22 ARG A 334      57.659   2.480 132.510  1.00  0.00           H  
ATOM   1160 HH21 ARG A 334      56.128   1.869 131.926  1.00  0.00           H  
ATOM   1161  N   ASN A 335      60.007  -2.698 128.467  1.00  6.59           N  
ATOM   1162  CA  ASN A 335      61.143  -1.957 127.930  1.00 10.87           C  
ATOM   1163  C   ASN A 335      61.067  -1.843 126.418  1.00 10.84           C  
ATOM   1164  O   ASN A 335      61.259  -0.761 125.850  1.00  7.65           O  
ATOM   1165  CB  ASN A 335      62.470  -2.615 128.300  1.00  7.17           C  
ATOM   1166  CG  ASN A 335      62.834  -2.412 129.743  1.00  6.89           C  
ATOM   1167  OD1 ASN A 335      62.290  -1.544 130.413  1.00  5.94           O  
ATOM   1168  ND2 ASN A 335      63.749  -3.226 130.238  1.00  8.87           N  
ATOM   1169  H   ASN A 335      60.175  -3.477 129.087  1.00  0.00           H  
ATOM   1170  HA  ASN A 335      61.128  -0.952 128.352  1.00  0.00           H  
ATOM   1171  HB3 ASN A 335      63.262  -2.215 127.667  1.00  0.00           H  
ATOM   1172  HB2 ASN A 335      62.417  -3.683 128.087  1.00  0.00           H  
ATOM   1173 HD22 ASN A 335      64.035  -3.138 131.203  1.00  0.00           H  
ATOM   1174 HD21 ASN A 335      64.163  -3.937 129.652  1.00  0.00           H  
ATOM   1175  N   SER A 336      60.796  -2.975 125.777  1.00  9.70           N  
ATOM   1176  CA  SER A 336      60.735  -3.057 124.326  1.00  9.97           C  
ATOM   1177  C   SER A 336      59.555  -2.256 123.777  1.00 14.15           C  
ATOM   1178  O   SER A 336      59.640  -1.625 122.714  1.00 13.18           O  
ATOM   1179  CB  SER A 336      60.651  -4.521 123.900  1.00 11.84           C  
ATOM   1180  OG  SER A 336      60.307  -4.628 122.536  1.00 24.53           O  
ATOM   1181  H   SER A 336      60.623  -3.822 126.299  1.00  0.00           H  
ATOM   1182  HA  SER A 336      61.654  -2.634 123.920  1.00  0.00           H  
ATOM   1183  HB3 SER A 336      59.902  -5.032 124.504  1.00  0.00           H  
ATOM   1184  HB2 SER A 336      61.613  -5.004 124.071  1.00  0.00           H  
ATOM   1185  HG  SER A 336      59.454  -4.214 122.387  1.00  0.00           H  
ATOM   1186  N   ALA A 337      58.455  -2.263 124.517  1.00  8.28           N  
ATOM   1187  CA  ALA A 337      57.298  -1.465 124.137  1.00  8.72           C  
ATOM   1188  C   ALA A 337      57.647   0.017 124.172  1.00  9.81           C  
ATOM   1189  O   ALA A 337      57.347   0.755 123.243  1.00  9.91           O  
ATOM   1190  CB  ALA A 337      56.157  -1.743 125.061  1.00  9.01           C  
ATOM   1191  H   ALA A 337      58.413  -2.826 125.354  1.00  0.00           H  
ATOM   1192  HA  ALA A 337      57.003  -1.733 123.123  1.00  0.00           H  
ATOM   1193  HB1 ALA A 337      55.297  -1.141 124.768  1.00  0.00           H  
ATOM   1194  HB2 ALA A 337      55.895  -2.800 125.008  1.00  0.00           H  
ATOM   1195  HB3 ALA A 337      56.446  -1.491 126.081  1.00  0.00           H  
ATOM   1196  N   HIS A 338      58.274   0.450 125.257  1.00  7.58           N  
ATOM   1197  CA  HIS A 338      58.634   1.851 125.408  1.00  9.71           C  
ATOM   1198  C   HIS A 338      59.647   2.277 124.363  1.00 11.93           C  
ATOM   1199  O   HIS A 338      59.534   3.357 123.793  1.00 14.92           O  
ATOM   1200  CB  HIS A 338      59.137   2.139 126.817  1.00  8.85           C  
ATOM   1201  CG  HIS A 338      58.038   2.225 127.825  1.00 12.11           C  
ATOM   1202  ND1 HIS A 338      57.421   1.264 128.553  1.00 15.18           N  
ATOM   1203  CD2 HIS A 338      57.414   3.409 128.143  1.00  9.55           C  
ATOM   1204  CE1 HIS A 338      56.458   1.888 129.313  1.00 17.06           C  
ATOM   1205  NE2 HIS A 338      56.475   3.183 129.044  1.00 15.29           N  
ATOM   1206  H   HIS A 338      58.510  -0.197 125.996  1.00  0.00           H  
ATOM   1207  HA  HIS A 338      57.731   2.442 125.253  1.00  0.00           H  
ATOM   1208  HB3 HIS A 338      59.701   3.071 126.816  1.00  0.00           H  
ATOM   1209  HB2 HIS A 338      59.842   1.363 127.115  1.00  0.00           H  
ATOM   1210  HD1 HIS A 338      57.729   0.233 128.458  1.00  0.00           H  
ATOM   1211  HD2 HIS A 338      57.704   4.268 127.698  1.00  0.00           H  
ATOM   1212  HE1 HIS A 338      55.884   1.347 129.944  1.00  0.00           H  
ATOM   1213  N   SER A 339      60.609   1.405 124.087  1.00 12.10           N  
ATOM   1214  CA  SER A 339      61.573   1.682 123.045  1.00 17.18           C  
ATOM   1215  C   SER A 339      60.870   1.873 121.702  1.00 16.98           C  
ATOM   1216  O   SER A 339      61.226   2.764 120.938  1.00 14.67           O  
ATOM   1217  CB  SER A 339      62.600   0.553 122.954  1.00 12.29           C  
ATOM   1218  OG  SER A 339      63.639   0.902 122.063  1.00 16.55           O  
ATOM   1219  H   SER A 339      60.671   0.541 124.606  1.00  0.00           H  
ATOM   1220  HA  SER A 339      62.096   2.605 123.295  1.00  0.00           H  
ATOM   1221  HB3 SER A 339      62.111  -0.355 122.603  1.00  0.00           H  
ATOM   1222  HB2 SER A 339      63.018   0.362 123.942  1.00  0.00           H  
ATOM   1223  HG  SER A 339      63.273   1.062 121.190  1.00  0.00           H  
ATOM   1224  N   ALA A 340      59.861   1.046 121.430  1.00 15.73           N  
ATOM   1225  CA  ALA A 340      59.151   1.088 120.152  1.00 11.60           C  
ATOM   1226  C   ALA A 340      58.127   2.238 120.044  1.00 13.68           C  
ATOM   1227  O   ALA A 340      57.526   2.447 119.000  1.00 23.36           O  
ATOM   1228  CB  ALA A 340      58.484  -0.256 119.886  1.00 13.54           C  
ATOM   1229  H   ALA A 340      59.567   0.366 122.116  1.00  0.00           H  
ATOM   1230  HA  ALA A 340      59.896   1.242 119.371  1.00  0.00           H  
ATOM   1231  HB1 ALA A 340      57.957  -0.218 118.933  1.00  0.00           H  
ATOM   1232  HB2 ALA A 340      59.243  -1.038 119.850  1.00  0.00           H  
ATOM   1233  HB3 ALA A 340      57.775  -0.475 120.684  1.00  0.00           H  
ATOM   1234  N   GLY A 341      57.932   2.985 121.118  1.00  9.55           N  
ATOM   1235  CA  GLY A 341      56.973   4.077 121.106  1.00 17.46           C  
ATOM   1236  C   GLY A 341      55.540   3.685 121.463  1.00 20.00           C  
ATOM   1237  O   GLY A 341      54.617   4.479 121.293  1.00 11.47           O  
ATOM   1238  H   GLY A 341      58.453   2.800 121.963  1.00  0.00           H  
ATOM   1239  HA3 GLY A 341      56.983   4.554 120.126  1.00  0.00           H  
ATOM   1240  HA2 GLY A 341      57.311   4.861 121.783  1.00  0.00           H  
ATOM   1241  N   VAL A 342      55.338   2.462 121.949  1.00 14.52           N  
ATOM   1242  CA  VAL A 342      53.998   2.062 122.366  1.00 13.52           C  
ATOM   1243  C   VAL A 342      53.967   1.699 123.839  1.00  9.97           C  
ATOM   1244  O   VAL A 342      53.192   0.841 124.255  1.00 14.22           O  
ATOM   1245  CB  VAL A 342      53.429   0.908 121.501  1.00 15.26           C  
ATOM   1246  CG1 VAL A 342      53.045   1.430 120.126  1.00 15.18           C  
ATOM   1247  CG2 VAL A 342      54.409  -0.261 121.404  1.00  6.06           C  
ATOM   1248  H   VAL A 342      56.110   1.816 122.028  1.00  0.00           H  
ATOM   1249  HA  VAL A 342      53.344   2.923 122.230  1.00  0.00           H  
ATOM   1250  HB  VAL A 342      52.523   0.544 121.985  1.00  0.00           H  
ATOM   1251 HG11 VAL A 342      52.646   0.613 119.525  1.00  0.00           H  
ATOM   1252 HG12 VAL A 342      52.288   2.207 120.230  1.00  0.00           H  
ATOM   1253 HG13 VAL A 342      53.925   1.845 119.635  1.00  0.00           H  
ATOM   1254 HG21 VAL A 342      53.975  -1.050 120.790  1.00  0.00           H  
ATOM   1255 HG22 VAL A 342      55.339   0.081 120.951  1.00  0.00           H  
ATOM   1256 HG23 VAL A 342      54.613  -0.649 122.402  1.00  0.00           H  
ATOM   1257  N   GLY A 343      54.807   2.372 124.622  1.00  7.82           N  
ATOM   1258  CA  GLY A 343      54.953   2.087 126.035  1.00  9.35           C  
ATOM   1259  C   GLY A 343      53.722   2.386 126.878  1.00  8.63           C  
ATOM   1260  O   GLY A 343      53.402   1.621 127.781  1.00  8.86           O  
ATOM   1261  H   GLY A 343      55.373   3.114 124.235  1.00  0.00           H  
ATOM   1262  HA3 GLY A 343      55.804   2.643 126.429  1.00  0.00           H  
ATOM   1263  HA2 GLY A 343      55.234   1.042 126.165  1.00  0.00           H  
ATOM   1264  N   ALA A 344      53.046   3.501 126.608  1.00  8.19           N  
ATOM   1265  CA  ALA A 344      51.887   3.875 127.404  1.00  9.57           C  
ATOM   1266  C   ALA A 344      50.793   2.839 127.230  1.00  6.80           C  
ATOM   1267  O   ALA A 344      50.167   2.407 128.197  1.00  6.41           O  
ATOM   1268  CB  ALA A 344      51.374   5.267 127.002  1.00 11.39           C  
ATOM   1269  H   ALA A 344      53.337   4.095 125.845  1.00  0.00           H  
ATOM   1270  HA  ALA A 344      52.179   3.901 128.454  1.00  0.00           H  
ATOM   1271  HB1 ALA A 344      50.507   5.525 127.611  1.00  0.00           H  
ATOM   1272  HB2 ALA A 344      52.161   6.004 127.160  1.00  0.00           H  
ATOM   1273  HB3 ALA A 344      51.089   5.260 125.950  1.00  0.00           H  
ATOM   1274  N   ILE A 345      50.567   2.451 125.983  1.00  5.23           N  
ATOM   1275  CA  ILE A 345      49.581   1.424 125.678  1.00  9.08           C  
ATOM   1276  C   ILE A 345      49.944   0.101 126.359  1.00  6.91           C  
ATOM   1277  O   ILE A 345      49.089  -0.534 126.951  1.00  4.48           O  
ATOM   1278  CB  ILE A 345      49.435   1.217 124.151  1.00 10.09           C  
ATOM   1279  CG1 ILE A 345      48.898   2.493 123.498  1.00 12.85           C  
ATOM   1280  CG2 ILE A 345      48.546   0.019 123.843  1.00 10.17           C  
ATOM   1281  CD1 ILE A 345      48.666   2.379 122.002  1.00 11.57           C  
ATOM   1282  H   ILE A 345      51.083   2.869 125.222  1.00  0.00           H  
ATOM   1283  HA  ILE A 345      48.618   1.753 126.069  1.00  0.00           H  
ATOM   1284  HB  ILE A 345      50.425   1.018 123.741  1.00  0.00           H  
ATOM   1285 HG13 ILE A 345      49.585   3.316 123.695  1.00  0.00           H  
ATOM   1286 HG12 ILE A 345      47.968   2.785 123.986  1.00  0.00           H  
ATOM   1287 HG21 ILE A 345      48.461  -0.103 122.763  1.00  0.00           H  
ATOM   1288 HG22 ILE A 345      48.984  -0.880 124.276  1.00  0.00           H  
ATOM   1289 HG23 ILE A 345      47.556   0.182 124.269  1.00  0.00           H  
ATOM   1290 HD11 ILE A 345      48.286   3.326 121.620  1.00  0.00           H  
ATOM   1291 HD12 ILE A 345      49.606   2.138 121.505  1.00  0.00           H  
ATOM   1292 HD13 ILE A 345      47.939   1.591 121.806  1.00  0.00           H  
ATOM   1293  N   PHE A 346      51.212  -0.302 126.284  1.00  4.75           N  
ATOM   1294  CA  PHE A 346      51.646  -1.545 126.914  1.00  5.18           C  
ATOM   1295  C   PHE A 346      51.353  -1.483 128.415  1.00  5.04           C  
ATOM   1296  O   PHE A 346      50.858  -2.447 129.010  1.00  3.21           O  
ATOM   1297  CB  PHE A 346      53.132  -1.746 126.654  1.00  6.14           C  
ATOM   1298  CG  PHE A 346      53.637  -3.148 126.886  1.00  5.49           C  
ATOM   1299  CD1 PHE A 346      54.055  -3.552 128.137  1.00  3.94           C  
ATOM   1300  CD2 PHE A 346      53.747  -4.041 125.834  1.00  4.70           C  
ATOM   1301  CE1 PHE A 346      54.557  -4.810 128.337  1.00  6.39           C  
ATOM   1302  CE2 PHE A 346      54.251  -5.306 126.033  1.00  4.89           C  
ATOM   1303  CZ  PHE A 346      54.662  -5.691 127.283  1.00  5.71           C  
ATOM   1304  H   PHE A 346      51.890   0.256 125.785  1.00  0.00           H  
ATOM   1305  HA  PHE A 346      51.093  -2.377 126.478  1.00  0.00           H  
ATOM   1306  HB3 PHE A 346      53.703  -1.051 127.269  1.00  0.00           H  
ATOM   1307  HB2 PHE A 346      53.363  -1.444 125.633  1.00  0.00           H  
ATOM   1308  HD1 PHE A 346      53.988  -2.873 128.974  1.00  0.00           H  
ATOM   1309  HD2 PHE A 346      53.435  -3.748 124.842  1.00  0.00           H  
ATOM   1310  HE1 PHE A 346      54.872  -5.115 129.324  1.00  0.00           H  
ATOM   1311  HE2 PHE A 346      54.323  -5.995 125.205  1.00  0.00           H  
ATOM   1312  HZ  PHE A 346      55.066  -6.679 127.444  1.00  0.00           H  
ATOM   1313  N   ASP A 347      51.618  -0.333 129.026  1.00  3.92           N  
ATOM   1314  CA  ASP A 347      51.392  -0.194 130.461  1.00  3.78           C  
ATOM   1315  C   ASP A 347      49.906  -0.226 130.850  1.00  4.32           C  
ATOM   1316  O   ASP A 347      49.564  -0.659 131.951  1.00  5.52           O  
ATOM   1317  CB  ASP A 347      52.082   1.058 130.996  1.00  5.65           C  
ATOM   1318  CG  ASP A 347      53.590   0.892 131.061  1.00  5.53           C  
ATOM   1319  OD1 ASP A 347      54.060  -0.272 131.071  1.00  7.44           O  
ATOM   1320  OD2 ASP A 347      54.304   1.903 131.094  1.00 11.28           O1-
ATOM   1321  H   ASP A 347      51.977   0.449 128.497  1.00  0.00           H  
ATOM   1322  HA  ASP A 347      51.866  -1.049 130.943  1.00  0.00           H  
ATOM   1323  HB3 ASP A 347      51.699   1.286 131.991  1.00  0.00           H  
ATOM   1324  HB2 ASP A 347      51.838   1.907 130.358  1.00  0.00           H  
ATOM   1325  N   ARG A 348      49.041   0.229 129.947  1.00  2.38           N  
ATOM   1326  CA  ARG A 348      47.605   0.077 130.123  1.00  5.24           C  
ATOM   1327  C   ARG A 348      47.236  -1.421 130.168  1.00  5.09           C  
ATOM   1328  O   ARG A 348      46.492  -1.840 131.047  1.00  5.96           O  
ATOM   1329  CB  ARG A 348      46.836   0.801 129.011  1.00  4.02           C  
ATOM   1330  CG  ARG A 348      46.805   2.342 129.142  1.00  9.28           C  
ATOM   1331  CD  ARG A 348      45.724   2.943 128.237  1.00  9.69           C  
ATOM   1332  NE  ARG A 348      45.692   4.406 128.298  1.00 23.41           N  
ATOM   1333  CZ  ARG A 348      44.896   5.120 129.098  1.00 22.72           C  
ATOM   1334  NH1 ARG A 348      44.038   4.507 129.909  1.00 19.38           N  
ATOM   1335  NH2 ARG A 348      44.946   6.453 129.086  1.00 18.49           N1+
ATOM   1336  H   ARG A 348      49.377   0.693 129.115  1.00  0.00           H  
ATOM   1337  HA  ARG A 348      47.329   0.526 131.077  1.00  0.00           H  
ATOM   1338  HB3 ARG A 348      45.815   0.422 128.973  1.00  0.00           H  
ATOM   1339  HB2 ARG A 348      47.259   0.530 128.044  1.00  0.00           H  
ATOM   1340  HG3 ARG A 348      47.777   2.749 128.866  1.00  0.00           H  
ATOM   1341  HG2 ARG A 348      46.604   2.614 130.178  1.00  0.00           H  
ATOM   1342  HD3 ARG A 348      44.750   2.547 128.524  1.00  0.00           H  
ATOM   1343  HD2 ARG A 348      45.896   2.627 127.208  1.00  0.00           H  
ATOM   1344  HE  ARG A 348      46.333   4.875 127.674  1.00  0.00           H  
ATOM   1345 HH12 ARG A 348      43.438   5.050 130.513  1.00  0.00           H  
ATOM   1346 HH11 ARG A 348      43.987   3.498 129.921  1.00  0.00           H  
ATOM   1347 HH22 ARG A 348      44.341   6.987 129.694  1.00  0.00           H  
ATOM   1348 HH21 ARG A 348      45.589   6.929 128.469  1.00  0.00           H  
ATOM   1349  N   VAL A 349      47.770  -2.220 129.242  1.00  4.49           N  
ATOM   1350  CA  VAL A 349      47.570  -3.673 129.293  1.00  3.98           C  
ATOM   1351  C   VAL A 349      48.006  -4.215 130.646  1.00  6.79           C  
ATOM   1352  O   VAL A 349      47.247  -4.928 131.325  1.00  4.00           O  
ATOM   1353  CB  VAL A 349      48.353  -4.417 128.190  1.00  4.91           C  
ATOM   1354  CG1 VAL A 349      48.283  -5.931 128.420  1.00  4.60           C  
ATOM   1355  CG2 VAL A 349      47.812  -4.071 126.819  1.00  3.83           C  
ATOM   1356  H   VAL A 349      48.321  -1.827 128.492  1.00  0.00           H  
ATOM   1357  HA  VAL A 349      46.508  -3.881 129.163  1.00  0.00           H  
ATOM   1358  HB  VAL A 349      49.397  -4.108 128.238  1.00  0.00           H  
ATOM   1359 HG11 VAL A 349      48.839  -6.444 127.635  1.00  0.00           H  
ATOM   1360 HG12 VAL A 349      48.718  -6.172 129.390  1.00  0.00           H  
ATOM   1361 HG13 VAL A 349      47.242  -6.255 128.398  1.00  0.00           H  
ATOM   1362 HG21 VAL A 349      48.379  -4.607 126.058  1.00  0.00           H  
ATOM   1363 HG22 VAL A 349      46.762  -4.359 126.759  1.00  0.00           H  
ATOM   1364 HG23 VAL A 349      47.904  -2.998 126.652  1.00  0.00           H  
ATOM   1365  N   LEU A 350      49.228  -3.860 131.044  1.00  3.28           N  
ATOM   1366  CA  LEU A 350      49.792  -4.314 132.316  1.00  6.29           C  
ATOM   1367  C   LEU A 350      48.955  -3.932 133.539  1.00  6.06           C  
ATOM   1368  O   LEU A 350      48.684  -4.785 134.376  1.00  5.36           O  
ATOM   1369  CB  LEU A 350      51.230  -3.805 132.502  1.00  3.78           C  
ATOM   1370  CG  LEU A 350      52.280  -4.338 131.535  1.00  6.34           C  
ATOM   1371  CD1 LEU A 350      53.625  -3.665 131.791  1.00  5.19           C  
ATOM   1372  CD2 LEU A 350      52.377  -5.861 131.695  1.00  8.75           C  
ATOM   1373  H   LEU A 350      49.794  -3.260 130.462  1.00  0.00           H  
ATOM   1374  HA  LEU A 350      49.836  -5.403 132.281  1.00  0.00           H  
ATOM   1375  HB3 LEU A 350      51.551  -4.003 133.525  1.00  0.00           H  
ATOM   1376  HB2 LEU A 350      51.232  -2.716 132.468  1.00  0.00           H  
ATOM   1377  HG  LEU A 350      51.964  -4.113 130.516  1.00  0.00           H  
ATOM   1378 HD11 LEU A 350      54.366  -4.055 131.093  1.00  0.00           H  
ATOM   1379 HD12 LEU A 350      53.526  -2.589 131.651  1.00  0.00           H  
ATOM   1380 HD13 LEU A 350      53.946  -3.870 132.812  1.00  0.00           H  
ATOM   1381 HD21 LEU A 350      53.126  -6.252 131.007  1.00  0.00           H  
ATOM   1382 HD22 LEU A 350      52.664  -6.102 132.719  1.00  0.00           H  
ATOM   1383 HD23 LEU A 350      51.410  -6.312 131.473  1.00  0.00           H  
ATOM   1384  N   THR A 351      48.557  -2.659 133.638  1.00  5.54           N  
ATOM   1385  CA  THR A 351      47.908  -2.135 134.853  1.00  5.23           C  
ATOM   1386  C   THR A 351      46.381  -2.269 134.871  1.00  6.79           C  
ATOM   1387  O   THR A 351      45.782  -2.358 135.941  1.00  9.97           O  
ATOM   1388  CB  THR A 351      48.231  -0.607 135.106  1.00  9.67           C  
ATOM   1389  OG1 THR A 351      47.716   0.188 134.031  1.00 11.45           O  
ATOM   1390  CG2 THR A 351      49.735  -0.348 135.250  1.00 13.21           C  
ATOM   1391  H   THR A 351      48.698  -2.024 132.865  1.00  0.00           H  
ATOM   1392  HA  THR A 351      48.297  -2.698 135.702  1.00  0.00           H  
ATOM   1393  HB  THR A 351      47.739  -0.299 136.028  1.00  0.00           H  
ATOM   1394  HG1 THR A 351      48.122  -0.088 133.206  1.00  0.00           H  
ATOM   1395 HG21 THR A 351      49.906   0.715 135.422  1.00  0.00           H  
ATOM   1396 HG22 THR A 351      50.124  -0.919 136.093  1.00  0.00           H  
ATOM   1397 HG23 THR A 351      50.246  -0.655 134.337  1.00  0.00           H  
ATOM   1398  N   GLU A 352      45.752  -2.248 133.699  1.00  5.55           N  
ATOM   1399  CA  GLU A 352      44.289  -2.306 133.618  1.00  5.55           C  
ATOM   1400  C   GLU A 352      43.752  -3.707 133.322  1.00  6.46           C  
ATOM   1401  O   GLU A 352      42.617  -4.017 133.675  1.00  7.56           O  
ATOM   1402  CB  GLU A 352      43.755  -1.307 132.593  1.00  6.82           C  
ATOM   1403  CG  GLU A 352      44.315   0.103 132.751  1.00  7.47           C  
ATOM   1404  CD  GLU A 352      43.860   1.046 131.639  1.00  9.56           C  
ATOM   1405  OE1 GLU A 352      42.930   0.690 130.875  1.00  7.07           O  
ATOM   1406  OE2 GLU A 352      44.444   2.146 131.525  1.00 13.45           O1-
ATOM   1407  H   GLU A 352      46.283  -2.191 132.842  1.00  0.00           H  
ATOM   1408  HA  GLU A 352      43.899  -2.009 134.592  1.00  0.00           H  
ATOM   1409  HB3 GLU A 352      42.667  -1.273 132.654  1.00  0.00           H  
ATOM   1410  HB2 GLU A 352      43.970  -1.671 131.588  1.00  0.00           H  
ATOM   1411  HG3 GLU A 352      45.404   0.061 132.767  1.00  0.00           H  
ATOM   1412  HG2 GLU A 352      44.011   0.508 133.716  1.00  0.00           H  
ATOM   1413  N   LEU A 353      44.557  -4.547 132.671  1.00  3.91           N  
ATOM   1414  CA  LEU A 353      44.153  -5.918 132.398  1.00  4.51           C  
ATOM   1415  C   LEU A 353      44.948  -6.888 133.243  1.00  6.91           C  
ATOM   1416  O   LEU A 353      44.397  -7.499 134.155  1.00  6.25           O  
ATOM   1417  CB  LEU A 353      44.300  -6.274 130.914  1.00  3.41           C  
ATOM   1418  CG  LEU A 353      43.497  -5.392 129.958  1.00  5.20           C  
ATOM   1419  CD1 LEU A 353      43.686  -5.834 128.521  1.00  3.40           C  
ATOM   1420  CD2 LEU A 353      42.022  -5.394 130.321  1.00  4.87           C  
ATOM   1421  H   LEU A 353      45.465  -4.235 132.358  1.00  0.00           H  
ATOM   1422  HA  LEU A 353      43.102  -6.020 132.667  1.00  0.00           H  
ATOM   1423  HB3 LEU A 353      44.020  -7.317 130.764  1.00  0.00           H  
ATOM   1424  HB2 LEU A 353      45.354  -6.239 130.637  1.00  0.00           H  
ATOM   1425  HG  LEU A 353      43.866  -4.371 130.049  1.00  0.00           H  
ATOM   1426 HD11 LEU A 353      43.104  -5.189 127.863  1.00  0.00           H  
ATOM   1427 HD12 LEU A 353      44.741  -5.766 128.255  1.00  0.00           H  
ATOM   1428 HD13 LEU A 353      43.350  -6.865 128.410  1.00  0.00           H  
ATOM   1429 HD21 LEU A 353      41.475  -4.759 129.625  1.00  0.00           H  
ATOM   1430 HD22 LEU A 353      41.635  -6.411 130.265  1.00  0.00           H  
ATOM   1431 HD23 LEU A 353      41.896  -5.014 131.335  1.00  0.00           H  
ATOM   1432  N   VAL A 354      46.246  -7.020 132.968  1.00  4.66           N  
ATOM   1433  CA  VAL A 354      47.031  -8.082 133.620  1.00  6.36           C  
ATOM   1434  C   VAL A 354      47.002  -8.064 135.148  1.00  5.25           C  
ATOM   1435  O   VAL A 354      46.622  -9.050 135.778  1.00  4.13           O  
ATOM   1436  CB  VAL A 354      48.498  -8.130 133.146  1.00  5.66           C  
ATOM   1437  CG1 VAL A 354      49.281  -9.213 133.921  1.00  7.02           C  
ATOM   1438  CG2 VAL A 354      48.569  -8.409 131.651  1.00  4.24           C  
ATOM   1439  H   VAL A 354      46.690  -6.392 132.313  1.00  0.00           H  
ATOM   1440  HA  VAL A 354      46.580  -9.027 133.316  1.00  0.00           H  
ATOM   1441  HB  VAL A 354      48.958  -7.161 133.341  1.00  0.00           H  
ATOM   1442 HG11 VAL A 354      50.314  -9.233 133.574  1.00  0.00           H  
ATOM   1443 HG12 VAL A 354      49.261  -8.984 134.987  1.00  0.00           H  
ATOM   1444 HG13 VAL A 354      48.822 -10.187 133.750  1.00  0.00           H  
ATOM   1445 HG21 VAL A 354      49.612  -8.439 131.336  1.00  0.00           H  
ATOM   1446 HG22 VAL A 354      48.097  -9.368 131.437  1.00  0.00           H  
ATOM   1447 HG23 VAL A 354      48.048  -7.620 131.108  1.00  0.00           H  
ATOM   1448  N   SER A 355      47.406  -6.949 135.737  1.00  6.93           N  
ATOM   1449  CA  SER A 355      47.487  -6.846 137.184  1.00 10.30           C  
ATOM   1450  C   SER A 355      46.125  -7.044 137.833  1.00  7.93           C  
ATOM   1451  O   SER A 355      46.042  -7.599 138.928  1.00  7.36           O  
ATOM   1452  CB  SER A 355      48.056  -5.495 137.600  1.00  8.62           C  
ATOM   1453  OG  SER A 355      47.112  -4.477 137.350  1.00 21.16           O  
ATOM   1454  H   SER A 355      47.665  -6.148 135.179  1.00  0.00           H  
ATOM   1455  HA  SER A 355      48.156  -7.626 137.546  1.00  0.00           H  
ATOM   1456  HB3 SER A 355      48.965  -5.294 137.034  1.00  0.00           H  
ATOM   1457  HB2 SER A 355      48.296  -5.514 138.663  1.00  0.00           H  
ATOM   1458  HG  SER A 355      47.361  -3.996 136.557  1.00  0.00           H  
ATOM   1459  N   LYS A 356      45.075  -6.582 137.156  1.00  6.14           N  
ATOM   1460  CA  LYS A 356      43.712  -6.689 137.676  1.00 12.91           C  
ATOM   1461  C   LYS A 356      43.264  -8.149 137.681  1.00  8.58           C  
ATOM   1462  O   LYS A 356      42.678  -8.626 138.645  1.00  8.49           O  
ATOM   1463  CB  LYS A 356      42.734  -5.833 136.858  1.00  9.66           C  
ATOM   1464  CG  LYS A 356      43.010  -4.320 136.894  1.00 12.76           C  
ATOM   1465  CD  LYS A 356      43.229  -3.817 138.315  1.00 15.09           C  
ATOM   1466  CE  LYS A 356      43.468  -2.307 138.362  1.00 13.46           C  
ATOM   1467  NZ  LYS A 356      42.252  -1.512 137.977  1.00 21.37           N1+
ATOM   1468  H   LYS A 356      45.208  -6.143 136.256  1.00  0.00           H  
ATOM   1469  HA  LYS A 356      43.708  -6.326 138.704  1.00  0.00           H  
ATOM   1470  HB3 LYS A 356      41.716  -6.022 137.200  1.00  0.00           H  
ATOM   1471  HB2 LYS A 356      42.734  -6.175 135.823  1.00  0.00           H  
ATOM   1472  HG3 LYS A 356      42.171  -3.788 136.446  1.00  0.00           H  
ATOM   1473  HG2 LYS A 356      43.890  -4.098 136.291  1.00  0.00           H  
ATOM   1474  HD3 LYS A 356      44.083  -4.333 138.755  1.00  0.00           H  
ATOM   1475  HD2 LYS A 356      42.361  -4.066 138.925  1.00  0.00           H  
ATOM   1476  HE3 LYS A 356      44.294  -2.050 137.698  1.00  0.00           H  
ATOM   1477  HE2 LYS A 356      43.785  -2.022 139.365  1.00  0.00           H  
ATOM   1478  HZ1 LYS A 356      41.907  -1.834 137.084  1.00  0.00           H  
ATOM   1479  HZ2 LYS A 356      41.535  -1.633 138.678  1.00  0.00           H  
ATOM   1480  HZ3 LYS A 356      42.496  -0.534 137.910  1.00  0.00           H  
ATOM   1481  N   MET A 357      43.558  -8.850 136.591  1.00  8.18           N  
ATOM   1482  CA  MET A 357      43.286 -10.280 136.470  1.00  8.05           C  
ATOM   1483  C   MET A 357      44.059 -11.046 137.529  1.00 10.60           C  
ATOM   1484  O   MET A 357      43.530 -11.968 138.172  1.00  5.50           O  
ATOM   1485  CB  MET A 357      43.700 -10.780 135.079  1.00  6.33           C  
ATOM   1486  CG  MET A 357      42.841 -10.262 133.909  1.00  2.71           C  
ATOM   1487  SD  MET A 357      43.517 -10.775 132.313  1.00  6.74           S  
ATOM   1488  CE  MET A 357      42.149 -10.449 131.192  1.00  3.08           C  
ATOM   1489  H   MET A 357      43.989  -8.395 135.799  1.00  0.00           H  
ATOM   1490  HA  MET A 357      42.219 -10.454 136.610  1.00  0.00           H  
ATOM   1491  HB3 MET A 357      43.698 -11.870 135.073  1.00  0.00           H  
ATOM   1492  HB2 MET A 357      44.744 -10.524 134.900  1.00  0.00           H  
ATOM   1493  HG3 MET A 357      42.792  -9.174 133.949  1.00  0.00           H  
ATOM   1494  HG2 MET A 357      41.824 -10.640 134.011  1.00  0.00           H  
ATOM   1495  HE1 MET A 357      42.437 -10.722 130.177  1.00  0.00           H  
ATOM   1496  HE2 MET A 357      41.283 -11.038 131.494  1.00  0.00           H  
ATOM   1497  HE3 MET A 357      41.897  -9.389 131.224  1.00  0.00           H  
ATOM   1498  N   ARG A 358      45.318 -10.654 137.715  1.00  6.36           N  
ATOM   1499  CA  ARG A 358      46.160 -11.268 138.731  1.00  9.67           C  
ATOM   1500  C   ARG A 358      45.609 -11.071 140.150  1.00  8.68           C  
ATOM   1501  O   ARG A 358      45.494 -12.028 140.911  1.00 11.83           O  
ATOM   1502  CB  ARG A 358      47.587 -10.732 138.656  1.00  7.45           C  
ATOM   1503  CG  ARG A 358      48.477 -11.239 139.784  1.00  9.57           C  
ATOM   1504  CD  ARG A 358      49.855 -10.583 139.761  1.00 12.27           C  
ATOM   1505  NE  ARG A 358      50.527 -10.729 138.469  1.00 12.45           N  
ATOM   1506  CZ  ARG A 358      50.935  -9.710 137.711  1.00 16.36           C  
ATOM   1507  NH1 ARG A 358      50.737  -8.453 138.105  1.00 13.60           N  
ATOM   1508  NH2 ARG A 358      51.538  -9.946 136.550  1.00 11.49           N1+
ATOM   1509  H   ARG A 358      45.707  -9.916 137.145  1.00  0.00           H  
ATOM   1510  HA  ARG A 358      46.195 -12.339 138.532  1.00  0.00           H  
ATOM   1511  HB3 ARG A 358      47.566  -9.642 138.674  1.00  0.00           H  
ATOM   1512  HB2 ARG A 358      48.027 -11.006 137.697  1.00  0.00           H  
ATOM   1513  HG3 ARG A 358      48.589 -12.320 139.700  1.00  0.00           H  
ATOM   1514  HG2 ARG A 358      47.997 -11.040 140.742  1.00  0.00           H  
ATOM   1515  HD3 ARG A 358      50.476 -11.018 140.544  1.00  0.00           H  
ATOM   1516  HD2 ARG A 358      49.756  -9.524 140.000  1.00  0.00           H  
ATOM   1517  HE  ARG A 358      50.676 -11.679 138.161  1.00  0.00           H  
ATOM   1518 HH12 ARG A 358      51.049  -7.687 137.525  1.00  0.00           H  
ATOM   1519 HH11 ARG A 358      50.275  -8.266 138.983  1.00  0.00           H  
ATOM   1520 HH22 ARG A 358      51.847  -9.175 135.976  1.00  0.00           H  
ATOM   1521 HH21 ARG A 358      51.687 -10.896 136.242  1.00  0.00           H  
ATOM   1522  N   ASP A 359      45.267  -9.836 140.499  1.00  6.21           N  
ATOM   1523  CA  ASP A 359      44.856  -9.522 141.866  1.00 11.33           C  
ATOM   1524  C   ASP A 359      43.524 -10.147 142.271  1.00 11.24           C  
ATOM   1525  O   ASP A 359      43.340 -10.495 143.428  1.00  8.98           O  
ATOM   1526  CB  ASP A 359      44.784  -8.013 142.078  1.00  7.21           C  
ATOM   1527  CG  ASP A 359      46.149  -7.340 141.955  1.00 20.71           C  
ATOM   1528  OD1 ASP A 359      47.166  -8.054 141.768  1.00 19.57           O  
ATOM   1529  OD2 ASP A 359      46.202  -6.099 142.057  1.00 20.86           O1-
ATOM   1530  H   ASP A 359      45.288  -9.094 139.815  1.00  0.00           H  
ATOM   1531  HA  ASP A 359      45.621  -9.913 142.538  1.00  0.00           H  
ATOM   1532  HB3 ASP A 359      44.365  -7.805 143.062  1.00  0.00           H  
ATOM   1533  HB2 ASP A 359      44.098  -7.577 141.351  1.00  0.00           H  
ATOM   1534  N   MET A 360      42.587 -10.257 141.335  1.00  8.12           N  
ATOM   1535  CA  MET A 360      41.303 -10.873 141.664  1.00 11.97           C  
ATOM   1536  C   MET A 360      41.357 -12.376 141.416  1.00 10.87           C  
ATOM   1537  O   MET A 360      40.395 -13.097 141.672  1.00 11.16           O  
ATOM   1538  CB  MET A 360      40.155 -10.227 140.876  1.00 10.91           C  
ATOM   1539  CG  MET A 360      40.016 -10.695 139.438  1.00  9.50           C  
ATOM   1540  SD  MET A 360      38.726  -9.783 138.547  1.00  8.50           S  
ATOM   1541  CE  MET A 360      37.271 -10.221 139.492  1.00  5.10           C  
ATOM   1542  H   MET A 360      42.764  -9.916 140.401  1.00  0.00           H  
ATOM   1543  HA  MET A 360      41.115 -10.713 142.726  1.00  0.00           H  
ATOM   1544  HB3 MET A 360      40.271  -9.143 140.893  1.00  0.00           H  
ATOM   1545  HB2 MET A 360      39.216 -10.397 141.403  1.00  0.00           H  
ATOM   1546  HG3 MET A 360      39.783 -11.760 139.424  1.00  0.00           H  
ATOM   1547  HG2 MET A 360      40.969 -10.572 138.923  1.00  0.00           H  
ATOM   1548  HE1 MET A 360      36.397  -9.733 139.061  1.00  0.00           H  
ATOM   1549  HE2 MET A 360      37.132 -11.302 139.467  1.00  0.00           H  
ATOM   1550  HE3 MET A 360      37.396  -9.895 140.525  1.00  0.00           H  
ATOM   1551  N   GLN A 361      42.497 -12.833 140.912  1.00  9.87           N  
ATOM   1552  CA  GLN A 361      42.684 -14.221 140.498  1.00 10.19           C  
ATOM   1553  C   GLN A 361      41.581 -14.686 139.554  1.00 10.69           C  
ATOM   1554  O   GLN A 361      40.944 -15.713 139.791  1.00  6.67           O  
ATOM   1555  CB  GLN A 361      42.808 -15.143 141.715  1.00 10.01           C  
ATOM   1556  CG  GLN A 361      43.930 -14.701 142.656  1.00 15.70           C  
ATOM   1557  CD  GLN A 361      44.031 -15.542 143.917  1.00 31.62           C  
ATOM   1558  OE1 GLN A 361      43.051 -16.114 144.381  1.00 37.15           O  
ATOM   1559  NE2 GLN A 361      45.230 -15.616 144.477  1.00 50.71           N  
ATOM   1560  H   GLN A 361      43.285 -12.211 140.800  1.00  0.00           H  
ATOM   1561  HA  GLN A 361      43.625 -14.274 139.951  1.00  0.00           H  
ATOM   1562  HB3 GLN A 361      42.997 -16.163 141.380  1.00  0.00           H  
ATOM   1563  HB2 GLN A 361      41.863 -15.155 142.258  1.00  0.00           H  
ATOM   1564  HG3 GLN A 361      43.783 -13.656 142.929  1.00  0.00           H  
ATOM   1565  HG2 GLN A 361      44.881 -14.731 142.124  1.00  0.00           H  
ATOM   1566 HE22 GLN A 361      45.362 -16.160 145.318  1.00  0.00           H  
ATOM   1567 HE21 GLN A 361      46.012 -15.128 144.063  1.00  0.00           H  
ATOM   1568  N   MET A 362      41.360 -13.920 138.488  1.00  6.48           N  
ATOM   1569  CA  MET A 362      40.404 -14.298 137.458  1.00  8.09           C  
ATOM   1570  C   MET A 362      40.770 -15.692 136.995  1.00 11.71           C  
ATOM   1571  O   MET A 362      41.917 -15.933 136.612  1.00  8.52           O  
ATOM   1572  CB  MET A 362      40.467 -13.337 136.273  1.00  7.34           C  
ATOM   1573  CG  MET A 362      39.508 -13.688 135.147  1.00  5.78           C  
ATOM   1574  SD  MET A 362      39.617 -12.592 133.715  1.00  7.81           S  
ATOM   1575  CE  MET A 362      39.139 -11.023 134.411  1.00  1.57           C  
ATOM   1576  H   MET A 362      41.862 -13.051 138.378  1.00  0.00           H  
ATOM   1577  HA  MET A 362      39.397 -14.302 137.875  1.00  0.00           H  
ATOM   1578  HB3 MET A 362      41.485 -13.308 135.885  1.00  0.00           H  
ATOM   1579  HB2 MET A 362      40.264 -12.323 136.618  1.00  0.00           H  
ATOM   1580  HG3 MET A 362      38.487 -13.684 135.528  1.00  0.00           H  
ATOM   1581  HG2 MET A 362      39.684 -14.716 134.830  1.00  0.00           H  
ATOM   1582  HE1 MET A 362      39.164 -10.258 133.635  1.00  0.00           H  
ATOM   1583  HE2 MET A 362      38.130 -11.097 134.816  1.00  0.00           H  
ATOM   1584  HE3 MET A 362      39.831 -10.753 135.209  1.00  0.00           H  
ATOM   1585  N   ASP A 363      39.818 -16.617 137.069  1.00  8.55           N  
ATOM   1586  CA  ASP A 363      40.092 -17.982 136.652  1.00  7.00           C  
ATOM   1587  C   ASP A 363      39.715 -18.165 135.189  1.00  6.00           C  
ATOM   1588  O   ASP A 363      39.193 -17.243 134.552  1.00  5.52           O  
ATOM   1589  CB  ASP A 363      39.444 -19.022 137.590  1.00  7.48           C  
ATOM   1590  CG  ASP A 363      37.922 -19.044 137.516  1.00  6.73           C  
ATOM   1591  OD1 ASP A 363      37.362 -18.929 136.401  1.00  5.63           O  
ATOM   1592  OD2 ASP A 363      37.282 -19.199 138.592  1.00  7.69           O1-
ATOM   1593  H   ASP A 363      38.902 -16.372 137.416  1.00  0.00           H  
ATOM   1594  HA  ASP A 363      41.171 -18.123 136.721  1.00  0.00           H  
ATOM   1595  HB3 ASP A 363      39.753 -18.826 138.617  1.00  0.00           H  
ATOM   1596  HB2 ASP A 363      39.832 -20.013 137.354  1.00  0.00           H  
ATOM   1597  N   LYS A 364      39.975 -19.350 134.655  1.00  6.69           N  
ATOM   1598  CA  LYS A 364      39.845 -19.566 133.218  1.00  6.80           C  
ATOM   1599  C   LYS A 364      38.406 -19.652 132.702  1.00  6.24           C  
ATOM   1600  O   LYS A 364      38.155 -19.349 131.540  1.00  2.95           O  
ATOM   1601  CB  LYS A 364      40.667 -20.783 132.793  1.00 10.96           C  
ATOM   1602  CG  LYS A 364      42.160 -20.553 132.962  1.00 12.41           C  
ATOM   1603  CD  LYS A 364      42.957 -21.759 132.506  1.00 21.54           C  
ATOM   1604  CE  LYS A 364      44.443 -21.589 132.771  1.00 19.72           C  
ATOM   1605  NZ  LYS A 364      45.150 -22.890 132.550  1.00 25.07           N1+
ATOM   1606  H   LYS A 364      40.267 -20.116 135.244  1.00  0.00           H  
ATOM   1607  HA  LYS A 364      40.297 -18.701 132.732  1.00  0.00           H  
ATOM   1608  HB3 LYS A 364      40.452 -21.019 131.751  1.00  0.00           H  
ATOM   1609  HB2 LYS A 364      40.365 -21.649 133.382  1.00  0.00           H  
ATOM   1610  HG3 LYS A 364      42.379 -20.348 134.010  1.00  0.00           H  
ATOM   1611  HG2 LYS A 364      42.460 -19.680 132.383  1.00  0.00           H  
ATOM   1612  HD3 LYS A 364      42.795 -21.919 131.440  1.00  0.00           H  
ATOM   1613  HD2 LYS A 364      42.596 -22.649 133.022  1.00  0.00           H  
ATOM   1614  HE3 LYS A 364      44.593 -21.264 133.801  1.00  0.00           H  
ATOM   1615  HE2 LYS A 364      44.849 -20.836 132.095  1.00  0.00           H  
ATOM   1616  HZ1 LYS A 364      44.792 -23.330 131.714  1.00  0.00           H  
ATOM   1617  HZ2 LYS A 364      46.140 -22.722 132.444  1.00  0.00           H  
ATOM   1618  HZ3 LYS A 364      44.995 -23.497 133.343  1.00  0.00           H  
ATOM   1619  N   THR A 365      37.474 -20.065 133.560  1.00  3.38           N  
ATOM   1620  CA  THR A 365      36.053 -20.075 133.212  1.00  4.83           C  
ATOM   1621  C   THR A 365      35.513 -18.650 133.098  1.00  4.20           C  
ATOM   1622  O   THR A 365      34.728 -18.333 132.203  1.00  3.32           O  
ATOM   1623  CB  THR A 365      35.223 -20.799 134.297  1.00  6.88           C  
ATOM   1624  OG1 THR A 365      35.724 -22.126 134.471  1.00  7.40           O  
ATOM   1625  CG2 THR A 365      33.773 -20.867 133.889  1.00  6.26           C  
ATOM   1626  H   THR A 365      37.741 -20.383 134.481  1.00  0.00           H  
ATOM   1627  HA  THR A 365      35.921 -20.586 132.258  1.00  0.00           H  
ATOM   1628  HB  THR A 365      35.308 -20.255 135.238  1.00  0.00           H  
ATOM   1629  HG1 THR A 365      35.210 -22.577 135.145  1.00  0.00           H  
ATOM   1630 HG21 THR A 365      33.201 -21.379 134.663  1.00  0.00           H  
ATOM   1631 HG22 THR A 365      33.384 -19.857 133.759  1.00  0.00           H  
ATOM   1632 HG23 THR A 365      33.684 -21.414 132.950  1.00  0.00           H  
ATOM   1633  N   GLU A 366      35.938 -17.789 134.019  1.00  4.82           N  
ATOM   1634  CA  GLU A 366      35.520 -16.387 134.005  1.00  2.35           C  
ATOM   1635  C   GLU A 366      36.099 -15.697 132.766  1.00  3.39           C  
ATOM   1636  O   GLU A 366      35.415 -14.937 132.094  1.00  4.11           O  
ATOM   1637  CB  GLU A 366      35.957 -15.699 135.297  1.00  2.06           C  
ATOM   1638  CG  GLU A 366      35.285 -16.248 136.564  1.00  2.42           C  
ATOM   1639  CD  GLU A 366      35.926 -15.731 137.853  1.00  8.15           C  
ATOM   1640  OE1 GLU A 366      37.182 -15.662 137.926  1.00  4.35           O  
ATOM   1641  OE2 GLU A 366      35.174 -15.380 138.794  1.00  9.01           O1-
ATOM   1642  H   GLU A 366      36.563 -18.098 134.749  1.00  0.00           H  
ATOM   1643  HA  GLU A 366      34.432 -16.351 133.945  1.00  0.00           H  
ATOM   1644  HB3 GLU A 366      35.763 -14.629 135.220  1.00  0.00           H  
ATOM   1645  HB2 GLU A 366      37.039 -15.777 135.399  1.00  0.00           H  
ATOM   1646  HG3 GLU A 366      35.324 -17.337 136.552  1.00  0.00           H  
ATOM   1647  HG2 GLU A 366      34.227 -15.986 136.555  1.00  0.00           H  
ATOM   1648  N   LEU A 367      37.355 -16.003 132.442  1.00  7.51           N  
ATOM   1649  CA  LEU A 367      37.971 -15.485 131.223  1.00  5.37           C  
ATOM   1650  C   LEU A 367      37.218 -15.956 129.981  1.00  3.59           C  
ATOM   1651  O   LEU A 367      36.936 -15.168 129.080  1.00  5.98           O  
ATOM   1652  CB  LEU A 367      39.451 -15.884 131.136  1.00  3.96           C  
ATOM   1653  CG  LEU A 367      40.155 -15.513 129.824  1.00  5.22           C  
ATOM   1654  CD1 LEU A 367      40.446 -14.000 129.706  1.00  5.09           C  
ATOM   1655  CD2 LEU A 367      41.431 -16.351 129.619  1.00  6.27           C  
ATOM   1656  H   LEU A 367      37.900 -16.604 133.044  1.00  0.00           H  
ATOM   1657  HA  LEU A 367      37.918 -14.397 131.256  1.00  0.00           H  
ATOM   1658  HB3 LEU A 367      39.545 -16.957 131.305  1.00  0.00           H  
ATOM   1659  HB2 LEU A 367      39.993 -15.443 131.973  1.00  0.00           H  
ATOM   1660  HG  LEU A 367      39.473 -15.770 129.014  1.00  0.00           H  
ATOM   1661 HD11 LEU A 367      40.945 -13.798 128.758  1.00  0.00           H  
ATOM   1662 HD12 LEU A 367      39.509 -13.445 129.749  1.00  0.00           H  
ATOM   1663 HD13 LEU A 367      41.090 -13.688 130.528  1.00  0.00           H  
ATOM   1664 HD21 LEU A 367      41.907 -16.065 128.681  1.00  0.00           H  
ATOM   1665 HD22 LEU A 367      42.120 -16.173 130.445  1.00  0.00           H  
ATOM   1666 HD23 LEU A 367      41.170 -17.409 129.586  1.00  0.00           H  
ATOM   1667  N   GLY A 368      36.878 -17.239 129.932  1.00  5.34           N  
ATOM   1668  CA  GLY A 368      36.180 -17.769 128.776  1.00  4.19           C  
ATOM   1669  C   GLY A 368      34.830 -17.090 128.583  1.00  2.87           C  
ATOM   1670  O   GLY A 368      34.441 -16.770 127.463  1.00  3.12           O  
ATOM   1671  H   GLY A 368      37.105 -17.851 130.702  1.00  0.00           H  
ATOM   1672  HA3 GLY A 368      36.032 -18.842 128.902  1.00  0.00           H  
ATOM   1673  HA2 GLY A 368      36.790 -17.622 127.885  1.00  0.00           H  
ATOM   1674  N   CYS A 369      34.104 -16.884 129.681  1.00  3.19           N  
ATOM   1675  CA  CYS A 369      32.844 -16.129 129.644  1.00  2.46           C  
ATOM   1676  C   CYS A 369      32.999 -14.676 129.147  1.00  2.60           C  
ATOM   1677  O   CYS A 369      32.280 -14.238 128.248  1.00  2.99           O  
ATOM   1678  CB  CYS A 369      32.162 -16.159 131.019  1.00  4.51           C  
ATOM   1679  SG  CYS A 369      31.461 -17.814 131.431  1.00  9.02           S  
ATOM   1680  H   CYS A 369      34.416 -17.251 130.569  1.00  0.00           H  
ATOM   1681  HA  CYS A 369      32.182 -16.640 128.945  1.00  0.00           H  
ATOM   1682  HB3 CYS A 369      31.368 -15.413 131.046  1.00  0.00           H  
ATOM   1683  HB2 CYS A 369      32.880 -15.869 131.786  1.00  0.00           H  
ATOM   1684  HG  CYS A 369      32.440 -18.723 131.441  1.00  0.00           H  
ATOM   1685  N   LEU A 370      33.920 -13.923 129.733  1.00  3.90           N  
ATOM   1686  CA  LEU A 370      34.174 -12.553 129.255  1.00  4.00           C  
ATOM   1687  C   LEU A 370      34.441 -12.530 127.755  1.00  2.43           C  
ATOM   1688  O   LEU A 370      33.874 -11.709 127.034  1.00  5.27           O  
ATOM   1689  CB  LEU A 370      35.324 -11.899 130.024  1.00  3.35           C  
ATOM   1690  CG  LEU A 370      34.980 -11.663 131.490  1.00  2.52           C  
ATOM   1691  CD1 LEU A 370      36.130 -11.029 132.214  1.00  3.80           C  
ATOM   1692  CD2 LEU A 370      33.765 -10.756 131.581  1.00  2.37           C  
ATOM   1693  H   LEU A 370      34.451 -14.288 130.511  1.00  0.00           H  
ATOM   1694  HA  LEU A 370      33.275 -11.965 129.441  1.00  0.00           H  
ATOM   1695  HB3 LEU A 370      35.580 -10.949 129.554  1.00  0.00           H  
ATOM   1696  HB2 LEU A 370      36.210 -12.530 129.957  1.00  0.00           H  
ATOM   1697  HG  LEU A 370      34.747 -12.619 131.959  1.00  0.00           H  
ATOM   1698 HD11 LEU A 370      35.860 -10.871 133.258  1.00  0.00           H  
ATOM   1699 HD12 LEU A 370      37.000 -11.684 132.159  1.00  0.00           H  
ATOM   1700 HD13 LEU A 370      36.367 -10.071 131.751  1.00  0.00           H  
ATOM   1701 HD21 LEU A 370      33.516 -10.585 132.628  1.00  0.00           H  
ATOM   1702 HD22 LEU A 370      33.986  -9.803 131.100  1.00  0.00           H  
ATOM   1703 HD23 LEU A 370      32.920 -11.228 131.080  1.00  0.00           H  
ATOM   1704  N   ARG A 371      35.268 -13.467 127.282  1.00  4.92           N  
ATOM   1705  CA  ARG A 371      35.554 -13.561 125.858  1.00  4.87           C  
ATOM   1706  C   ARG A 371      34.310 -13.882 125.042  1.00  4.42           C  
ATOM   1707  O   ARG A 371      34.098 -13.281 123.993  1.00  4.02           O  
ATOM   1708  CB  ARG A 371      36.686 -14.554 125.572  1.00  5.26           C  
ATOM   1709  CG  ARG A 371      38.027 -14.085 126.139  1.00  6.74           C  
ATOM   1710  CD  ARG A 371      39.108 -15.117 125.955  1.00  8.54           C  
ATOM   1711  NE  ARG A 371      39.719 -15.017 124.641  1.00  9.43           N  
ATOM   1712  CZ  ARG A 371      39.801 -16.013 123.766  1.00 10.73           C  
ATOM   1713  NH1 ARG A 371      39.304 -17.202 124.062  1.00  9.72           N  
ATOM   1714  NH2 ARG A 371      40.396 -15.814 122.592  1.00  8.26           N1+
ATOM   1715  H   ARG A 371      35.704 -14.122 127.915  1.00  0.00           H  
ATOM   1716  HA  ARG A 371      35.902 -12.579 125.537  1.00  0.00           H  
ATOM   1717  HB3 ARG A 371      36.778 -14.698 124.496  1.00  0.00           H  
ATOM   1718  HB2 ARG A 371      36.432 -15.525 125.997  1.00  0.00           H  
ATOM   1719  HG3 ARG A 371      37.914 -13.863 127.200  1.00  0.00           H  
ATOM   1720  HG2 ARG A 371      38.324 -13.158 125.649  1.00  0.00           H  
ATOM   1721  HD3 ARG A 371      38.684 -16.113 126.083  1.00  0.00           H  
ATOM   1722  HD2 ARG A 371      39.872 -14.983 126.721  1.00  0.00           H  
ATOM   1723  HE  ARG A 371      40.098 -14.110 124.410  1.00  0.00           H  
ATOM   1724 HH12 ARG A 371      39.368 -17.957 123.394  1.00  0.00           H  
ATOM   1725 HH11 ARG A 371      38.860 -17.355 124.956  1.00  0.00           H  
ATOM   1726 HH22 ARG A 371      40.460 -16.569 121.924  1.00  0.00           H  
ATOM   1727 HH21 ARG A 371      40.783 -14.908 122.369  1.00  0.00           H  
ATOM   1728  N   ALA A 372      33.470 -14.795 125.531  1.00  3.54           N  
ATOM   1729  CA  ALA A 372      32.228 -15.113 124.829  1.00  5.39           C  
ATOM   1730  C   ALA A 372      31.305 -13.884 124.751  1.00  3.25           C  
ATOM   1731  O   ALA A 372      30.653 -13.661 123.740  1.00  4.69           O  
ATOM   1732  CB  ALA A 372      31.507 -16.302 125.490  1.00  2.52           C  
ATOM   1733  H   ALA A 372      33.690 -15.273 126.393  1.00  0.00           H  
ATOM   1734  HA  ALA A 372      32.485 -15.403 123.810  1.00  0.00           H  
ATOM   1735  HB1 ALA A 372      30.586 -16.517 124.947  1.00  0.00           H  
ATOM   1736  HB2 ALA A 372      32.154 -17.179 125.467  1.00  0.00           H  
ATOM   1737  HB3 ALA A 372      31.269 -16.054 126.524  1.00  0.00           H  
ATOM   1738  N   ILE A 373      31.257 -13.097 125.824  1.00  3.50           N  
ATOM   1739  CA  ILE A 373      30.496 -11.845 125.830  1.00  4.42           C  
ATOM   1740  C   ILE A 373      31.065 -10.864 124.795  1.00  5.75           C  
ATOM   1741  O   ILE A 373      30.315 -10.222 124.035  1.00  4.87           O  
ATOM   1742  CB  ILE A 373      30.488 -11.186 127.231  1.00  2.71           C  
ATOM   1743  CG1 ILE A 373      29.673 -12.031 128.214  1.00  4.22           C  
ATOM   1744  CG2 ILE A 373      29.940  -9.759 127.144  1.00  2.51           C  
ATOM   1745  CD1 ILE A 373      29.853 -11.656 129.671  1.00  3.12           C  
ATOM   1746  H   ILE A 373      31.754 -13.357 126.664  1.00  0.00           H  
ATOM   1747  HA  ILE A 373      29.466 -12.071 125.554  1.00  0.00           H  
ATOM   1748  HB  ILE A 373      31.515 -11.137 127.592  1.00  0.00           H  
ATOM   1749 HG13 ILE A 373      29.923 -13.083 128.079  1.00  0.00           H  
ATOM   1750 HG12 ILE A 373      28.616 -11.969 127.953  1.00  0.00           H  
ATOM   1751 HG21 ILE A 373      29.940  -9.308 128.136  1.00  0.00           H  
ATOM   1752 HG22 ILE A 373      30.568  -9.168 126.477  1.00  0.00           H  
ATOM   1753 HG23 ILE A 373      28.921  -9.783 126.757  1.00  0.00           H  
ATOM   1754 HD11 ILE A 373      29.238 -12.307 130.293  1.00  0.00           H  
ATOM   1755 HD12 ILE A 373      30.900 -11.771 129.950  1.00  0.00           H  
ATOM   1756 HD13 ILE A 373      29.550 -10.620 129.820  1.00  0.00           H  
ATOM   1757  N   VAL A 374      32.394 -10.752 124.769  1.00  4.63           N  
ATOM   1758  CA  VAL A 374      33.065  -9.942 123.754  1.00  3.65           C  
ATOM   1759  C   VAL A 374      32.694 -10.444 122.365  1.00  6.01           C  
ATOM   1760  O   VAL A 374      32.390  -9.650 121.468  1.00  6.64           O  
ATOM   1761  CB  VAL A 374      34.615  -9.960 123.925  1.00  4.28           C  
ATOM   1762  CG1 VAL A 374      35.309  -9.391 122.702  1.00  2.93           C  
ATOM   1763  CG2 VAL A 374      35.016  -9.193 125.163  1.00  6.00           C  
ATOM   1764  H   VAL A 374      32.955 -11.232 125.459  1.00  0.00           H  
ATOM   1765  HA  VAL A 374      32.720  -8.913 123.852  1.00  0.00           H  
ATOM   1766  HB  VAL A 374      34.933 -10.995 124.047  1.00  0.00           H  
ATOM   1767 HG11 VAL A 374      36.388  -9.417 122.851  1.00  0.00           H  
ATOM   1768 HG12 VAL A 374      35.049  -9.986 121.826  1.00  0.00           H  
ATOM   1769 HG13 VAL A 374      34.989  -8.361 122.548  1.00  0.00           H  
ATOM   1770 HG21 VAL A 374      36.101  -9.214 125.269  1.00  0.00           H  
ATOM   1771 HG22 VAL A 374      34.680  -8.160 125.075  1.00  0.00           H  
ATOM   1772 HG23 VAL A 374      34.557  -9.651 126.039  1.00  0.00           H  
ATOM   1773  N   LEU A 375      32.713 -11.768 122.202  1.00  4.56           N  
ATOM   1774  CA  LEU A 375      32.382 -12.400 120.939  1.00  3.32           C  
ATOM   1775  C   LEU A 375      30.954 -12.082 120.493  1.00  4.61           C  
ATOM   1776  O   LEU A 375      30.727 -11.710 119.347  1.00  6.03           O  
ATOM   1777  CB  LEU A 375      32.546 -13.921 121.052  1.00  5.08           C  
ATOM   1778  CG  LEU A 375      32.166 -14.738 119.814  1.00  4.06           C  
ATOM   1779  CD1 LEU A 375      32.975 -14.278 118.612  1.00  6.09           C  
ATOM   1780  CD2 LEU A 375      32.358 -16.236 120.043  1.00 11.55           C  
ATOM   1781  H   LEU A 375      32.964 -12.368 122.974  1.00  0.00           H  
ATOM   1782  HA  LEU A 375      33.071 -12.034 120.178  1.00  0.00           H  
ATOM   1783  HB3 LEU A 375      31.976 -14.281 121.909  1.00  0.00           H  
ATOM   1784  HB2 LEU A 375      33.574 -14.152 121.333  1.00  0.00           H  
ATOM   1785  HG  LEU A 375      31.112 -14.560 119.601  1.00  0.00           H  
ATOM   1786 HD11 LEU A 375      32.695 -14.867 117.738  1.00  0.00           H  
ATOM   1787 HD12 LEU A 375      32.773 -13.224 118.419  1.00  0.00           H  
ATOM   1788 HD13 LEU A 375      34.037 -14.413 118.815  1.00  0.00           H  
ATOM   1789 HD21 LEU A 375      32.078 -16.781 119.142  1.00  0.00           H  
ATOM   1790 HD22 LEU A 375      33.403 -16.437 120.278  1.00  0.00           H  
ATOM   1791 HD23 LEU A 375      31.730 -16.561 120.873  1.00  0.00           H  
ATOM   1792  N   PHE A 376      29.992 -12.281 121.390  1.00  5.78           N  
ATOM   1793  CA  PHE A 376      28.595 -11.987 121.102  1.00  2.92           C  
ATOM   1794  C   PHE A 376      28.374 -10.478 121.241  1.00  4.73           C  
ATOM   1795  O   PHE A 376      27.723 -10.018 122.183  1.00  3.40           O  
ATOM   1796  CB  PHE A 376      27.676 -12.733 122.089  1.00  3.65           C  
ATOM   1797  CG  PHE A 376      27.598 -14.228 121.866  1.00  6.99           C  
ATOM   1798  CD1 PHE A 376      27.278 -14.748 120.622  1.00  9.01           C  
ATOM   1799  CD2 PHE A 376      27.823 -15.109 122.910  1.00  3.23           C  
ATOM   1800  CE1 PHE A 376      27.189 -16.125 120.429  1.00  7.31           C  
ATOM   1801  CE2 PHE A 376      27.729 -16.475 122.719  1.00  4.44           C  
ATOM   1802  CZ  PHE A 376      27.425 -16.979 121.477  1.00  5.91           C  
ATOM   1803  H   PHE A 376      30.221 -12.647 122.303  1.00  0.00           H  
ATOM   1804  HA  PHE A 376      28.361 -12.296 120.083  1.00  0.00           H  
ATOM   1805  HB3 PHE A 376      26.673 -12.308 122.040  1.00  0.00           H  
ATOM   1806  HB2 PHE A 376      28.007 -12.537 123.109  1.00  0.00           H  
ATOM   1807  HD1 PHE A 376      27.095 -14.084 119.790  1.00  0.00           H  
ATOM   1808  HD2 PHE A 376      28.076 -14.732 123.890  1.00  0.00           H  
ATOM   1809  HE1 PHE A 376      26.935 -16.519 119.456  1.00  0.00           H  
ATOM   1810  HE2 PHE A 376      27.895 -17.149 123.547  1.00  0.00           H  
ATOM   1811  HZ  PHE A 376      27.372 -18.047 121.326  1.00  0.00           H  
ATOM   1812  N   ASN A 377      28.907  -9.720 120.287  1.00  5.08           N  
ATOM   1813  CA  ASN A 377      28.796  -8.269 120.287  1.00  4.81           C  
ATOM   1814  C   ASN A 377      27.610  -7.808 119.445  1.00  2.86           C  
ATOM   1815  O   ASN A 377      27.665  -7.815 118.221  1.00  4.53           O  
ATOM   1816  CB  ASN A 377      30.117  -7.669 119.770  1.00  6.29           C  
ATOM   1817  CG  ASN A 377      30.147  -6.154 119.833  1.00 11.49           C  
ATOM   1818  OD1 ASN A 377      29.189  -5.507 120.284  1.00  8.08           O  
ATOM   1819  ND2 ASN A 377      31.265  -5.575 119.390  1.00  8.21           N  
ATOM   1820  H   ASN A 377      29.412 -10.149 119.525  1.00  0.00           H  
ATOM   1821  HA  ASN A 377      28.642  -7.934 121.313  1.00  0.00           H  
ATOM   1822  HB3 ASN A 377      30.284  -7.992 118.742  1.00  0.00           H  
ATOM   1823  HB2 ASN A 377      30.948  -8.072 120.348  1.00  0.00           H  
ATOM   1824 HD22 ASN A 377      31.352  -4.569 119.403  1.00  0.00           H  
ATOM   1825 HD21 ASN A 377      32.024  -6.143 119.041  1.00  0.00           H  
ATOM   1826  N   PRO A 378      26.530  -7.374 120.104  1.00  4.09           N  
ATOM   1827  CA  PRO A 378      25.329  -7.043 119.332  1.00  6.41           C  
ATOM   1828  C   PRO A 378      25.468  -5.714 118.582  1.00  8.27           C  
ATOM   1829  O   PRO A 378      24.630  -5.420 117.735  1.00  8.81           O  
ATOM   1830  CB  PRO A 378      24.246  -6.953 120.406  1.00  8.81           C  
ATOM   1831  CG  PRO A 378      24.981  -6.474 121.614  1.00  8.60           C  
ATOM   1832  CD  PRO A 378      26.371  -7.074 121.540  1.00  5.19           C  
ATOM   1833  HA  PRO A 378      25.099  -7.847 118.633  1.00  0.00           H  
ATOM   1834  HB3 PRO A 378      23.846  -7.948 120.599  1.00  0.00           H  
ATOM   1835  HB2 PRO A 378      23.509  -6.206 120.113  1.00  0.00           H  
ATOM   1836  HG3 PRO A 378      24.478  -6.835 122.511  1.00  0.00           H  
ATOM   1837  HG2 PRO A 378      25.054  -5.387 121.586  1.00  0.00           H  
ATOM   1838  HD2 PRO A 378      27.103  -6.322 121.834  1.00  0.00           H  
ATOM   1839  HD3 PRO A 378      26.391  -8.005 122.106  1.00  0.00           H  
ATOM   1840  N   ASP A 379      26.513  -4.944 118.874  1.00  4.52           N  
ATOM   1841  CA  ASP A 379      26.737  -3.655 118.198  1.00 10.60           C  
ATOM   1842  C   ASP A 379      27.474  -3.761 116.867  1.00  9.71           C  
ATOM   1843  O   ASP A 379      27.616  -2.767 116.163  1.00 11.25           O  
ATOM   1844  CB  ASP A 379      27.517  -2.690 119.102  1.00 12.19           C  
ATOM   1845  CG  ASP A 379      26.784  -2.382 120.386  1.00  9.62           C  
ATOM   1846  OD1 ASP A 379      25.577  -2.077 120.317  1.00 13.44           O  
ATOM   1847  OD2 ASP A 379      27.407  -2.465 121.466  1.00 15.00           O1-
ATOM   1848  H   ASP A 379      27.177  -5.239 119.575  1.00  0.00           H  
ATOM   1849  HA  ASP A 379      25.762  -3.210 118.002  1.00  0.00           H  
ATOM   1850  HB3 ASP A 379      27.708  -1.762 118.562  1.00  0.00           H  
ATOM   1851  HB2 ASP A 379      28.491  -3.119 119.335  1.00  0.00           H  
ATOM   1852  N   SER A 380      27.956  -4.952 116.531  1.00  9.06           N  
ATOM   1853  CA  SER A 380      28.750  -5.133 115.317  1.00 11.54           C  
ATOM   1854  C   SER A 380      27.963  -4.770 114.059  1.00 11.22           C  
ATOM   1855  O   SER A 380      26.840  -5.215 113.875  1.00 13.73           O  
ATOM   1856  CB  SER A 380      29.249  -6.573 115.227  1.00  8.10           C  
ATOM   1857  OG  SER A 380      30.019  -6.896 116.364  1.00  9.30           O  
ATOM   1858  H   SER A 380      27.776  -5.754 117.118  1.00  0.00           H  
ATOM   1859  HA  SER A 380      29.617  -4.476 115.377  1.00  0.00           H  
ATOM   1860  HB3 SER A 380      29.858  -6.691 114.331  1.00  0.00           H  
ATOM   1861  HB2 SER A 380      28.397  -7.249 115.162  1.00  0.00           H  
ATOM   1862  HG  SER A 380      29.441  -7.209 117.064  1.00  0.00           H  
ATOM   1863  N   LYS A 381      28.552  -3.958 113.193  1.00 16.72           N  
ATOM   1864  CA  LYS A 381      27.839  -3.520 111.996  1.00 17.53           C  
ATOM   1865  C   LYS A 381      27.599  -4.653 110.996  1.00 15.50           C  
ATOM   1866  O   LYS A 381      28.465  -5.510 110.783  1.00 11.61           O  
ATOM   1867  CB  LYS A 381      28.586  -2.371 111.324  1.00 29.86           C  
ATOM   1868  CG  LYS A 381      28.622  -1.092 112.153  1.00 31.18           C  
ATOM   1869  CD  LYS A 381      29.280   0.030 111.365  1.00 45.62           C  
ATOM   1870  CE  LYS A 381      30.646  -0.391 110.837  1.00 56.86           C  
ATOM   1871  NZ  LYS A 381      31.321   0.715 110.101  1.00 60.91           N1+
ATOM   1872  H   LYS A 381      29.496  -3.641 113.360  1.00  0.00           H  
ATOM   1873  HA  LYS A 381      26.865  -3.143 112.310  1.00  0.00           H  
ATOM   1874  HB3 LYS A 381      28.131  -2.162 110.356  1.00  0.00           H  
ATOM   1875  HB2 LYS A 381      29.605  -2.685 111.099  1.00  0.00           H  
ATOM   1876  HG3 LYS A 381      29.184  -1.269 113.070  1.00  0.00           H  
ATOM   1877  HG2 LYS A 381      27.605  -0.802 112.417  1.00  0.00           H  
ATOM   1878  HD3 LYS A 381      29.392   0.905 112.005  1.00  0.00           H  
ATOM   1879  HD2 LYS A 381      28.639   0.311 110.529  1.00  0.00           H  
ATOM   1880  HE3 LYS A 381      30.530  -1.249 110.175  1.00  0.00           H  
ATOM   1881  HE2 LYS A 381      31.274  -0.709 111.669  1.00  0.00           H  
ATOM   1882  HZ1 LYS A 381      32.095   0.343 109.569  1.00  0.00           H  
ATOM   1883  HZ2 LYS A 381      30.662   1.154 109.474  1.00  0.00           H  
ATOM   1884  HZ3 LYS A 381      31.664   1.399 110.760  1.00  0.00           H  
ATOM   1885  N   GLY A 382      26.422  -4.657 110.383  1.00 12.98           N  
ATOM   1886  CA  GLY A 382      26.128  -5.621 109.343  1.00 12.19           C  
ATOM   1887  C   GLY A 382      25.399  -6.869 109.806  1.00 18.03           C  
ATOM   1888  O   GLY A 382      24.954  -7.672 108.975  1.00 14.21           O  
ATOM   1889  H   GLY A 382      25.717  -3.981 110.640  1.00  0.00           H  
ATOM   1890  HA3 GLY A 382      27.054  -5.908 108.846  1.00  0.00           H  
ATOM   1891  HA2 GLY A 382      25.550  -5.137 108.556  1.00  0.00           H  
ATOM   1892  N   LEU A 383      25.288  -7.054 111.119  1.00 11.17           N  
ATOM   1893  CA  LEU A 383      24.572  -8.212 111.650  1.00 12.14           C  
ATOM   1894  C   LEU A 383      23.143  -8.204 111.144  1.00 14.11           C  
ATOM   1895  O   LEU A 383      22.485  -7.166 111.165  1.00 13.36           O  
ATOM   1896  CB  LEU A 383      24.563  -8.200 113.169  1.00  8.49           C  
ATOM   1897  CG  LEU A 383      25.874  -8.453 113.903  1.00  6.18           C  
ATOM   1898  CD1 LEU A 383      25.648  -8.214 115.394  1.00  4.56           C  
ATOM   1899  CD2 LEU A 383      26.411  -9.861 113.634  1.00  8.06           C  
ATOM   1900  H   LEU A 383      25.701  -6.391 111.759  1.00  0.00           H  
ATOM   1901  HA  LEU A 383      25.065  -9.121 111.306  1.00  0.00           H  
ATOM   1902  HB3 LEU A 383      23.812  -8.905 113.527  1.00  0.00           H  
ATOM   1903  HB2 LEU A 383      24.136  -7.259 113.516  1.00  0.00           H  
ATOM   1904  HG  LEU A 383      26.610  -7.732 113.548  1.00  0.00           H  
ATOM   1905 HD11 LEU A 383      26.577  -8.391 115.936  1.00  0.00           H  
ATOM   1906 HD12 LEU A 383      25.326  -7.185 115.553  1.00  0.00           H  
ATOM   1907 HD13 LEU A 383      24.880  -8.895 115.759  1.00  0.00           H  
ATOM   1908 HD21 LEU A 383      27.347 -10.003 114.175  1.00  0.00           H  
ATOM   1909 HD22 LEU A 383      25.682 -10.599 113.970  1.00  0.00           H  
ATOM   1910 HD23 LEU A 383      26.587  -9.985 112.566  1.00  0.00           H  
ATOM   1911  N   SER A 384      22.678  -9.358 110.676  1.00 14.06           N  
ATOM   1912  CA  SER A 384      21.315  -9.493 110.182  1.00 19.24           C  
ATOM   1913  C   SER A 384      20.341  -9.521 111.348  1.00 16.89           C  
ATOM   1914  O   SER A 384      19.187  -9.125 111.205  1.00 23.38           O  
ATOM   1915  CB  SER A 384      21.154 -10.759 109.338  1.00 13.25           C  
ATOM   1916  OG  SER A 384      21.220 -11.918 110.155  1.00 18.18           O  
ATOM   1917  H   SER A 384      23.275 -10.172 110.656  1.00  0.00           H  
ATOM   1918  HA  SER A 384      21.085  -8.629 109.559  1.00  0.00           H  
ATOM   1919  HB3 SER A 384      21.944 -10.798 108.588  1.00  0.00           H  
ATOM   1920  HB2 SER A 384      20.194 -10.732 108.823  1.00  0.00           H  
ATOM   1921  HG  SER A 384      22.070 -11.948 110.600  1.00  0.00           H  
ATOM   1922  N   ASN A 385      20.802  -9.986 112.504  1.00 18.53           N  
ATOM   1923  CA  ASN A 385      19.940  -9.966 113.681  1.00 23.59           C  
ATOM   1924  C   ASN A 385      20.674  -9.750 114.998  1.00 21.15           C  
ATOM   1925  O   ASN A 385      21.039 -10.722 115.683  1.00 19.17           O  
ATOM   1926  CB  ASN A 385      19.074 -11.220 113.765  1.00 25.38           C  
ATOM   1927  CG  ASN A 385      18.042 -11.134 114.883  1.00 24.85           C  
ATOM   1928  OD1 ASN A 385      17.667 -10.041 115.322  1.00 24.87           O  
ATOM   1929  ND2 ASN A 385      17.582 -12.286 115.348  1.00 30.45           N  
ATOM   1930  H   ASN A 385      21.742 -10.350 112.563  1.00  0.00           H  
ATOM   1931  HA  ASN A 385      19.260  -9.123 113.558  1.00  0.00           H  
ATOM   1932  HB3 ASN A 385      19.711 -12.090 113.926  1.00  0.00           H  
ATOM   1933  HB2 ASN A 385      18.565 -11.374 112.813  1.00  0.00           H  
ATOM   1934 HD22 ASN A 385      16.896 -12.294 116.089  1.00  0.00           H  
ATOM   1935 HD21 ASN A 385      17.917 -13.157 114.961  1.00  0.00           H  
ATOM   1936  N   PRO A 386      20.860  -8.471 115.366  1.00 20.06           N  
ATOM   1937  CA  PRO A 386      21.578  -8.036 116.567  1.00 14.94           C  
ATOM   1938  C   PRO A 386      20.857  -8.531 117.814  1.00 11.94           C  
ATOM   1939  O   PRO A 386      21.482  -8.851 118.832  1.00 11.88           O  
ATOM   1940  CB  PRO A 386      21.491  -6.503 116.496  1.00 13.53           C  
ATOM   1941  CG  PRO A 386      21.045  -6.187 115.105  1.00 19.40           C  
ATOM   1942  CD  PRO A 386      20.227  -7.338 114.667  1.00 15.18           C  
ATOM   1943  HA  PRO A 386      22.614  -8.373 116.551  1.00  0.00           H  
ATOM   1944  HB3 PRO A 386      22.480  -6.076 116.665  1.00  0.00           H  
ATOM   1945  HB2 PRO A 386      20.742  -6.150 117.205  1.00  0.00           H  
ATOM   1946  HG3 PRO A 386      21.917  -6.095 114.457  1.00  0.00           H  
ATOM   1947  HG2 PRO A 386      20.428  -5.288 115.118  1.00  0.00           H  
ATOM   1948  HD2 PRO A 386      19.208  -7.214 115.033  1.00  0.00           H  
ATOM   1949  HD3 PRO A 386      20.341  -7.471 113.591  1.00  0.00           H  
ATOM   1950  N   ALA A 387      19.537  -8.601 117.722  1.00 14.53           N  
ATOM   1951  CA  ALA A 387      18.721  -9.060 118.842  1.00 18.91           C  
ATOM   1952  C   ALA A 387      19.051 -10.513 119.210  1.00 15.25           C  
ATOM   1953  O   ALA A 387      19.131 -10.866 120.394  1.00 14.69           O  
ATOM   1954  CB  ALA A 387      17.243  -8.902 118.520  1.00 17.27           C  
ATOM   1955  H   ALA A 387      19.076  -8.334 116.864  1.00  0.00           H  
ATOM   1956  HA  ALA A 387      18.948  -8.433 119.704  1.00  0.00           H  
ATOM   1957  HB1 ALA A 387      16.648  -9.248 119.365  1.00  0.00           H  
ATOM   1958  HB2 ALA A 387      17.023  -7.852 118.327  1.00  0.00           H  
ATOM   1959  HB3 ALA A 387      16.998  -9.492 117.637  1.00  0.00           H  
ATOM   1960  N   GLU A 388      19.261 -11.364 118.214  1.00 11.72           N  
ATOM   1961  CA  GLU A 388      19.622 -12.736 118.550  1.00 13.07           C  
ATOM   1962  C   GLU A 388      21.006 -12.763 119.202  1.00  7.55           C  
ATOM   1963  O   GLU A 388      21.259 -13.548 120.113  1.00  5.27           O  
ATOM   1964  CB  GLU A 388      19.563 -13.660 117.332  1.00 13.77           C  
ATOM   1965  CG  GLU A 388      19.696 -15.135 117.681  1.00 29.06           C  
ATOM   1966  CD  GLU A 388      19.687 -16.043 116.458  1.00 36.05           C  
ATOM   1967  OE1 GLU A 388      19.448 -15.539 115.337  1.00 41.24           O  
ATOM   1968  OE2 GLU A 388      19.922 -17.262 116.621  1.00 38.31           O1-
ATOM   1969  H   GLU A 388      19.169 -11.054 117.257  1.00  0.00           H  
ATOM   1970  HA  GLU A 388      18.901 -13.101 119.281  1.00  0.00           H  
ATOM   1971  HB3 GLU A 388      20.348 -13.382 116.629  1.00  0.00           H  
ATOM   1972  HB2 GLU A 388      18.626 -13.497 116.800  1.00  0.00           H  
ATOM   1973  HG3 GLU A 388      18.886 -15.423 118.351  1.00  0.00           H  
ATOM   1974  HG2 GLU A 388      20.617 -15.293 118.242  1.00  0.00           H  
ATOM   1975  N   VAL A 389      21.895 -11.884 118.752  1.00 12.12           N  
ATOM   1976  CA  VAL A 389      23.235 -11.819 119.338  1.00  8.20           C  
ATOM   1977  C   VAL A 389      23.179 -11.317 120.786  1.00  5.86           C  
ATOM   1978  O   VAL A 389      23.861 -11.864 121.662  1.00  6.60           O  
ATOM   1979  CB  VAL A 389      24.198 -10.968 118.490  1.00  8.41           C  
ATOM   1980  CG1 VAL A 389      25.516 -10.745 119.230  1.00  5.37           C  
ATOM   1981  CG2 VAL A 389      24.431 -11.628 117.109  1.00  6.57           C  
ATOM   1982  H   VAL A 389      21.648 -11.255 118.001  1.00  0.00           H  
ATOM   1983  HA  VAL A 389      23.631 -12.834 119.360  1.00  0.00           H  
ATOM   1984  HB  VAL A 389      23.734  -9.995 118.326  1.00  0.00           H  
ATOM   1985 HG11 VAL A 389      26.182 -10.141 118.613  1.00  0.00           H  
ATOM   1986 HG12 VAL A 389      25.323 -10.227 120.169  1.00  0.00           H  
ATOM   1987 HG13 VAL A 389      25.985 -11.707 119.436  1.00  0.00           H  
ATOM   1988 HG21 VAL A 389      25.114 -11.013 116.523  1.00  0.00           H  
ATOM   1989 HG22 VAL A 389      24.863 -12.619 117.248  1.00  0.00           H  
ATOM   1990 HG23 VAL A 389      23.480 -11.717 116.583  1.00  0.00           H  
ATOM   1991  N   GLU A 390      22.358 -10.296 121.038  1.00  6.30           N  
ATOM   1992  CA  GLU A 390      22.164  -9.788 122.401  1.00  6.89           C  
ATOM   1993  C   GLU A 390      21.597 -10.885 123.300  1.00  7.88           C  
ATOM   1994  O   GLU A 390      22.025 -11.020 124.439  1.00  7.30           O  
ATOM   1995  CB  GLU A 390      21.262  -8.534 122.422  1.00  8.58           C  
ATOM   1996  CG  GLU A 390      20.883  -8.033 123.823  1.00 12.80           C  
ATOM   1997  CD  GLU A 390      22.076  -7.552 124.670  1.00 21.24           C  
ATOM   1998  OE1 GLU A 390      22.991  -6.903 124.115  1.00 20.33           O  
ATOM   1999  OE2 GLU A 390      22.098  -7.810 125.901  1.00 22.51           O1-
ATOM   2000  H   GLU A 390      21.854  -9.855 120.282  1.00  0.00           H  
ATOM   2001  HA  GLU A 390      23.140  -9.504 122.794  1.00  0.00           H  
ATOM   2002  HB3 GLU A 390      20.354  -8.733 121.852  1.00  0.00           H  
ATOM   2003  HB2 GLU A 390      21.750  -7.730 121.871  1.00  0.00           H  
ATOM   2004  HG3 GLU A 390      20.355  -8.822 124.358  1.00  0.00           H  
ATOM   2005  HG2 GLU A 390      20.155  -7.227 123.733  1.00  0.00           H  
ATOM   2006  N   ALA A 391      20.656 -11.683 122.776  1.00  7.94           N  
ATOM   2007  CA  ALA A 391      20.111 -12.826 123.520  1.00  8.32           C  
ATOM   2008  C   ALA A 391      21.172 -13.891 123.861  1.00  8.84           C  
ATOM   2009  O   ALA A 391      21.174 -14.447 124.955  1.00  8.85           O  
ATOM   2010  CB  ALA A 391      18.922 -13.471 122.764  1.00  8.19           C  
ATOM   2011  H   ALA A 391      20.304 -11.505 121.846  1.00  0.00           H  
ATOM   2012  HA  ALA A 391      19.724 -12.442 124.464  1.00  0.00           H  
ATOM   2013  HB1 ALA A 391      18.540 -14.314 123.339  1.00  0.00           H  
ATOM   2014  HB2 ALA A 391      18.131 -12.733 122.633  1.00  0.00           H  
ATOM   2015  HB3 ALA A 391      19.258 -13.820 121.788  1.00  0.00           H  
ATOM   2016  N   LEU A 392      22.068 -14.187 122.930  1.00  6.52           N  
ATOM   2017  CA  LEU A 392      23.151 -15.120 123.242  1.00  4.78           C  
ATOM   2018  C   LEU A 392      24.117 -14.551 124.287  1.00  7.33           C  
ATOM   2019  O   LEU A 392      24.575 -15.273 125.182  1.00  5.77           O  
ATOM   2020  CB  LEU A 392      23.887 -15.548 121.969  1.00  5.21           C  
ATOM   2021  CG  LEU A 392      22.992 -16.329 120.998  1.00  8.22           C  
ATOM   2022  CD1 LEU A 392      23.743 -16.844 119.770  1.00  6.55           C  
ATOM   2023  CD2 LEU A 392      22.329 -17.480 121.728  1.00  7.33           C  
ATOM   2024  H   LEU A 392      22.000 -13.769 122.013  1.00  0.00           H  
ATOM   2025  HA  LEU A 392      22.697 -16.013 123.671  1.00  0.00           H  
ATOM   2026  HB3 LEU A 392      24.749 -16.158 122.237  1.00  0.00           H  
ATOM   2027  HB2 LEU A 392      24.284 -14.666 121.466  1.00  0.00           H  
ATOM   2028  HG  LEU A 392      22.207 -15.656 120.652  1.00  0.00           H  
ATOM   2029 HD11 LEU A 392      23.054 -17.387 119.123  1.00  0.00           H  
ATOM   2030 HD12 LEU A 392      24.166 -16.002 119.223  1.00  0.00           H  
ATOM   2031 HD13 LEU A 392      24.545 -17.511 120.087  1.00  0.00           H  
ATOM   2032 HD21 LEU A 392      21.694 -18.033 121.035  1.00  0.00           H  
ATOM   2033 HD22 LEU A 392      23.094 -18.145 122.129  1.00  0.00           H  
ATOM   2034 HD23 LEU A 392      21.722 -17.091 122.545  1.00  0.00           H  
ATOM   2035  N   ARG A 393      24.407 -13.253 124.183  1.00  5.47           N  
ATOM   2036  CA  ARG A 393      25.269 -12.578 125.155  1.00  6.13           C  
ATOM   2037  C   ARG A 393      24.693 -12.664 126.572  1.00  4.20           C  
ATOM   2038  O   ARG A 393      25.421 -12.892 127.543  1.00  3.24           O  
ATOM   2039  CB  ARG A 393      25.485 -11.104 124.752  1.00  4.80           C  
ATOM   2040  CG  ARG A 393      25.918 -10.181 125.887  1.00  3.23           C  
ATOM   2041  CD  ARG A 393      26.231  -8.734 125.399  1.00  2.76           C  
ATOM   2042  NE  ARG A 393      27.515  -8.674 124.683  1.00  3.54           N  
ATOM   2043  CZ  ARG A 393      28.275  -7.580 124.579  1.00  6.56           C  
ATOM   2044  NH1 ARG A 393      27.891  -6.435 125.133  1.00  8.67           N  
ATOM   2045  NH2 ARG A 393      29.422  -7.625 123.923  1.00  3.31           N1+
ATOM   2046  H   ARG A 393      24.029 -12.711 123.419  1.00  0.00           H  
ATOM   2047  HA  ARG A 393      26.239 -13.076 125.152  1.00  0.00           H  
ATOM   2048  HB3 ARG A 393      24.572 -10.716 124.300  1.00  0.00           H  
ATOM   2049  HB2 ARG A 393      26.218 -11.054 123.947  1.00  0.00           H  
ATOM   2050  HG3 ARG A 393      26.799 -10.597 126.376  1.00  0.00           H  
ATOM   2051  HG2 ARG A 393      25.135 -10.146 126.644  1.00  0.00           H  
ATOM   2052  HD3 ARG A 393      26.262  -8.061 126.256  1.00  0.00           H  
ATOM   2053  HD2 ARG A 393      25.432  -8.392 124.741  1.00  0.00           H  
ATOM   2054  HE  ARG A 393      27.812  -9.538 124.252  1.00  0.00           H  
ATOM   2055 HH12 ARG A 393      28.472  -5.613 125.049  1.00  0.00           H  
ATOM   2056 HH11 ARG A 393      27.018  -6.386 125.638  1.00  0.00           H  
ATOM   2057 HH22 ARG A 393      29.993  -6.795 123.847  1.00  0.00           H  
ATOM   2058 HH21 ARG A 393      29.727  -8.489 123.498  1.00  0.00           H  
ATOM   2059  N   GLU A 394      23.386 -12.449 126.690  1.00  8.49           N  
ATOM   2060  CA  GLU A 394      22.702 -12.503 127.989  1.00  6.55           C  
ATOM   2061  C   GLU A 394      22.715 -13.907 128.606  1.00 10.81           C  
ATOM   2062  O   GLU A 394      22.832 -14.056 129.828  1.00  9.60           O  
ATOM   2063  CB  GLU A 394      21.266 -11.972 127.865  1.00  9.52           C  
ATOM   2064  CG  GLU A 394      21.224 -10.523 127.371  1.00 18.99           C  
ATOM   2065  CD  GLU A 394      19.824  -9.912 127.331  1.00 32.64           C  
ATOM   2066  OE1 GLU A 394      18.851 -10.573 127.768  1.00 29.58           O  
ATOM   2067  OE2 GLU A 394      19.706  -8.758 126.851  1.00 24.79           O1-
ATOM   2068  H   GLU A 394      22.832 -12.241 125.871  1.00  0.00           H  
ATOM   2069  HA  GLU A 394      23.238 -11.841 128.669  1.00  0.00           H  
ATOM   2070  HB3 GLU A 394      20.770 -12.039 128.833  1.00  0.00           H  
ATOM   2071  HB2 GLU A 394      20.703 -12.605 127.179  1.00  0.00           H  
ATOM   2072  HG3 GLU A 394      21.671 -10.467 126.379  1.00  0.00           H  
ATOM   2073  HG2 GLU A 394      21.868  -9.908 127.999  1.00  0.00           H  
ATOM   2074  N   LYS A 395      22.593 -14.927 127.763  1.00  7.15           N  
ATOM   2075  CA  LYS A 395      22.714 -16.311 128.214  1.00 10.97           C  
ATOM   2076  C   LYS A 395      24.107 -16.534 128.802  1.00  8.18           C  
ATOM   2077  O   LYS A 395      24.262 -17.116 129.879  1.00  7.62           O  
ATOM   2078  CB  LYS A 395      22.507 -17.283 127.053  1.00 13.91           C  
ATOM   2079  CG  LYS A 395      21.084 -17.417 126.521  1.00 17.52           C  
ATOM   2080  CD  LYS A 395      21.066 -18.461 125.394  1.00 25.82           C  
ATOM   2081  CE  LYS A 395      19.652 -18.865 124.968  1.00 30.74           C  
ATOM   2082  NZ  LYS A 395      19.002 -19.748 125.974  1.00 41.44           N1+
ATOM   2083  H   LYS A 395      22.412 -14.755 126.784  1.00  0.00           H  
ATOM   2084  HA  LYS A 395      21.965 -16.505 128.982  1.00  0.00           H  
ATOM   2085  HB3 LYS A 395      22.878 -18.267 127.339  1.00  0.00           H  
ATOM   2086  HB2 LYS A 395      23.172 -17.010 126.234  1.00  0.00           H  
ATOM   2087  HG3 LYS A 395      20.750 -16.456 126.131  1.00  0.00           H  
ATOM   2088  HG2 LYS A 395      20.424 -17.741 127.326  1.00  0.00           H  
ATOM   2089  HD3 LYS A 395      21.615 -19.347 125.713  1.00  0.00           H  
ATOM   2090  HD2 LYS A 395      21.607 -18.072 124.531  1.00  0.00           H  
ATOM   2091  HE3 LYS A 395      19.696 -19.380 124.008  1.00  0.00           H  
ATOM   2092  HE2 LYS A 395      19.046 -17.970 124.826  1.00  0.00           H  
ATOM   2093  HZ1 LYS A 395      19.335 -19.509 126.897  1.00  0.00           H  
ATOM   2094  HZ2 LYS A 395      18.000 -19.624 125.935  1.00  0.00           H  
ATOM   2095  HZ3 LYS A 395      19.229 -20.712 125.774  1.00  0.00           H  
ATOM   2096  N   VAL A 396      25.126 -16.056 128.098  1.00  6.31           N  
ATOM   2097  CA  VAL A 396      26.483 -16.148 128.627  1.00  9.38           C  
ATOM   2098  C   VAL A 396      26.643 -15.435 129.980  1.00  6.47           C  
ATOM   2099  O   VAL A 396      27.141 -16.033 130.933  1.00  7.27           O  
ATOM   2100  CB  VAL A 396      27.555 -15.644 127.616  1.00  8.36           C  
ATOM   2101  CG1 VAL A 396      28.921 -15.605 128.277  1.00 11.81           C  
ATOM   2102  CG2 VAL A 396      27.602 -16.547 126.396  1.00  3.56           C  
ATOM   2103  H   VAL A 396      24.962 -15.629 127.197  1.00  0.00           H  
ATOM   2104  HA  VAL A 396      26.684 -17.205 128.801  1.00  0.00           H  
ATOM   2105  HB  VAL A 396      27.290 -14.636 127.297  1.00  0.00           H  
ATOM   2106 HG11 VAL A 396      29.662 -15.251 127.560  1.00  0.00           H  
ATOM   2107 HG12 VAL A 396      28.892 -14.930 129.132  1.00  0.00           H  
ATOM   2108 HG13 VAL A 396      29.191 -16.606 128.614  1.00  0.00           H  
ATOM   2109 HG21 VAL A 396      28.357 -16.180 125.700  1.00  0.00           H  
ATOM   2110 HG22 VAL A 396      27.855 -17.561 126.704  1.00  0.00           H  
ATOM   2111 HG23 VAL A 396      26.628 -16.549 125.907  1.00  0.00           H  
ATOM   2112  N   TYR A 397      26.222 -14.175 130.098  1.00  7.49           N  
ATOM   2113  CA  TYR A 397      26.470 -13.497 131.374  1.00  5.00           C  
ATOM   2114  C   TYR A 397      25.605 -14.021 132.526  1.00  6.25           C  
ATOM   2115  O   TYR A 397      26.016 -13.972 133.687  1.00  4.66           O  
ATOM   2116  CB  TYR A 397      26.508 -11.953 131.281  1.00  3.97           C  
ATOM   2117  CG  TYR A 397      25.242 -11.189 130.916  1.00  4.52           C  
ATOM   2118  CD1 TYR A 397      24.135 -11.163 131.759  1.00  7.09           C  
ATOM   2119  CD2 TYR A 397      25.193 -10.416 129.758  1.00  5.44           C  
ATOM   2120  CE1 TYR A 397      22.995 -10.415 131.432  1.00  9.96           C  
ATOM   2121  CE2 TYR A 397      24.071  -9.668 129.427  1.00  4.24           C  
ATOM   2122  CZ  TYR A 397      22.971  -9.674 130.262  1.00 10.33           C  
ATOM   2123  OH  TYR A 397      21.851  -8.928 129.928  1.00 11.63           O  
ATOM   2124  H   TYR A 397      25.753 -13.725 129.325  1.00  0.00           H  
ATOM   2125  HA  TYR A 397      27.487 -13.781 131.643  1.00  0.00           H  
ATOM   2126  HB3 TYR A 397      27.308 -11.658 130.602  1.00  0.00           H  
ATOM   2127  HB2 TYR A 397      26.908 -11.551 132.212  1.00  0.00           H  
ATOM   2128  HD1 TYR A 397      24.145 -11.725 132.681  1.00  0.00           H  
ATOM   2129  HD2 TYR A 397      26.042 -10.388 129.091  1.00  0.00           H  
ATOM   2130  HE1 TYR A 397      22.140 -10.418 132.091  1.00  0.00           H  
ATOM   2131  HE2 TYR A 397      24.060  -9.084 128.519  1.00  0.00           H  
ATOM   2132  HH  TYR A 397      21.408  -8.639 130.729  1.00  0.00           H  
ATOM   2133  N   ALA A 398      24.426 -14.544 132.203  1.00  5.90           N  
ATOM   2134  CA  ALA A 398      23.641 -15.283 133.197  1.00  8.54           C  
ATOM   2135  C   ALA A 398      24.427 -16.502 133.729  1.00  6.76           C  
ATOM   2136  O   ALA A 398      24.491 -16.730 134.933  1.00  7.38           O  
ATOM   2137  CB  ALA A 398      22.294 -15.706 132.611  1.00  9.47           C  
ATOM   2138  H   ALA A 398      24.064 -14.434 131.266  1.00  0.00           H  
ATOM   2139  HA  ALA A 398      23.448 -14.615 134.037  1.00  0.00           H  
ATOM   2140  HB1 ALA A 398      21.726 -16.253 133.363  1.00  0.00           H  
ATOM   2141  HB2 ALA A 398      21.735 -14.821 132.307  1.00  0.00           H  
ATOM   2142  HB3 ALA A 398      22.459 -16.346 131.744  1.00  0.00           H  
ATOM   2143  N   SER A 399      25.047 -17.262 132.828  1.00  6.69           N  
ATOM   2144  CA  SER A 399      25.894 -18.382 133.233  1.00  6.03           C  
ATOM   2145  C   SER A 399      27.039 -17.921 134.117  1.00  6.13           C  
ATOM   2146  O   SER A 399      27.317 -18.528 135.156  1.00  7.56           O  
ATOM   2147  CB  SER A 399      26.477 -19.093 132.013  1.00 12.85           C  
ATOM   2148  OG  SER A 399      25.448 -19.598 131.199  1.00 32.57           O  
ATOM   2149  H   SER A 399      24.936 -17.069 131.843  1.00  0.00           H  
ATOM   2150  HA  SER A 399      25.287 -19.093 133.793  1.00  0.00           H  
ATOM   2151  HB3 SER A 399      27.116 -19.913 132.342  1.00  0.00           H  
ATOM   2152  HB2 SER A 399      27.083 -18.392 131.439  1.00  0.00           H  
ATOM   2153  HG  SER A 399      25.017 -18.873 130.741  1.00  0.00           H  
ATOM   2154  N   LEU A 400      27.706 -16.848 133.697  1.00  6.02           N  
ATOM   2155  CA  LEU A 400      28.832 -16.310 134.444  1.00  4.44           C  
ATOM   2156  C   LEU A 400      28.400 -15.883 135.842  1.00  3.23           C  
ATOM   2157  O   LEU A 400      29.050 -16.204 136.827  1.00  3.28           O  
ATOM   2158  CB  LEU A 400      29.474 -15.128 133.694  1.00  2.82           C  
ATOM   2159  CG  LEU A 400      30.588 -14.421 134.458  1.00  1.47           C  
ATOM   2160  CD1 LEU A 400      31.707 -15.436 134.796  1.00  1.95           C  
ATOM   2161  CD2 LEU A 400      31.144 -13.248 133.649  1.00  2.25           C  
ATOM   2162  H   LEU A 400      27.434 -16.387 132.841  1.00  0.00           H  
ATOM   2163  HA  LEU A 400      29.580 -17.096 134.544  1.00  0.00           H  
ATOM   2164  HB3 LEU A 400      28.702 -14.405 133.431  1.00  0.00           H  
ATOM   2165  HB2 LEU A 400      29.858 -15.475 132.735  1.00  0.00           H  
ATOM   2166  HG  LEU A 400      30.177 -14.035 135.391  1.00  0.00           H  
ATOM   2167 HD11 LEU A 400      32.504 -14.931 135.342  1.00  0.00           H  
ATOM   2168 HD12 LEU A 400      31.298 -16.238 135.411  1.00  0.00           H  
ATOM   2169 HD13 LEU A 400      32.109 -15.855 133.874  1.00  0.00           H  
ATOM   2170 HD21 LEU A 400      31.937 -12.759 134.215  1.00  0.00           H  
ATOM   2171 HD22 LEU A 400      31.545 -13.615 132.704  1.00  0.00           H  
ATOM   2172 HD23 LEU A 400      30.346 -12.532 133.451  1.00  0.00           H  
ATOM   2173  N   GLU A 401      27.302 -15.147 135.931  1.00  4.42           N  
ATOM   2174  CA  GLU A 401      26.833 -14.710 137.245  1.00  7.85           C  
ATOM   2175  C   GLU A 401      26.510 -15.916 138.150  1.00  5.11           C  
ATOM   2176  O   GLU A 401      26.810 -15.907 139.355  1.00  6.10           O  
ATOM   2177  CB  GLU A 401      25.626 -13.777 137.134  1.00  5.17           C  
ATOM   2178  CG  GLU A 401      24.960 -13.579 138.476  1.00 10.67           C  
ATOM   2179  CD  GLU A 401      23.915 -12.511 138.462  1.00 14.86           C  
ATOM   2180  OE1 GLU A 401      23.077 -12.510 137.536  1.00 15.52           O  
ATOM   2181  OE2 GLU A 401      23.940 -11.674 139.387  1.00 14.16           O1-
ATOM   2182  H   GLU A 401      26.796 -14.892 135.095  1.00  0.00           H  
ATOM   2183  HA  GLU A 401      27.641 -14.150 137.716  1.00  0.00           H  
ATOM   2184  HB3 GLU A 401      24.907 -14.196 136.430  1.00  0.00           H  
ATOM   2185  HB2 GLU A 401      25.948 -12.812 136.743  1.00  0.00           H  
ATOM   2186  HG3 GLU A 401      25.716 -13.336 139.223  1.00  0.00           H  
ATOM   2187  HG2 GLU A 401      24.513 -14.519 138.800  1.00  0.00           H  
ATOM   2188  N   ALA A 402      25.929 -16.956 137.556  1.00  8.75           N  
ATOM   2189  CA  ALA A 402      25.629 -18.200 138.280  1.00  7.48           C  
ATOM   2190  C   ALA A 402      26.925 -18.828 138.787  1.00  5.02           C  
ATOM   2191  O   ALA A 402      27.025 -19.229 139.943  1.00  3.04           O  
ATOM   2192  CB  ALA A 402      24.899 -19.171 137.374  1.00  5.31           C  
ATOM   2193  H   ALA A 402      25.680 -16.905 136.578  1.00  0.00           H  
ATOM   2194  HA  ALA A 402      24.992 -17.967 139.133  1.00  0.00           H  
ATOM   2195  HB1 ALA A 402      24.683 -20.088 137.922  1.00  0.00           H  
ATOM   2196  HB2 ALA A 402      23.965 -18.722 137.036  1.00  0.00           H  
ATOM   2197  HB3 ALA A 402      25.523 -19.403 136.511  1.00  0.00           H  
ATOM   2198  N   TYR A 403      27.923 -18.871 137.905  1.00  4.74           N  
ATOM   2199  CA  TYR A 403      29.229 -19.401 138.244  1.00  5.23           C  
ATOM   2200  C   TYR A 403      29.857 -18.643 139.402  1.00  7.24           C  
ATOM   2201  O   TYR A 403      30.242 -19.258 140.399  1.00  5.78           O  
ATOM   2202  CB  TYR A 403      30.158 -19.384 137.023  1.00  5.98           C  
ATOM   2203  CG  TYR A 403      31.564 -19.858 137.311  1.00  6.18           C  
ATOM   2204  CD1 TYR A 403      31.879 -21.216 137.310  1.00  4.79           C  
ATOM   2205  CD2 TYR A 403      32.590 -18.941 137.569  1.00  8.64           C  
ATOM   2206  CE1 TYR A 403      33.184 -21.662 137.566  1.00 12.52           C  
ATOM   2207  CE2 TYR A 403      33.899 -19.370 137.828  1.00  8.38           C  
ATOM   2208  CZ  TYR A 403      34.189 -20.731 137.826  1.00 15.00           C  
ATOM   2209  OH  TYR A 403      35.483 -21.140 138.084  1.00  6.59           O  
ATOM   2210  H   TYR A 403      27.782 -18.527 136.966  1.00  0.00           H  
ATOM   2211  HA  TYR A 403      29.100 -20.438 138.553  1.00  0.00           H  
ATOM   2212  HB3 TYR A 403      30.194 -18.376 136.610  1.00  0.00           H  
ATOM   2213  HB2 TYR A 403      29.725 -19.996 136.231  1.00  0.00           H  
ATOM   2214  HD1 TYR A 403      31.111 -21.948 137.109  1.00  0.00           H  
ATOM   2215  HD2 TYR A 403      32.380 -17.882 137.571  1.00  0.00           H  
ATOM   2216  HE1 TYR A 403      33.404 -22.719 137.561  1.00  0.00           H  
ATOM   2217  HE2 TYR A 403      34.675 -18.646 138.027  1.00  0.00           H  
ATOM   2218  HH  TYR A 403      36.037 -20.372 138.240  1.00  0.00           H  
ATOM   2219  N   CYS A 404      29.963 -17.314 139.267  1.00  3.35           N  
ATOM   2220  CA  CYS A 404      30.601 -16.501 140.301  1.00  7.15           C  
ATOM   2221  C   CYS A 404      29.904 -16.622 141.656  1.00  5.57           C  
ATOM   2222  O   CYS A 404      30.565 -16.654 142.690  1.00  5.20           O  
ATOM   2223  CB  CYS A 404      30.648 -15.016 139.906  1.00  8.04           C  
ATOM   2224  SG  CYS A 404      31.765 -14.632 138.536  1.00  8.60           S  
ATOM   2225  H   CYS A 404      29.599 -16.860 138.442  1.00  0.00           H  
ATOM   2226  HA  CYS A 404      31.627 -16.850 140.418  1.00  0.00           H  
ATOM   2227  HB3 CYS A 404      30.925 -14.420 140.775  1.00  0.00           H  
ATOM   2228  HB2 CYS A 404      29.642 -14.677 139.658  1.00  0.00           H  
ATOM   2229  HG  CYS A 404      33.011 -14.983 138.865  1.00  0.00           H  
ATOM   2230  N   LYS A 405      28.576 -16.656 141.647  1.00  3.65           N  
ATOM   2231  CA  LYS A 405      27.818 -16.709 142.900  1.00 12.20           C  
ATOM   2232  C   LYS A 405      28.115 -17.974 143.696  1.00  8.14           C  
ATOM   2233  O   LYS A 405      28.180 -17.949 144.917  1.00  9.18           O  
ATOM   2234  CB  LYS A 405      26.314 -16.628 142.635  1.00 10.58           C  
ATOM   2235  CG  LYS A 405      25.773 -15.214 142.666  1.00 30.55           C  
ATOM   2236  CD  LYS A 405      24.347 -15.193 143.190  1.00 46.43           C  
ATOM   2237  CE  LYS A 405      23.455 -16.065 142.337  1.00 35.60           C  
ATOM   2238  NZ  LYS A 405      22.357 -16.685 143.124  1.00 37.82           N1+
ATOM   2239  H   LYS A 405      28.077 -16.645 140.769  1.00  0.00           H  
ATOM   2240  HA  LYS A 405      28.103 -15.850 143.507  1.00  0.00           H  
ATOM   2241  HB3 LYS A 405      25.784 -17.234 143.370  1.00  0.00           H  
ATOM   2242  HB2 LYS A 405      26.092 -17.079 141.668  1.00  0.00           H  
ATOM   2243  HG3 LYS A 405      25.796 -14.794 141.660  1.00  0.00           H  
ATOM   2244  HG2 LYS A 405      26.404 -14.598 143.306  1.00  0.00           H  
ATOM   2245  HD3 LYS A 405      23.972 -14.170 143.180  1.00  0.00           H  
ATOM   2246  HD2 LYS A 405      24.333 -15.555 144.218  1.00  0.00           H  
ATOM   2247  HE3 LYS A 405      24.053 -16.848 141.870  1.00  0.00           H  
ATOM   2248  HE2 LYS A 405      23.030 -15.469 141.529  1.00  0.00           H  
ATOM   2249  HZ1 LYS A 405      21.592 -16.031 143.208  1.00  0.00           H  
ATOM   2250  HZ2 LYS A 405      22.036 -17.520 142.655  1.00  0.00           H  
ATOM   2251  HZ3 LYS A 405      22.696 -16.926 144.044  1.00  0.00           H  
ATOM   2252  N   HIS A 406      28.318 -19.075 142.987  1.00  5.80           N  
ATOM   2253  CA  HIS A 406      28.434 -20.376 143.646  1.00 11.31           C  
ATOM   2254  C   HIS A 406      29.885 -20.774 143.873  1.00 10.49           C  
ATOM   2255  O   HIS A 406      30.205 -21.443 144.853  1.00 12.76           O  
ATOM   2256  CB  HIS A 406      27.669 -21.442 142.858  1.00  6.62           C  
ATOM   2257  CG  HIS A 406      26.184 -21.277 142.928  1.00  8.67           C  
ATOM   2258  ND1 HIS A 406      25.420 -20.918 141.841  1.00 11.81           N  
ATOM   2259  CD2 HIS A 406      25.323 -21.406 143.966  1.00 11.44           C  
ATOM   2260  CE1 HIS A 406      24.154 -20.832 142.205  1.00 13.09           C  
ATOM   2261  NE2 HIS A 406      24.068 -21.120 143.491  1.00 12.74           N  
ATOM   2262  H   HIS A 406      28.394 -19.021 141.981  1.00  0.00           H  
ATOM   2263  HA  HIS A 406      27.961 -20.290 144.624  1.00  0.00           H  
ATOM   2264  HB3 HIS A 406      27.941 -22.430 143.228  1.00  0.00           H  
ATOM   2265  HB2 HIS A 406      27.987 -21.419 141.816  1.00  0.00           H  
ATOM   2266  HD1 HIS A 406      25.858 -20.766 140.944  1.00  0.00           H  
ATOM   2267  HD2 HIS A 406      25.691 -21.689 144.941  1.00  0.00           H  
ATOM   2268  HE1 HIS A 406      23.401 -20.561 141.480  1.00  0.00           H  
ATOM   2269  N   LYS A 407      30.760 -20.328 142.978  1.00  8.87           N  
ATOM   2270  CA  LYS A 407      32.187 -20.574 143.116  1.00  8.09           C  
ATOM   2271  C   LYS A 407      32.775 -19.644 144.168  1.00  8.11           C  
ATOM   2272  O   LYS A 407      33.570 -20.056 145.013  1.00  6.82           O  
ATOM   2273  CB  LYS A 407      32.889 -20.352 141.776  1.00 10.22           C  
ATOM   2274  CG  LYS A 407      34.325 -20.845 141.713  1.00  9.87           C  
ATOM   2275  CD  LYS A 407      34.363 -22.299 141.302  1.00 21.10           C  
ATOM   2276  CE  LYS A 407      35.776 -22.750 140.926  1.00 28.44           C  
ATOM   2277  NZ  LYS A 407      35.698 -23.873 139.949  1.00 21.17           N1+
ATOM   2278  H   LYS A 407      30.440 -19.803 142.177  1.00  0.00           H  
ATOM   2279  HA  LYS A 407      32.340 -21.607 143.430  1.00  0.00           H  
ATOM   2280  HB3 LYS A 407      32.861 -19.292 141.525  1.00  0.00           H  
ATOM   2281  HB2 LYS A 407      32.310 -20.825 140.983  1.00  0.00           H  
ATOM   2282  HG3 LYS A 407      34.791 -20.732 142.692  1.00  0.00           H  
ATOM   2283  HG2 LYS A 407      34.882 -20.249 140.990  1.00  0.00           H  
ATOM   2284  HD3 LYS A 407      33.695 -22.454 140.454  1.00  0.00           H  
ATOM   2285  HD2 LYS A 407      33.991 -22.917 142.119  1.00  0.00           H  
ATOM   2286  HE3 LYS A 407      36.301 -23.083 141.821  1.00  0.00           H  
ATOM   2287  HE2 LYS A 407      36.316 -21.916 140.478  1.00  0.00           H  
ATOM   2288  HZ1 LYS A 407      35.588 -23.501 139.016  1.00  0.00           H  
ATOM   2289  HZ2 LYS A 407      36.546 -24.420 139.996  1.00  0.00           H  
ATOM   2290  HZ3 LYS A 407      34.907 -24.460 140.172  1.00  0.00           H  
ATOM   2291  N   TYR A 408      32.381 -18.376 144.107  1.00 11.04           N  
ATOM   2292  CA  TYR A 408      32.891 -17.374 145.029  1.00  9.39           C  
ATOM   2293  C   TYR A 408      31.745 -16.687 145.782  1.00 10.07           C  
ATOM   2294  O   TYR A 408      31.531 -15.484 145.627  1.00  8.77           O  
ATOM   2295  CB  TYR A 408      33.753 -16.331 144.278  1.00  8.82           C  
ATOM   2296  CG  TYR A 408      34.796 -16.942 143.369  1.00  8.09           C  
ATOM   2297  CD1 TYR A 408      35.995 -17.425 143.881  1.00 12.70           C  
ATOM   2298  CD2 TYR A 408      34.584 -17.031 141.998  1.00  7.19           C  
ATOM   2299  CE1 TYR A 408      36.959 -17.997 143.047  1.00  9.23           C  
ATOM   2300  CE2 TYR A 408      35.531 -17.588 141.159  1.00  7.12           C  
ATOM   2301  CZ  TYR A 408      36.713 -18.077 141.688  1.00  9.55           C  
ATOM   2302  OH  TYR A 408      37.653 -18.639 140.857  1.00  6.15           O  
ATOM   2303  H   TYR A 408      31.711 -18.088 143.408  1.00  0.00           H  
ATOM   2304  HA  TYR A 408      33.525 -17.876 145.760  1.00  0.00           H  
ATOM   2305  HB3 TYR A 408      34.242 -15.678 145.001  1.00  0.00           H  
ATOM   2306  HB2 TYR A 408      33.104 -15.678 143.695  1.00  0.00           H  
ATOM   2307  HD1 TYR A 408      36.194 -17.362 144.941  1.00  0.00           H  
ATOM   2308  HD2 TYR A 408      33.665 -16.661 141.569  1.00  0.00           H  
ATOM   2309  HE1 TYR A 408      37.882 -18.370 143.465  1.00  0.00           H  
ATOM   2310  HE2 TYR A 408      35.347 -17.640 140.096  1.00  0.00           H  
ATOM   2311  HH  TYR A 408      37.271 -18.775 139.987  1.00  0.00           H  
ATOM   2312  N   PRO A 409      31.021 -17.448 146.624  1.00 13.22           N  
ATOM   2313  CA  PRO A 409      29.870 -16.857 147.316  1.00 16.38           C  
ATOM   2314  C   PRO A 409      30.263 -15.773 148.309  1.00 13.55           C  
ATOM   2315  O   PRO A 409      29.401 -14.999 148.706  1.00 15.40           O  
ATOM   2316  CB  PRO A 409      29.242 -18.053 148.049  1.00 16.28           C  
ATOM   2317  CG  PRO A 409      30.373 -19.033 148.209  1.00 13.77           C  
ATOM   2318  CD  PRO A 409      31.240 -18.861 147.005  1.00  8.08           C  
ATOM   2319  HA  PRO A 409      29.165 -16.456 146.588  1.00  0.00           H  
ATOM   2320  HB3 PRO A 409      28.468 -18.495 147.422  1.00  0.00           H  
ATOM   2321  HB2 PRO A 409      28.899 -17.734 149.033  1.00  0.00           H  
ATOM   2322  HG3 PRO A 409      29.974 -20.047 148.226  1.00  0.00           H  
ATOM   2323  HG2 PRO A 409      30.943 -18.785 149.104  1.00  0.00           H  
ATOM   2324  HD2 PRO A 409      32.283 -19.000 147.290  1.00  0.00           H  
ATOM   2325  HD3 PRO A 409      30.880 -19.509 146.206  1.00  0.00           H  
ATOM   2326  N   GLU A 410      31.534 -15.702 148.691  1.00 12.65           N  
ATOM   2327  CA  GLU A 410      31.971 -14.681 149.642  1.00 14.19           C  
ATOM   2328  C   GLU A 410      32.409 -13.355 148.981  1.00 10.39           C  
ATOM   2329  O   GLU A 410      32.814 -12.414 149.669  1.00  9.55           O  
ATOM   2330  CB  GLU A 410      33.056 -15.240 150.575  1.00 14.04           C  
ATOM   2331  CG  GLU A 410      34.423 -15.360 149.960  1.00 25.41           C  
ATOM   2332  CD  GLU A 410      34.535 -16.486 148.934  1.00 27.58           C  
ATOM   2333  OE1 GLU A 410      33.656 -17.378 148.917  1.00 17.93           O  
ATOM   2334  OE2 GLU A 410      35.513 -16.471 148.145  1.00 26.28           O1-
ATOM   2335  H   GLU A 410      32.209 -16.357 148.324  1.00  0.00           H  
ATOM   2336  HA  GLU A 410      31.110 -14.448 150.268  1.00  0.00           H  
ATOM   2337  HB3 GLU A 410      32.742 -16.214 150.950  1.00  0.00           H  
ATOM   2338  HB2 GLU A 410      33.116 -14.620 151.470  1.00  0.00           H  
ATOM   2339  HG3 GLU A 410      35.161 -15.513 150.747  1.00  0.00           H  
ATOM   2340  HG2 GLU A 410      34.692 -14.414 149.490  1.00  0.00           H  
ATOM   2341  N   GLN A 411      32.309 -13.279 147.654  1.00 10.48           N  
ATOM   2342  CA  GLN A 411      32.662 -12.063 146.915  1.00  9.16           C  
ATOM   2343  C   GLN A 411      31.480 -11.565 146.093  1.00  8.67           C  
ATOM   2344  O   GLN A 411      31.371 -11.882 144.916  1.00  7.55           O  
ATOM   2345  CB  GLN A 411      33.833 -12.321 145.973  1.00 12.14           C  
ATOM   2346  CG  GLN A 411      35.098 -12.818 146.645  1.00 14.98           C  
ATOM   2347  CD  GLN A 411      36.174 -13.123 145.631  1.00 17.77           C  
ATOM   2348  OE1 GLN A 411      36.329 -12.395 144.644  1.00 11.97           O  
ATOM   2349  NE2 GLN A 411      36.907 -14.218 145.845  1.00 23.40           N  
ATOM   2350  H   GLN A 411      31.981 -14.075 147.126  1.00  0.00           H  
ATOM   2351  HA  GLN A 411      32.947 -11.288 147.627  1.00  0.00           H  
ATOM   2352  HB3 GLN A 411      34.055 -11.411 145.415  1.00  0.00           H  
ATOM   2353  HB2 GLN A 411      33.529 -13.033 145.206  1.00  0.00           H  
ATOM   2354  HG3 GLN A 411      34.875 -13.717 147.219  1.00  0.00           H  
ATOM   2355  HG2 GLN A 411      35.460 -12.062 147.342  1.00  0.00           H  
ATOM   2356 HE22 GLN A 411      37.641 -14.469 145.198  1.00  0.00           H  
ATOM   2357 HE21 GLN A 411      36.728 -14.795 146.654  1.00  0.00           H  
ATOM   2358  N   PRO A 412      30.589 -10.783 146.716  1.00  8.36           N  
ATOM   2359  CA  PRO A 412      29.308 -10.484 146.064  1.00 14.52           C  
ATOM   2360  C   PRO A 412      29.430  -9.591 144.833  1.00 11.73           C  
ATOM   2361  O   PRO A 412      28.556  -9.618 143.965  1.00 13.99           O  
ATOM   2362  CB  PRO A 412      28.506  -9.777 147.166  1.00  9.61           C  
ATOM   2363  CG  PRO A 412      29.528  -9.325 148.159  1.00 14.82           C  
ATOM   2364  CD  PRO A 412      30.615 -10.343 148.119  1.00  7.71           C  
ATOM   2365  HA  PRO A 412      28.811 -11.415 145.791  1.00  0.00           H  
ATOM   2366  HB3 PRO A 412      27.834 -10.493 147.639  1.00  0.00           H  
ATOM   2367  HB2 PRO A 412      28.002  -8.907 146.745  1.00  0.00           H  
ATOM   2368  HG3 PRO A 412      29.084  -9.309 149.154  1.00  0.00           H  
ATOM   2369  HG2 PRO A 412      29.927  -8.358 147.853  1.00  0.00           H  
ATOM   2370  HD2 PRO A 412      31.569  -9.858 148.326  1.00  0.00           H  
ATOM   2371  HD3 PRO A 412      30.347 -11.180 148.763  1.00  0.00           H  
ATOM   2372  N   GLY A 413      30.499  -8.809 144.756  1.00 10.85           N  
ATOM   2373  CA  GLY A 413      30.656  -7.891 143.646  1.00  9.71           C  
ATOM   2374  C   GLY A 413      31.520  -8.423 142.530  1.00  6.80           C  
ATOM   2375  O   GLY A 413      31.846  -7.689 141.600  1.00  7.83           O  
ATOM   2376  H   GLY A 413      31.209  -8.852 145.473  1.00  0.00           H  
ATOM   2377  HA3 GLY A 413      31.073  -6.952 144.010  1.00  0.00           H  
ATOM   2378  HA2 GLY A 413      29.674  -7.631 143.250  1.00  0.00           H  
ATOM   2379  N   ARG A 414      31.883  -9.699 142.611  1.00  7.04           N  
ATOM   2380  CA  ARG A 414      32.823 -10.282 141.662  1.00  5.14           C  
ATOM   2381  C   ARG A 414      32.323 -10.276 140.224  1.00  5.15           C  
ATOM   2382  O   ARG A 414      33.065  -9.945 139.306  1.00  1.70           O  
ATOM   2383  CB  ARG A 414      33.225 -11.694 142.078  1.00  7.63           C  
ATOM   2384  CG  ARG A 414      34.461 -12.214 141.335  1.00  6.09           C  
ATOM   2385  CD  ARG A 414      34.854 -13.606 141.798  1.00  5.15           C  
ATOM   2386  NE  ARG A 414      35.893 -14.178 140.941  1.00  8.31           N  
ATOM   2387  CZ  ARG A 414      37.191 -14.067 141.178  1.00  5.18           C  
ATOM   2388  NH1 ARG A 414      37.614 -13.419 142.251  1.00  4.33           N  
ATOM   2389  NH2 ARG A 414      38.065 -14.601 140.340  1.00  9.76           N1+
ATOM   2390  H   ARG A 414      31.506 -10.286 143.341  1.00  0.00           H  
ATOM   2391  HA  ARG A 414      33.725  -9.671 141.689  1.00  0.00           H  
ATOM   2392  HB3 ARG A 414      32.389 -12.373 141.909  1.00  0.00           H  
ATOM   2393  HB2 ARG A 414      33.412 -11.715 143.152  1.00  0.00           H  
ATOM   2394  HG3 ARG A 414      35.294 -11.530 141.495  1.00  0.00           H  
ATOM   2395  HG2 ARG A 414      34.260 -12.231 140.264  1.00  0.00           H  
ATOM   2396  HD3 ARG A 414      33.977 -14.253 141.786  1.00  0.00           H  
ATOM   2397  HD2 ARG A 414      35.216 -13.558 142.825  1.00  0.00           H  
ATOM   2398  HE  ARG A 414      35.569 -14.682 140.128  1.00  0.00           H  
ATOM   2399 HH12 ARG A 414      38.604 -13.334 142.432  1.00  0.00           H  
ATOM   2400 HH11 ARG A 414      36.947 -13.009 142.889  1.00  0.00           H  
ATOM   2401 HH22 ARG A 414      39.055 -14.516 140.521  1.00  0.00           H  
ATOM   2402 HH21 ARG A 414      37.742 -15.093 139.519  1.00  0.00           H  
ATOM   2403  N   PHE A 415      31.064 -10.647 140.027  1.00  6.36           N  
ATOM   2404  CA  PHE A 415      30.487 -10.694 138.694  1.00  2.86           C  
ATOM   2405  C   PHE A 415      30.621  -9.321 138.014  1.00  3.00           C  
ATOM   2406  O   PHE A 415      31.064  -9.218 136.863  1.00  2.13           O  
ATOM   2407  CB  PHE A 415      29.026 -11.132 138.816  1.00  2.97           C  
ATOM   2408  CG  PHE A 415      28.239 -11.039 137.550  1.00  2.45           C  
ATOM   2409  CD1 PHE A 415      28.641 -11.714 136.413  1.00  4.37           C  
ATOM   2410  CD2 PHE A 415      27.054 -10.316 137.517  1.00  3.84           C  
ATOM   2411  CE1 PHE A 415      27.884 -11.652 135.245  1.00  3.94           C  
ATOM   2412  CE2 PHE A 415      26.293 -10.243 136.364  1.00  3.92           C  
ATOM   2413  CZ  PHE A 415      26.692 -10.911 135.232  1.00  6.29           C  
ATOM   2414  H   PHE A 415      30.485 -10.905 140.813  1.00  0.00           H  
ATOM   2415  HA  PHE A 415      31.027 -11.433 138.103  1.00  0.00           H  
ATOM   2416  HB3 PHE A 415      28.536 -10.541 139.590  1.00  0.00           H  
ATOM   2417  HB2 PHE A 415      28.986 -12.155 139.191  1.00  0.00           H  
ATOM   2418  HD1 PHE A 415      29.550 -12.297 136.424  1.00  0.00           H  
ATOM   2419  HD2 PHE A 415      26.712  -9.799 138.401  1.00  0.00           H  
ATOM   2420  HE1 PHE A 415      28.216 -12.172 134.358  1.00  0.00           H  
ATOM   2421  HE2 PHE A 415      25.384  -9.660 136.353  1.00  0.00           H  
ATOM   2422  HZ  PHE A 415      26.093 -10.868 134.335  1.00  0.00           H  
ATOM   2423  N   ALA A 416      30.272  -8.273 138.752  1.00  3.56           N  
ATOM   2424  CA  ALA A 416      30.311  -6.906 138.241  1.00  5.31           C  
ATOM   2425  C   ALA A 416      31.748  -6.471 137.970  1.00  4.03           C  
ATOM   2426  O   ALA A 416      32.035  -5.890 136.943  1.00  1.98           O  
ATOM   2427  CB  ALA A 416      29.646  -5.952 139.229  1.00  3.36           C  
ATOM   2428  H   ALA A 416      29.965  -8.406 139.705  1.00  0.00           H  
ATOM   2429  HA  ALA A 416      29.757  -6.872 137.303  1.00  0.00           H  
ATOM   2430  HB1 ALA A 416      29.682  -4.936 138.835  1.00  0.00           H  
ATOM   2431  HB2 ALA A 416      28.607  -6.247 139.376  1.00  0.00           H  
ATOM   2432  HB3 ALA A 416      30.173  -5.990 140.182  1.00  0.00           H  
ATOM   2433  N   LYS A 417      32.640  -6.780 138.902  1.00  4.38           N  
ATOM   2434  CA  LYS A 417      34.055  -6.500 138.743  1.00  3.86           C  
ATOM   2435  C   LYS A 417      34.584  -7.064 137.425  1.00  3.78           C  
ATOM   2436  O   LYS A 417      35.324  -6.380 136.719  1.00  2.37           O  
ATOM   2437  CB  LYS A 417      34.826  -7.074 139.925  1.00  4.72           C  
ATOM   2438  CG  LYS A 417      36.274  -6.628 140.040  1.00  4.40           C  
ATOM   2439  CD  LYS A 417      36.882  -7.253 141.288  1.00 16.87           C  
ATOM   2440  CE  LYS A 417      37.458  -6.240 142.252  1.00 22.07           C  
ATOM   2441  NZ  LYS A 417      38.780  -5.724 141.784  1.00 41.58           N1+
ATOM   2442  H   LYS A 417      32.342  -7.226 139.758  1.00  0.00           H  
ATOM   2443  HA  LYS A 417      34.193  -5.419 138.735  1.00  0.00           H  
ATOM   2444  HB3 LYS A 417      34.787  -8.163 139.886  1.00  0.00           H  
ATOM   2445  HB2 LYS A 417      34.300  -6.833 140.849  1.00  0.00           H  
ATOM   2446  HG3 LYS A 417      36.314  -5.542 140.122  1.00  0.00           H  
ATOM   2447  HG2 LYS A 417      36.827  -6.960 139.161  1.00  0.00           H  
ATOM   2448  HD3 LYS A 417      37.660  -7.958 140.997  1.00  0.00           H  
ATOM   2449  HD2 LYS A 417      36.126  -7.849 141.799  1.00  0.00           H  
ATOM   2450  HE3 LYS A 417      37.575  -6.699 143.234  1.00  0.00           H  
ATOM   2451  HE2 LYS A 417      36.762  -5.408 142.362  1.00  0.00           H  
ATOM   2452  HZ1 LYS A 417      39.433  -6.491 141.706  1.00  0.00           H  
ATOM   2453  HZ2 LYS A 417      38.670  -5.283 140.882  1.00  0.00           H  
ATOM   2454  HZ3 LYS A 417      39.133  -5.049 142.448  1.00  0.00           H  
ATOM   2455  N   LEU A 418      34.177  -8.284 137.076  1.00  2.41           N  
ATOM   2456  CA  LEU A 418      34.622  -8.899 135.812  1.00  4.11           C  
ATOM   2457  C   LEU A 418      34.100  -8.133 134.601  1.00  3.15           C  
ATOM   2458  O   LEU A 418      34.851  -7.841 133.666  1.00  2.33           O  
ATOM   2459  CB  LEU A 418      34.160 -10.357 135.694  1.00  2.19           C  
ATOM   2460  CG  LEU A 418      34.734 -11.437 136.594  1.00  2.23           C  
ATOM   2461  CD1 LEU A 418      33.939 -12.722 136.368  1.00  4.37           C  
ATOM   2462  CD2 LEU A 418      36.195 -11.670 136.280  1.00  2.26           C  
ATOM   2463  H   LEU A 418      33.555  -8.801 137.681  1.00  0.00           H  
ATOM   2464  HA  LEU A 418      35.712  -8.881 135.786  1.00  0.00           H  
ATOM   2465  HB3 LEU A 418      34.259 -10.675 134.656  1.00  0.00           H  
ATOM   2466  HB2 LEU A 418      33.072 -10.388 135.757  1.00  0.00           H  
ATOM   2467  HG  LEU A 418      34.634 -11.130 137.635  1.00  0.00           H  
ATOM   2468 HD11 LEU A 418      34.335 -13.512 137.006  1.00  0.00           H  
ATOM   2469 HD12 LEU A 418      32.891 -12.549 136.613  1.00  0.00           H  
ATOM   2470 HD13 LEU A 418      34.023 -13.023 135.324  1.00  0.00           H  
ATOM   2471 HD21 LEU A 418      36.589 -12.447 136.935  1.00  0.00           H  
ATOM   2472 HD22 LEU A 418      36.298 -11.984 135.241  1.00  0.00           H  
ATOM   2473 HD23 LEU A 418      36.753 -10.747 136.437  1.00  0.00           H  
ATOM   2474  N   LEU A 419      32.811  -7.805 134.627  1.00  2.05           N  
ATOM   2475  CA  LEU A 419      32.191  -7.074 133.534  1.00  1.81           C  
ATOM   2476  C   LEU A 419      32.856  -5.696 133.383  1.00  3.14           C  
ATOM   2477  O   LEU A 419      32.988  -5.173 132.278  1.00  2.71           O  
ATOM   2478  CB  LEU A 419      30.678  -6.940 133.750  1.00  2.27           C  
ATOM   2479  CG  LEU A 419      29.809  -8.215 133.763  1.00  3.60           C  
ATOM   2480  CD1 LEU A 419      28.316  -7.885 133.948  1.00  6.23           C  
ATOM   2481  CD2 LEU A 419      30.001  -9.026 132.506  1.00  3.23           C  
ATOM   2482  H   LEU A 419      32.240  -8.064 135.419  1.00  0.00           H  
ATOM   2483  HA  LEU A 419      32.355  -7.634 132.613  1.00  0.00           H  
ATOM   2484  HB3 LEU A 419      30.274  -6.242 133.016  1.00  0.00           H  
ATOM   2485  HB2 LEU A 419      30.498  -6.378 134.666  1.00  0.00           H  
ATOM   2486  HG  LEU A 419      30.124  -8.827 134.608  1.00  0.00           H  
ATOM   2487 HD11 LEU A 419      27.737  -8.809 133.952  1.00  0.00           H  
ATOM   2488 HD12 LEU A 419      28.173  -7.363 134.894  1.00  0.00           H  
ATOM   2489 HD13 LEU A 419      27.980  -7.249 133.129  1.00  0.00           H  
ATOM   2490 HD21 LEU A 419      29.374  -9.917 132.548  1.00  0.00           H  
ATOM   2491 HD22 LEU A 419      29.721  -8.426 131.640  1.00  0.00           H  
ATOM   2492 HD23 LEU A 419      31.047  -9.322 132.420  1.00  0.00           H  
ATOM   2493  N   LEU A 420      33.308  -5.127 134.491  1.00  1.85           N  
ATOM   2494  CA  LEU A 420      33.873  -3.787 134.449  1.00  4.00           C  
ATOM   2495  C   LEU A 420      35.328  -3.750 133.952  1.00  4.91           C  
ATOM   2496  O   LEU A 420      35.937  -2.689 133.933  1.00  3.41           O  
ATOM   2497  CB  LEU A 420      33.729  -3.101 135.809  1.00  2.08           C  
ATOM   2498  CG  LEU A 420      32.262  -2.707 136.076  1.00  5.31           C  
ATOM   2499  CD1 LEU A 420      32.058  -2.222 137.483  1.00  2.75           C  
ATOM   2500  CD2 LEU A 420      31.826  -1.653 135.097  1.00  4.82           C  
ATOM   2501  H   LEU A 420      33.261  -5.624 135.369  1.00  0.00           H  
ATOM   2502  HA  LEU A 420      33.279  -3.213 133.738  1.00  0.00           H  
ATOM   2503  HB3 LEU A 420      34.355  -2.209 135.833  1.00  0.00           H  
ATOM   2504  HB2 LEU A 420      34.072  -3.775 136.594  1.00  0.00           H  
ATOM   2505  HG  LEU A 420      31.640  -3.589 135.926  1.00  0.00           H  
ATOM   2506 HD11 LEU A 420      31.011  -1.955 137.628  1.00  0.00           H  
ATOM   2507 HD12 LEU A 420      32.331  -3.011 138.183  1.00  0.00           H  
ATOM   2508 HD13 LEU A 420      32.683  -1.347 137.660  1.00  0.00           H  
ATOM   2509 HD21 LEU A 420      30.789  -1.381 135.293  1.00  0.00           H  
ATOM   2510 HD22 LEU A 420      32.459  -0.772 135.205  1.00  0.00           H  
ATOM   2511 HD23 LEU A 420      31.914  -2.041 134.082  1.00  0.00           H  
ATOM   2512  N   ARG A 421      35.875  -4.902 133.557  1.00  1.51           N  
ATOM   2513  CA  ARG A 421      37.168  -4.919 132.895  1.00  2.20           C  
ATOM   2514  C   ARG A 421      36.980  -4.766 131.389  1.00  3.81           C  
ATOM   2515  O   ARG A 421      37.928  -4.448 130.663  1.00  4.52           O  
ATOM   2516  CB  ARG A 421      37.954  -6.192 133.230  1.00  6.37           C  
ATOM   2517  CG  ARG A 421      38.601  -6.194 134.632  1.00  7.85           C  
ATOM   2518  CD  ARG A 421      39.591  -5.025 134.862  1.00  3.44           C  
ATOM   2519  NE  ARG A 421      38.928  -3.820 135.373  1.00  7.51           N  
ATOM   2520  CZ  ARG A 421      39.416  -2.583 135.276  1.00  6.28           C  
ATOM   2521  NH1 ARG A 421      40.584  -2.354 134.681  1.00  2.93           N  
ATOM   2522  NH2 ARG A 421      38.726  -1.571 135.770  1.00  7.91           N1+
ATOM   2523  H   ARG A 421      35.389  -5.773 133.718  1.00  0.00           H  
ATOM   2524  HA  ARG A 421      37.742  -4.064 133.252  1.00  0.00           H  
ATOM   2525  HB3 ARG A 421      38.725  -6.349 132.476  1.00  0.00           H  
ATOM   2526  HB2 ARG A 421      37.298  -7.057 133.134  1.00  0.00           H  
ATOM   2527  HG3 ARG A 421      39.117  -7.141 134.791  1.00  0.00           H  
ATOM   2528  HG2 ARG A 421      37.819  -6.161 135.391  1.00  0.00           H  
ATOM   2529  HD3 ARG A 421      40.098  -4.790 133.926  1.00  0.00           H  
ATOM   2530  HD2 ARG A 421      40.365  -5.338 135.563  1.00  0.00           H  
ATOM   2531  HE  ARG A 421      38.039  -3.978 135.825  1.00  0.00           H  
ATOM   2532 HH12 ARG A 421      40.941  -1.411 134.615  1.00  0.00           H  
ATOM   2533 HH11 ARG A 421      41.114  -3.123 134.295  1.00  0.00           H  
ATOM   2534 HH22 ARG A 421      39.089  -0.631 135.701  1.00  0.00           H  
ATOM   2535 HH21 ARG A 421      37.836  -1.737 136.217  1.00  0.00           H  
ATOM   2536  N   LEU A 422      35.750  -4.974 130.923  1.00  1.46           N  
ATOM   2537  CA  LEU A 422      35.424  -4.834 129.497  1.00  2.58           C  
ATOM   2538  C   LEU A 422      35.586  -3.433 128.842  1.00  2.04           C  
ATOM   2539  O   LEU A 422      35.934  -3.340 127.661  1.00  1.24           O  
ATOM   2540  CB  LEU A 422      34.034  -5.397 129.203  1.00  1.62           C  
ATOM   2541  CG  LEU A 422      33.929  -6.914 129.411  1.00  4.70           C  
ATOM   2542  CD1 LEU A 422      32.548  -7.403 129.051  1.00  1.72           C  
ATOM   2543  CD2 LEU A 422      34.984  -7.647 128.593  1.00  1.85           C  
ATOM   2544  H   LEU A 422      35.008  -5.236 131.556  1.00  0.00           H  
ATOM   2545  HA  LEU A 422      36.122  -5.486 128.971  1.00  0.00           H  
ATOM   2546  HB3 LEU A 422      33.754  -5.152 128.178  1.00  0.00           H  
ATOM   2547  HB2 LEU A 422      33.300  -4.894 129.832  1.00  0.00           H  
ATOM   2548  HG  LEU A 422      34.104  -7.128 130.465  1.00  0.00           H  
ATOM   2549 HD11 LEU A 422      32.492  -8.481 129.205  1.00  0.00           H  
ATOM   2550 HD12 LEU A 422      31.811  -6.908 129.683  1.00  0.00           H  
ATOM   2551 HD13 LEU A 422      32.342  -7.174 128.005  1.00  0.00           H  
ATOM   2552 HD21 LEU A 422      34.890  -8.721 128.756  1.00  0.00           H  
ATOM   2553 HD22 LEU A 422      34.842  -7.427 127.535  1.00  0.00           H  
ATOM   2554 HD23 LEU A 422      35.977  -7.318 128.901  1.00  0.00           H  
ATOM   2555  N   PRO A 423      35.325  -2.348 129.583  1.00  1.61           N  
ATOM   2556  CA  PRO A 423      35.610  -1.051 128.942  1.00  4.22           C  
ATOM   2557  C   PRO A 423      37.111  -0.813 128.713  1.00  2.58           C  
ATOM   2558  O   PRO A 423      37.473  -0.292 127.657  1.00  1.39           O  
ATOM   2559  CB  PRO A 423      35.045  -0.031 129.946  1.00  5.53           C  
ATOM   2560  CG  PRO A 423      33.979  -0.775 130.651  1.00  2.82           C  
ATOM   2561  CD  PRO A 423      34.570  -2.170 130.830  1.00  3.35           C  
ATOM   2562  HA  PRO A 423      35.073  -0.978 127.996  1.00  0.00           H  
ATOM   2563  HB3 PRO A 423      34.603   0.804 129.402  1.00  0.00           H  
ATOM   2564  HB2 PRO A 423      35.824   0.244 130.657  1.00  0.00           H  
ATOM   2565  HG3 PRO A 423      33.099  -0.836 130.011  1.00  0.00           H  
ATOM   2566  HG2 PRO A 423      33.813  -0.326 131.630  1.00  0.00           H  
ATOM   2567  HD2 PRO A 423      35.264  -2.160 131.671  1.00  0.00           H  
ATOM   2568  HD3 PRO A 423      33.761  -2.900 130.867  1.00  0.00           H  
ATOM   2569  N   ALA A 424      37.951  -1.218 129.669  1.00  1.61           N  
ATOM   2570  CA  ALA A 424      39.397  -1.183 129.500  1.00  1.96           C  
ATOM   2571  C   ALA A 424      39.828  -2.006 128.288  1.00  4.21           C  
ATOM   2572  O   ALA A 424      40.628  -1.537 127.489  1.00  3.04           O  
ATOM   2573  CB  ALA A 424      40.104  -1.656 130.749  1.00  1.36           C  
ATOM   2574  H   ALA A 424      37.589  -1.564 130.546  1.00  0.00           H  
ATOM   2575  HA  ALA A 424      39.688  -0.148 129.322  1.00  0.00           H  
ATOM   2576  HB1 ALA A 424      41.182  -1.619 130.593  1.00  0.00           H  
ATOM   2577  HB2 ALA A 424      39.836  -1.010 131.585  1.00  0.00           H  
ATOM   2578  HB3 ALA A 424      39.805  -2.680 130.971  1.00  0.00           H  
ATOM   2579  N   LEU A 425      39.277  -3.215 128.147  1.00  2.80           N  
ATOM   2580  CA  LEU A 425      39.576  -4.073 127.003  1.00  2.88           C  
ATOM   2581  C   LEU A 425      39.199  -3.376 125.713  1.00  5.41           C  
ATOM   2582  O   LEU A 425      39.959  -3.396 124.747  1.00  4.17           O  
ATOM   2583  CB  LEU A 425      38.839  -5.419 127.090  1.00  3.24           C  
ATOM   2584  CG  LEU A 425      39.183  -6.448 126.001  1.00  3.26           C  
ATOM   2585  CD1 LEU A 425      40.659  -6.798 126.073  1.00  0.90           C  
ATOM   2586  CD2 LEU A 425      38.323  -7.732 126.134  1.00  3.70           C  
ATOM   2587  H   LEU A 425      38.632  -3.561 128.844  1.00  0.00           H  
ATOM   2588  HA  LEU A 425      40.648  -4.268 126.989  1.00  0.00           H  
ATOM   2589  HB3 LEU A 425      37.764  -5.241 127.089  1.00  0.00           H  
ATOM   2590  HB2 LEU A 425      39.013  -5.862 128.071  1.00  0.00           H  
ATOM   2591  HG  LEU A 425      38.983  -5.999 125.028  1.00  0.00           H  
ATOM   2592 HD11 LEU A 425      40.898  -7.528 125.299  1.00  0.00           H  
ATOM   2593 HD12 LEU A 425      41.254  -5.898 125.919  1.00  0.00           H  
ATOM   2594 HD13 LEU A 425      40.886  -7.220 127.052  1.00  0.00           H  
ATOM   2595 HD21 LEU A 425      38.595  -8.435 125.347  1.00  0.00           H  
ATOM   2596 HD22 LEU A 425      38.501  -8.190 127.107  1.00  0.00           H  
ATOM   2597 HD23 LEU A 425      37.268  -7.474 126.042  1.00  0.00           H  
ATOM   2598  N   ARG A 426      38.018  -2.766 125.695  1.00  3.15           N  
ATOM   2599  CA  ARG A 426      37.581  -2.029 124.518  1.00  5.34           C  
ATOM   2600  C   ARG A 426      38.566  -0.895 124.129  1.00  5.03           C  
ATOM   2601  O   ARG A 426      38.993  -0.807 122.981  1.00  4.53           O  
ATOM   2602  CB  ARG A 426      36.154  -1.488 124.725  1.00  4.16           C  
ATOM   2603  CG  ARG A 426      35.635  -0.559 123.618  1.00  5.16           C  
ATOM   2604  CD  ARG A 426      35.452  -1.272 122.280  1.00  5.93           C  
ATOM   2605  NE  ARG A 426      34.512  -2.396 122.363  1.00  6.82           N  
ATOM   2606  CZ  ARG A 426      33.186  -2.279 122.332  1.00  7.30           C  
ATOM   2607  NH1 ARG A 426      32.616  -1.077 122.240  1.00  6.60           N  
ATOM   2608  NH2 ARG A 426      32.419  -3.362 122.407  1.00  5.82           N1+
ATOM   2609  H   ARG A 426      37.414  -2.811 126.503  1.00  0.00           H  
ATOM   2610  HA  ARG A 426      37.547  -2.732 123.686  1.00  0.00           H  
ATOM   2611  HB3 ARG A 426      36.100  -0.972 125.683  1.00  0.00           H  
ATOM   2612  HB2 ARG A 426      35.466  -2.324 124.845  1.00  0.00           H  
ATOM   2613  HG3 ARG A 426      36.325   0.275 123.492  1.00  0.00           H  
ATOM   2614  HG2 ARG A 426      34.686  -0.121 123.928  1.00  0.00           H  
ATOM   2615  HD3 ARG A 426      36.418  -1.633 121.927  1.00  0.00           H  
ATOM   2616  HD2 ARG A 426      35.099  -0.559 121.535  1.00  0.00           H  
ATOM   2617  HE  ARG A 426      34.937  -3.308 122.449  1.00  0.00           H  
ATOM   2618 HH12 ARG A 426      31.610  -0.996 122.217  1.00  0.00           H  
ATOM   2619 HH11 ARG A 426      33.191  -0.248 122.193  1.00  0.00           H  
ATOM   2620 HH22 ARG A 426      31.413  -3.271 122.383  1.00  0.00           H  
ATOM   2621 HH21 ARG A 426      32.842  -4.276 122.488  1.00  0.00           H  
ATOM   2622  N   SER A 427      38.928  -0.040 125.075  1.00  3.84           N  
ATOM   2623  CA  SER A 427      39.792   1.102 124.743  1.00  7.99           C  
ATOM   2624  C   SER A 427      41.225   0.676 124.394  1.00  8.05           C  
ATOM   2625  O   SER A 427      41.821   1.205 123.460  1.00  3.47           O  
ATOM   2626  CB  SER A 427      39.773   2.181 125.841  1.00  3.05           C  
ATOM   2627  OG  SER A 427      40.039   1.647 127.121  1.00  3.92           O  
ATOM   2628  H   SER A 427      38.610  -0.173 126.024  1.00  0.00           H  
ATOM   2629  HA  SER A 427      39.374   1.560 123.846  1.00  0.00           H  
ATOM   2630  HB3 SER A 427      38.801   2.673 125.849  1.00  0.00           H  
ATOM   2631  HB2 SER A 427      40.511   2.948 125.608  1.00  0.00           H  
ATOM   2632  HG  SER A 427      40.907   1.236 127.123  1.00  0.00           H  
ATOM   2633  N   ILE A 428      41.752  -0.310 125.119  1.00  5.04           N  
ATOM   2634  CA  ILE A 428      43.076  -0.836 124.826  1.00  3.32           C  
ATOM   2635  C   ILE A 428      43.073  -1.447 123.437  1.00  9.52           C  
ATOM   2636  O   ILE A 428      44.022  -1.243 122.655  1.00  4.04           O  
ATOM   2637  CB  ILE A 428      43.512  -1.855 125.875  1.00  3.58           C  
ATOM   2638  CG1 ILE A 428      43.871  -1.143 127.173  1.00  4.57           C  
ATOM   2639  CG2 ILE A 428      44.689  -2.714 125.384  1.00  3.96           C  
ATOM   2640  CD1 ILE A 428      44.045  -2.141 128.339  1.00  4.90           C  
ATOM   2641  H   ILE A 428      41.230  -0.706 125.888  1.00  0.00           H  
ATOM   2642  HA  ILE A 428      43.785  -0.008 124.836  1.00  0.00           H  
ATOM   2643  HB  ILE A 428      42.670  -2.517 126.074  1.00  0.00           H  
ATOM   2644 HG13 ILE A 428      43.088  -0.427 127.422  1.00  0.00           H  
ATOM   2645 HG12 ILE A 428      44.795  -0.582 127.035  1.00  0.00           H  
ATOM   2646 HG21 ILE A 428      44.968  -3.426 126.160  1.00  0.00           H  
ATOM   2647 HG22 ILE A 428      44.395  -3.255 124.485  1.00  0.00           H  
ATOM   2648 HG23 ILE A 428      45.540  -2.071 125.159  1.00  0.00           H  
ATOM   2649 HD11 ILE A 428      44.301  -1.597 129.248  1.00  0.00           H  
ATOM   2650 HD12 ILE A 428      43.114  -2.687 128.492  1.00  0.00           H  
ATOM   2651 HD13 ILE A 428      44.843  -2.844 128.100  1.00  0.00           H  
ATOM   2652  N   GLY A 429      41.992  -2.165 123.121  1.00  6.42           N  
ATOM   2653  CA  GLY A 429      41.844  -2.753 121.805  1.00  5.07           C  
ATOM   2654  C   GLY A 429      41.935  -1.690 120.715  1.00  9.04           C  
ATOM   2655  O   GLY A 429      42.660  -1.846 119.736  1.00  7.63           O  
ATOM   2656  H   GLY A 429      41.261  -2.305 123.804  1.00  0.00           H  
ATOM   2657  HA3 GLY A 429      40.880  -3.258 121.740  1.00  0.00           H  
ATOM   2658  HA2 GLY A 429      42.624  -3.499 121.651  1.00  0.00           H  
ATOM   2659  N   LEU A 430      41.195  -0.599 120.885  1.00  4.89           N  
ATOM   2660  CA  LEU A 430      41.211   0.480 119.897  1.00  7.17           C  
ATOM   2661  C   LEU A 430      42.590   1.130 119.779  1.00  6.89           C  
ATOM   2662  O   LEU A 430      43.068   1.366 118.680  1.00  8.42           O  
ATOM   2663  CB  LEU A 430      40.151   1.521 120.250  1.00  6.48           C  
ATOM   2664  CG  LEU A 430      38.733   0.983 120.045  1.00  9.91           C  
ATOM   2665  CD1 LEU A 430      37.727   1.826 120.807  1.00 13.53           C  
ATOM   2666  CD2 LEU A 430      38.397   0.944 118.557  1.00 14.60           C  
ATOM   2667  H   LEU A 430      40.612  -0.507 121.704  1.00  0.00           H  
ATOM   2668  HA  LEU A 430      40.955   0.053 118.927  1.00  0.00           H  
ATOM   2669  HB3 LEU A 430      40.295   2.408 119.634  1.00  0.00           H  
ATOM   2670  HB2 LEU A 430      40.276   1.828 121.288  1.00  0.00           H  
ATOM   2671  HG  LEU A 430      38.692  -0.035 120.433  1.00  0.00           H  
ATOM   2672 HD11 LEU A 430      36.725   1.428 120.649  1.00  0.00           H  
ATOM   2673 HD12 LEU A 430      37.963   1.802 121.871  1.00  0.00           H  
ATOM   2674 HD13 LEU A 430      37.769   2.855 120.449  1.00  0.00           H  
ATOM   2675 HD21 LEU A 430      37.386   0.560 118.422  1.00  0.00           H  
ATOM   2676 HD22 LEU A 430      38.461   1.950 118.143  1.00  0.00           H  
ATOM   2677 HD23 LEU A 430      39.104   0.294 118.041  1.00  0.00           H  
ATOM   2678  N   LYS A 431      43.219   1.393 120.921  0.40  7.61           N  
ATOM   2679  CA  LYS A 431      44.530   2.037 120.960  0.40 10.94           C  
ATOM   2680  C   LYS A 431      45.593   1.203 120.256  0.40 11.00           C  
ATOM   2681  O   LYS A 431      46.411   1.739 119.508  0.40  9.70           O  
ATOM   2682  CB  LYS A 431      44.954   2.320 122.405  0.40  9.50           C  
ATOM   2683  CG  LYS A 431      44.098   3.346 123.124  0.40 10.45           C  
ATOM   2684  CD  LYS A 431      43.893   4.585 122.273  0.40 17.28           C  
ATOM   2685  CE  LYS A 431      43.301   5.725 123.091  0.40 20.10           C  
ATOM   2686  NZ  LYS A 431      43.111   6.944 122.271  0.40 15.39           N1+
ATOM   2687  H   LYS A 431      42.791   1.146 121.802  1.00  0.00           H  
ATOM   2688  HA  LYS A 431      44.452   2.991 120.439  1.00  0.00           H  
ATOM   2689  HB3 LYS A 431      45.994   2.645 122.419  1.00  0.00           H  
ATOM   2690  HB2 LYS A 431      44.952   1.388 122.971  1.00  0.00           H  
ATOM   2691  HG3 LYS A 431      44.578   3.625 124.062  1.00  0.00           H  
ATOM   2692  HG2 LYS A 431      43.130   2.907 123.364  1.00  0.00           H  
ATOM   2693  HD3 LYS A 431      43.226   4.349 121.444  1.00  0.00           H  
ATOM   2694  HD2 LYS A 431      44.848   4.898 121.852  1.00  0.00           H  
ATOM   2695  HE3 LYS A 431      43.961   5.951 123.929  1.00  0.00           H  
ATOM   2696  HE2 LYS A 431      42.342   5.414 123.506  1.00  0.00           H  
ATOM   2697  HZ1 LYS A 431      43.856   7.014 121.593  1.00  0.00           H  
ATOM   2698  HZ2 LYS A 431      42.224   6.893 121.791  1.00  0.00           H  
ATOM   2699  HZ3 LYS A 431      43.123   7.758 122.869  1.00  0.00           H  
ATOM   2700  N   CYS A 432      45.570  -0.106 120.497  1.00  7.52           N  
ATOM   2701  CA  CYS A 432      46.506  -1.024 119.863  1.00  8.93           C  
ATOM   2702  C   CYS A 432      46.453  -0.924 118.338  1.00 12.01           C  
ATOM   2703  O   CYS A 432      47.480  -0.737 117.679  1.00 15.65           O  
ATOM   2704  CB  CYS A 432      46.230  -2.469 120.302  1.00  8.39           C  
ATOM   2705  SG  CYS A 432      46.900  -2.905 121.912  1.00 10.58           S  
ATOM   2706  H   CYS A 432      44.889  -0.490 121.136  1.00  0.00           H  
ATOM   2707  HA  CYS A 432      47.513  -0.758 120.185  1.00  0.00           H  
ATOM   2708  HB3 CYS A 432      46.621  -3.155 119.551  1.00  0.00           H  
ATOM   2709  HB2 CYS A 432      45.155  -2.648 120.298  1.00  0.00           H  
ATOM   2710  HG  CYS A 432      46.370  -2.110 122.846  1.00  0.00           H  
ATOM   2711  N   LEU A 433      45.257  -1.043 117.778  1.00 10.06           N  
ATOM   2712  CA  LEU A 433      45.099  -0.938 116.333  1.00 13.11           C  
ATOM   2713  C   LEU A 433      45.461   0.469 115.834  1.00 12.90           C  
ATOM   2714  O   LEU A 433      46.135   0.623 114.822  1.00 14.31           O  
ATOM   2715  CB  LEU A 433      43.670  -1.304 115.924  1.00 13.60           C  
ATOM   2716  CG  LEU A 433      43.244  -2.732 116.280  1.00 24.04           C  
ATOM   2717  CD1 LEU A 433      41.797  -3.012 115.869  1.00 17.57           C  
ATOM   2718  CD2 LEU A 433      44.195  -3.765 115.665  1.00 17.49           C  
ATOM   2719  H   LEU A 433      44.444  -1.208 118.354  1.00  0.00           H  
ATOM   2720  HA  LEU A 433      45.779  -1.650 115.865  1.00  0.00           H  
ATOM   2721  HB3 LEU A 433      43.551  -1.149 114.852  1.00  0.00           H  
ATOM   2722  HB2 LEU A 433      42.974  -0.597 116.375  1.00  0.00           H  
ATOM   2723  HG  LEU A 433      43.304  -2.833 117.364  1.00  0.00           H  
ATOM   2724 HD11 LEU A 433      41.534  -4.035 116.139  1.00  0.00           H  
ATOM   2725 HD12 LEU A 433      41.132  -2.318 116.383  1.00  0.00           H  
ATOM   2726 HD13 LEU A 433      41.693  -2.883 114.792  1.00  0.00           H  
ATOM   2727 HD21 LEU A 433      43.866  -4.768 115.935  1.00  0.00           H  
ATOM   2728 HD22 LEU A 433      44.191  -3.662 114.580  1.00  0.00           H  
ATOM   2729 HD23 LEU A 433      45.204  -3.600 116.042  1.00  0.00           H  
ATOM   2730  N   GLU A 434      45.019   1.493 116.556  0.49 14.84           N  
ATOM   2731  CA  GLU A 434      45.237   2.870 116.117  0.49 14.44           C  
ATOM   2732  C   GLU A 434      46.717   3.272 116.103  0.49 15.30           C  
ATOM   2733  O   GLU A 434      47.114   4.166 115.362  0.49 15.10           O  
ATOM   2734  CB  GLU A 434      44.395   3.846 116.945  0.49 12.42           C  
ATOM   2735  CG  GLU A 434      42.913   3.832 116.561  0.49 13.79           C  
ATOM   2736  CD  GLU A 434      42.017   4.570 117.547  0.49 20.27           C  
ATOM   2737  OE1 GLU A 434      42.546   5.272 118.438  0.49 19.92           O  
ATOM   2738  OE2 GLU A 434      40.777   4.442 117.425  0.49 16.58           O1-
ATOM   2739  H   GLU A 434      44.525   1.325 117.421  1.00  0.00           H  
ATOM   2740  HA  GLU A 434      44.880   2.936 115.089  1.00  0.00           H  
ATOM   2741  HB3 GLU A 434      44.790   4.855 116.827  1.00  0.00           H  
ATOM   2742  HB2 GLU A 434      44.497   3.605 118.003  1.00  0.00           H  
ATOM   2743  HG3 GLU A 434      42.574   2.800 116.466  1.00  0.00           H  
ATOM   2744  HG2 GLU A 434      42.793   4.266 115.568  1.00  0.00           H  
ATOM   2745  N   HIS A 435      47.531   2.602 116.910  1.00 13.98           N  
ATOM   2746  CA  HIS A 435      48.952   2.913 116.959  1.00 15.70           C  
ATOM   2747  C   HIS A 435      49.847   1.786 116.421  1.00 18.47           C  
ATOM   2748  O   HIS A 435      51.046   1.795 116.663  1.00 17.73           O  
ATOM   2749  CB  HIS A 435      49.346   3.304 118.387  1.00 14.01           C  
ATOM   2750  CG  HIS A 435      48.578   4.480 118.913  1.00 21.67           C  
ATOM   2751  ND1 HIS A 435      47.368   4.557 119.515  1.00 19.05           N  
ATOM   2752  CD2 HIS A 435      49.037   5.778 118.811  1.00 15.31           C  
ATOM   2753  CE1 HIS A 435      47.125   5.884 119.770  1.00 21.81           C  
ATOM   2754  NE2 HIS A 435      48.146   6.600 119.336  1.00 26.11           N  
ATOM   2755  H   HIS A 435      47.166   1.867 117.499  1.00  0.00           H  
ATOM   2756  HA  HIS A 435      49.115   3.786 116.327  1.00  0.00           H  
ATOM   2757  HB3 HIS A 435      50.413   3.524 118.421  1.00  0.00           H  
ATOM   2758  HB2 HIS A 435      49.200   2.451 119.049  1.00  0.00           H  
ATOM   2759  HD1 HIS A 435      46.800   3.658 119.702  1.00  0.00           H  
ATOM   2760  HD2 HIS A 435      49.932   5.965 118.383  1.00  0.00           H  
ATOM   2761  HE1 HIS A 435      46.267   6.162 120.224  1.00  0.00           H  
ATOM   2762  N   LEU A 436      49.262   0.837 115.684  1.00 14.74           N  
ATOM   2763  CA  LEU A 436      49.990  -0.331 115.159  1.00 19.60           C  
ATOM   2764  C   LEU A 436      50.892  -0.969 116.213  1.00 18.13           C  
ATOM   2765  O   LEU A 436      52.077  -1.211 115.970  1.00 20.14           O  
ATOM   2766  CB  LEU A 436      50.809   0.027 113.908  1.00 20.22           C  
ATOM   2767  CG  LEU A 436      50.045   0.767 112.804  1.00 24.90           C  
ATOM   2768  CD1 LEU A 436      50.967   1.108 111.646  1.00 27.85           C  
ATOM   2769  CD2 LEU A 436      48.853  -0.038 112.320  1.00 25.05           C  
ATOM   2770  H   LEU A 436      48.278   0.903 115.465  1.00  0.00           H  
ATOM   2771  HA  LEU A 436      49.250  -1.075 114.866  1.00  0.00           H  
ATOM   2772  HB3 LEU A 436      51.250  -0.880 113.495  1.00  0.00           H  
ATOM   2773  HB2 LEU A 436      51.677   0.617 114.203  1.00  0.00           H  
ATOM   2774  HG  LEU A 436      49.672   1.702 113.222  1.00  0.00           H  
ATOM   2775 HD11 LEU A 436      50.403   1.633 110.874  1.00  0.00           H  
ATOM   2776 HD12 LEU A 436      51.776   1.746 112.001  1.00  0.00           H  
ATOM   2777 HD13 LEU A 436      51.384   0.191 111.230  1.00  0.00           H  
ATOM   2778 HD21 LEU A 436      48.334   0.515 111.538  1.00  0.00           H  
ATOM   2779 HD22 LEU A 436      49.196  -0.993 111.922  1.00  0.00           H  
ATOM   2780 HD23 LEU A 436      48.172  -0.216 113.152  1.00  0.00           H  
ATOM   2781  N   PHE A 437      50.314  -1.198 117.387  1.00 10.56           N  
ATOM   2782  CA  PHE A 437      50.972  -1.817 118.536  1.00 14.25           C  
ATOM   2783  C   PHE A 437      51.737  -3.087 118.171  1.00 12.74           C  
ATOM   2784  O   PHE A 437      52.888  -3.262 118.553  1.00 12.79           O  
ATOM   2785  CB  PHE A 437      49.886  -2.138 119.564  1.00 10.48           C  
ATOM   2786  CG  PHE A 437      50.379  -2.752 120.845  1.00 11.44           C  
ATOM   2787  CD1 PHE A 437      50.910  -1.962 121.857  1.00 12.27           C  
ATOM   2788  CD2 PHE A 437      50.219  -4.108 121.079  1.00  7.80           C  
ATOM   2789  CE1 PHE A 437      51.320  -2.535 123.055  1.00 14.27           C  
ATOM   2790  CE2 PHE A 437      50.627  -4.677 122.269  1.00  6.75           C  
ATOM   2791  CZ  PHE A 437      51.180  -3.896 123.251  1.00  7.19           C  
ATOM   2792  H   PHE A 437      49.349  -0.939 117.534  1.00  0.00           H  
ATOM   2793  HA  PHE A 437      51.668  -1.100 118.971  1.00  0.00           H  
ATOM   2794  HB3 PHE A 437      49.144  -2.796 119.111  1.00  0.00           H  
ATOM   2795  HB2 PHE A 437      49.326  -1.231 119.791  1.00  0.00           H  
ATOM   2796  HD1 PHE A 437      51.006  -0.896 121.715  1.00  0.00           H  
ATOM   2797  HD2 PHE A 437      49.769  -4.737 120.325  1.00  0.00           H  
ATOM   2798  HE1 PHE A 437      51.747  -1.917 123.831  1.00  0.00           H  
ATOM   2799  HE2 PHE A 437      50.511  -5.739 122.428  1.00  0.00           H  
ATOM   2800  HZ  PHE A 437      51.506  -4.344 124.178  1.00  0.00           H  
ATOM   2801  N   PHE A 438      51.101  -3.986 117.438  1.00  9.05           N  
ATOM   2802  CA  PHE A 438      51.743  -5.262 117.134  1.00 13.28           C  
ATOM   2803  C   PHE A 438      52.887  -5.130 116.129  1.00 18.63           C  
ATOM   2804  O   PHE A 438      53.945  -5.737 116.303  1.00 16.42           O  
ATOM   2805  CB  PHE A 438      50.711  -6.286 116.670  1.00 12.88           C  
ATOM   2806  CG  PHE A 438      49.646  -6.554 117.695  1.00 17.78           C  
ATOM   2807  CD1 PHE A 438      49.933  -7.306 118.820  1.00 10.30           C  
ATOM   2808  CD2 PHE A 438      48.361  -6.027 117.550  1.00 19.75           C  
ATOM   2809  CE1 PHE A 438      48.951  -7.549 119.789  1.00 24.72           C  
ATOM   2810  CE2 PHE A 438      47.370  -6.266 118.509  1.00 14.05           C  
ATOM   2811  CZ  PHE A 438      47.666  -7.026 119.630  1.00 14.41           C  
ATOM   2812  H   PHE A 438      50.174  -3.789 117.090  1.00  0.00           H  
ATOM   2813  HA  PHE A 438      52.172  -5.636 118.063  1.00  0.00           H  
ATOM   2814  HB3 PHE A 438      51.215  -7.219 116.419  1.00  0.00           H  
ATOM   2815  HB2 PHE A 438      50.246  -5.939 115.747  1.00  0.00           H  
ATOM   2816  HD1 PHE A 438      50.924  -7.713 118.959  1.00  0.00           H  
ATOM   2817  HD2 PHE A 438      48.119  -5.424 116.687  1.00  0.00           H  
ATOM   2818  HE1 PHE A 438      49.187  -8.142 120.660  1.00  0.00           H  
ATOM   2819  HE2 PHE A 438      46.379  -5.859 118.374  1.00  0.00           H  
ATOM   2820  HZ  PHE A 438      46.910  -7.214 120.378  1.00  0.00           H  
ATOM   2821  N   PHE A 439      52.673  -4.335 115.084  1.00 19.46           N  
ATOM   2822  CA  PHE A 439      53.724  -4.086 114.114  1.00 17.90           C  
ATOM   2823  C   PHE A 439      54.964  -3.552 114.823  1.00 17.96           C  
ATOM   2824  O   PHE A 439      56.051  -4.105 114.685  1.00 16.56           O  
ATOM   2825  CB  PHE A 439      53.292  -3.089 113.047  1.00 11.68           C  
ATOM   2826  CG  PHE A 439      54.430  -2.612 112.206  1.00 21.56           C  
ATOM   2827  CD1 PHE A 439      54.927  -3.406 111.179  1.00 28.11           C  
ATOM   2828  CD2 PHE A 439      55.042  -1.396 112.460  1.00 23.53           C  
ATOM   2829  CE1 PHE A 439      56.009  -2.983 110.401  1.00 18.42           C  
ATOM   2830  CE2 PHE A 439      56.121  -0.965 111.687  1.00 25.94           C  
ATOM   2831  CZ  PHE A 439      56.603  -1.771 110.658  1.00 22.38           C  
ATOM   2832  H   PHE A 439      51.772  -3.897 114.959  1.00  0.00           H  
ATOM   2833  HA  PHE A 439      53.979  -5.028 113.628  1.00  0.00           H  
ATOM   2834  HB3 PHE A 439      52.811  -2.235 113.523  1.00  0.00           H  
ATOM   2835  HB2 PHE A 439      52.537  -3.547 112.408  1.00  0.00           H  
ATOM   2836  HD1 PHE A 439      54.477  -4.366 110.972  1.00  0.00           H  
ATOM   2837  HD2 PHE A 439      54.685  -0.769 113.264  1.00  0.00           H  
ATOM   2838  HE1 PHE A 439      56.376  -3.608 109.601  1.00  0.00           H  
ATOM   2839  HE2 PHE A 439      56.581  -0.008 111.887  1.00  0.00           H  
ATOM   2840  HZ  PHE A 439      57.443  -1.444 110.063  1.00  0.00           H  
ATOM   2841  N   LYS A 440      54.782  -2.491 115.600  1.00 13.04           N  
ATOM   2842  CA  LYS A 440      55.896  -1.839 116.281  1.00 17.16           C  
ATOM   2843  C   LYS A 440      56.631  -2.752 117.268  1.00 18.64           C  
ATOM   2844  O   LYS A 440      57.823  -2.572 117.506  1.00 20.28           O  
ATOM   2845  CB  LYS A 440      55.446  -0.563 117.001  1.00 12.13           C  
ATOM   2846  CG  LYS A 440      54.890   0.564 116.125  1.00 16.91           C  
ATOM   2847  CD  LYS A 440      54.773   1.834 116.981  1.00 17.43           C  
ATOM   2848  CE  LYS A 440      53.787   2.877 116.452  1.00 25.55           C  
ATOM   2849  NZ  LYS A 440      54.087   3.369 115.094  1.00 32.92           N1+
ATOM   2850  H   LYS A 440      53.854  -2.115 115.732  1.00  0.00           H  
ATOM   2851  HA  LYS A 440      56.615  -1.543 115.517  1.00  0.00           H  
ATOM   2852  HB3 LYS A 440      56.272  -0.178 117.599  1.00  0.00           H  
ATOM   2853  HB2 LYS A 440      54.710  -0.821 117.763  1.00  0.00           H  
ATOM   2854  HG3 LYS A 440      53.904   0.283 115.755  1.00  0.00           H  
ATOM   2855  HG2 LYS A 440      55.571   0.748 115.294  1.00  0.00           H  
ATOM   2856  HD3 LYS A 440      55.758   2.290 117.087  1.00  0.00           H  
ATOM   2857  HD2 LYS A 440      54.496   1.559 117.999  1.00  0.00           H  
ATOM   2858  HE3 LYS A 440      53.749   3.720 117.141  1.00  0.00           H  
ATOM   2859  HE2 LYS A 440      52.779   2.463 116.472  1.00  0.00           H  
ATOM   2860  HZ1 LYS A 440      53.516   4.178 114.895  1.00  0.00           H  
ATOM   2861  HZ2 LYS A 440      55.063   3.623 115.035  1.00  0.00           H  
ATOM   2862  HZ3 LYS A 440      53.888   2.643 114.421  1.00  0.00           H  
ATOM   2863  N   LEU A 441      55.927  -3.727 117.842  1.00 20.71           N  
ATOM   2864  CA  LEU A 441      56.544  -4.645 118.798  1.00 17.33           C  
ATOM   2865  C   LEU A 441      57.292  -5.797 118.142  1.00 23.54           C  
ATOM   2866  O   LEU A 441      58.403  -6.135 118.549  1.00 24.46           O  
ATOM   2867  CB  LEU A 441      55.503  -5.231 119.755  1.00 16.52           C  
ATOM   2868  CG  LEU A 441      55.046  -4.344 120.900  1.00 12.61           C  
ATOM   2869  CD1 LEU A 441      54.024  -5.091 121.728  1.00 19.46           C  
ATOM   2870  CD2 LEU A 441      56.228  -3.929 121.755  1.00 13.27           C  
ATOM   2871  H   LEU A 441      54.949  -3.842 117.619  1.00  0.00           H  
ATOM   2872  HA  LEU A 441      57.260  -4.077 119.391  1.00  0.00           H  
ATOM   2873  HB3 LEU A 441      55.876  -6.173 120.158  1.00  0.00           H  
ATOM   2874  HB2 LEU A 441      54.633  -5.556 119.184  1.00  0.00           H  
ATOM   2875  HG  LEU A 441      54.579  -3.450 120.487  1.00  0.00           H  
ATOM   2876 HD11 LEU A 441      53.692  -4.460 122.552  1.00  0.00           H  
ATOM   2877 HD12 LEU A 441      53.170  -5.352 121.103  1.00  0.00           H  
ATOM   2878 HD13 LEU A 441      54.473  -6.001 122.126  1.00  0.00           H  
ATOM   2879 HD21 LEU A 441      55.882  -3.294 122.571  1.00  0.00           H  
ATOM   2880 HD22 LEU A 441      56.710  -4.817 122.166  1.00  0.00           H  
ATOM   2881 HD23 LEU A 441      56.943  -3.378 121.144  1.00  0.00           H  
ATOM   2882  N   ILE A 442      56.674  -6.428 117.150  1.00 17.45           N  
ATOM   2883  CA  ILE A 442      57.253  -7.644 116.610  1.00 22.81           C  
ATOM   2884  C   ILE A 442      57.436  -7.645 115.093  1.00 22.11           C  
ATOM   2885  O   ILE A 442      58.009  -8.582 114.548  1.00 25.93           O  
ATOM   2886  CB  ILE A 442      56.427  -8.874 117.020  1.00 22.58           C  
ATOM   2887  CG1 ILE A 442      55.094  -8.893 116.270  1.00 15.74           C  
ATOM   2888  CG2 ILE A 442      56.237  -8.899 118.528  1.00 24.31           C  
ATOM   2889  CD1 ILE A 442      54.127  -9.963 116.753  1.00 20.66           C  
ATOM   2890  H   ILE A 442      55.810  -6.061 116.779  1.00  0.00           H  
ATOM   2891  HA  ILE A 442      58.242  -7.756 117.055  1.00  0.00           H  
ATOM   2892  HB  ILE A 442      56.986  -9.765 116.736  1.00  0.00           H  
ATOM   2893 HG13 ILE A 442      55.281  -9.029 115.205  1.00  0.00           H  
ATOM   2894 HG12 ILE A 442      54.620  -7.915 116.350  1.00  0.00           H  
ATOM   2895 HG21 ILE A 442      55.651  -9.775 118.806  1.00  0.00           H  
ATOM   2896 HG22 ILE A 442      57.210  -8.944 119.017  1.00  0.00           H  
ATOM   2897 HG23 ILE A 442      55.714  -7.996 118.844  1.00  0.00           H  
ATOM   2898 HD11 ILE A 442      53.207  -9.911 116.172  1.00  0.00           H  
ATOM   2899 HD12 ILE A 442      54.580 -10.946 116.627  1.00  0.00           H  
ATOM   2900 HD13 ILE A 442      53.900  -9.800 117.807  1.00  0.00           H  
ATOM   2901  N   GLY A 443      56.952  -6.611 114.411  1.00 17.56           N  
ATOM   2902  CA  GLY A 443      57.005  -6.599 112.960  1.00 20.83           C  
ATOM   2903  C   GLY A 443      58.018  -5.624 112.381  1.00 24.64           C  
ATOM   2904  O   GLY A 443      58.328  -5.669 111.195  1.00 21.99           O  
ATOM   2905  H   GLY A 443      56.545  -5.828 114.902  1.00  0.00           H  
ATOM   2906  HA3 GLY A 443      56.016  -6.369 112.564  1.00  0.00           H  
ATOM   2907  HA2 GLY A 443      57.223  -7.604 112.598  1.00  0.00           H  
ATOM   2908  N   ASP A 444      58.534  -4.747 113.230  1.00 18.71           N  
ATOM   2909  CA  ASP A 444      59.424  -3.667 112.814  1.00 21.79           C  
ATOM   2910  C   ASP A 444      60.788  -4.152 112.300  1.00 28.13           C  
ATOM   2911  O   ASP A 444      61.122  -3.995 111.119  1.00 25.86           O  
ATOM   2912  CB  ASP A 444      59.638  -2.728 113.988  1.00 21.86           C  
ATOM   2913  CG  ASP A 444      60.417  -1.507 113.607  1.00 33.43           C  
ATOM   2914  OD1 ASP A 444      60.197  -1.002 112.485  1.00 31.55           O  
ATOM   2915  OD2 ASP A 444      61.249  -1.063 114.426  1.00 45.59           O1-
ATOM   2916  H   ASP A 444      58.316  -4.808 114.214  1.00  0.00           H  
ATOM   2917  HA  ASP A 444      58.936  -3.110 112.015  1.00  0.00           H  
ATOM   2918  HB3 ASP A 444      60.161  -3.257 114.785  1.00  0.00           H  
ATOM   2919  HB2 ASP A 444      58.672  -2.429 114.394  1.00  0.00           H  
ATOM   2920  N   THR A 445      61.576  -4.726 113.204  1.00 25.80           N  
ATOM   2921  CA  THR A 445      62.863  -5.314 112.852  1.00 25.08           C  
ATOM   2922  C   THR A 445      62.786  -6.305 111.688  1.00 23.68           C  
ATOM   2923  O   THR A 445      63.604  -6.224 110.771  1.00 23.07           O  
ATOM   2924  CB  THR A 445      63.552  -5.962 114.076  1.00 26.20           C  
ATOM   2925  OG1 THR A 445      63.952  -4.937 114.993  1.00 33.59           O  
ATOM   2926  CG2 THR A 445      64.775  -6.764 113.651  1.00 25.29           C  
ATOM   2927  H   THR A 445      61.289  -4.765 114.172  1.00  0.00           H  
ATOM   2928  HA  THR A 445      63.505  -4.495 112.526  1.00  0.00           H  
ATOM   2929  HB  THR A 445      62.845  -6.627 114.572  1.00  0.00           H  
ATOM   2930  HG1 THR A 445      64.380  -5.337 115.754  1.00  0.00           H  
ATOM   2931 HG21 THR A 445      65.241  -7.209 114.530  1.00  0.00           H  
ATOM   2932 HG22 THR A 445      64.472  -7.553 112.962  1.00  0.00           H  
ATOM   2933 HG23 THR A 445      65.488  -6.105 113.156  1.00  0.00           H  
ATOM   2934  N   PRO A 446      61.813  -7.245 111.713  1.00 26.13           N  
ATOM   2935  CA  PRO A 446      61.761  -8.160 110.562  1.00 27.87           C  
ATOM   2936  C   PRO A 446      61.597  -7.453 109.209  1.00 31.93           C  
ATOM   2937  O   PRO A 446      62.106  -7.951 108.208  1.00 22.56           O  
ATOM   2938  CB  PRO A 446      60.548  -9.051 110.874  1.00 31.22           C  
ATOM   2939  CG  PRO A 446      60.493  -9.077 112.374  1.00 24.62           C  
ATOM   2940  CD  PRO A 446      60.901  -7.682 112.795  1.00 26.23           C  
ATOM   2941  HA  PRO A 446      62.664  -8.771 110.544  1.00  0.00           H  
ATOM   2942  HB3 PRO A 446      60.736 -10.058 110.503  1.00  0.00           H  
ATOM   2943  HB2 PRO A 446      59.645  -8.578 110.488  1.00  0.00           H  
ATOM   2944  HG3 PRO A 446      61.222  -9.795 112.750  1.00  0.00           H  
ATOM   2945  HG2 PRO A 446      59.468  -9.266 112.695  1.00  0.00           H  
ATOM   2946  HD2 PRO A 446      60.022  -7.038 112.807  1.00  0.00           H  
ATOM   2947  HD3 PRO A 446      61.454  -7.736 113.733  1.00  0.00           H  
ATOM   2948  N   ILE A 447      60.917  -6.309 109.177  1.00 30.20           N  
ATOM   2949  CA  ILE A 447      60.754  -5.588 107.922  1.00 25.37           C  
ATOM   2950  C   ILE A 447      62.076  -4.997 107.440  1.00 24.41           C  
ATOM   2951  O   ILE A 447      62.362  -5.004 106.242  1.00 25.97           O  
ATOM   2952  CB  ILE A 447      59.664  -4.510 108.017  1.00 24.18           C  
ATOM   2953  CG1 ILE A 447      58.306  -5.182 107.934  1.00 36.19           C  
ATOM   2954  CG2 ILE A 447      59.758  -3.552 106.859  1.00 29.44           C  
ATOM   2955  CD1 ILE A 447      58.190  -6.097 106.730  1.00 41.98           C  
ATOM   2956  H   ILE A 447      60.512  -5.938 110.025  1.00  0.00           H  
ATOM   2957  HA  ILE A 447      60.430  -6.311 107.173  1.00  0.00           H  
ATOM   2958  HB  ILE A 447      59.756  -3.968 108.958  1.00  0.00           H  
ATOM   2959 HG13 ILE A 447      57.527  -4.421 107.887  1.00  0.00           H  
ATOM   2960 HG12 ILE A 447      58.129  -5.756 108.844  1.00  0.00           H  
ATOM   2961 HG21 ILE A 447      58.977  -2.797 106.947  1.00  0.00           H  
ATOM   2962 HG22 ILE A 447      60.734  -3.067 106.867  1.00  0.00           H  
ATOM   2963 HG23 ILE A 447      59.632  -4.098 105.924  1.00  0.00           H  
ATOM   2964 HD11 ILE A 447      57.201  -6.554 106.715  1.00  0.00           H  
ATOM   2965 HD12 ILE A 447      58.337  -5.518 105.818  1.00  0.00           H  
ATOM   2966 HD13 ILE A 447      58.949  -6.877 106.791  1.00  0.00           H  
ATOM   2967  N   ASP A 448      62.879  -4.498 108.377  1.00 16.79           N  
ATOM   2968  CA  ASP A 448      64.233  -4.040 108.077  1.00 22.53           C  
ATOM   2969  C   ASP A 448      65.091  -5.176 107.491  1.00 23.24           C  
ATOM   2970  O   ASP A 448      65.757  -5.004 106.465  1.00 22.94           O  
ATOM   2971  CB  ASP A 448      64.905  -3.506 109.348  1.00 30.98           C  
ATOM   2972  CG  ASP A 448      64.621  -2.039 109.610  1.00 28.23           C  
ATOM   2973  OD1 ASP A 448      63.813  -1.413 108.894  1.00 28.99           O  
ATOM   2974  OD2 ASP A 448      65.223  -1.508 110.560  1.00 38.48           O1-
ATOM   2975  H   ASP A 448      62.558  -4.427 109.332  1.00  0.00           H  
ATOM   2976  HA  ASP A 448      64.175  -3.233 107.347  1.00  0.00           H  
ATOM   2977  HB3 ASP A 448      65.982  -3.659 109.280  1.00  0.00           H  
ATOM   2978  HB2 ASP A 448      64.579  -4.096 110.205  1.00  0.00           H  
ATOM   2979  N   THR A 449      65.077  -6.331 108.150  1.00 15.27           N  
ATOM   2980  CA  THR A 449      65.832  -7.489 107.677  1.00 25.18           C  
ATOM   2981  C   THR A 449      65.375  -7.874 106.283  1.00 25.53           C  
ATOM   2982  O   THR A 449      66.189  -8.048 105.373  1.00 25.82           O  
ATOM   2983  CB  THR A 449      65.637  -8.724 108.588  1.00 28.27           C  
ATOM   2984  OG1 THR A 449      66.081  -8.422 109.916  1.00 34.79           O  
ATOM   2985  CG2 THR A 449      66.418  -9.926 108.041  1.00 24.36           C  
ATOM   2986  H   THR A 449      64.536  -6.422 108.998  1.00  0.00           H  
ATOM   2987  HA  THR A 449      66.891  -7.234 107.646  1.00  0.00           H  
ATOM   2988  HB  THR A 449      64.577  -8.976 108.619  1.00  0.00           H  
ATOM   2989  HG1 THR A 449      65.478  -7.794 110.321  1.00  0.00           H  
ATOM   2990 HG21 THR A 449      66.269 -10.785 108.695  1.00  0.00           H  
ATOM   2991 HG22 THR A 449      66.062 -10.166 107.039  1.00  0.00           H  
ATOM   2992 HG23 THR A 449      67.479  -9.682 107.999  1.00  0.00           H  
ATOM   2993  N   PHE A 450      64.059  -7.997 106.139  1.00 16.75           N  
ATOM   2994  CA  PHE A 450      63.420  -8.345 104.877  1.00 26.06           C  
ATOM   2995  C   PHE A 450      63.900  -7.424 103.769  1.00 26.98           C  
ATOM   2996  O   PHE A 450      64.244  -7.875 102.674  1.00 23.09           O  
ATOM   2997  CB  PHE A 450      61.909  -8.193 105.024  1.00 26.45           C  
ATOM   2998  CG  PHE A 450      61.108  -9.250 104.321  1.00 31.21           C  
ATOM   2999  CD1 PHE A 450      61.237 -10.587 104.667  1.00 38.28           C  
ATOM   3000  CD2 PHE A 450      60.183  -8.900 103.353  1.00 32.28           C  
ATOM   3001  CE1 PHE A 450      60.475 -11.562 104.041  1.00 43.53           C  
ATOM   3002  CE2 PHE A 450      59.421  -9.869 102.718  1.00 38.75           C  
ATOM   3003  CZ  PHE A 450      59.566 -11.202 103.065  1.00 39.00           C  
ATOM   3004  H   PHE A 450      63.448  -7.847 106.929  1.00  0.00           H  
ATOM   3005  HA  PHE A 450      63.659  -9.377 104.621  1.00  0.00           H  
ATOM   3006  HB3 PHE A 450      61.608  -7.210 104.661  1.00  0.00           H  
ATOM   3007  HB2 PHE A 450      61.648  -8.186 106.082  1.00  0.00           H  
ATOM   3008  HD1 PHE A 450      61.938 -10.881 105.434  1.00  0.00           H  
ATOM   3009  HD2 PHE A 450      60.048  -7.863 103.085  1.00  0.00           H  
ATOM   3010  HE1 PHE A 450      60.593 -12.599 104.317  1.00  0.00           H  
ATOM   3011  HE2 PHE A 450      58.714  -9.584 101.953  1.00  0.00           H  
ATOM   3012  HZ  PHE A 450      58.971 -11.959 102.575  1.00  0.00           H  
ATOM   3013  N   LEU A 451      63.932  -6.129 104.067  1.00 20.50           N  
ATOM   3014  CA  LEU A 451      64.305  -5.138 103.071  1.00 24.62           C  
ATOM   3015  C   LEU A 451      65.769  -5.248 102.679  1.00 25.70           C  
ATOM   3016  O   LEU A 451      66.106  -5.174 101.502  1.00 18.54           O  
ATOM   3017  CB  LEU A 451      63.982  -3.729 103.556  1.00 15.84           C  
ATOM   3018  CG  LEU A 451      62.505  -3.380 103.345  1.00 23.70           C  
ATOM   3019  CD1 LEU A 451      62.147  -2.070 104.026  1.00 22.12           C  
ATOM   3020  CD2 LEU A 451      62.175  -3.325 101.856  1.00 23.47           C  
ATOM   3021  H   LEU A 451      63.695  -5.819 104.999  1.00  0.00           H  
ATOM   3022  HA  LEU A 451      63.708  -5.325 102.178  1.00  0.00           H  
ATOM   3023  HB3 LEU A 451      64.604  -3.010 103.023  1.00  0.00           H  
ATOM   3024  HB2 LEU A 451      64.227  -3.645 104.615  1.00  0.00           H  
ATOM   3025  HG  LEU A 451      61.904  -4.170 103.795  1.00  0.00           H  
ATOM   3026 HD11 LEU A 451      61.093  -1.849 103.859  1.00  0.00           H  
ATOM   3027 HD12 LEU A 451      62.335  -2.153 105.096  1.00  0.00           H  
ATOM   3028 HD13 LEU A 451      62.756  -1.266 103.612  1.00  0.00           H  
ATOM   3029 HD21 LEU A 451      61.122  -3.076 101.726  1.00  0.00           H  
ATOM   3030 HD22 LEU A 451      62.790  -2.564 101.375  1.00  0.00           H  
ATOM   3031 HD23 LEU A 451      62.377  -4.295 101.402  1.00  0.00           H  
ATOM   3032  N   MET A 452      66.628  -5.421 103.674  1.00 23.25           N  
ATOM   3033  CA  MET A 452      68.053  -5.566 103.434  1.00 30.04           C  
ATOM   3034  C   MET A 452      68.321  -6.752 102.499  1.00 33.02           C  
ATOM   3035  O   MET A 452      69.091  -6.646 101.544  1.00 27.45           O  
ATOM   3036  CB  MET A 452      68.777  -5.763 104.761  1.00 34.48           C  
ATOM   3037  CG  MET A 452      70.271  -5.718 104.635  1.00 38.68           C  
ATOM   3038  SD  MET A 452      70.772  -4.151 103.939  1.00 37.11           S  
ATOM   3039  CE  MET A 452      70.731  -3.084 105.375  1.00 25.64           C  
ATOM   3040  H   MET A 452      66.296  -5.455 104.627  1.00  0.00           H  
ATOM   3041  HA  MET A 452      68.424  -4.656 102.963  1.00  0.00           H  
ATOM   3042  HB3 MET A 452      68.479  -6.716 105.198  1.00  0.00           H  
ATOM   3043  HB2 MET A 452      68.450  -5.000 105.468  1.00  0.00           H  
ATOM   3044  HG3 MET A 452      70.605  -6.527 103.986  1.00  0.00           H  
ATOM   3045  HG2 MET A 452      70.722  -5.839 105.620  1.00  0.00           H  
ATOM   3046  HE1 MET A 452      71.022  -2.074 105.086  1.00  0.00           H  
ATOM   3047  HE2 MET A 452      69.722  -3.067 105.787  1.00  0.00           H  
ATOM   3048  HE3 MET A 452      71.424  -3.460 106.128  1.00  0.00           H  
ATOM   3049  N   GLU A 453      67.665  -7.877 102.765  1.00 23.45           N  
ATOM   3050  CA  GLU A 453      67.801  -9.039 101.898  1.00 32.28           C  
ATOM   3051  C   GLU A 453      67.398  -8.709 100.460  1.00 24.79           C  
ATOM   3052  O   GLU A 453      68.090  -9.086  99.516  1.00 24.34           O  
ATOM   3053  CB  GLU A 453      66.977 -10.212 102.421  1.00 25.51           C  
ATOM   3054  CG  GLU A 453      67.341 -10.634 103.825  1.00 25.32           C  
ATOM   3055  CD  GLU A 453      66.523 -11.828 104.289  1.00 32.57           C  
ATOM   3056  OE1 GLU A 453      65.682 -12.318 103.498  1.00 26.41           O  
ATOM   3057  OE2 GLU A 453      66.727 -12.278 105.436  1.00 34.45           O1-
ATOM   3058  H   GLU A 453      67.065  -7.932 103.575  1.00  0.00           H  
ATOM   3059  HA  GLU A 453      68.849  -9.337 101.895  1.00  0.00           H  
ATOM   3060  HB3 GLU A 453      67.089 -11.062 101.747  1.00  0.00           H  
ATOM   3061  HB2 GLU A 453      65.918  -9.955 102.384  1.00  0.00           H  
ATOM   3062  HG3 GLU A 453      67.183  -9.799 104.507  1.00  0.00           H  
ATOM   3063  HG2 GLU A 453      68.401 -10.883 103.865  1.00  0.00           H  
ATOM   3064  N   MET A 454      66.289  -7.998 100.297  1.00 18.57           N  
ATOM   3065  CA  MET A 454      65.828  -7.634  98.966  1.00 22.58           C  
ATOM   3066  C   MET A 454      66.854  -6.752  98.264  1.00 28.63           C  
ATOM   3067  O   MET A 454      67.121  -6.901  97.066  1.00 27.58           O  
ATOM   3068  CB  MET A 454      64.488  -6.914  99.045  1.00 18.97           C  
ATOM   3069  CG  MET A 454      63.320  -7.822  99.354  1.00 24.30           C  
ATOM   3070  SD  MET A 454      61.830  -6.830  99.534  1.00 23.63           S  
ATOM   3071  CE  MET A 454      60.617  -8.076  99.907  1.00 22.60           C  
ATOM   3072  H   MET A 454      65.755  -7.704 101.102  1.00  0.00           H  
ATOM   3073  HA  MET A 454      65.698  -8.546  98.383  1.00  0.00           H  
ATOM   3074  HB3 MET A 454      64.302  -6.393  98.106  1.00  0.00           H  
ATOM   3075  HB2 MET A 454      64.544  -6.128  99.798  1.00  0.00           H  
ATOM   3076  HG3 MET A 454      63.513  -8.359 100.283  1.00  0.00           H  
ATOM   3077  HG2 MET A 454      63.187  -8.533  98.538  1.00  0.00           H  
ATOM   3078  HE1 MET A 454      59.643  -7.606 100.044  1.00  0.00           H  
ATOM   3079  HE2 MET A 454      60.563  -8.789  99.084  1.00  0.00           H  
ATOM   3080  HE3 MET A 454      60.900  -8.598 100.821  1.00  0.00           H  
ATOM   3081  N   LEU A 455      67.435  -5.840  99.027  1.00 23.24           N  
ATOM   3082  CA  LEU A 455      68.402  -4.913  98.484  1.00 26.55           C  
ATOM   3083  C   LEU A 455      69.667  -5.653  98.080  1.00 32.39           C  
ATOM   3084  O   LEU A 455      70.311  -5.305  97.092  1.00 35.19           O  
ATOM   3085  CB  LEU A 455      68.708  -3.815  99.504  1.00 27.23           C  
ATOM   3086  CG  LEU A 455      67.578  -2.789  99.686  1.00 29.79           C  
ATOM   3087  CD1 LEU A 455      67.835  -1.878 100.875  1.00 20.74           C  
ATOM   3088  CD2 LEU A 455      67.412  -1.968  98.415  1.00 21.95           C  
ATOM   3089  H   LEU A 455      67.205  -5.782 100.009  1.00  0.00           H  
ATOM   3090  HA  LEU A 455      67.974  -4.449  97.595  1.00  0.00           H  
ATOM   3091  HB3 LEU A 455      69.623  -3.298  99.214  1.00  0.00           H  
ATOM   3092  HB2 LEU A 455      68.941  -4.271 100.466  1.00  0.00           H  
ATOM   3093  HG  LEU A 455      66.650  -3.332  99.866  1.00  0.00           H  
ATOM   3094 HD11 LEU A 455      67.015  -1.166 100.972  1.00  0.00           H  
ATOM   3095 HD12 LEU A 455      67.905  -2.476 101.783  1.00  0.00           H  
ATOM   3096 HD13 LEU A 455      68.769  -1.337 100.724  1.00  0.00           H  
ATOM   3097 HD21 LEU A 455      66.609  -1.243  98.552  1.00  0.00           H  
ATOM   3098 HD22 LEU A 455      68.342  -1.443  98.197  1.00  0.00           H  
ATOM   3099 HD23 LEU A 455      67.166  -2.629  97.584  1.00  0.00           H  
ATOM   3100  N   GLU A 456      70.014  -6.691  98.831  1.00 34.58           N  
ATOM   3101  CA  GLU A 456      71.224  -7.448  98.531  1.00 34.55           C  
ATOM   3102  C   GLU A 456      71.030  -8.481  97.423  1.00 37.37           C  
ATOM   3103  O   GLU A 456      72.009  -8.929  96.821  1.00 33.92           O  
ATOM   3104  CB  GLU A 456      71.794  -8.093  99.795  1.00 37.93           C  
ATOM   3105  CG  GLU A 456      72.473  -7.086 100.726  1.00 41.48           C  
ATOM   3106  CD  GLU A 456      72.607  -7.590 102.159  1.00 40.58           C  
ATOM   3107  OE1 GLU A 456      72.288  -8.770 102.416  1.00 45.02           O  
ATOM   3108  OE2 GLU A 456      73.025  -6.799 103.031  1.00 42.94           O1-
ATOM   3109  H   GLU A 456      69.439  -6.961  99.616  1.00  0.00           H  
ATOM   3110  HA  GLU A 456      71.967  -6.734  98.175  1.00  0.00           H  
ATOM   3111  HB3 GLU A 456      72.509  -8.867  99.516  1.00  0.00           H  
ATOM   3112  HB2 GLU A 456      70.995  -8.602 100.334  1.00  0.00           H  
ATOM   3113  HG3 GLU A 456      71.910  -6.153 100.722  1.00  0.00           H  
ATOM   3114  HG2 GLU A 456      73.460  -6.840 100.335  1.00  0.00           H  
ATOM   3115  N   ALA A 457      69.774  -8.836  97.149  1.00 26.57           N  
ATOM   3116  CA  ALA A 457      69.441  -9.825  96.118  1.00 34.38           C  
ATOM   3117  C   ALA A 457      69.966  -9.437  94.728  1.00 42.06           C  
ATOM   3118  O   ALA A 457      70.116  -8.252  94.426  1.00 40.29           O  
ATOM   3119  CB  ALA A 457      67.924 -10.066  96.074  1.00 29.62           C  
ATOM   3120  H   ALA A 457      69.009  -8.420  97.660  1.00  0.00           H  
ATOM   3121  HA  ALA A 457      69.916 -10.765  96.398  1.00  0.00           H  
ATOM   3122  HB1 ALA A 457      67.695 -10.802  95.304  1.00  0.00           H  
ATOM   3123  HB2 ALA A 457      67.586 -10.436  97.042  1.00  0.00           H  
ATOM   3124  HB3 ALA A 457      67.413  -9.131  95.845  1.00  0.00           H  
ATOM   3125  N   PRO A 458      70.264 -10.441  93.882  1.00 34.54           N  
ATOM   3126  CA  PRO A 458      70.735 -10.156  92.522  1.00 37.91           C  
ATOM   3127  C   PRO A 458      69.686  -9.375  91.734  1.00 37.94           C  
ATOM   3128  O   PRO A 458      68.493  -9.670  91.840  1.00 27.99           O  
ATOM   3129  CB  PRO A 458      70.951 -11.553  91.919  1.00 34.13           C  
ATOM   3130  CG  PRO A 458      70.130 -12.476  92.768  1.00 24.06           C  
ATOM   3131  CD  PRO A 458      70.177 -11.887  94.147  1.00 28.78           C  
ATOM   3132  HA  PRO A 458      71.675  -9.606  92.553  1.00  0.00           H  
ATOM   3133  HB3 PRO A 458      72.003 -11.824  92.003  1.00  0.00           H  
ATOM   3134  HB2 PRO A 458      70.572 -11.568  90.897  1.00  0.00           H  
ATOM   3135  HG3 PRO A 458      70.592 -13.463  92.780  1.00  0.00           H  
ATOM   3136  HG2 PRO A 458      69.100 -12.477  92.410  1.00  0.00           H  
ATOM   3137  HD2 PRO A 458      69.241 -12.102  94.662  1.00  0.00           H  
ATOM   3138  HD3 PRO A 458      71.088 -12.216  94.647  1.00  0.00           H  
ATOM   3139  N   HIS A 459      70.131  -8.392  90.956  1.00 42.12           N  
ATOM   3140  CA  HIS A 459      69.214  -7.445  90.323  1.00 56.74           C  
ATOM   3141  C   HIS A 459      69.031  -7.712  88.830  1.00 57.49           C  
ATOM   3142  O   HIS A 459      67.900  -7.804  88.343  1.00 63.84           O  
ATOM   3143  CB  HIS A 459      69.686  -6.003  90.566  1.00 45.85           C  
ATOM   3144  CG  HIS A 459      68.727  -4.956  90.085  1.00 55.56           C  
ATOM   3145  ND1 HIS A 459      67.359  -5.077  90.218  1.00 52.40           N  
ATOM   3146  CD2 HIS A 459      68.941  -3.762  89.481  1.00 49.41           C  
ATOM   3147  CE1 HIS A 459      66.772  -4.007  89.707  1.00 33.99           C  
ATOM   3148  NE2 HIS A 459      67.710  -3.193  89.257  1.00 42.98           N  
ATOM   3149  H   HIS A 459      71.122  -8.287  90.792  1.00  0.00           H  
ATOM   3150  HA  HIS A 459      68.241  -7.559  90.800  1.00  0.00           H  
ATOM   3151  HB3 HIS A 459      70.654  -5.854  90.087  1.00  0.00           H  
ATOM   3152  HB2 HIS A 459      69.874  -5.859  91.630  1.00  0.00           H  
ATOM   3153  HD1 HIS A 459      66.965  -5.898  90.654  1.00  0.00           H  
ATOM   3154  HD2 HIS A 459      69.949  -3.436  89.271  1.00  0.00           H  
ATOM   3155  HE1 HIS A 459      65.695  -3.927  89.714  1.00  0.00           H  
ATOM   3156  N   NMA A 459A     70.143  -7.851  88.024  1.00  0.00           N  
ATOM   3157  CA  NMA A 459A     69.982  -8.105  86.600  1.00  0.00           C  
ATOM   3158  H   NMA A 459A     71.067  -7.775  88.422  1.00  0.00           H  
ATOM   3159 1HA  NMA A 459A     68.895  -8.152  86.364  1.00  0.00           H  
ATOM   3160 2HA  NMA A 459A     70.459  -7.287  86.015  1.00  0.00           H  
ATOM   3161 3HA  NMA A 459A     70.467  -9.071  86.333  1.00  0.00           H  
TER    3162      NMA A 459A
ATOM   3163  CH3 ACE B 260      25.947  34.456 117.367  1.00  0.00           C  
ATOM   3164  C   ACE B 260      26.620  35.719 116.829  1.00  0.00           C  
ATOM   3165  O   ACE B 260      26.828  35.833 115.623  1.00  0.00           O  
ATOM   3166 1H   ACE B 260      25.724  33.766 116.523  1.00  0.00           H  
ATOM   3167 2H   ACE B 260      26.625  33.952 118.092  1.00  0.00           H  
ATOM   3168 3H   ACE B 260      25.001  34.730 117.885  1.00  0.00           H  
ATOM   3169  N   PRO B 261      26.994  36.729 117.692  1.00 51.33           N  
ATOM   3170  CA  PRO B 261      27.645  38.002 117.367  1.00 58.91           C  
ATOM   3171  C   PRO B 261      28.946  37.829 116.586  1.00 63.06           C  
ATOM   3172  O   PRO B 261      28.974  37.133 115.568  1.00 59.61           O  
ATOM   3173  CB  PRO B 261      27.926  38.619 118.747  1.00 75.19           C  
ATOM   3174  CG  PRO B 261      27.773  37.493 119.732  1.00 53.37           C  
ATOM   3175  CD  PRO B 261      26.745  36.593 119.136  1.00 51.39           C  
ATOM   3176  HA  PRO B 261      26.958  38.638 116.809  1.00  0.00           H  
ATOM   3177  HB3 PRO B 261      27.183  39.388 118.958  1.00  0.00           H  
ATOM   3178  HB2 PRO B 261      28.951  38.988 118.776  1.00  0.00           H  
ATOM   3179  HG3 PRO B 261      27.403  37.888 120.678  1.00  0.00           H  
ATOM   3180  HG2 PRO B 261      28.718  36.956 119.817  1.00  0.00           H  
ATOM   3181  HD2 PRO B 261      26.947  35.566 119.440  1.00  0.00           H  
ATOM   3182  HD3 PRO B 261      25.752  36.979 119.367  1.00  0.00           H  
ATOM   3183  N   ASN B 262      30.013  38.457 117.072  1.00 66.55           N  
ATOM   3184  CA  ASN B 262      31.261  38.552 116.317  1.00 58.81           C  
ATOM   3185  C   ASN B 262      32.421  37.702 116.838  1.00 59.85           C  
ATOM   3186  O   ASN B 262      33.500  37.700 116.239  1.00 56.66           O  
ATOM   3187  CB  ASN B 262      31.705  40.017 116.218  1.00 73.97           C  
ATOM   3188  CG  ASN B 262      31.648  40.738 117.557  1.00 73.78           C  
ATOM   3189  OD1 ASN B 262      31.267  40.153 118.572  1.00 66.98           O  
ATOM   3190  ND2 ASN B 262      32.033  42.013 117.564  1.00 75.78           N  
ATOM   3191  H   ASN B 262      29.974  38.885 117.986  1.00  0.00           H  
ATOM   3192  HA  ASN B 262      31.047  38.214 115.303  1.00  0.00           H  
ATOM   3193  HB3 ASN B 262      31.074  40.539 115.498  1.00  0.00           H  
ATOM   3194  HB2 ASN B 262      32.721  40.062 115.825  1.00  0.00           H  
ATOM   3195 HD22 ASN B 262      32.016  42.541 118.425  1.00  0.00           H  
ATOM   3196 HD21 ASN B 262      32.342  42.452 116.708  1.00  0.00           H  
ATOM   3197  N   ASP B 263      32.214  36.995 117.947  1.00 49.70           N  
ATOM   3198  CA  ASP B 263      33.275  36.152 118.498  1.00 43.26           C  
ATOM   3199  C   ASP B 263      32.814  34.708 118.665  1.00 34.79           C  
ATOM   3200  O   ASP B 263      32.394  34.302 119.743  1.00 29.94           O  
ATOM   3201  CB  ASP B 263      33.797  36.726 119.816  1.00 42.55           C  
ATOM   3202  CG  ASP B 263      34.431  38.103 119.642  1.00 62.70           C  
ATOM   3203  OD1 ASP B 263      34.902  38.412 118.525  1.00 56.65           O  
ATOM   3204  OD2 ASP B 263      34.458  38.879 120.621  1.00 68.81           O1-
ATOM   3205  H   ASP B 263      31.319  37.038 118.414  1.00  0.00           H  
ATOM   3206  HA  ASP B 263      34.101  36.154 117.787  1.00  0.00           H  
ATOM   3207  HB3 ASP B 263      34.529  36.042 120.245  1.00  0.00           H  
ATOM   3208  HB2 ASP B 263      32.978  36.792 120.532  1.00  0.00           H  
ATOM   3209  N   PRO B 264      32.909  33.925 117.583  1.00 36.28           N  
ATOM   3210  CA  PRO B 264      32.381  32.557 117.513  1.00 30.51           C  
ATOM   3211  C   PRO B 264      33.064  31.591 118.483  1.00 27.12           C  
ATOM   3212  O   PRO B 264      32.386  30.813 119.144  1.00 23.62           O  
ATOM   3213  CB  PRO B 264      32.678  32.147 116.067  1.00 34.01           C  
ATOM   3214  CG  PRO B 264      33.853  33.009 115.665  1.00 25.01           C  
ATOM   3215  CD  PRO B 264      33.629  34.311 116.356  1.00 33.93           C  
ATOM   3216  HA  PRO B 264      31.305  32.562 117.686  1.00  0.00           H  
ATOM   3217  HB3 PRO B 264      31.821  32.390 115.440  1.00  0.00           H  
ATOM   3218  HB2 PRO B 264      32.975  31.098 116.043  1.00  0.00           H  
ATOM   3219  HG3 PRO B 264      33.835  33.165 114.586  1.00  0.00           H  
ATOM   3220  HG2 PRO B 264      34.775  32.558 116.033  1.00  0.00           H  
ATOM   3221  HD2 PRO B 264      34.592  34.746 116.625  1.00  0.00           H  
ATOM   3222  HD3 PRO B 264      32.983  34.938 115.742  1.00  0.00           H  
ATOM   3223  N   VAL B 265      34.389  31.620 118.561  1.00 28.88           N  
ATOM   3224  CA  VAL B 265      35.074  30.658 119.413  1.00 25.53           C  
ATOM   3225  C   VAL B 265      34.823  30.966 120.881  1.00 21.80           C  
ATOM   3226  O   VAL B 265      34.605  30.048 121.683  1.00 15.00           O  
ATOM   3227  CB  VAL B 265      36.579  30.589 119.146  1.00 16.22           C  
ATOM   3228  CG1 VAL B 265      37.185  29.448 119.966  1.00 10.83           C  
ATOM   3229  CG2 VAL B 265      36.842  30.397 117.649  1.00 17.82           C  
ATOM   3230  H   VAL B 265      34.911  32.304 118.033  1.00  0.00           H  
ATOM   3231  HA  VAL B 265      34.655  29.674 119.205  1.00  0.00           H  
ATOM   3232  HB  VAL B 265      37.034  31.527 119.463  1.00  0.00           H  
ATOM   3233 HG11 VAL B 265      38.258  29.395 119.779  1.00  0.00           H  
ATOM   3234 HG12 VAL B 265      37.010  29.629 121.027  1.00  0.00           H  
ATOM   3235 HG13 VAL B 265      36.719  28.506 119.678  1.00  0.00           H  
ATOM   3236 HG21 VAL B 265      37.916  30.349 117.472  1.00  0.00           H  
ATOM   3237 HG22 VAL B 265      36.377  29.470 117.314  1.00  0.00           H  
ATOM   3238 HG23 VAL B 265      36.420  31.235 117.095  1.00  0.00           H  
ATOM   3239  N   THR B 266      34.856  32.254 121.223  1.00 17.57           N  
ATOM   3240  CA  THR B 266      34.534  32.700 122.573  1.00 16.61           C  
ATOM   3241  C   THR B 266      33.171  32.153 122.985  1.00 17.02           C  
ATOM   3242  O   THR B 266      33.009  31.653 124.092  1.00 17.76           O  
ATOM   3243  CB  THR B 266      34.509  34.241 122.688  1.00 20.15           C  
ATOM   3244  OG1 THR B 266      35.828  34.764 122.489  1.00 22.67           O  
ATOM   3245  CG2 THR B 266      34.015  34.672 124.074  1.00 10.83           C  
ATOM   3246  H   THR B 266      35.109  32.952 120.538  1.00  0.00           H  
ATOM   3247  HA  THR B 266      35.288  32.311 123.258  1.00  0.00           H  
ATOM   3248  HB  THR B 266      33.843  34.647 121.927  1.00  0.00           H  
ATOM   3249  HG1 THR B 266      36.051  34.725 121.556  1.00  0.00           H  
ATOM   3250 HG21 THR B 266      34.005  35.760 124.134  1.00  0.00           H  
ATOM   3251 HG22 THR B 266      33.007  34.290 124.236  1.00  0.00           H  
ATOM   3252 HG23 THR B 266      34.682  34.272 124.838  1.00  0.00           H  
ATOM   3253  N   ASN B 267      32.197  32.236 122.083  1.00 18.08           N  
ATOM   3254  CA  ASN B 267      30.854  31.759 122.378  1.00 18.69           C  
ATOM   3255  C   ASN B 267      30.806  30.241 122.517  1.00 21.00           C  
ATOM   3256  O   ASN B 267      30.068  29.710 123.343  1.00 13.23           O  
ATOM   3257  CB  ASN B 267      29.851  32.235 121.325  1.00 20.52           C  
ATOM   3258  CG  ASN B 267      29.613  33.742 121.376  1.00 32.85           C  
ATOM   3259  OD1 ASN B 267      29.165  34.339 120.395  1.00 35.88           O  
ATOM   3260  ND2 ASN B 267      29.920  34.363 122.515  1.00 24.39           N  
ATOM   3261  H   ASN B 267      32.383  32.636 121.174  1.00  0.00           H  
ATOM   3262  HA  ASN B 267      30.555  32.187 123.335  1.00  0.00           H  
ATOM   3263  HB3 ASN B 267      28.904  31.714 121.465  1.00  0.00           H  
ATOM   3264  HB2 ASN B 267      30.208  31.958 120.333  1.00  0.00           H  
ATOM   3265 HD22 ASN B 267      29.781  35.360 122.600  1.00  0.00           H  
ATOM   3266 HD21 ASN B 267      30.291  33.837 123.293  1.00  0.00           H  
ATOM   3267  N   ILE B 268      31.596  29.545 121.704  1.00 12.17           N  
ATOM   3268  CA  ILE B 268      31.685  28.099 121.807  1.00 16.88           C  
ATOM   3269  C   ILE B 268      32.284  27.724 123.158  1.00 12.09           C  
ATOM   3270  O   ILE B 268      31.772  26.841 123.843  1.00 14.73           O  
ATOM   3271  CB  ILE B 268      32.512  27.502 120.649  1.00 18.93           C  
ATOM   3272  CG1 ILE B 268      31.742  27.636 119.330  1.00 19.70           C  
ATOM   3273  CG2 ILE B 268      32.892  26.060 120.934  1.00 12.87           C  
ATOM   3274  CD1 ILE B 268      32.615  27.461 118.087  1.00 27.88           C  
ATOM   3275  H   ILE B 268      32.145  30.022 121.003  1.00  0.00           H  
ATOM   3276  HA  ILE B 268      30.676  27.689 121.754  1.00  0.00           H  
ATOM   3277  HB  ILE B 268      33.432  28.080 120.561  1.00  0.00           H  
ATOM   3278 HG13 ILE B 268      31.253  28.609 119.294  1.00  0.00           H  
ATOM   3279 HG12 ILE B 268      30.932  26.907 119.309  1.00  0.00           H  
ATOM   3280 HG21 ILE B 268      33.474  25.666 120.101  1.00  0.00           H  
ATOM   3281 HG22 ILE B 268      33.487  26.014 121.846  1.00  0.00           H  
ATOM   3282 HG23 ILE B 268      31.988  25.464 121.060  1.00  0.00           H  
ATOM   3283 HD11 ILE B 268      32.001  27.569 117.193  1.00  0.00           H  
ATOM   3284 HD12 ILE B 268      33.398  28.219 118.083  1.00  0.00           H  
ATOM   3285 HD13 ILE B 268      33.069  26.470 118.098  1.00  0.00           H  
ATOM   3286  N   CYS B 269      33.344  28.427 123.551  1.00 13.16           N  
ATOM   3287  CA  CYS B 269      33.985  28.185 124.840  1.00 15.79           C  
ATOM   3288  C   CYS B 269      33.065  28.433 126.026  1.00 14.34           C  
ATOM   3289  O   CYS B 269      33.092  27.673 126.984  1.00 12.60           O  
ATOM   3290  CB  CYS B 269      35.263  29.014 124.994  1.00 21.29           C  
ATOM   3291  SG  CYS B 269      36.676  28.343 124.086  1.00 55.46           S  
ATOM   3292  H   CYS B 269      33.723  29.147 122.952  1.00  0.00           H  
ATOM   3293  HA  CYS B 269      34.274  27.134 124.867  1.00  0.00           H  
ATOM   3294  HB3 CYS B 269      35.517  29.094 126.051  1.00  0.00           H  
ATOM   3295  HB2 CYS B 269      35.073  30.036 124.664  1.00  0.00           H  
ATOM   3296  N   GLN B 270      32.259  29.490 125.964  1.00 15.14           N  
ATOM   3297  CA  GLN B 270      31.328  29.789 127.056  1.00 20.87           C  
ATOM   3298  C   GLN B 270      30.337  28.643 127.243  1.00 18.03           C  
ATOM   3299  O   GLN B 270      30.048  28.232 128.372  1.00 14.40           O  
ATOM   3300  CB  GLN B 270      30.595  31.127 126.829  1.00 10.69           C  
ATOM   3301  CG  GLN B 270      31.502  32.347 127.017  1.00 14.74           C  
ATOM   3302  CD  GLN B 270      30.815  33.688 126.751  1.00 19.03           C  
ATOM   3303  OE1 GLN B 270      29.624  33.757 126.439  1.00 17.98           O  
ATOM   3304  NE2 GLN B 270      31.582  34.763 126.865  1.00 20.47           N  
ATOM   3305  H   GLN B 270      32.284  30.098 125.158  1.00  0.00           H  
ATOM   3306  HA  GLN B 270      31.909  29.879 127.974  1.00  0.00           H  
ATOM   3307  HB3 GLN B 270      29.748  31.197 127.512  1.00  0.00           H  
ATOM   3308  HB2 GLN B 270      30.172  31.142 125.825  1.00  0.00           H  
ATOM   3309  HG3 GLN B 270      32.373  32.253 126.369  1.00  0.00           H  
ATOM   3310  HG2 GLN B 270      31.907  32.343 128.029  1.00  0.00           H  
ATOM   3311 HE22 GLN B 270      31.193  35.681 126.703  1.00  0.00           H  
ATOM   3312 HE21 GLN B 270      32.556  34.664 127.114  1.00  0.00           H  
ATOM   3313  N   ALA B 271      29.829  28.124 126.129  1.00 15.66           N  
ATOM   3314  CA  ALA B 271      28.877  27.018 126.172  1.00 17.90           C  
ATOM   3315  C   ALA B 271      29.524  25.760 126.746  1.00 15.60           C  
ATOM   3316  O   ALA B 271      28.924  25.065 127.566  1.00 15.82           O  
ATOM   3317  CB  ALA B 271      28.291  26.754 124.780  1.00 13.71           C  
ATOM   3318  H   ALA B 271      30.100  28.495 125.230  1.00  0.00           H  
ATOM   3319  HA  ALA B 271      28.058  27.305 126.832  1.00  0.00           H  
ATOM   3320  HB1 ALA B 271      27.584  25.926 124.834  1.00  0.00           H  
ATOM   3321  HB2 ALA B 271      27.777  27.648 124.426  1.00  0.00           H  
ATOM   3322  HB3 ALA B 271      29.095  26.500 124.089  1.00  0.00           H  
ATOM   3323  N   ALA B 272      30.758  25.481 126.339  1.00 13.30           N  
ATOM   3324  CA  ALA B 272      31.451  24.303 126.841  1.00 14.95           C  
ATOM   3325  C   ALA B 272      31.738  24.480 128.324  1.00 12.82           C  
ATOM   3326  O   ALA B 272      31.616  23.550 129.114  1.00  8.19           O  
ATOM   3327  CB  ALA B 272      32.745  24.081 126.078  1.00 10.04           C  
ATOM   3328  H   ALA B 272      31.221  26.088 125.677  1.00  0.00           H  
ATOM   3329  HA  ALA B 272      30.809  23.432 126.707  1.00  0.00           H  
ATOM   3330  HB1 ALA B 272      33.249  23.196 126.467  1.00  0.00           H  
ATOM   3331  HB2 ALA B 272      32.524  23.937 125.020  1.00  0.00           H  
ATOM   3332  HB3 ALA B 272      33.392  24.950 126.198  1.00  0.00           H  
ATOM   3333  N   ASP B 273      32.140  25.694 128.672  1.00 12.31           N  
ATOM   3334  CA  ASP B 273      32.399  26.083 130.044  1.00 14.09           C  
ATOM   3335  C   ASP B 273      31.171  25.759 130.911  1.00  9.69           C  
ATOM   3336  O   ASP B 273      31.269  25.033 131.894  1.00  5.36           O  
ATOM   3337  CB  ASP B 273      32.728  27.581 130.077  1.00 13.21           C  
ATOM   3338  CG  ASP B 273      33.112  28.071 131.453  1.00 17.50           C  
ATOM   3339  OD1 ASP B 273      33.001  27.294 132.423  1.00 15.74           O  
ATOM   3340  OD2 ASP B 273      33.503  29.251 131.565  1.00 18.60           O1-
ATOM   3341  H   ASP B 273      32.280  26.402 127.965  1.00  0.00           H  
ATOM   3342  HA  ASP B 273      33.256  25.522 130.417  1.00  0.00           H  
ATOM   3343  HB3 ASP B 273      31.870  28.148 129.717  1.00  0.00           H  
ATOM   3344  HB2 ASP B 273      33.539  27.789 129.379  1.00  0.00           H  
ATOM   3345  N   LYS B 274      30.021  26.288 130.508  1.00  9.99           N  
ATOM   3346  CA  LYS B 274      28.779  26.085 131.231  1.00 10.21           C  
ATOM   3347  C   LYS B 274      28.457  24.602 131.364  1.00 12.33           C  
ATOM   3348  O   LYS B 274      27.989  24.164 132.416  1.00 11.47           O  
ATOM   3349  CB  LYS B 274      27.634  26.829 130.535  1.00 12.64           C  
ATOM   3350  CG  LYS B 274      26.388  26.985 131.379  1.00 15.11           C  
ATOM   3351  CD  LYS B 274      25.216  27.557 130.580  1.00 13.82           C  
ATOM   3352  CE  LYS B 274      25.542  28.913 129.995  1.00 20.22           C  
ATOM   3353  NZ  LYS B 274      24.335  29.564 129.402  1.00 28.89           N1+
ATOM   3354  H   LYS B 274      29.991  26.854 129.672  1.00  0.00           H  
ATOM   3355  HA  LYS B 274      28.896  26.500 132.232  1.00  0.00           H  
ATOM   3356  HB3 LYS B 274      27.380  26.315 129.608  1.00  0.00           H  
ATOM   3357  HB2 LYS B 274      27.982  27.813 130.219  1.00  0.00           H  
ATOM   3358  HG3 LYS B 274      26.603  27.638 132.225  1.00  0.00           H  
ATOM   3359  HG2 LYS B 274      26.107  26.016 131.792  1.00  0.00           H  
ATOM   3360  HD3 LYS B 274      24.343  27.642 131.227  1.00  0.00           H  
ATOM   3361  HD2 LYS B 274      24.955  26.869 129.776  1.00  0.00           H  
ATOM   3362  HE3 LYS B 274      26.308  28.802 129.228  1.00  0.00           H  
ATOM   3363  HE2 LYS B 274      25.954  29.554 130.774  1.00  0.00           H  
ATOM   3364  HZ1 LYS B 274      24.622  30.333 128.814  1.00  0.00           H  
ATOM   3365  HZ2 LYS B 274      23.826  28.890 128.849  1.00  0.00           H  
ATOM   3366  HZ3 LYS B 274      23.741  29.910 130.142  1.00  0.00           H  
ATOM   3367  N   GLN B 275      28.737  23.828 130.311  1.00 10.85           N  
ATOM   3368  CA  GLN B 275      28.474  22.381 130.310  1.00 12.73           C  
ATOM   3369  C   GLN B 275      29.372  21.612 131.268  1.00  9.57           C  
ATOM   3370  O   GLN B 275      28.903  20.755 132.007  1.00 12.03           O  
ATOM   3371  CB  GLN B 275      28.629  21.786 128.909  1.00 16.31           C  
ATOM   3372  CG  GLN B 275      27.374  21.833 128.084  1.00 24.79           C  
ATOM   3373  CD  GLN B 275      26.201  21.208 128.797  1.00 36.31           C  
ATOM   3374  OE1 GLN B 275      25.157  21.843 128.963  1.00 51.88           O  
ATOM   3375  NE2 GLN B 275      26.366  19.963 129.239  1.00 24.20           N  
ATOM   3376  H   GLN B 275      29.143  24.234 129.480  1.00  0.00           H  
ATOM   3377  HA  GLN B 275      27.442  22.229 130.625  1.00  0.00           H  
ATOM   3378  HB3 GLN B 275      28.970  20.754 128.990  1.00  0.00           H  
ATOM   3379  HB2 GLN B 275      29.428  22.307 128.381  1.00  0.00           H  
ATOM   3380  HG3 GLN B 275      27.542  21.316 127.139  1.00  0.00           H  
ATOM   3381  HG2 GLN B 275      27.139  22.869 127.840  1.00  0.00           H  
ATOM   3382 HE22 GLN B 275      25.613  19.495 129.724  1.00  0.00           H  
ATOM   3383 HE21 GLN B 275      27.244  19.486 129.090  1.00  0.00           H  
ATOM   3384  N   LEU B 276      30.661  21.920 131.249  1.00  7.17           N  
ATOM   3385  CA  LEU B 276      31.602  21.256 132.131  1.00  6.14           C  
ATOM   3386  C   LEU B 276      31.256  21.531 133.588  1.00  9.24           C  
ATOM   3387  O   LEU B 276      31.364  20.637 134.438  1.00  8.12           O  
ATOM   3388  CB  LEU B 276      33.024  21.705 131.827  1.00  5.74           C  
ATOM   3389  CG  LEU B 276      34.135  21.107 132.693  1.00 10.31           C  
ATOM   3390  CD1 LEU B 276      34.202  19.580 132.547  1.00  6.31           C  
ATOM   3391  CD2 LEU B 276      35.487  21.752 132.344  1.00 12.00           C  
ATOM   3392  H   LEU B 276      31.002  22.627 130.613  1.00  0.00           H  
ATOM   3393  HA  LEU B 276      31.536  20.182 131.959  1.00  0.00           H  
ATOM   3394  HB3 LEU B 276      33.075  22.793 131.878  1.00  0.00           H  
ATOM   3395  HB2 LEU B 276      33.244  21.512 130.777  1.00  0.00           H  
ATOM   3396  HG  LEU B 276      33.911  21.337 133.735  1.00  0.00           H  
ATOM   3397 HD11 LEU B 276      35.002  19.189 133.176  1.00  0.00           H  
ATOM   3398 HD12 LEU B 276      33.252  19.143 132.855  1.00  0.00           H  
ATOM   3399 HD13 LEU B 276      34.400  19.322 131.507  1.00  0.00           H  
ATOM   3400 HD21 LEU B 276      36.269  21.318 132.967  1.00  0.00           H  
ATOM   3401 HD22 LEU B 276      35.717  21.570 131.294  1.00  0.00           H  
ATOM   3402 HD23 LEU B 276      35.435  22.826 132.523  1.00  0.00           H  
ATOM   3403  N   PHE B 277      30.829  22.764 133.878  1.00  9.46           N  
ATOM   3404  CA  PHE B 277      30.450  23.135 135.249  1.00  5.86           C  
ATOM   3405  C   PHE B 277      29.260  22.337 135.763  1.00  5.02           C  
ATOM   3406  O   PHE B 277      29.213  21.973 136.940  1.00  6.21           O  
ATOM   3407  CB  PHE B 277      30.139  24.636 135.358  1.00  8.62           C  
ATOM   3408  CG  PHE B 277      30.006  25.113 136.771  1.00  7.09           C  
ATOM   3409  CD1 PHE B 277      30.977  24.803 137.707  1.00  5.60           C  
ATOM   3410  CD2 PHE B 277      28.919  25.874 137.170  1.00  9.47           C  
ATOM   3411  CE1 PHE B 277      30.865  25.241 139.016  1.00 10.22           C  
ATOM   3412  CE2 PHE B 277      28.805  26.314 138.476  1.00  6.51           C  
ATOM   3413  CZ  PHE B 277      29.771  26.001 139.394  1.00  7.76           C  
ATOM   3414  H   PHE B 277      30.762  23.460 133.149  1.00  0.00           H  
ATOM   3415  HA  PHE B 277      31.299  22.923 135.899  1.00  0.00           H  
ATOM   3416  HB3 PHE B 277      29.220  24.856 134.814  1.00  0.00           H  
ATOM   3417  HB2 PHE B 277      30.922  25.205 134.856  1.00  0.00           H  
ATOM   3418  HD1 PHE B 277      31.835  24.213 137.420  1.00  0.00           H  
ATOM   3419  HD2 PHE B 277      28.148  26.130 136.458  1.00  0.00           H  
ATOM   3420  HE1 PHE B 277      31.629  24.990 139.737  1.00  0.00           H  
ATOM   3421  HE2 PHE B 277      27.952  26.906 138.774  1.00  0.00           H  
ATOM   3422  HZ  PHE B 277      29.680  26.347 140.413  1.00  0.00           H  
ATOM   3423  N   THR B 278      28.297  22.083 134.882  1.00  6.92           N  
ATOM   3424  CA  THR B 278      27.150  21.232 135.208  1.00 11.25           C  
ATOM   3425  C   THR B 278      27.644  19.852 135.653  1.00  7.53           C  
ATOM   3426  O   THR B 278      27.128  19.266 136.598  1.00  8.56           O  
ATOM   3427  CB  THR B 278      26.196  21.078 134.000  1.00  9.98           C  
ATOM   3428  OG1 THR B 278      25.609  22.345 133.677  1.00 13.13           O  
ATOM   3429  CG2 THR B 278      25.101  20.109 134.304  1.00 17.00           C  
ATOM   3430  H   THR B 278      28.343  22.481 133.955  1.00  0.00           H  
ATOM   3431  HA  THR B 278      26.600  21.688 136.031  1.00  0.00           H  
ATOM   3432  HB  THR B 278      26.763  20.718 133.141  1.00  0.00           H  
ATOM   3433  HG1 THR B 278      26.278  22.921 133.299  1.00  0.00           H  
ATOM   3434 HG21 THR B 278      24.444  20.019 133.439  1.00  0.00           H  
ATOM   3435 HG22 THR B 278      25.531  19.135 134.536  1.00  0.00           H  
ATOM   3436 HG23 THR B 278      24.527  20.465 135.159  1.00  0.00           H  
ATOM   3437  N   LEU B 279      28.670  19.354 134.977  1.00 11.00           N  
ATOM   3438  CA  LEU B 279      29.294  18.087 135.338  1.00  7.39           C  
ATOM   3439  C   LEU B 279      30.003  18.179 136.683  1.00  6.95           C  
ATOM   3440  O   LEU B 279      29.868  17.293 137.539  1.00  9.39           O  
ATOM   3441  CB  LEU B 279      30.297  17.673 134.262  1.00 11.11           C  
ATOM   3442  CG  LEU B 279      31.103  16.425 134.611  1.00 15.30           C  
ATOM   3443  CD1 LEU B 279      30.165  15.272 134.949  1.00 16.28           C  
ATOM   3444  CD2 LEU B 279      32.022  16.044 133.462  1.00 17.26           C  
ATOM   3445  H   LEU B 279      29.044  19.856 134.184  1.00  0.00           H  
ATOM   3446  HA  LEU B 279      28.519  17.323 135.404  1.00  0.00           H  
ATOM   3447  HB3 LEU B 279      30.979  18.500 134.066  1.00  0.00           H  
ATOM   3448  HB2 LEU B 279      29.771  17.512 133.321  1.00  0.00           H  
ATOM   3449  HG  LEU B 279      31.715  16.642 135.487  1.00  0.00           H  
ATOM   3450 HD11 LEU B 279      30.751  14.387 135.196  1.00  0.00           H  
ATOM   3451 HD12 LEU B 279      29.544  15.546 135.802  1.00  0.00           H  
ATOM   3452 HD13 LEU B 279      29.528  15.057 134.091  1.00  0.00           H  
ATOM   3453 HD21 LEU B 279      32.588  15.152 133.730  1.00  0.00           H  
ATOM   3454 HD22 LEU B 279      31.427  15.842 132.571  1.00  0.00           H  
ATOM   3455 HD23 LEU B 279      32.711  16.864 133.260  1.00  0.00           H  
ATOM   3456  N   VAL B 280      30.776  19.242 136.869  1.00  4.42           N  
ATOM   3457  CA  VAL B 280      31.476  19.419 138.125  1.00  5.38           C  
ATOM   3458  C   VAL B 280      30.493  19.560 139.305  1.00  8.17           C  
ATOM   3459  O   VAL B 280      30.746  19.023 140.380  1.00  8.25           O  
ATOM   3460  CB  VAL B 280      32.450  20.612 138.082  1.00  6.35           C  
ATOM   3461  CG1 VAL B 280      33.172  20.742 139.393  1.00  8.48           C  
ATOM   3462  CG2 VAL B 280      33.460  20.444 136.952  1.00  5.09           C  
ATOM   3463  H   VAL B 280      30.876  19.928 136.135  1.00  0.00           H  
ATOM   3464  HA  VAL B 280      32.068  18.520 138.299  1.00  0.00           H  
ATOM   3465  HB  VAL B 280      31.878  21.523 137.907  1.00  0.00           H  
ATOM   3466 HG11 VAL B 280      33.857  21.589 139.349  1.00  0.00           H  
ATOM   3467 HG12 VAL B 280      32.449  20.902 140.192  1.00  0.00           H  
ATOM   3468 HG13 VAL B 280      33.735  19.830 139.590  1.00  0.00           H  
ATOM   3469 HG21 VAL B 280      34.138  21.297 136.940  1.00  0.00           H  
ATOM   3470 HG22 VAL B 280      34.031  19.529 137.108  1.00  0.00           H  
ATOM   3471 HG23 VAL B 280      32.934  20.385 135.999  1.00  0.00           H  
ATOM   3472  N   GLU B 281      29.372  20.259 139.099  1.00  8.23           N  
ATOM   3473  CA  GLU B 281      28.392  20.450 140.174  1.00 11.12           C  
ATOM   3474  C   GLU B 281      27.728  19.124 140.513  1.00 14.02           C  
ATOM   3475  O   GLU B 281      27.472  18.817 141.676  1.00 13.17           O  
ATOM   3476  CB  GLU B 281      27.332  21.512 139.812  1.00  9.24           C  
ATOM   3477  CG  GLU B 281      27.862  22.957 139.877  1.00 12.89           C  
ATOM   3478  CD  GLU B 281      26.769  24.007 140.110  1.00 25.57           C  
ATOM   3479  OE1 GLU B 281      25.780  24.054 139.335  1.00 16.53           O  
ATOM   3480  OE2 GLU B 281      26.912  24.793 141.079  1.00 22.89           O1-
ATOM   3481  H   GLU B 281      29.189  20.665 138.192  1.00  0.00           H  
ATOM   3482  HA  GLU B 281      28.926  20.795 141.059  1.00  0.00           H  
ATOM   3483  HB3 GLU B 281      26.476  21.410 140.479  1.00  0.00           H  
ATOM   3484  HB2 GLU B 281      26.947  21.313 138.812  1.00  0.00           H  
ATOM   3485  HG3 GLU B 281      28.395  23.188 138.955  1.00  0.00           H  
ATOM   3486  HG2 GLU B 281      28.610  23.033 140.666  1.00  0.00           H  
ATOM   3487  N   TRP B 282      27.452  18.333 139.483  1.00 10.69           N  
ATOM   3488  CA  TRP B 282      26.889  17.014 139.687  1.00 10.46           C  
ATOM   3489  C   TRP B 282      27.837  16.124 140.499  1.00  9.95           C  
ATOM   3490  O   TRP B 282      27.404  15.407 141.400  1.00  9.92           O  
ATOM   3491  CB  TRP B 282      26.528  16.379 138.341  1.00 10.57           C  
ATOM   3492  CG  TRP B 282      26.221  14.927 138.443  1.00  8.82           C  
ATOM   3493  CD1 TRP B 282      25.019  14.359 138.742  1.00  5.71           C  
ATOM   3494  CD2 TRP B 282      27.142  13.846 138.238  1.00  7.18           C  
ATOM   3495  NE1 TRP B 282      25.134  12.985 138.740  1.00 14.66           N  
ATOM   3496  CE2 TRP B 282      26.430  12.645 138.444  1.00  8.51           C  
ATOM   3497  CE3 TRP B 282      28.507  13.782 137.908  1.00  9.22           C  
ATOM   3498  CZ2 TRP B 282      27.030  11.389 138.329  1.00  6.26           C  
ATOM   3499  CZ3 TRP B 282      29.108  12.529 137.792  1.00  9.21           C  
ATOM   3500  CH2 TRP B 282      28.363  11.347 138.002  1.00  8.38           C  
ATOM   3501  H   TRP B 282      27.634  18.648 138.541  1.00  0.00           H  
ATOM   3502  HA  TRP B 282      25.968  17.129 140.259  1.00  0.00           H  
ATOM   3503  HB3 TRP B 282      27.349  16.527 137.639  1.00  0.00           H  
ATOM   3504  HB2 TRP B 282      25.672  16.901 137.913  1.00  0.00           H  
ATOM   3505  HD1 TRP B 282      24.160  14.984 138.936  1.00  0.00           H  
ATOM   3506  HE1 TRP B 282      24.327  12.410 138.938  1.00  0.00           H  
ATOM   3507  HE3 TRP B 282      29.068  14.692 137.750  1.00  0.00           H  
ATOM   3508  HZ2 TRP B 282      26.447  10.495 138.496  1.00  0.00           H  
ATOM   3509  HZ3 TRP B 282      30.155  12.454 137.539  1.00  0.00           H  
ATOM   3510  HH2 TRP B 282      28.864  10.396 137.900  1.00  0.00           H  
ATOM   3511  N   ALA B 283      29.130  16.185 140.194  1.00 10.15           N  
ATOM   3512  CA  ALA B 283      30.125  15.336 140.862  1.00 11.28           C  
ATOM   3513  C   ALA B 283      30.333  15.657 142.344  1.00 13.78           C  
ATOM   3514  O   ALA B 283      30.465  14.749 143.171  1.00 14.18           O  
ATOM   3515  CB  ALA B 283      31.460  15.374 140.115  1.00 10.98           C  
ATOM   3516  H   ALA B 283      29.452  16.828 139.485  1.00  0.00           H  
ATOM   3517  HA  ALA B 283      29.758  14.311 140.807  1.00  0.00           H  
ATOM   3518  HB1 ALA B 283      32.182  14.738 140.627  1.00  0.00           H  
ATOM   3519  HB2 ALA B 283      31.317  15.013 139.096  1.00  0.00           H  
ATOM   3520  HB3 ALA B 283      31.833  16.398 140.088  1.00  0.00           H  
ATOM   3521  N   LYS B 284      30.371  16.944 142.671  1.00 10.17           N  
ATOM   3522  CA  LYS B 284      30.460  17.394 144.057  1.00 10.85           C  
ATOM   3523  C   LYS B 284      29.295  16.882 144.908  1.00 12.90           C  
ATOM   3524  O   LYS B 284      29.409  16.787 146.125  1.00 13.21           O  
ATOM   3525  CB  LYS B 284      30.480  18.924 144.123  1.00 12.37           C  
ATOM   3526  CG  LYS B 284      31.724  19.565 143.538  1.00 21.31           C  
ATOM   3527  CD  LYS B 284      31.411  20.966 142.980  1.00 18.77           C  
ATOM   3528  CE  LYS B 284      31.768  22.095 143.946  1.00 30.29           C  
ATOM   3529  NZ  LYS B 284      31.761  23.427 143.233  1.00 21.18           N1+
ATOM   3530  H   LYS B 284      30.338  17.650 141.949  1.00  0.00           H  
ATOM   3531  HA  LYS B 284      31.390  17.018 144.483  1.00  0.00           H  
ATOM   3532  HB3 LYS B 284      30.363  19.242 145.159  1.00  0.00           H  
ATOM   3533  HB2 LYS B 284      29.599  19.319 143.617  1.00  0.00           H  
ATOM   3534  HG3 LYS B 284      32.115  18.935 142.739  1.00  0.00           H  
ATOM   3535  HG2 LYS B 284      32.489  19.645 144.311  1.00  0.00           H  
ATOM   3536  HD3 LYS B 284      30.352  21.027 142.728  1.00  0.00           H  
ATOM   3537  HD2 LYS B 284      31.947  21.110 142.042  1.00  0.00           H  
ATOM   3538  HE3 LYS B 284      32.757  21.914 144.367  1.00  0.00           H  
ATOM   3539  HE2 LYS B 284      31.046  22.116 144.762  1.00  0.00           H  
ATOM   3540  HZ1 LYS B 284      31.885  24.170 143.906  1.00  0.00           H  
ATOM   3541  HZ2 LYS B 284      32.514  23.453 142.561  1.00  0.00           H  
ATOM   3542  HZ3 LYS B 284      30.879  23.549 142.755  1.00  0.00           H  
ATOM   3543  N   ARG B 285      28.173  16.572 144.272  1.00 12.55           N  
ATOM   3544  CA  ARG B 285      27.025  16.028 144.999  1.00 15.79           C  
ATOM   3545  C   ARG B 285      27.128  14.523 145.236  1.00 19.46           C  
ATOM   3546  O   ARG B 285      26.388  13.966 146.050  1.00 21.38           O  
ATOM   3547  CB  ARG B 285      25.713  16.348 144.277  1.00 15.69           C  
ATOM   3548  CG  ARG B 285      25.238  17.776 144.472  1.00 19.26           C  
ATOM   3549  CD  ARG B 285      23.852  17.986 143.868  1.00 26.18           C  
ATOM   3550  NE  ARG B 285      23.865  17.909 142.407  1.00 33.93           N  
ATOM   3551  CZ  ARG B 285      24.000  18.963 141.601  1.00 35.82           C  
ATOM   3552  NH1 ARG B 285      24.122  20.187 142.116  1.00 30.40           N  
ATOM   3553  NH2 ARG B 285      24.011  18.797 140.280  1.00 23.59           N1+
ATOM   3554  H   ARG B 285      28.103  16.711 143.274  1.00  0.00           H  
ATOM   3555  HA  ARG B 285      26.992  16.514 145.974  1.00  0.00           H  
ATOM   3556  HB3 ARG B 285      24.938  15.660 144.614  1.00  0.00           H  
ATOM   3557  HB2 ARG B 285      25.828  16.148 143.212  1.00  0.00           H  
ATOM   3558  HG3 ARG B 285      25.945  18.461 144.004  1.00  0.00           H  
ATOM   3559  HG2 ARG B 285      25.208  18.006 145.537  1.00  0.00           H  
ATOM   3560  HD3 ARG B 285      23.466  18.958 144.176  1.00  0.00           H  
ATOM   3561  HD2 ARG B 285      23.167  17.237 144.264  1.00  0.00           H  
ATOM   3562  HE  ARG B 285      23.763  16.984 142.015  1.00  0.00           H  
ATOM   3563 HH12 ARG B 285      24.224  20.984 141.504  1.00  0.00           H  
ATOM   3564 HH11 ARG B 285      24.112  20.317 143.118  1.00  0.00           H  
ATOM   3565 HH22 ARG B 285      24.113  19.597 139.671  1.00  0.00           H  
ATOM   3566 HH21 ARG B 285      23.917  17.872 139.887  1.00  0.00           H  
ATOM   3567  N   ILE B 286      28.033  13.864 144.519  1.00 15.42           N  
ATOM   3568  CA  ILE B 286      28.227  12.425 144.689  1.00 20.08           C  
ATOM   3569  C   ILE B 286      28.939  12.185 146.011  1.00 14.64           C  
ATOM   3570  O   ILE B 286      30.010  12.742 146.250  1.00 15.75           O  
ATOM   3571  CB  ILE B 286      29.043  11.799 143.531  1.00 13.23           C  
ATOM   3572  CG1 ILE B 286      28.292  11.942 142.202  1.00 13.20           C  
ATOM   3573  CG2 ILE B 286      29.325  10.333 143.812  1.00 12.07           C  
ATOM   3574  CD1 ILE B 286      26.910  11.257 142.197  1.00 13.94           C  
ATOM   3575  H   ILE B 286      28.600  14.358 143.844  1.00  0.00           H  
ATOM   3576  HA  ILE B 286      27.250  11.944 144.727  1.00  0.00           H  
ATOM   3577  HB  ILE B 286      29.994  12.326 143.451  1.00  0.00           H  
ATOM   3578 HG13 ILE B 286      28.901  11.533 141.396  1.00  0.00           H  
ATOM   3579 HG12 ILE B 286      28.172  12.999 141.966  1.00  0.00           H  
ATOM   3580 HG21 ILE B 286      29.899   9.909 142.988  1.00  0.00           H  
ATOM   3581 HG22 ILE B 286      29.896  10.243 144.736  1.00  0.00           H  
ATOM   3582 HG23 ILE B 286      28.383   9.794 143.913  1.00  0.00           H  
ATOM   3583 HD11 ILE B 286      26.437  11.399 141.225  1.00  0.00           H  
ATOM   3584 HD12 ILE B 286      27.032  10.191 142.389  1.00  0.00           H  
ATOM   3585 HD13 ILE B 286      26.283  11.696 142.973  1.00  0.00           H  
ATOM   3586  N   PRO B 287      28.335  11.375 146.888  1.00 16.67           N  
ATOM   3587  CA  PRO B 287      28.936  11.143 148.205  1.00 15.95           C  
ATOM   3588  C   PRO B 287      30.395  10.680 148.121  1.00 14.95           C  
ATOM   3589  O   PRO B 287      30.732   9.814 147.297  1.00 16.40           O  
ATOM   3590  CB  PRO B 287      28.039  10.058 148.806  1.00 16.21           C  
ATOM   3591  CG  PRO B 287      26.698  10.296 148.153  1.00 17.49           C  
ATOM   3592  CD  PRO B 287      27.039  10.690 146.735  1.00 16.93           C  
ATOM   3593  HA  PRO B 287      28.871  12.050 148.806  1.00  0.00           H  
ATOM   3594  HB3 PRO B 287      27.950  10.218 149.880  1.00  0.00           H  
ATOM   3595  HB2 PRO B 287      28.414   9.077 148.513  1.00  0.00           H  
ATOM   3596  HG3 PRO B 287      26.198  11.128 148.648  1.00  0.00           H  
ATOM   3597  HG2 PRO B 287      26.131   9.365 148.142  1.00  0.00           H  
ATOM   3598  HD2 PRO B 287      27.177   9.790 146.135  1.00  0.00           H  
ATOM   3599  HD3 PRO B 287      26.297  11.401 146.371  1.00  0.00           H  
ATOM   3600  N   HIS B 288      31.238  11.304 148.942  1.00 14.18           N  
ATOM   3601  CA  HIS B 288      32.680  11.004 149.064  1.00 18.30           C  
ATOM   3602  C   HIS B 288      33.588  11.577 147.968  1.00 15.39           C  
ATOM   3603  O   HIS B 288      34.800  11.656 148.158  1.00 15.15           O  
ATOM   3604  CB  HIS B 288      32.936   9.503 149.244  1.00 17.16           C  
ATOM   3605  CG  HIS B 288      31.989   8.853 150.200  1.00 21.10           C  
ATOM   3606  ND1 HIS B 288      32.006   9.115 151.553  1.00 21.85           N  
ATOM   3607  CD2 HIS B 288      30.976   7.980 149.996  1.00 19.05           C  
ATOM   3608  CE1 HIS B 288      31.051   8.418 152.144  1.00 27.64           C  
ATOM   3609  NE2 HIS B 288      30.407   7.727 151.221  1.00 24.24           N  
ATOM   3610  H   HIS B 288      30.903  12.044 149.542  1.00  0.00           H  
ATOM   3611  HA  HIS B 288      33.003  11.474 149.993  1.00  0.00           H  
ATOM   3612  HB3 HIS B 288      33.959   9.349 149.587  1.00  0.00           H  
ATOM   3613  HB2 HIS B 288      32.871   9.006 148.276  1.00  0.00           H  
ATOM   3614  HD1 HIS B 288      32.685   9.758 151.934  1.00  0.00           H  
ATOM   3615  HD2 HIS B 288      30.761   7.626 148.999  1.00  0.00           H  
ATOM   3616  HE1 HIS B 288      30.917   8.485 153.214  1.00  0.00           H  
ATOM   3617  N   PHE B 289      33.017  11.983 146.839  1.00 10.78           N  
ATOM   3618  CA  PHE B 289      33.840  12.520 145.765  1.00 15.48           C  
ATOM   3619  C   PHE B 289      34.648  13.725 146.235  1.00 16.22           C  
ATOM   3620  O   PHE B 289      35.847  13.834 145.943  1.00 12.90           O  
ATOM   3621  CB  PHE B 289      33.014  12.882 144.528  1.00  8.46           C  
ATOM   3622  CG  PHE B 289      33.838  13.528 143.429  1.00 13.07           C  
ATOM   3623  CD1 PHE B 289      34.511  12.750 142.500  1.00  8.52           C  
ATOM   3624  CD2 PHE B 289      33.947  14.916 143.343  1.00  8.98           C  
ATOM   3625  CE1 PHE B 289      35.287  13.347 141.497  1.00 11.45           C  
ATOM   3626  CE2 PHE B 289      34.708  15.515 142.353  1.00 12.86           C  
ATOM   3627  CZ  PHE B 289      35.379  14.733 141.427  1.00 10.72           C  
ATOM   3628  H   PHE B 289      32.015  11.918 146.728  1.00  0.00           H  
ATOM   3629  HA  PHE B 289      34.547  11.744 145.473  1.00  0.00           H  
ATOM   3630  HB3 PHE B 289      32.205  13.554 144.816  1.00  0.00           H  
ATOM   3631  HB2 PHE B 289      32.532  11.985 144.139  1.00  0.00           H  
ATOM   3632  HD1 PHE B 289      34.440  11.673 142.545  1.00  0.00           H  
ATOM   3633  HD2 PHE B 289      33.433  15.543 144.056  1.00  0.00           H  
ATOM   3634  HE1 PHE B 289      35.811  12.731 140.781  1.00  0.00           H  
ATOM   3635  HE2 PHE B 289      34.778  16.592 142.303  1.00  0.00           H  
ATOM   3636  HZ  PHE B 289      35.972  15.196 140.652  1.00  0.00           H  
ATOM   3637  N   SER B 290      33.990  14.615 146.981  1.00 15.37           N  
ATOM   3638  CA  SER B 290      34.628  15.834 147.466  1.00 15.82           C  
ATOM   3639  C   SER B 290      35.582  15.574 148.622  1.00 18.26           C  
ATOM   3640  O   SER B 290      36.350  16.454 149.021  1.00 17.70           O  
ATOM   3641  CB  SER B 290      33.579  16.875 147.852  1.00 19.74           C  
ATOM   3642  OG  SER B 290      32.909  17.330 146.693  1.00 21.07           O  
ATOM   3643  H   SER B 290      33.023  14.454 147.224  1.00  0.00           H  
ATOM   3644  HA  SER B 290      35.213  16.247 146.644  1.00  0.00           H  
ATOM   3645  HB3 SER B 290      34.067  17.717 148.344  1.00  0.00           H  
ATOM   3646  HB2 SER B 290      32.858  16.427 148.536  1.00  0.00           H  
ATOM   3647  HG  SER B 290      32.017  17.598 146.923  1.00  0.00           H  
ATOM   3648  N   GLU B 291      35.551  14.355 149.139  1.00 14.77           N  
ATOM   3649  CA  GLU B 291      36.500  13.953 150.167  1.00 17.33           C  
ATOM   3650  C   GLU B 291      37.814  13.444 149.580  1.00 17.13           C  
ATOM   3651  O   GLU B 291      38.791  13.277 150.304  1.00 22.54           O  
ATOM   3652  CB  GLU B 291      35.891  12.880 151.065  1.00 19.60           C  
ATOM   3653  CG  GLU B 291      34.706  13.349 151.888  1.00 19.64           C  
ATOM   3654  CD  GLU B 291      33.973  12.182 152.523  1.00 27.20           C  
ATOM   3655  OE1 GLU B 291      34.039  11.076 151.954  1.00 29.97           O  
ATOM   3656  OE2 GLU B 291      33.339  12.359 153.583  1.00 31.72           O1-
ATOM   3657  H   GLU B 291      34.862  13.689 148.821  1.00  0.00           H  
ATOM   3658  HA  GLU B 291      36.720  14.825 150.783  1.00  0.00           H  
ATOM   3659  HB3 GLU B 291      36.660  12.487 151.730  1.00  0.00           H  
ATOM   3660  HB2 GLU B 291      35.593  12.026 150.456  1.00  0.00           H  
ATOM   3661  HG3 GLU B 291      34.019  13.905 151.250  1.00  0.00           H  
ATOM   3662  HG2 GLU B 291      35.052  14.028 152.668  1.00  0.00           H  
ATOM   3663  N   LEU B 292      37.841  13.180 148.276  1.00 19.49           N  
ATOM   3664  CA  LEU B 292      39.082  12.779 147.612  1.00 13.64           C  
ATOM   3665  C   LEU B 292      40.009  13.990 147.582  1.00 16.95           C  
ATOM   3666  O   LEU B 292      39.533  15.118 147.653  1.00 14.37           O  
ATOM   3667  CB  LEU B 292      38.794  12.322 146.179  1.00 13.64           C  
ATOM   3668  CG  LEU B 292      38.001  11.032 146.007  1.00 17.01           C  
ATOM   3669  CD1 LEU B 292      37.593  10.801 144.558  1.00  6.75           C  
ATOM   3670  CD2 LEU B 292      38.829   9.877 146.517  1.00 17.99           C  
ATOM   3671  H   LEU B 292      36.996  13.255 147.728  1.00  0.00           H  
ATOM   3672  HA  LEU B 292      39.553  11.969 148.169  1.00  0.00           H  
ATOM   3673  HB3 LEU B 292      39.734  12.240 145.633  1.00  0.00           H  
ATOM   3674  HB2 LEU B 292      38.292  13.126 145.641  1.00  0.00           H  
ATOM   3675  HG  LEU B 292      37.097  11.101 146.612  1.00  0.00           H  
ATOM   3676 HD11 LEU B 292      37.030   9.871 144.482  1.00  0.00           H  
ATOM   3677 HD12 LEU B 292      36.972  11.630 144.218  1.00  0.00           H  
ATOM   3678 HD13 LEU B 292      38.485  10.737 143.935  1.00  0.00           H  
ATOM   3679 HD21 LEU B 292      38.270   8.949 146.398  1.00  0.00           H  
ATOM   3680 HD22 LEU B 292      39.758   9.817 145.950  1.00  0.00           H  
ATOM   3681 HD23 LEU B 292      39.057  10.031 147.572  1.00  0.00           H  
ATOM   3682  N   PRO B 293      41.332  13.768 147.467  1.00 22.72           N  
ATOM   3683  CA  PRO B 293      42.244  14.900 147.248  1.00 18.44           C  
ATOM   3684  C   PRO B 293      41.857  15.687 146.001  1.00 18.65           C  
ATOM   3685  O   PRO B 293      41.421  15.079 145.010  1.00 16.03           O  
ATOM   3686  CB  PRO B 293      43.595  14.222 147.027  1.00 18.38           C  
ATOM   3687  CG  PRO B 293      43.483  12.919 147.744  1.00 16.15           C  
ATOM   3688  CD  PRO B 293      42.054  12.488 147.580  1.00 16.33           C  
ATOM   3689  HA  PRO B 293      42.274  15.549 148.123  1.00  0.00           H  
ATOM   3690  HB3 PRO B 293      44.380  14.822 147.488  1.00  0.00           H  
ATOM   3691  HB2 PRO B 293      43.736  14.037 145.962  1.00  0.00           H  
ATOM   3692  HG3 PRO B 293      43.697  13.069 148.802  1.00  0.00           H  
ATOM   3693  HG2 PRO B 293      44.138  12.188 147.270  1.00  0.00           H  
ATOM   3694  HD2 PRO B 293      41.950  11.933 146.647  1.00  0.00           H  
ATOM   3695  HD3 PRO B 293      41.729  11.970 148.482  1.00  0.00           H  
ATOM   3696  N   LEU B 294      42.006  17.011 146.054  1.00 14.26           N  
ATOM   3697  CA  LEU B 294      41.611  17.882 144.949  1.00 16.22           C  
ATOM   3698  C   LEU B 294      42.199  17.466 143.613  1.00 10.74           C  
ATOM   3699  O   LEU B 294      41.506  17.459 142.598  1.00 13.67           O  
ATOM   3700  CB  LEU B 294      42.018  19.324 145.227  1.00 20.33           C  
ATOM   3701  CG  LEU B 294      41.145  20.164 146.158  1.00 31.18           C  
ATOM   3702  CD1 LEU B 294      41.651  21.608 146.143  1.00 29.05           C  
ATOM   3703  CD2 LEU B 294      39.665  20.082 145.763  1.00 15.58           C  
ATOM   3704  H   LEU B 294      42.403  17.442 146.877  1.00  0.00           H  
ATOM   3705  HA  LEU B 294      40.525  17.848 144.865  1.00  0.00           H  
ATOM   3706  HB3 LEU B 294      42.137  19.850 144.280  1.00  0.00           H  
ATOM   3707  HB2 LEU B 294      43.045  19.340 145.591  1.00  0.00           H  
ATOM   3708  HG  LEU B 294      41.251  19.775 147.171  1.00  0.00           H  
ATOM   3709 HD11 LEU B 294      41.034  22.216 146.805  1.00  0.00           H  
ATOM   3710 HD12 LEU B 294      42.686  21.635 146.485  1.00  0.00           H  
ATOM   3711 HD13 LEU B 294      41.594  22.003 145.129  1.00  0.00           H  
ATOM   3712 HD21 LEU B 294      39.072  20.691 146.445  1.00  0.00           H  
ATOM   3713 HD22 LEU B 294      39.539  20.451 144.745  1.00  0.00           H  
ATOM   3714 HD23 LEU B 294      39.331  19.046 145.817  1.00  0.00           H  
ATOM   3715  N   ASP B 295      43.483  17.131 143.616  1.00 15.29           N  
ATOM   3716  CA  ASP B 295      44.162  16.723 142.387  1.00 15.26           C  
ATOM   3717  C   ASP B 295      43.553  15.439 141.798  1.00 12.91           C  
ATOM   3718  O   ASP B 295      43.553  15.254 140.576  1.00 10.36           O  
ATOM   3719  CB  ASP B 295      45.659  16.551 142.631  1.00 19.08           C  
ATOM   3720  CG  ASP B 295      46.380  17.888 142.857  1.00 36.50           C  
ATOM   3721  OD1 ASP B 295      45.883  18.944 142.394  1.00 24.30           O  
ATOM   3722  OD2 ASP B 295      47.455  17.877 143.496  1.00 45.47           O1-
ATOM   3723  H   ASP B 295      44.009  17.155 144.478  1.00  0.00           H  
ATOM   3724  HA  ASP B 295      44.033  17.520 141.654  1.00  0.00           H  
ATOM   3725  HB3 ASP B 295      46.108  16.037 141.781  1.00  0.00           H  
ATOM   3726  HB2 ASP B 295      45.813  15.906 143.496  1.00  0.00           H  
ATOM   3727  N   ASP B 296      43.030  14.568 142.666  1.00 10.99           N  
ATOM   3728  CA  ASP B 296      42.325  13.363 142.214  1.00  9.30           C  
ATOM   3729  C   ASP B 296      40.967  13.691 141.607  1.00  8.19           C  
ATOM   3730  O   ASP B 296      40.560  13.116 140.589  1.00  8.54           O  
ATOM   3731  CB  ASP B 296      42.181  12.361 143.357  1.00  8.11           C  
ATOM   3732  CG  ASP B 296      43.506  11.764 143.754  1.00 15.45           C  
ATOM   3733  OD1 ASP B 296      44.453  11.880 142.951  1.00 12.82           O  
ATOM   3734  OD2 ASP B 296      43.615  11.186 144.852  1.00 20.63           O1-
ATOM   3735  H   ASP B 296      43.115  14.732 143.659  1.00  0.00           H  
ATOM   3736  HA  ASP B 296      42.931  12.896 141.438  1.00  0.00           H  
ATOM   3737  HB3 ASP B 296      41.500  11.565 143.057  1.00  0.00           H  
ATOM   3738  HB2 ASP B 296      41.734  12.856 144.219  1.00  0.00           H  
ATOM   3739  N   GLN B 297      40.272  14.634 142.225  1.00  8.61           N  
ATOM   3740  CA  GLN B 297      39.011  15.098 141.691  1.00  7.80           C  
ATOM   3741  C   GLN B 297      39.211  15.630 140.282  1.00  7.11           C  
ATOM   3742  O   GLN B 297      38.419  15.331 139.384  1.00  5.17           O  
ATOM   3743  CB  GLN B 297      38.424  16.174 142.605  1.00 10.23           C  
ATOM   3744  CG  GLN B 297      38.190  15.694 144.028  1.00  9.80           C  
ATOM   3745  CD  GLN B 297      37.564  16.764 144.890  1.00 17.83           C  
ATOM   3746  OE1 GLN B 297      36.840  17.625 144.391  1.00 18.46           O  
ATOM   3747  NE2 GLN B 297      37.842  16.724 146.190  1.00 14.80           N  
ATOM   3748  H   GLN B 297      40.621  15.039 143.082  1.00  0.00           H  
ATOM   3749  HA  GLN B 297      38.318  14.257 141.652  1.00  0.00           H  
ATOM   3750  HB3 GLN B 297      37.484  16.532 142.185  1.00  0.00           H  
ATOM   3751  HB2 GLN B 297      39.088  17.038 142.619  1.00  0.00           H  
ATOM   3752  HG3 GLN B 297      39.138  15.384 144.467  1.00  0.00           H  
ATOM   3753  HG2 GLN B 297      37.544  14.816 144.013  1.00  0.00           H  
ATOM   3754 HE22 GLN B 297      37.449  17.416 146.812  1.00  0.00           H  
ATOM   3755 HE21 GLN B 297      38.446  16.001 146.555  1.00  0.00           H  
ATOM   3756  N   VAL B 298      40.279  16.407 140.084  1.00  7.84           N  
ATOM   3757  CA  VAL B 298      40.566  16.974 138.769  1.00  8.66           C  
ATOM   3758  C   VAL B 298      40.936  15.875 137.760  1.00  8.78           C  
ATOM   3759  O   VAL B 298      40.505  15.908 136.597  1.00  5.98           O  
ATOM   3760  CB  VAL B 298      41.663  18.073 138.825  1.00 11.43           C  
ATOM   3761  CG1 VAL B 298      42.099  18.449 137.427  1.00  3.15           C  
ATOM   3762  CG2 VAL B 298      41.147  19.327 139.569  1.00  8.69           C  
ATOM   3763  H   VAL B 298      40.904  16.611 140.851  1.00  0.00           H  
ATOM   3764  HA  VAL B 298      39.651  17.447 138.413  1.00  0.00           H  
ATOM   3765  HB  VAL B 298      42.524  17.678 139.364  1.00  0.00           H  
ATOM   3766 HG11 VAL B 298      42.868  19.220 137.481  1.00  0.00           H  
ATOM   3767 HG12 VAL B 298      42.501  17.570 136.922  1.00  0.00           H  
ATOM   3768 HG13 VAL B 298      41.243  18.828 136.869  1.00  0.00           H  
ATOM   3769 HG21 VAL B 298      41.932  20.083 139.596  1.00  0.00           H  
ATOM   3770 HG22 VAL B 298      40.276  19.726 139.049  1.00  0.00           H  
ATOM   3771 HG23 VAL B 298      40.869  19.057 140.588  1.00  0.00           H  
ATOM   3772  N   ILE B 299      41.720  14.899 138.219  1.00  7.24           N  
ATOM   3773  CA  ILE B 299      42.099  13.763 137.381  1.00 10.56           C  
ATOM   3774  C   ILE B 299      40.851  13.012 136.949  1.00  7.41           C  
ATOM   3775  O   ILE B 299      40.699  12.698 135.768  1.00  8.76           O  
ATOM   3776  CB  ILE B 299      43.081  12.798 138.101  1.00  8.92           C  
ATOM   3777  CG1 ILE B 299      44.479  13.418 138.194  1.00  9.10           C  
ATOM   3778  CG2 ILE B 299      43.197  11.478 137.358  1.00 10.93           C  
ATOM   3779  CD1 ILE B 299      45.411  12.668 139.124  1.00  7.35           C  
ATOM   3780  H   ILE B 299      42.067  14.934 139.167  1.00  0.00           H  
ATOM   3781  HA  ILE B 299      42.592  14.147 136.488  1.00  0.00           H  
ATOM   3782  HB  ILE B 299      42.712  12.605 139.108  1.00  0.00           H  
ATOM   3783 HG13 ILE B 299      44.394  14.453 138.524  1.00  0.00           H  
ATOM   3784 HG12 ILE B 299      44.921  13.464 137.199  1.00  0.00           H  
ATOM   3785 HG21 ILE B 299      43.891  10.823 137.885  1.00  0.00           H  
ATOM   3786 HG22 ILE B 299      42.218  11.002 137.306  1.00  0.00           H  
ATOM   3787 HG23 ILE B 299      43.566  11.660 136.349  1.00  0.00           H  
ATOM   3788 HD11 ILE B 299      46.383  13.162 139.142  1.00  0.00           H  
ATOM   3789 HD12 ILE B 299      44.991  12.658 140.130  1.00  0.00           H  
ATOM   3790 HD13 ILE B 299      45.531  11.644 138.771  1.00  0.00           H  
ATOM   3791  N   LEU B 300      39.946  12.752 137.895  1.00  5.18           N  
ATOM   3792  CA  LEU B 300      38.748  11.980 137.584  1.00  5.56           C  
ATOM   3793  C   LEU B 300      37.856  12.715 136.591  1.00  8.42           C  
ATOM   3794  O   LEU B 300      37.352  12.118 135.641  1.00  6.63           O  
ATOM   3795  CB  LEU B 300      37.972  11.618 138.851  1.00  6.86           C  
ATOM   3796  CG  LEU B 300      38.683  10.608 139.758  1.00  8.09           C  
ATOM   3797  CD1 LEU B 300      37.846  10.263 140.979  1.00  5.38           C  
ATOM   3798  CD2 LEU B 300      39.022   9.355 138.966  1.00  5.31           C  
ATOM   3799  H   LEU B 300      40.087  13.091 138.836  1.00  0.00           H  
ATOM   3800  HA  LEU B 300      39.067  11.049 137.115  1.00  0.00           H  
ATOM   3801  HB3 LEU B 300      36.992  11.229 138.575  1.00  0.00           H  
ATOM   3802  HB2 LEU B 300      37.761  12.525 139.417  1.00  0.00           H  
ATOM   3803  HG  LEU B 300      39.616  11.056 140.101  1.00  0.00           H  
ATOM   3804 HD11 LEU B 300      38.384   9.544 141.597  1.00  0.00           H  
ATOM   3805 HD12 LEU B 300      37.655  11.167 141.557  1.00  0.00           H  
ATOM   3806 HD13 LEU B 300      36.898   9.829 140.660  1.00  0.00           H  
ATOM   3807 HD21 LEU B 300      39.527   8.640 139.615  1.00  0.00           H  
ATOM   3808 HD22 LEU B 300      38.105   8.910 138.580  1.00  0.00           H  
ATOM   3809 HD23 LEU B 300      39.677   9.616 138.135  1.00  0.00           H  
ATOM   3810  N   LEU B 301      37.680  14.017 136.807  1.00  6.11           N  
ATOM   3811  CA  LEU B 301      36.877  14.846 135.916  1.00  5.69           C  
ATOM   3812  C   LEU B 301      37.468  14.934 134.506  1.00  7.37           C  
ATOM   3813  O   LEU B 301      36.743  14.831 133.524  1.00  7.56           O  
ATOM   3814  CB  LEU B 301      36.708  16.250 136.507  1.00  4.82           C  
ATOM   3815  CG  LEU B 301      35.834  16.338 137.760  1.00 11.48           C  
ATOM   3816  CD1 LEU B 301      35.914  17.720 138.401  1.00  8.39           C  
ATOM   3817  CD2 LEU B 301      34.381  15.973 137.438  1.00  9.12           C  
ATOM   3818  H   LEU B 301      38.109  14.459 137.608  1.00  0.00           H  
ATOM   3819  HA  LEU B 301      35.888  14.394 135.838  1.00  0.00           H  
ATOM   3820  HB3 LEU B 301      36.309  16.917 135.742  1.00  0.00           H  
ATOM   3821  HB2 LEU B 301      37.690  16.670 136.723  1.00  0.00           H  
ATOM   3822  HG  LEU B 301      36.209  15.612 138.481  1.00  0.00           H  
ATOM   3823 HD11 LEU B 301      35.281  17.747 139.288  1.00  0.00           H  
ATOM   3824 HD12 LEU B 301      36.945  17.930 138.684  1.00  0.00           H  
ATOM   3825 HD13 LEU B 301      35.573  18.472 137.689  1.00  0.00           H  
ATOM   3826 HD21 LEU B 301      33.779  16.043 138.344  1.00  0.00           H  
ATOM   3827 HD22 LEU B 301      33.990  16.662 136.689  1.00  0.00           H  
ATOM   3828 HD23 LEU B 301      34.339  14.955 137.052  1.00  0.00           H  
ATOM   3829  N   ARG B 302      38.780  15.139 134.399  1.00  6.66           N  
ATOM   3830  CA  ARG B 302      39.417  15.125 133.076  1.00 10.28           C  
ATOM   3831  C   ARG B 302      39.273  13.762 132.379  1.00  7.16           C  
ATOM   3832  O   ARG B 302      38.927  13.689 131.201  1.00 11.06           O  
ATOM   3833  CB  ARG B 302      40.895  15.525 133.158  1.00 11.85           C  
ATOM   3834  CG  ARG B 302      41.132  17.019 133.391  1.00 16.58           C  
ATOM   3835  CD  ARG B 302      42.615  17.371 133.313  1.00 20.38           C  
ATOM   3836  NE  ARG B 302      43.098  17.306 131.938  1.00 27.80           N  
ATOM   3837  CZ  ARG B 302      43.854  18.232 131.361  1.00 24.64           C  
ATOM   3838  NH1 ARG B 302      44.229  19.309 132.042  1.00 22.37           N  
ATOM   3839  NH2 ARG B 302      44.238  18.080 130.103  1.00 31.50           N1+
ATOM   3840  H   ARG B 302      39.335  15.304 135.227  1.00  0.00           H  
ATOM   3841  HA  ARG B 302      38.909  15.866 132.458  1.00  0.00           H  
ATOM   3842  HB3 ARG B 302      41.404  15.217 132.245  1.00  0.00           H  
ATOM   3843  HB2 ARG B 302      41.380  14.955 133.950  1.00  0.00           H  
ATOM   3844  HG3 ARG B 302      40.744  17.299 134.370  1.00  0.00           H  
ATOM   3845  HG2 ARG B 302      40.583  17.594 132.645  1.00  0.00           H  
ATOM   3846  HD3 ARG B 302      43.185  16.678 133.931  1.00  0.00           H  
ATOM   3847  HD2 ARG B 302      42.771  18.376 133.705  1.00  0.00           H  
ATOM   3848  HE  ARG B 302      42.819  16.486 131.418  1.00  0.00           H  
ATOM   3849 HH12 ARG B 302      44.804  20.011 131.599  1.00  0.00           H  
ATOM   3850 HH11 ARG B 302      43.939  19.426 133.002  1.00  0.00           H  
ATOM   3851 HH22 ARG B 302      44.813  18.783 129.662  1.00  0.00           H  
ATOM   3852 HH21 ARG B 302      43.956  17.261 129.584  1.00  0.00           H  
ATOM   3853  N   ALA B 303      39.508  12.682 133.107  1.00  5.79           N  
ATOM   3854  CA  ALA B 303      39.423  11.354 132.506  1.00  6.56           C  
ATOM   3855  C   ALA B 303      37.988  11.011 132.096  1.00  9.58           C  
ATOM   3856  O   ALA B 303      37.758  10.272 131.146  1.00 11.93           O  
ATOM   3857  CB  ALA B 303      39.953  10.300 133.468  1.00  3.93           C  
ATOM   3858  H   ALA B 303      39.748  12.774 134.084  1.00  0.00           H  
ATOM   3859  HA  ALA B 303      40.046  11.344 131.611  1.00  0.00           H  
ATOM   3860  HB1 ALA B 303      39.882   9.316 133.004  1.00  0.00           H  
ATOM   3861  HB2 ALA B 303      40.995  10.515 133.706  1.00  0.00           H  
ATOM   3862  HB3 ALA B 303      39.362  10.313 134.384  1.00  0.00           H  
ATOM   3863  N   GLY B 304      37.013  11.535 132.826  1.00 10.60           N  
ATOM   3864  CA  GLY B 304      35.650  11.075 132.636  1.00 10.81           C  
ATOM   3865  C   GLY B 304      34.703  12.000 131.906  1.00  8.85           C  
ATOM   3866  O   GLY B 304      33.600  11.574 131.561  1.00 12.57           O  
ATOM   3867  H   GLY B 304      37.221  12.249 133.509  1.00  0.00           H  
ATOM   3868  HA3 GLY B 304      35.222  10.815 133.604  1.00  0.00           H  
ATOM   3869  HA2 GLY B 304      35.665  10.108 132.133  1.00  0.00           H  
ATOM   3870  N   TRP B 305      35.116  13.243 131.658  1.00  6.81           N  
ATOM   3871  CA  TRP B 305      34.163  14.293 131.297  1.00  8.75           C  
ATOM   3872  C   TRP B 305      33.389  13.977 130.017  1.00  9.27           C  
ATOM   3873  O   TRP B 305      32.179  14.156 129.935  1.00  8.78           O  
ATOM   3874  CB  TRP B 305      34.842  15.673 131.232  1.00 13.97           C  
ATOM   3875  CG  TRP B 305      35.546  15.950 129.966  1.00 17.01           C  
ATOM   3876  CD1 TRP B 305      36.841  15.631 129.654  1.00 26.06           C  
ATOM   3877  CD2 TRP B 305      35.007  16.615 128.820  1.00 18.38           C  
ATOM   3878  NE1 TRP B 305      37.134  16.051 128.376  1.00 27.71           N  
ATOM   3879  CE2 TRP B 305      36.025  16.661 127.846  1.00 20.41           C  
ATOM   3880  CE3 TRP B 305      33.767  17.181 128.526  1.00 22.59           C  
ATOM   3881  CZ2 TRP B 305      35.836  17.248 126.594  1.00 34.38           C  
ATOM   3882  CZ3 TRP B 305      33.582  17.766 127.277  1.00 32.70           C  
ATOM   3883  CH2 TRP B 305      34.610  17.793 126.331  1.00 27.52           C  
ATOM   3884  H   TRP B 305      36.098  13.470 131.718  1.00  0.00           H  
ATOM   3885  HA  TRP B 305      33.430  14.342 132.102  1.00  0.00           H  
ATOM   3886  HB3 TRP B 305      35.541  15.771 132.063  1.00  0.00           H  
ATOM   3887  HB2 TRP B 305      34.098  16.450 131.409  1.00  0.00           H  
ATOM   3888  HD1 TRP B 305      37.461  15.122 130.377  1.00  0.00           H  
ATOM   3889  HE1 TRP B 305      38.052  15.885 127.988  1.00  0.00           H  
ATOM   3890  HE3 TRP B 305      32.976  17.159 129.261  1.00  0.00           H  
ATOM   3891  HZ2 TRP B 305      36.642  17.260 125.876  1.00  0.00           H  
ATOM   3892  HZ3 TRP B 305      32.630  18.210 127.024  1.00  0.00           H  
ATOM   3893  HH2 TRP B 305      34.419  18.257 125.375  1.00  0.00           H  
ATOM   3894  N   ASN B 306      34.093  13.440 129.040  1.00  9.50           N  
ATOM   3895  CA  ASN B 306      33.503  13.128 127.757  1.00  9.04           C  
ATOM   3896  C   ASN B 306      32.438  12.022 127.852  1.00  8.28           C  
ATOM   3897  O   ASN B 306      31.340  12.151 127.309  1.00  9.85           O  
ATOM   3898  CB  ASN B 306      34.624  12.728 126.803  1.00 19.62           C  
ATOM   3899  CG  ASN B 306      34.227  12.854 125.365  1.00 24.68           C  
ATOM   3900  OD1 ASN B 306      34.408  11.923 124.587  1.00 33.28           O  
ATOM   3901  ND2 ASN B 306      33.667  14.001 124.997  1.00 19.65           N  
ATOM   3902  H   ASN B 306      35.073  13.235 129.177  1.00  0.00           H  
ATOM   3903  HA  ASN B 306      33.028  14.029 127.370  1.00  0.00           H  
ATOM   3904  HB3 ASN B 306      34.924  11.700 127.007  1.00  0.00           H  
ATOM   3905  HB2 ASN B 306      35.500  13.348 126.993  1.00  0.00           H  
ATOM   3906 HD22 ASN B 306      33.380  14.138 124.038  1.00  0.00           H  
ATOM   3907 HD21 ASN B 306      33.528  14.736 125.676  1.00  0.00           H  
ATOM   3908  N   GLU B 307      32.761  10.946 128.560  1.00  6.92           N  
ATOM   3909  CA  GLU B 307      31.809   9.847 128.748  1.00  9.25           C  
ATOM   3910  C   GLU B 307      30.601  10.296 129.571  1.00  4.70           C  
ATOM   3911  O   GLU B 307      29.469   9.949 129.251  1.00  4.83           O  
ATOM   3912  CB  GLU B 307      32.484   8.637 129.399  1.00  5.95           C  
ATOM   3913  CG  GLU B 307      33.290   7.789 128.420  1.00  6.74           C  
ATOM   3914  CD  GLU B 307      33.970   6.604 129.086  1.00 13.36           C  
ATOM   3915  OE1 GLU B 307      33.465   6.089 130.112  1.00 10.08           O  
ATOM   3916  OE2 GLU B 307      35.029   6.194 128.584  1.00 14.09           O1-
ATOM   3917  H   GLU B 307      33.677  10.874 128.980  1.00  0.00           H  
ATOM   3918  HA  GLU B 307      31.450   9.542 127.765  1.00  0.00           H  
ATOM   3919  HB3 GLU B 307      31.728   8.015 129.878  1.00  0.00           H  
ATOM   3920  HB2 GLU B 307      33.135   8.976 130.205  1.00  0.00           H  
ATOM   3921  HG3 GLU B 307      34.041   8.412 127.935  1.00  0.00           H  
ATOM   3922  HG2 GLU B 307      32.635   7.431 127.626  1.00  0.00           H  
ATOM   3923  N   LEU B 308      30.859  11.076 130.617  1.00  4.36           N  
ATOM   3924  CA  LEU B 308      29.810  11.597 131.483  1.00  5.83           C  
ATOM   3925  C   LEU B 308      28.840  12.454 130.700  1.00  5.78           C  
ATOM   3926  O   LEU B 308      27.627  12.353 130.881  1.00  9.25           O  
ATOM   3927  CB  LEU B 308      30.418  12.377 132.641  1.00  4.68           C  
ATOM   3928  CG  LEU B 308      31.251  11.473 133.552  1.00  8.04           C  
ATOM   3929  CD1 LEU B 308      32.047  12.294 134.536  1.00  8.66           C  
ATOM   3930  CD2 LEU B 308      30.365  10.458 134.284  1.00  4.95           C  
ATOM   3931  H   LEU B 308      31.812  11.328 130.836  1.00  0.00           H  
ATOM   3932  HA  LEU B 308      29.259  10.752 131.895  1.00  0.00           H  
ATOM   3933  HB3 LEU B 308      29.622  12.843 133.222  1.00  0.00           H  
ATOM   3934  HB2 LEU B 308      31.047  13.176 132.249  1.00  0.00           H  
ATOM   3935  HG  LEU B 308      31.953  10.920 132.928  1.00  0.00           H  
ATOM   3936 HD11 LEU B 308      32.632  11.631 135.174  1.00  0.00           H  
ATOM   3937 HD12 LEU B 308      32.718  12.961 133.995  1.00  0.00           H  
ATOM   3938 HD13 LEU B 308      31.368  12.883 135.152  1.00  0.00           H  
ATOM   3939 HD21 LEU B 308      30.984   9.829 134.924  1.00  0.00           H  
ATOM   3940 HD22 LEU B 308      29.633  10.987 134.894  1.00  0.00           H  
ATOM   3941 HD23 LEU B 308      29.847   9.835 133.555  1.00  0.00           H  
ATOM   3942  N   LEU B 309      29.385  13.272 129.804  1.00  7.18           N  
ATOM   3943  CA  LEU B 309      28.586  14.156 128.969  1.00  9.98           C  
ATOM   3944  C   LEU B 309      27.763  13.369 127.956  1.00  6.94           C  
ATOM   3945  O   LEU B 309      26.559  13.570 127.836  1.00  8.71           O  
ATOM   3946  CB  LEU B 309      29.495  15.151 128.243  1.00  8.60           C  
ATOM   3947  CG  LEU B 309      28.759  16.246 127.489  1.00 19.68           C  
ATOM   3948  CD1 LEU B 309      27.850  16.987 128.451  1.00 28.96           C  
ATOM   3949  CD2 LEU B 309      29.758  17.198 126.858  1.00 28.02           C  
ATOM   3950  H   LEU B 309      30.388  13.294 129.685  1.00  0.00           H  
ATOM   3951  HA  LEU B 309      27.904  14.714 129.610  1.00  0.00           H  
ATOM   3952  HB3 LEU B 309      30.143  14.611 127.553  1.00  0.00           H  
ATOM   3953  HB2 LEU B 309      30.180  15.604 128.960  1.00  0.00           H  
ATOM   3954  HG  LEU B 309      28.154  15.793 126.704  1.00  0.00           H  
ATOM   3955 HD11 LEU B 309      27.319  17.774 127.916  1.00  0.00           H  
ATOM   3956 HD12 LEU B 309      27.130  16.291 128.881  1.00  0.00           H  
ATOM   3957 HD13 LEU B 309      28.447  17.429 129.248  1.00  0.00           H  
ATOM   3958 HD21 LEU B 309      29.224  17.981 126.319  1.00  0.00           H  
ATOM   3959 HD22 LEU B 309      30.373  17.649 127.637  1.00  0.00           H  
ATOM   3960 HD23 LEU B 309      30.395  16.649 126.164  1.00  0.00           H  
ATOM   3961  N   ILE B 310      28.425  12.475 127.229  1.00  8.57           N  
ATOM   3962  CA  ILE B 310      27.763  11.611 126.259  1.00  7.91           C  
ATOM   3963  C   ILE B 310      26.622  10.794 126.896  1.00  8.49           C  
ATOM   3964  O   ILE B 310      25.539  10.659 126.318  1.00  5.32           O  
ATOM   3965  CB  ILE B 310      28.794  10.656 125.611  1.00  5.45           C  
ATOM   3966  CG1 ILE B 310      29.764  11.460 124.758  1.00 10.40           C  
ATOM   3967  CG2 ILE B 310      28.116   9.600 124.752  1.00  3.45           C  
ATOM   3968  CD1 ILE B 310      31.008  10.690 124.397  1.00  9.38           C  
ATOM   3969  H   ILE B 310      29.424  12.375 127.338  1.00  0.00           H  
ATOM   3970  HA  ILE B 310      27.338  12.239 125.476  1.00  0.00           H  
ATOM   3971  HB  ILE B 310      29.354  10.157 126.402  1.00  0.00           H  
ATOM   3972 HG13 ILE B 310      30.043  12.371 125.288  1.00  0.00           H  
ATOM   3973 HG12 ILE B 310      29.262  11.784 123.847  1.00  0.00           H  
ATOM   3974 HG21 ILE B 310      28.871   8.948 124.313  1.00  0.00           H  
ATOM   3975 HG22 ILE B 310      27.440   9.008 125.369  1.00  0.00           H  
ATOM   3976 HG23 ILE B 310      27.550  10.086 123.957  1.00  0.00           H  
ATOM   3977 HD11 ILE B 310      31.660  11.317 123.789  1.00  0.00           H  
ATOM   3978 HD12 ILE B 310      31.532  10.398 125.307  1.00  0.00           H  
ATOM   3979 HD13 ILE B 310      30.733   9.798 123.834  1.00  0.00           H  
ATOM   3980  N   ALA B 311      26.883  10.248 128.078  1.00  5.40           N  
ATOM   3981  CA  ALA B 311      25.880   9.477 128.799  1.00  8.53           C  
ATOM   3982  C   ALA B 311      24.665  10.355 129.118  1.00  7.71           C  
ATOM   3983  O   ALA B 311      23.538   9.919 128.915  1.00  9.63           O  
ATOM   3984  CB  ALA B 311      26.462   8.875 130.068  1.00  3.83           C  
ATOM   3985  H   ALA B 311      27.795  10.363 128.497  1.00  0.00           H  
ATOM   3986  HA  ALA B 311      25.551   8.661 128.155  1.00  0.00           H  
ATOM   3987  HB1 ALA B 311      25.691   8.305 130.587  1.00  0.00           H  
ATOM   3988  HB2 ALA B 311      27.291   8.215 129.811  1.00  0.00           H  
ATOM   3989  HB3 ALA B 311      26.822   9.673 130.718  1.00  0.00           H  
ATOM   3990  N   SER B 312      24.898  11.581 129.596  1.00  7.27           N  
ATOM   3991  CA  SER B 312      23.804  12.528 129.897  1.00 12.38           C  
ATOM   3992  C   SER B 312      22.939  12.873 128.698  1.00 10.26           C  
ATOM   3993  O   SER B 312      21.717  12.773 128.762  1.00 11.83           O  
ATOM   3994  CB  SER B 312      24.330  13.852 130.468  1.00  8.94           C  
ATOM   3995  OG  SER B 312      24.856  13.679 131.762  1.00 22.59           O  
ATOM   3996  H   SER B 312      25.846  11.886 129.763  1.00  0.00           H  
ATOM   3997  HA  SER B 312      23.163  12.070 130.651  1.00  0.00           H  
ATOM   3998  HB3 SER B 312      23.520  14.581 130.500  1.00  0.00           H  
ATOM   3999  HB2 SER B 312      25.105  14.248 129.811  1.00  0.00           H  
ATOM   4000  HG  SER B 312      25.725  13.275 131.703  1.00  0.00           H  
ATOM   4001  N   PHE B 313      23.561  13.320 127.612  1.00  8.53           N  
ATOM   4002  CA  PHE B 313      22.761  13.722 126.468  1.00  8.77           C  
ATOM   4003  C   PHE B 313      22.122  12.543 125.723  1.00  8.81           C  
ATOM   4004  O   PHE B 313      21.045  12.691 125.144  1.00  8.85           O  
ATOM   4005  CB  PHE B 313      23.456  14.777 125.559  1.00  7.49           C  
ATOM   4006  CG  PHE B 313      24.663  14.285 124.767  1.00 12.73           C  
ATOM   4007  CD1 PHE B 313      24.595  13.170 123.945  1.00  9.83           C  
ATOM   4008  CD2 PHE B 313      25.849  15.025 124.778  1.00 14.80           C  
ATOM   4009  CE1 PHE B 313      25.704  12.754 123.199  1.00 12.41           C  
ATOM   4010  CE2 PHE B 313      26.960  14.629 124.029  1.00 14.26           C  
ATOM   4011  CZ  PHE B 313      26.890  13.492 123.237  1.00  9.03           C  
ATOM   4012  H   PHE B 313      24.569  13.375 127.594  1.00  0.00           H  
ATOM   4013  HA  PHE B 313      21.916  14.256 126.904  1.00  0.00           H  
ATOM   4014  HB3 PHE B 313      23.748  15.636 126.163  1.00  0.00           H  
ATOM   4015  HB2 PHE B 313      22.722  15.199 124.872  1.00  0.00           H  
ATOM   4016  HD1 PHE B 313      23.676  12.607 123.873  1.00  0.00           H  
ATOM   4017  HD2 PHE B 313      25.920  15.923 125.374  1.00  0.00           H  
ATOM   4018  HE1 PHE B 313      25.644  11.862 122.593  1.00  0.00           H  
ATOM   4019  HE2 PHE B 313      27.871  15.208 124.067  1.00  0.00           H  
ATOM   4020  HZ  PHE B 313      27.742  13.176 122.653  1.00  0.00           H  
ATOM   4021  N   SER B 314      22.772  11.380 125.763  1.00  7.18           N  
ATOM   4022  CA  SER B 314      22.190  10.157 125.201  1.00 11.90           C  
ATOM   4023  C   SER B 314      20.903   9.817 125.940  1.00  5.04           C  
ATOM   4024  O   SER B 314      19.861   9.603 125.323  1.00  6.09           O  
ATOM   4025  CB  SER B 314      23.161   8.969 125.277  1.00  8.67           C  
ATOM   4026  OG  SER B 314      24.281   9.164 124.438  1.00  5.12           O  
ATOM   4027  H   SER B 314      23.687  11.327 126.187  1.00  0.00           H  
ATOM   4028  HA  SER B 314      21.949  10.339 124.154  1.00  0.00           H  
ATOM   4029  HB3 SER B 314      22.642   8.057 124.983  1.00  0.00           H  
ATOM   4030  HB2 SER B 314      23.497   8.840 126.306  1.00  0.00           H  
ATOM   4031  HG  SER B 314      24.932   9.703 124.893  1.00  0.00           H  
ATOM   4032  N   HIS B 315      20.970   9.798 127.263  1.00  5.71           N  
ATOM   4033  CA  HIS B 315      19.774   9.526 128.041  1.00  7.34           C  
ATOM   4034  C   HIS B 315      18.700  10.602 127.824  1.00  8.68           C  
ATOM   4035  O   HIS B 315      17.526  10.278 127.706  1.00 11.47           O  
ATOM   4036  CB  HIS B 315      20.080   9.356 129.522  1.00  5.49           C  
ATOM   4037  CG  HIS B 315      18.952   8.743 130.291  1.00  5.82           C  
ATOM   4038  ND1 HIS B 315      17.947   9.493 130.863  1.00  9.05           N  
ATOM   4039  CD2 HIS B 315      18.658   7.447 130.565  1.00 11.63           C  
ATOM   4040  CE1 HIS B 315      17.089   8.688 131.467  1.00 11.59           C  
ATOM   4041  NE2 HIS B 315      17.495   7.442 131.299  1.00 11.81           N  
ATOM   4042  H   HIS B 315      21.850   9.972 127.727  1.00  0.00           H  
ATOM   4043  HA  HIS B 315      19.363   8.581 127.684  1.00  0.00           H  
ATOM   4044  HB3 HIS B 315      20.328  10.326 129.954  1.00  0.00           H  
ATOM   4045  HB2 HIS B 315      20.973   8.742 129.639  1.00  0.00           H  
ATOM   4046  HD2 HIS B 315      19.306   6.660 130.210  1.00  0.00           H  
ATOM   4047  HE1 HIS B 315      16.233   9.099 131.982  1.00  0.00           H  
ATOM   4048  HE2 HIS B 315      17.099   6.567 131.611  1.00  0.00           H  
ATOM   4049  N   ARG B 316      19.101  11.868 127.741  1.00  8.48           N  
ATOM   4050  CA  ARG B 316      18.134  12.949 127.520  1.00 13.81           C  
ATOM   4051  C   ARG B 316      17.395  12.775 126.192  1.00 13.86           C  
ATOM   4052  O   ARG B 316      16.264  13.217 126.028  1.00 13.12           O  
ATOM   4053  CB  ARG B 316      18.823  14.315 127.562  1.00 12.26           C  
ATOM   4054  CG  ARG B 316      17.860  15.490 127.564  1.00 13.74           C  
ATOM   4055  CD  ARG B 316      18.585  16.826 127.593  1.00 17.18           C  
ATOM   4056  NE  ARG B 316      19.509  16.932 128.718  1.00 14.32           N  
ATOM   4057  CZ  ARG B 316      20.835  16.928 128.598  1.00 28.02           C  
ATOM   4058  NH1 ARG B 316      21.407  16.831 127.392  1.00 17.87           N  
ATOM   4059  NH2 ARG B 316      21.594  17.028 129.684  1.00 24.54           N1+
ATOM   4060  H   ARG B 316      20.081  12.094 127.830  1.00  0.00           H  
ATOM   4061  HA  ARG B 316      17.399  12.915 128.324  1.00  0.00           H  
ATOM   4062  HB3 ARG B 316      19.501  14.404 126.713  1.00  0.00           H  
ATOM   4063  HB2 ARG B 316      19.463  14.370 128.443  1.00  0.00           H  
ATOM   4064  HG3 ARG B 316      17.200  15.417 128.429  1.00  0.00           H  
ATOM   4065  HG2 ARG B 316      17.226  15.441 126.679  1.00  0.00           H  
ATOM   4066  HD3 ARG B 316      17.855  17.633 127.646  1.00  0.00           H  
ATOM   4067  HD2 ARG B 316      19.133  16.962 126.660  1.00  0.00           H  
ATOM   4068  HE  ARG B 316      19.085  17.012 129.631  1.00  0.00           H  
ATOM   4069 HH12 ARG B 316      22.414  16.829 127.309  1.00  0.00           H  
ATOM   4070 HH11 ARG B 316      20.832  16.760 126.565  1.00  0.00           H  
ATOM   4071 HH22 ARG B 316      22.600  17.025 129.599  1.00  0.00           H  
ATOM   4072 HH21 ARG B 316      21.165  17.107 130.595  1.00  0.00           H  
ATOM   4073  N   SER B 317      18.043  12.092 125.258  1.00 14.58           N  
ATOM   4074  CA  SER B 317      17.569  11.993 123.892  1.00 13.22           C  
ATOM   4075  C   SER B 317      16.625  10.834 123.646  1.00 10.92           C  
ATOM   4076  O   SER B 317      16.178  10.630 122.528  1.00 15.90           O  
ATOM   4077  CB  SER B 317      18.762  11.919 122.945  1.00 11.28           C  
ATOM   4078  OG  SER B 317      19.561  13.073 123.134  1.00 11.88           O  
ATOM   4079  H   SER B 317      18.903  11.614 125.487  1.00  0.00           H  
ATOM   4080  HA  SER B 317      17.027  12.911 123.666  1.00  0.00           H  
ATOM   4081  HB3 SER B 317      18.407  11.888 121.915  1.00  0.00           H  
ATOM   4082  HB2 SER B 317      19.350  11.029 123.171  1.00  0.00           H  
ATOM   4083  HG  SER B 317      20.132  12.946 123.895  1.00  0.00           H  
ATOM   4084  N   ILE B 318      16.320  10.074 124.689  1.00 12.80           N  
ATOM   4085  CA  ILE B 318      15.270   9.077 124.597  1.00 17.65           C  
ATOM   4086  C   ILE B 318      13.958   9.812 124.255  1.00 27.88           C  
ATOM   4087  O   ILE B 318      13.104   9.292 123.536  1.00 27.05           O  
ATOM   4088  CB  ILE B 318      15.149   8.295 125.916  1.00 21.13           C  
ATOM   4089  CG1 ILE B 318      16.366   7.392 126.094  1.00 23.51           C  
ATOM   4090  CG2 ILE B 318      13.897   7.456 125.933  1.00 22.12           C  
ATOM   4091  CD1 ILE B 318      16.480   6.771 127.481  1.00 14.71           C  
ATOM   4092  H   ILE B 318      16.821  10.186 125.559  1.00  0.00           H  
ATOM   4093  HA  ILE B 318      15.509   8.382 123.792  1.00  0.00           H  
ATOM   4094  HB  ILE B 318      15.111   9.003 126.744  1.00  0.00           H  
ATOM   4095 HG13 ILE B 318      17.271   7.959 125.876  1.00  0.00           H  
ATOM   4096 HG12 ILE B 318      16.342   6.601 125.345  1.00  0.00           H  
ATOM   4097 HG21 ILE B 318      13.835   6.913 126.876  1.00  0.00           H  
ATOM   4098 HG22 ILE B 318      13.025   8.102 125.828  1.00  0.00           H  
ATOM   4099 HG23 ILE B 318      13.924   6.746 125.107  1.00  0.00           H  
ATOM   4100 HD11 ILE B 318      17.370   6.144 127.527  1.00  0.00           H  
ATOM   4101 HD12 ILE B 318      16.554   7.561 128.228  1.00  0.00           H  
ATOM   4102 HD13 ILE B 318      15.597   6.164 127.681  1.00  0.00           H  
ATOM   4103  N   ALA B 319      13.850  11.052 124.734  1.00 28.51           N  
ATOM   4104  CA  ALA B 319      12.698  11.924 124.487  1.00 31.50           C  
ATOM   4105  C   ALA B 319      12.469  12.289 123.016  1.00 37.43           C  
ATOM   4106  O   ALA B 319      11.411  12.808 122.663  1.00 44.92           O  
ATOM   4107  CB  ALA B 319      12.821  13.201 125.321  1.00 25.27           C  
ATOM   4108  H   ALA B 319      14.589  11.440 125.303  1.00  0.00           H  
ATOM   4109  HA  ALA B 319      11.810  11.395 124.832  1.00  0.00           H  
ATOM   4110  HB1 ALA B 319      11.961  13.843 125.132  1.00  0.00           H  
ATOM   4111  HB2 ALA B 319      12.855  12.943 126.379  1.00  0.00           H  
ATOM   4112  HB3 ALA B 319      13.735  13.728 125.047  1.00  0.00           H  
ATOM   4113  N   VAL B 320      13.454  12.027 122.165  1.00 33.96           N  
ATOM   4114  CA  VAL B 320      13.308  12.273 120.736  1.00 28.78           C  
ATOM   4115  C   VAL B 320      13.669  11.043 119.893  1.00 29.04           C  
ATOM   4116  O   VAL B 320      14.227  10.063 120.392  1.00 27.21           O  
ATOM   4117  CB  VAL B 320      14.163  13.478 120.271  1.00 30.08           C  
ATOM   4118  CG1 VAL B 320      13.625  14.777 120.853  1.00 30.74           C  
ATOM   4119  CG2 VAL B 320      15.615  13.282 120.646  1.00 22.18           C  
ATOM   4120  H   VAL B 320      14.327  11.649 122.504  1.00  0.00           H  
ATOM   4121  HA  VAL B 320      12.262  12.513 120.544  1.00  0.00           H  
ATOM   4122  HB  VAL B 320      14.099  13.541 119.185  1.00  0.00           H  
ATOM   4123 HG11 VAL B 320      14.240  15.610 120.514  1.00  0.00           H  
ATOM   4124 HG12 VAL B 320      12.597  14.926 120.521  1.00  0.00           H  
ATOM   4125 HG13 VAL B 320      13.651  14.726 121.942  1.00  0.00           H  
ATOM   4126 HG21 VAL B 320      16.197  14.140 120.310  1.00  0.00           H  
ATOM   4127 HG22 VAL B 320      15.702  13.187 121.728  1.00  0.00           H  
ATOM   4128 HG23 VAL B 320      15.995  12.378 120.171  1.00  0.00           H  
ATOM   4129  N   LYS B 321      13.324  11.108 118.612  1.00 34.00           N  
ATOM   4130  CA  LYS B 321      13.733  10.105 117.637  1.00 37.77           C  
ATOM   4131  C   LYS B 321      14.764  10.726 116.682  1.00 34.66           C  
ATOM   4132  O   LYS B 321      14.587  11.848 116.212  1.00 41.43           O  
ATOM   4133  CB  LYS B 321      12.513   9.621 116.854  1.00 43.58           C  
ATOM   4134  CG  LYS B 321      12.823   8.613 115.761  1.00 65.20           C  
ATOM   4135  CD  LYS B 321      11.747   8.627 114.675  1.00 64.47           C  
ATOM   4136  CE  LYS B 321      11.943   7.487 113.684  1.00 47.55           C  
ATOM   4137  NZ  LYS B 321      10.657   7.045 113.080  1.00 51.53           N1+
ATOM   4138  H   LYS B 321      12.756  11.875 118.280  1.00  0.00           H  
ATOM   4139  HA  LYS B 321      14.186   9.261 118.157  1.00  0.00           H  
ATOM   4140  HB3 LYS B 321      12.000  10.479 116.419  1.00  0.00           H  
ATOM   4141  HB2 LYS B 321      11.787   9.192 117.545  1.00  0.00           H  
ATOM   4142  HG3 LYS B 321      12.887   7.615 116.195  1.00  0.00           H  
ATOM   4143  HG2 LYS B 321      13.790   8.846 115.316  1.00  0.00           H  
ATOM   4144  HD3 LYS B 321      11.779   9.579 114.144  1.00  0.00           H  
ATOM   4145  HD2 LYS B 321      10.764   8.541 115.137  1.00  0.00           H  
ATOM   4146  HE3 LYS B 321      12.415   6.644 114.189  1.00  0.00           H  
ATOM   4147  HE2 LYS B 321      12.624   7.806 112.895  1.00  0.00           H  
ATOM   4148  HZ1 LYS B 321      10.728   6.075 112.807  1.00  0.00           H  
ATOM   4149  HZ2 LYS B 321       9.913   7.151 113.755  1.00  0.00           H  
ATOM   4150  HZ3 LYS B 321      10.455   7.609 112.267  1.00  0.00           H  
ATOM   4151  N   ASP B 322      15.849  10.007 116.422  1.00 37.04           N  
ATOM   4152  CA  ASP B 322      16.864  10.429 115.444  1.00 30.48           C  
ATOM   4153  C   ASP B 322      17.595  11.747 115.724  1.00 28.44           C  
ATOM   4154  O   ASP B 322      18.143  12.364 114.812  1.00 29.10           O  
ATOM   4155  CB  ASP B 322      16.283  10.439 114.030  1.00 33.27           C  
ATOM   4156  CG  ASP B 322      15.849   9.061 113.582  1.00 56.15           C  
ATOM   4157  OD1 ASP B 322      16.604   8.094 113.833  1.00 57.71           O  
ATOM   4158  OD2 ASP B 322      14.750   8.939 112.998  1.00 54.13           O1-
ATOM   4159  H   ASP B 322      16.003   9.133 116.904  1.00  0.00           H  
ATOM   4160  HA  ASP B 322      17.629   9.653 115.450  1.00  0.00           H  
ATOM   4161  HB3 ASP B 322      17.027  10.828 113.335  1.00  0.00           H  
ATOM   4162  HB2 ASP B 322      15.431  11.117 113.993  1.00  0.00           H  
ATOM   4163  N   GLY B 323      17.639  12.168 116.978  1.00 14.83           N  
ATOM   4164  CA  GLY B 323      18.401  13.352 117.301  1.00 19.46           C  
ATOM   4165  C   GLY B 323      19.064  13.312 118.655  1.00 16.28           C  
ATOM   4166  O   GLY B 323      18.859  12.391 119.428  1.00 12.65           O  
ATOM   4167  H   GLY B 323      17.143  11.663 117.698  1.00  0.00           H  
ATOM   4168  HA3 GLY B 323      17.753  14.226 117.242  1.00  0.00           H  
ATOM   4169  HA2 GLY B 323      19.157  13.515 116.533  1.00  0.00           H  
ATOM   4170  N   ILE B 324      19.877  14.322 118.934  1.00 18.59           N  
ATOM   4171  CA  ILE B 324      20.452  14.492 120.256  1.00 16.58           C  
ATOM   4172  C   ILE B 324      19.871  15.770 120.853  1.00 13.60           C  
ATOM   4173  O   ILE B 324      19.910  16.821 120.216  1.00 18.36           O  
ATOM   4174  CB  ILE B 324      21.988  14.624 120.196  1.00 11.76           C  
ATOM   4175  CG1 ILE B 324      22.620  13.303 119.772  1.00 19.43           C  
ATOM   4176  CG2 ILE B 324      22.532  15.022 121.554  1.00 12.74           C  
ATOM   4177  CD1 ILE B 324      22.287  12.163 120.716  1.00 21.20           C  
ATOM   4178  H   ILE B 324      20.109  14.996 118.218  1.00  0.00           H  
ATOM   4179  HA  ILE B 324      20.183  13.642 120.883  1.00  0.00           H  
ATOM   4180  HB  ILE B 324      22.250  15.393 119.469  1.00  0.00           H  
ATOM   4181 HG13 ILE B 324      23.702  13.421 119.714  1.00  0.00           H  
ATOM   4182 HG12 ILE B 324      22.287  13.049 118.766  1.00  0.00           H  
ATOM   4183 HG21 ILE B 324      23.617  15.112 121.499  1.00  0.00           H  
ATOM   4184 HG22 ILE B 324      22.103  15.979 121.852  1.00  0.00           H  
ATOM   4185 HG23 ILE B 324      22.268  14.262 122.289  1.00  0.00           H  
ATOM   4186 HD11 ILE B 324      22.764  11.248 120.364  1.00  0.00           H  
ATOM   4187 HD12 ILE B 324      22.651  12.400 121.716  1.00  0.00           H  
ATOM   4188 HD13 ILE B 324      21.207  12.020 120.747  1.00  0.00           H  
ATOM   4189  N   LEU B 325      19.324  15.669 122.060  1.00 15.43           N  
ATOM   4190  CA  LEU B 325      18.874  16.835 122.818  1.00 15.42           C  
ATOM   4191  C   LEU B 325      19.970  17.285 123.783  1.00 20.73           C  
ATOM   4192  O   LEU B 325      20.326  16.564 124.722  1.00 16.82           O  
ATOM   4193  CB  LEU B 325      17.603  16.526 123.615  1.00 20.04           C  
ATOM   4194  CG  LEU B 325      16.269  16.279 122.910  1.00 23.67           C  
ATOM   4195  CD1 LEU B 325      15.149  16.080 123.928  1.00 23.63           C  
ATOM   4196  CD2 LEU B 325      15.942  17.417 121.967  1.00 29.18           C  
ATOM   4197  H   LEU B 325      19.206  14.761 122.487  1.00  0.00           H  
ATOM   4198  HA  LEU B 325      18.664  17.647 122.122  1.00  0.00           H  
ATOM   4199  HB3 LEU B 325      17.464  17.300 124.370  1.00  0.00           H  
ATOM   4200  HB2 LEU B 325      17.804  15.694 124.289  1.00  0.00           H  
ATOM   4201  HG  LEU B 325      16.360  15.366 122.322  1.00  0.00           H  
ATOM   4202 HD11 LEU B 325      14.209  15.906 123.405  1.00  0.00           H  
ATOM   4203 HD12 LEU B 325      15.378  15.221 124.558  1.00  0.00           H  
ATOM   4204 HD13 LEU B 325      15.059  16.971 124.549  1.00  0.00           H  
ATOM   4205 HD21 LEU B 325      14.989  17.220 121.476  1.00  0.00           H  
ATOM   4206 HD22 LEU B 325      15.875  18.348 122.530  1.00  0.00           H  
ATOM   4207 HD23 LEU B 325      16.726  17.503 121.215  1.00  0.00           H  
ATOM   4208  N   LEU B 326      20.505  18.476 123.552  1.00 19.22           N  
ATOM   4209  CA  LEU B 326      21.530  19.014 124.434  1.00 27.55           C  
ATOM   4210  C   LEU B 326      20.903  19.723 125.630  1.00 29.68           C  
ATOM   4211  O   LEU B 326      19.704  20.007 125.636  1.00 33.38           O  
ATOM   4212  CB  LEU B 326      22.464  19.934 123.659  1.00 20.83           C  
ATOM   4213  CG  LEU B 326      23.212  19.138 122.587  1.00 19.94           C  
ATOM   4214  CD1 LEU B 326      24.101  20.014 121.730  1.00 24.74           C  
ATOM   4215  CD2 LEU B 326      24.022  18.028 123.241  1.00 25.09           C  
ATOM   4216  H   LEU B 326      20.202  19.020 122.757  1.00  0.00           H  
ATOM   4217  HA  LEU B 326      22.120  18.178 124.811  1.00  0.00           H  
ATOM   4218  HB3 LEU B 326      23.182  20.383 124.345  1.00  0.00           H  
ATOM   4219  HB2 LEU B 326      21.883  20.725 123.185  1.00  0.00           H  
ATOM   4220  HG  LEU B 326      22.471  18.674 121.936  1.00  0.00           H  
ATOM   4221 HD11 LEU B 326      24.608  19.400 120.986  1.00  0.00           H  
ATOM   4222 HD12 LEU B 326      23.494  20.766 121.227  1.00  0.00           H  
ATOM   4223 HD13 LEU B 326      24.842  20.507 122.360  1.00  0.00           H  
ATOM   4224 HD21 LEU B 326      24.553  17.464 122.474  1.00  0.00           H  
ATOM   4225 HD22 LEU B 326      24.742  18.463 123.935  1.00  0.00           H  
ATOM   4226 HD23 LEU B 326      23.353  17.361 123.784  1.00  0.00           H  
ATOM   4227  N   ALA B 327      21.714  19.991 126.649  1.00 33.42           N  
ATOM   4228  CA  ALA B 327      21.208  20.560 127.895  1.00 33.85           C  
ATOM   4229  C   ALA B 327      20.700  21.994 127.720  1.00 33.98           C  
ATOM   4230  O   ALA B 327      19.896  22.477 128.517  1.00 43.39           O  
ATOM   4231  CB  ALA B 327      22.276  20.497 128.978  1.00 31.31           C  
ATOM   4232  H   ALA B 327      22.703  19.801 126.571  1.00  0.00           H  
ATOM   4233  HA  ALA B 327      20.367  19.948 128.222  1.00  0.00           H  
ATOM   4234  HB1 ALA B 327      21.884  20.925 129.901  1.00  0.00           H  
ATOM   4235  HB2 ALA B 327      22.558  19.458 129.151  1.00  0.00           H  
ATOM   4236  HB3 ALA B 327      23.151  21.063 128.659  1.00  0.00           H  
ATOM   4237  N   THR B 328      21.163  22.655 126.664  1.00 27.49           N  
ATOM   4238  CA  THR B 328      20.777  24.033 126.361  1.00 38.41           C  
ATOM   4239  C   THR B 328      19.394  24.134 125.715  1.00 38.69           C  
ATOM   4240  O   THR B 328      18.764  25.187 125.754  1.00 40.85           O  
ATOM   4241  CB  THR B 328      21.798  24.700 125.417  1.00 33.21           C  
ATOM   4242  OG1 THR B 328      21.783  24.035 124.148  1.00 39.47           O  
ATOM   4243  CG2 THR B 328      23.201  24.625 126.006  1.00 31.59           C  
ATOM   4244  H   THR B 328      21.810  22.206 126.031  1.00  0.00           H  
ATOM   4245  HA  THR B 328      20.759  24.595 127.295  1.00  0.00           H  
ATOM   4246  HB  THR B 328      21.525  25.746 125.276  1.00  0.00           H  
ATOM   4247  HG1 THR B 328      22.419  24.451 123.561  1.00  0.00           H  
ATOM   4248 HG21 THR B 328      23.907  25.101 125.326  1.00  0.00           H  
ATOM   4249 HG22 THR B 328      23.220  25.139 126.967  1.00  0.00           H  
ATOM   4250 HG23 THR B 328      23.481  23.581 126.148  1.00  0.00           H  
ATOM   4251  N   GLY B 329      18.928  23.039 125.123  1.00 41.42           N  
ATOM   4252  CA  GLY B 329      17.683  23.048 124.375  1.00 39.43           C  
ATOM   4253  C   GLY B 329      17.904  22.786 122.894  1.00 35.50           C  
ATOM   4254  O   GLY B 329      16.957  22.527 122.153  1.00 36.93           O  
ATOM   4255  H   GLY B 329      19.443  22.172 125.187  1.00  0.00           H  
ATOM   4256  HA3 GLY B 329      17.190  24.012 124.503  1.00  0.00           H  
ATOM   4257  HA2 GLY B 329      17.011  22.292 124.781  1.00  0.00           H  
ATOM   4258  N   LEU B 330      19.160  22.859 122.459  1.00 37.72           N  
ATOM   4259  CA  LEU B 330      19.507  22.568 121.072  1.00 31.82           C  
ATOM   4260  C   LEU B 330      19.181  21.120 120.692  1.00 31.01           C  
ATOM   4261  O   LEU B 330      19.633  20.165 121.335  1.00 25.61           O  
ATOM   4262  CB  LEU B 330      20.985  22.865 120.795  1.00 23.91           C  
ATOM   4263  CG  LEU B 330      21.458  22.523 119.371  1.00 35.55           C  
ATOM   4264  CD1 LEU B 330      20.775  23.402 118.325  1.00 35.96           C  
ATOM   4265  CD2 LEU B 330      22.974  22.600 119.234  1.00 30.23           C  
ATOM   4266  H   LEU B 330      19.900  23.121 123.094  1.00  0.00           H  
ATOM   4267  HA  LEU B 330      18.911  23.222 120.435  1.00  0.00           H  
ATOM   4268  HB3 LEU B 330      21.602  22.331 121.518  1.00  0.00           H  
ATOM   4269  HB2 LEU B 330      21.186  23.917 120.999  1.00  0.00           H  
ATOM   4270  HG  LEU B 330      21.166  21.492 119.170  1.00  0.00           H  
ATOM   4271 HD11 LEU B 330      21.134  23.132 117.332  1.00  0.00           H  
ATOM   4272 HD12 LEU B 330      19.696  23.254 118.374  1.00  0.00           H  
ATOM   4273 HD13 LEU B 330      21.007  24.449 118.522  1.00  0.00           H  
ATOM   4274 HD21 LEU B 330      23.260  22.351 118.212  1.00  0.00           H  
ATOM   4275 HD22 LEU B 330      23.310  23.610 119.468  1.00  0.00           H  
ATOM   4276 HD23 LEU B 330      23.438  21.894 119.923  1.00  0.00           H  
ATOM   4277  N   HIS B 331      18.379  20.969 119.646  1.00 28.27           N  
ATOM   4278  CA  HIS B 331      18.028  19.657 119.138  1.00 21.98           C  
ATOM   4279  C   HIS B 331      18.821  19.409 117.866  1.00 27.63           C  
ATOM   4280  O   HIS B 331      18.528  19.981 116.814  1.00 23.92           O  
ATOM   4281  CB  HIS B 331      16.530  19.578 118.863  1.00 19.74           C  
ATOM   4282  CG  HIS B 331      16.062  18.219 118.452  1.00 19.35           C  
ATOM   4283  ND1 HIS B 331      16.741  17.068 118.231  1.00 26.34           N  
ATOM   4284  CD2 HIS B 331      14.736  17.932 118.221  1.00 24.79           C  
ATOM   4285  CE1 HIS B 331      15.819  16.115 117.870  1.00 22.87           C  
ATOM   4286  NE2 HIS B 331      14.616  16.663 117.872  1.00 26.01           N  
ATOM   4287  H   HIS B 331      17.996  21.780 119.182  1.00  0.00           H  
ATOM   4288  HA  HIS B 331      18.296  18.904 119.879  1.00  0.00           H  
ATOM   4289  HB3 HIS B 331      16.266  20.300 118.091  1.00  0.00           H  
ATOM   4290  HB2 HIS B 331      15.982  19.896 119.750  1.00  0.00           H  
ATOM   4291  HD1 HIS B 331      17.814  17.042 118.353  1.00  0.00           H  
ATOM   4292  HD2 HIS B 331      14.037  18.653 118.329  1.00  0.00           H  
ATOM   4293  HE1 HIS B 331      16.121  15.175 117.658  1.00  0.00           H  
ATOM   4294  N   VAL B 332      19.837  18.561 117.968  1.00 19.44           N  
ATOM   4295  CA  VAL B 332      20.671  18.257 116.818  1.00 17.48           C  
ATOM   4296  C   VAL B 332      20.101  17.108 116.000  1.00 18.06           C  
ATOM   4297  O   VAL B 332      19.895  16.007 116.512  1.00 16.41           O  
ATOM   4298  CB  VAL B 332      22.094  17.899 117.251  1.00 22.43           C  
ATOM   4299  CG1 VAL B 332      22.945  17.608 116.031  1.00 18.56           C  
ATOM   4300  CG2 VAL B 332      22.687  19.035 118.101  1.00 17.38           C  
ATOM   4301  H   VAL B 332      20.038  18.118 118.853  1.00  0.00           H  
ATOM   4302  HA  VAL B 332      20.717  19.142 116.183  1.00  0.00           H  
ATOM   4303  HB  VAL B 332      22.051  16.998 117.863  1.00  0.00           H  
ATOM   4304 HG11 VAL B 332      23.957  17.354 116.346  1.00  0.00           H  
ATOM   4305 HG12 VAL B 332      22.516  16.772 115.479  1.00  0.00           H  
ATOM   4306 HG13 VAL B 332      22.975  18.489 115.390  1.00  0.00           H  
ATOM   4307 HG21 VAL B 332      23.700  18.771 118.405  1.00  0.00           H  
ATOM   4308 HG22 VAL B 332      22.711  19.954 117.515  1.00  0.00           H  
ATOM   4309 HG23 VAL B 332      22.070  19.186 118.987  1.00  0.00           H  
ATOM   4310  N   HIS B 333      19.855  17.367 114.723  1.00 17.16           N  
ATOM   4311  CA  HIS B 333      19.357  16.337 113.825  1.00 19.85           C  
ATOM   4312  C   HIS B 333      20.467  15.767 112.977  1.00 18.83           C  
ATOM   4313  O   HIS B 333      21.589  16.259 112.986  1.00 14.05           O  
ATOM   4314  CB  HIS B 333      18.256  16.888 112.921  1.00 17.73           C  
ATOM   4315  CG  HIS B 333      17.029  17.291 113.667  1.00 20.10           C  
ATOM   4316  ND1 HIS B 333      16.820  18.578 114.110  1.00 19.11           N  
ATOM   4317  CD2 HIS B 333      15.970  16.566 114.096  1.00 21.72           C  
ATOM   4318  CE1 HIS B 333      15.673  18.634 114.761  1.00 30.06           C  
ATOM   4319  NE2 HIS B 333      15.137  17.426 114.768  1.00 32.14           N  
ATOM   4320  H   HIS B 333      20.013  18.295 114.356  1.00  0.00           H  
ATOM   4321  HA  HIS B 333      18.936  15.531 114.427  1.00  0.00           H  
ATOM   4322  HB3 HIS B 333      17.995  16.141 112.172  1.00  0.00           H  
ATOM   4323  HB2 HIS B 333      18.639  17.744 112.365  1.00  0.00           H  
ATOM   4324  HD2 HIS B 333      15.916  15.509 113.880  1.00  0.00           H  
ATOM   4325  HE1 HIS B 333      15.333  19.571 115.176  1.00  0.00           H  
ATOM   4326  HE2 HIS B 333      14.274  17.085 115.167  1.00  0.00           H  
ATOM   4327  N   ARG B 334      20.128  14.735 112.223  1.00 21.04           N  
ATOM   4328  CA  ARG B 334      21.098  14.058 111.389  1.00 20.37           C  
ATOM   4329  C   ARG B 334      21.724  14.977 110.356  1.00 21.73           C  
ATOM   4330  O   ARG B 334      22.926  14.906 110.131  1.00 23.87           O  
ATOM   4331  CB  ARG B 334      20.469  12.839 110.721  1.00 25.80           C  
ATOM   4332  CG  ARG B 334      20.176  11.732 111.702  1.00 27.65           C  
ATOM   4333  CD  ARG B 334      20.006  10.420 110.986  1.00 39.56           C  
ATOM   4334  NE  ARG B 334      19.654   9.340 111.899  1.00 37.40           N  
ATOM   4335  CZ  ARG B 334      20.510   8.422 112.336  1.00 39.97           C  
ATOM   4336  NH1 ARG B 334      21.787   8.444 111.948  1.00 24.15           N  
ATOM   4337  NH2 ARG B 334      20.081   7.474 113.160  1.00 43.80           N1+
ATOM   4338  H   ARG B 334      19.174  14.403 112.221  1.00  0.00           H  
ATOM   4339  HA  ARG B 334      21.897  13.701 112.038  1.00  0.00           H  
ATOM   4340  HB3 ARG B 334      21.136  12.467 109.944  1.00  0.00           H  
ATOM   4341  HB2 ARG B 334      19.546  13.135 110.222  1.00  0.00           H  
ATOM   4342  HG3 ARG B 334      19.264  11.966 112.252  1.00  0.00           H  
ATOM   4343  HG2 ARG B 334      20.996  11.653 112.415  1.00  0.00           H  
ATOM   4344  HD3 ARG B 334      20.930  10.168 110.466  1.00  0.00           H  
ATOM   4345  HD2 ARG B 334      19.231  10.519 110.226  1.00  0.00           H  
ATOM   4346  HE  ARG B 334      18.690   9.316 112.200  1.00  0.00           H  
ATOM   4347 HH12 ARG B 334      22.430   7.742 112.286  1.00  0.00           H  
ATOM   4348 HH11 ARG B 334      22.111   9.163 111.317  1.00  0.00           H  
ATOM   4349 HH22 ARG B 334      20.722   6.771 113.499  1.00  0.00           H  
ATOM   4350 HH21 ARG B 334      19.113   7.456 113.448  1.00  0.00           H  
ATOM   4351  N   ASN B 335      20.929  15.847 109.741  1.00 20.43           N  
ATOM   4352  CA  ASN B 335      21.482  16.763 108.744  1.00 22.85           C  
ATOM   4353  C   ASN B 335      22.577  17.673 109.309  1.00 19.94           C  
ATOM   4354  O   ASN B 335      23.612  17.863 108.677  1.00 24.59           O  
ATOM   4355  CB  ASN B 335      20.393  17.560 108.003  1.00 19.29           C  
ATOM   4356  CG  ASN B 335      19.538  18.429 108.929  1.00 28.55           C  
ATOM   4357  OD1 ASN B 335      19.843  18.612 110.108  1.00 25.98           O  
ATOM   4358  ND2 ASN B 335      18.460  18.979 108.378  1.00 25.32           N  
ATOM   4359  H   ASN B 335      19.944  15.875 109.962  1.00  0.00           H  
ATOM   4360  HA  ASN B 335      21.965  16.138 107.993  1.00  0.00           H  
ATOM   4361  HB3 ASN B 335      19.749  16.871 107.457  1.00  0.00           H  
ATOM   4362  HB2 ASN B 335      20.858  18.189 107.244  1.00  0.00           H  
ATOM   4363 HD22 ASN B 335      17.852  19.564 108.933  1.00  0.00           H  
ATOM   4364 HD21 ASN B 335      18.249  18.812 107.405  1.00  0.00           H  
ATOM   4365  N   SER B 336      22.358  18.203 110.510  1.00 24.51           N  
ATOM   4366  CA  SER B 336      23.346  19.055 111.164  1.00 19.17           C  
ATOM   4367  C   SER B 336      24.605  18.257 111.444  1.00 20.58           C  
ATOM   4368  O   SER B 336      25.716  18.723 111.210  1.00 23.83           O  
ATOM   4369  CB  SER B 336      22.793  19.605 112.472  1.00 22.35           C  
ATOM   4370  OG  SER B 336      21.560  20.260 112.255  1.00 28.10           O  
ATOM   4371  H   SER B 336      21.490  18.019 110.993  1.00  0.00           H  
ATOM   4372  HA  SER B 336      23.591  19.887 110.504  1.00  0.00           H  
ATOM   4373  HB3 SER B 336      23.507  20.308 112.901  1.00  0.00           H  
ATOM   4374  HB2 SER B 336      22.650  18.787 113.178  1.00  0.00           H  
ATOM   4375  HG  SER B 336      21.227  20.600 113.089  1.00  0.00           H  
ATOM   4376  N   ALA B 337      24.419  17.041 111.939  1.00 18.10           N  
ATOM   4377  CA  ALA B 337      25.536  16.183 112.278  1.00 13.49           C  
ATOM   4378  C   ALA B 337      26.341  15.827 111.034  1.00 20.57           C  
ATOM   4379  O   ALA B 337      27.568  15.747 111.095  1.00 20.11           O  
ATOM   4380  CB  ALA B 337      25.050  14.946 112.986  1.00 16.48           C  
ATOM   4381  H   ALA B 337      23.482  16.694 112.087  1.00  0.00           H  
ATOM   4382  HA  ALA B 337      26.188  16.729 112.959  1.00  0.00           H  
ATOM   4383  HB1 ALA B 337      25.900  14.311 113.234  1.00  0.00           H  
ATOM   4384  HB2 ALA B 337      24.530  15.231 113.901  1.00  0.00           H  
ATOM   4385  HB3 ALA B 337      24.367  14.399 112.336  1.00  0.00           H  
ATOM   4386  N   HIS B 338      25.657  15.635 109.906  1.00 22.95           N  
ATOM   4387  CA  HIS B 338      26.340  15.383 108.632  1.00 29.15           C  
ATOM   4388  C   HIS B 338      27.127  16.597 108.135  1.00 24.34           C  
ATOM   4389  O   HIS B 338      28.288  16.467 107.752  1.00 28.16           O  
ATOM   4390  CB  HIS B 338      25.366  14.942 107.534  1.00 32.99           C  
ATOM   4391  CG  HIS B 338      26.006  14.829 106.183  1.00 35.28           C  
ATOM   4392  ND1 HIS B 338      26.052  15.695 105.140  1.00 37.58           N  
ATOM   4393  CD2 HIS B 338      26.740  13.727 105.795  1.00 32.67           C  
ATOM   4394  CE1 HIS B 338      26.790  15.097 104.148  1.00 27.94           C  
ATOM   4395  NE2 HIS B 338      27.194  13.910 104.567  1.00 28.63           N  
ATOM   4396  H   HIS B 338      24.647  15.661 109.917  1.00  0.00           H  
ATOM   4397  HA  HIS B 338      27.049  14.571 108.791  1.00  0.00           H  
ATOM   4398  HB3 HIS B 338      24.535  15.646 107.483  1.00  0.00           H  
ATOM   4399  HB2 HIS B 338      24.924  13.984 107.806  1.00  0.00           H  
ATOM   4400  HD1 HIS B 338      25.554  16.651 105.209  1.00  0.00           H  
ATOM   4401  HD2 HIS B 338      26.855  12.948 106.428  1.00  0.00           H  
ATOM   4402  HE1 HIS B 338      26.941  15.576 103.272  1.00  0.00           H  
ATOM   4403  N   SER B 339      26.490  17.765 108.124  1.00 22.78           N  
ATOM   4404  CA  SER B 339      27.185  19.002 107.768  1.00 33.33           C  
ATOM   4405  C   SER B 339      28.414  19.201 108.641  1.00 27.92           C  
ATOM   4406  O   SER B 339      29.465  19.618 108.160  1.00 28.22           O  
ATOM   4407  CB  SER B 339      26.257  20.212 107.893  1.00 22.31           C  
ATOM   4408  OG  SER B 339      25.297  20.210 106.849  1.00 30.57           O  
ATOM   4409  H   SER B 339      25.510  17.808 108.364  1.00  0.00           H  
ATOM   4410  HA  SER B 339      27.510  18.926 106.731  1.00  0.00           H  
ATOM   4411  HB3 SER B 339      26.846  21.128 107.843  1.00  0.00           H  
ATOM   4412  HB2 SER B 339      25.747  20.180 108.856  1.00  0.00           H  
ATOM   4413  HG  SER B 339      24.597  19.587 107.058  1.00  0.00           H  
ATOM   4414  N   ALA B 340      28.280  18.867 109.920  1.00 20.32           N  
ATOM   4415  CA  ALA B 340      29.350  19.068 110.882  1.00 18.27           C  
ATOM   4416  C   ALA B 340      30.476  18.077 110.656  1.00 17.73           C  
ATOM   4417  O   ALA B 340      31.523  18.159 111.297  1.00 18.52           O  
ATOM   4418  CB  ALA B 340      28.814  18.952 112.295  1.00 20.37           C  
ATOM   4419  H   ALA B 340      27.415  18.461 110.248  1.00  0.00           H  
ATOM   4420  HA  ALA B 340      29.747  20.074 110.748  1.00  0.00           H  
ATOM   4421  HB1 ALA B 340      29.626  19.105 113.006  1.00  0.00           H  
ATOM   4422  HB2 ALA B 340      28.045  19.707 112.455  1.00  0.00           H  
ATOM   4423  HB3 ALA B 340      28.385  17.961 112.441  1.00  0.00           H  
ATOM   4424  N   GLY B 341      30.250  17.137 109.747  1.00 15.37           N  
ATOM   4425  CA  GLY B 341      31.219  16.099 109.454  1.00 18.81           C  
ATOM   4426  C   GLY B 341      31.310  14.973 110.473  1.00 19.44           C  
ATOM   4427  O   GLY B 341      32.249  14.179 110.437  1.00 15.38           O  
ATOM   4428  H   GLY B 341      29.380  17.130 109.234  1.00  0.00           H  
ATOM   4429  HA3 GLY B 341      32.203  16.551 109.328  1.00  0.00           H  
ATOM   4430  HA2 GLY B 341      31.009  15.678 108.471  1.00  0.00           H  
ATOM   4431  N   VAL B 342      30.342  14.887 111.379  1.00 17.67           N  
ATOM   4432  CA  VAL B 342      30.366  13.835 112.394  1.00 14.68           C  
ATOM   4433  C   VAL B 342      29.154  12.906 112.343  1.00 16.57           C  
ATOM   4434  O   VAL B 342      28.743  12.380 113.369  1.00 13.47           O  
ATOM   4435  CB  VAL B 342      30.485  14.414 113.820  1.00 13.19           C  
ATOM   4436  CG1 VAL B 342      31.877  14.973 114.062  1.00 16.18           C  
ATOM   4437  CG2 VAL B 342      29.405  15.471 114.062  1.00 11.44           C  
ATOM   4438  H   VAL B 342      29.582  15.552 111.370  1.00  0.00           H  
ATOM   4439  HA  VAL B 342      31.252  13.227 112.213  1.00  0.00           H  
ATOM   4440  HB  VAL B 342      30.323  13.600 114.527  1.00  0.00           H  
ATOM   4441 HG11 VAL B 342      31.937  15.375 115.073  1.00  0.00           H  
ATOM   4442 HG12 VAL B 342      32.614  14.179 113.943  1.00  0.00           H  
ATOM   4443 HG13 VAL B 342      32.080  15.767 113.343  1.00  0.00           H  
ATOM   4444 HG21 VAL B 342      29.504  15.868 115.072  1.00  0.00           H  
ATOM   4445 HG22 VAL B 342      29.520  16.280 113.341  1.00  0.00           H  
ATOM   4446 HG23 VAL B 342      28.420  15.018 113.945  1.00  0.00           H  
ATOM   4447  N   GLY B 343      28.598  12.696 111.154  1.00 16.38           N  
ATOM   4448  CA  GLY B 343      27.441  11.833 110.990  1.00 15.99           C  
ATOM   4449  C   GLY B 343      27.654  10.406 111.480  1.00 15.37           C  
ATOM   4450  O   GLY B 343      26.757   9.798 112.065  1.00 15.67           O  
ATOM   4451  H   GLY B 343      28.980  13.142 110.332  1.00  0.00           H  
ATOM   4452  HA3 GLY B 343      27.150  11.815 109.940  1.00  0.00           H  
ATOM   4453  HA2 GLY B 343      26.588  12.270 111.509  1.00  0.00           H  
ATOM   4454  N   ALA B 344      28.848   9.870 111.256  1.00 17.51           N  
ATOM   4455  CA  ALA B 344      29.140   8.496 111.639  1.00 13.05           C  
ATOM   4456  C   ALA B 344      29.107   8.308 113.150  1.00 15.53           C  
ATOM   4457  O   ALA B 344      28.490   7.362 113.642  1.00 11.98           O  
ATOM   4458  CB  ALA B 344      30.482   8.060 111.079  1.00 11.03           C  
ATOM   4459  H   ALA B 344      29.572  10.417 110.813  1.00  0.00           H  
ATOM   4460  HA  ALA B 344      28.372   7.856 111.205  1.00  0.00           H  
ATOM   4461  HB1 ALA B 344      30.683   7.031 111.376  1.00  0.00           H  
ATOM   4462  HB2 ALA B 344      30.461   8.127 109.991  1.00  0.00           H  
ATOM   4463  HB3 ALA B 344      31.267   8.709 111.467  1.00  0.00           H  
ATOM   4464  N   ILE B 345      29.782   9.195 113.881  1.00 15.36           N  
ATOM   4465  CA  ILE B 345      29.798   9.132 115.345  1.00 17.55           C  
ATOM   4466  C   ILE B 345      28.394   9.371 115.894  1.00 11.76           C  
ATOM   4467  O   ILE B 345      27.972   8.736 116.863  1.00 14.41           O  
ATOM   4468  CB  ILE B 345      30.736  10.196 115.955  1.00 17.55           C  
ATOM   4469  CG1 ILE B 345      32.171   9.991 115.471  1.00 25.53           C  
ATOM   4470  CG2 ILE B 345      30.686  10.166 117.482  1.00  9.95           C  
ATOM   4471  CD1 ILE B 345      33.086  11.131 115.851  1.00 19.97           C  
ATOM   4472  H   ILE B 345      30.300   9.934 113.427  1.00  0.00           H  
ATOM   4473  HA  ILE B 345      30.136   8.143 115.654  1.00  0.00           H  
ATOM   4474  HB  ILE B 345      30.400  11.178 115.622  1.00  0.00           H  
ATOM   4475 HG13 ILE B 345      32.174   9.870 114.388  1.00  0.00           H  
ATOM   4476 HG12 ILE B 345      32.562   9.060 115.882  1.00  0.00           H  
ATOM   4477 HG21 ILE B 345      31.357  10.926 117.883  1.00  0.00           H  
ATOM   4478 HG22 ILE B 345      29.668  10.367 117.817  1.00  0.00           H  
ATOM   4479 HG23 ILE B 345      30.997   9.184 117.837  1.00  0.00           H  
ATOM   4480 HD11 ILE B 345      34.091  10.930 115.481  1.00  0.00           H  
ATOM   4481 HD12 ILE B 345      32.716  12.057 115.411  1.00  0.00           H  
ATOM   4482 HD13 ILE B 345      33.112  11.230 116.936  1.00  0.00           H  
ATOM   4483  N   PHE B 346      27.685  10.296 115.257  1.00  8.05           N  
ATOM   4484  CA  PHE B 346      26.320  10.618 115.618  1.00 11.77           C  
ATOM   4485  C   PHE B 346      25.438   9.365 115.565  1.00 13.43           C  
ATOM   4486  O   PHE B 346      24.657   9.094 116.485  1.00 14.51           O  
ATOM   4487  CB  PHE B 346      25.787  11.653 114.651  1.00 10.02           C  
ATOM   4488  CG  PHE B 346      24.488  12.281 115.080  1.00 10.36           C  
ATOM   4489  CD1 PHE B 346      24.477  13.309 116.005  1.00  9.00           C  
ATOM   4490  CD2 PHE B 346      23.286  11.860 114.534  1.00 15.40           C  
ATOM   4491  CE1 PHE B 346      23.297  13.907 116.383  1.00 15.27           C  
ATOM   4492  CE2 PHE B 346      22.089  12.456 114.914  1.00 21.12           C  
ATOM   4493  CZ  PHE B 346      22.101  13.485 115.841  1.00 18.66           C  
ATOM   4494  H   PHE B 346      28.095  10.806 114.488  1.00  0.00           H  
ATOM   4495  HA  PHE B 346      26.302  11.027 116.628  1.00  0.00           H  
ATOM   4496  HB3 PHE B 346      25.662  11.199 113.668  1.00  0.00           H  
ATOM   4497  HB2 PHE B 346      26.535  12.433 114.507  1.00  0.00           H  
ATOM   4498  HD1 PHE B 346      25.403  13.653 116.441  1.00  0.00           H  
ATOM   4499  HD2 PHE B 346      23.274  11.062 113.806  1.00  0.00           H  
ATOM   4500  HE1 PHE B 346      23.306  14.709 117.106  1.00  0.00           H  
ATOM   4501  HE2 PHE B 346      21.157  12.116 114.487  1.00  0.00           H  
ATOM   4502  HZ  PHE B 346      21.177  13.957 116.140  1.00  0.00           H  
ATOM   4503  N   ASP B 347      25.578   8.602 114.490  1.00 10.59           N  
ATOM   4504  CA  ASP B 347      24.782   7.401 114.301  1.00 13.34           C  
ATOM   4505  C   ASP B 347      25.127   6.331 115.344  1.00 15.86           C  
ATOM   4506  O   ASP B 347      24.238   5.615 115.801  1.00 10.53           O  
ATOM   4507  CB  ASP B 347      24.898   6.865 112.862  1.00 10.05           C  
ATOM   4508  CG  ASP B 347      24.065   5.590 112.640  1.00 24.29           C  
ATOM   4509  OD1 ASP B 347      22.814   5.679 112.601  1.00 25.36           O  
ATOM   4510  OD2 ASP B 347      24.660   4.497 112.506  1.00 21.57           O1-
ATOM   4511  H   ASP B 347      26.250   8.851 113.778  1.00  0.00           H  
ATOM   4512  HA  ASP B 347      23.740   7.678 114.458  1.00  0.00           H  
ATOM   4513  HB3 ASP B 347      25.944   6.658 112.636  1.00  0.00           H  
ATOM   4514  HB2 ASP B 347      24.575   7.635 112.161  1.00  0.00           H  
ATOM   4515  N   ARG B 348      26.399   6.238 115.737  1.00  8.30           N  
ATOM   4516  CA  ARG B 348      26.784   5.324 116.816  1.00 11.40           C  
ATOM   4517  C   ARG B 348      26.107   5.672 118.150  1.00  7.71           C  
ATOM   4518  O   ARG B 348      25.629   4.789 118.871  1.00  7.35           O  
ATOM   4519  CB  ARG B 348      28.306   5.283 117.001  1.00 10.00           C  
ATOM   4520  CG  ARG B 348      29.045   4.403 115.997  1.00 19.80           C  
ATOM   4521  CD  ARG B 348      30.539   4.361 116.286  1.00 11.36           C  
ATOM   4522  NE  ARG B 348      30.838   3.872 117.630  1.00 21.43           N  
ATOM   4523  CZ  ARG B 348      31.360   2.680 117.902  1.00 29.91           C  
ATOM   4524  NH1 ARG B 348      31.652   1.839 116.914  1.00 46.95           N  
ATOM   4525  NH2 ARG B 348      31.586   2.320 119.164  1.00 16.04           N1+
ATOM   4526  H   ARG B 348      27.108   6.801 115.290  1.00  0.00           H  
ATOM   4527  HA  ARG B 348      26.459   4.323 116.532  1.00  0.00           H  
ATOM   4528  HB3 ARG B 348      28.538   4.949 118.012  1.00  0.00           H  
ATOM   4529  HB2 ARG B 348      28.703   6.297 116.953  1.00  0.00           H  
ATOM   4530  HG3 ARG B 348      28.881   4.786 114.990  1.00  0.00           H  
ATOM   4531  HG2 ARG B 348      28.640   3.392 116.034  1.00  0.00           H  
ATOM   4532  HD3 ARG B 348      30.960   5.359 116.161  1.00  0.00           H  
ATOM   4533  HD2 ARG B 348      31.032   3.725 115.551  1.00  0.00           H  
ATOM   4534  HE  ARG B 348      30.620   4.511 118.381  1.00  0.00           H  
ATOM   4535 HH12 ARG B 348      32.049   0.934 117.122  1.00  0.00           H  
ATOM   4536 HH11 ARG B 348      31.477   2.106 115.956  1.00  0.00           H  
ATOM   4537 HH22 ARG B 348      31.983   1.414 119.367  1.00  0.00           H  
ATOM   4538 HH21 ARG B 348      31.361   2.953 119.918  1.00  0.00           H  
ATOM   4539  N   VAL B 349      26.092   6.958 118.478  1.00  5.81           N  
ATOM   4540  CA  VAL B 349      25.432   7.438 119.692  1.00  7.72           C  
ATOM   4541  C   VAL B 349      23.965   7.016 119.700  1.00  4.56           C  
ATOM   4542  O   VAL B 349      23.463   6.515 120.698  1.00  5.32           O  
ATOM   4543  CB  VAL B 349      25.535   8.981 119.825  1.00  3.59           C  
ATOM   4544  CG1 VAL B 349      24.571   9.504 120.882  1.00  3.35           C  
ATOM   4545  CG2 VAL B 349      26.969   9.399 120.139  1.00  8.39           C  
ATOM   4546  H   VAL B 349      26.545   7.636 117.882  1.00  0.00           H  
ATOM   4547  HA  VAL B 349      25.924   6.985 120.553  1.00  0.00           H  
ATOM   4548  HB  VAL B 349      25.257   9.421 118.867  1.00  0.00           H  
ATOM   4549 HG11 VAL B 349      24.664  10.588 120.955  1.00  0.00           H  
ATOM   4550 HG12 VAL B 349      23.550   9.245 120.603  1.00  0.00           H  
ATOM   4551 HG13 VAL B 349      24.809   9.054 121.846  1.00  0.00           H  
ATOM   4552 HG21 VAL B 349      27.020  10.484 120.228  1.00  0.00           H  
ATOM   4553 HG22 VAL B 349      27.284   8.942 121.077  1.00  0.00           H  
ATOM   4554 HG23 VAL B 349      27.628   9.069 119.336  1.00  0.00           H  
ATOM   4555  N   LEU B 350      23.285   7.201 118.574  1.00  6.70           N  
ATOM   4556  CA  LEU B 350      21.872   6.849 118.487  1.00  8.21           C  
ATOM   4557  C   LEU B 350      21.668   5.340 118.595  1.00 11.04           C  
ATOM   4558  O   LEU B 350      20.800   4.886 119.327  1.00  7.90           O  
ATOM   4559  CB  LEU B 350      21.240   7.378 117.200  1.00  7.06           C  
ATOM   4560  CG  LEU B 350      21.148   8.901 117.055  1.00 18.42           C  
ATOM   4561  CD1 LEU B 350      20.253   9.285 115.884  1.00 16.03           C  
ATOM   4562  CD2 LEU B 350      20.655   9.541 118.337  1.00 20.53           C  
ATOM   4563  H   LEU B 350      23.746   7.590 117.764  1.00  0.00           H  
ATOM   4564  HA  LEU B 350      21.359   7.316 119.328  1.00  0.00           H  
ATOM   4565  HB3 LEU B 350      20.246   6.946 117.084  1.00  0.00           H  
ATOM   4566  HB2 LEU B 350      21.774   6.968 116.343  1.00  0.00           H  
ATOM   4567  HG  LEU B 350      22.149   9.281 116.852  1.00  0.00           H  
ATOM   4568 HD11 LEU B 350      20.205  10.371 115.804  1.00  0.00           H  
ATOM   4569 HD12 LEU B 350      20.662   8.871 114.962  1.00  0.00           H  
ATOM   4570 HD13 LEU B 350      19.251   8.889 116.047  1.00  0.00           H  
ATOM   4571 HD21 LEU B 350      20.599  10.622 118.206  1.00  0.00           H  
ATOM   4572 HD22 LEU B 350      19.666   9.153 118.580  1.00  0.00           H  
ATOM   4573 HD23 LEU B 350      21.345   9.309 119.148  1.00  0.00           H  
ATOM   4574  N   THR B 351      22.493   4.576 117.881  1.00 10.43           N  
ATOM   4575  CA  THR B 351      22.341   3.131 117.791  1.00 10.09           C  
ATOM   4576  C   THR B 351      22.822   2.358 119.031  1.00 10.76           C  
ATOM   4577  O   THR B 351      22.091   1.518 119.555  1.00 11.37           O  
ATOM   4578  CB  THR B 351      23.073   2.568 116.553  1.00 13.29           C  
ATOM   4579  OG1 THR B 351      22.679   3.298 115.381  1.00 13.20           O  
ATOM   4580  CG2 THR B 351      22.728   1.086 116.369  1.00 16.73           C  
ATOM   4581  H   THR B 351      23.260   4.996 117.375  1.00  0.00           H  
ATOM   4582  HA  THR B 351      21.279   2.921 117.666  1.00  0.00           H  
ATOM   4583  HB  THR B 351      24.149   2.671 116.695  1.00  0.00           H  
ATOM   4584  HG1 THR B 351      23.132   4.144 115.363  1.00  0.00           H  
ATOM   4585 HG21 THR B 351      23.248   0.697 115.494  1.00  0.00           H  
ATOM   4586 HG22 THR B 351      23.037   0.528 117.253  1.00  0.00           H  
ATOM   4587 HG23 THR B 351      21.652   0.977 116.229  1.00  0.00           H  
ATOM   4588  N   GLU B 352      24.043   2.643 119.482  1.00  6.55           N  
ATOM   4589  CA  GLU B 352      24.677   1.929 120.598  1.00  5.67           C  
ATOM   4590  C   GLU B 352      24.270   2.432 121.990  1.00  5.80           C  
ATOM   4591  O   GLU B 352      24.338   1.688 122.973  1.00  4.67           O  
ATOM   4592  CB  GLU B 352      26.207   1.954 120.449  1.00  5.06           C  
ATOM   4593  CG  GLU B 352      26.678   1.341 119.128  1.00  6.44           C  
ATOM   4594  CD  GLU B 352      28.181   1.519 118.851  1.00 14.89           C  
ATOM   4595  OE1 GLU B 352      28.998   1.493 119.799  1.00  9.63           O  
ATOM   4596  OE2 GLU B 352      28.543   1.685 117.665  1.00 11.93           O1-
ATOM   4597  H   GLU B 352      24.580   3.382 119.052  1.00  0.00           H  
ATOM   4598  HA  GLU B 352      24.365   0.887 120.530  1.00  0.00           H  
ATOM   4599  HB3 GLU B 352      26.661   1.415 121.281  1.00  0.00           H  
ATOM   4600  HB2 GLU B 352      26.561   2.983 120.518  1.00  0.00           H  
ATOM   4601  HG3 GLU B 352      26.106   1.771 118.306  1.00  0.00           H  
ATOM   4602  HG2 GLU B 352      26.431   0.279 119.114  1.00  0.00           H  
ATOM   4603  N   LEU B 353      23.847   3.685 122.081  1.00  4.62           N  
ATOM   4604  CA  LEU B 353      23.470   4.245 123.377  1.00  7.90           C  
ATOM   4605  C   LEU B 353      22.001   4.640 123.458  1.00  7.67           C  
ATOM   4606  O   LEU B 353      21.255   4.075 124.258  1.00  7.41           O  
ATOM   4607  CB  LEU B 353      24.330   5.456 123.728  1.00  6.24           C  
ATOM   4608  CG  LEU B 353      25.822   5.153 123.806  1.00  9.67           C  
ATOM   4609  CD1 LEU B 353      26.618   6.442 124.036  1.00  5.62           C  
ATOM   4610  CD2 LEU B 353      26.098   4.128 124.891  1.00  5.14           C  
ATOM   4611  H   LEU B 353      23.784   4.258 121.252  1.00  0.00           H  
ATOM   4612  HA  LEU B 353      23.650   3.481 124.133  1.00  0.00           H  
ATOM   4613  HB3 LEU B 353      23.996   5.874 124.678  1.00  0.00           H  
ATOM   4614  HB2 LEU B 353      24.159   6.245 122.996  1.00  0.00           H  
ATOM   4615  HG  LEU B 353      26.132   4.728 122.851  1.00  0.00           H  
ATOM   4616 HD11 LEU B 353      27.681   6.208 124.089  1.00  0.00           H  
ATOM   4617 HD12 LEU B 353      26.439   7.132 123.212  1.00  0.00           H  
ATOM   4618 HD13 LEU B 353      26.301   6.904 124.971  1.00  0.00           H  
ATOM   4619 HD21 LEU B 353      27.168   3.923 124.934  1.00  0.00           H  
ATOM   4620 HD22 LEU B 353      25.765   4.518 125.853  1.00  0.00           H  
ATOM   4621 HD23 LEU B 353      25.560   3.207 124.667  1.00  0.00           H  
ATOM   4622  N   VAL B 354      21.594   5.623 122.661  1.00  6.55           N  
ATOM   4623  CA  VAL B 354      20.247   6.177 122.817  1.00  7.62           C  
ATOM   4624  C   VAL B 354      19.179   5.090 122.649  1.00  7.83           C  
ATOM   4625  O   VAL B 354      18.366   4.859 123.538  1.00  9.67           O  
ATOM   4626  CB  VAL B 354      19.958   7.353 121.860  1.00  7.25           C  
ATOM   4627  CG1 VAL B 354      18.608   7.988 122.213  1.00  5.30           C  
ATOM   4628  CG2 VAL B 354      21.072   8.397 121.934  1.00  6.93           C  
ATOM   4629  H   VAL B 354      22.213   5.986 121.950  1.00  0.00           H  
ATOM   4630  HA  VAL B 354      20.167   6.558 123.835  1.00  0.00           H  
ATOM   4631  HB  VAL B 354      19.907   6.969 120.841  1.00  0.00           H  
ATOM   4632 HG11 VAL B 354      18.408   8.818 121.535  1.00  0.00           H  
ATOM   4633 HG12 VAL B 354      17.819   7.242 122.117  1.00  0.00           H  
ATOM   4634 HG13 VAL B 354      18.636   8.356 123.239  1.00  0.00           H  
ATOM   4635 HG21 VAL B 354      20.848   9.217 121.252  1.00  0.00           H  
ATOM   4636 HG22 VAL B 354      21.144   8.781 122.952  1.00  0.00           H  
ATOM   4637 HG23 VAL B 354      22.020   7.938 121.652  1.00  0.00           H  
ATOM   4638  N   SER B 355      19.220   4.389 121.531  1.00  6.30           N  
ATOM   4639  CA  SER B 355      18.187   3.416 121.247  1.00  8.80           C  
ATOM   4640  C   SER B 355      18.244   2.229 122.213  1.00  8.47           C  
ATOM   4641  O   SER B 355      17.218   1.616 122.498  1.00 10.40           O  
ATOM   4642  CB  SER B 355      18.279   2.940 119.808  1.00  7.58           C  
ATOM   4643  OG  SER B 355      19.292   1.970 119.692  1.00 20.70           O  
ATOM   4644  H   SER B 355      19.973   4.532 120.873  1.00  0.00           H  
ATOM   4645  HA  SER B 355      17.222   3.906 121.376  1.00  0.00           H  
ATOM   4646  HB3 SER B 355      18.510   3.785 119.160  1.00  0.00           H  
ATOM   4647  HB2 SER B 355      17.325   2.507 119.507  1.00  0.00           H  
ATOM   4648  HG  SER B 355      20.133   2.352 119.955  1.00  0.00           H  
ATOM   4649  N   LYS B 356      19.433   1.922 122.725  0.55  7.95           N  
ATOM   4650  CA  LYS B 356      19.581   0.812 123.665  0.55  7.88           C  
ATOM   4651  C   LYS B 356      19.121   1.210 125.069  0.55  7.62           C  
ATOM   4652  O   LYS B 356      18.613   0.381 125.824  0.55  7.27           O  
ATOM   4653  CB  LYS B 356      21.020   0.287 123.674  0.55  7.04           C  
ATOM   4654  CG  LYS B 356      21.527  -0.127 122.288  0.55  7.76           C  
ATOM   4655  CD  LYS B 356      20.577  -1.123 121.619  0.55  8.95           C  
ATOM   4656  CE  LYS B 356      20.954  -1.414 120.166  0.55 10.36           C  
ATOM   4657  NZ  LYS B 356      20.533  -0.333 119.204  0.55  6.68           N1+
ATOM   4658  H   LYS B 356      20.248   2.458 122.465  1.00  0.00           H  
ATOM   4659  HA  LYS B 356      18.936   0.002 123.324  1.00  0.00           H  
ATOM   4660  HB3 LYS B 356      21.091  -0.562 124.354  1.00  0.00           H  
ATOM   4661  HB2 LYS B 356      21.680   1.049 124.088  1.00  0.00           H  
ATOM   4662  HG3 LYS B 356      22.516  -0.576 122.383  1.00  0.00           H  
ATOM   4663  HG2 LYS B 356      21.627   0.758 121.659  1.00  0.00           H  
ATOM   4664  HD3 LYS B 356      19.559  -0.735 121.658  1.00  0.00           H  
ATOM   4665  HD2 LYS B 356      20.571  -2.054 122.185  1.00  0.00           H  
ATOM   4666  HE3 LYS B 356      20.512  -2.362 119.861  1.00  0.00           H  
ATOM   4667  HE2 LYS B 356      22.032  -1.562 120.095  1.00  0.00           H  
ATOM   4668  HZ1 LYS B 356      21.145   0.464 119.304  1.00  0.00           H  
ATOM   4669  HZ2 LYS B 356      20.588  -0.683 118.258  1.00  0.00           H  
ATOM   4670  HZ3 LYS B 356      19.583  -0.054 119.404  1.00  0.00           H  
ATOM   4671  N   MET B 357      19.291   2.483 125.406  1.00  6.91           N  
ATOM   4672  CA  MET B 357      18.777   3.019 126.656  1.00  6.75           C  
ATOM   4673  C   MET B 357      17.257   2.983 126.587  1.00  7.11           C  
ATOM   4674  O   MET B 357      16.598   2.572 127.535  1.00  6.75           O  
ATOM   4675  CB  MET B 357      19.241   4.459 126.862  1.00  4.94           C  
ATOM   4676  CG  MET B 357      20.681   4.583 127.354  1.00  9.01           C  
ATOM   4677  SD  MET B 357      21.237   6.307 127.369  1.00  8.84           S  
ATOM   4678  CE  MET B 357      22.771   6.168 128.287  1.00  7.75           C  
ATOM   4679  H   MET B 357      19.789   3.107 124.787  1.00  0.00           H  
ATOM   4680  HA  MET B 357      19.120   2.402 127.487  1.00  0.00           H  
ATOM   4681  HB3 MET B 357      18.574   4.956 127.567  1.00  0.00           H  
ATOM   4682  HB2 MET B 357      19.129   5.012 125.929  1.00  0.00           H  
ATOM   4683  HG3 MET B 357      21.336   3.996 126.710  1.00  0.00           H  
ATOM   4684  HG2 MET B 357      20.758   4.168 128.359  1.00  0.00           H  
ATOM   4685  HE1 MET B 357      23.231   7.152 128.378  1.00  0.00           H  
ATOM   4686  HE2 MET B 357      22.566   5.770 129.281  1.00  0.00           H  
ATOM   4687  HE3 MET B 357      23.450   5.498 127.761  1.00  0.00           H  
ATOM   4688  N   ARG B 358      16.724   3.404 125.444  1.00  6.28           N  
ATOM   4689  CA  ARG B 358      15.286   3.391 125.187  1.00 10.72           C  
ATOM   4690  C   ARG B 358      14.724   1.973 125.240  1.00  8.82           C  
ATOM   4691  O   ARG B 358      13.657   1.754 125.808  1.00  6.74           O  
ATOM   4692  CB  ARG B 358      14.969   4.024 123.829  1.00  8.03           C  
ATOM   4693  CG  ARG B 358      13.486   4.076 123.490  1.00  9.10           C  
ATOM   4694  CD  ARG B 358      13.218   4.629 122.093  1.00 10.31           C  
ATOM   4695  NE  ARG B 358      13.534   6.052 121.996  1.00 24.97           N  
ATOM   4696  CZ  ARG B 358      14.500   6.562 121.234  1.00 16.53           C  
ATOM   4697  NH1 ARG B 358      15.249   5.763 120.470  1.00 14.16           N  
ATOM   4698  NH2 ARG B 358      14.704   7.877 121.223  1.00 21.25           N1+
ATOM   4699  H   ARG B 358      17.320   3.752 124.707  1.00  0.00           H  
ATOM   4700  HA  ARG B 358      14.796   3.981 125.961  1.00  0.00           H  
ATOM   4701  HB3 ARG B 358      15.500   3.483 123.046  1.00  0.00           H  
ATOM   4702  HB2 ARG B 358      15.383   5.032 123.795  1.00  0.00           H  
ATOM   4703  HG3 ARG B 358      12.967   4.688 124.228  1.00  0.00           H  
ATOM   4704  HG2 ARG B 358      13.061   3.076 123.571  1.00  0.00           H  
ATOM   4705  HD3 ARG B 358      12.171   4.472 121.836  1.00  0.00           H  
ATOM   4706  HD2 ARG B 358      13.810   4.076 121.364  1.00  0.00           H  
ATOM   4707  HE  ARG B 358      12.960   6.663 122.560  1.00  0.00           H  
ATOM   4708 HH12 ARG B 358      15.980   6.155 119.894  1.00  0.00           H  
ATOM   4709 HH11 ARG B 358      15.084   4.767 120.468  1.00  0.00           H  
ATOM   4710 HH22 ARG B 358      15.435   8.270 120.647  1.00  0.00           H  
ATOM   4711 HH21 ARG B 358      14.128   8.482 121.790  1.00  0.00           H  
ATOM   4712  N   ASP B 359      15.449   1.012 124.667  1.00  8.84           N  
ATOM   4713  CA  ASP B 359      14.964  -0.370 124.624  1.00  7.68           C  
ATOM   4714  C   ASP B 359      14.770  -0.949 126.007  1.00 10.48           C  
ATOM   4715  O   ASP B 359      13.845  -1.730 126.231  1.00 12.49           O  
ATOM   4716  CB  ASP B 359      15.892  -1.283 123.824  1.00  6.93           C  
ATOM   4717  CG  ASP B 359      15.787  -1.059 122.331  1.00  9.17           C  
ATOM   4718  OD1 ASP B 359      14.834  -0.389 121.888  1.00 12.54           O  
ATOM   4719  OD2 ASP B 359      16.647  -1.580 121.600  1.00 14.38           O1-
ATOM   4720  H   ASP B 359      16.345   1.232 124.256  1.00  0.00           H  
ATOM   4721  HA  ASP B 359      13.994  -0.366 124.127  1.00  0.00           H  
ATOM   4722  HB3 ASP B 359      15.661  -2.324 124.051  1.00  0.00           H  
ATOM   4723  HB2 ASP B 359      16.922  -1.122 124.143  1.00  0.00           H  
ATOM   4724  N   MET B 360      15.638  -0.575 126.937  1.00  8.50           N  
ATOM   4725  CA  MET B 360      15.514  -1.102 128.290  1.00 10.66           C  
ATOM   4726  C   MET B 360      14.843  -0.117 129.254  1.00  6.01           C  
ATOM   4727  O   MET B 360      14.651  -0.430 130.436  1.00  6.24           O  
ATOM   4728  CB  MET B 360      16.868  -1.569 128.826  1.00  8.14           C  
ATOM   4729  CG  MET B 360      17.848  -0.454 129.160  1.00  7.55           C  
ATOM   4730  SD  MET B 360      19.503  -1.132 129.486  1.00 10.39           S  
ATOM   4731  CE  MET B 360      19.165  -2.159 130.918  1.00  6.78           C  
ATOM   4732  H   MET B 360      16.379   0.071 126.706  1.00  0.00           H  
ATOM   4733  HA  MET B 360      14.872  -1.981 128.233  1.00  0.00           H  
ATOM   4734  HB3 MET B 360      17.326  -2.248 128.107  1.00  0.00           H  
ATOM   4735  HB2 MET B 360      16.712  -2.188 129.709  1.00  0.00           H  
ATOM   4736  HG3 MET B 360      17.497   0.086 130.039  1.00  0.00           H  
ATOM   4737  HG2 MET B 360      17.900   0.245 128.326  1.00  0.00           H  
ATOM   4738  HE1 MET B 360      20.085  -2.646 131.241  1.00  0.00           H  
ATOM   4739  HE2 MET B 360      18.779  -1.539 131.727  1.00  0.00           H  
ATOM   4740  HE3 MET B 360      18.426  -2.916 130.656  1.00  0.00           H  
ATOM   4741  N   GLN B 361      14.452   1.050 128.739  1.00  7.66           N  
ATOM   4742  CA  GLN B 361      13.888   2.111 129.587  1.00  9.08           C  
ATOM   4743  C   GLN B 361      14.779   2.404 130.806  1.00 10.15           C  
ATOM   4744  O   GLN B 361      14.302   2.473 131.950  1.00  6.15           O  
ATOM   4745  CB  GLN B 361      12.455   1.762 130.032  1.00  8.08           C  
ATOM   4746  CG  GLN B 361      11.450   1.726 128.889  1.00  8.47           C  
ATOM   4747  CD  GLN B 361      11.147   3.109 128.331  1.00 10.20           C  
ATOM   4748  OE1 GLN B 361      10.421   3.879 128.947  1.00 12.72           O  
ATOM   4749  NE2 GLN B 361      11.695   3.424 127.163  1.00  7.78           N  
ATOM   4750  H   GLN B 361      14.541   1.219 127.747  1.00  0.00           H  
ATOM   4751  HA  GLN B 361      13.836   3.021 128.989  1.00  0.00           H  
ATOM   4752  HB3 GLN B 361      12.124   2.481 130.782  1.00  0.00           H  
ATOM   4753  HB2 GLN B 361      12.459   0.798 130.540  1.00  0.00           H  
ATOM   4754  HG3 GLN B 361      10.525   1.264 129.234  1.00  0.00           H  
ATOM   4755  HG2 GLN B 361      11.832   1.089 128.091  1.00  0.00           H  
ATOM   4756 HE22 GLN B 361      11.523   4.331 126.753  1.00  0.00           H  
ATOM   4757 HE21 GLN B 361      12.284   2.757 126.685  1.00  0.00           H  
ATOM   4758  N   MET B 362      16.073   2.571 130.552  1.00  5.64           N  
ATOM   4759  CA  MET B 362      17.008   2.919 131.611  1.00  7.37           C  
ATOM   4760  C   MET B 362      16.472   4.133 132.336  1.00  8.63           C  
ATOM   4761  O   MET B 362      16.128   5.133 131.711  1.00  6.05           O  
ATOM   4762  CB  MET B 362      18.376   3.245 131.028  1.00  5.32           C  
ATOM   4763  CG  MET B 362      19.391   3.727 132.055  1.00  6.73           C  
ATOM   4764  SD  MET B 362      20.922   4.298 131.259  1.00  5.74           S  
ATOM   4765  CE  MET B 362      21.511   2.794 130.481  1.00  3.59           C  
ATOM   4766  H   MET B 362      16.422   2.456 129.611  1.00  0.00           H  
ATOM   4767  HA  MET B 362      17.097   2.086 132.309  1.00  0.00           H  
ATOM   4768  HB3 MET B 362      18.266   3.998 130.248  1.00  0.00           H  
ATOM   4769  HB2 MET B 362      18.769   2.367 130.516  1.00  0.00           H  
ATOM   4770  HG3 MET B 362      19.622   2.916 132.745  1.00  0.00           H  
ATOM   4771  HG2 MET B 362      18.959   4.541 132.637  1.00  0.00           H  
ATOM   4772  HE1 MET B 362      22.444   2.997 129.956  1.00  0.00           H  
ATOM   4773  HE2 MET B 362      21.681   2.033 131.243  1.00  0.00           H  
ATOM   4774  HE3 MET B 362      20.766   2.436 129.771  1.00  0.00           H  
ATOM   4775  N   ASP B 363      16.360   4.050 133.649  1.00  7.84           N  
ATOM   4776  CA  ASP B 363      15.769   5.170 134.362  1.00  6.70           C  
ATOM   4777  C   ASP B 363      16.844   6.125 134.873  1.00  9.38           C  
ATOM   4778  O   ASP B 363      18.039   5.885 134.681  1.00  6.77           O  
ATOM   4779  CB  ASP B 363      14.770   4.708 135.441  1.00  8.18           C  
ATOM   4780  CG  ASP B 363      15.427   4.034 136.641  1.00  9.03           C  
ATOM   4781  OD1 ASP B 363      16.592   4.328 136.980  1.00 10.73           O  
ATOM   4782  OD2 ASP B 363      14.744   3.215 137.285  1.00  8.66           O1-
ATOM   4783  H   ASP B 363      16.681   3.223 134.132  1.00  0.00           H  
ATOM   4784  HA  ASP B 363      15.189   5.728 133.627  1.00  0.00           H  
ATOM   4785  HB3 ASP B 363      14.046   4.026 134.995  1.00  0.00           H  
ATOM   4786  HB2 ASP B 363      14.185   5.562 135.782  1.00  0.00           H  
ATOM   4787  N   LYS B 364      16.418   7.209 135.507  1.00  7.35           N  
ATOM   4788  CA  LYS B 364      17.340   8.253 135.928  1.00  8.77           C  
ATOM   4789  C   LYS B 364      18.203   7.822 137.102  1.00  6.58           C  
ATOM   4790  O   LYS B 364      19.317   8.296 137.239  1.00  4.98           O  
ATOM   4791  CB  LYS B 364      16.585   9.560 136.239  1.00 12.10           C  
ATOM   4792  CG  LYS B 364      15.897  10.131 135.004  1.00 18.90           C  
ATOM   4793  CD  LYS B 364      15.457  11.586 135.162  1.00 30.59           C  
ATOM   4794  CE  LYS B 364      14.757  12.086 133.883  1.00 37.96           C  
ATOM   4795  NZ  LYS B 364      14.388  13.538 133.907  1.00 35.58           N1+
ATOM   4796  H   LYS B 364      15.435   7.323 135.707  1.00  0.00           H  
ATOM   4797  HA  LYS B 364      18.008   8.455 135.090  1.00  0.00           H  
ATOM   4798  HB3 LYS B 364      17.283  10.296 136.638  1.00  0.00           H  
ATOM   4799  HB2 LYS B 364      15.842   9.374 137.014  1.00  0.00           H  
ATOM   4800  HG3 LYS B 364      15.032   9.517 134.756  1.00  0.00           H  
ATOM   4801  HG2 LYS B 364      16.565  10.046 134.147  1.00  0.00           H  
ATOM   4802  HD3 LYS B 364      16.328  12.209 135.366  1.00  0.00           H  
ATOM   4803  HD2 LYS B 364      14.773  11.669 136.006  1.00  0.00           H  
ATOM   4804  HE3 LYS B 364      13.863  11.489 133.704  1.00  0.00           H  
ATOM   4805  HE2 LYS B 364      15.396  11.890 133.022  1.00  0.00           H  
ATOM   4806  HZ1 LYS B 364      14.059  13.817 132.994  1.00  0.00           H  
ATOM   4807  HZ2 LYS B 364      13.658  13.689 134.588  1.00  0.00           H  
ATOM   4808  HZ3 LYS B 364      15.198  14.088 134.155  1.00  0.00           H  
ATOM   4809  N   THR B 365      17.690   6.927 137.949  1.00  8.55           N  
ATOM   4810  CA  THR B 365      18.487   6.397 139.044  1.00  5.68           C  
ATOM   4811  C   THR B 365      19.642   5.574 138.456  1.00  6.89           C  
ATOM   4812  O   THR B 365      20.801   5.745 138.844  1.00  6.47           O  
ATOM   4813  CB  THR B 365      17.641   5.512 139.985  1.00  7.11           C  
ATOM   4814  OG1 THR B 365      16.599   6.303 140.557  1.00  6.99           O  
ATOM   4815  CG2 THR B 365      18.499   4.919 141.110  1.00  5.45           C  
ATOM   4816  H   THR B 365      16.738   6.610 137.833  1.00  0.00           H  
ATOM   4817  HA  THR B 365      18.900   7.228 139.616  1.00  0.00           H  
ATOM   4818  HB  THR B 365      17.197   4.700 139.409  1.00  0.00           H  
ATOM   4819  HG1 THR B 365      16.069   5.759 141.144  1.00  0.00           H  
ATOM   4820 HG21 THR B 365      17.875   4.301 141.756  1.00  0.00           H  
ATOM   4821 HG22 THR B 365      19.292   4.308 140.679  1.00  0.00           H  
ATOM   4822 HG23 THR B 365      18.940   5.726 141.695  1.00  0.00           H  
ATOM   4823  N   GLU B 366      19.314   4.703 137.503  1.00  5.46           N  
ATOM   4824  CA  GLU B 366      20.304   3.850 136.854  1.00  6.17           C  
ATOM   4825  C   GLU B 366      21.337   4.693 136.084  1.00  7.78           C  
ATOM   4826  O   GLU B 366      22.527   4.384 136.103  1.00  7.82           O  
ATOM   4827  CB  GLU B 366      19.608   2.833 135.952  1.00  4.70           C  
ATOM   4828  CG  GLU B 366      18.701   1.853 136.755  1.00  5.80           C  
ATOM   4829  CD  GLU B 366      17.765   1.021 135.887  1.00  6.83           C  
ATOM   4830  OE1 GLU B 366      17.251   1.547 134.874  1.00 10.32           O  
ATOM   4831  OE2 GLU B 366      17.536  -0.168 136.226  1.00  9.60           O1-
ATOM   4832  H   GLU B 366      18.352   4.617 137.207  1.00  0.00           H  
ATOM   4833  HA  GLU B 366      20.834   3.300 137.632  1.00  0.00           H  
ATOM   4834  HB3 GLU B 366      20.357   2.264 135.401  1.00  0.00           H  
ATOM   4835  HB2 GLU B 366      19.006   3.358 135.210  1.00  0.00           H  
ATOM   4836  HG3 GLU B 366      18.115   2.416 137.482  1.00  0.00           H  
ATOM   4837  HG2 GLU B 366      19.326   1.189 137.352  1.00  0.00           H  
ATOM   4838  N   LEU B 367      20.874   5.761 135.434  1.00  5.07           N  
ATOM   4839  CA  LEU B 367      21.765   6.691 134.740  1.00  5.60           C  
ATOM   4840  C   LEU B 367      22.764   7.316 135.714  1.00  4.28           C  
ATOM   4841  O   LEU B 367      23.959   7.363 135.438  1.00  3.13           O  
ATOM   4842  CB  LEU B 367      20.974   7.787 134.041  1.00  4.75           C  
ATOM   4843  CG  LEU B 367      21.850   8.869 133.421  1.00  6.52           C  
ATOM   4844  CD1 LEU B 367      22.616   8.264 132.269  1.00  7.43           C  
ATOM   4845  CD2 LEU B 367      21.038  10.060 132.947  1.00  6.64           C  
ATOM   4846  H   LEU B 367      19.882   5.947 135.411  1.00  0.00           H  
ATOM   4847  HA  LEU B 367      22.322   6.135 133.986  1.00  0.00           H  
ATOM   4848  HB3 LEU B 367      20.283   8.243 134.750  1.00  0.00           H  
ATOM   4849  HB2 LEU B 367      20.346   7.343 133.268  1.00  0.00           H  
ATOM   4850  HG  LEU B 367      22.563   9.211 134.171  1.00  0.00           H  
ATOM   4851 HD11 LEU B 367      23.249   9.025 131.813  1.00  0.00           H  
ATOM   4852 HD12 LEU B 367      23.238   7.447 132.635  1.00  0.00           H  
ATOM   4853 HD13 LEU B 367      21.915   7.882 131.526  1.00  0.00           H  
ATOM   4854 HD21 LEU B 367      21.705  10.805 132.513  1.00  0.00           H  
ATOM   4855 HD22 LEU B 367      20.319   9.734 132.195  1.00  0.00           H  
ATOM   4856 HD23 LEU B 367      20.506  10.497 133.792  1.00  0.00           H  
ATOM   4857  N   GLY B 368      22.260   7.782 136.855  1.00  4.81           N  
ATOM   4858  CA  GLY B 368      23.091   8.383 137.879  1.00  5.86           C  
ATOM   4859  C   GLY B 368      24.142   7.434 138.415  1.00  5.59           C  
ATOM   4860  O   GLY B 368      25.307   7.818 138.611  1.00  3.68           O  
ATOM   4861  H   GLY B 368      21.267   7.723 137.030  1.00  0.00           H  
ATOM   4862  HA3 GLY B 368      22.462   8.728 138.700  1.00  0.00           H  
ATOM   4863  HA2 GLY B 368      23.577   9.271 137.476  1.00  0.00           H  
ATOM   4864  N   CYS B 369      23.733   6.191 138.657  1.00  4.92           N  
ATOM   4865  CA  CYS B 369      24.669   5.170 139.127  1.00  5.13           C  
ATOM   4866  C   CYS B 369      25.740   4.859 138.073  1.00  3.42           C  
ATOM   4867  O   CYS B 369      26.917   4.768 138.391  1.00  1.62           O  
ATOM   4868  CB  CYS B 369      23.936   3.885 139.533  1.00  3.96           C  
ATOM   4869  SG  CYS B 369      23.004   4.053 141.079  1.00  9.92           S  
ATOM   4870  H   CYS B 369      22.764   5.942 138.516  1.00  0.00           H  
ATOM   4871  HA  CYS B 369      25.173   5.561 140.011  1.00  0.00           H  
ATOM   4872  HB3 CYS B 369      24.656   3.073 139.631  1.00  0.00           H  
ATOM   4873  HB2 CYS B 369      23.259   3.586 138.733  1.00  0.00           H  
ATOM   4874  HG  CYS B 369      22.087   5.015 140.945  1.00  0.00           H  
ATOM   4875  N   LEU B 370      25.315   4.688 136.828  1.00  4.84           N  
ATOM   4876  CA  LEU B 370      26.249   4.368 135.765  1.00  3.41           C  
ATOM   4877  C   LEU B 370      27.242   5.511 135.585  1.00  5.30           C  
ATOM   4878  O   LEU B 370      28.417   5.274 135.330  1.00  2.31           O  
ATOM   4879  CB  LEU B 370      25.531   4.056 134.447  1.00  2.97           C  
ATOM   4880  CG  LEU B 370      24.941   2.654 134.242  1.00  7.20           C  
ATOM   4881  CD1 LEU B 370      24.197   2.561 132.931  1.00  2.87           C  
ATOM   4882  CD2 LEU B 370      26.013   1.550 134.320  1.00  6.08           C  
ATOM   4883  H   LEU B 370      24.333   4.780 136.613  1.00  0.00           H  
ATOM   4884  HA  LEU B 370      26.807   3.480 136.063  1.00  0.00           H  
ATOM   4885  HB3 LEU B 370      26.197   4.287 133.616  1.00  0.00           H  
ATOM   4886  HB2 LEU B 370      24.750   4.798 134.283  1.00  0.00           H  
ATOM   4887  HG  LEU B 370      24.224   2.476 135.043  1.00  0.00           H  
ATOM   4888 HD11 LEU B 370      23.790   1.556 132.814  1.00  0.00           H  
ATOM   4889 HD12 LEU B 370      23.383   3.285 132.923  1.00  0.00           H  
ATOM   4890 HD13 LEU B 370      24.880   2.774 132.109  1.00  0.00           H  
ATOM   4891 HD21 LEU B 370      25.545   0.577 134.169  1.00  0.00           H  
ATOM   4892 HD22 LEU B 370      26.763   1.716 133.547  1.00  0.00           H  
ATOM   4893 HD23 LEU B 370      26.490   1.575 135.300  1.00  0.00           H  
ATOM   4894  N   ARG B 371      26.783   6.753 135.732  1.00  5.24           N  
ATOM   4895  CA  ARG B 371      27.704   7.879 135.569  1.00  3.01           C  
ATOM   4896  C   ARG B 371      28.685   7.971 136.732  1.00  3.30           C  
ATOM   4897  O   ARG B 371      29.843   8.314 136.534  1.00  4.14           O  
ATOM   4898  CB  ARG B 371      26.946   9.191 135.391  1.00  2.46           C  
ATOM   4899  CG  ARG B 371      26.134   9.218 134.114  1.00  5.71           C  
ATOM   4900  CD  ARG B 371      25.327  10.488 133.994  1.00 10.53           C  
ATOM   4901  NE  ARG B 371      26.142  11.602 133.553  1.00 11.50           N  
ATOM   4902  CZ  ARG B 371      26.179  12.778 134.163  1.00 10.28           C  
ATOM   4903  NH1 ARG B 371      25.432  13.002 135.231  1.00 11.01           N  
ATOM   4904  NH2 ARG B 371      26.941  13.736 133.679  1.00  9.25           N1+
ATOM   4905  H   ARG B 371      25.810   6.909 135.953  1.00  0.00           H  
ATOM   4906  HA  ARG B 371      28.282   7.705 134.661  1.00  0.00           H  
ATOM   4907  HB3 ARG B 371      27.653  10.021 135.388  1.00  0.00           H  
ATOM   4908  HB2 ARG B 371      26.285   9.346 136.244  1.00  0.00           H  
ATOM   4909  HG3 ARG B 371      25.464   8.359 134.092  1.00  0.00           H  
ATOM   4910  HG2 ARG B 371      26.802   9.131 133.257  1.00  0.00           H  
ATOM   4911  HD3 ARG B 371      24.879  10.726 134.959  1.00  0.00           H  
ATOM   4912  HD2 ARG B 371      24.511  10.334 133.288  1.00  0.00           H  
ATOM   4913  HE  ARG B 371      26.704  11.442 132.729  1.00  0.00           H  
ATOM   4914 HH12 ARG B 371      25.465  13.901 135.691  1.00  0.00           H  
ATOM   4915 HH11 ARG B 371      24.828  12.275 135.587  1.00  0.00           H  
ATOM   4916 HH22 ARG B 371      26.975  14.635 134.138  1.00  0.00           H  
ATOM   4917 HH21 ARG B 371      27.492  13.572 132.849  1.00  0.00           H  
ATOM   4918  N   ALA B 372      28.220   7.644 137.934  1.00  1.30           N  
ATOM   4919  CA  ALA B 372      29.070   7.619 139.121  1.00  2.80           C  
ATOM   4920  C   ALA B 372      30.165   6.538 139.037  1.00  4.86           C  
ATOM   4921  O   ALA B 372      31.284   6.740 139.514  1.00  2.50           O  
ATOM   4922  CB  ALA B 372      28.206   7.414 140.380  1.00  3.48           C  
ATOM   4923  H   ALA B 372      27.247   7.401 138.050  1.00  0.00           H  
ATOM   4924  HA  ALA B 372      29.560   8.589 139.204  1.00  0.00           H  
ATOM   4925  HB1 ALA B 372      28.846   7.396 141.262  1.00  0.00           H  
ATOM   4926  HB2 ALA B 372      27.491   8.232 140.467  1.00  0.00           H  
ATOM   4927  HB3 ALA B 372      27.669   6.469 140.303  1.00  0.00           H  
ATOM   4928  N   ILE B 373      29.819   5.393 138.445  1.00  4.50           N  
ATOM   4929  CA  ILE B 373      30.792   4.329 138.159  1.00  4.68           C  
ATOM   4930  C   ILE B 373      31.837   4.862 137.181  1.00  3.19           C  
ATOM   4931  O   ILE B 373      33.041   4.680 137.375  1.00  3.07           O  
ATOM   4932  CB  ILE B 373      30.098   3.058 137.584  1.00  1.76           C
[truncated: 624,752 more chars]
