# Supplementary material for: Untargeted Diversity-Oriented Synthesis for the Discovery of New Antitumor Agents: An Integrated Approach of Inverse Virtual Screening, Bioinformatics, and Omics for Target Deconvolution
Source: J Med Chem. 2025 Jul 24;68(15):16483–517. doi: 10.1021/acs.jmedchem.5c01344 (PMC12362587; doi:10.1021/acs.jmedchem.5c01344)
Supplement: Supplementary file 2 [file jm5c01344_si_002.zip › FigureS62_panelE/31_PARP1_6ntu.pdb]

REMARK   4      COMPLIES WITH FORMAT V. 3.0, 1-DEC-2006
REMARK 888
REMARK 888 WRITTEN BY MAESTRO (A PRODUCT OF SCHRODINGER, LLC)
TITLE     31
MODEL        1
HETATM    1  C1  UNK   900      -3.363  39.650  14.110  1.00  0.00           C  
HETATM    2  C2  UNK   900      -2.089  40.489  14.020  1.00  0.00           C  
HETATM    3  N1  UNK   900      -2.077  41.236  12.771  1.00  0.00           N  
HETATM    4  C3  UNK   900      -2.866  42.273  12.474  1.00  0.00           C  
HETATM    5  C4  UNK   900      -3.956  42.655  13.449  1.00  0.00           C  
HETATM    6  C5  UNK   900      -4.735  41.701  14.177  1.00  0.00           C  
HETATM    7  N2  UNK   900      -4.538  40.293  14.132  1.00  0.00           N  
HETATM    8  O1  UNK   900      -3.298  38.432  14.152  1.00  0.00           O  
HETATM    9  C6  UNK   900      -1.982  41.421  15.224  1.00  0.00           C  
HETATM   10  C7  UNK   900      -1.678  40.741  16.587  1.00  0.00           C  
HETATM   11  C8  UNK   900      -2.860  40.906  17.575  1.00  0.00           C  
HETATM   12  C9  UNK   900      -1.246  39.261  16.461  1.00  0.00           C  
HETATM   13  C10 UNK   900      -5.706  39.462  14.343  1.00  0.00           C  
HETATM   14  C11 UNK   900      -6.713  39.325  13.197  1.00  0.00           C  
HETATM   15  C12 UNK   900      -1.068  40.866  11.799  1.00  0.00           C  
HETATM   16  C13 UNK   900      -1.477  39.749  10.841  1.00  0.00           C  
HETATM   17  O2  UNK   900      -2.695  42.916  11.451  1.00  0.00           O  
HETATM   18  C14 UNK   900      -4.271  44.028  13.580  1.00  0.00           C  
HETATM   19  C15 UNK   900      -5.323  44.460  14.409  1.00  0.00           C  
HETATM   20  C16 UNK   900      -6.093  43.516  15.109  1.00  0.00           C  
HETATM   21  C17 UNK   900      -5.803  42.146  14.986  1.00  0.00           C  
HETATM   22  C18 UNK   900      -2.732  39.147  10.965  1.00  0.00           C  
HETATM   23  C19 UNK   900      -3.092  38.100  10.119  1.00  0.00           C  
HETATM   24  C20 UNK   900      -2.195  37.636   9.150  1.00  0.00           C  
HETATM   25  C21 UNK   900      -0.932  38.229   9.042  1.00  0.00           C  
HETATM   26  C22 UNK   900      -0.572  39.276   9.887  1.00  0.00           C  
HETATM   27  C23 UNK   900      -6.517  38.345  12.220  1.00  0.00           C  
HETATM   28  C24 UNK   900      -7.443  38.181  11.193  1.00  0.00           C  
HETATM   29  C25 UNK   900      -8.585  38.989  11.138  1.00  0.00           C  
HETATM   30  C26 UNK   900      -8.788  39.958  12.126  1.00  0.00           C  
HETATM   31  C27 UNK   900      -7.861  40.121  13.153  1.00  0.00           C  
HETATM   32  C28 UNK   900      -2.566  36.488   8.209  1.00  0.00           C  
HETATM   33  F1  UNK   900      -2.293  35.321   8.795  1.00  0.00           F  
HETATM   34  F2  UNK   900      -3.858  36.490   7.875  1.00  0.00           F  
HETATM   35  F3  UNK   900      -1.850  36.578   7.087  1.00  0.00           F  
HETATM   36  C29 UNK   900      -9.617  38.830  10.021  1.00  0.00           C  
HETATM   37  F4  UNK   900     -10.346  37.734  10.235  1.00  0.00           F  
HETATM   38  F5  UNK   900     -10.432  39.886  10.009  1.00  0.00           F  
HETATM   39  F6  UNK   900      -9.060  38.726   8.812  1.00  0.00           F  
HETATM   40  H1  UNK   900      -1.217  39.835  14.052  1.00  0.00           H  
HETATM   41  H2  UNK   900      -1.147  42.086  15.000  1.00  0.00           H  
HETATM   42  H3  UNK   900      -2.839  42.082  15.336  1.00  0.00           H  
HETATM   43  H4  UNK   900      -0.843  41.281  17.036  1.00  0.00           H  
HETATM   44  H5  UNK   900      -2.522  41.366  18.505  1.00  0.00           H  
HETATM   45  H6  UNK   900      -3.333  39.961  17.839  1.00  0.00           H  
HETATM   46  H7  UNK   900      -3.653  41.541  17.180  1.00  0.00           H  
HETATM   47  H8  UNK   900      -1.722  38.612  17.195  1.00  0.00           H  
HETATM   48  H9  UNK   900      -0.171  39.161  16.615  1.00  0.00           H  
HETATM   49  H10 UNK   900      -1.478  38.847  15.481  1.00  0.00           H  
HETATM   50  H11 UNK   900      -5.343  38.467  14.606  1.00  0.00           H  
HETATM   51  H12 UNK   900      -6.268  39.772  15.226  1.00  0.00           H  
HETATM   52  H13 UNK   900      -0.818  41.753  11.216  1.00  0.00           H  
HETATM   53  H14 UNK   900      -0.125  40.566  12.259  1.00  0.00           H  
HETATM   54  H15 UNK   900      -3.702  44.764  13.032  1.00  0.00           H  
HETATM   55  H16 UNK   900      -5.546  45.513  14.497  1.00  0.00           H  
HETATM   56  H17 UNK   900      -6.907  43.843  15.739  1.00  0.00           H  
HETATM   57  H18 UNK   900      -6.406  41.436  15.533  1.00  0.00           H  
HETATM   58  H19 UNK   900      -3.432  39.487  11.714  1.00  0.00           H  
HETATM   59  H20 UNK   900      -4.071  37.657  10.232  1.00  0.00           H  
HETATM   60  H21 UNK   900      -0.224  37.880   8.305  1.00  0.00           H  
HETATM   61  H22 UNK   900       0.410  39.716   9.796  1.00  0.00           H  
HETATM   62  H23 UNK   900      -5.646  37.706  12.251  1.00  0.00           H  
HETATM   63  H24 UNK   900      -7.262  37.419  10.449  1.00  0.00           H  
HETATM   64  H25 UNK   900      -9.667  40.586  12.105  1.00  0.00           H  
HETATM   65  H26 UNK   900      -8.047  40.868  13.911  1.00  0.00           H  
CONECT    1    2    7    8
CONECT    1    8
CONECT    2    1    3    9   40
CONECT    3    2    4   15
CONECT    4    3    5   17
CONECT    4   17
CONECT    5    4    6   18
CONECT    5   18
CONECT    6    5    7   21
CONECT    6   21
CONECT    7    1    6   13
CONECT    8    1
CONECT    8    1
CONECT    9    2   10   41   42
CONECT   10    9   11   12   43
CONECT   11   10   44   45   46
CONECT   12   10   47   48   49
CONECT   13    7   14   50   51
CONECT   14   13   31   27
CONECT   14   27
CONECT   15    3   16   52   53
CONECT   16   15   26   22
CONECT   16   22
CONECT   17    4
CONECT   17    4
CONECT   18    5   19   54
CONECT   18    5
CONECT   19   18   20   55
CONECT   19   20
CONECT   20   19   21   56
CONECT   20   19
CONECT   21    6   20   57
CONECT   21    6
CONECT   22   16   23   58
CONECT   22   16
CONECT   23   22   24   59
CONECT   23   24
CONECT   24   23   25   32
CONECT   24   23
CONECT   25   24   26   60
CONECT   25   26
CONECT   26   16   25   61
CONECT   26   25
CONECT   27   14   28   62
CONECT   27   14
CONECT   28   27   29   63
CONECT   28   29
CONECT   29   28   30   36
CONECT   29   28
CONECT   30   29   31   64
CONECT   30   31
CONECT   31   14   30   65
CONECT   31   30
CONECT   32   24   33   34   35
CONECT   33   32
CONECT   34   32
CONECT   35   32
CONECT   36   29   37   38   39
CONECT   37   36
CONECT   38   36
CONECT   39   36
CONECT   40    2
CONECT   41    9
CONECT   42    9
CONECT   43   10
CONECT   44   11
CONECT   45   11
CONECT   46   11
CONECT   47   12
CONECT   48   12
CONECT   49   12
CONECT   50   13
CONECT   51   13
CONECT   52   15
CONECT   53   15
CONECT   54   18
CONECT   55   19
CONECT   56   20
CONECT   57   21
CONECT   58   22
CONECT   59   23
CONECT   60   25
CONECT   61   26
CONECT   62   27
CONECT   63   28
CONECT   64   30
CONECT   65   31
ENDMDL
END   
