# Supplementary material for: Untargeted Diversity-Oriented Synthesis for the Discovery of New Antitumor Agents: An Integrated Approach of Inverse Virtual Screening, Bioinformatics, and Omics for Target Deconvolution
Source: J Med Chem. 2025 Jul 24;68(15):16483–517. doi: 10.1021/acs.jmedchem.5c01344 (PMC12362587; doi:10.1021/acs.jmedchem.5c01344)
Supplement: Supplementary file 2 [file jm5c01344_si_002.zip › FigureS62_panelE/PARP1_6ntu.pdb]

HEADER    TRANSFERASE/TRANSFERASE INHIBITOR       30-JAN-19   6NTU
REMARK   4 6NTU COMPLIES WITH FORMAT V. 3.0, 1-DEC-2006
REMARK 888
REMARK 888 WRITTEN BY MAESTRO (A PRODUCT OF SCHRODINGER, LLC)
TITLE     CRYSTAL STRUCTURE OF HUMAN PARP-1 ART DOMAIN BOUND TO
TITLE    2 INHIBITOR UKTT- 15
EXPDTA    X-RAY DIFFRACTION
REMARK 200  TEMPERATURE           (KELVIN) : NULL
REMARK 200  PH                             : NULL
CRYST1   92.662   92.662  135.341  90.00  90.00 120.00 P 61 2 2     12
MODEL        1
ATOM      1  CH3 ACE A  22      25.488  60.235  16.437  1.00  0.00           C  
ATOM      2  C   ACE A  22      26.471  59.099  16.154  1.00  0.00           C  
ATOM      3  O   ACE A  22      26.163  58.209  15.365  1.00  0.00           O  
ATOM      4 1H   ACE A  22      24.561  60.081  15.840  1.00  0.00           H  
ATOM      5 2H   ACE A  22      25.236  60.250  17.521  1.00  0.00           H  
ATOM      6 3H   ACE A  22      25.952  61.208  16.159  1.00  0.00           H  
ATOM      7  N   LYS A  23      27.700  59.071  16.781  1.00 89.84           N  
ANISOU    7  N   LYS A  23     8926   9512  15696  -3170    466  -2659
ATOM      8  CA  LYS A  23      28.655  57.959  16.501  1.00 90.29           C  
ANISOU    8  CA  LYS A  23     8702   9850  15754  -3119    384  -2530
ATOM      9  C   LYS A  23      28.021  56.614  16.885  1.00 85.29           C  
ANISOU    9  C   LYS A  23     8175   9540  14690  -2840    187  -2419
ATOM     10  O   LYS A  23      28.507  56.005  17.851  1.00 92.98           O  
ANISOU   10  O   LYS A  23     8977  10798  15550  -2839   -118  -2565
ATOM     11  CB  LYS A  23      29.957  58.165  17.288  1.00 93.13           C  
ANISOU   11  CB  LYS A  23     8693  10333  16359  -3360    161  -2805
ATOM     12  CG  LYS A  23      30.854  59.292  16.799  1.00 96.78           C  
ANISOU   12  CG  LYS A  23     8956  10503  17311  -3657    367  -2889
ATOM     13  CD  LYS A  23      31.224  60.286  17.875  1.00 99.12           C  
ANISOU   13  CD  LYS A  23     9153  10718  17787  -3931    175  -3293
ATOM     14  CE  LYS A  23      30.022  61.049  18.385  1.00 97.26           C  
ANISOU   14  CE  LYS A  23     9282  10285  17386  -3904    190  -3441
ATOM     15  NZ  LYS A  23      30.432  62.283  19.086  1.00103.29           N1+
ANISOU   15  NZ  LYS A  23     9966  10838  18440  -4216    133  -3822
ATOM     16  H1  LYS A  23      27.953  59.803  17.429  1.00  0.00           H  
ATOM     17  HA  LYS A  23      28.884  57.950  15.435  1.00  0.00           H  
ATOM     18  HB2 LYS A  23      30.523  57.233  17.298  1.00  0.00           H  
ATOM     19  HB3 LYS A  23      29.720  58.324  18.340  1.00  0.00           H  
ATOM     20  HG2 LYS A  23      30.363  59.814  15.978  1.00  0.00           H  
ATOM     21  HG3 LYS A  23      31.762  58.870  16.369  1.00  0.00           H  
ATOM     22  HD3 LYS A  23      31.959  60.988  17.482  1.00  0.00           H  
ATOM     23  HD2 LYS A  23      31.699  59.762  18.704  1.00  0.00           H  
ATOM     24  HE3 LYS A  23      29.453  60.416  19.066  1.00  0.00           H  
ATOM     25  HE2 LYS A  23      29.373  61.306  17.548  1.00  0.00           H  
ATOM     26  HZ1 LYS A  23      29.615  62.747  19.458  1.00  0.00           H  
ATOM     27  HZ2 LYS A  23      31.059  62.049  19.842  1.00  0.00           H  
ATOM     28  HZ3 LYS A  23      30.902  62.899  18.438  1.00  0.00           H  
ATOM     29  N   SER A  24      26.982  56.159  16.172  1.00 82.05           N  
ANISOU   29  N   SER A  24     8031   9090  14052  -2615    345  -2167
ATOM     30  CA  SER A  24      26.412  54.791  16.323  1.00 73.02           C  
ANISOU   30  CA  SER A  24     6976   8221  12544  -2353    210  -2020
ATOM     31  C   SER A  24      27.330  53.775  15.634  1.00 73.11           C  
ANISOU   31  C   SER A  24     6749   8391  12638  -2289    254  -1842
ATOM     32  O   SER A  24      27.718  54.021  14.486  1.00 71.24           O  
ANISOU   32  O   SER A  24     6464   7995  12609  -2337    530  -1687
ATOM     33  CB  SER A  24      25.006  54.688  15.791  1.00 69.76           C  
ANISOU   33  CB  SER A  24     6903   7707  11893  -2159    356  -1837
ATOM     34  OG  SER A  24      24.638  53.325  15.614  1.00 65.51           O  
ANISOU   34  OG  SER A  24     6408   7395  11085  -1932    292  -1657
ATOM     35  H   SER A  24      26.540  56.755  15.486  1.00  0.00           H  
ATOM     36  HA  SER A  24      26.387  54.553  17.386  1.00  0.00           H  
ATOM     37  HB3 SER A  24      24.940  55.209  14.836  1.00  0.00           H  
ATOM     38  HB2 SER A  24      24.318  55.162  16.491  1.00  0.00           H  
ATOM     39  HG  SER A  24      24.280  52.980  16.435  1.00  0.00           H  
ATOM     40  N   LYS A  25      27.631  52.664  16.310  1.00 74.76           N  
ANISOU   40  N   LYS A  25     6824   8895  12683  -2174      4  -1853
ATOM     41  CA  LYS A  25      28.466  51.553  15.782  1.00 75.04           C  
ANISOU   41  CA  LYS A  25     6625   9094  12793  -2075     24  -1694
ATOM     42  C   LYS A  25      27.596  50.540  15.022  1.00 67.63           C  
ANISOU   42  C   LYS A  25     5906   8188  11602  -1824    157  -1446
ATOM     43  O   LYS A  25      28.155  49.554  14.519  1.00 67.05           O  
ANISOU   43  O   LYS A  25     5678   8224  11571  -1717    205  -1314
ATOM     44  CB  LYS A  25      29.196  50.863  16.938  1.00 82.90           C  
ANISOU   44  CB  LYS A  25     7366  10379  13750  -2061   -329  -1815
ATOM     45  CG  LYS A  25      30.421  50.047  16.545  1.00 86.07           C  
ANISOU   45  CG  LYS A  25     7411  10912  14377  -2029   -327  -1719
ATOM     46  CD  LYS A  25      31.719  50.804  16.656  1.00 92.83           C  
ANISOU   46  CD  LYS A  25     7908  11738  15625  -2279   -354  -1881
ATOM     47  CE  LYS A  25      32.193  50.947  18.086  1.00 97.06           C  
ANISOU   47  CE  LYS A  25     8262  12484  16130  -2381   -759  -2117
ATOM     48  NZ  LYS A  25      33.616  51.352  18.147  1.00102.83           N1+
ANISOU   48  NZ  LYS A  25     8557  13245  17269  -2593   -821  -2245
ATOM     49  H   LYS A  25      27.284  52.535  17.250  1.00  0.00           H  
ATOM     50  HA  LYS A  25      29.206  51.965  15.096  1.00  0.00           H  
ATOM     51  HB3 LYS A  25      28.496  50.225  17.476  1.00  0.00           H  
ATOM     52  HB2 LYS A  25      29.483  51.609  17.679  1.00  0.00           H  
ATOM     53  HG2 LYS A  25      30.301  49.683  15.525  1.00  0.00           H  
ATOM     54  HG3 LYS A  25      30.471  49.150  17.163  1.00  0.00           H  
ATOM     55  HD2 LYS A  25      31.601  51.793  16.213  1.00  0.00           H  
ATOM     56  HD3 LYS A  25      32.485  50.297  16.069  1.00  0.00           H  
ATOM     57  HE3 LYS A  25      32.063  49.999  18.608  1.00  0.00           H  
ATOM     58  HE2 LYS A  25      31.582  51.690  18.598  1.00  0.00           H  
ATOM     59  HZ1 LYS A  25      33.734  52.240  17.681  1.00  0.00           H  
ATOM     60  HZ2 LYS A  25      33.901  51.439  19.112  1.00  0.00           H  
ATOM     61  HZ3 LYS A  25      34.185  50.654  17.690  1.00  0.00           H  
ATOM     62  N   LEU A  26      26.282  50.754  14.923  1.00 59.25           N  
ANISOU   62  N   LEU A  26     5179   7029  10304  -1732    218  -1393
ATOM     63  CA  LEU A  26      25.380  49.834  14.184  1.00 55.25           C  
ANISOU   63  CA  LEU A  26     4883   6549   9559  -1512    333  -1176
ATOM     64  C   LEU A  26      25.607  49.965  12.682  1.00 53.54           C  
ANISOU   64  C   LEU A  26     4682   6181   9477  -1524    659  -1000
ATOM     65  O   LEU A  26      25.926  51.038  12.181  1.00 52.39           O  
ANISOU   65  O   LEU A  26     4521   5840   9545  -1685    835  -1012
ATOM     66  CB  LEU A  26      23.926  50.146  14.538  1.00 54.17           C  
ANISOU   66  CB  LEU A  26     5064   6350   9166  -1431    299  -1185
ATOM     67  CG  LEU A  26      23.536  49.835  15.980  1.00 54.27           C  
ANISOU   67  CG  LEU A  26     5110   6542   8968  -1385      8  -1331
ATOM     68  CD1 LEU A  26      22.155  50.384  16.277  1.00 53.03           C  
ANISOU   68  CD1 LEU A  26     5244   6281   8621  -1336     29  -1363
ATOM     69  CD2 LEU A  26      23.607  48.334  16.245  1.00 53.75           C  
ANISOU   69  CD2 LEU A  26     4980   6712   8729  -1207   -132  -1221
ATOM     70  H   LEU A  26      25.868  51.565  15.360  1.00  0.00           H  
ATOM     71  HA  LEU A  26      25.602  48.810  14.484  1.00  0.00           H  
ATOM     72  HB3 LEU A  26      23.266  49.604  13.861  1.00  0.00           H  
ATOM     73  HB2 LEU A  26      23.721  51.196  14.327  1.00  0.00           H  
ATOM     74  HG  LEU A  26      24.248  50.331  16.639  1.00  0.00           H  
ATOM     75 HD11 LEU A  26      21.887  50.156  17.309  1.00  0.00           H  
ATOM     76 HD12 LEU A  26      22.154  51.464  16.132  1.00  0.00           H  
ATOM     77 HD13 LEU A  26      21.429  49.927  15.604  1.00  0.00           H  
ATOM     78 HD21 LEU A  26      23.325  48.133  17.279  1.00  0.00           H  
ATOM     79 HD22 LEU A  26      22.923  47.813  15.575  1.00  0.00           H  
ATOM     80 HD23 LEU A  26      24.624  47.982  16.071  1.00  0.00           H  
ATOM     81  N   PRO A  27      25.427  48.872  11.907  1.00 52.08           N  
ANISOU   81  N   PRO A  27     4546   6077   9163  -1357    759   -830
ATOM     82  CA  PRO A  27      25.499  48.958  10.451  1.00 52.31           C  
ANISOU   82  CA  PRO A  27     4643   5987   9243  -1355   1074   -663
ATOM     83  C   PRO A  27      24.381  49.869   9.912  1.00 51.79           C  
ANISOU   83  C   PRO A  27     4881   5733   9063  -1364   1205   -578
ATOM     84  O   PRO A  27      23.334  49.971  10.536  1.00 46.15           O  
ANISOU   84  O   PRO A  27     4349   5021   8164  -1293   1060   -616
ATOM     85  CB  PRO A  27      25.359  47.507   9.955  1.00 53.29           C  
ANISOU   85  CB  PRO A  27     4789   6257   9199  -1160   1101   -549
ATOM     86  CG  PRO A  27      24.914  46.684  11.153  1.00 51.03           C  
ANISOU   86  CG  PRO A  27     4507   6137   8742  -1037    800   -619
ATOM     87  CD  PRO A  27      25.160  47.514  12.398  1.00 50.45           C  
ANISOU   87  CD  PRO A  27     4337   6075   8756  -1169    582   -796
ATOM     88  HA  PRO A  27      26.470  49.355  10.155  1.00  0.00           H  
ATOM     89  HB3 PRO A  27      26.328  47.148   9.608  1.00  0.00           H  
ATOM     90  HB2 PRO A  27      24.594  47.461   9.180  1.00  0.00           H  
ATOM     91  HG3 PRO A  27      25.505  45.769  11.204  1.00  0.00           H  
ATOM     92  HG2 PRO A  27      23.850  46.465  11.067  1.00  0.00           H  
ATOM     93  HD2 PRO A  27      24.259  47.522  13.011  1.00  0.00           H  
ATOM     94  HD3 PRO A  27      26.042  47.137  12.916  1.00  0.00           H  
ATOM     95  N   LYS A  28      24.612  50.510   8.767  1.00 52.83           N  
ANISOU   95  N   LYS A  28     5058   5708   9306  -1444   1484   -452
ATOM     96  CA  LYS A  28      23.669  51.499   8.170  1.00 57.23           C  
ANISOU   96  CA  LYS A  28     5881   6063   9799  -1457   1622   -335
ATOM     97  C   LYS A  28      22.274  50.895   8.022  1.00 50.70           C  
ANISOU   97  C   LYS A  28     5317   5307   8639  -1260   1542   -240
ATOM     98  O   LYS A  28      21.298  51.534   8.387  1.00 48.61           O  
ANISOU   98  O   LYS A  28     5222   4941   8304  -1235   1472   -249
ATOM     99  CB  LYS A  28      24.182  52.008   6.819  1.00 62.10           C  
ANISOU   99  CB  LYS A  28     6512   6547  10535  -1542   1948   -159
ATOM    100  CG  LYS A  28      23.942  53.485   6.551  1.00 67.30           C  
ANISOU  100  CG  LYS A  28     7286   6930  11352  -1671   2090    -95
ATOM    101  CD  LYS A  28      24.934  54.070   5.567  1.00 75.31           C  
ANISOU  101  CD  LYS A  28     8201   7814  12599  -1825   2399     25
ATOM    102  CE  LYS A  28      26.380  53.769   5.921  1.00 78.78           C  
ANISOU  102  CE  LYS A  28     8284   8339  13309  -1958   2407   -121
ATOM    103  NZ  LYS A  28      27.309  54.798   5.400  1.00 82.10           N1+
ANISOU  103  NZ  LYS A  28     8572   8553  14067  -2178   2671    -72
ATOM    104  H   LYS A  28      25.464  50.336   8.254  1.00  0.00           H  
ATOM    105  HA  LYS A  28      23.599  52.350   8.847  1.00  0.00           H  
ATOM    106  HB3 LYS A  28      23.734  51.419   6.018  1.00  0.00           H  
ATOM    107  HB2 LYS A  28      25.248  51.795   6.735  1.00  0.00           H  
ATOM    108  HG3 LYS A  28      23.995  54.037   7.490  1.00  0.00           H  
ATOM    109  HG2 LYS A  28      22.930  53.624   6.171  1.00  0.00           H  
ATOM    110  HD2 LYS A  28      24.793  55.149   5.509  1.00  0.00           H  
ATOM    111  HD3 LYS A  28      24.719  53.690   4.568  1.00  0.00           H  
ATOM    112  HE3 LYS A  28      26.656  52.794   5.519  1.00  0.00           H  
ATOM    113  HE2 LYS A  28      26.482  53.704   7.004  1.00  0.00           H  
ATOM    114  HZ1 LYS A  28      27.071  55.697   5.793  1.00  0.00           H  
ATOM    115  HZ2 LYS A  28      28.256  54.559   5.658  1.00  0.00           H  
ATOM    116  HZ3 LYS A  28      27.235  54.841   4.394  1.00  0.00           H  
ATOM    117  N   PRO A  29      22.103  49.673   7.462  1.00 48.78           N  
ANISOU  117  N   PRO A  29     5111   5224   8198  -1118   1560   -153
ATOM    118  CA  PRO A  29      20.768  49.087   7.333  1.00 45.49           C  
ANISOU  118  CA  PRO A  29     4924   4873   7487   -950   1474    -78
ATOM    119  C   PRO A  29      20.012  48.977   8.670  1.00 41.30           C  
ANISOU  119  C   PRO A  29     4425   4396   6869   -891   1214   -209
ATOM    120  O   PRO A  29      18.830  49.203   8.680  1.00 39.54           O  
ANISOU  120  O   PRO A  29     4393   4130   6498   -813   1174   -159
ATOM    121  CB  PRO A  29      21.047  47.700   6.735  1.00 44.94           C  
ANISOU  121  CB  PRO A  29     4814   4966   7293   -844   1521    -32
ATOM    122  CG  PRO A  29      22.372  47.871   6.016  1.00 47.94           C  
ANISOU  122  CG  PRO A  29     5019   5315   7879   -955   1743     -7
ATOM    123  CD  PRO A  29      23.156  48.807   6.908  1.00 50.00           C  
ANISOU  123  CD  PRO A  29     5085   5489   8422  -1114   1676   -134
ATOM    124  HA  PRO A  29      20.179  49.675   6.629  1.00  0.00           H  
ATOM    125  HB3 PRO A  29      20.271  47.458   6.009  1.00  0.00           H  
ATOM    126  HB2 PRO A  29      21.165  46.977   7.542  1.00  0.00           H  
ATOM    127  HG3 PRO A  29      22.200  48.351   5.052  1.00  0.00           H  
ATOM    128  HG2 PRO A  29      22.882  46.909   5.966  1.00  0.00           H  
ATOM    129  HD3 PRO A  29      23.612  48.235   7.716  1.00  0.00           H  
ATOM    130  HD2 PRO A  29      23.829  49.407   6.295  1.00  0.00           H  
ATOM    131  N   VAL A  30      20.704  48.649   9.764  1.00 39.75           N  
ANISOU  131  N   VAL A  30     4038   4302   6763   -929   1047   -366
ATOM    132  CA  VAL A  30      20.082  48.559  11.117  1.00 39.65           C  
ANISOU  132  CA  VAL A  30     4057   4363   6644   -886    806   -498
ATOM    133  C   VAL A  30      19.713  49.970  11.585  1.00 40.39           C  
ANISOU  133  C   VAL A  30     4227   4280   6835   -992    807   -592
ATOM    134  O   VAL A  30      18.579  50.150  12.068  1.00 40.34           O  
ANISOU  134  O   VAL A  30     4387   4255   6685   -916    732   -613
ATOM    135  CB  VAL A  30      20.987  47.833  12.130  1.00 40.53           C  
ANISOU  135  CB  VAL A  30     3945   4651   6803   -896    616   -621
ATOM    136  CG1 VAL A  30      20.357  47.784  13.517  1.00 40.48           C  
ANISOU  136  CG1 VAL A  30     3995   4737   6647   -859    383   -745
ATOM    137  CG2 VAL A  30      21.307  46.426  11.660  1.00 39.85           C  
ANISOU  137  CG2 VAL A  30     3787   4702   6653   -771    633   -521
ATOM    138  H   VAL A  30      21.692  48.449   9.696  1.00  0.00           H  
ATOM    139  HA  VAL A  30      19.159  47.986  11.023  1.00  0.00           H  
ATOM    140  HB  VAL A  30      21.923  48.386  12.204  1.00  0.00           H  
ATOM    141 HG11 VAL A  30      21.026  47.264  14.202  1.00  0.00           H  
ATOM    142 HG12 VAL A  30      20.188  48.799  13.876  1.00  0.00           H  
ATOM    143 HG13 VAL A  30      19.406  47.254  13.466  1.00  0.00           H  
ATOM    144 HG21 VAL A  30      21.947  45.934  12.393  1.00  0.00           H  
ATOM    145 HG22 VAL A  30      20.382  45.860  11.549  1.00  0.00           H  
ATOM    146 HG23 VAL A  30      21.822  46.471  10.700  1.00  0.00           H  
ATOM    147  N   GLN A  31      20.596  50.947  11.395  1.00 41.80           N  
ANISOU  147  N   GLN A  31     4293   4316   7270  -1161    912   -644
ATOM    148  CA  GLN A  31      20.301  52.362  11.749  1.00 45.83           C  
ANISOU  148  CA  GLN A  31     4880   4608   7925  -1276    946   -740
ATOM    149  C   GLN A  31      19.022  52.814  11.036  1.00 44.22           C  
ANISOU  149  C   GLN A  31     4930   4256   7614  -1170   1067   -575
ATOM    150  O   GLN A  31      18.154  53.411  11.683  1.00 44.48           O  
ANISOU  150  O   GLN A  31     5082   4199   7617  -1143   1005   -659
ATOM    151  CB  GLN A  31      21.459  53.287  11.379  1.00 49.11           C  
ANISOU  151  CB  GLN A  31     5136   4859   8663  -1481   1092   -777
ATOM    152  CG  GLN A  31      22.742  52.961  12.124  1.00 52.72           C  
ANISOU  152  CG  GLN A  31     5304   5459   9264  -1600    952   -953
ATOM    153  CD  GLN A  31      23.757  54.062  11.961  1.00 57.91           C  
ANISOU  153  CD  GLN A  31     5799   5928  10274  -1832   1078  -1036
ATOM    154  OE1 GLN A  31      23.429  55.239  12.068  1.00 61.38           O  
ANISOU  154  OE1 GLN A  31     6339   6131  10849  -1935   1150  -1098
ATOM    155  NE2 GLN A  31      25.001  53.686  11.707  1.00 58.76           N  
ANISOU  155  NE2 GLN A  31     5643   6123  10560  -1919   1114  -1039
ATOM    156  H   GLN A  31      21.501  50.739  10.998  1.00  0.00           H  
ATOM    157  HA  GLN A  31      20.138  52.424  12.825  1.00  0.00           H  
ATOM    158  HB3 GLN A  31      21.176  54.320  11.581  1.00  0.00           H  
ATOM    159  HB2 GLN A  31      21.639  53.230  10.306  1.00  0.00           H  
ATOM    160  HG3 GLN A  31      23.155  52.027  11.743  1.00  0.00           H  
ATOM    161  HG2 GLN A  31      22.522  52.824  13.183  1.00  0.00           H  
ATOM    162 HE21 GLN A  31      25.724  54.381  11.588  1.00  0.00           H  
ATOM    163 HE22 GLN A  31      25.227  52.704  11.632  1.00  0.00           H  
ATOM    164  N   ASP A  32      18.919  52.547   9.740  1.00 45.35           N  
ANISOU  164  N   ASP A  32     5147   4381   7701  -1111   1234   -351
ATOM    165  CA  ASP A  32      17.756  52.956   8.911  1.00 46.46           C  
ANISOU  165  CA  ASP A  32     5517   4402   7734  -1006   1336   -158
ATOM    166  C   ASP A  32      16.513  52.198   9.387  1.00 43.32           C  
ANISOU  166  C   ASP A  32     5234   4143   7080   -833   1173   -166
ATOM    167  O   ASP A  32      15.425  52.799   9.414  1.00 41.10           O  
ANISOU  167  O   ASP A  32     5100   3747   6768   -760   1173   -118
ATOM    168  CB  ASP A  32      18.097  52.789   7.429  1.00 52.32           C  
ANISOU  168  CB  ASP A  32     6299   5135   8444  -1002   1541     69
ATOM    169  CG  ASP A  32      19.203  53.743   6.988  1.00 61.42           C  
ANISOU  169  CG  ASP A  32     7349   6107   9878  -1185   1738     94
ATOM    170  OD1 ASP A  32      19.363  54.806   7.642  1.00 68.64           O  
ANISOU  170  OD1 ASP A  32     8226   6831  11021  -1301   1733    -22
ATOM    171  OD2 ASP A  32      19.910  53.422   6.010  1.00 71.56           O1-
ANISOU  171  OD2 ASP A  32     8590   7436  11164  -1218   1908    219
ATOM    172  H   ASP A  32      19.655  52.041   9.269  1.00  0.00           H  
ATOM    173  HA  ASP A  32      17.582  54.017   9.090  1.00  0.00           H  
ATOM    174  HB3 ASP A  32      17.204  52.967   6.829  1.00  0.00           H  
ATOM    175  HB2 ASP A  32      18.409  51.761   7.242  1.00  0.00           H  
ATOM    176  N   LEU A  33      16.652  50.928   9.763  1.00 39.06           N  
ANISOU  176  N   LEU A  33     4623   3829   6387   -765   1047   -219
ATOM    177  CA  LEU A  33      15.522  50.179  10.365  1.00 36.54           C  
ANISOU  177  CA  LEU A  33     4394   3638   5851   -621    896   -241
ATOM    178  C   LEU A  33      15.080  50.857  11.675  1.00 36.01           C  
ANISOU  178  C   LEU A  33     4341   3516   5823   -645    785   -421
ATOM    179  O   LEU A  33      13.858  51.050  11.861  1.00 34.76           O  
ANISOU  179  O   LEU A  33     4314   3320   5573   -546    763   -396
ATOM    180  CB  LEU A  33      15.939  48.725  10.580  1.00 35.15           C  
ANISOU  180  CB  LEU A  33     4120   3683   5552   -564    798   -262
ATOM    181  CG  LEU A  33      14.901  47.861  11.283  1.00 36.13           C  
ANISOU  181  CG  LEU A  33     4315   3937   5474   -435    652   -283
ATOM    182  CD1 LEU A  33      13.713  47.614  10.368  1.00 39.15           C  
ANISOU  182  CD1 LEU A  33     4857   4304   5714   -324    707   -128
ATOM    183  CD2 LEU A  33      15.537  46.551  11.719  1.00 37.31           C  
ANISOU  183  CD2 LEU A  33     4342   4269   5564   -398    552   -318
ATOM    184  H   LEU A  33      17.538  50.459   9.640  1.00  0.00           H  
ATOM    185  HA  LEU A  33      14.685  50.198   9.667  1.00  0.00           H  
ATOM    186  HB3 LEU A  33      16.872  48.697  11.142  1.00  0.00           H  
ATOM    187  HB2 LEU A  33      16.191  48.276   9.619  1.00  0.00           H  
ATOM    188  HG  LEU A  33      14.552  48.390  12.170  1.00  0.00           H  
ATOM    189 HD11 LEU A  33      12.979  46.995  10.884  1.00  0.00           H  
ATOM    190 HD12 LEU A  33      13.258  48.567  10.097  1.00  0.00           H  
ATOM    191 HD13 LEU A  33      14.049  47.103   9.466  1.00  0.00           H  
ATOM    192 HD21 LEU A  33      14.792  45.934  12.222  1.00  0.00           H  
ATOM    193 HD22 LEU A  33      15.916  46.022  10.845  1.00  0.00           H  
ATOM    194 HD23 LEU A  33      16.360  46.756  12.404  1.00  0.00           H  
ATOM    195  N   ILE A  34      16.010  51.227  12.555  1.00 36.35           N  
ANISOU  195  N   ILE A  34     4251   3561   5999   -774    719   -607
ATOM    196  CA  ILE A  34      15.667  51.891  13.847  1.00 39.08           C  
ANISOU  196  CA  ILE A  34     4620   3869   6358   -815    616   -820
ATOM    197  C   ILE A  34      14.926  53.195  13.542  1.00 40.76           C  
ANISOU  197  C   ILE A  34     4965   3814   6705   -823    749   -800
ATOM    198  O   ILE A  34      13.892  53.443  14.196  1.00 42.69           O  
ANISOU  198  O   ILE A  34     5316   4032   6870   -745    711   -872
ATOM    199  CB  ILE A  34      16.906  52.147  14.730  1.00 43.48           C  
ANISOU  199  CB  ILE A  34     5000   4475   7042   -978    513  -1035
ATOM    200  CG1 ILE A  34      17.584  50.859  15.210  1.00 45.66           C  
ANISOU  200  CG1 ILE A  34     5134   5023   7192   -945    349  -1049
ATOM    201  CG2 ILE A  34      16.550  53.067  15.896  1.00 45.15           C  
ANISOU  201  CG2 ILE A  34     5267   4609   7280  -1046    445  -1275
ATOM    202  CD1 ILE A  34      16.672  49.692  15.429  1.00 46.09           C  
ANISOU  202  CD1 ILE A  34     5282   5246   6981   -768    268   -954
ATOM    203  H   ILE A  34      16.986  51.060  12.358  1.00  0.00           H  
ATOM    204  HA  ILE A  34      14.989  51.236  14.395  1.00  0.00           H  
ATOM    205  HB  ILE A  34      17.632  52.679  14.115  1.00  0.00           H  
ATOM    206 HG12 ILE A  34      18.135  51.063  16.128  1.00  0.00           H  
ATOM    207 HG13 ILE A  34      18.365  50.578  14.503  1.00  0.00           H  
ATOM    208 HG21 ILE A  34      17.435  53.237  16.509  1.00  0.00           H  
ATOM    209 HG22 ILE A  34      16.187  54.020  15.510  1.00  0.00           H  
ATOM    210 HG23 ILE A  34      15.773  52.602  16.503  1.00  0.00           H  
ATOM    211 HD11 ILE A  34      17.253  48.834  15.767  1.00  0.00           H  
ATOM    212 HD12 ILE A  34      15.929  49.947  16.185  1.00  0.00           H  
ATOM    213 HD13 ILE A  34      16.168  49.443  14.495  1.00  0.00           H  
ATOM    214  N   LYS A  35      15.433  54.004  12.607  1.00 42.42           N  
ANISOU  214  N   LYS A  35     5167   3826   7123   -911    912   -698
ATOM    215  CA  LYS A  35      14.815  55.315  12.258  1.00 46.85           C  
ANISOU  215  CA  LYS A  35     5849   4092   7856   -917   1053   -647
ATOM    216  C   LYS A  35      13.376  55.075  11.771  1.00 44.58           C  
ANISOU  216  C   LYS A  35     5721   3810   7406   -719   1065   -464
ATOM    217  O   LYS A  35      12.476  55.834  12.170  1.00 47.57           O  
ANISOU  217  O   LYS A  35     6190   4033   7848   -661   1087   -511
ATOM    218  CB  LYS A  35      15.678  56.055  11.231  1.00 51.76           C  
ANISOU  218  CB  LYS A  35     6433   4521   8712  -1042   1239   -516
ATOM    219  CG  LYS A  35      17.004  56.557  11.782  1.00 59.45           C  
ANISOU  219  CG  LYS A  35     7233   5435   9920  -1261   1239   -723
ATOM    220  CD  LYS A  35      17.999  57.028  10.726  1.00 67.61           C  
ANISOU  220  CD  LYS A  35     8190   6325  11172  -1394   1436   -577
ATOM    221  CE  LYS A  35      17.395  57.981   9.720  1.00 69.36           C  
ANISOU  221  CE  LYS A  35     8576   6271  11505  -1356   1641   -339
ATOM    222  NZ  LYS A  35      18.441  58.738   8.993  1.00 81.15           N1+
ANISOU  222  NZ  LYS A  35     9989   7567  13275  -1534   1849   -250
ATOM    223  H   LYS A  35      16.267  53.735  12.105  1.00  0.00           H  
ATOM    224  HA  LYS A  35      14.770  55.921  13.163  1.00  0.00           H  
ATOM    225  HB3 LYS A  35      15.115  56.895  10.824  1.00  0.00           H  
ATOM    226  HB2 LYS A  35      15.865  55.402  10.379  1.00  0.00           H  
ATOM    227  HG3 LYS A  35      17.463  55.775  12.386  1.00  0.00           H  
ATOM    228  HG2 LYS A  35      16.818  57.366  12.489  1.00  0.00           H  
ATOM    229  HD2 LYS A  35      18.409  56.163  10.204  1.00  0.00           H  
ATOM    230  HD3 LYS A  35      18.846  57.508  11.216  1.00  0.00           H  
ATOM    231  HE3 LYS A  35      16.733  58.679  10.233  1.00  0.00           H  
ATOM    232  HE2 LYS A  35      16.791  57.420   9.007  1.00  0.00           H  
ATOM    233  HZ1 LYS A  35      18.999  58.100   8.444  1.00  0.00           H  
ATOM    234  HZ2 LYS A  35      18.005  59.414   8.382  1.00  0.00           H  
ATOM    235  HZ3 LYS A  35      19.033  59.217   9.656  1.00  0.00           H  
ATOM    236  N   MET A  36      13.166  54.029  10.977  1.00 41.58           N  
ANISOU  236  N   MET A  36     5360   3608   6831   -619   1047   -281
ATOM    237  CA  MET A  36      11.843  53.652  10.415  1.00 41.26           C  
ANISOU  237  CA  MET A  36     5443   3611   6622   -442   1032   -104
ATOM    238  C   MET A  36      10.877  53.242  11.530  1.00 42.73           C  
ANISOU  238  C   MET A  36     5648   3901   6684   -345    903   -243
ATOM    239  O   MET A  36       9.697  53.620  11.456  1.00 41.87           O  
ANISOU  239  O   MET A  36     5626   3709   6571   -229    918   -173
ATOM    240  CB  MET A  36      12.031  52.495   9.440  1.00 42.50           C  
ANISOU  240  CB  MET A  36     5596   3960   6593   -394   1026     55
ATOM    241  CG  MET A  36      10.832  52.156   8.628  1.00 46.80           C  
ANISOU  241  CG  MET A  36     6256   4550   6976   -245   1012    247
ATOM    242  SD  MET A  36      11.290  50.788   7.516  1.00 50.02           S  
ANISOU  242  SD  MET A  36     6656   5177   7169   -229   1020    369
ATOM    243  CE  MET A  36       9.657  50.302   6.962  1.00 42.62           C  
ANISOU  243  CE  MET A  36     5836   4328   6030    -61    931    513
ATOM    244  H   MET A  36      13.936  53.429  10.718  1.00  0.00           H  
ATOM    245  HA  MET A  36      11.427  54.505   9.879  1.00  0.00           H  
ATOM    246  HB3 MET A  36      12.357  51.611   9.988  1.00  0.00           H  
ATOM    247  HB2 MET A  36      12.866  52.716   8.775  1.00  0.00           H  
ATOM    248  HG3 MET A  36      10.538  53.022   8.035  1.00  0.00           H  
ATOM    249  HG2 MET A  36      10.027  51.833   9.288  1.00  0.00           H  
ATOM    250  HE1 MET A  36       9.742  49.467   6.266  1.00  0.00           H  
ATOM    251  HE2 MET A  36       9.057  49.999   7.820  1.00  0.00           H  
ATOM    252  HE3 MET A  36       9.177  51.143   6.462  1.00  0.00           H  
ATOM    253  N   ILE A  37      11.347  52.478  12.521  1.00 41.06           N  
ANISOU  253  N   ILE A  37     5353   3871   6374   -385    785   -417
ATOM    254  CA  ILE A  37      10.491  51.899  13.594  1.00 40.87           C  
ANISOU  254  CA  ILE A  37     5351   3987   6188   -297    673   -528
ATOM    255  C   ILE A  37      10.099  52.992  14.589  1.00 41.56           C  
ANISOU  255  C   ILE A  37     5479   3925   6386   -325    698   -721
ATOM    256  O   ILE A  37       8.979  52.936  15.127  1.00 43.56           O  
ANISOU  256  O   ILE A  37     5792   4200   6556   -218    686   -754
ATOM    257  CB  ILE A  37      11.216  50.726  14.285  1.00 39.42           C  
ANISOU  257  CB  ILE A  37     5072   4045   5859   -328    542   -617
ATOM    258  CG1 ILE A  37      11.309  49.516  13.357  1.00 45.56           C  
ANISOU  258  CG1 ILE A  37     5830   4959   6520   -264    531   -439
ATOM    259  CG2 ILE A  37      10.545  50.370  15.595  1.00 45.45           C  
ANISOU  259  CG2 ILE A  37     5863   4931   6473   -276    445   -756
ATOM    260  CD1 ILE A  37      12.218  48.416  13.879  1.00 45.54           C  
ANISOU  260  CD1 ILE A  37     5714   5150   6437   -292    425   -497
ATOM    261  H   ILE A  37      12.333  52.265  12.570  1.00  0.00           H  
ATOM    262  HA  ILE A  37       9.581  51.514  13.134  1.00  0.00           H  
ATOM    263  HB  ILE A  37      12.232  51.050  14.510  1.00  0.00           H  
ATOM    264 HG13 ILE A  37      11.658  49.839  12.376  1.00  0.00           H  
ATOM    265 HG12 ILE A  37      10.311  49.111  13.189  1.00  0.00           H  
ATOM    266 HG21 ILE A  37      11.076  49.540  16.062  1.00  0.00           H  
ATOM    267 HG22 ILE A  37      10.564  51.233  16.260  1.00  0.00           H  
ATOM    268 HG23 ILE A  37       9.511  50.080  15.407  1.00  0.00           H  
ATOM    269 HD11 ILE A  37      12.235  47.590  13.168  1.00  0.00           H  
ATOM    270 HD12 ILE A  37      13.228  48.807  14.004  1.00  0.00           H  
ATOM    271 HD13 ILE A  37      11.845  48.061  14.839  1.00  0.00           H  
ATOM    272  N   PHE A  38      10.999  53.927  14.882  1.00 42.36           N  
ANISOU  272  N   PHE A  38     5539   3882   6673   -471    737   -868
ATOM    273  CA  PHE A  38      10.765  54.967  15.909  1.00 44.91           C  
ANISOU  273  CA  PHE A  38     5899   4057   7106   -524    762  -1109
ATOM    274  C   PHE A  38      10.237  56.244  15.252  1.00 52.45           C  
ANISOU  274  C   PHE A  38     6933   4685   8308   -498    928  -1026
ATOM    275  O   PHE A  38       9.597  57.018  15.969  1.00 54.09           O  
ANISOU  275  O   PHE A  38     7201   4750   8600   -473    977  -1186
ATOM    276  CB  PHE A  38      12.028  55.141  16.753  1.00 45.29           C  
ANISOU  276  CB  PHE A  38     5846   4161   7198   -709    677  -1354
ATOM    277  CG  PHE A  38      12.244  53.973  17.681  1.00 43.05           C  
ANISOU  277  CG  PHE A  38     5510   4196   6650   -693    499  -1443
ATOM    278  CD1 PHE A  38      11.581  53.906  18.894  1.00 45.29           C  
ANISOU  278  CD1 PHE A  38     5861   4582   6765   -652    437  -1622
ATOM    279  CD2 PHE A  38      13.060  52.915  17.316  1.00 43.11           C  
ANISOU  279  CD2 PHE A  38     5409   4397   6575   -704    409  -1329
ATOM    280  CE1 PHE A  38      11.759  52.826  19.741  1.00 47.28           C  
ANISOU  280  CE1 PHE A  38     6079   5126   6759   -630    279  -1666
ATOM    281  CE2 PHE A  38      13.228  51.830  18.161  1.00 44.79           C  
ANISOU  281  CE2 PHE A  38     5575   4881   6559   -671    247  -1376
ATOM    282  CZ  PHE A  38      12.579  51.787  19.369  1.00 46.15           C  
ANISOU  282  CZ  PHE A  38     5823   5156   6553   -635    177  -1532
ATOM    283  H   PHE A  38      11.884  53.946  14.396  1.00  0.00           H  
ATOM    284  HA  PHE A  38       9.982  54.597  16.571  1.00  0.00           H  
ATOM    285  HB3 PHE A  38      11.951  56.058  17.337  1.00  0.00           H  
ATOM    286  HB2 PHE A  38      12.891  55.247  16.096  1.00  0.00           H  
ATOM    287  HD1 PHE A  38      10.915  54.703  19.190  1.00  0.00           H  
ATOM    288  HD2 PHE A  38      13.572  52.931  16.365  1.00  0.00           H  
ATOM    289  HE1 PHE A  38      11.254  52.799  20.695  1.00  0.00           H  
ATOM    290  HE2 PHE A  38      13.872  51.013  17.870  1.00  0.00           H  
ATOM    291  HZ  PHE A  38      12.711  50.941  20.027  1.00  0.00           H  
ATOM    292  N   GLY A  39      10.428  56.411  13.940  1.00 56.37           N  
ANISOU  292  N   GLY A  39     7438   5075   8904   -486   1016   -773
ATOM    293  CA  GLY A  39       9.979  57.602  13.192  1.00 64.63           C  
ANISOU  293  CA  GLY A  39     8563   5805  10188   -450   1172   -631
ATOM    294  C   GLY A  39      10.598  58.870  13.746  1.00 67.13           C  
ANISOU  294  C   GLY A  39     8869   5848  10790   -605   1264   -844
ATOM    295  O   GLY A  39       9.947  59.927  13.601  1.00 79.56           O  
ANISOU  295  O   GLY A  39    10520   7133  12575   -548   1387   -808
ATOM    296  H   GLY A  39      10.903  55.699  13.404  1.00  0.00           H  
ATOM    297  HA2 GLY A  39       8.893  57.675  13.245  1.00  0.00           H  
ATOM    298  HA3 GLY A  39      10.251  57.495  12.142  1.00  0.00           H  
ATOM    299  N   NMA A  39A     11.820  58.895  14.386  1.00  0.00           N  
ATOM    300  CA  NMA A  39A     12.351  60.152  14.892  1.00  0.00           C  
ATOM    301  H   NMA A  39A     12.346  58.041  14.503  1.00  0.00           H  
ATOM    302 1HA  NMA A  39A     11.627  60.965  14.664  1.00  0.00           H  
ATOM    303 2HA  NMA A  39A     12.503  60.081  15.993  1.00  0.00           H  
ATOM    304 3HA  NMA A  39A     13.328  60.371  14.406  1.00  0.00           H  
ATOM    305  CH3 ACE A  45      13.526  65.323  20.220  1.00  0.00           C  
ATOM    306  C   ACE A  45      13.728  63.830  20.478  1.00  0.00           C  
ATOM    307  O   ACE A  45      13.876  63.425  21.629  1.00  0.00           O  
ATOM    308 1H   ACE A  45      13.542  65.872  21.188  1.00  0.00           H  
ATOM    309 2H   ACE A  45      14.340  65.701  19.562  1.00  0.00           H  
ATOM    310 3H   ACE A  45      12.547  65.485  19.715  1.00  0.00           H  
ATOM    311  N   GLY A  46      13.746  62.938  19.425  1.00 89.30           N  
ANISOU  311  N   GLY A  46    11516   8071  14340  -1581   1190  -2823
ATOM    312  CA  GLY A  46      13.942  61.497  19.681  1.00 81.92           C  
ANISOU  312  CA  GLY A  46    10512   7586  13026  -1517    981  -2745
ATOM    313  C   GLY A  46      15.272  61.229  20.368  1.00 81.81           C  
ANISOU  313  C   GLY A  46    10339   7779  12963  -1737    790  -2981
ATOM    314  O   GLY A  46      16.079  62.173  20.500  1.00 83.23           O  
ANISOU  314  O   GLY A  46    10449   7746  13427  -1955    828  -3190
ATOM    315  H1  GLY A  46      13.625  63.271  18.479  1.00  0.00           H  
ATOM    316  HA2 GLY A  46      13.905  60.953  18.737  1.00  0.00           H  
ATOM    317  HA3 GLY A  46      13.130  61.126  20.306  1.00  0.00           H  
ATOM    318  N   ASP A  47      15.491  59.988  20.805  1.00 77.17           N  
ANISOU  318  N   ASP A  47     9688   7588  12044  -1683    586  -2949
ATOM    319  CA  ASP A  47      16.735  59.545  21.490  1.00 76.01           C  
ANISOU  319  CA  ASP A  47     9367   7700  11811  -1857    359  -3134
ATOM    320  C   ASP A  47      17.789  59.207  20.440  1.00 70.10           C  
ANISOU  320  C   ASP A  47     8433   6954  11245  -1928    371  -2904
ATOM    321  O   ASP A  47      17.463  59.023  19.272  1.00 66.40           O  
ANISOU  321  O   ASP A  47     7998   6378  10851  -1811    525  -2587
ATOM    322  CB  ASP A  47      16.454  58.349  22.406  1.00 76.75           C  
ANISOU  322  CB  ASP A  47     9481   8201  11477  -1742    147  -3157
ATOM    323  CG  ASP A  47      15.782  58.730  23.716  1.00 81.32           C  
ANISOU  323  CG  ASP A  47    10207   8834  11855  -1745    104  -3476
ATOM    324  OD1 ASP A  47      16.240  59.702  24.349  1.00 84.89           O  
ANISOU  324  OD1 ASP A  47    10650   9160  12444  -1937     88  -3815
ATOM    325  OD2 ASP A  47      14.803  58.057  24.091  1.00 84.30           O1-
ANISOU  325  OD2 ASP A  47    10706   9377  11945  -1564    100  -3395
ATOM    326  H   ASP A  47      14.786  59.276  20.679  1.00  0.00           H  
ATOM    327  HA  ASP A  47      17.106  60.368  22.100  1.00  0.00           H  
ATOM    328  HB3 ASP A  47      17.388  57.828  22.617  1.00  0.00           H  
ATOM    329  HB2 ASP A  47      15.832  57.627  21.877  1.00  0.00           H  
ATOM    330  N   PRO A  48      19.086  59.139  20.809  1.00 66.10           N  
ANISOU  330  N   PRO A  48     7718   6576  10819  -2123    215  -3062
ATOM    331  CA  PRO A  48      20.106  58.577  19.925  1.00 63.92           C  
ANISOU  331  CA  PRO A  48     7238   6375  10671  -2165    213  -2845
ATOM    332  C   PRO A  48      19.701  57.207  19.367  1.00 60.30           C  
ANISOU  332  C   PRO A  48     6804   6153   9955  -1934    187  -2525
ATOM    333  O   PRO A  48      18.940  56.492  20.018  1.00 56.33           O  
ANISOU  333  O   PRO A  48     6409   5855   9136  -1783     73  -2527
ATOM    334  CB  PRO A  48      21.335  58.465  20.840  1.00 66.73           C  
ANISOU  334  CB  PRO A  48     7367   6943  11041  -2362    -35  -3112
ATOM    335  CG  PRO A  48      21.150  59.580  21.849  1.00 70.03           C  
ANISOU  335  CG  PRO A  48     7871   7217  11517  -2520    -68  -3500
ATOM    336  CD  PRO A  48      19.652  59.669  22.061  1.00 68.98           C  
ANISOU  336  CD  PRO A  48     8022   7008  11177  -2322     41  -3470
ATOM    337  HA  PRO A  48      20.312  59.267  19.107  1.00  0.00           H  
ATOM    338  HB3 PRO A  48      22.237  58.652  20.257  1.00  0.00           H  
ATOM    339  HB2 PRO A  48      21.315  57.505  21.356  1.00  0.00           H  
ATOM    340  HG3 PRO A  48      21.511  60.516  21.423  1.00  0.00           H  
ATOM    341  HG2 PRO A  48      21.632  59.302  22.787  1.00  0.00           H  
ATOM    342  HD2 PRO A  48      19.366  59.020  22.889  1.00  0.00           H  
ATOM    343  HD3 PRO A  48      19.365  60.715  22.172  1.00  0.00           H  
ATOM    344  N   ILE A  49      20.181  56.879  18.166  1.00 58.33           N  
ANISOU  344  N   ILE A  49     6461   5857   9844  -1914    313  -2261
ATOM    345  CA  ILE A  49      19.836  55.599  17.478  1.00 56.59           C  
ANISOU  345  CA  ILE A  49     6265   5825   9411  -1708    318  -1965
ATOM    346  C   ILE A  49      20.172  54.424  18.406  1.00 53.07           C  
ANISOU  346  C   ILE A  49     5716   5737   8709  -1650     56  -2031
ATOM    347  O   ILE A  49      19.377  53.486  18.462  1.00 47.76           O  
ANISOU  347  O   ILE A  49     5153   5217   7773  -1462     14  -1894
ATOM    348  CB  ILE A  49      20.517  55.499  16.099  1.00 61.23           C  
ANISOU  348  CB  ILE A  49     6750   6317  10197  -1735    499  -1725
ATOM    349  CG1 ILE A  49      19.751  56.322  15.057  1.00 65.10           C  
ANISOU  349  CG1 ILE A  49     7421   6506  10806  -1692    755  -1543
ATOM    350  CG2 ILE A  49      20.666  54.053  15.655  1.00 58.97           C  
ANISOU  350  CG2 ILE A  49     6400   6284   9720  -1583    445  -1525
ATOM    351  CD1 ILE A  49      20.446  56.446  13.713  1.00 67.82           C  
ANISOU  351  CD1 ILE A  49     7689   6732  11345  -1748    965  -1319
ATOM    352  H   ILE A  49      20.806  57.508  17.683  1.00  0.00           H  
ATOM    353  HA  ILE A  49      18.758  55.592  17.315  1.00  0.00           H  
ATOM    354  HB  ILE A  49      21.517  55.924  16.190  1.00  0.00           H  
ATOM    355 HG13 ILE A  49      19.556  57.318  15.456  1.00  0.00           H  
ATOM    356 HG12 ILE A  49      18.761  55.890  14.913  1.00  0.00           H  
ATOM    357 HG21 ILE A  49      21.150  54.020  14.679  1.00  0.00           H  
ATOM    358 HG22 ILE A  49      21.273  53.511  16.380  1.00  0.00           H  
ATOM    359 HG23 ILE A  49      19.682  53.590  15.588  1.00  0.00           H  
ATOM    360 HD11 ILE A  49      19.832  57.044  13.040  1.00  0.00           H  
ATOM    361 HD12 ILE A  49      21.414  56.929  13.847  1.00  0.00           H  
ATOM    362 HD13 ILE A  49      20.592  55.454  13.286  1.00  0.00           H  
ATOM    363  N   ASP A  50      21.287  54.472  19.132  1.00 57.09           N  
ANISOU  363  N   ASP A  50     6019   6375   9298  -1807   -121  -2227
ATOM    364  CA  ASP A  50      21.734  53.332  19.977  1.00 58.32           C  
ANISOU  364  CA  ASP A  50     6052   6880   9227  -1745   -387  -2250
ATOM    365  C   ASP A  50      20.799  53.191  21.185  1.00 56.35           C  
ANISOU  365  C   ASP A  50     5987   6774   8648  -1665   -532  -2389
ATOM    366  O   ASP A  50      20.595  52.056  21.631  1.00 53.86           O  
ANISOU  366  O   ASP A  50     5682   6712   8070  -1521   -675  -2284
ATOM    367  CB  ASP A  50      23.208  53.470  20.361  1.00 62.97           C  
ANISOU  367  CB  ASP A  50     6341   7571  10011  -1935   -550  -2406
ATOM    368  CG  ASP A  50      24.159  53.271  19.190  1.00 65.87           C  
ANISOU  368  CG  ASP A  50     6497   7863  10665  -1974   -404  -2227
ATOM    369  OD1 ASP A  50      25.350  53.611  19.338  1.00 75.25           O  
ANISOU  369  OD1 ASP A  50     7423   9070  12098  -2156   -481  -2357
ATOM    370  OD2 ASP A  50      23.703  52.792  18.133  1.00 67.70           O1-
ANISOU  370  OD2 ASP A  50     6824   8023  10876  -1831   -210  -1971
ATOM    371  H   ASP A  50      21.861  55.303  19.121  1.00  0.00           H  
ATOM    372  HA  ASP A  50      21.636  52.425  19.380  1.00  0.00           H  
ATOM    373  HB3 ASP A  50      23.446  52.753  21.146  1.00  0.00           H  
ATOM    374  HB2 ASP A  50      23.377  54.453  20.801  1.00  0.00           H  
ATOM    375  N   VAL A  51      20.254  54.294  21.705  1.00 56.28           N  
ANISOU  375  N   VAL A  51     6121   6600   8661  -1754   -479  -2616
ATOM    376  CA  VAL A  51      19.302  54.257  22.852  1.00 54.08           C  
ANISOU  376  CA  VAL A  51     6035   6444   8067  -1682   -570  -2770
ATOM    377  C   VAL A  51      18.010  53.596  22.372  1.00 49.42           C  
ANISOU  377  C   VAL A  51     5632   5843   7302  -1448   -434  -2519
ATOM    378  O   VAL A  51      17.487  52.712  23.075  1.00 48.66           O  
ANISOU  378  O   VAL A  51     5610   5981   6894  -1322   -548  -2476
ATOM    379  CB  VAL A  51      19.054  55.657  23.448  1.00 57.21           C  
ANISOU  379  CB  VAL A  51     6534   6630   8571  -1837   -509  -3099
ATOM    380  CG1 VAL A  51      17.873  55.650  24.404  1.00 58.59           C  
ANISOU  380  CG1 VAL A  51     6937   6886   8437  -1730   -515  -3223
ATOM    381  CG2 VAL A  51      20.287  56.198  24.152  1.00 62.14           C  
ANISOU  381  CG2 VAL A  51     6972   7322   9313  -2083   -697  -3397
ATOM    382  H   VAL A  51      20.483  55.200  21.321  1.00  0.00           H  
ATOM    383  HA  VAL A  51      19.735  53.629  23.631  1.00  0.00           H  
ATOM    384  HB  VAL A  51      18.815  56.332  22.627  1.00  0.00           H  
ATOM    385 HG11 VAL A  51      17.725  56.652  24.807  1.00  0.00           H  
ATOM    386 HG12 VAL A  51      16.975  55.337  23.871  1.00  0.00           H  
ATOM    387 HG13 VAL A  51      18.070  54.956  25.221  1.00  0.00           H  
ATOM    388 HG21 VAL A  51      20.070  57.186  24.558  1.00  0.00           H  
ATOM    389 HG22 VAL A  51      20.567  55.526  24.963  1.00  0.00           H  
ATOM    390 HG23 VAL A  51      21.110  56.270  23.441  1.00  0.00           H  
ATOM    391  N   ASN A  52      17.539  53.957  21.181  1.00 46.86           N  
ANISOU  391  N   ASN A  52     5370   5265   7169  -1394   -204  -2338
ATOM    392  CA  ASN A  52      16.324  53.345  20.586  1.00 43.75           C  
ANISOU  392  CA  ASN A  52     5129   4856   6637  -1182    -85  -2092
ATOM    393  C   ASN A  52      16.599  51.866  20.294  1.00 40.66           C  
ANISOU  393  C   ASN A  52     4651   4705   6090  -1064   -183  -1869
ATOM    394  O   ASN A  52      15.721  51.035  20.564  1.00 37.92           O  
ANISOU  394  O   ASN A  52     4408   4491   5507   -911   -210  -1766
ATOM    395  CB  ASN A  52      15.849  54.111  19.353  1.00 43.94           C  
ANISOU  395  CB  ASN A  52     5227   4570   6895  -1159    153  -1944
ATOM    396  CG  ASN A  52      15.118  55.382  19.731  1.00 49.37           C  
ANISOU  396  CG  ASN A  52     6051   5013   7692  -1195    268  -2124
ATOM    397  OD1 ASN A  52      14.603  55.502  20.837  1.00 51.47           O  
ANISOU  397  OD1 ASN A  52     6401   5359   7793  -1182    201  -2327
ATOM    398  ND2 ASN A  52      15.133  56.368  18.852  1.00 53.06           N  
ANISOU  398  ND2 ASN A  52     6539   5173   8445  -1246    450  -2059
ATOM    399  H   ASN A  52      18.012  54.672  20.647  1.00  0.00           H  
ATOM    400  HA  ASN A  52      15.530  53.393  21.332  1.00  0.00           H  
ATOM    401  HB3 ASN A  52      15.189  53.475  18.763  1.00  0.00           H  
ATOM    402  HB2 ASN A  52      16.706  54.358  18.727  1.00  0.00           H  
ATOM    403 HD21 ASN A  52      14.659  57.236  19.059  1.00  0.00           H  
ATOM    404 HD22 ASN A  52      15.618  56.254  17.973  1.00  0.00           H  
ATOM    405  N   TYR A  53      17.799  51.525  19.828  1.00 41.53           N  
ANISOU  405  N   TYR A  53     4568   4869   6342  -1136   -231  -1809
ATOM    406  CA  TYR A  53      18.156  50.105  19.558  1.00 40.51           C  
ANISOU  406  CA  TYR A  53     4340   4946   6103  -1020   -314  -1611
ATOM    407  C   TYR A  53      17.977  49.290  20.846  1.00 39.63           C  
ANISOU  407  C   TYR A  53     4248   5105   5703   -950   -531  -1668
ATOM    408  O   TYR A  53      17.285  48.257  20.814  1.00 39.19           O  
ANISOU  408  O   TYR A  53     4274   5153   5463   -789   -534  -1499
ATOM    409  CB  TYR A  53      19.569  49.986  18.986  1.00 43.76           C  
ANISOU  409  CB  TYR A  53     4511   5367   6746  -1119   -326  -1578
ATOM    410  CG  TYR A  53      20.008  48.568  18.725  1.00 43.88           C  
ANISOU  410  CG  TYR A  53     4411   5568   6691   -995   -397  -1395
ATOM    411  CD1 TYR A  53      19.575  47.884  17.605  1.00 45.15           C  
ANISOU  411  CD1 TYR A  53     4637   5673   6845   -868   -237  -1175
ATOM    412  CD2 TYR A  53      20.876  47.915  19.586  1.00 48.71           C  
ANISOU  412  CD2 TYR A  53     4844   6407   7253  -1003   -626  -1446
ATOM    413  CE1 TYR A  53      19.982  46.581  17.352  1.00 46.30           C  
ANISOU  413  CE1 TYR A  53     4681   5958   6953   -755   -281  -1029
ATOM    414  CE2 TYR A  53      21.301  46.618  19.344  1.00 47.86           C  
ANISOU  414  CE2 TYR A  53     4621   6439   7122   -875   -678  -1271
ATOM    415  CZ  TYR A  53      20.841  45.944  18.228  1.00 47.19           C  
ANISOU  415  CZ  TYR A  53     4612   6269   7046   -752   -494  -1071
ATOM    416  OH  TYR A  53      21.252  44.669  17.968  1.00 45.80           O  
ANISOU  416  OH  TYR A  53     4329   6200   6871   -626   -524   -919
ATOM    417  H   TYR A  53      18.492  52.237  19.649  1.00  0.00           H  
ATOM    418  HA  TYR A  53      17.458  49.718  18.815  1.00  0.00           H  
ATOM    419  HB3 TYR A  53      20.275  50.464  19.665  1.00  0.00           H  
ATOM    420  HB2 TYR A  53      19.634  50.560  18.062  1.00  0.00           H  
ATOM    421  HD1 TYR A  53      18.906  48.363  16.905  1.00  0.00           H  
ATOM    422  HD2 TYR A  53      21.238  48.417  20.471  1.00  0.00           H  
ATOM    423  HE1 TYR A  53      19.628  46.066  16.471  1.00  0.00           H  
ATOM    424  HE2 TYR A  53      21.988  46.139  20.026  1.00  0.00           H  
ATOM    425  HH  TYR A  53      21.840  44.373  18.666  1.00  0.00           H  
ATOM    426  N   GLU A  54      18.511  49.778  21.967  1.00 44.70           N  
ANISOU  426  N   GLU A  54     4834   5853   6296  -1073   -702  -1904
ATOM    427  CA  GLU A  54      18.460  49.067  23.274  1.00 49.12           C  
ANISOU  427  CA  GLU A  54     5414   6700   6549  -1022   -928  -1959
ATOM    428  C   GLU A  54      17.003  48.848  23.714  1.00 47.98           C  
ANISOU  428  C   GLU A  54     5513   6573   6144   -891   -849  -1923
ATOM    429  O   GLU A  54      16.707  47.792  24.307  1.00 44.45           O  
ANISOU  429  O   GLU A  54     5104   6336   5448   -772   -954  -1806
ATOM    430  CB  GLU A  54      19.255  49.834  24.325  1.00 57.19           C  
ANISOU  430  CB  GLU A  54     6349   7820   7559  -1205  -1118  -2254
ATOM    431  CG  GLU A  54      19.584  48.999  25.547  1.00 66.45           C  
ANISOU  431  CG  GLU A  54     7482   9333   8430  -1164  -1396  -2270
ATOM    432  CD  GLU A  54      18.832  49.404  26.802  1.00 74.05           C  
ANISOU  432  CD  GLU A  54     8647  10410   9076  -1185  -1460  -2480
ATOM    433  OE1 GLU A  54      17.577  49.398  26.770  1.00 77.09           O  
ANISOU  433  OE1 GLU A  54     9247  10710   9334  -1078  -1284  -2428
ATOM    434  OE2 GLU A  54      19.510  49.735  27.812  1.00 84.39           O1-
ANISOU  434  OE2 GLU A  54     9893  11903  10266  -1314  -1685  -2705
ATOM    435  H   GLU A  54      18.979  50.673  21.955  1.00  0.00           H  
ATOM    436  HA  GLU A  54      18.925  48.089  23.145  1.00  0.00           H  
ATOM    437  HB3 GLU A  54      18.694  50.717  24.630  1.00  0.00           H  
ATOM    438  HB2 GLU A  54      20.179  50.205  23.881  1.00  0.00           H  
ATOM    439  HG3 GLU A  54      20.656  49.045  25.738  1.00  0.00           H  
ATOM    440  HG2 GLU A  54      19.387  47.949  25.331  1.00  0.00           H  
ATOM    441  N   LYS A  55      16.091  49.772  23.411  1.00 47.74           N  
ANISOU  441  N   LYS A  55     5633   6320   6185   -900   -658  -1999
ATOM    442  CA  LYS A  55      14.652  49.607  23.777  1.00 47.05           C  
ANISOU  442  CA  LYS A  55     5750   6235   5889   -770   -559  -1966
ATOM    443  C   LYS A  55      14.044  48.378  23.104  1.00 42.50           C  
ANISOU  443  C   LYS A  55     5196   5707   5243   -597   -503  -1668
ATOM    444  O   LYS A  55      13.040  47.865  23.614  1.00 42.53           O  
ANISOU  444  O   LYS A  55     5323   5798   5036   -489   -477  -1613
ATOM    445  CB  LYS A  55      13.825  50.833  23.385  1.00 50.43           C  
ANISOU  445  CB  LYS A  55     6299   6382   6478   -792   -351  -2070
ATOM    446  CG  LYS A  55      14.175  52.105  24.145  1.00 55.68           C  
ANISOU  446  CG  LYS A  55     6984   6959   7210   -958   -369  -2402
ATOM    447  CD  LYS A  55      13.383  53.298  23.664  1.00 58.94           C  
ANISOU  447  CD  LYS A  55     7506   7049   7837   -961   -144  -2476
ATOM    448  CE  LYS A  55      13.747  54.574  24.390  1.00 64.94           C  
ANISOU  448  CE  LYS A  55     8289   7682   8701  -1134   -143  -2828
ATOM    449  NZ  LYS A  55      13.451  55.769  23.564  1.00 68.83           N1+
ANISOU  449  NZ  LYS A  55     8820   7795   9536  -1168     71  -2844
ATOM    450  H   LYS A  55      16.366  50.611  22.921  1.00  0.00           H  
ATOM    451  HA  LYS A  55      14.584  49.477  24.857  1.00  0.00           H  
ATOM    452  HB3 LYS A  55      12.766  50.612  23.519  1.00  0.00           H  
ATOM    453  HB2 LYS A  55      13.930  51.012  22.315  1.00  0.00           H  
ATOM    454  HG3 LYS A  55      15.240  52.310  24.038  1.00  0.00           H  
ATOM    455  HG2 LYS A  55      13.992  51.954  25.209  1.00  0.00           H  
ATOM    456  HD3 LYS A  55      12.318  53.101  23.790  1.00  0.00           H  
ATOM    457  HD2 LYS A  55      13.543  53.432  22.594  1.00  0.00           H  
ATOM    458  HE3 LYS A  55      14.808  54.559  24.640  1.00  0.00           H  
ATOM    459  HE2 LYS A  55      13.189  54.632  25.324  1.00  0.00           H  
ATOM    460  HZ1 LYS A  55      14.025  56.541  23.871  1.00  0.00           H  
ATOM    461  HZ2 LYS A  55      13.650  55.567  22.595  1.00  0.00           H  
ATOM    462  HZ3 LYS A  55      12.476  56.014  23.663  1.00  0.00           H  
ATOM    463  N   LEU A  56      14.563  47.933  21.965  1.00 37.55           N  
ANISOU  463  N   LEU A  56     4461   5012   4793   -575   -462  -1489
ATOM    464  CA  LEU A  56      13.939  46.789  21.266  1.00 36.36           C  
ANISOU  464  CA  LEU A  56     4342   4885   4585   -423   -398  -1237
ATOM    465  C   LEU A  56      14.259  45.464  21.978  1.00 35.75           C  
ANISOU  465  C   LEU A  56     4214   5050   4319   -347   -559  -1136
ATOM    466  O   LEU A  56      13.563  44.475  21.655  1.00 36.54           O  
ANISOU  466  O   LEU A  56     4367   5173   4343   -222   -508   -954
ATOM    467  CB  LEU A  56      14.386  46.762  19.806  1.00 35.05           C  
ANISOU  467  CB  LEU A  56     4098   4573   4646   -428   -286  -1100
ATOM    468  CG  LEU A  56      14.060  48.002  18.981  1.00 37.44           C  
ANISOU  468  CG  LEU A  56     4460   4628   5137   -486   -117  -1137
ATOM    469  CD1 LEU A  56      14.716  47.909  17.611  1.00 38.00           C  
ANISOU  469  CD1 LEU A  56     4446   4597   5393   -506    -16   -996
ATOM    470  CD2 LEU A  56      12.550  48.177  18.830  1.00 39.65           C  
ANISOU  470  CD2 LEU A  56     4906   4820   5337   -381     -6  -1081
ATOM    471  H   LEU A  56      15.383  48.376  21.577  1.00  0.00           H  
ATOM    472  HA  LEU A  56      12.858  46.930  21.286  1.00  0.00           H  
ATOM    473  HB2 LEU A  56      13.964  45.884  19.317  1.00  0.00           H  
ATOM    474  HB3 LEU A  56      15.459  46.573  19.762  1.00  0.00           H  
ATOM    475  HG  LEU A  56      14.459  48.875  19.497  1.00  0.00           H  
ATOM    476 HD11 LEU A  56      14.476  48.800  17.031  1.00  0.00           H  
ATOM    477 HD12 LEU A  56      15.797  47.834  17.730  1.00  0.00           H  
ATOM    478 HD13 LEU A  56      14.346  47.026  17.089  1.00  0.00           H  
ATOM    479 HD21 LEU A  56      12.344  49.069  18.238  1.00  0.00           H  
ATOM    480 HD22 LEU A  56      12.131  47.304  18.329  1.00  0.00           H  
ATOM    481 HD23 LEU A  56      12.096  48.283  19.815  1.00  0.00           H  
ATOM    482  N   LYS A  57      15.264  45.431  22.852  1.00 37.63           N  
ANISOU  482  N   LYS A  57     4344   5451   4501   -417   -748  -1236
ATOM    483  CA  LYS A  57      15.702  44.221  23.613  1.00 42.26           C  
ANISOU  483  CA  LYS A  57     4866   6275   4913   -340   -931  -1121
ATOM    484  C   LYS A  57      15.841  43.049  22.635  1.00 39.54           C  
ANISOU  484  C   LYS A  57     4448   5891   4684   -224   -872   -877
ATOM    485  O   LYS A  57      15.283  41.962  22.912  1.00 37.21           O  
ANISOU  485  O   LYS A  57     4215   5678   4242   -101   -884   -716
ATOM    486  CB  LYS A  57      14.682  43.876  24.705  1.00 46.35           C  
ANISOU  486  CB  LYS A  57     5558   6930   5121   -269   -954  -1116
ATOM    487  CG  LYS A  57      14.207  45.055  25.555  1.00 49.95           C  
ANISOU  487  CG  LYS A  57     6139   7387   5450   -364   -937  -1373
ATOM    488  CD  LYS A  57      15.028  45.334  26.773  1.00 59.68           C  
ANISOU  488  CD  LYS A  57     7329   8834   6509   -460  -1161  -1550
ATOM    489  CE  LYS A  57      14.379  46.375  27.670  1.00 64.04           C  
ANISOU  489  CE  LYS A  57     8045   9393   6893   -540  -1114  -1819
ATOM    490  NZ  LYS A  57      15.284  46.812  28.756  1.00 66.22           N1+
ANISOU  490  NZ  LYS A  57     8273   9870   7015   -670  -1345  -2045
ATOM    491  H   LYS A  57      15.795  46.269  23.042  1.00  0.00           H  
ATOM    492  HA  LYS A  57      16.669  44.419  24.075  1.00  0.00           H  
ATOM    493  HB2 LYS A  57      15.098  43.107  25.356  1.00  0.00           H  
ATOM    494  HB3 LYS A  57      13.819  43.389  24.251  1.00  0.00           H  
ATOM    495  HG3 LYS A  57      13.170  44.893  25.849  1.00  0.00           H  
ATOM    496  HG2 LYS A  57      14.164  45.951  24.936  1.00  0.00           H  
ATOM    497  HD3 LYS A  57      16.017  45.680  26.472  1.00  0.00           H  
ATOM    498  HD2 LYS A  57      15.170  44.410  27.334  1.00  0.00           H  
ATOM    499  HE3 LYS A  57      13.467  45.963  28.102  1.00  0.00           H  
ATOM    500  HE2 LYS A  57      14.087  47.238  27.072  1.00  0.00           H  
ATOM    501  HZ1 LYS A  57      15.942  47.488  28.395  1.00  0.00           H  
ATOM    502  HZ2 LYS A  57      14.742  47.232  29.498  1.00  0.00           H  
ATOM    503  HZ3 LYS A  57      15.787  46.014  29.117  1.00  0.00           H  
ATOM    504  N   THR A  58      16.457  43.311  21.483  1.00 41.76           N  
ANISOU  504  N   THR A  58     4618   6028   5219   -267   -778   -860
ATOM    505  CA  THR A  58      16.505  42.403  20.297  1.00 42.69           C  
ANISOU  505  CA  THR A  58     4691   6061   5465   -175   -661   -672
ATOM    506  C   THR A  58      17.906  42.525  19.684  1.00 43.98           C  
ANISOU  506  C   THR A  58     4637   6200   5872   -242   -673   -688
ATOM    507  O   THR A  58      18.325  43.659  19.398  1.00 46.40           O  
ANISOU  507  O   THR A  58     4899   6409   6320   -374   -623   -819
ATOM    508  CB  THR A  58      15.385  42.720  19.280  1.00 42.66           C  
ANISOU  508  CB  THR A  58     4840   5880   5489   -149   -454   -627
ATOM    509  OG1 THR A  58      14.090  42.579  19.878  1.00 44.93           O  
ANISOU  509  OG1 THR A  58     5295   6196   5581    -85   -439   -613
ATOM    510  CG2 THR A  58      15.385  41.814  18.069  1.00 44.80           C  
ANISOU  510  CG2 THR A  58     5088   6081   5852    -69   -340   -468
ATOM    511  H   THR A  58      16.945  44.187  21.359  1.00  0.00           H  
ATOM    512  HA  THR A  58      16.372  41.379  20.645  1.00  0.00           H  
ATOM    513  HB  THR A  58      15.502  43.750  18.944  1.00  0.00           H  
ATOM    514  HG1 THR A  58      14.012  43.184  20.619  1.00  0.00           H  
ATOM    515 HG21 THR A  58      14.571  42.098  17.402  1.00  0.00           H  
ATOM    516 HG22 THR A  58      16.335  41.909  17.543  1.00  0.00           H  
ATOM    517 HG23 THR A  58      15.249  40.781  18.388  1.00  0.00           H  
ATOM    518  N   ASP A  59      18.625  41.415  19.509  1.00 41.03           N  
ANISOU  518  N   ASP A  59     4122   5899   5568   -157   -724   -560
ATOM    519  CA  ASP A  59      19.844  41.416  18.656  1.00 39.71           C  
ANISOU  519  CA  ASP A  59     3742   5678   5666   -199   -666   -552
ATOM    520  C   ASP A  59      19.382  41.493  17.193  1.00 35.00           C  
ANISOU  520  C   ASP A  59     3239   4899   5160   -188   -412   -490
ATOM    521  O   ASP A  59      18.566  40.656  16.773  1.00 33.54           O  
ANISOU  521  O   ASP A  59     3178   4684   4879    -76   -334   -377
ATOM    522  CB  ASP A  59      20.719  40.185  18.889  1.00 44.88           C  
ANISOU  522  CB  ASP A  59     4209   6449   6391    -89   -781   -432
ATOM    523  CG  ASP A  59      21.989  40.249  18.061  1.00 50.53           C  
ANISOU  523  CG  ASP A  59     4683   7115   7400   -134   -703   -442
ATOM    524  OD1 ASP A  59      22.069  39.531  17.044  1.00 62.18           O  
ANISOU  524  OD1 ASP A  59     6141   8500   8984    -52   -532   -342
ATOM    525  OD2 ASP A  59      22.860  41.046  18.416  1.00 56.65           O1-
ANISOU  525  OD2 ASP A  59     5292   7936   8295   -260   -797   -564
ATOM    526  H   ASP A  59      18.345  40.555  19.959  1.00  0.00           H  
ATOM    527  HA  ASP A  59      20.428  42.307  18.884  1.00  0.00           H  
ATOM    528  HB3 ASP A  59      20.159  39.287  18.626  1.00  0.00           H  
ATOM    529  HB2 ASP A  59      20.978  40.119  19.946  1.00  0.00           H  
ATOM    530  N   ILE A  60      19.886  42.451  16.430  1.00 34.61           N  
ANISOU  530  N   ILE A  60     3133   4733   5283   -306   -286   -558
ATOM    531  CA  ILE A  60      19.536  42.591  14.989  1.00 34.12           C  
ANISOU  531  CA  ILE A  60     3163   4516   5282   -303    -45   -485
ATOM    532  C   ILE A  60      20.825  42.523  14.183  1.00 37.51           C  
ANISOU  532  C   ILE A  60     3386   4916   5948   -350     64   -472
ATOM    533  O   ILE A  60      21.688  43.359  14.406  1.00 38.30           O  
ANISOU  533  O   ILE A  60     3336   5003   6210   -480     39   -568
ATOM    534  CB  ILE A  60      18.778  43.909  14.730  1.00 35.60           C  
ANISOU  534  CB  ILE A  60     3513   4567   5446   -393     48   -544
ATOM    535  CG1 ILE A  60      17.586  44.057  15.681  1.00 35.64           C  
ANISOU  535  CG1 ILE A  60     3686   4608   5245   -350    -56   -586
ATOM    536  CG2 ILE A  60      18.379  44.012  13.265  1.00 34.68           C  
ANISOU  536  CG2 ILE A  60     3504   4320   5352   -377    269   -438
ATOM    537  CD1 ILE A  60      16.724  45.288  15.404  1.00 37.86           C  
ANISOU  537  CD1 ILE A  60     4125   4735   5525   -406     47   -631
ATOM    538  H   ILE A  60      20.533  43.121  16.821  1.00  0.00           H  
ATOM    539  HA  ILE A  60      18.897  41.756  14.700  1.00  0.00           H  
ATOM    540  HB  ILE A  60      19.466  44.728  14.939  1.00  0.00           H  
ATOM    541 HG13 ILE A  60      17.946  44.092  16.709  1.00  0.00           H  
ATOM    542 HG12 ILE A  60      16.966  43.162  15.626  1.00  0.00           H  
ATOM    543 HG21 ILE A  60      17.845  44.947  13.098  1.00  0.00           H  
ATOM    544 HG22 ILE A  60      19.273  43.989  12.642  1.00  0.00           H  
ATOM    545 HG23 ILE A  60      17.733  43.174  13.004  1.00  0.00           H  
ATOM    546 HD11 ILE A  60      15.901  45.324  16.118  1.00  0.00           H  
ATOM    547 HD12 ILE A  60      17.331  46.188  15.505  1.00  0.00           H  
ATOM    548 HD13 ILE A  60      16.324  45.232  14.392  1.00  0.00           H  
ATOM    549  N   LYS A  61      20.941  41.560  13.279  1.00 34.50           N  
ANISOU  549  N   LYS A  61     2995   4520   5594   -255    193   -370
ATOM    550  CA  LYS A  61      22.107  41.416  12.370  1.00 37.97           C  
ANISOU  550  CA  LYS A  61     3247   4924   6253   -285    353   -354
ATOM    551  C   LYS A  61      21.595  41.496  10.931  1.00 35.26           C  
ANISOU  551  C   LYS A  61     3072   4468   5854   -282    607   -287
ATOM    552  O   LYS A  61      20.451  41.093  10.682  1.00 33.31           O  
ANISOU  552  O   LYS A  61     3037   4208   5411   -203    616   -235
ATOM    553  CB  LYS A  61      22.818  40.091  12.653  1.00 41.90           C  
ANISOU  553  CB  LYS A  61     3564   5517   6837   -160    281   -307
ATOM    554  CG  LYS A  61      23.716  40.099  13.878  1.00 51.24           C  
ANISOU  554  CG  LYS A  61     4511   6829   8128   -178     41   -357
ATOM    555  CD  LYS A  61      24.074  38.702  14.351  1.00 59.88           C  
ANISOU  555  CD  LYS A  61     5481   8016   9253    -11    -75   -266
ATOM    556  CE  LYS A  61      25.376  38.631  15.127  1.00 68.63           C  
ANISOU  556  CE  LYS A  61     6267   9248  10561    -21   -260   -288
ATOM    557  NZ  LYS A  61      25.292  39.333  16.430  1.00 74.09           N1+
ANISOU  557  NZ  LYS A  61     6954  10065  11128   -107   -531   -370
ATOM    558  H   LYS A  61      20.210  40.870  13.180  1.00  0.00           H  
ATOM    559  HA  LYS A  61      22.801  42.238  12.548  1.00  0.00           H  
ATOM    560  HB3 LYS A  61      23.402  39.801  11.779  1.00  0.00           H  
ATOM    561  HB2 LYS A  61      22.077  39.298  12.754  1.00  0.00           H  
ATOM    562  HG3 LYS A  61      23.222  40.639  14.686  1.00  0.00           H  
ATOM    563  HG2 LYS A  61      24.629  40.651  13.654  1.00  0.00           H  
ATOM    564  HD3 LYS A  61      24.128  38.032  13.493  1.00  0.00           H  
ATOM    565  HD2 LYS A  61      23.264  38.310  14.967  1.00  0.00           H  
ATOM    566  HE2 LYS A  61      26.177  39.068  14.531  1.00  0.00           H  
ATOM    567  HE3 LYS A  61      25.642  37.587  15.294  1.00  0.00           H  
ATOM    568  HZ1 LYS A  61      24.568  38.911  16.994  1.00  0.00           H  
ATOM    569  HZ2 LYS A  61      26.178  39.260  16.910  1.00  0.00           H  
ATOM    570  HZ3 LYS A  61      25.073  40.307  16.275  1.00  0.00           H  
ATOM    571  N   VAL A  62      22.406  42.022  10.024  1.00 35.10           N  
ANISOU  571  N   VAL A  62     2961   4380   5995   -371    803   -286
ATOM    572  CA  VAL A  62      22.067  42.072   8.581  1.00 36.04           C  
ANISOU  572  CA  VAL A  62     3235   4418   6037   -370   1056   -211
ATOM    573  C   VAL A  62      22.431  40.713   7.993  1.00 36.19           C  
ANISOU  573  C   VAL A  62     3197   4484   6068   -252   1156   -187
ATOM    574  O   VAL A  62      23.573  40.272   8.163  1.00 38.78           O  
ANISOU  574  O   VAL A  62     3279   4849   6606   -239   1174   -216
ATOM    575  CB  VAL A  62      22.805  43.198   7.838  1.00 43.37           C  
ANISOU  575  CB  VAL A  62     4101   5251   7126   -520   1257   -203
ATOM    576  CG1 VAL A  62      22.372  43.230   6.383  1.00 45.41           C  
ANISOU  576  CG1 VAL A  62     4553   5453   7245   -509   1504   -104
ATOM    577  CG2 VAL A  62      22.578  44.541   8.509  1.00 44.19           C  
ANISOU  577  CG2 VAL A  62     4233   5278   7279   -644   1162   -251
ATOM    578  H   VAL A  62      23.295  42.410  10.306  1.00  0.00           H  
ATOM    579  HA  VAL A  62      20.993  42.225   8.476  1.00  0.00           H  
ATOM    580  HB  VAL A  62      23.873  42.981   7.869  1.00  0.00           H  
ATOM    581 HG11 VAL A  62      22.899  44.030   5.864  1.00  0.00           H  
ATOM    582 HG12 VAL A  62      22.607  42.275   5.912  1.00  0.00           H  
ATOM    583 HG13 VAL A  62      21.298  43.407   6.327  1.00  0.00           H  
ATOM    584 HG21 VAL A  62      23.112  45.317   7.961  1.00  0.00           H  
ATOM    585 HG22 VAL A  62      21.512  44.769   8.515  1.00  0.00           H  
ATOM    586 HG23 VAL A  62      22.946  44.502   9.534  1.00  0.00           H  
ATOM    587  N   VAL A  63      21.496  40.078   7.321  1.00 34.75           N  
ANISOU  587  N   VAL A  63     3224   4293   5685   -170   1219   -144
ATOM    588  CA  VAL A  63      21.776  38.852   6.528  1.00 36.35           C  
ANISOU  588  CA  VAL A  63     3412   4508   5890    -73   1366   -145
ATOM    589  C   VAL A  63      22.467  39.285   5.235  1.00 37.44           C  
ANISOU  589  C   VAL A  63     3538   4606   6078   -149   1656   -135
ATOM    590  O   VAL A  63      21.871  40.096   4.514  1.00 38.19           O  
ANISOU  590  O   VAL A  63     3824   4666   6018   -219   1748    -82
ATOM    591  CB  VAL A  63      20.481  38.080   6.242  1.00 33.93           C  
ANISOU  591  CB  VAL A  63     3341   4205   5345     13   1326   -128
ATOM    592  CG1 VAL A  63      20.737  36.889   5.322  1.00 37.17           C  
ANISOU  592  CG1 VAL A  63     3761   4605   5754     93   1500   -162
ATOM    593  CG2 VAL A  63      19.819  37.633   7.537  1.00 33.44           C  
ANISOU  593  CG2 VAL A  63     3284   4179   5242     82   1071   -122
ATOM    594  H   VAL A  63      20.546  40.420   7.331  1.00  0.00           H  
ATOM    595  HA  VAL A  63      22.453  38.211   7.094  1.00  0.00           H  
ATOM    596  HB  VAL A  63      19.795  38.756   5.731  1.00  0.00           H  
ATOM    597 HG11 VAL A  63      19.800  36.363   5.139  1.00  0.00           H  
ATOM    598 HG12 VAL A  63      21.146  37.242   4.375  1.00  0.00           H  
ATOM    599 HG13 VAL A  63      21.448  36.211   5.794  1.00  0.00           H  
ATOM    600 HG21 VAL A  63      18.903  37.088   7.308  1.00  0.00           H  
ATOM    601 HG22 VAL A  63      20.499  36.984   8.088  1.00  0.00           H  
ATOM    602 HG23 VAL A  63      19.580  38.506   8.144  1.00  0.00           H  
ATOM    603  N   ASP A  64      23.639  38.727   4.948  1.00 38.45           N  
ANISOU  603  N   ASP A  64     3455   4744   6411   -124   1801   -172
ATOM    604  CA  ASP A  64      24.401  38.967   3.692  1.00 41.73           C  
ANISOU  604  CA  ASP A  64     3841   5133   6882   -185   2123   -169
ATOM    605  C   ASP A  64      23.494  38.699   2.489  1.00 39.74           C  
ANISOU  605  C   ASP A  64     3888   4881   6329   -163   2275   -147
ATOM    606  O   ASP A  64      22.886  37.604   2.439  1.00 37.95           O  
ANISOU  606  O   ASP A  64     3762   4672   5983    -53   2219   -192
ATOM    607  CB  ASP A  64      25.635  38.069   3.609  1.00 47.18           C  
ANISOU  607  CB  ASP A  64     4259   5835   7830   -114   2254   -228
ATOM    608  CG  ASP A  64      26.837  38.587   4.382  1.00 57.64           C  
ANISOU  608  CG  ASP A  64     5244   7172   9482   -180   2190   -242
ATOM    609  OD1 ASP A  64      27.919  37.995   4.234  1.00 65.11           O  
ANISOU  609  OD1 ASP A  64     5935   8127  10676   -129   2318   -278
ATOM    610  OD2 ASP A  64      26.680  39.574   5.131  1.00 66.22           O1-
ANISOU  610  OD2 ASP A  64     6315   8258  10586   -281   2011   -227
ATOM    611  H   ASP A  64      24.070  38.092   5.604  1.00  0.00           H  
ATOM    612  HA  ASP A  64      24.721  40.009   3.667  1.00  0.00           H  
ATOM    613  HB3 ASP A  64      25.911  37.930   2.564  1.00  0.00           H  
ATOM    614  HB2 ASP A  64      25.380  37.071   3.964  1.00  0.00           H  
ATOM    615  N   ARG A  65      23.479  39.622   1.527  1.00 39.49           N  
ANISOU  615  N   ARG A  65     3983   4830   6191   -267   2468    -80
ATOM    616  CA  ARG A  65      22.663  39.557   0.279  1.00 43.29           C  
ANISOU  616  CA  ARG A  65     4759   5338   6350   -264   2610    -40
ATOM    617  C   ARG A  65      23.028  38.306  -0.553  1.00 42.57           C  
ANISOU  617  C   ARG A  65     4676   5286   6210   -184   2812   -142
ATOM    618  O   ARG A  65      22.169  37.817  -1.292  1.00 42.29           O  
ANISOU  618  O   ARG A  65     4880   5294   5895   -150   2832   -164
ATOM    619  CB  ARG A  65      22.878  40.823  -0.563  1.00 54.80           C  
ANISOU  619  CB  ARG A  65     6306   6766   7750   -392   2809     79
ATOM    620  CG  ARG A  65      23.317  42.044   0.245  1.00 69.70           C  
ANISOU  620  CG  ARG A  65     8039   8568   9873   -500   2730    134
ATOM    621  CD  ARG A  65      23.159  43.386  -0.451  1.00 79.28           C  
ANISOU  621  CD  ARG A  65     9397   9712  11013   -618   2872    284
ATOM    622  NE  ARG A  65      21.829  43.938  -0.215  1.00 86.45           N  
ANISOU  622  NE  ARG A  65    10526  10592  11728   -595   2665    364
ATOM    623  CZ  ARG A  65      20.788  43.843  -1.046  1.00 89.86           C  
ANISOU  623  CZ  ARG A  65    11227  11074  11839   -544   2665    449
ATOM    624  NH1 ARG A  65      20.894  43.225  -2.214  1.00 92.80           N  
ANISOU  624  NH1 ARG A  65    11717  11537  12004   -521   2862    455
ATOM    625  NH2 ARG A  65      19.634  44.386  -0.702  1.00 88.96           N1+
ANISOU  625  NH2 ARG A  65    11261  10927  11613   -517   2463    521
ATOM    626  H   ARG A  65      24.053  40.449   1.611  1.00  0.00           H  
ATOM    627  HA  ARG A  65      21.610  39.497   0.554  1.00  0.00           H  
ATOM    628  HB2 ARG A  65      21.961  41.058  -1.103  1.00  0.00           H  
ATOM    629  HB3 ARG A  65      23.615  40.620  -1.340  1.00  0.00           H  
ATOM    630  HG3 ARG A  65      24.355  41.918   0.552  1.00  0.00           H  
ATOM    631  HG2 ARG A  65      22.776  42.063   1.191  1.00  0.00           H  
ATOM    632  HD2 ARG A  65      23.315  43.260  -1.522  1.00  0.00           H  
ATOM    633  HD3 ARG A  65      23.912  44.080  -0.077  1.00  0.00           H  
ATOM    634  HE  ARG A  65      21.731  44.426   0.664  1.00  0.00           H  
ATOM    635 HH11 ARG A  65      20.094  43.164  -2.828  1.00  0.00           H  
ATOM    636 HH12 ARG A  65      21.775  42.815  -2.490  1.00  0.00           H  
ATOM    637 HH21 ARG A  65      18.840  44.320  -1.323  1.00  0.00           H  
ATOM    638 HH22 ARG A  65      19.546  44.867   0.182  1.00  0.00           H  
ATOM    639  N   ASP A  66      24.264  37.828  -0.476  1.00 40.68           N  
ANISOU  639  N   ASP A  66     4181   5032   6241   -160   2964   -211
ATOM    640  CA  ASP A  66      24.742  36.711  -1.342  1.00 44.08           C  
ANISOU  640  CA  ASP A  66     4607   5478   6664    -84   3216   -324
ATOM    641  C   ASP A  66      24.740  35.376  -0.579  1.00 41.24           C  
ANISOU  641  C   ASP A  66     4125   5086   6457     62   3068   -424
ATOM    642  O   ASP A  66      25.300  34.394  -1.105  1.00 45.27           O  
ANISOU  642  O   ASP A  66     4570   5574   7055    142   3273   -534
ATOM    643  CB  ASP A  66      26.114  37.030  -1.920  1.00 48.95           C  
ANISOU  643  CB  ASP A  66     5019   6087   7491   -142   3541   -330
ATOM    644  CG  ASP A  66      27.169  37.412  -0.895  1.00 51.69           C  
ANISOU  644  CG  ASP A  66     5001   6398   8239   -165   3456   -311
ATOM    645  OD1 ASP A  66      26.846  37.439   0.302  1.00 55.92           O  
ANISOU  645  OD1 ASP A  66     5458   6924   8863   -135   3133   -294
ATOM    646  OD2 ASP A  66      28.303  37.706  -1.318  1.00 57.87           O1-
ANISOU  646  OD2 ASP A  66     5580   7172   9233   -223   3717   -314
ATOM    647  H   ASP A  66      24.917  38.222   0.186  1.00  0.00           H  
ATOM    648  HA  ASP A  66      24.046  36.617  -2.175  1.00  0.00           H  
ATOM    649  HB2 ASP A  66      26.019  37.830  -2.655  1.00  0.00           H  
ATOM    650  HB3 ASP A  66      26.467  36.178  -2.501  1.00  0.00           H  
ATOM    651  N   SER A  67      24.165  35.339   0.616  1.00 38.31           N  
ANISOU  651  N   SER A  67     3724   4703   6129    100   2744   -384
ATOM    652  CA  SER A  67      24.132  34.126   1.471  1.00 39.93           C  
ANISOU  652  CA  SER A  67     3815   4869   6485    241   2583   -435
ATOM    653  C   SER A  67      23.024  33.179   1.019  1.00 38.95           C  
ANISOU  653  C   SER A  67     3944   4727   6128    301   2562   -504
ATOM    654  O   SER A  67      22.029  33.618   0.438  1.00 36.32           O  
ANISOU  654  O   SER A  67     3866   4434   5497    232   2540   -488
ATOM    655  CB  SER A  67      23.953  34.461   2.912  1.00 36.36           C  
ANISOU  655  CB  SER A  67     3248   4430   6135    250   2262   -358
ATOM    656  OG  SER A  67      22.659  34.974   3.160  1.00 37.03           O  
ANISOU  656  OG  SER A  67     3568   4538   5964    202   2076   -308
ATOM    657  H   SER A  67      23.719  36.165   0.988  1.00  0.00           H  
ATOM    658  HA  SER A  67      25.085  33.608   1.360  1.00  0.00           H  
ATOM    659  HB2 SER A  67      24.699  35.199   3.208  1.00  0.00           H  
ATOM    660  HB3 SER A  67      24.110  33.567   3.515  1.00  0.00           H  
ATOM    661  HG  SER A  67      22.635  35.907   2.934  1.00  0.00           H  
ATOM    662  N   GLU A  68      23.156  31.921   1.398  1.00 40.59           N  
ANISOU  662  N   GLU A  68     4065   4865   6491    428   2534   -567
ATOM    663  CA  GLU A  68      22.078  30.921   1.203  1.00 41.75           C  
ANISOU  663  CA  GLU A  68     4420   4965   6476    480   2476   -640
ATOM    664  C   GLU A  68      20.784  31.348   1.907  1.00 39.01           C  
ANISOU  664  C   GLU A  68     4227   4656   5938    439   2186   -553
ATOM    665  O   GLU A  68      19.712  31.236   1.274  1.00 36.59           O  
ANISOU  665  O   GLU A  68     4158   4370   5373    396   2174   -598
ATOM    666  CB  GLU A  68      22.595  29.543   1.617  1.00 43.54           C  
ANISOU  666  CB  GLU A  68     4489   5075   6978    630   2506   -700
ATOM    667  CG  GLU A  68      21.487  28.517   1.649  1.00 47.17           C  
ANISOU  667  CG  GLU A  68     5133   5458   7330    673   2416   -762
ATOM    668  CD  GLU A  68      21.764  27.224   0.917  1.00 49.23           C  
ANISOU  668  CD  GLU A  68     5413   5593   7700    756   2643   -930
ATOM    669  OE1 GLU A  68      22.947  26.950   0.580  1.00 54.09           O  
ANISOU  669  OE1 GLU A  68     5846   6162   8540    823   2867   -987
ATOM    670  OE2 GLU A  68      20.778  26.498   0.682  1.00 50.47           O1-
ANISOU  670  OE2 GLU A  68     5758   5689   7728    749   2602  -1016
ATOM    671  H   GLU A  68      24.012  31.613   1.836  1.00  0.00           H  
ATOM    672  HA  GLU A  68      21.866  30.879   0.135  1.00  0.00           H  
ATOM    673  HB3 GLU A  68      23.056  29.610   2.602  1.00  0.00           H  
ATOM    674  HB2 GLU A  68      23.368  29.221   0.919  1.00  0.00           H  
ATOM    675  HG3 GLU A  68      20.572  28.963   1.258  1.00  0.00           H  
ATOM    676  HG2 GLU A  68      21.231  28.296   2.685  1.00  0.00           H  
ATOM    677  N   GLU A  69      20.824  31.820   3.161  1.00 37.99           N  
ANISOU  677  N   GLU A  69     3969   4546   5917    448   1958   -441
ATOM    678  CA  GLU A  69      19.622  32.324   3.873  1.00 37.64           C  
ANISOU  678  CA  GLU A  69     4060   4541   5699    408   1711   -364
ATOM    679  C   GLU A  69      18.889  33.363   3.026  1.00 32.32           C  
ANISOU  679  C   GLU A  69     3592   3926   4760    296   1751   -349
ATOM    680  O   GLU A  69      17.654  33.313   2.927  1.00 30.78           O  
ANISOU  680  O   GLU A  69     3580   3747   4365    280   1642   -343
ATOM    681  CB  GLU A  69      19.983  33.018   5.193  1.00 44.23           C  
ANISOU  681  CB  GLU A  69     4731   5415   6660    403   1510   -268
ATOM    682  CG  GLU A  69      20.141  32.090   6.384  1.00 52.45           C  
ANISOU  682  CG  GLU A  69     5637   6429   7862    517   1345   -225
ATOM    683  CD  GLU A  69      20.613  32.789   7.659  1.00 65.98           C  
ANISOU  683  CD  GLU A  69     7184   8213   9669    504   1141   -148
ATOM    684  OE1 GLU A  69      21.626  33.534   7.587  1.00 77.42           O  
ANISOU  684  OE1 GLU A  69     8469   9696  11249    447   1195   -158
ATOM    685  OE2 GLU A  69      19.973  32.592   8.733  1.00 60.49           O1-
ANISOU  685  OE2 GLU A  69     6525   7545   8914    540    933    -84
ATOM    686  H   GLU A  69      21.700  31.844   3.664  1.00  0.00           H  
ATOM    687  HA  GLU A  69      18.951  31.490   4.078  1.00  0.00           H  
ATOM    688  HB3 GLU A  69      19.230  33.773   5.421  1.00  0.00           H  
ATOM    689  HB2 GLU A  69      20.900  33.592   5.059  1.00  0.00           H  
ATOM    690  HG3 GLU A  69      20.838  31.292   6.130  1.00  0.00           H  
ATOM    691  HG2 GLU A  69      19.194  31.586   6.578  1.00  0.00           H  
ATOM    692  N   ALA A  70      19.606  34.355   2.505  1.00 33.34           N  
ANISOU  692  N   ALA A  70     3678   4085   4901    218   1889   -321
ATOM    693  CA  ALA A  70      18.996  35.438   1.710  1.00 32.66           C  
ANISOU  693  CA  ALA A  70     3782   4044   4581    120   1932   -265
ATOM    694  C   ALA A  70      18.340  34.829   0.472  1.00 32.91           C  
ANISOU  694  C   ALA A  70     4030   4107   4366    120   2049   -336
ATOM    695  O   ALA A  70      17.222  35.248   0.133  1.00 32.75           O  
ANISOU  695  O   ALA A  70     4200   4132   4110     84   1949   -290
ATOM    696  CB  ALA A  70      20.031  36.464   1.334  1.00 34.34           C  
ANISOU  696  CB  ALA A  70     3895   4260   4892     37   2102   -216
ATOM    697  H   ALA A  70      20.605  34.385   2.648  1.00  0.00           H  
ATOM    698  HA  ALA A  70      18.226  35.922   2.311  1.00  0.00           H  
ATOM    699  HB1 ALA A  70      19.563  37.255   0.748  1.00  0.00           H  
ATOM    700  HB2 ALA A  70      20.466  36.891   2.238  1.00  0.00           H  
ATOM    701  HB3 ALA A  70      20.815  35.990   0.743  1.00  0.00           H  
ATOM    702  N   GLU A  71      19.000  33.859  -0.156  1.00 34.78           N  
ANISOU  702  N   GLU A  71     4230   4322   4661    163   2246   -454
ATOM    703  CA  GLU A  71      18.506  33.253  -1.420  1.00 37.25           C  
ANISOU  703  CA  GLU A  71     4753   4673   4724    149   2384   -564
ATOM    704  C   GLU A  71      17.188  32.524  -1.150  1.00 36.38           C  
ANISOU  704  C   GLU A  71     4772   4554   4493    175   2174   -612
ATOM    705  O   GLU A  71      16.248  32.657  -1.945  1.00 34.89           O  
ANISOU  705  O   GLU A  71     4792   4441   4021    123   2139   -629
ATOM    706  CB  GLU A  71      19.501  32.255  -2.004  1.00 43.22           C  
ANISOU  706  CB  GLU A  71     5428   5383   5610    201   2647   -715
ATOM    707  CG  GLU A  71      19.134  31.880  -3.423  1.00 49.78           C  
ANISOU  707  CG  GLU A  71     6493   6280   6141    158   2826   -842
ATOM    708  CD  GLU A  71      19.246  33.015  -4.440  1.00 58.65           C  
ANISOU  708  CD  GLU A  71     7755   7519   7007     59   2973   -752
ATOM    709  OE1 GLU A  71      18.704  32.877  -5.566  1.00 63.33           O  
ANISOU  709  OE1 GLU A  71     8582   8207   7270     13   3054   -822
ATOM    710  OE2 GLU A  71      19.906  34.025  -4.122  1.00 63.29           O1-
ANISOU  710  OE2 GLU A  71     8219   8104   7725     23   3013   -611
ATOM    711  H   GLU A  71      19.868  33.510   0.225  1.00  0.00           H  
ATOM    712  HA  GLU A  71      18.330  34.045  -2.148  1.00  0.00           H  
ATOM    713  HB3 GLU A  71      19.521  31.358  -1.385  1.00  0.00           H  
ATOM    714  HB2 GLU A  71      20.501  32.689  -1.990  1.00  0.00           H  
ATOM    715  HG2 GLU A  71      18.120  31.480  -3.439  1.00  0.00           H  
ATOM    716  HG3 GLU A  71      19.753  31.043  -3.747  1.00  0.00           H  
ATOM    717  N   ILE A  72      17.144  31.769  -0.061  1.00 33.81           N  
ANISOU  717  N   ILE A  72     4318   4144   4383    252   2039   -622
ATOM    718  CA  ILE A  72      15.935  31.025   0.390  1.00 32.32           C  
ANISOU  718  CA  ILE A  72     4215   3923   4140    274   1847   -652
ATOM    719  C   ILE A  72      14.807  32.011   0.648  1.00 31.36           C  
ANISOU  719  C   ILE A  72     4199   3879   3836    217   1645   -535
ATOM    720  O   ILE A  72      13.696  31.776   0.187  1.00 29.57           O  
ANISOU  720  O   ILE A  72     4122   3690   3420    183   1562   -576
ATOM    721  CB  ILE A  72      16.248  30.185   1.637  1.00 31.66           C  
ANISOU  721  CB  ILE A  72     3957   3732   4340    372   1754   -631
ATOM    722  CG1 ILE A  72      17.186  29.028   1.295  1.00 34.98           C  
ANISOU  722  CG1 ILE A  72     4285   4047   4959    450   1953   -755
ATOM    723  CG2 ILE A  72      14.966  29.697   2.300  1.00 32.91           C  
ANISOU  723  CG2 ILE A  72     4190   3862   4452    377   1548   -609
ATOM    724  CD1 ILE A  72      17.716  28.291   2.512  1.00 37.64           C  
ANISOU  724  CD1 ILE A  72     4421   4278   5600    565   1871   -690
ATOM    725  H   ILE A  72      17.965  31.672   0.520  1.00  0.00           H  
ATOM    726  HA  ILE A  72      15.627  30.352  -0.410  1.00  0.00           H  
ATOM    727  HB  ILE A  72      16.764  30.829   2.349  1.00  0.00           H  
ATOM    728 HG13 ILE A  72      18.023  29.403   0.706  1.00  0.00           H  
ATOM    729 HG12 ILE A  72      16.669  28.324   0.643  1.00  0.00           H  
ATOM    730 HG21 ILE A  72      15.214  29.105   3.181  1.00  0.00           H  
ATOM    731 HG22 ILE A  72      14.361  30.554   2.598  1.00  0.00           H  
ATOM    732 HG23 ILE A  72      14.404  29.083   1.597  1.00  0.00           H  
ATOM    733 HD11 ILE A  72      18.374  27.484   2.190  1.00  0.00           H  
ATOM    734 HD12 ILE A  72      18.273  28.984   3.143  1.00  0.00           H  
ATOM    735 HD13 ILE A  72      16.882  27.875   3.078  1.00  0.00           H  
ATOM    736  N   ILE A  73      15.087  33.070   1.394  1.00 28.69           N  
ANISOU  736  N   ILE A  73     3768   3557   3573    207   1566   -405
ATOM    737  CA  ILE A  73      14.052  34.070   1.718  1.00 28.96           C  
ANISOU  737  CA  ILE A  73     3887   3640   3474    167   1391   -296
ATOM    738  C   ILE A  73      13.564  34.753   0.443  1.00 29.42           C  
ANISOU  738  C   ILE A  73     4126   3781   3272    102   1453   -270
ATOM    739  O   ILE A  73      12.342  34.921   0.330  1.00 28.91           O  
ANISOU  739  O   ILE A  73     4172   3759   3051     90   1307   -237
ATOM    740  CB  ILE A  73      14.571  35.043   2.780  1.00 28.75           C  
ANISOU  740  CB  ILE A  73     3723   3596   3602    164   1318   -196
ATOM    741  CG1 ILE A  73      14.727  34.281   4.103  1.00 29.20           C  
ANISOU  741  CG1 ILE A  73     3639   3608   3845    234   1197   -205
ATOM    742  CG2 ILE A  73      13.630  36.242   2.870  1.00 28.14           C  
ANISOU  742  CG2 ILE A  73     3746   3550   3395    121   1200    -95
ATOM    743  CD1 ILE A  73      15.500  35.005   5.195  1.00 30.01           C  
ANISOU  743  CD1 ILE A  73     3580   3710   4111    232   1125   -146
ATOM    744  H   ILE A  73      16.022  33.203   1.751  1.00  0.00           H  
ATOM    745  HA  ILE A  73      13.205  33.537   2.149  1.00  0.00           H  
ATOM    746  HB  ILE A  73      15.553  35.399   2.470  1.00  0.00           H  
ATOM    747 HG13 ILE A  73      15.196  33.316   3.909  1.00  0.00           H  
ATOM    748 HG12 ILE A  73      13.741  34.009   4.480  1.00  0.00           H  
ATOM    749 HG21 ILE A  73      13.997  36.937   3.626  1.00  0.00           H  
ATOM    750 HG22 ILE A  73      13.588  36.745   1.904  1.00  0.00           H  
ATOM    751 HG23 ILE A  73      12.632  35.901   3.145  1.00  0.00           H  
ATOM    752 HD11 ILE A  73      15.549  34.376   6.084  1.00  0.00           H  
ATOM    753 HD12 ILE A  73      16.510  35.219   4.845  1.00  0.00           H  
ATOM    754 HD13 ILE A  73      14.995  35.940   5.439  1.00  0.00           H  
ATOM    755  N   ARG A  74      14.458  35.156  -0.456  1.00 30.90           N  
ANISOU  755  N   ARG A  74     4333   3993   3413     65   1658   -268
ATOM    756  CA  ARG A  74      14.027  35.822  -1.714  1.00 34.15           C  
ANISOU  756  CA  ARG A  74     4936   4498   3540      7   1724   -213
ATOM    757  C   ARG A  74      13.160  34.859  -2.529  1.00 38.09           C  
ANISOU  757  C   ARG A  74     5590   5065   3814      3   1687   -336
ATOM    758  O   ARG A  74      12.183  35.326  -3.134  1.00 34.87           O  
ANISOU  758  O   ARG A  74     5333   4750   3166    -26   1581   -271
ATOM    759  CB  ARG A  74      15.214  36.339  -2.527  1.00 37.76           C  
ANISOU  759  CB  ARG A  74     5387   4970   3987    -36   1988   -185
ATOM    760  CG  ARG A  74      15.789  37.630  -1.957  1.00 40.66           C  
ANISOU  760  CG  ARG A  74     5647   5282   4520    -70   2000    -37
ATOM    761  CD  ARG A  74      16.732  38.330  -2.912  1.00 42.71           C  
ANISOU  761  CD  ARG A  74     5933   5560   4734   -137   2264     29
ATOM    762  NE  ARG A  74      17.836  37.449  -3.235  1.00 45.75           N  
ANISOU  762  NE  ARG A  74     6213   5940   5230   -122   2488   -107
ATOM    763  CZ  ARG A  74      19.026  37.444  -2.634  1.00 47.38           C  
ANISOU  763  CZ  ARG A  74     6183   6075   5742   -120   2589   -134
ATOM    764  NH1 ARG A  74      19.932  36.555  -2.990  1.00 47.88           N  
ANISOU  764  NH1 ARG A  74     6147   6132   5911    -86   2795   -262
ATOM    765  NH2 ARG A  74      19.309  38.301  -1.672  1.00 51.04           N1+
ANISOU  765  NH2 ARG A  74     6499   6475   6418   -148   2481    -46
ATOM    766  H   ARG A  74      15.443  35.011  -0.288  1.00  0.00           H  
ATOM    767  HA  ARG A  74      13.410  36.679  -1.443  1.00  0.00           H  
ATOM    768  HB3 ARG A  74      14.902  36.505  -3.558  1.00  0.00           H  
ATOM    769  HB2 ARG A  74      15.993  35.577  -2.556  1.00  0.00           H  
ATOM    770  HG3 ARG A  74      16.312  37.413  -1.026  1.00  0.00           H  
ATOM    771  HG2 ARG A  74      14.974  38.304  -1.694  1.00  0.00           H  
ATOM    772  HD2 ARG A  74      17.116  39.237  -2.444  1.00  0.00           H  
ATOM    773  HD3 ARG A  74      16.197  38.591  -3.825  1.00  0.00           H  
ATOM    774  HE  ARG A  74      17.646  36.799  -3.985  1.00  0.00           H  
ATOM    775 HH11 ARG A  74      20.835  36.546  -2.538  1.00  0.00           H  
ATOM    776 HH12 ARG A  74      19.723  35.883  -3.714  1.00  0.00           H  
ATOM    777 HH21 ARG A  74      20.216  38.281  -1.229  1.00  0.00           H  
ATOM    778 HH22 ARG A  74      18.618  38.977  -1.379  1.00  0.00           H  
ATOM    779  N   LYS A  75      13.500  33.565  -2.564  1.00 35.69           N  
ANISOU  779  N   LYS A  75     5247   4715   3598     32   1768   -511
ATOM    780  CA  LYS A  75      12.672  32.567  -3.289  1.00 37.17           C  
ANISOU  780  CA  LYS A  75     5575   4946   3600     11   1731   -669
ATOM    781  C   LYS A  75      11.282  32.468  -2.626  1.00 33.77           C  
ANISOU  781  C   LYS A  75     5154   4517   3160     13   1454   -631
ATOM    782  O   LYS A  75      10.295  32.387  -3.350  1.00 34.83           O  
ANISOU  782  O   LYS A  75     5425   4748   3059    -32   1352   -670
ATOM    783  CB  LYS A  75      13.397  31.224  -3.362  1.00 40.63           C  
ANISOU  783  CB  LYS A  75     5952   5287   4196     48   1897   -869
ATOM    784  CG  LYS A  75      12.694  30.175  -4.207  1.00 47.45           C  
ANISOU  784  CG  LYS A  75     6967   6177   4883      8   1898  -1077
ATOM    785  CD  LYS A  75      13.380  28.816  -4.239  1.00 53.01           C  
ANISOU  785  CD  LYS A  75     7610   6742   5785     52   2076  -1286
ATOM    786  CE  LYS A  75      14.867  28.863  -4.527  1.00 55.91           C  
ANISOU  786  CE  LYS A  75     7887   7073   6280     97   2364  -1312
ATOM    787  NZ  LYS A  75      15.141  29.246  -5.931  1.00 57.59           N1+
ANISOU  787  NZ  LYS A  75     8273   7427   6178     29   2562  -1383
ATOM    788  H   LYS A  75      14.335  33.249  -2.091  1.00  0.00           H  
ATOM    789  HA  LYS A  75      12.531  32.927  -4.308  1.00  0.00           H  
ATOM    790  HB3 LYS A  75      13.543  30.837  -2.353  1.00  0.00           H  
ATOM    791  HB2 LYS A  75      14.406  31.379  -3.744  1.00  0.00           H  
ATOM    792  HG3 LYS A  75      12.583  30.547  -5.225  1.00  0.00           H  
ATOM    793  HG2 LYS A  75      11.670  30.054  -3.854  1.00  0.00           H  
ATOM    794  HD2 LYS A  75      12.889  28.181  -4.977  1.00  0.00           H  
ATOM    795  HD3 LYS A  75      13.212  28.305  -3.291  1.00  0.00           H  
ATOM    796  HE3 LYS A  75      15.307  27.886  -4.325  1.00  0.00           H  
ATOM    797  HE2 LYS A  75      15.344  29.578  -3.856  1.00  0.00           H  
ATOM    798  HZ1 LYS A  75      14.480  29.951  -6.223  1.00  0.00           H  
ATOM    799  HZ2 LYS A  75      16.079  29.614  -6.003  1.00  0.00           H  
ATOM    800  HZ3 LYS A  75      15.051  28.434  -6.525  1.00  0.00           H  
ATOM    801  N   TYR A  76      11.218  32.451  -1.305  1.00 31.23           N  
ANISOU  801  N   TYR A  76     4685   4102   3078     63   1342   -563
ATOM    802  CA  TYR A  76       9.959  32.378  -0.514  1.00 30.94           C  
ANISOU  802  CA  TYR A  76     4630   4056   3068     69   1111   -516
ATOM    803  C   TYR A  76       9.081  33.587  -0.894  1.00 31.81           C  
ANISOU  803  C   TYR A  76     4829   4274   2980     39    985   -379
ATOM    804  O   TYR A  76       7.885  33.396  -1.204  1.00 30.33           O  
ANISOU  804  O   TYR A  76     4709   4150   2662     13    836   -399
ATOM    805  CB  TYR A  76      10.296  32.276   0.968  1.00 28.50           C  
ANISOU  805  CB  TYR A  76     4156   3645   3026    131   1057   -450
ATOM    806  CG  TYR A  76       9.189  31.804   1.882  1.00 27.63           C  
ANISOU  806  CG  TYR A  76     4011   3499   2986    145    883   -433
ATOM    807  CD1 TYR A  76       7.935  31.423   1.416  1.00 27.59           C  
ANISOU  807  CD1 TYR A  76     4088   3537   2856     99    776   -488
ATOM    808  CD2 TYR A  76       9.401  31.750   3.247  1.00 27.26           C  
ANISOU  808  CD2 TYR A  76     3839   3386   3130    198    826   -358
ATOM    809  CE1 TYR A  76       6.935  31.008   2.291  1.00 29.10           C  
ANISOU  809  CE1 TYR A  76     4227   3690   3140    104    640   -464
ATOM    810  CE2 TYR A  76       8.428  31.308   4.121  1.00 26.75           C  
ANISOU  810  CE2 TYR A  76     3746   3291   3126    210    699   -329
ATOM    811  CZ  TYR A  76       7.186  30.946   3.647  1.00 26.60           C  
ANISOU  811  CZ  TYR A  76     3798   3300   3009    161    617   -380
ATOM    812  OH  TYR A  76       6.258  30.522   4.554  1.00 26.30           O  
ANISOU  812  OH  TYR A  76     3710   3224   3055    166    516   -343
ATOM    813  H   TYR A  76      12.066  32.489  -0.758  1.00  0.00           H  
ATOM    814  HA  TYR A  76       9.429  31.471  -0.804  1.00  0.00           H  
ATOM    815  HB3 TYR A  76      10.665  33.240   1.319  1.00  0.00           H  
ATOM    816  HB2 TYR A  76      11.166  31.631   1.095  1.00  0.00           H  
ATOM    817  HD1 TYR A  76       7.722  31.446   0.357  1.00  0.00           H  
ATOM    818  HD2 TYR A  76      10.350  32.059   3.659  1.00  0.00           H  
ATOM    819  HE1 TYR A  76       5.963  30.734   1.909  1.00  0.00           H  
ATOM    820  HE2 TYR A  76       8.640  31.246   5.178  1.00  0.00           H  
ATOM    821  HH  TYR A  76       6.701  30.245   5.359  1.00  0.00           H  
ATOM    822  N   VAL A  77       9.678  34.780  -0.959  1.00 31.49           N  
ANISOU  822  N   VAL A  77     4786   4249   2928     41   1050   -245
ATOM    823  CA  VAL A  77       8.979  36.029  -1.394  1.00 31.29           C  
ANISOU  823  CA  VAL A  77     4850   4299   2739     27    960    -86
ATOM    824  C   VAL A  77       8.525  35.909  -2.845  1.00 34.11           C  
ANISOU  824  C   VAL A  77     5380   4790   2786    -16    968   -113
ATOM    825  O   VAL A  77       7.373  36.214  -3.122  1.00 33.73           O  
ANISOU  825  O   VAL A  77     5393   4822   2600    -17    792    -48
ATOM    826  CB  VAL A  77       9.840  37.292  -1.202  1.00 31.95           C  
ANISOU  826  CB  VAL A  77     4896   4335   2906     25   1063     56
ATOM    827  CG1 VAL A  77       9.168  38.517  -1.818  1.00 33.38           C  
ANISOU  827  CG1 VAL A  77     5188   4569   2923     19   1000    233
ATOM    828  CG2 VAL A  77      10.201  37.513   0.251  1.00 29.97           C  
ANISOU  828  CG2 VAL A  77     4483   3978   2926     57   1018     71
ATOM    829  H   VAL A  77      10.652  34.872  -0.707  1.00  0.00           H  
ATOM    830  HA  VAL A  77       8.087  36.140  -0.777  1.00  0.00           H  
ATOM    831  HB  VAL A  77      10.772  37.131  -1.744  1.00  0.00           H  
ATOM    832 HG11 VAL A  77       9.799  39.393  -1.667  1.00  0.00           H  
ATOM    833 HG12 VAL A  77       9.023  38.354  -2.886  1.00  0.00           H  
ATOM    834 HG13 VAL A  77       8.201  38.680  -1.342  1.00  0.00           H  
ATOM    835 HG21 VAL A  77      10.808  38.414   0.342  1.00  0.00           H  
ATOM    836 HG22 VAL A  77       9.290  37.628   0.839  1.00  0.00           H  
ATOM    837 HG23 VAL A  77      10.765  36.656   0.620  1.00  0.00           H  
ATOM    838  N   LYS A  78       9.404  35.523  -3.771  1.00 34.59           N  
ANISOU  838  N   LYS A  78     5518   4890   2731    -49   1166   -203
ATOM    839  CA  LYS A  78       9.061  35.468  -5.204  1.00 40.26           C  
ANISOU  839  CA  LYS A  78     6428   5765   3102    -98   1189   -232
ATOM    840  C   LYS A  78       7.931  34.460  -5.435  1.00 40.55           C  
ANISOU  840  C   LYS A  78     6509   5866   3029   -124   1010   -389
ATOM    841  O   LYS A  78       7.023  34.751  -6.235  1.00 40.10           O  
ANISOU  841  O   LYS A  78     6573   5958   2705   -152    865   -343
ATOM    842  CB  LYS A  78      10.293  35.095  -6.026  1.00 44.17           C  
ANISOU  842  CB  LYS A  78     6985   6278   3519   -128   1474   -338
ATOM    843  CG  LYS A  78      10.021  34.930  -7.513  1.00 49.51           C  
ANISOU  843  CG  LYS A  78     7879   7133   3796   -185   1522   -400
ATOM    844  CD  LYS A  78      11.198  34.414  -8.284  1.00 56.88           C  
ANISOU  844  CD  LYS A  78     8872   8081   4658   -213   1833   -545
ATOM    845  CE  LYS A  78      10.854  34.125  -9.733  1.00 59.97           C  
ANISOU  845  CE  LYS A  78     9501   8670   4612   -276   1873   -647
ATOM    846  NZ  LYS A  78      12.070  33.970 -10.556  1.00 68.47           N1+
ANISOU  846  NZ  LYS A  78    10652   9777   5585   -301   2224   -733
ATOM    847  H   LYS A  78      10.339  35.256  -3.499  1.00  0.00           H  
ATOM    848  HA  LYS A  78       8.718  36.454  -5.518  1.00  0.00           H  
ATOM    849  HB3 LYS A  78      10.724  34.174  -5.633  1.00  0.00           H  
ATOM    850  HB2 LYS A  78      11.066  35.850  -5.882  1.00  0.00           H  
ATOM    851  HG3 LYS A  78       9.706  35.886  -7.931  1.00  0.00           H  
ATOM    852  HG2 LYS A  78       9.174  34.258  -7.653  1.00  0.00           H  
ATOM    853  HD3 LYS A  78      11.570  33.505  -7.812  1.00  0.00           H  
ATOM    854  HD2 LYS A  78      12.007  35.144  -8.242  1.00  0.00           H  
ATOM    855  HE3 LYS A  78      10.248  34.939 -10.131  1.00  0.00           H  
ATOM    856  HE2 LYS A  78      10.259  33.214  -9.790  1.00  0.00           H  
ATOM    857  HZ1 LYS A  78      12.701  33.323 -10.106  1.00  0.00           H  
ATOM    858  HZ2 LYS A  78      11.817  33.615 -11.467  1.00  0.00           H  
ATOM    859  HZ3 LYS A  78      12.524  34.866 -10.658  1.00  0.00           H  
ATOM    860  N   ASN A  79       7.990  33.300  -4.791  1.00 37.36           N  
ANISOU  860  N   ASN A  79     6010   5356   2829   -119   1017   -565
ATOM    861  CA  ASN A  79       7.148  32.143  -5.189  1.00 41.78           C  
ANISOU  861  CA  ASN A  79     6621   5952   3300   -171    913   -770
ATOM    862  C   ASN A  79       5.739  32.249  -4.599  1.00 39.14           C  
ANISOU  862  C   ASN A  79     6219   5636   3016   -172    639   -703
ATOM    863  O   ASN A  79       4.851  31.574  -5.144  1.00 43.37           O  
ANISOU  863  O   ASN A  79     6808   6248   3422   -237    512   -840
ATOM    864  CB  ASN A  79       7.766  30.807  -4.776  1.00 40.85           C  
ANISOU  864  CB  ASN A  79     6431   5680   3410   -165   1051   -978
ATOM    865  CG  ASN A  79       8.924  30.408  -5.660  1.00 42.57           C  
ANISOU  865  CG  ASN A  79     6731   5902   3538   -177   1321  -1120
ATOM    866  OD1 ASN A  79       9.242  31.101  -6.633  1.00 43.00           O  
ANISOU  866  OD1 ASN A  79     6915   6094   3328   -204   1413  -1068
ATOM    867  ND2 ASN A  79       9.555  29.287  -5.334  1.00 44.39           N  
ANISOU  867  ND2 ASN A  79     6890   5979   3997   -151   1464  -1291
ATOM    868  H   ASN A  79       8.619  33.188  -4.009  1.00  0.00           H  
ATOM    869  HA  ASN A  79       7.059  32.150  -6.275  1.00  0.00           H  
ATOM    870  HB3 ASN A  79       7.002  30.030  -4.806  1.00  0.00           H  
ATOM    871  HB2 ASN A  79       8.104  30.869  -3.742  1.00  0.00           H  
ATOM    872 HD21 ASN A  79      10.337  28.969  -5.888  1.00  0.00           H  
ATOM    873 HD22 ASN A  79       9.253  28.752  -4.532  1.00  0.00           H  
ATOM    874  N   THR A  80       5.547  33.000  -3.523  1.00 37.25           N  
ANISOU  874  N   THR A  80     5859   5326   2967   -111    562   -524
ATOM    875  CA  THR A  80       4.304  32.922  -2.692  1.00 37.34           C  
ANISOU  875  CA  THR A  80     5764   5314   3107   -101    351   -483
ATOM    876  C   THR A  80       3.529  34.239  -2.741  1.00 37.38           C  
ANISOU  876  C   THR A  80     5771   5408   3023    -64    200   -271
ATOM    877  O   THR A  80       2.718  34.472  -1.824  1.00 39.50           O  
ANISOU  877  O   THR A  80     5923   5632   3452    -29     75   -196
ATOM    878  CB  THR A  80       4.574  32.449  -1.258  1.00 34.32           C  
ANISOU  878  CB  THR A  80     5233   4766   3041    -57    389   -486
ATOM    879  OG1 THR A  80       5.233  33.479  -0.489  1.00 29.92           O  
ANISOU  879  OG1 THR A  80     4614   4157   2596      7    444   -325
ATOM    880  CG2 THR A  80       5.325  31.133  -1.263  1.00 34.55           C  
ANISOU  880  CG2 THR A  80     5256   4691   3179    -75    535   -672
ATOM    881  H   THR A  80       6.256  33.659  -3.234  1.00  0.00           H  
ATOM    882  HA  THR A  80       3.667  32.168  -3.154  1.00  0.00           H  
ATOM    883  HB  THR A  80       3.606  32.267  -0.791  1.00  0.00           H  
ATOM    884  HG1 THR A  80       6.168  33.491  -0.704  1.00  0.00           H  
ATOM    885 HG21 THR A  80       5.507  30.814  -0.237  1.00  0.00           H  
ATOM    886 HG22 THR A  80       4.732  30.377  -1.778  1.00  0.00           H  
ATOM    887 HG23 THR A  80       6.277  31.259  -1.778  1.00  0.00           H  
ATOM    888  N   HIS A  81       3.746  35.043  -3.777  1.00 42.50           N  
ANISOU  888  N   HIS A  81     6546   6170   3429    -68    223   -172
ATOM    889  CA  HIS A  81       2.850  36.180  -4.096  1.00 46.73           C  
ANISOU  889  CA  HIS A  81     7104   6802   3848    -29     56     31
ATOM    890  C   HIS A  81       1.553  35.610  -4.700  1.00 49.43           C  
ANISOU  890  C   HIS A  81     7455   7287   4038    -75   -170    -48
ATOM    891  O   HIS A  81       1.638  34.920  -5.711  1.00 49.81           O  
ANISOU  891  O   HIS A  81     7620   7449   3854   -149   -164   -196
ATOM    892  CB  HIS A  81       3.560  37.191  -4.999  1.00 54.01           C  
ANISOU  892  CB  HIS A  81     8166   7786   4566    -18    169    190
ATOM    893  CG  HIS A  81       2.928  38.536  -4.925  1.00 56.94           C  
ANISOU  893  CG  HIS A  81     8525   8163   4944     53     51    447
ATOM    894  ND1 HIS A  81       3.541  39.602  -4.298  1.00 58.48           N  
ANISOU  894  ND1 HIS A  81     8681   8219   5318    103    165    603
ATOM    895  CD2 HIS A  81       1.709  38.968  -5.314  1.00 58.92           C  
ANISOU  895  CD2 HIS A  81     8775   8523   5087     89   -174    568
ATOM    896  CE1 HIS A  81       2.743  40.649  -4.349  1.00 62.02           C  
ANISOU  896  CE1 HIS A  81     9123   8674   5766    171     34    811
ATOM    897  NE2 HIS A  81       1.613  40.286  -4.968  1.00 59.30           N  
ANISOU  897  NE2 HIS A  81     8796   8486   5249    172   -178    805
ATOM    898  H   HIS A  81       4.543  34.889  -4.378  1.00  0.00           H  
ATOM    899  HA  HIS A  81       2.596  36.682  -3.162  1.00  0.00           H  
ATOM    900  HB3 HIS A  81       3.537  36.836  -6.029  1.00  0.00           H  
ATOM    901  HB2 HIS A  81       4.607  37.266  -4.706  1.00  0.00           H  
ATOM    902  HD2 HIS A  81       1.026  38.289  -5.802  1.00  0.00           H  
ATOM    903  HE1 HIS A  81       3.060  41.591  -3.926  1.00  0.00           H  
ATOM    904  HE2 HIS A  81       0.778  40.807  -5.192  1.00  0.00           H  
ATOM    905  N   ALA A  82       0.395  35.850  -4.071  1.00 49.63           N  
ANISOU  905  N   ALA A  82     7347   7306   4202    -39   -359     26
ATOM    906  CA  ALA A  82      -0.933  35.364  -4.520  1.00 49.85           C  
ANISOU  906  CA  ALA A  82     7329   7467   4142    -84   -599    -41
ATOM    907  C   ALA A  82      -1.289  36.049  -5.839  1.00 53.45           C  
ANISOU  907  C   ALA A  82     7914   8130   4263    -80   -734     82
ATOM    908  O   ALA A  82      -0.915  37.222  -6.017  1.00 56.16           O  
ANISOU  908  O   ALA A  82     8320   8469   4546     -2   -682    308
ATOM    909  CB  ALA A  82      -1.992  35.624  -3.475  1.00 50.46           C  
ANISOU  909  CB  ALA A  82     7212   7481   4479    -31   -731     41
ATOM    910  H   ALA A  82       0.385  36.400  -3.224  1.00  0.00           H  
ATOM    911  HA  ALA A  82      -0.870  34.289  -4.692  1.00  0.00           H  
ATOM    912  HB1 ALA A  82      -2.954  35.257  -3.833  1.00  0.00           H  
ATOM    913  HB2 ALA A  82      -1.727  35.108  -2.552  1.00  0.00           H  
ATOM    914  HB3 ALA A  82      -2.060  36.695  -3.285  1.00  0.00           H  
ATOM    915  N   THR A  83      -1.962  35.339  -6.741  1.00 57.91           N  
ANISOU  915  N   THR A  83     8523   8867   4610   -166   -900    -59
ATOM    916  CA  THR A  83      -2.358  35.892  -8.060  1.00 60.32           C  
ANISOU  916  CA  THR A  83     8963   9411   4542   -167  -1064     53
ATOM    917  C   THR A  83      -3.434  36.976  -7.860  1.00 64.81           C  
ANISOU  917  C   THR A  83     9406  10028   5190    -58  -1289    325
ATOM    918  O   THR A  83      -3.481  37.902  -8.690  1.00 67.80           O  
ANISOU  918  O   THR A  83     9896  10536   5327      1  -1363    547
ATOM    919  CB  THR A  83      -2.777  34.777  -9.024  1.00 67.45           C  
ANISOU  919  CB  THR A  83     9942  10495   5189   -303  -1195   -211
ATOM    920  OG1 THR A  83      -3.867  34.086  -8.417  1.00 66.77           O  
ANISOU  920  OG1 THR A  83     9653  10377   5336   -350  -1376   -337
ATOM    921  CG2 THR A  83      -1.652  33.813  -9.337  1.00 67.70           C  
ANISOU  921  CG2 THR A  83    10118  10469   5135   -392   -942   -471
ATOM    922  H   THR A  83      -2.223  34.384  -6.540  1.00  0.00           H  
ATOM    923  HA  THR A  83      -1.481  36.378  -8.486  1.00  0.00           H  
ATOM    924  HB  THR A  83      -3.122  35.228  -9.954  1.00  0.00           H  
ATOM    925  HG1 THR A  83      -4.497  33.826  -9.093  1.00  0.00           H  
ATOM    926 HG21 THR A  83      -2.010  33.047 -10.024  1.00  0.00           H  
ATOM    927 HG22 THR A  83      -0.826  34.355  -9.797  1.00  0.00           H  
ATOM    928 HG23 THR A  83      -1.309  33.342  -8.416  1.00  0.00           H  
ATOM    929  N   THR A  84      -4.243  36.901  -6.792  1.00 63.25           N  
ANISOU  929  N   THR A  84     8986   9720   5324    -22  -1374    325
ATOM    930  CA  THR A  84      -5.359  37.854  -6.516  1.00 65.33           C  
ANISOU  930  CA  THR A  84     9092  10011   5720     91  -1576    558
ATOM    931  C   THR A  84      -4.850  39.111  -5.785  1.00 63.07           C  
ANISOU  931  C   THR A  84     8798   9543   5623    226  -1415    796
ATOM    932  O   THR A  84      -5.650  40.047  -5.634  1.00 65.11           O  
ANISOU  932  O   THR A  84     8950   9799   5989    342  -1547   1009
ATOM    933  CB  THR A  84      -6.511  37.181  -5.753  1.00 62.90           C  
ANISOU  933  CB  THR A  84     8539   9678   5681     59  -1720    436
ATOM    934  OG1 THR A  84      -6.068  36.865  -4.432  1.00 58.36           O  
ANISOU  934  OG1 THR A  84     7880   8876   5416     63  -1508    355
ATOM    935  CG2 THR A  84      -7.030  35.944  -6.453  1.00 65.38           C  
ANISOU  935  CG2 THR A  84     8848  10149   5844    -94  -1880    182
ATOM    936  H   THR A  84      -4.115  36.165  -6.113  1.00  0.00           H  
ATOM    937  HA  THR A  84      -5.754  38.177  -7.479  1.00  0.00           H  
ATOM    938  HB  THR A  84      -7.330  37.896  -5.675  1.00  0.00           H  
ATOM    939  HG1 THR A  84      -6.237  37.610  -3.851  1.00  0.00           H  
ATOM    940 HG21 THR A  84      -7.842  35.510  -5.870  1.00  0.00           H  
ATOM    941 HG22 THR A  84      -7.398  36.214  -7.443  1.00  0.00           H  
ATOM    942 HG23 THR A  84      -6.224  35.216  -6.551  1.00  0.00           H  
ATOM    943  N   HIS A  85      -3.585  39.142  -5.351  1.00 61.05           N  
ANISOU  943  N   HIS A  85     8637   9133   5424    213  -1146    754
ATOM    944  CA  HIS A  85      -2.941  40.317  -4.699  1.00 57.69           C  
ANISOU  944  CA  HIS A  85     8221   8528   5171    312   -978    943
ATOM    945  C   HIS A  85      -2.049  41.043  -5.705  1.00 59.50           C  
ANISOU  945  C   HIS A  85     8657   8803   5147    320   -871   1099
ATOM    946  O   HIS A  85      -0.844  41.147  -5.451  1.00 60.09           O  
ANISOU  946  O   HIS A  85     8804   8757   5266    293   -633   1067
ATOM    947  CB  HIS A  85      -2.131  39.887  -3.473  1.00 55.66           C  
ANISOU  947  CB  HIS A  85     7904   8077   5164    284   -766    794
ATOM    948  CG  HIS A  85      -2.950  39.227  -2.420  1.00 51.96           C  
ANISOU  948  CG  HIS A  85     7249   7554   4939    279   -835    672
ATOM    949  ND1 HIS A  85      -2.420  38.295  -1.557  1.00 48.80           N  
ANISOU  949  ND1 HIS A  85     6806   7050   4684    220   -703    489
ATOM    950  CD2 HIS A  85      -4.260  39.335  -2.112  1.00 54.79           C  
ANISOU  950  CD2 HIS A  85     7446   7948   5422    324  -1012    718
ATOM    951  CE1 HIS A  85      -3.361  37.873  -0.738  1.00 47.04           C  
ANISOU  951  CE1 HIS A  85     6420   6798   4653    224   -783    435
ATOM    952  NE2 HIS A  85      -4.502  38.491  -1.063  1.00 49.84           N  
ANISOU  952  NE2 HIS A  85     6691   7238   5006    283   -966    563
ATOM    953  H   HIS A  85      -2.995  38.329  -5.456  1.00  0.00           H  
ATOM    954  HA  HIS A  85      -3.723  41.003  -4.373  1.00  0.00           H  
ATOM    955  HB3 HIS A  85      -1.628  40.756  -3.049  1.00  0.00           H  
ATOM    956  HB2 HIS A  85      -1.332  39.214  -3.785  1.00  0.00           H  
ATOM    957  HD2 HIS A  85      -4.893  40.006  -2.674  1.00  0.00           H  
ATOM    958  HE1 HIS A  85      -3.126  37.148   0.027  1.00  0.00           H  
ATOM    959  HE2 HIS A  85      -5.431  38.423  -0.673  1.00  0.00           H  
ATOM    960  N   ASN A  86      -2.624  41.561  -6.790  1.00 63.86           N  
ANISOU  960  N   ASN A  86     9290   9525   5448    358  -1042   1280
ATOM    961  CA  ASN A  86      -1.842  42.099  -7.938  1.00 67.57           C  
ANISOU  961  CA  ASN A  86     9986  10083   5601    348   -945   1433
ATOM    962  C   ASN A  86      -1.822  43.632  -7.882  1.00 66.60           C  
ANISOU  962  C   ASN A  86     9880   9837   5584    475   -909   1771
ATOM    963  O   ASN A  86      -1.362  44.242  -8.860  1.00 71.71           O  
ANISOU  963  O   ASN A  86    10710  10557   5979    484   -850   1968
ATOM    964  CB  ASN A  86      -2.347  41.546  -9.274  1.00 72.81           C  
ANISOU  964  CB  ASN A  86    10772  11041   5851    289  -1140   1397
ATOM    965  CG  ASN A  86      -3.829  41.249  -9.263  1.00 76.60           C  
ANISOU  965  CG  ASN A  86    11086  11652   6364    314  -1472   1378
ATOM    966  OD1 ASN A  86      -4.604  41.972  -8.639  1.00 76.92           O  
ANISOU  966  OD1 ASN A  86    10962  11602   6662    429  -1584   1546
ATOM    967  ND2 ASN A  86      -4.226  40.184  -9.938  1.00 83.31           N  
ANISOU  967  ND2 ASN A  86    11968  12709   6975    202  -1623   1158
ATOM    968  H   ASN A  86      -3.631  41.600  -6.858  1.00  0.00           H  
ATOM    969  HA  ASN A  86      -0.814  41.758  -7.816  1.00  0.00           H  
ATOM    970  HB2 ASN A  86      -1.797  40.638  -9.521  1.00  0.00           H  
ATOM    971  HB3 ASN A  86      -2.127  42.260 -10.068  1.00  0.00           H  
ATOM    972 HD21 ASN A  86      -5.205  39.939  -9.964  1.00  0.00           H  
ATOM    973 HD22 ASN A  86      -3.550  39.615 -10.427  1.00  0.00           H  
ATOM    974  N   ALA A  87      -2.230  44.232  -6.757  1.00 64.91           N  
ANISOU  974  N   ALA A  87     9496   9426   5738    565   -911   1831
ATOM    975  CA  ALA A  87      -2.175  45.700  -6.540  1.00 60.40           C  
ANISOU  975  CA  ALA A  87     8928   8676   5344    685   -844   2118
ATOM    976  C   ALA A  87      -0.712  46.166  -6.494  1.00 58.04           C  
ANISOU  976  C   ALA A  87     8759   8222   5069    629   -541   2145
ATOM    977  O   ALA A  87      -0.465  47.348  -6.790  1.00 55.33           O  
ANISOU  977  O   ALA A  87     8494   7768   4761    695   -462   2410
ATOM    978  CB  ALA A  87      -2.900  46.062  -5.270  1.00 61.74           C  
ANISOU  978  CB  ALA A  87     8884   8670   5903    774   -887   2098
ATOM    979  H   ALA A  87      -2.601  43.680  -5.996  1.00  0.00           H  
ATOM    980  HA  ALA A  87      -2.671  46.194  -7.376  1.00  0.00           H  
ATOM    981  HB1 ALA A  87      -2.854  47.141  -5.120  1.00  0.00           H  
ATOM    982  HB2 ALA A  87      -3.942  45.750  -5.344  1.00  0.00           H  
ATOM    983  HB3 ALA A  87      -2.429  45.558  -4.426  1.00  0.00           H  
ATOM    984  N   TYR A  88       0.223  45.280  -6.116  1.00 50.67           N  
ANISOU  984  N   TYR A  88     7834   7269   4148    515   -373   1887
ATOM    985  CA  TYR A  88       1.664  45.610  -5.960  1.00 51.38           C  
ANISOU  985  CA  TYR A  88     7999   7215   4307    451    -84   1874
ATOM    986  C   TYR A  88       2.530  44.367  -6.209  1.00 50.66           C  
ANISOU  986  C   TYR A  88     7959   7224   4063    330     39   1618
ATOM    987  O   TYR A  88       2.025  43.231  -6.093  1.00 48.60           O  
ANISOU  987  O   TYR A  88     7641   7073   3750    296    -81   1407
ATOM    988  CB  TYR A  88       1.911  46.146  -4.545  1.00 49.51           C  
ANISOU  988  CB  TYR A  88     7616   6727   4466    480      9   1825
ATOM    989  CG  TYR A  88       1.492  45.190  -3.455  1.00 47.86           C  
ANISOU  989  CG  TYR A  88     7247   6513   4422    466    -67   1574
ATOM    990  CD1 TYR A  88       2.345  44.190  -3.020  1.00 48.21           C  
ANISOU  990  CD1 TYR A  88     7267   6559   4491    375     50   1339
ATOM    991  CD2 TYR A  88       0.233  45.259  -2.873  1.00 51.31           C  
ANISOU  991  CD2 TYR A  88     7551   6944   4998    550   -251   1585
ATOM    992  CE1 TYR A  88       1.959  43.283  -2.047  1.00 43.40           C  
ANISOU  992  CE1 TYR A  88     6525   5941   4020    365    -15   1140
ATOM    993  CE2 TYR A  88      -0.170  44.360  -1.899  1.00 48.58           C  
ANISOU  993  CE2 TYR A  88     7068   6599   4791    530   -302   1374
ATOM    994  CZ  TYR A  88       0.703  43.373  -1.473  1.00 48.50           C  
ANISOU  994  CZ  TYR A  88     7054   6584   4787    436   -184   1159
ATOM    995  OH  TYR A  88       0.346  42.477  -0.505  1.00 47.50           O  
ANISOU  995  OH  TYR A  88     6805   6447   4794    418   -221    980
ATOM    996  H   TYR A  88      -0.037  44.324  -5.919  1.00  0.00           H  
ATOM    997  HA  TYR A  88       1.932  46.380  -6.683  1.00  0.00           H  
ATOM    998  HB2 TYR A  88       1.384  47.092  -4.419  1.00  0.00           H  
ATOM    999  HB3 TYR A  88       2.968  46.386  -4.429  1.00  0.00           H  
ATOM   1000  HD1 TYR A  88       3.336  44.105  -3.441  1.00  0.00           H  
ATOM   1001  HD2 TYR A  88      -0.461  46.028  -3.177  1.00  0.00           H  
ATOM   1002  HE1 TYR A  88       2.639  42.504  -1.735  1.00  0.00           H  
ATOM   1003  HE2 TYR A  88      -1.161  44.431  -1.476  1.00  0.00           H  
ATOM   1004  HH  TYR A  88      -0.559  42.644  -0.232  1.00  0.00           H  
ATOM   1005  N   ASP A  89       3.809  44.568  -6.525  1.00 49.19           N  
ANISOU 1005  N   ASP A  89     7866   6986   3839    266    290   1630
ATOM   1006  CA  ASP A  89       4.827  43.487  -6.435  0.50 50.70           C  
ANISOU 1006  CA  ASP A  89     8051   7197   4014    170    461   1372
ATOM   1007  C   ASP A  89       5.784  43.831  -5.284  1.00 47.38           C  
ANISOU 1007  C   ASP A  89     7503   6556   3941    153    634   1315
ATOM   1008  O   ASP A  89       5.855  45.026  -4.903  1.00 50.08           O  
ANISOU 1008  O   ASP A  89     7820   6745   4462    191    672   1492
ATOM   1009  CB  ASP A  89       5.504  43.231  -7.787  0.50 54.67           C  
ANISOU 1009  CB  ASP A  89     8745   7856   4170    103    609   1387
ATOM   1010  CG  ASP A  89       6.400  44.346  -8.292  0.50 57.06           C  
ANISOU 1010  CG  ASP A  89     9148   8081   4448     90    833   1619
ATOM   1011  OD1 ASP A  89       6.025  44.981  -9.303  0.50 63.59           O  
ANISOU 1011  OD1 ASP A  89    10132   9016   5010    116    791   1854
ATOM   1012  OD2 ASP A  89       7.479  44.543  -7.696  0.50 55.92           O1-
ANISOU 1012  OD2 ASP A  89     8922   7775   4547     47   1047   1566
ATOM   1013  H   ASP A  89       4.115  45.478  -6.838  1.00  0.00           H  
ATOM   1014  HA  ASP A  89       4.303  42.572  -6.157  1.00  0.00           H  
ATOM   1015  HB2 ASP A  89       4.742  43.014  -8.536  1.00  0.00           H  
ATOM   1016  HB3 ASP A  89       6.077  42.305  -7.733  1.00  0.00           H  
ATOM   1017  N   LEU A  90       6.453  42.818  -4.741  1.00 44.03           N  
ANISOU 1017  N   LEU A  90     6996   6115   3619    102    720   1077
ATOM   1018  CA  LEU A  90       7.375  42.970  -3.592  1.00 41.94           C  
ANISOU 1018  CA  LEU A  90     6590   5676   3668     83    847    996
ATOM   1019  C   LEU A  90       8.814  42.792  -4.050  1.00 44.80           C  
ANISOU 1019  C   LEU A  90     6976   6029   4014     10   1104    944
ATOM   1020  O   LEU A  90       9.084  41.874  -4.848  1.00 46.96           O  
ANISOU 1020  O   LEU A  90     7326   6428   4088    -24   1176    831
ATOM   1021  CB  LEU A  90       7.038  41.933  -2.523  1.00 39.62           C  
ANISOU 1021  CB  LEU A  90     6159   5367   3525     97    737    791
ATOM   1022  CG  LEU A  90       5.677  42.111  -1.878  1.00 40.62           C  
ANISOU 1022  CG  LEU A  90     6224   5485   3723    165    517    828
ATOM   1023  CD1 LEU A  90       5.390  40.945  -0.954  1.00 40.96           C  
ANISOU 1023  CD1 LEU A  90     6153   5527   3881    164    442    633
ATOM   1024  CD2 LEU A  90       5.596  43.443  -1.141  1.00 40.44           C  
ANISOU 1024  CD2 LEU A  90     6148   5308   3907    209    520    967
ATOM   1025  H   LEU A  90       6.345  41.885  -5.112  1.00  0.00           H  
ATOM   1026  HA  LEU A  90       7.256  43.968  -3.170  1.00  0.00           H  
ATOM   1027  HB3 LEU A  90       7.808  41.947  -1.751  1.00  0.00           H  
ATOM   1028  HB2 LEU A  90       7.105  40.934  -2.955  1.00  0.00           H  
ATOM   1029  HG  LEU A  90       4.925  42.113  -2.667  1.00  0.00           H  
ATOM   1030 HD11 LEU A  90       4.411  41.078  -0.493  1.00  0.00           H  
ATOM   1031 HD12 LEU A  90       5.399  40.017  -1.526  1.00  0.00           H  
ATOM   1032 HD13 LEU A  90       6.153  40.900  -0.177  1.00  0.00           H  
ATOM   1033 HD21 LEU A  90       4.611  43.548  -0.687  1.00  0.00           H  
ATOM   1034 HD22 LEU A  90       6.359  43.476  -0.364  1.00  0.00           H  
ATOM   1035 HD23 LEU A  90       5.760  44.259  -1.845  1.00  0.00           H  
ATOM   1036  N   GLU A  91       9.689  43.629  -3.513  1.00 40.76           N  
ANISOU 1036  N   GLU A  91     6387   5368   3731    -17   1241   1005
ATOM   1037  CA  GLU A  91      11.147  43.555  -3.705  1.00 44.57           C  
ANISOU 1037  CA  GLU A  91     6827   5811   4293    -90   1494    952
ATOM   1038  C   GLU A  91      11.749  43.584  -2.308  1.00 42.51           C  
ANISOU 1038  C   GLU A  91     6366   5415   4371   -101   1486    839
ATOM   1039  O   GLU A  91      11.368  44.464  -1.514  1.00 40.35           O  
ANISOU 1039  O   GLU A  91     6041   5026   4263    -83   1392    908
ATOM   1040  CB  GLU A  91      11.593  44.716  -4.592  1.00 50.89           C  
ANISOU 1040  CB  GLU A  91     7741   6575   5020   -132   1666   1177
ATOM   1041  CG  GLU A  91      13.072  45.038  -4.506  1.00 58.98           C  
ANISOU 1041  CG  GLU A  91     8667   7500   6240   -218   1928   1159
ATOM   1042  CD  GLU A  91      13.501  46.092  -5.513  1.00 69.87           C  
ANISOU 1042  CD  GLU A  91    10175   8848   7524   -271   2132   1396
ATOM   1043  OE1 GLU A  91      14.548  45.888  -6.169  1.00 77.72           O  
ANISOU 1043  OE1 GLU A  91    11175   9880   8474   -341   2388   1377
ATOM   1044  OE2 GLU A  91      12.772  47.106  -5.661  1.00 74.10           O1-
ANISOU 1044  OE2 GLU A  91    10804   9315   8033   -237   2047   1610
ATOM   1045  H   GLU A  91       9.369  44.384  -2.924  1.00  0.00           H  
ATOM   1046  HA  GLU A  91      11.401  42.612  -4.189  1.00  0.00           H  
ATOM   1047  HB3 GLU A  91      11.015  45.605  -4.341  1.00  0.00           H  
ATOM   1048  HB2 GLU A  91      11.330  44.501  -5.628  1.00  0.00           H  
ATOM   1049  HG3 GLU A  91      13.651  44.128  -4.665  1.00  0.00           H  
ATOM   1050  HG2 GLU A  91      13.310  45.381  -3.499  1.00  0.00           H  
ATOM   1051  N   VAL A  92      12.627  42.635  -2.007  1.00 38.24           N  
ANISOU 1051  N   VAL A  92     5713   4890   3924   -123   1573    666
ATOM   1052  CA  VAL A  92      13.330  42.612  -0.706  1.00 37.00           C  
ANISOU 1052  CA  VAL A  92     5357   4633   4068   -134   1556    565
ATOM   1053  C   VAL A  92      14.407  43.692  -0.725  1.00 40.42           C  
ANISOU 1053  C   VAL A  92     5721   4959   4677   -215   1730    646
ATOM   1054  O   VAL A  92      15.245  43.643  -1.610  1.00 39.41           O  
ANISOU 1054  O   VAL A  92     5615   4860   4499   -264   1944    670
ATOM   1055  CB  VAL A  92      13.889  41.208  -0.423  1.00 40.42           C  
ANISOU 1055  CB  VAL A  92     5686   5117   4554   -112   1579    382
ATOM   1056  CG1 VAL A  92      14.674  41.195   0.870  1.00 41.26           C  
ANISOU 1056  CG1 VAL A  92     5584   5146   4947   -118   1545    304
ATOM   1057  CG2 VAL A  92      12.770  40.180  -0.403  1.00 37.05           C  
ANISOU 1057  CG2 VAL A  92     5328   4766   3980    -50   1415    304
ATOM   1058  H   VAL A  92      12.829  41.904  -2.674  1.00  0.00           H  
ATOM   1059  HA  VAL A  92      12.612  42.859   0.076  1.00  0.00           H  
ATOM   1060  HB  VAL A  92      14.570  40.948  -1.233  1.00  0.00           H  
ATOM   1061 HG11 VAL A  92      15.061  40.192   1.051  1.00  0.00           H  
ATOM   1062 HG12 VAL A  92      15.505  41.897   0.798  1.00  0.00           H  
ATOM   1063 HG13 VAL A  92      14.023  41.487   1.694  1.00  0.00           H  
ATOM   1064 HG21 VAL A  92      13.186  39.193  -0.201  1.00  0.00           H  
ATOM   1065 HG22 VAL A  92      12.053  40.438   0.377  1.00  0.00           H  
ATOM   1066 HG23 VAL A  92      12.267  40.171  -1.370  1.00  0.00           H  
ATOM   1067  N   ILE A  93      14.373  44.645   0.211  1.00 37.87           N  
ANISOU 1067  N   ILE A  93     5319   4511   4556   -235   1654    677
ATOM   1068  CA  ILE A  93      15.430  45.690   0.353  1.00 39.79           C  
ANISOU 1068  CA  ILE A  93     5468   4625   5023   -335   1808    724
ATOM   1069  C   ILE A  93      16.512  45.151   1.285  1.00 40.12           C  
ANISOU 1069  C   ILE A  93     5282   4665   5295   -370   1810    553
ATOM   1070  O   ILE A  93      17.660  45.087   0.868  1.00 42.92           O  
ANISOU 1070  O   ILE A  93     5539   5018   5749   -436   2000    538
ATOM   1071  CB  ILE A  93      14.876  47.014   0.904  1.00 42.96           C  
ANISOU 1071  CB  ILE A  93     5898   4874   5550   -349   1729    815
ATOM   1072  CG1 ILE A  93      13.771  47.582   0.013  1.00 49.41           C  
ANISOU 1072  CG1 ILE A  93     6921   5686   6164   -291   1705   1014
ATOM   1073  CG2 ILE A  93      16.020  48.005   1.107  1.00 48.11           C  
ANISOU 1073  CG2 ILE A  93     6434   5376   6466   -473   1887    828
ATOM   1074  CD1 ILE A  93      13.094  48.809   0.588  1.00 52.35           C  
ANISOU 1074  CD1 ILE A  93     7318   5889   6681   -274   1623   1099
ATOM   1075  H   ILE A  93      13.605  44.682   0.866  1.00  0.00           H  
ATOM   1076  HA  ILE A  93      15.872  45.876  -0.626  1.00  0.00           H  
ATOM   1077  HB  ILE A  93      14.440  46.808   1.881  1.00  0.00           H  
ATOM   1078 HG13 ILE A  93      13.024  46.810  -0.173  1.00  0.00           H  
ATOM   1079 HG12 ILE A  93      14.184  47.823  -0.967  1.00  0.00           H  
ATOM   1080 HG21 ILE A  93      15.624  48.943   1.498  1.00  0.00           H  
ATOM   1081 HG22 ILE A  93      16.738  47.591   1.815  1.00  0.00           H  
ATOM   1082 HG23 ILE A  93      16.515  48.189   0.154  1.00  0.00           H  
ATOM   1083 HD11 ILE A  93      12.322  49.155  -0.100  1.00  0.00           H  
ATOM   1084 HD12 ILE A  93      12.640  48.558   1.547  1.00  0.00           H  
ATOM   1085 HD13 ILE A  93      13.832  49.598   0.731  1.00  0.00           H  
ATOM   1086  N   ASP A  94      16.140  44.792   2.517  1.00 37.11           N  
ANISOU 1086  N   ASP A  94     4814   4291   4993   -324   1605    441
ATOM   1087  CA  ASP A  94      17.097  44.310   3.547  1.00 38.54           C  
ANISOU 1087  CA  ASP A  94     4776   4487   5381   -345   1556    298
ATOM   1088  C   ASP A  94      16.469  43.134   4.282  1.00 33.85           C  
ANISOU 1088  C   ASP A  94     4170   3984   4707   -242   1372    209
ATOM   1089  O   ASP A  94      15.232  43.085   4.433  1.00 32.60           O  
ANISOU 1089  O   ASP A  94     4139   3839   4406   -181   1245    238
ATOM   1090  CB  ASP A  94      17.493  45.385   4.568  1.00 41.67           C  
ANISOU 1090  CB  ASP A  94     5057   4777   5999   -428   1491    255
ATOM   1091  CG  ASP A  94      18.280  46.578   4.038  1.00 50.45           C  
ANISOU 1091  CG  ASP A  94     6135   5761   7269   -555   1679    327
ATOM   1092  OD1 ASP A  94      17.883  47.714   4.375  1.00 58.44           O  
ANISOU 1092  OD1 ASP A  94     7201   6644   8359   -602   1646    360
ATOM   1093  OD2 ASP A  94      19.315  46.373   3.345  1.00 47.47           O1-
ANISOU 1093  OD2 ASP A  94     5668   5403   6965   -610   1869    341
ATOM   1094  H   ASP A  94      15.168  44.842   2.785  1.00  0.00           H  
ATOM   1095  HA  ASP A  94      17.999  43.962   3.044  1.00  0.00           H  
ATOM   1096  HB3 ASP A  94      18.051  44.920   5.381  1.00  0.00           H  
ATOM   1097  HB2 ASP A  94      16.598  45.743   5.077  1.00  0.00           H  
ATOM   1098  N   ILE A  95      17.309  42.190   4.680  1.00 32.19           N  
ANISOU 1098  N   ILE A  95     3801   3828   4602   -219   1370    118
ATOM   1099  CA  ILE A  95      16.898  41.039   5.517  1.00 30.99           C  
ANISOU 1099  CA  ILE A  95     3612   3741   4420   -124   1205     49
ATOM   1100  C   ILE A  95      17.714  41.119   6.790  1.00 29.18           C  
ANISOU 1100  C   ILE A  95     3180   3519   4385   -144   1091    -19
ATOM   1101  O   ILE A  95      18.970  41.274   6.708  1.00 31.42           O  
ANISOU 1101  O   ILE A  95     3291   3795   4850   -199   1185    -47
ATOM   1102  CB  ILE A  95      17.136  39.715   4.772  1.00 32.43           C  
ANISOU 1102  CB  ILE A  95     3798   3974   4550    -60   1305     15
ATOM   1103  CG1 ILE A  95      16.446  39.708   3.405  1.00 33.72           C  
ANISOU 1103  CG1 ILE A  95     4164   4153   4491    -64   1422     64
ATOM   1104  CG2 ILE A  95      16.710  38.559   5.640  1.00 30.19           C  
ANISOU 1104  CG2 ILE A  95     3479   3725   4266     32   1149    -32
ATOM   1105  CD1 ILE A  95      16.802  38.535   2.534  1.00 36.48           C  
ANISOU 1105  CD1 ILE A  95     4531   4543   4785    -24   1563     -3
ATOM   1106  H   ILE A  95      18.282  42.235   4.413  1.00  0.00           H  
ATOM   1107  HA  ILE A  95      15.840  41.130   5.761  1.00  0.00           H  
ATOM   1108  HB  ILE A  95      18.208  39.621   4.601  1.00  0.00           H  
ATOM   1109 HG13 ILE A  95      16.680  40.633   2.878  1.00  0.00           H  
ATOM   1110 HG12 ILE A  95      15.366  39.738   3.546  1.00  0.00           H  
ATOM   1111 HG21 ILE A  95      16.880  37.623   5.108  1.00  0.00           H  
ATOM   1112 HG22 ILE A  95      17.291  38.563   6.562  1.00  0.00           H  
ATOM   1113 HG23 ILE A  95      15.650  38.654   5.878  1.00  0.00           H  
ATOM   1114 HD11 ILE A  95      16.269  38.610   1.586  1.00  0.00           H  
ATOM   1115 HD12 ILE A  95      17.876  38.533   2.347  1.00  0.00           H  
ATOM   1116 HD13 ILE A  95      16.520  37.610   3.036  1.00  0.00           H  
ATOM   1117  N   PHE A  96      17.019  41.041   7.918  1.00 27.91           N  
ANISOU 1117  N   PHE A  96     3037   3385   4181   -104    898    -44
ATOM   1118  CA  PHE A  96      17.645  41.063   9.252  1.00 30.21           C  
ANISOU 1118  CA  PHE A  96     3162   3718   4595   -116    746   -111
ATOM   1119  C   PHE A  96      17.361  39.738   9.942  1.00 29.66           C  
ANISOU 1119  C   PHE A  96     3071   3727   4471     -3    622   -109
ATOM   1120  O   PHE A  96      16.220  39.259   9.838  1.00 28.26           O  
ANISOU 1120  O   PHE A  96     3043   3551   4142     57    594    -76
ATOM   1121  CB  PHE A  96      17.078  42.203  10.089  1.00 29.30           C  
ANISOU 1121  CB  PHE A  96     3105   3569   4456   -174    638   -146
ATOM   1122  CG  PHE A  96      17.264  43.551   9.437  1.00 29.70           C  
ANISOU 1122  CG  PHE A  96     3192   3504   4585   -282    766   -131
ATOM   1123  CD1 PHE A  96      18.469  44.225   9.540  1.00 32.00           C  
ANISOU 1123  CD1 PHE A  96     3320   3757   5079   -394    815   -185
ATOM   1124  CD2 PHE A  96      16.244  44.123   8.695  1.00 30.97           C  
ANISOU 1124  CD2 PHE A  96     3541   3590   4634   -271    838    -50
ATOM   1125  CE1 PHE A  96      18.624  45.475   8.957  1.00 35.02           C  
ANISOU 1125  CE1 PHE A  96     3742   4006   5557   -502    950   -157
ATOM   1126  CE2 PHE A  96      16.422  45.349   8.074  1.00 32.88           C  
ANISOU 1126  CE2 PHE A  96     3825   3707   4959   -360    965     -3
ATOM   1127  CZ  PHE A  96      17.604  46.030   8.221  1.00 34.05           C  
ANISOU 1127  CZ  PHE A  96     3824   3796   5316   -479   1030    -56
ATOM   1128  H   PHE A  96      16.013  40.962   7.887  1.00  0.00           H  
ATOM   1129  HA  PHE A  96      18.722  41.193   9.145  1.00  0.00           H  
ATOM   1130  HB2 PHE A  96      17.556  42.205  11.069  1.00  0.00           H  
ATOM   1131  HB3 PHE A  96      16.017  42.029  10.266  1.00  0.00           H  
ATOM   1132  HD1 PHE A  96      19.293  43.778  10.076  1.00  0.00           H  
ATOM   1133  HD2 PHE A  96      15.297  43.613   8.595  1.00  0.00           H  
ATOM   1134  HE1 PHE A  96      19.550  46.017   9.080  1.00  0.00           H  
ATOM   1135  HE2 PHE A  96      15.630  45.770   7.473  1.00  0.00           H  
ATOM   1136  HZ  PHE A  96      17.735  46.998   7.761  1.00  0.00           H  
ATOM   1137  N   LYS A  97      18.371  39.220  10.625  1.00 30.04           N  
ANISOU 1137  N   LYS A  97     2927   3831   4654     19    547   -135
ATOM   1138  CA  LYS A  97      18.239  38.094  11.580  0.50 31.52           C  
ANISOU 1138  CA  LYS A  97     3070   4090   4814    126    397   -109
ATOM   1139  C   LYS A  97      17.987  38.696  12.965  1.00 31.22           C  
ANISOU 1139  C   LYS A  97     3028   4124   4711     95    200   -141
ATOM   1140  O   LYS A  97      18.793  39.520  13.389  1.00 34.43           O  
ANISOU 1140  O   LYS A  97     3309   4555   5217      8    146   -207
ATOM   1141  CB  LYS A  97      19.509  37.235  11.550  0.50 34.92           C  
ANISOU 1141  CB  LYS A  97     3285   4546   5437    184    418    -99
ATOM   1142  CG  LYS A  97      19.460  36.001  12.441  0.50 38.34           C  
ANISOU 1142  CG  LYS A  97     3666   5031   5868    311    277    -35
ATOM   1143  CD  LYS A  97      20.307  34.836  11.950  0.50 39.69           C  
ANISOU 1143  CD  LYS A  97     3694   5165   6221    413    372     -4
ATOM   1144  CE  LYS A  97      19.687  33.495  12.295  0.50 38.91           C  
ANISOU 1144  CE  LYS A  97     3668   5037   6079    543    326     74
ATOM   1145  NZ  LYS A  97      20.270  32.414  11.463  0.50 44.55           N1+
ANISOU 1145  NZ  LYS A  97     4302   5658   6965    634    490     73
ATOM   1146  H   LYS A  97      19.302  39.593  10.510  1.00  0.00           H  
ATOM   1147  HA  LYS A  97      17.384  37.480  11.295  1.00  0.00           H  
ATOM   1148  HB3 LYS A  97      20.366  37.848  11.829  1.00  0.00           H  
ATOM   1149  HB2 LYS A  97      19.715  36.931  10.524  1.00  0.00           H  
ATOM   1150  HG3 LYS A  97      18.426  35.675  12.550  1.00  0.00           H  
ATOM   1151  HG2 LYS A  97      19.769  36.272  13.450  1.00  0.00           H  
ATOM   1152  HD3 LYS A  97      21.302  34.900  12.391  1.00  0.00           H  
ATOM   1153  HD2 LYS A  97      20.434  34.910  10.870  1.00  0.00           H  
ATOM   1154  HE3 LYS A  97      18.611  33.540  12.130  1.00  0.00           H  
ATOM   1155  HE2 LYS A  97      19.860  33.275  13.349  1.00  0.00           H  
ATOM   1156  HZ1 LYS A  97      21.266  32.363  11.626  1.00  0.00           H  
ATOM   1157  HZ2 LYS A  97      19.844  31.532  11.709  1.00  0.00           H  
ATOM   1158  HZ3 LYS A  97      20.098  32.610  10.487  1.00  0.00           H  
ATOM   1159  N   ILE A  98      16.914  38.300  13.622  1.00 29.17           N  
ANISOU 1159  N   ILE A  98     2897   3895   4288    154    108   -108
ATOM   1160  CA  ILE A  98      16.539  38.906  14.923  1.00 31.82           C  
ANISOU 1160  CA  ILE A  98     3264   4306   4517    123    -50   -153
ATOM   1161  C   ILE A  98      16.489  37.821  15.986  1.00 31.92           C  
ANISOU 1161  C   ILE A  98     3247   4424   4456    221   -194    -82
ATOM   1162  O   ILE A  98      16.106  36.683  15.659  1.00 33.74           O  
ANISOU 1162  O   ILE A  98     3516   4623   4678    315   -146      9
ATOM   1163  CB  ILE A  98      15.219  39.667  14.780  1.00 33.25           C  
ANISOU 1163  CB  ILE A  98     3637   4428   4569     94      0   -175
ATOM   1164  CG1 ILE A  98      14.087  38.765  14.284  1.00 32.70           C  
ANISOU 1164  CG1 ILE A  98     3695   4328   4401    178     59    -91
ATOM   1165  CG2 ILE A  98      15.424  40.888  13.876  1.00 33.96           C  
ANISOU 1165  CG2 ILE A  98     3744   4411   4749     -3    122   -223
ATOM   1166  CD1 ILE A  98      12.707  39.410  14.320  1.00 38.11           C  
ANISOU 1166  CD1 ILE A  98     4535   4976   4968    170     80   -100
ATOM   1167  H   ILE A  98      16.329  37.570  13.241  1.00  0.00           H  
ATOM   1168  HA  ILE A  98      17.314  39.620  15.202  1.00  0.00           H  
ATOM   1169  HB  ILE A  98      14.940  40.032  15.769  1.00  0.00           H  
ATOM   1170 HG13 ILE A  98      14.072  37.848  14.872  1.00  0.00           H  
ATOM   1171 HG12 ILE A  98      14.306  38.437  13.268  1.00  0.00           H  
ATOM   1172 HG21 ILE A  98      14.483  41.428  13.776  1.00  0.00           H  
ATOM   1173 HG22 ILE A  98      16.174  41.545  14.316  1.00  0.00           H  
ATOM   1174 HG23 ILE A  98      15.761  40.560  12.893  1.00  0.00           H  
ATOM   1175 HD11 ILE A  98      11.965  38.702  13.952  1.00  0.00           H  
ATOM   1176 HD12 ILE A  98      12.463  39.691  15.345  1.00  0.00           H  
ATOM   1177 HD13 ILE A  98      12.704  40.299  13.689  1.00  0.00           H  
ATOM   1178  N   GLU A  99      16.911  38.184  17.188  1.00 32.84           N  
ANISOU 1178  N   GLU A  99     3296   4657   4523    193   -363   -125
ATOM   1179  CA  GLU A  99      16.863  37.332  18.393  1.00 34.88           C  
ANISOU 1179  CA  GLU A  99     3543   5046   4664    279   -525    -42
ATOM   1180  C   GLU A  99      16.338  38.223  19.520  1.00 31.00           C  
ANISOU 1180  C   GLU A  99     3147   4650   3979    213   -634   -137
ATOM   1181  O   GLU A  99      17.092  39.078  20.019  1.00 31.92           O  
ANISOU 1181  O   GLU A  99     3172   4836   4121    120   -739   -258
ATOM   1182  CB  GLU A  99      18.228  36.676  18.629  1.00 38.49           C  
ANISOU 1182  CB  GLU A  99     3775   5576   5271    330   -635     14
ATOM   1183  CG  GLU A  99      18.490  35.617  17.557  1.00 47.15           C  
ANISOU 1183  CG  GLU A  99     4816   6557   6540    423   -489    106
ATOM   1184  CD  GLU A  99      19.868  34.989  17.467  1.00 62.83           C  
ANISOU 1184  CD  GLU A  99     6555   8568   8749    487   -533    156
ATOM   1185  OE1 GLU A  99      20.562  34.950  18.499  1.00 67.77           O  
ANISOU 1185  OE1 GLU A  99     7044   9334   9370    508   -739    186
ATOM   1186  OE2 GLU A  99      20.240  34.538  16.345  1.00 74.92           O1-
ANISOU 1186  OE2 GLU A  99     8027   9983  10455    520   -359    161
ATOM   1187  H   GLU A  99      17.301  39.105  17.330  1.00  0.00           H  
ATOM   1188  HA  GLU A  99      16.133  36.541  18.219  1.00  0.00           H  
ATOM   1189  HB3 GLU A  99      18.240  36.207  19.613  1.00  0.00           H  
ATOM   1190  HB2 GLU A  99      19.008  37.436  18.587  1.00  0.00           H  
ATOM   1191  HG3 GLU A  99      18.220  36.023  16.582  1.00  0.00           H  
ATOM   1192  HG2 GLU A  99      17.744  34.827  17.648  1.00  0.00           H  
ATOM   1193  N   ARG A 100      15.060  38.083  19.823  1.00 28.96           N  
ANISOU 1193  N   ARG A 100     3065   4382   3554    247   -587   -105
ATOM   1194  CA  ARG A 100      14.422  38.800  20.954  1.00 30.13           C  
ANISOU 1194  CA  ARG A 100     3325   4624   3496    203   -658   -195
ATOM   1195  C   ARG A 100      14.976  38.211  22.252  1.00 30.82           C  
ANISOU 1195  C   ARG A 100     3360   4908   3441    245   -855   -137
ATOM   1196  O   ARG A 100      14.934  36.983  22.387  1.00 31.51           O  
ANISOU 1196  O   ARG A 100     3436   5022   3512    355   -876     39
ATOM   1197  CB  ARG A 100      12.901  38.654  20.876  1.00 28.58           C  
ANISOU 1197  CB  ARG A 100     3304   4366   3187    244   -533   -153
ATOM   1198  CG  ARG A 100      12.235  39.455  19.767  1.00 28.48           C  
ANISOU 1198  CG  ARG A 100     3355   4190   3274    201   -375   -216
ATOM   1199  CD  ARG A 100      10.713  39.369  19.896  1.00 29.89           C  
ANISOU 1199  CD  ARG A 100     3675   4338   3342    243   -284   -184
ATOM   1200  NE  ARG A 100      10.408  39.945  21.190  1.00 30.38           N  
ANISOU 1200  NE  ARG A 100     3802   4505   3234    218   -340   -278
ATOM   1201  CZ  ARG A 100      10.034  39.265  22.283  1.00 34.66           C  
ANISOU 1201  CZ  ARG A 100     4396   5180   3591    266   -390   -213
ATOM   1202  NH1 ARG A 100       9.733  37.980  22.232  1.00 36.20           N  
ANISOU 1202  NH1 ARG A 100     4594   5387   3772    346   -376    -38
ATOM   1203  NH2 ARG A 100       9.905  39.903  23.429  1.00 36.40           N1+
ANISOU 1203  NH2 ARG A 100     4681   5512   3636    230   -438   -328
ATOM   1204  H   ARG A 100      14.476  37.468  19.275  1.00  0.00           H  
ATOM   1205  HA  ARG A 100      14.683  39.857  20.901  1.00  0.00           H  
ATOM   1206  HB3 ARG A 100      12.462  38.932  21.835  1.00  0.00           H  
ATOM   1207  HB2 ARG A 100      12.645  37.600  20.763  1.00  0.00           H  
ATOM   1208  HG3 ARG A 100      12.540  39.058  18.799  1.00  0.00           H  
ATOM   1209  HG2 ARG A 100      12.547  40.497  19.835  1.00  0.00           H  
ATOM   1210  HD2 ARG A 100      10.408  38.323  19.885  1.00  0.00           H  
ATOM   1211  HD3 ARG A 100      10.249  39.971  19.114  1.00  0.00           H  
ATOM   1212  HE  ARG A 100      10.498  40.950  21.227  1.00  0.00           H  
ATOM   1213 HH11 ARG A 100       9.454  37.493  23.072  1.00  0.00           H  
ATOM   1214 HH12 ARG A 100       9.782  37.484  21.353  1.00  0.00           H  
ATOM   1215 HH21 ARG A 100       9.624  39.400  24.258  1.00  0.00           H  
ATOM   1216 HH22 ARG A 100      10.087  40.895  23.478  1.00  0.00           H  
ATOM   1217  N   GLU A 101      15.413  39.046  23.194  1.00 35.19           N  
ANISOU 1217  N   GLU A 101     3895   5590   3884    162   -994   -280
ATOM   1218  CA  GLU A 101      15.832  38.602  24.546  1.00 37.84           C  
ANISOU 1218  CA  GLU A 101     4210   6153   4013    194  -1206   -232
ATOM   1219  C   GLU A 101      14.786  37.630  25.120  1.00 37.28           C  
ANISOU 1219  C   GLU A 101     4294   6131   3737    305  -1162    -56
ATOM   1220  O   GLU A 101      13.620  37.979  25.160  1.00 34.51           O  
ANISOU 1220  O   GLU A 101     4103   5725   3284    290  -1022   -104
ATOM   1221  CB  GLU A 101      15.992  39.788  25.502  1.00 45.75           C  
ANISOU 1221  CB  GLU A 101     5249   7280   4852     69  -1322   -461
ATOM   1222  CG  GLU A 101      17.395  40.368  25.517  1.00 56.37           C  
ANISOU 1222  CG  GLU A 101     6386   8684   6347    -31  -1485   -590
ATOM   1223  CD  GLU A 101      17.697  41.272  26.705  1.00 67.16           C  
ANISOU 1223  CD  GLU A 101     7775  10229   7514   -152  -1665   -810
ATOM   1224  OE1 GLU A 101      18.899  41.492  26.995  1.00 78.06           O  
ANISOU 1224  OE1 GLU A 101     8963  11724   8972   -224  -1866   -888
ATOM   1225  OE2 GLU A 101      16.732  41.740  27.355  1.00 68.52           O1-
ANISOU 1225  OE2 GLU A 101     8148  10431   7454   -176  -1604   -914
ATOM   1226  H   GLU A 101      15.472  40.036  23.004  1.00  0.00           H  
ATOM   1227  HA  GLU A 101      16.787  38.083  24.466  1.00  0.00           H  
ATOM   1228  HB3 GLU A 101      15.717  39.479  26.511  1.00  0.00           H  
ATOM   1229  HB2 GLU A 101      15.281  40.569  25.232  1.00  0.00           H  
ATOM   1230  HG3 GLU A 101      17.568  40.918  24.592  1.00  0.00           H  
ATOM   1231  HG2 GLU A 101      18.121  39.556  25.488  1.00  0.00           H  
ATOM   1232  N   GLY A 102      15.213  36.448  25.566  1.00 37.82           N  
ANISOU 1232  N   GLY A 102     4303   6295   3770    414  -1273    151
ATOM   1233  CA  GLY A 102      14.384  35.477  26.300  1.00 38.34           C  
ANISOU 1233  CA  GLY A 102     4505   6425   3636    512  -1252    347
ATOM   1234  C   GLY A 102      13.494  34.644  25.392  1.00 34.34           C  
ANISOU 1234  C   GLY A 102     4057   5716   3274    580  -1043    477
ATOM   1235  O   GLY A 102      12.899  33.696  25.898  1.00 35.59           O  
ANISOU 1235  O   GLY A 102     4300   5895   3327    661  -1012    664
ATOM   1236  H   GLY A 102      16.169  36.164  25.407  1.00  0.00           H  
ATOM   1237  HA2 GLY A 102      13.767  36.005  27.027  1.00  0.00           H  
ATOM   1238  HA3 GLY A 102      15.028  34.817  26.880  1.00  0.00           H  
ATOM   1239  N   GLU A 103      13.397  34.944  24.105  1.00 33.62           N  
ANISOU 1239  N   GLU A 103     3926   5439   3408    545   -905    390
ATOM   1240  CA  GLU A 103      12.348  34.305  23.266  1.00 34.78           C  
ANISOU 1240  CA  GLU A 103     4153   5412   3648    583   -712    468
ATOM   1241  C   GLU A 103      12.739  32.851  22.986  1.00 34.50           C  
ANISOU 1241  C   GLU A 103     4046   5305   3757    694   -712    671
ATOM   1242  O   GLU A 103      11.887  31.979  23.077  1.00 34.17           O  
ANISOU 1242  O   GLU A 103     4089   5199   3693    744   -622    803
ATOM   1243  CB  GLU A 103      12.032  35.086  21.997  1.00 33.82           C  
ANISOU 1243  CB  GLU A 103     4034   5137   3677    512   -576    322
ATOM   1244  CG  GLU A 103      10.711  34.690  21.375  1.00 36.73           C  
ANISOU 1244  CG  GLU A 103     4507   5381   4068    527   -412    364
ATOM   1245  CD  GLU A 103      10.370  35.440  20.098  1.00 40.67           C  
ANISOU 1245  CD  GLU A 103     5014   5747   4689    469   -299    248
ATOM   1246  OE1 GLU A 103      11.072  35.204  19.101  1.00 35.77           O  
ANISOU 1246  OE1 GLU A 103     4314   5046   4229    472   -273    245
ATOM   1247  OE2 GLU A 103       9.441  36.269  20.123  1.00 41.34           O1-
ANISOU 1247  OE2 GLU A 103     5182   5816   4706    428   -236    166
ATOM   1248  H   GLU A 103      14.036  35.608  23.692  1.00  0.00           H  
ATOM   1249  HA  GLU A 103      11.435  34.281  23.861  1.00  0.00           H  
ATOM   1250  HB3 GLU A 103      12.832  34.938  21.272  1.00  0.00           H  
ATOM   1251  HB2 GLU A 103      12.021  36.153  22.221  1.00  0.00           H  
ATOM   1252  HG3 GLU A 103       9.912  34.833  22.102  1.00  0.00           H  
ATOM   1253  HG2 GLU A 103      10.713  33.619  21.175  1.00  0.00           H  
ATOM   1254  N   CYS A 104      13.996  32.563  22.699  1.00 38.19           N  
ANISOU 1254  N   CYS A 104     4350   5772   4386    733   -801    698
ATOM   1255  CA  CYS A 104      14.412  31.164  22.453  1.00 37.83           C  
ANISOU 1255  CA  CYS A 104     4227   5634   4510    856   -789    887
ATOM   1256  C   CYS A 104      14.237  30.361  23.749  1.00 38.11           C  
ANISOU 1256  C   CYS A 104     4318   5783   4376    944   -896   1103
ATOM   1257  O   CYS A 104      13.780  29.206  23.672  1.00 38.77           O  
ANISOU 1257  O   CYS A 104     4446   5747   4537   1026   -808   1275
ATOM   1258  CB  CYS A 104      15.826  31.143  21.888  1.00 46.45           C  
ANISOU 1258  CB  CYS A 104     5109   6707   5830    884   -850    856
ATOM   1259  SG  CYS A 104      16.448  29.464  21.649  1.00 59.40           S  
ANISOU 1259  SG  CYS A 104     6634   8219   7716   1057   -830   1077
ATOM   1260  H   CYS A 104      14.684  33.301  22.646  1.00  0.00           H  
ATOM   1261  HA  CYS A 104      13.744  30.741  21.703  1.00  0.00           H  
ATOM   1262  HB3 CYS A 104      16.493  31.684  22.559  1.00  0.00           H  
ATOM   1263  HB2 CYS A 104      15.844  31.675  20.937  1.00  0.00           H  
ATOM   1264  HG  CYS A 104      16.463  28.823  22.821  1.00  0.00           H  
ATOM   1265  N   GLN A 105      14.524  30.943  24.917  1.00 36.49           N  
ANISOU 1265  N   GLN A 105     4127   5802   3934    921  -1070   1095
ATOM   1266  CA  GLN A 105      14.370  30.225  26.205  1.00 39.90           C  
ANISOU 1266  CA  GLN A 105     4632   6376   4151   1004  -1178   1319
ATOM   1267  C   GLN A 105      12.896  29.865  26.420  1.00 36.68           C  
ANISOU 1267  C   GLN A 105     4421   5900   3612    992   -997   1392
ATOM   1268  O   GLN A 105      12.609  28.776  26.951  1.00 37.15           O  
ANISOU 1268  O   GLN A 105     4534   5940   3639   1084   -979   1640
ATOM   1269  CB  GLN A 105      14.925  31.048  27.373  1.00 45.00           C  
ANISOU 1269  CB  GLN A 105     5272   7302   4522    958  -1404   1252
ATOM   1270  CG  GLN A 105      14.405  30.619  28.740  1.00 48.73           C  
ANISOU 1270  CG  GLN A 105     5898   7956   4660   1005  -1473   1436
ATOM   1271  CD  GLN A 105      14.985  29.329  29.266  1.00 57.32           C  
ANISOU 1271  CD  GLN A 105     6923   9077   5777   1163  -1594   1764
ATOM   1272  OE1 GLN A 105      16.079  28.902  28.881  1.00 57.85           O  
ANISOU 1272  OE1 GLN A 105     6793   9102   6083   1245  -1709   1834
ATOM   1273  NE2 GLN A 105      14.268  28.712  30.197  1.00 58.47           N  
ANISOU 1273  NE2 GLN A 105     7232   9300   5681   1215  -1564   1980
ATOM   1274  H   GLN A 105      14.856  31.897  24.938  1.00  0.00           H  
ATOM   1275  HA  GLN A 105      14.939  29.297  26.145  1.00  0.00           H  
ATOM   1276  HB3 GLN A 105      14.696  32.102  27.214  1.00  0.00           H  
ATOM   1277  HB2 GLN A 105      16.014  30.995  27.368  1.00  0.00           H  
ATOM   1278  HG2 GLN A 105      13.319  30.537  28.703  1.00  0.00           H  
ATOM   1279  HG3 GLN A 105      14.586  31.416  29.461  1.00  0.00           H  
ATOM   1280 HE21 GLN A 105      14.596  27.843  30.594  1.00  0.00           H  
ATOM   1281 HE22 GLN A 105      13.394  29.111  30.509  1.00  0.00           H  
ATOM   1282  N   ARG A 106      12.002  30.785  26.099  1.00 33.07           N  
ANISOU 1282  N   ARG A 106     4059   5416   3087    884   -872   1194
ATOM   1283  CA  ARG A 106      10.524  30.649  26.222  1.00 36.52           C  
ANISOU 1283  CA  ARG A 106     4654   5794   3426    854   -686   1218
ATOM   1284  C   ARG A 106      10.006  29.563  25.266  1.00 33.43           C  
ANISOU 1284  C   ARG A 106     4248   5162   3290    894   -527   1325
ATOM   1285  O   ARG A 106       9.029  28.898  25.572  1.00 32.94           O  
ANISOU 1285  O   ARG A 106     4278   5046   3189    905   -407   1454
ATOM   1286  CB  ARG A 106       9.868  31.974  25.804  1.00 37.45           C  
ANISOU 1286  CB  ARG A 106     4822   5901   3506    741   -598    958
ATOM   1287  CG  ARG A 106       8.372  32.057  26.045  1.00 41.67           C  
ANISOU 1287  CG  ARG A 106     5489   6408   3933    709   -421    953
ATOM   1288  CD  ARG A 106       7.875  33.451  25.712  1.00 40.36           C  
ANISOU 1288  CD  ARG A 106     5353   6235   3745    620   -359    703
ATOM   1289  NE  ARG A 106       7.756  33.600  24.274  1.00 38.62           N  
ANISOU 1289  NE  ARG A 106     5066   5828   3780    596   -284    622
ATOM   1290  CZ  ARG A 106       7.283  34.675  23.646  1.00 46.72           C  
ANISOU 1290  CZ  ARG A 106     6102   6790   4860    535   -214    447
ATOM   1291  NH1 ARG A 106       6.898  35.726  24.342  1.00 51.98           N  
ANISOU 1291  NH1 ARG A 106     6835   7541   5372    493   -199    312
ATOM   1292  NH2 ARG A 106       7.205  34.686  22.324  1.00 45.48           N1+
ANISOU 1292  NH2 ARG A 106     5893   6481   4905    522   -157    410
ATOM   1293  H   ARG A 106      12.304  31.677  25.733  1.00  0.00           H  
ATOM   1294  HA  ARG A 106      10.254  30.404  27.249  1.00  0.00           H  
ATOM   1295  HB3 ARG A 106      10.074  32.162  24.750  1.00  0.00           H  
ATOM   1296  HB2 ARG A 106      10.362  32.799  26.318  1.00  0.00           H  
ATOM   1297  HG3 ARG A 106       8.160  31.836  27.091  1.00  0.00           H  
ATOM   1298  HG2 ARG A 106       7.862  31.329  25.414  1.00  0.00           H  
ATOM   1299  HD2 ARG A 106       8.579  34.189  26.096  1.00  0.00           H  
ATOM   1300  HD3 ARG A 106       6.901  33.610  26.175  1.00  0.00           H  
ATOM   1301  HE  ARG A 106       8.068  32.801  23.741  1.00  0.00           H  
ATOM   1302 HH11 ARG A 106       6.539  36.542  23.867  1.00  0.00           H  
ATOM   1303 HH12 ARG A 106       6.962  35.715  25.350  1.00  0.00           H  
ATOM   1304 HH21 ARG A 106       6.847  35.500  21.846  1.00  0.00           H  
ATOM   1305 HH22 ARG A 106       7.504  33.880  21.794  1.00  0.00           H  
ATOM   1306  N   TYR A 107      10.638  29.420  24.113  1.00 34.52           N  
ANISOU 1306  N   TYR A 107     4273   5158   3684    904   -515   1255
ATOM   1307  CA  TYR A 107      10.224  28.487  23.042  1.00 34.88           C  
ANISOU 1307  CA  TYR A 107     4304   4971   3977    923   -366   1292
ATOM   1308  C   TYR A 107      10.646  27.021  23.343  1.00 37.84           C  
ANISOU 1308  C   TYR A 107     4641   5251   4484   1043   -377   1539
ATOM   1309  O   TYR A 107      10.185  26.108  22.640  1.00 51.91           O  
ANISOU 1309  O   TYR A 107     6432   6826   6462   1055   -241   1579
ATOM   1310  CB  TYR A 107      10.848  29.001  21.752  1.00 33.48           C  
ANISOU 1310  CB  TYR A 107     4031   4707   3980    886   -346   1108
ATOM   1311  CG  TYR A 107      10.396  28.317  20.491  1.00 32.82           C  
ANISOU 1311  CG  TYR A 107     3950   4412   4107    877   -194   1068
ATOM   1312  CD1 TYR A 107       9.141  28.557  19.964  1.00 32.55           C  
ANISOU 1312  CD1 TYR A 107     4004   4314   4046    797    -78    981
ATOM   1313  CD2 TYR A 107      11.234  27.442  19.820  1.00 32.56           C  
ANISOU 1313  CD2 TYR A 107     3822   4246   4301    947   -169   1105
ATOM   1314  CE1 TYR A 107       8.731  27.953  18.789  1.00 32.20           C  
ANISOU 1314  CE1 TYR A 107     3963   4100   4171    774     36    922
ATOM   1315  CE2 TYR A 107      10.844  26.827  18.641  1.00 32.37           C  
ANISOU 1315  CE2 TYR A 107     3813   4035   4450    927    -27   1032
ATOM   1316  CZ  TYR A 107       9.592  27.102  18.114  1.00 34.28           C  
ANISOU 1316  CZ  TYR A 107     4152   4235   4634    832     64    934
ATOM   1317  OH  TYR A 107       9.171  26.489  16.969  1.00 33.38           O  
ANISOU 1317  OH  TYR A 107     4057   3959   4664    800    181    848
ATOM   1318  H   TYR A 107      11.463  29.969  23.918  1.00  0.00           H  
ATOM   1319  HA  TYR A 107       9.139  28.526  22.945  1.00  0.00           H  
ATOM   1320  HB3 TYR A 107      11.934  28.937  21.827  1.00  0.00           H  
ATOM   1321  HB2 TYR A 107      10.665  30.072  21.666  1.00  0.00           H  
ATOM   1322  HD1 TYR A 107       8.461  29.226  20.471  1.00  0.00           H  
ATOM   1323  HD2 TYR A 107      12.216  27.226  20.214  1.00  0.00           H  
ATOM   1324  HE1 TYR A 107       7.742  28.145  18.400  1.00  0.00           H  
ATOM   1325  HE2 TYR A 107      11.513  26.141  18.143  1.00  0.00           H  
ATOM   1326  HH  TYR A 107       9.932  26.243  16.439  1.00  0.00           H  
ATOM   1327  N   LYS A 108      11.557  26.784  24.274  1.00 45.21           N  
ANISOU 1327  N   LYS A 108     5521   6315   5339   1131   -539   1693
ATOM   1328  CA  LYS A 108      12.182  25.448  24.548  1.00 53.24           C  
ANISOU 1328  CA  LYS A 108     6474   7237   6517   1273   -575   1951
ATOM   1329  C   LYS A 108      11.146  24.310  24.573  1.00 57.33           C  
ANISOU 1329  C   LYS A 108     7096   7564   7120   1292   -403   2118
ATOM   1330  O   LYS A 108      11.407  23.234  24.026  1.00 58.58           O  
ANISOU 1330  O   LYS A 108     7199   7502   7555   1368   -328   2213
ATOM   1331  CB  LYS A 108      12.981  25.471  25.858  1.00 54.84           C  
ANISOU 1331  CB  LYS A 108     6645   7670   6521   1357   -797   2131
ATOM   1332  CG  LYS A 108      14.436  25.879  25.701  1.00 56.79           C  
ANISOU 1332  CG  LYS A 108     6697   8012   6865   1402   -983   2063
ATOM   1333  CD  LYS A 108      15.116  26.190  27.004  1.00 57.95           C  
ANISOU 1333  CD  LYS A 108     6816   8443   6756   1444  -1238   2179
ATOM   1334  CE  LYS A 108      16.584  26.542  26.841  1.00 57.67           C  
ANISOU 1334  CE  LYS A 108     6549   8502   6861   1484  -1434   2114
ATOM   1335  NZ  LYS A 108      17.294  26.479  28.147  1.00 56.88           N1+
ANISOU 1335  NZ  LYS A 108     6401   8668   6542   1560  -1714   2296
ATOM   1336  H   LYS A 108      11.882  27.535  24.866  1.00  0.00           H  
ATOM   1337  HA  LYS A 108      12.882  25.239  23.739  1.00  0.00           H  
ATOM   1338  HB3 LYS A 108      12.930  24.489  26.329  1.00  0.00           H  
ATOM   1339  HB2 LYS A 108      12.493  26.140  26.567  1.00  0.00           H  
ATOM   1340  HG3 LYS A 108      14.500  26.746  25.044  1.00  0.00           H  
ATOM   1341  HG2 LYS A 108      14.981  25.086  25.189  1.00  0.00           H  
ATOM   1342  HD3 LYS A 108      15.021  25.336  27.675  1.00  0.00           H  
ATOM   1343  HD2 LYS A 108      14.598  27.014  27.495  1.00  0.00           H  
ATOM   1344  HE3 LYS A 108      16.673  27.547  26.428  1.00  0.00           H  
ATOM   1345  HE2 LYS A 108      17.048  25.847  26.142  1.00  0.00           H  
ATOM   1346  HZ1 LYS A 108      17.225  25.544  28.524  1.00  0.00           H  
ATOM   1347  HZ2 LYS A 108      18.267  26.716  28.014  1.00  0.00           H  
ATOM   1348  HZ3 LYS A 108      16.873  27.133  28.791  1.00  0.00           H  
ATOM   1349  N   PRO A 109       9.964  24.445  25.228  1.00 53.73           N  
ANISOU 1349  N   PRO A 109     6786   7171   6457   1224   -320   2165
ATOM   1350  CA  PRO A 109       8.980  23.353  25.219  1.00 59.39           C  
ANISOU 1350  CA  PRO A 109     7581   7691   7293   1223   -142   2322
ATOM   1351  C   PRO A 109       8.519  22.843  23.834  1.00 53.20           C  
ANISOU 1351  C   PRO A 109     6762   6633   6818   1169     19   2177
ATOM   1352  O   PRO A 109       8.195  21.635  23.771  1.00 49.98           O  
ANISOU 1352  O   PRO A 109     6370   6010   6606   1204    131   2334
ATOM   1353  CB  PRO A 109       7.800  23.911  26.043  1.00 58.28           C  
ANISOU 1353  CB  PRO A 109     7576   7699   6868   1134    -70   2326
ATOM   1354  CG  PRO A 109       8.451  24.942  26.957  1.00 59.53           C  
ANISOU 1354  CG  PRO A 109     7748   8157   6713   1146   -255   2286
ATOM   1355  CD  PRO A 109       9.563  25.554  26.116  1.00 56.29           C  
ANISOU 1355  CD  PRO A 109     7200   7750   6438   1153   -383   2089
ATOM   1356  HA  PRO A 109       9.405  22.511  25.765  1.00  0.00           H  
ATOM   1357  HB3 PRO A 109       7.373  23.111  26.648  1.00  0.00           H  
ATOM   1358  HB2 PRO A 109       7.100  24.413  25.375  1.00  0.00           H  
ATOM   1359  HG3 PRO A 109       8.887  24.437  27.819  1.00  0.00           H  
ATOM   1360  HG2 PRO A 109       7.722  25.713  27.208  1.00  0.00           H  
ATOM   1361  HD3 PRO A 109       9.154  26.366  25.515  1.00  0.00           H  
ATOM   1362  HD2 PRO A 109      10.400  25.818  26.763  1.00  0.00           H  
ATOM   1363  N   PHE A 110       8.597  23.704  22.795  1.00 51.65           N  
ANISOU 1363  N   PHE A 110     6519   6444   6660   1093     20   1899
ATOM   1364  CA  PHE A 110       7.991  23.548  21.440  1.00 48.80           C  
ANISOU 1364  CA  PHE A 110     6151   5895   6494   1009    155   1706
ATOM   1365  C   PHE A 110       9.036  23.229  20.381  1.00 48.81           C  
ANISOU 1365  C   PHE A 110     6051   5768   6726   1060    151   1604
ATOM   1366  O   PHE A 110       8.639  22.872  19.248  1.00 42.89           O  
ANISOU 1366  O   PHE A 110     5305   4850   6141   1002    266   1458
ATOM   1367  CB  PHE A 110       7.211  24.821  21.098  1.00 39.66           C  
ANISOU 1367  CB  PHE A 110     5034   4862   5174    891    166   1496
ATOM   1368  CG  PHE A 110       6.066  24.954  22.066  1.00 53.59           C  
ANISOU 1368  CG  PHE A 110     6887   6712   6762    846    221   1590
ATOM   1369  CD1 PHE A 110       5.004  24.054  22.015  1.00 57.83           C  
ANISOU 1369  CD1 PHE A 110     7458   7096   7417    802    364   1671
ATOM   1370  CD2 PHE A 110       6.119  25.855  23.122  1.00 56.42           C  
ANISOU 1370  CD2 PHE A 110     7291   7298   6848    850    141   1611
ATOM   1371  CE1 PHE A 110       3.972  24.128  22.936  1.00 61.71           C  
ANISOU 1371  CE1 PHE A 110     8017   7666   7762    761    443   1773
ATOM   1372  CE2 PHE A 110       5.087  25.930  24.045  1.00 63.68           C  
ANISOU 1372  CE2 PHE A 110     8296   8299   7598    815    222   1697
ATOM   1373  CZ  PHE A 110       4.019  25.066  23.951  1.00 65.27           C  
ANISOU 1373  CZ  PHE A 110     8521   8352   7925    774    380   1787
ATOM   1374  H   PHE A 110       9.112  24.567  22.892  1.00  0.00           H  
ATOM   1375  HA  PHE A 110       7.285  22.719  21.479  1.00  0.00           H  
ATOM   1376  HB3 PHE A 110       6.821  24.746  20.083  1.00  0.00           H  
ATOM   1377  HB2 PHE A 110       7.868  25.686  21.192  1.00  0.00           H  
ATOM   1378  HD1 PHE A 110       4.980  23.290  21.252  1.00  0.00           H  
ATOM   1379  HD2 PHE A 110       6.972  26.509  23.232  1.00  0.00           H  
ATOM   1380  HE1 PHE A 110       3.132  23.454  22.861  1.00  0.00           H  
ATOM   1381  HE2 PHE A 110       5.122  26.665  24.836  1.00  0.00           H  
ATOM   1382  HZ  PHE A 110       3.217  25.122  24.672  1.00  0.00           H  
ATOM   1383  N   LYS A 111      10.306  23.282  20.788  1.00 52.04           N  
ANISOU 1383  N   LYS A 111     6369   6259   7145   1166     26   1686
ATOM   1384  CA  LYS A 111      11.491  23.324  19.906  1.00 50.38           C  
ANISOU 1384  CA  LYS A 111     6031   5994   7115   1217      8   1571
ATOM   1385  C   LYS A 111      11.630  22.036  19.062  1.00 61.03           C  
ANISOU 1385  C   LYS A 111     7349   7060   8778   1272    151   1575
ATOM   1386  O   LYS A 111      12.282  22.134  17.997  1.00 53.83           O  
ANISOU 1386  O   LYS A 111     6363   6080   8009   1273    206   1403
ATOM   1387  CB  LYS A 111      12.738  23.547  20.768  1.00 55.98           C  
ANISOU 1387  CB  LYS A 111     6626   6864   7778   1325   -173   1701
ATOM   1388  CG  LYS A 111      14.058  23.780  19.981  1.00  0.00           C  
ATOM   1389  CD  LYS A 111      13.965  24.894  18.913  1.00  0.00           C  
ATOM   1390  CE  LYS A 111      15.231  25.125  18.084  1.00  0.00           C  
ATOM   1391  NZ  LYS A 111      15.009  26.196  17.093  1.00  0.00           N1+
ATOM   1392  H   LYS A 111      10.520  23.296  21.775  1.00  0.00           H  
ATOM   1393  HA  LYS A 111      11.385  24.171  19.228  1.00  0.00           H  
ATOM   1394  HB2 LYS A 111      12.569  24.430  21.388  1.00  0.00           H  
ATOM   1395  HB3 LYS A 111      12.872  22.716  21.463  1.00  0.00           H  
ATOM   1396  HG2 LYS A 111      14.844  24.037  20.691  1.00  0.00           H  
ATOM   1397  HG3 LYS A 111      14.379  22.849  19.512  1.00  0.00           H  
ATOM   1398  HD2 LYS A 111      13.179  24.661  18.199  1.00  0.00           H  
ATOM   1399  HD3 LYS A 111      13.692  25.826  19.403  1.00  0.00           H  
ATOM   1400  HE2 LYS A 111      16.069  25.399  18.726  1.00  0.00           H  
ATOM   1401  HE3 LYS A 111      15.507  24.211  17.557  1.00  0.00           H  
ATOM   1402  HZ1 LYS A 111      14.082  26.131  16.692  1.00  0.00           H  
ATOM   1403  HZ2 LYS A 111      15.100  27.093  17.544  1.00  0.00           H  
ATOM   1404  HZ3 LYS A 111      15.695  26.125  16.356  1.00  0.00           H  
ATOM   1405  N   GLN A 112      11.102  20.874  19.493  1.00 62.55           N  
ANISOU 1405  N   GLN A 112     7595   7083   9088   1316    225   1757
ATOM   1406  CA  GLN A 112      11.142  19.601  18.689  1.00 64.35           C  
ANISOU 1406  CA  GLN A 112     7806   6999   9643   1355    383   1736
ATOM   1407  C   GLN A 112       9.757  18.940  18.587  1.00 54.55           C  
ANISOU 1407  C   GLN A 112     6683   5594   8449   1250    518   1739
ATOM   1408  O   GLN A 112       9.663  17.769  18.089  1.00 53.16           O  
ANISOU 1408  O   GLN A 112     6510   5133   8556   1270    654   1737
ATOM   1409  CB  GLN A 112      12.169  18.605  19.230  1.00 68.32           C  
ANISOU 1409  CB  GLN A 112     8211   7378  10367   1544    353   1974
ATOM   1410  CG  GLN A 112      13.303  18.317  18.246  1.00 84.10           C  
ANISOU 1410  CG  GLN A 112    10077   9248  12629   1629    411   1835
ATOM   1411  CD  GLN A 112      12.952  17.479  17.036  1.00 90.97           C  
ANISOU 1411  CD  GLN A 112    10984   9825  13752   1583    624   1641
ATOM   1412  OE1 GLN A 112      11.866  17.826  16.361  1.00 92.31           O  
ANISOU 1412  OE1 GLN A 112    11072   9770  14228   1706    717   1663
ATOM   1413  NE2 GLN A 112      13.675  16.546  16.686  1.00 94.60           N  
ANISOU 1413  NE2 GLN A 112    11560  10289  14091   1409    698   1435
ATOM   1414  H   GLN A 112      10.652  20.828  20.396  1.00  0.00           H  
ATOM   1415  HA  GLN A 112      11.450  19.866  17.678  1.00  0.00           H  
ATOM   1416  HB3 GLN A 112      11.668  17.672  19.488  1.00  0.00           H  
ATOM   1417  HB2 GLN A 112      12.587  18.986  20.162  1.00  0.00           H  
ATOM   1418  HG3 GLN A 112      14.131  17.849  18.779  1.00  0.00           H  
ATOM   1419  HG2 GLN A 112      13.740  19.260  17.916  1.00  0.00           H  
ATOM   1420 HE21 GLN A 112      13.430  15.994  15.877  1.00  0.00           H  
ATOM   1421 HE22 GLN A 112      14.513  16.333  17.208  1.00  0.00           H  
ATOM   1422  N   LEU A 113       8.721  19.643  19.038  1.00 49.95           N  
ANISOU 1422  N   LEU A 113     6183   5168   7625   1139    494   1732
ATOM   1423  CA  LEU A 113       7.332  19.448  18.557  1.00 48.24           C  
ANISOU 1423  CA  LEU A 113     6044   4853   7433    990    613   1618
ATOM   1424  C   LEU A 113       7.400  19.174  17.041  1.00 52.97           C  
ANISOU 1424  C   LEU A 113     6623   5288   8213    930    701   1346
ATOM   1425  O   LEU A 113       8.105  19.919  16.292  1.00 48.10           O  
ANISOU 1425  O   LEU A 113     5966   4773   7536    936    655   1171
ATOM   1426  CB  LEU A 113       6.538  20.720  18.887  1.00 56.63           C  
ANISOU 1426  CB  LEU A 113     7151   6166   8200    892    549   1547
ATOM   1427  CG  LEU A 113       5.162  20.538  19.525  1.00 56.69           C  
ANISOU 1427  CG  LEU A 113     7223   6170   8144    803    627   1643
ATOM   1428  CD1 LEU A 113       5.186  20.884  21.007  1.00 64.00           C  
ANISOU 1428  CD1 LEU A 113     8191   7284   8840    862    566   1873
ATOM   1429  CD2 LEU A 113       4.121  21.393  18.822  1.00 61.55           C  
ANISOU 1429  CD2 LEU A 113     7849   6869   8667    664    643   1420
ATOM   1430  H   LEU A 113       8.861  20.352  19.744  1.00  0.00           H  
ATOM   1431  HA  LEU A 113       6.884  18.594  19.065  1.00  0.00           H  
ATOM   1432  HB3 LEU A 113       6.438  21.324  17.985  1.00  0.00           H  
ATOM   1433  HB2 LEU A 113       7.144  21.366  19.522  1.00  0.00           H  
ATOM   1434  HG  LEU A 113       4.872  19.492  19.422  1.00  0.00           H  
ATOM   1435 HD11 LEU A 113       4.191  20.744  21.430  1.00  0.00           H  
ATOM   1436 HD12 LEU A 113       5.894  20.234  21.521  1.00  0.00           H  
ATOM   1437 HD13 LEU A 113       5.490  21.923  21.133  1.00  0.00           H  
ATOM   1438 HD21 LEU A 113       3.150  21.246  19.295  1.00  0.00           H  
ATOM   1439 HD22 LEU A 113       4.404  22.443  18.894  1.00  0.00           H  
ATOM   1440 HD23 LEU A 113       4.061  21.104  17.773  1.00  0.00           H  
ATOM   1441  N   HIS A 114       6.796  18.094  16.553  1.00 59.94           N  
ANISOU 1441  N   HIS A 114     7533   5917   9324    874    832   1301
ATOM   1442  CA  HIS A 114       6.724  17.864  15.088  1.00 53.50           C  
ANISOU 1442  CA  HIS A 114     6721   4971   8633    791    913   1006
ATOM   1443  C   HIS A 114       6.036  19.096  14.471  1.00 49.89           C  
ANISOU 1443  C   HIS A 114     6292   4737   7926    663    845    808
ATOM   1444  O   HIS A 114       5.278  19.825  15.179  1.00 55.19           O  
ANISOU 1444  O   HIS A 114     6982   5579   8408    616    780    894
ATOM   1445  CB  HIS A 114       6.006  16.556  14.781  1.00 57.41           C  
ANISOU 1445  CB  HIS A 114     7248   5166   9397    720   1054    974
ATOM   1446  CG  HIS A 114       4.561  16.605  15.109  1.00 62.99           C  
ANISOU 1446  CG  HIS A 114     7991   5899  10041    574   1067    998
ATOM   1447  ND1 HIS A 114       4.094  16.409  16.404  1.00 76.53           N  
ANISOU 1447  ND1 HIS A 114     9718   7630  11727    598   1075   1282
ATOM   1448  CD2 HIS A 114       3.475  16.829  14.331  1.00 69.38           C  
ANISOU 1448  CD2 HIS A 114     8816   6732  10812    405   1075    782
ATOM   1449  CE1 HIS A 114       2.774  16.502  16.406  1.00 72.90           C  
ANISOU 1449  CE1 HIS A 114     9271   7190  11238    446   1110   1232
ATOM   1450  NE2 HIS A 114       2.364  16.759  15.138  1.00 65.65           N  
ANISOU 1450  NE2 HIS A 114     8344   6277  10323    327   1097    926
ATOM   1451  H   HIS A 114       6.381  17.421  17.181  1.00  0.00           H  
ATOM   1452  HA  HIS A 114       7.739  17.802  14.697  1.00  0.00           H  
ATOM   1453  HB2 HIS A 114       6.476  15.745  15.337  1.00  0.00           H  
ATOM   1454  HB3 HIS A 114       6.130  16.314  13.725  1.00  0.00           H  
ATOM   1455  HD2 HIS A 114       3.597  17.017  13.275  1.00  0.00           H  
ATOM   1456  HE1 HIS A 114       2.225  16.375  17.327  1.00  0.00           H  
ATOM   1457  HE2 HIS A 114       1.444  16.893  14.743  1.00  0.00           H  
ATOM   1458  N   ASN A 115       6.289  19.352  13.201  1.00 39.75           N  
ANISOU 1458  N   ASN A 115     5014   3454   6633    616    865    559
ATOM   1459  CA  ASN A 115       5.508  20.330  12.416  1.00 34.75           C  
ANISOU 1459  CA  ASN A 115     4416   2986   5798    489    811    373
ATOM   1460  C   ASN A 115       5.841  21.756  12.876  1.00 33.35           C  
ANISOU 1460  C   ASN A 115     4223   3068   5378    527    697    435
ATOM   1461  O   ASN A 115       4.926  22.506  13.302  1.00 35.37           O  
ANISOU 1461  O   ASN A 115     4494   3462   5480    467    636    470
ATOM   1462  CB  ASN A 115       4.016  19.995  12.499  1.00 35.73           C  
ANISOU 1462  CB  ASN A 115     4562   3062   5949    357    826    357
ATOM   1463  CG  ASN A 115       3.188  20.818  11.552  1.00 36.28           C  
ANISOU 1463  CG  ASN A 115     4651   3275   5856    235    762    162
ATOM   1464  OD1 ASN A 115       3.725  21.306  10.565  1.00 37.27           O  
ANISOU 1464  OD1 ASN A 115     4801   3471   5888    233    744      4
ATOM   1465  ND2 ASN A 115       1.902  20.982  11.846  1.00 37.45           N  
ANISOU 1465  ND2 ASN A 115     4782   3471   5974    139    733    186
ATOM   1466  H   ASN A 115       7.042  18.871  12.729  1.00  0.00           H  
ATOM   1467  HA  ASN A 115       5.812  20.238  11.373  1.00  0.00           H  
ATOM   1468  HB3 ASN A 115       3.665  20.154  13.519  1.00  0.00           H  
ATOM   1469  HB2 ASN A 115       3.870  18.937  12.282  1.00  0.00           H  
ATOM   1470 HD21 ASN A 115       1.310  21.528  11.236  1.00  0.00           H  
ATOM   1471 HD22 ASN A 115       1.517  20.561  12.679  1.00  0.00           H  
ATOM   1472  N   ARG A 116       7.088  22.160  12.700  1.00 30.20           N  
ANISOU 1472  N   ARG A 116     3786   2727   4961    614    679    422
ATOM   1473  CA  ARG A 116       7.503  23.568  12.863  1.00 29.01           C  
ANISOU 1473  CA  ARG A 116     3618   2798   4605    625    584    422
ATOM   1474  C   ARG A 116       7.671  24.151  11.466  1.00 30.16           C  
ANISOU 1474  C   ARG A 116     3791   2987   4681    562    615    212
ATOM   1475  O   ARG A 116       8.186  23.433  10.575  1.00 29.77           O  
ANISOU 1475  O   ARG A 116     3744   2812   4756    572    713     93
ATOM   1476  CB  ARG A 116       8.776  23.652  13.702  1.00 32.92           C  
ANISOU 1476  CB  ARG A 116     4032   3339   5135    750    533    565
ATOM   1477  CG  ARG A 116       8.587  23.059  15.087  1.00 35.24           C  
ANISOU 1477  CG  ARG A 116     4318   3612   5457    816    492    797
ATOM   1478  CD  ARG A 116       9.866  23.036  15.890  1.00 39.83           C  
ANISOU 1478  CD  ARG A 116     4809   4249   6074    948    413    946
ATOM   1479  NE  ARG A 116      10.799  22.101  15.301  1.00 47.21           N  
ANISOU 1479  NE  ARG A 116     5672   5008   7258   1036    493    926
ATOM   1480  CZ  ARG A 116      12.079  22.334  15.013  1.00 49.50           C  
ANISOU 1480  CZ  ARG A 116     5849   5330   7625   1113    476    891
ATOM   1481  NH1 ARG A 116      12.664  23.494  15.289  1.00 49.03           N  
ANISOU 1481  NH1 ARG A 116     5733   5478   7418   1105    365    875
ATOM   1482  NH2 ARG A 116      12.788  21.348  14.493  1.00 54.76           N1+
ANISOU 1482  NH2 ARG A 116     6450   5806   8551   1202    581    873
ATOM   1483  H   ARG A 116       7.803  21.494  12.443  1.00  0.00           H  
ATOM   1484  HA  ARG A 116       6.709  24.110  13.376  1.00  0.00           H  
ATOM   1485  HB2 ARG A 116       9.082  24.694  13.793  1.00  0.00           H  
ATOM   1486  HB3 ARG A 116       9.583  23.128  13.190  1.00  0.00           H  
ATOM   1487  HG3 ARG A 116       8.198  22.045  14.997  1.00  0.00           H  
ATOM   1488  HG2 ARG A 116       7.831  23.631  15.626  1.00  0.00           H  
ATOM   1489  HD3 ARG A 116       9.646  22.733  16.914  1.00  0.00           H  
ATOM   1490  HD2 ARG A 116      10.307  24.033  15.898  1.00  0.00           H  
ATOM   1491  HE  ARG A 116      10.394  21.196  15.107  1.00  0.00           H  
ATOM   1492 HH11 ARG A 116      13.637  23.637  15.057  1.00  0.00           H  
ATOM   1493 HH12 ARG A 116      12.136  24.233  15.731  1.00  0.00           H  
ATOM   1494 HH21 ARG A 116      13.761  21.492  14.263  1.00  0.00           H  
ATOM   1495 HH22 ARG A 116      12.357  20.450  14.325  1.00  0.00           H  
ATOM   1496  N   ARG A 117       7.176  25.355  11.278  1.00 26.70           N  
ANISOU 1496  N   ARG A 117     3383   2707   4052    501    547    171
ATOM   1497  CA  ARG A 117       7.071  25.949   9.938  1.00 28.41           C  
ANISOU 1497  CA  ARG A 117     3649   2977   4165    430    568      3
ATOM   1498  C   ARG A 117       7.571  27.372   9.996  1.00 25.48           C  
ANISOU 1498  C   ARG A 117     3266   2762   3653    439    513     24
ATOM   1499  O   ARG A 117       7.257  28.066  10.974  1.00 23.97           O  
ANISOU 1499  O   ARG A 117     3058   2656   3391    450    434    124
ATOM   1500  CB  ARG A 117       5.609  25.978   9.533  1.00 31.80           C  
ANISOU 1500  CB  ARG A 117     4133   3426   4522    328    531    -58
ATOM   1501  CG  ARG A 117       5.310  25.573   8.112  1.00 42.78           C  
ANISOU 1501  CG  ARG A 117     5584   4778   5891    249    573   -246
ATOM   1502  CD  ARG A 117       4.557  24.252   8.180  1.00 50.28           C  
ANISOU 1502  CD  ARG A 117     6533   5569   7000    198    610   -289
ATOM   1503  NE  ARG A 117       3.435  24.240   7.271  1.00 61.10           N  
ANISOU 1503  NE  ARG A 117     7944   6978   8292     78    559   -429
ATOM   1504  CZ  ARG A 117       2.480  23.314   7.244  1.00 61.47           C  
ANISOU 1504  CZ  ARG A 117     7978   6917   8458     -7    562   -489
ATOM   1505  NH1 ARG A 117       1.491  23.432   6.374  1.00 55.68           N  
ANISOU 1505  NH1 ARG A 117     7263   6255   7636   -121    484   -624
ATOM   1506  NH2 ARG A 117       2.502  22.289   8.081  1.00 55.84           N1+
ANISOU 1506  NH2 ARG A 117     7229   6027   7959     16    635   -404
ATOM   1507  H   ARG A 117       6.855  25.898  12.067  1.00  0.00           H  
ATOM   1508  HA  ARG A 117       7.653  25.371   9.220  1.00  0.00           H  
ATOM   1509  HB3 ARG A 117       5.205  26.974   9.716  1.00  0.00           H  
ATOM   1510  HB2 ARG A 117       5.035  25.350  10.214  1.00  0.00           H  
ATOM   1511  HG2 ARG A 117       6.246  25.430   7.571  1.00  0.00           H  
ATOM   1512  HG3 ARG A 117       4.677  26.328   7.646  1.00  0.00           H  
ATOM   1513  HD3 ARG A 117       4.201  24.089   9.197  1.00  0.00           H  
ATOM   1514  HD2 ARG A 117       5.234  23.435   7.931  1.00  0.00           H  
ATOM   1515  HE  ARG A 117       3.409  25.012   6.620  1.00  0.00           H  
ATOM   1516 HH11 ARG A 117       0.760  22.736   6.343  1.00  0.00           H  
ATOM   1517 HH12 ARG A 117       1.467  24.218   5.740  1.00  0.00           H  
ATOM   1518 HH21 ARG A 117       1.770  21.594   8.048  1.00  0.00           H  
ATOM   1519 HH22 ARG A 117       3.251  22.202   8.753  1.00  0.00           H  
ATOM   1520  N   LEU A 118       8.230  27.810   8.935  1.00 24.24           N  
ANISOU 1520  N   LEU A 118     3126   2634   3449    422    568    -77
ATOM   1521  CA  LEU A 118       8.662  29.215   8.817  1.00 24.01           C  
ANISOU 1521  CA  LEU A 118     3092   2727   3301    411    536    -64
ATOM   1522  C   LEU A 118       7.569  29.982   8.065  1.00 24.25           C  
ANISOU 1522  C   LEU A 118     3210   2831   3171    334    495   -109
ATOM   1523  O   LEU A 118       7.338  29.699   6.897  1.00 26.42           O  
ANISOU 1523  O   LEU A 118     3551   3099   3388    287    541   -211
ATOM   1524  CB  LEU A 118      10.012  29.292   8.103  1.00 25.92           C  
ANISOU 1524  CB  LEU A 118     3294   2957   3594    434    639   -123
ATOM   1525  CG  LEU A 118      10.734  30.628   8.254  1.00 27.73           C  
ANISOU 1525  CG  LEU A 118     3480   3282   3773    426    619    -85
ATOM   1526  CD1 LEU A 118      11.251  30.786   9.682  1.00 29.04           C  
ANISOU 1526  CD1 LEU A 118     3541   3475   4017    481    526     18
ATOM   1527  CD2 LEU A 118      11.894  30.719   7.246  1.00 30.56           C  
ANISOU 1527  CD2 LEU A 118     3809   3630   4172    423    758   -159
ATOM   1528  H   LEU A 118       8.449  27.176   8.180  1.00  0.00           H  
ATOM   1529  HA  LEU A 118       8.766  29.638   9.816  1.00  0.00           H  
ATOM   1530  HB3 LEU A 118       9.873  29.074   7.044  1.00  0.00           H  
ATOM   1531  HB2 LEU A 118      10.657  28.490   8.463  1.00  0.00           H  
ATOM   1532  HG  LEU A 118      10.028  31.432   8.047  1.00  0.00           H  
ATOM   1533 HD11 LEU A 118      11.765  31.742   9.779  1.00  0.00           H  
ATOM   1534 HD12 LEU A 118      10.413  30.752  10.378  1.00  0.00           H  
ATOM   1535 HD13 LEU A 118      11.945  29.977   9.909  1.00  0.00           H  
ATOM   1536 HD21 LEU A 118      12.403  31.676   7.362  1.00  0.00           H  
ATOM   1537 HD22 LEU A 118      12.600  29.909   7.429  1.00  0.00           H  
ATOM   1538 HD23 LEU A 118      11.502  30.637   6.232  1.00  0.00           H  
ATOM   1539  N   LEU A 119       6.910  30.903   8.752  1.00 21.98           N  
ANISOU 1539  N   LEU A 119     2920   2614   2814    328    409    -34
ATOM   1540  CA  LEU A 119       5.669  31.555   8.262  1.00 22.40           C  
ANISOU 1540  CA  LEU A 119     3029   2726   2754    278    349    -44
ATOM   1541  C   LEU A 119       5.774  33.069   8.387  1.00 21.48           C  
ANISOU 1541  C   LEU A 119     2920   2680   2562    283    317      5
ATOM   1542  O   LEU A 119       6.532  33.574   9.216  1.00 21.97           O  
ANISOU 1542  O   LEU A 119     2937   2748   2663    312    318     45
ATOM   1543  CB  LEU A 119       4.489  31.023   9.082  1.00 23.12           C  
ANISOU 1543  CB  LEU A 119     3094   2799   2890    272    297     -2
ATOM   1544  CG  LEU A 119       4.209  29.530   8.894  1.00 24.11           C  
ANISOU 1544  CG  LEU A 119     3217   2826   3118    247    335    -53
ATOM   1545  CD1 LEU A 119       3.068  29.107   9.780  1.00 23.84           C  
ANISOU 1545  CD1 LEU A 119     3145   2770   3143    232    304      9
ATOM   1546  CD2 LEU A 119       3.880  29.194   7.445  1.00 25.44           C  
ANISOU 1546  CD2 LEU A 119     3443   2993   3229    180    343   -186
ATOM   1547  H   LEU A 119       7.247  31.195   9.658  1.00  0.00           H  
ATOM   1548  HA  LEU A 119       5.520  31.294   7.214  1.00  0.00           H  
ATOM   1549  HB3 LEU A 119       3.593  31.592   8.836  1.00  0.00           H  
ATOM   1550  HB2 LEU A 119       4.662  31.228  10.139  1.00  0.00           H  
ATOM   1551  HG  LEU A 119       5.099  28.972   9.185  1.00  0.00           H  
ATOM   1552 HD11 LEU A 119       2.874  28.043   9.641  1.00  0.00           H  
ATOM   1553 HD12 LEU A 119       3.327  29.295  10.822  1.00  0.00           H  
ATOM   1554 HD13 LEU A 119       2.175  29.675   9.520  1.00  0.00           H  
ATOM   1555 HD21 LEU A 119       3.688  28.125   7.354  1.00  0.00           H  
ATOM   1556 HD22 LEU A 119       2.995  29.749   7.135  1.00  0.00           H  
ATOM   1557 HD23 LEU A 119       4.721  29.467   6.808  1.00  0.00           H  
ATOM   1558  N   TRP A 120       4.997  33.748   7.560  1.00 21.06           N  
ANISOU 1558  N   TRP A 120     2919   2672   2410    253    281      2
ATOM   1559  CA  TRP A 120       4.976  35.214   7.439  1.00 22.15           C  
ANISOU 1559  CA  TRP A 120     3079   2846   2491    258    263     58
ATOM   1560  C   TRP A 120       4.057  35.803   8.498  1.00 21.72           C  
ANISOU 1560  C   TRP A 120     2986   2798   2467    286    201    109
ATOM   1561  O   TRP A 120       2.949  35.247   8.775  1.00 21.39           O  
ANISOU 1561  O   TRP A 120     2919   2766   2443    286    156    112
ATOM   1562  CB  TRP A 120       4.485  35.617   6.046  1.00 23.26           C  
ANISOU 1562  CB  TRP A 120     3296   3032   2506    230    245     60
ATOM   1563  CG  TRP A 120       5.327  35.126   4.922  1.00 24.46           C  
ANISOU 1563  CG  TRP A 120     3509   3195   2589    197    329     -3
ATOM   1564  CD1 TRP A 120       5.024  34.154   4.008  1.00 27.95           C  
ANISOU 1564  CD1 TRP A 120     4002   3661   2957    159    332    -94
ATOM   1565  CD2 TRP A 120       6.612  35.644   4.546  1.00 24.72           C  
ANISOU 1565  CD2 TRP A 120     3557   3216   2619    192    440      5
ATOM   1566  NE1 TRP A 120       6.046  34.037   3.110  1.00 26.08           N  
ANISOU 1566  NE1 TRP A 120     3821   3431   2654    140    450   -146
ATOM   1567  CE2 TRP A 120       7.022  34.936   3.407  1.00 26.20           C  
ANISOU 1567  CE2 TRP A 120     3809   3427   2719    160    523    -76
ATOM   1568  CE3 TRP A 120       7.464  36.606   5.094  1.00 26.41           C  
ANISOU 1568  CE3 TRP A 120     3726   3398   2909    201    485     59
ATOM   1569  CZ2 TRP A 120       8.240  35.176   2.779  1.00 27.11           C  
ANISOU 1569  CZ2 TRP A 120     3943   3539   2818    146    667    -89
ATOM   1570  CZ3 TRP A 120       8.661  36.867   4.457  1.00 29.71           C  
ANISOU 1570  CZ3 TRP A 120     4150   3808   3328    176    611     50
ATOM   1571  CH2 TRP A 120       9.043  36.144   3.332  1.00 26.57           C  
ANISOU 1571  CH2 TRP A 120     3813   3438   2845    154    709    -16
ATOM   1572  H   TRP A 120       4.358  33.258   6.951  1.00  0.00           H  
ATOM   1573  HA  TRP A 120       5.985  35.599   7.587  1.00  0.00           H  
ATOM   1574  HB3 TRP A 120       4.407  36.703   5.991  1.00  0.00           H  
ATOM   1575  HB2 TRP A 120       3.461  35.268   5.909  1.00  0.00           H  
ATOM   1576  HD1 TRP A 120       4.088  33.620   4.078  1.00  0.00           H  
ATOM   1577  HE1 TRP A 120       5.991  33.353   2.369  1.00  0.00           H  
ATOM   1578  HE3 TRP A 120       7.181  37.127   5.997  1.00  0.00           H  
ATOM   1579  HZ2 TRP A 120       8.514  34.612   1.900  1.00  0.00           H  
ATOM   1580  HZ3 TRP A 120       9.314  37.641   4.831  1.00  0.00           H  
ATOM   1581  HH2 TRP A 120      10.005  36.364   2.892  1.00  0.00           H  
ATOM   1582  N   HIS A 121       4.429  36.982   8.977  1.00 21.17           N  
ANISOU 1582  N   HIS A 121     2912   2720   2411    302    210    140
ATOM   1583  CA  HIS A 121       3.511  37.820   9.771  1.00 21.02           C  
ANISOU 1583  CA  HIS A 121     2874   2701   2412    332    174    171
ATOM   1584  C   HIS A 121       3.778  39.278   9.466  1.00 21.00           C  
ANISOU 1584  C   HIS A 121     2902   2661   2414    337    194    200
ATOM   1585  O   HIS A 121       4.878  39.765   9.848  1.00 21.63           O  
ANISOU 1585  O   HIS A 121     2976   2712   2530    317    234    174
ATOM   1586  CB  HIS A 121       3.708  37.584  11.254  1.00 22.15           C  
ANISOU 1586  CB  HIS A 121     2975   2850   2591    349    179    154
ATOM   1587  CG  HIS A 121       2.745  38.360  12.084  1.00 21.87           C  
ANISOU 1587  CG  HIS A 121     2926   2816   2566    380    173    161
ATOM   1588  ND1 HIS A 121       1.523  37.834  12.484  1.00 23.60           N  
ANISOU 1588  ND1 HIS A 121     3110   3058   2797    398    166    181
ATOM   1589  CD2 HIS A 121       2.804  39.615  12.580  1.00 25.46           C  
ANISOU 1589  CD2 HIS A 121     3390   3241   3039    394    191    140
ATOM   1590  CE1 HIS A 121       0.914  38.725  13.235  1.00 24.91           C  
ANISOU 1590  CE1 HIS A 121     3264   3219   2980    431    189    172
ATOM   1591  NE2 HIS A 121       1.651  39.839  13.260  1.00 25.01           N  
ANISOU 1591  NE2 HIS A 121     3311   3193   2998    431    202    141
ATOM   1592  H   HIS A 121       5.362  37.327   8.801  1.00  0.00           H  
ATOM   1593  HA  HIS A 121       2.482  37.579   9.503  1.00  0.00           H  
ATOM   1594  HB3 HIS A 121       4.727  37.855  11.532  1.00  0.00           H  
ATOM   1595  HB2 HIS A 121       3.598  36.521  11.470  1.00  0.00           H  
ATOM   1596  HD1 HIS A 121       1.250  36.908  12.187  1.00  0.00           H  
ATOM   1597  HD2 HIS A 121       3.673  40.228  12.395  1.00  0.00           H  
ATOM   1598  HE1 HIS A 121      -0.027  38.482  13.706  1.00  0.00           H  
ATOM   1599  N   GLY A 122       2.802  39.927   8.854  1.00 22.18           N  
ANISOU 1599  N   GLY A 122     3072   2806   2549    362    160    257
ATOM   1600  CA  GLY A 122       2.881  41.350   8.524  1.00 21.83           C  
ANISOU 1600  CA  GLY A 122     3062   2698   2534    380    184    313
ATOM   1601  C   GLY A 122       2.218  42.197   9.584  1.00 23.91           C  
ANISOU 1601  C   GLY A 122     3289   2907   2888    426    189    300
ATOM   1602  O   GLY A 122       1.307  41.729  10.268  1.00 22.32           O  
ANISOU 1602  O   GLY A 122     3036   2741   2700    456    164    278
ATOM   1603  H   GLY A 122       1.957  39.439   8.594  1.00  0.00           H  
ATOM   1604  HA3 GLY A 122       2.398  41.527   7.563  1.00  0.00           H  
ATOM   1605  HA2 GLY A 122       3.927  41.643   8.427  1.00  0.00           H  
ATOM   1606  N   SER A 123       2.631  43.448   9.672  1.00 23.35           N  
ANISOU 1606  N   SER A 123     3245   2740   2886    429    237    311
ATOM   1607  CA  SER A 123       2.047  44.404  10.637  1.00 24.92           C  
ANISOU 1607  CA  SER A 123     3421   2861   3185    474    266    273
ATOM   1608  C   SER A 123       2.397  45.819  10.187  1.00 23.75           C  
ANISOU 1608  C   SER A 123     3318   2571   3134    477    320    321
ATOM   1609  O   SER A 123       3.398  46.011   9.457  1.00 24.06           O  
ANISOU 1609  O   SER A 123     3399   2583   3158    420    352    359
ATOM   1610  CB  SER A 123       2.511  44.099  12.068  1.00 25.56           C  
ANISOU 1610  CB  SER A 123     3478   2973   3259    443    287    142
ATOM   1611  OG  SER A 123       1.637  44.705  13.032  1.00 28.88           O  
ANISOU 1611  OG  SER A 123     3879   3356   3735    495    322     87
ATOM   1612  H   SER A 123       3.369  43.780   9.068  1.00  0.00           H  
ATOM   1613  HA  SER A 123       0.963  44.298  10.604  1.00  0.00           H  
ATOM   1614  HB3 SER A 123       3.524  44.476  12.209  1.00  0.00           H  
ATOM   1615  HB2 SER A 123       2.528  43.020  12.222  1.00  0.00           H  
ATOM   1616  HG  SER A 123       1.632  45.657  12.906  1.00  0.00           H  
ATOM   1617  N   ARG A 124       1.613  46.791  10.624  1.00 23.74           N  
ANISOU 1617  N   ARG A 124     3305   2468   3247    543    350    321
ATOM   1618  CA  ARG A 124       1.953  48.218  10.422  1.00 26.55           C  
ANISOU 1618  CA  ARG A 124     3703   2642   3742    546    424    351
ATOM   1619  C   ARG A 124       3.348  48.491  10.990  1.00 25.54           C  
ANISOU 1619  C   ARG A 124     3592   2468   3641    436    479    224
ATOM   1620  O   ARG A 124       3.677  47.953  12.046  1.00 27.00           O  
ANISOU 1620  O   ARG A 124     3747   2735   3775    396    462     81
ATOM   1621  CB  ARG A 124       0.949  49.141  11.095  1.00 27.69           C  
ANISOU 1621  CB  ARG A 124     3821   2666   4033    637    469    319
ATOM   1622  CG  ARG A 124      -0.433  49.149  10.468  1.00 32.77           C  
ANISOU 1622  CG  ARG A 124     4416   3325   4709    759    413    464
ATOM   1623  CD  ARG A 124      -1.389  49.951  11.353  1.00 33.68           C  
ANISOU 1623  CD  ARG A 124     4478   3324   4993    855    485    398
ATOM   1624  NE  ARG A 124      -2.753  49.832  10.854  1.00 35.25           N  
ANISOU 1624  NE  ARG A 124     4589   3562   5241    976    420    530
ATOM   1625  CZ  ARG A 124      -3.260  50.523   9.861  1.00 37.21           C  
ANISOU 1625  CZ  ARG A 124     4828   3728   5581   1068    377    718
ATOM   1626  NH1 ARG A 124      -4.513  50.301   9.499  1.00 46.68           N  
ANISOU 1626  NH1 ARG A 124     5917   4996   6821   1174    292    824
ATOM   1627  NH2 ARG A 124      -2.563  51.473   9.267  1.00 39.76           N1+
ANISOU 1627  NH2 ARG A 124     5240   3896   5970   1058    420    810
ATOM   1628  H   ARG A 124       0.756  46.569  11.110  1.00  0.00           H  
ATOM   1629  HA  ARG A 124       1.962  48.429   9.353  1.00  0.00           H  
ATOM   1630  HB3 ARG A 124       1.345  50.156  11.108  1.00  0.00           H  
ATOM   1631  HB2 ARG A 124       0.865  48.876  12.149  1.00  0.00           H  
ATOM   1632  HG3 ARG A 124      -0.796  48.125  10.376  1.00  0.00           H  
ATOM   1633  HG2 ARG A 124      -0.381  49.608   9.481  1.00  0.00           H  
ATOM   1634  HD3 ARG A 124      -1.092  51.000  11.351  1.00  0.00           H  
ATOM   1635  HD2 ARG A 124      -1.342  49.573  12.374  1.00  0.00           H  
ATOM   1636  HE  ARG A 124      -3.322  49.152  11.338  1.00  0.00           H  
ATOM   1637 HH11 ARG A 124      -4.919  50.824   8.736  1.00  0.00           H  
ATOM   1638 HH12 ARG A 124      -5.064  49.608   9.985  1.00  0.00           H  
ATOM   1639 HH21 ARG A 124      -2.969  51.995   8.504  1.00  0.00           H  
ATOM   1640 HH22 ARG A 124      -1.623  51.678   9.576  1.00  0.00           H  
ATOM   1641  N   THR A 125       4.123  49.324  10.301  1.00 28.20           N  
ANISOU 1641  N   THR A 125     3970   2680   4061    386    540    287
ATOM   1642  CA  THR A 125       5.452  49.777  10.772  1.00 29.36           C  
ANISOU 1642  CA  THR A 125     4109   2758   4286    267    597    166
ATOM   1643  C   THR A 125       5.331  50.330  12.189  1.00 29.21           C  
ANISOU 1643  C   THR A 125     4071   2678   4348    253    612    -30
ATOM   1644  O   THR A 125       6.223  50.044  13.016  1.00 29.13           O  
ANISOU 1644  O   THR A 125     4024   2737   4305    164    586   -184
ATOM   1645  CB  THR A 125       6.052  50.800   9.806  1.00 32.18           C  
ANISOU 1645  CB  THR A 125     4512   2946   4765    222    691    285
ATOM   1646  OG1 THR A 125       6.154  50.099   8.580  1.00 31.02           O  
ANISOU 1646  OG1 THR A 125     4395   2909   4480    233    675    445
ATOM   1647  CG2 THR A 125       7.430  51.279  10.191  1.00 35.11           C  
ANISOU 1647  CG2 THR A 125     4850   3239   5250     82    754    164
ATOM   1648  H   THR A 125       3.813  49.680   9.408  1.00  0.00           H  
ATOM   1649  HA  THR A 125       6.114  48.911  10.802  1.00  0.00           H  
ATOM   1650  HB  THR A 125       5.378  51.650   9.696  1.00  0.00           H  
ATOM   1651  HG1 THR A 125       6.527  50.677   7.910  1.00  0.00           H  
ATOM   1652 HG21 THR A 125       7.783  52.001   9.455  1.00  0.00           H  
ATOM   1653 HG22 THR A 125       7.390  51.751  11.173  1.00  0.00           H  
ATOM   1654 HG23 THR A 125       8.114  50.431  10.224  1.00  0.00           H  
ATOM   1655  N   THR A 126       4.241  51.044  12.480  1.00 28.17           N  
ANISOU 1655  N   THR A 126     3957   2436   4308    346    649    -31
ATOM   1656  CA  THR A 126       4.069  51.732  13.772  1.00 31.51           C  
ANISOU 1656  CA  THR A 126     4382   2776   4815    336    697   -239
ATOM   1657  C   THR A 126       3.899  50.696  14.879  1.00 30.95           C  
ANISOU 1657  C   THR A 126     4281   2913   4562    333    632   -369
ATOM   1658  O   THR A 126       3.953  51.099  16.024  1.00 32.61           O  
ANISOU 1658  O   THR A 126     4503   3108   4777    302    661   -562
ATOM   1659  CB  THR A 126       2.927  52.761  13.721  1.00 33.99           C  
ANISOU 1659  CB  THR A 126     4714   2899   5300    453    778   -199
ATOM   1660  OG1 THR A 126       1.772  52.064  13.243  1.00 33.44           O  
ANISOU 1660  OG1 THR A 126     4610   2942   5152    576    723    -47
ATOM   1661  CG2 THR A 126       3.278  53.949  12.851  1.00 39.28           C  
ANISOU 1661  CG2 THR A 126     5425   3323   6174    441    858    -84
ATOM   1662  H   THR A 126       3.496  51.127  11.803  1.00  0.00           H  
ATOM   1663  HA  THR A 126       4.990  52.278  13.975  1.00  0.00           H  
ATOM   1664  HB  THR A 126       2.729  53.114  14.733  1.00  0.00           H  
ATOM   1665  HG1 THR A 126       1.029  52.670  13.194  1.00  0.00           H  
ATOM   1666 HG21 THR A 126       2.445  54.652  12.842  1.00  0.00           H  
ATOM   1667 HG22 THR A 126       4.165  54.442  13.249  1.00  0.00           H  
ATOM   1668 HG23 THR A 126       3.477  53.609  11.835  1.00  0.00           H  
ATOM   1669  N   ASN A 127       3.713  49.419  14.575  1.00 28.46           N  
ANISOU 1669  N   ASN A 127     3938   2782   4092    359    555   -271
ATOM   1670  CA  ASN A 127       3.541  48.359  15.611  1.00 26.86           C  
ANISOU 1670  CA  ASN A 127     3712   2767   3724    361    503   -356
ATOM   1671  C   ASN A 127       4.892  47.693  15.945  1.00 29.14           C  
ANISOU 1671  C   ASN A 127     3980   3173   3917    259    431   -417
ATOM   1672  O   ASN A 127       4.948  46.885  16.900  1.00 27.46           O  
ANISOU 1672  O   ASN A 127     3755   3111   3565    254    380   -479
ATOM   1673  CB  ASN A 127       2.560  47.284  15.151  1.00 26.82           C  
ANISOU 1673  CB  ASN A 127     3678   2875   3637    441    465   -219
ATOM   1674  CG  ASN A 127       1.120  47.755  15.121  1.00 32.81           C  
ANISOU 1674  CG  ASN A 127     4416   3565   4482    549    518   -177
ATOM   1675  OD1 ASN A 127       0.312  47.142  14.279  1.00 35.87           O  
ANISOU 1675  OD1 ASN A 127     4816   3853   4956    578    600   -287
ATOM   1676  ND2 ASN A 127       0.748  48.672  15.846  1.00 29.32           N  
ANISOU 1676  ND2 ASN A 127     3934   3176   4029    608    472    -32
ATOM   1677  H   ASN A 127       3.683  49.129  13.608  1.00  0.00           H  
ATOM   1678  HA  ASN A 127       3.149  48.821  16.517  1.00  0.00           H  
ATOM   1679  HB3 ASN A 127       2.643  46.415  15.804  1.00  0.00           H  
ATOM   1680  HB2 ASN A 127       2.847  46.933  14.160  1.00  0.00           H  
ATOM   1681 HD21 ASN A 127      -0.214  48.979  15.819  1.00  0.00           H  
ATOM   1682 HD22 ASN A 127       1.404  49.120  16.470  1.00  0.00           H  
ATOM   1683  N   PHE A 128       5.925  47.910  15.134  1.00 28.57           N  
ANISOU 1683  N   PHE A 128     3892   3046   3915    190    427   -372
ATOM   1684  CA  PHE A 128       7.154  47.074  15.200  1.00 26.92           C  
ANISOU 1684  CA  PHE A 128     3628   2958   3640    117    357   -387
ATOM   1685  C   PHE A 128       8.028  47.360  16.423  1.00 30.82           C  
ANISOU 1685  C   PHE A 128     4090   3502   4119     32    304   -570
ATOM   1686  O   PHE A 128       8.681  46.391  16.887  1.00 30.21           O  
ANISOU 1686  O   PHE A 128     3959   3579   3939     15    214   -577
ATOM   1687  CB  PHE A 128       7.945  47.138  13.899  1.00 26.26           C  
ANISOU 1687  CB  PHE A 128     3526   2815   3636     75    393   -279
ATOM   1688  CG  PHE A 128       7.544  46.005  13.013  1.00 27.41           C  
ANISOU 1688  CG  PHE A 128     3677   3050   3685    137    376   -138
ATOM   1689  CD1 PHE A 128       8.219  44.794  13.070  1.00 29.43           C  
ANISOU 1689  CD1 PHE A 128     3879   3433   3868    126    326   -133
ATOM   1690  CD2 PHE A 128       6.475  46.125  12.146  1.00 27.38           C  
ANISOU 1690  CD2 PHE A 128     3727   3004   3672    209    402    -17
ATOM   1691  CE1 PHE A 128       7.834  43.745  12.253  1.00 30.81           C  
ANISOU 1691  CE1 PHE A 128     4067   3669   3968    174    321    -33
ATOM   1692  CE2 PHE A 128       6.082  45.067  11.345  1.00 26.04           C  
ANISOU 1692  CE2 PHE A 128     3564   2925   3403    249    372     79
ATOM   1693  CZ  PHE A 128       6.758  43.868  11.406  1.00 28.76           C  
ANISOU 1693  CZ  PHE A 128     3868   3377   3680    227    340     59
ATOM   1694  H   PHE A 128       5.885  48.656  14.454  1.00  0.00           H  
ATOM   1695  HA  PHE A 128       6.816  46.043  15.301  1.00  0.00           H  
ATOM   1696  HB3 PHE A 128       9.010  47.068  14.118  1.00  0.00           H  
ATOM   1697  HB2 PHE A 128       7.740  48.083  13.396  1.00  0.00           H  
ATOM   1698  HD1 PHE A 128       9.046  44.669  13.753  1.00  0.00           H  
ATOM   1699  HD2 PHE A 128       5.931  47.056  12.085  1.00  0.00           H  
ATOM   1700  HE1 PHE A 128       8.381  42.814  12.275  1.00  0.00           H  
ATOM   1701  HE2 PHE A 128       5.245  45.181  10.672  1.00  0.00           H  
ATOM   1702  HZ  PHE A 128       6.451  43.030  10.798  1.00  0.00           H  
ATOM   1703  N   ALA A 129       8.003  48.565  16.988  1.00 31.95           N  
ANISOU 1703  N   ALA A 129     4263   3525   4349    -14    348   -716
ATOM   1704  CA  ALA A 129       8.693  48.853  18.267  1.00 36.16           C  
ANISOU 1704  CA  ALA A 129     4778   4130   4831   -103    279   -927
ATOM   1705  C   ALA A 129       8.129  47.920  19.343  1.00 36.71           C  
ANISOU 1705  C   ALA A 129     4874   4398   4675    -40    213   -951
ATOM   1706  O   ALA A 129       8.923  47.284  20.057  1.00 35.47           O  
ANISOU 1706  O   ALA A 129     4671   4407   4396    -83     95   -996
ATOM   1707  CB  ALA A 129       8.557  50.300  18.657  1.00 40.57           C  
ANISOU 1707  CB  ALA A 129     5383   4504   5526   -159    359  -1101
ATOM   1708  H   ALA A 129       7.501  49.321  16.544  1.00  0.00           H  
ATOM   1709  HA  ALA A 129       9.753  48.630  18.142  1.00  0.00           H  
ATOM   1710  HB1 ALA A 129       9.076  50.473  19.600  1.00  0.00           H  
ATOM   1711  HB2 ALA A 129       8.995  50.929  17.881  1.00  0.00           H  
ATOM   1712  HB3 ALA A 129       7.502  50.548  18.772  1.00  0.00           H  
ATOM   1713  N   GLY A 130       6.801  47.780  19.394  1.00 34.54           N  
ANISOU 1713  N   GLY A 130     4659   4111   4352     62    287   -895
ATOM   1714  CA  GLY A 130       6.095  46.913  20.351  1.00 31.49           C  
ANISOU 1714  CA  GLY A 130     4303   3894   3765    124    268   -891
ATOM   1715  C   GLY A 130       6.362  45.454  20.060  1.00 30.89           C  
ANISOU 1715  C   GLY A 130     4180   3959   3595    156    186   -723
ATOM   1716  O   GLY A 130       6.601  44.680  21.023  1.00 30.30           O  
ANISOU 1716  O   GLY A 130     4109   4053   3348    156    112   -732
ATOM   1717  H   GLY A 130       6.214  48.288  18.748  1.00  0.00           H  
ATOM   1718  HA3 GLY A 130       5.024  47.105  20.292  1.00  0.00           H  
ATOM   1719  HA2 GLY A 130       6.424  47.147  21.364  1.00  0.00           H  
ATOM   1720  N   ILE A 131       6.298  45.058  18.789  1.00 27.11           N  
ANISOU 1720  N   ILE A 131     3668   3414   3218    186    203   -571
ATOM   1721  CA  ILE A 131       6.487  43.629  18.426  1.00 27.60           C  
ANISOU 1721  CA  ILE A 131     3690   3579   3218    219    148   -428
ATOM   1722  C   ILE A 131       7.906  43.190  18.814  1.00 30.31           C  
ANISOU 1722  C   ILE A 131     3968   4017   3529    163     42   -455
ATOM   1723  O   ILE A 131       8.051  42.111  19.426  1.00 28.05           O  
ANISOU 1723  O   ILE A 131     3666   3860   3130    195    -24   -394
ATOM   1724  CB  ILE A 131       6.200  43.376  16.950  1.00 27.53           C  
ANISOU 1724  CB  ILE A 131     3667   3483   3307    248    189   -298
ATOM   1725  CG1 ILE A 131       4.705  43.522  16.646  1.00 29.99           C  
ANISOU 1725  CG1 ILE A 131     4014   3746   3636    319    254   -244
ATOM   1726  CG2 ILE A 131       6.726  42.021  16.552  1.00 29.00           C  
ANISOU 1726  CG2 ILE A 131     3810   3748   3459    259    140   -201
ATOM   1727  CD1 ILE A 131       4.420  43.773  15.178  1.00 30.03           C  
ANISOU 1727  CD1 ILE A 131     4021   3656   3733    337    280   -143
ATOM   1728  H   ILE A 131       6.119  45.732  18.058  1.00  0.00           H  
ATOM   1729  HA  ILE A 131       5.782  43.038  19.011  1.00  0.00           H  
ATOM   1730  HB  ILE A 131       6.736  44.128  16.370  1.00  0.00           H  
ATOM   1731 HG13 ILE A 131       4.293  44.338  17.240  1.00  0.00           H  
ATOM   1732 HG12 ILE A 131       4.181  42.622  16.968  1.00  0.00           H  
ATOM   1733 HG21 ILE A 131       6.518  41.846  15.496  1.00  0.00           H  
ATOM   1734 HG22 ILE A 131       7.802  41.985  16.721  1.00  0.00           H  
ATOM   1735 HG23 ILE A 131       6.239  41.251  17.150  1.00  0.00           H  
ATOM   1736 HD11 ILE A 131       3.345  43.867  15.027  1.00  0.00           H  
ATOM   1737 HD12 ILE A 131       4.913  44.693  14.864  1.00  0.00           H  
ATOM   1738 HD13 ILE A 131       4.798  42.939  14.586  1.00  0.00           H  
ATOM   1739  N   LEU A 132       8.921  43.990  18.513  1.00 28.31           N  
ANISOU 1739  N   LEU A 132     3669   3701   3387     83     26   -533
ATOM   1740  CA  LEU A 132      10.307  43.547  18.840  1.00 29.51           C  
ANISOU 1740  CA  LEU A 132     3720   3952   3540     32    -85   -554
ATOM   1741  C   LEU A 132      10.528  43.558  20.349  1.00 34.10           C  
ANISOU 1741  C   LEU A 132     4310   4684   3963      9   -197   -664
ATOM   1742  O   LEU A 132      11.150  42.593  20.844  1.00 36.25           O  
ANISOU 1742  O   LEU A 132     4520   5098   4153     34   -309   -598
ATOM   1743  CB  LEU A 132      11.315  44.391  18.063  1.00 31.02           C  
ANISOU 1743  CB  LEU A 132     3837   4032   3915    -59    -55   -604
ATOM   1744  CG  LEU A 132      11.187  44.248  16.552  1.00 32.49           C  
ANISOU 1744  CG  LEU A 132     4028   4106   4209    -33     54   -474
ATOM   1745  CD1 LEU A 132      12.209  45.122  15.854  1.00 35.19           C  
ANISOU 1745  CD1 LEU A 132     4302   4340   4727   -133    109   -511
ATOM   1746  CD2 LEU A 132      11.352  42.788  16.130  1.00 33.85           C  
ANISOU 1746  CD2 LEU A 132     4159   4364   4337     36     32   -346
ATOM   1747  H   LEU A 132       8.748  44.881  18.070  1.00  0.00           H  
ATOM   1748  HA  LEU A 132      10.411  42.516  18.501  1.00  0.00           H  
ATOM   1749  HB3 LEU A 132      12.326  44.119  18.368  1.00  0.00           H  
ATOM   1750  HB2 LEU A 132      11.198  45.439  18.338  1.00  0.00           H  
ATOM   1751  HG  LEU A 132      10.192  44.581  16.258  1.00  0.00           H  
ATOM   1752 HD11 LEU A 132      12.107  45.010  14.775  1.00  0.00           H  
ATOM   1753 HD12 LEU A 132      12.045  46.164  16.128  1.00  0.00           H  
ATOM   1754 HD13 LEU A 132      13.212  44.821  16.156  1.00  0.00           H  
ATOM   1755 HD21 LEU A 132      11.257  42.709  15.047  1.00  0.00           H  
ATOM   1756 HD22 LEU A 132      12.335  42.430  16.435  1.00  0.00           H  
ATOM   1757 HD23 LEU A 132      10.582  42.182  16.607  1.00  0.00           H  
ATOM   1758  N   SER A 133      10.040  44.566  21.084  1.00 32.25           N  
ANISOU 1758  N   SER A 133     4152   4425   3675    -29   -168   -822
ATOM   1759  CA  SER A 133      10.263  44.646  22.549  1.00 35.56           C  
ANISOU 1759  CA  SER A 133     4601   5010   3899    -64   -275   -955
ATOM   1760  C   SER A 133       9.428  43.589  23.282  1.00 35.52           C  
ANISOU 1760  C   SER A 133     4668   5150   3677     32   -277   -841
ATOM   1761  O   SER A 133       9.964  43.028  24.250  1.00 36.05           O  
ANISOU 1761  O   SER A 133     4724   5404   3568     30   -410   -834
ATOM   1762  CB  SER A 133      10.045  46.043  23.128  1.00 38.22           C  
ANISOU 1762  CB  SER A 133     5006   5270   4243   -144   -227  -1194
ATOM   1763  OG  SER A 133       8.746  46.513  22.836  1.00 44.24           O  
ANISOU 1763  OG  SER A 133     5863   5896   5051    -80    -60  -1190
ATOM   1764  H   SER A 133       9.503  45.299  20.643  1.00  0.00           H  
ATOM   1765  HA  SER A 133      11.309  44.394  22.721  1.00  0.00           H  
ATOM   1766  HB2 SER A 133      10.782  46.728  22.709  1.00  0.00           H  
ATOM   1767  HB3 SER A 133      10.186  46.014  24.208  1.00  0.00           H  
ATOM   1768  HG  SER A 133       8.706  46.796  21.920  1.00  0.00           H  
ATOM   1769  N   GLN A 134       8.193  43.293  22.860  1.00 31.50           N  
ANISOU 1769  N   GLN A 134     4220   4567   3181    112   -144   -740
ATOM   1770  CA  GLN A 134       7.265  42.449  23.664  0.50 33.38           C  
ANISOU 1770  CA  GLN A 134     4530   4924   3227    185   -108   -652
ATOM   1771  C   GLN A 134       6.937  41.132  22.960  1.00 31.53           C  
ANISOU 1771  C   GLN A 134     4258   4675   3045    260    -89   -428
ATOM   1772  O   GLN A 134       6.361  40.272  23.612  1.00 33.04           O  
ANISOU 1772  O   GLN A 134     4490   4961   3100    310    -69   -326
ATOM   1773  CB  GLN A 134       5.985  43.225  23.968  0.50 37.19           C  
ANISOU 1773  CB  GLN A 134     5101   5340   3689    207     45   -751
ATOM   1774  CG  GLN A 134       6.203  44.390  24.915  0.50 42.82           C  
ANISOU 1774  CG  GLN A 134     5877   6080   4313    138     44   -997
ATOM   1775  CD  GLN A 134       4.901  44.812  25.546  0.50 48.68           C  
ANISOU 1775  CD  GLN A 134     6711   6810   4975    184    210  -1079
ATOM   1776  OE1 GLN A 134       4.340  45.854  25.211  0.50 53.82           O  
ANISOU 1776  OE1 GLN A 134     7376   7293   5779    189    329  -1194
ATOM   1777  NE2 GLN A 134       4.403  43.985  26.455  0.50 50.26           N  
ANISOU 1777  NE2 GLN A 134     6968   7181   4948    225    234  -1006
ATOM   1778  H   GLN A 134       7.865  43.645  21.972  1.00  0.00           H  
ATOM   1779  HA  GLN A 134       7.753  42.215  24.610  1.00  0.00           H  
ATOM   1780  HB3 GLN A 134       5.243  42.548  24.392  1.00  0.00           H  
ATOM   1781  HB2 GLN A 134       5.554  43.592  23.036  1.00  0.00           H  
ATOM   1782  HG3 GLN A 134       6.629  45.230  24.366  1.00  0.00           H  
ATOM   1783  HG2 GLN A 134       6.906  44.097  25.695  1.00  0.00           H  
ATOM   1784 HE21 GLN A 134       3.533  44.207  26.917  1.00  0.00           H  
ATOM   1785 HE22 GLN A 134       4.894  43.133  26.685  1.00  0.00           H  
ATOM   1786  N   GLY A 135       7.319  40.975  21.691  1.00 27.01           N  
ANISOU 1786  N   GLY A 135     3615   3987   2659    259    -86   -362
ATOM   1787  CA  GLY A 135       6.976  39.805  20.871  1.00 28.41           C  
ANISOU 1787  CA  GLY A 135     3764   4125   2906    317    -54   -192
ATOM   1788  C   GLY A 135       5.550  39.903  20.345  1.00 27.95           C  
ANISOU 1788  C   GLY A 135     3745   3977   2895    351     67   -161
ATOM   1789  O   GLY A 135       4.864  40.887  20.668  1.00 29.29           O  
ANISOU 1789  O   GLY A 135     3959   4116   3054    347    133   -260
ATOM   1790  H   GLY A 135       7.878  41.685  21.240  1.00  0.00           H  
ATOM   1791  HA2 GLY A 135       7.081  38.900  21.469  1.00  0.00           H  
ATOM   1792  HA3 GLY A 135       7.668  39.734  20.032  1.00  0.00           H  
ATOM   1793  N   LEU A 136       5.132  38.946  19.539  1.00 25.83           N  
ANISOU 1793  N   LEU A 136     3451   3664   2695    384     94    -41
ATOM   1794  CA  LEU A 136       3.726  38.871  19.066  1.00 26.17           C  
ANISOU 1794  CA  LEU A 136     3507   3648   2789    413    184     -2
ATOM   1795  C   LEU A 136       2.863  38.466  20.249  1.00 27.21           C  
ANISOU 1795  C   LEU A 136     3670   3862   2804    439    240     25
ATOM   1796  O   LEU A 136       3.292  37.598  21.054  1.00 28.21           O  
ANISOU 1796  O   LEU A 136     3811   4078   2826    447    204     96
ATOM   1797  CB  LEU A 136       3.604  37.898  17.906  1.00 26.83           C  
ANISOU 1797  CB  LEU A 136     3554   3674   2966    420    180     91
ATOM   1798  CG  LEU A 136       4.282  38.348  16.617  1.00 27.42           C  
ANISOU 1798  CG  LEU A 136     3612   3674   3132    395    160     68
ATOM   1799  CD1 LEU A 136       4.158  37.275  15.540  1.00 26.92           C  
ANISOU 1799  CD1 LEU A 136     3529   3572   3125    397    163    134
ATOM   1800  CD2 LEU A 136       3.699  39.667  16.134  1.00 29.55           C  
ANISOU 1800  CD2 LEU A 136     3901   3876   3450    394    196     17
ATOM   1801  H   LEU A 136       5.775  38.234  19.224  1.00  0.00           H  
ATOM   1802  HA  LEU A 136       3.416  39.860  18.728  1.00  0.00           H  
ATOM   1803  HB3 LEU A 136       2.550  37.701  17.710  1.00  0.00           H  
ATOM   1804  HB2 LEU A 136       4.004  36.929  18.205  1.00  0.00           H  
ATOM   1805  HG  LEU A 136       5.341  38.500  16.825  1.00  0.00           H  
ATOM   1806 HD11 LEU A 136       4.648  37.616  14.628  1.00  0.00           H  
ATOM   1807 HD12 LEU A 136       4.632  36.356  15.885  1.00  0.00           H  
ATOM   1808 HD13 LEU A 136       3.104  37.085  15.336  1.00  0.00           H  
ATOM   1809 HD21 LEU A 136       4.197  39.970  15.213  1.00  0.00           H  
ATOM   1810 HD22 LEU A 136       2.632  39.546  15.946  1.00  0.00           H  
ATOM   1811 HD23 LEU A 136       3.849  40.432  16.896  1.00  0.00           H  
ATOM   1812  N   ARG A 137       1.734  39.147  20.413  1.00 26.59           N  
ANISOU 1812  N   ARG A 137     3602   3757   2744    457    333    -23
ATOM   1813  CA  ARG A 137       0.909  38.978  21.628  1.00 28.98           C  
ANISOU 1813  CA  ARG A 137     3939   4143   2926    477    424    -22
ATOM   1814  C   ARG A 137      -0.521  38.609  21.224  1.00 29.19           C  
ANISOU 1814  C   ARG A 137     3907   4120   3060    505    524     45
ATOM   1815  O   ARG A 137      -0.908  38.794  20.053  1.00 31.52           O  
ANISOU 1815  O   ARG A 137     4143   4323   3507    511    505     58
ATOM   1816  CB  ARG A 137       0.964  40.254  22.463  1.00 36.41           C  
ANISOU 1816  CB  ARG A 137     4937   5111   3784    471    465   -187
ATOM   1817  CG  ARG A 137       2.224  40.332  23.312  1.00 44.68           C  
ANISOU 1817  CG  ARG A 137     6039   6268   4666    431    362   -250
ATOM   1818  CD  ARG A 137       2.163  41.461  24.310  1.00 57.33           C  
ANISOU 1818  CD  ARG A 137     7714   7915   6152    411    412   -441
ATOM   1819  NE  ARG A 137       2.205  42.745  23.630  1.00 65.87           N  
ANISOU 1819  NE  ARG A 137     8778   8844   7404    396    434   -574
ATOM   1820  CZ  ARG A 137       2.008  43.919  24.226  1.00 80.85           C  
ANISOU 1820  CZ  ARG A 137    10729  10706   9285    381    508   -766
ATOM   1821  NH1 ARG A 137       1.745  43.976  25.525  1.00 83.58           N  
ANISOU 1821  NH1 ARG A 137    11155  11183   9419    376    568   -867
ATOM   1822  NH2 ARG A 137       2.082  45.033  23.518  1.00 83.03           N1+
ANISOU 1822  NH2 ARG A 137    10985  10810   9753    371    532   -857
ATOM   1823  H   ARG A 137       1.426  39.793  19.701  1.00  0.00           H  
ATOM   1824  HA  ARG A 137       1.324  38.160  22.217  1.00  0.00           H  
ATOM   1825  HB3 ARG A 137       0.088  40.302  23.110  1.00  0.00           H  
ATOM   1826  HB2 ARG A 137       0.917  41.121  21.804  1.00  0.00           H  
ATOM   1827  HG3 ARG A 137       3.090  40.467  22.664  1.00  0.00           H  
ATOM   1828  HG2 ARG A 137       2.365  39.389  23.840  1.00  0.00           H  
ATOM   1829  HD3 ARG A 137       3.007  41.386  24.996  1.00  0.00           H  
ATOM   1830  HD2 ARG A 137       1.241  41.386  24.887  1.00  0.00           H  
ATOM   1831  HE  ARG A 137       2.399  42.708  22.640  1.00  0.00           H  
ATOM   1832 HH11 ARG A 137       1.596  44.870  25.971  1.00  0.00           H  
ATOM   1833 HH12 ARG A 137       1.693  43.126  26.068  1.00  0.00           H  
ATOM   1834 HH21 ARG A 137       1.933  45.926  23.965  1.00  0.00           H  
ATOM   1835 HH22 ARG A 137       2.287  44.991  22.530  1.00  0.00           H  
ATOM   1836  N   ILE A 138      -1.257  38.081  22.175  1.00 29.85           N  
ANISOU 1836  N   ILE A 138     4004   4277   3061    515    625     93
ATOM   1837  CA  ILE A 138      -2.671  37.692  21.939  1.00 32.99           C  
ANISOU 1837  CA  ILE A 138     4318   4637   3577    530    734    154
ATOM   1838  C   ILE A 138      -3.528  38.741  22.618  1.00 30.86           C  
ANISOU 1838  C   ILE A 138     4047   4382   3296    567    871     47
ATOM   1839  O   ILE A 138      -3.147  39.178  23.685  1.00 32.62           O  
ANISOU 1839  O   ILE A 138     4361   4685   3345    568    914    -33
ATOM   1840  CB  ILE A 138      -2.921  36.271  22.454  1.00 34.79           C  
ANISOU 1840  CB  ILE A 138     4545   4913   3761    508    782    301
ATOM   1841  CG1 ILE A 138      -2.079  35.272  21.645  1.00 35.98           C  
ANISOU 1841  CG1 ILE A 138     4688   5010   3972    482    658    387
ATOM   1842  CG2 ILE A 138      -4.390  35.926  22.419  1.00 39.98           C  
ANISOU 1842  CG2 ILE A 138     5103   5542   4543    505    916    349
ATOM   1843  CD1 ILE A 138      -1.985  33.920  22.276  1.00 39.17           C  
ANISOU 1843  CD1 ILE A 138     5116   5438   4328    469    691    538
ATOM   1844  H   ILE A 138      -0.864  37.931  23.093  1.00  0.00           H  
ATOM   1845  HA  ILE A 138      -2.868  37.717  20.867  1.00  0.00           H  
ATOM   1846  HB  ILE A 138      -2.590  36.227  23.492  1.00  0.00           H  
ATOM   1847 HG13 ILE A 138      -1.076  35.675  21.503  1.00  0.00           H  
ATOM   1848 HG12 ILE A 138      -2.497  35.175  20.643  1.00  0.00           H  
ATOM   1849 HG21 ILE A 138      -4.534  34.912  22.791  1.00  0.00           H  
ATOM   1850 HG22 ILE A 138      -4.943  36.625  23.047  1.00  0.00           H  
ATOM   1851 HG23 ILE A 138      -4.755  35.992  21.394  1.00  0.00           H  
ATOM   1852 HD11 ILE A 138      -1.376  33.268  21.650  1.00  0.00           H  
ATOM   1853 HD12 ILE A 138      -1.526  34.009  23.261  1.00  0.00           H  
ATOM   1854 HD13 ILE A 138      -2.984  33.496  22.378  1.00  0.00           H  
ATOM   1855  N   ALA A 139      -4.637  39.110  21.991  1.00 33.33           N  
ANISOU 1855  N   ALA A 139     4252   4619   3791    600    929     42
ATOM   1856  CA  ALA A 139      -5.640  40.034  22.571  1.00 34.09           C  
ANISOU 1856  CA  ALA A 139     4312   4706   3935    655   1089    -49
ATOM   1857  C   ALA A 139      -6.024  39.570  23.970  1.00 37.36           C  
ANISOU 1857  C   ALA A 139     4777   5238   4180    646   1253    -42
ATOM   1858  O   ALA A 139      -6.123  38.382  24.218  1.00 35.11           O  
ANISOU 1858  O   ALA A 139     4487   5008   3844    607   1269     90
ATOM   1859  CB  ALA A 139      -6.818  40.125  21.632  1.00 36.14           C  
ANISOU 1859  CB  ALA A 139     4408   4886   4436    694   1104      0
ATOM   1860  H   ALA A 139      -4.835  38.757  21.066  1.00  0.00           H  
ATOM   1861  HA  ALA A 139      -5.189  41.023  22.650  1.00  0.00           H  
ATOM   1862  HB1 ALA A 139      -7.564  40.803  22.048  1.00  0.00           H  
ATOM   1863  HB2 ALA A 139      -6.484  40.502  20.665  1.00  0.00           H  
ATOM   1864  HB3 ALA A 139      -7.258  39.136  21.503  1.00  0.00           H  
ATOM   1865  N   PRO A 140      -6.255  40.487  24.941  1.00 39.49           N  
ANISOU 1865  N   PRO A 140     5107   5544   4353    680   1393   -184
ATOM   1866  CA  PRO A 140      -6.624  40.087  26.293  1.00 44.17           C  
ANISOU 1866  CA  PRO A 140     5768   6269   4742    670   1568   -180
ATOM   1867  C   PRO A 140      -7.969  39.364  26.388  1.00 46.23           C  
ANISOU 1867  C   PRO A 140     5898   6536   5129    678   1741    -63
ATOM   1868  O   PRO A 140      -8.797  39.439  25.480  1.00 38.90           O  
ANISOU 1868  O   PRO A 140     4804   5508   4469    704   1740    -32
ATOM   1869  CB  PRO A 140      -6.682  41.408  27.075  1.00 46.64           C  
ANISOU 1869  CB  PRO A 140     6160   6591   4970    708   1690   -403
ATOM   1870  CG  PRO A 140      -6.857  42.470  26.018  1.00 46.62           C  
ANISOU 1870  CG  PRO A 140     6065   6410   5237    761   1635   -486
ATOM   1871  CD  PRO A 140      -6.128  41.946  24.793  1.00 41.71           C  
ANISOU 1871  CD  PRO A 140     5407   5731   4709    725   1402   -359
ATOM   1872  HA  PRO A 140      -5.841  39.453  26.710  1.00  0.00           H  
ATOM   1873  HB3 PRO A 140      -5.734  41.564  27.591  1.00  0.00           H  
ATOM   1874  HB2 PRO A 140      -7.554  41.402  27.729  1.00  0.00           H  
ATOM   1875  HG3 PRO A 140      -6.385  43.394  26.352  1.00  0.00           H  
ATOM   1876  HG2 PRO A 140      -7.917  42.581  25.788  1.00  0.00           H  
ATOM   1877  HD2 PRO A 140      -6.659  42.264  23.896  1.00  0.00           H  
ATOM   1878  HD3 PRO A 140      -5.076  42.223  24.855  1.00  0.00           H  
ATOM   1879  N   PRO A 141      -8.212  38.622  27.487  1.00 47.30           N  
ANISOU 1879  N   PRO A 141     6099   6796   5075    649   1891     14
ATOM   1880  CA  PRO A 141      -9.447  37.854  27.646  1.00 51.55           C  
ANISOU 1880  CA  PRO A 141     6507   7338   5741    636   2078    138
ATOM   1881  C   PRO A 141     -10.724  38.695  27.478  1.00 52.03           C  
ANISOU 1881  C   PRO A 141     6399   7330   6036    701   2252     35
ATOM   1882  O   PRO A 141     -11.658  38.186  26.891  1.00 49.06           O  
ANISOU 1882  O   PRO A 141     5834   6896   5908    690   2289    130
ATOM   1883  CB  PRO A 141      -9.349  37.296  29.077  1.00 54.12           C  
ANISOU 1883  CB  PRO A 141     6982   7824   5755    607   2243    206
ATOM   1884  CG  PRO A 141      -7.861  37.229  29.338  1.00 56.66           C  
ANISOU 1884  CG  PRO A 141     7488   8221   5815    588   2035    202
ATOM   1885  CD  PRO A 141      -7.282  38.426  28.613  1.00 52.50           C  
ANISOU 1885  CD  PRO A 141     6956   7608   5384    620   1877      9
ATOM   1886  HA  PRO A 141      -9.457  37.029  26.933  1.00  0.00           H  
ATOM   1887  HB3 PRO A 141      -9.765  36.289  29.100  1.00  0.00           H  
ATOM   1888  HB2 PRO A 141      -9.805  38.002  29.771  1.00  0.00           H  
ATOM   1889  HG3 PRO A 141      -7.459  36.314  28.903  1.00  0.00           H  
ATOM   1890  HG2 PRO A 141      -7.677  37.330  30.408  1.00  0.00           H  
ATOM   1891  HD2 PRO A 141      -7.321  39.297  29.268  1.00  0.00           H  
ATOM   1892  HD3 PRO A 141      -6.296  38.170  28.225  1.00  0.00           H  
ATOM   1893  N   GLU A 142     -10.703  39.958  27.918  1.00 49.29           N  
ANISOU 1893  N   GLU A 142     6111   6979   5636    767   2337   -160
ATOM   1894  CA  GLU A 142     -11.873  40.884  27.891  1.00 55.86           C  
ANISOU 1894  CA  GLU A 142     6789   7735   6698    855   2528   -274
ATOM   1895  C   GLU A 142     -12.231  41.252  26.455  1.00 49.27           C  
ANISOU 1895  C   GLU A 142     5765   6747   6205    903   2362   -243
ATOM   1896  O   GLU A 142     -13.353  41.676  26.252  1.00 50.25           O  
ANISOU 1896  O   GLU A 142     5700   6811   6582    976   2489   -263
ATOM   1897  CB  GLU A 142     -11.613  42.233  28.573  1.00 60.50           C  
ANISOU 1897  CB  GLU A 142     7499   8309   7176    918   2634   -517
ATOM   1898  CG  GLU A 142     -10.785  42.149  29.832  1.00 68.84           C  
ANISOU 1898  CG  GLU A 142     8804   9529   7823    863   2687   -600
ATOM   1899  CD  GLU A 142      -9.291  42.111  29.561  1.00 67.18           C  
ANISOU 1899  CD  GLU A 142     8745   9337   7440    804   2401   -606
ATOM   1900  OE1 GLU A 142      -8.744  43.128  29.056  1.00 64.95           O  
ANISOU 1900  OE1 GLU A 142     8485   8940   7251    829   2283   -752
ATOM   1901  OE2 GLU A 142      -8.692  41.051  29.820  1.00 69.91           O1-
ANISOU 1901  OE2 GLU A 142     9174   9799   7590    737   2302   -451
ATOM   1902  H   GLU A 142      -9.853  40.345  28.302  1.00  0.00           H  
ATOM   1903  HA  GLU A 142     -12.728  40.400  28.363  1.00  0.00           H  
ATOM   1904  HB2 GLU A 142     -12.565  42.713  28.799  1.00  0.00           H  
ATOM   1905  HB3 GLU A 142     -11.129  42.907  27.867  1.00  0.00           H  
ATOM   1906  HG2 GLU A 142     -11.073  41.262  30.396  1.00  0.00           H  
ATOM   1907  HG3 GLU A 142     -11.015  42.999  30.474  1.00  0.00           H  
ATOM   1908  N   ALA A 143     -11.279  41.193  25.529  1.00 42.33           N  
ANISOU 1908  N   ALA A 143     4942   5817   5323    874   2094   -205
ATOM   1909  CA  ALA A 143     -11.451  41.721  24.159  1.00 42.37           C  
ANISOU 1909  CA  ALA A 143     4816   5690   5591    924   1922   -184
ATOM   1910  C   ALA A 143     -12.565  40.941  23.466  1.00 43.41           C  
ANISOU 1910  C   ALA A 143     4716   5815   5961    913   1911    -46
ATOM   1911  O   ALA A 143     -12.648  39.723  23.615  1.00 37.36           O  
ANISOU 1911  O   ALA A 143     3936   5117   5142    823   1917     63
ATOM   1912  CB  ALA A 143     -10.159  41.632  23.395  1.00 41.65           C  
ANISOU 1912  CB  ALA A 143     4847   5572   5405    875   1670   -158
ATOM   1913  H   ALA A 143     -10.387  40.772  25.748  1.00  0.00           H  
ATOM   1914  HA  ALA A 143     -11.747  42.768  24.223  1.00  0.00           H  
ATOM   1915  HB1 ALA A 143     -10.304  42.025  22.389  1.00  0.00           H  
ATOM   1916  HB2 ALA A 143      -9.393  42.216  23.906  1.00  0.00           H  
ATOM   1917  HB3 ALA A 143      -9.842  40.591  23.336  1.00  0.00           H  
ATOM   1918  N   PRO A 144     -13.434  41.604  22.670  1.00 44.00           N  
ANISOU 1918  N   PRO A 144     4596   5803   6316   1000   1882    -44
ATOM   1919  CA  PRO A 144     -14.451  40.895  21.898  1.00 41.13           C  
ANISOU 1919  CA  PRO A 144     3993   5447   6187    978   1820     74
ATOM   1920  C   PRO A 144     -13.816  40.003  20.829  1.00 38.58           C  
ANISOU 1920  C   PRO A 144     3704   5132   5820    881   1558    171
ATOM   1921  O   PRO A 144     -12.735  40.328  20.321  1.00 36.20           O  
ANISOU 1921  O   PRO A 144     3560   4798   5394    879   1398    152
ATOM   1922  CB  PRO A 144     -15.263  42.004  21.206  1.00 45.04           C  
ANISOU 1922  CB  PRO A 144     4302   5851   6961   1114   1789     57
ATOM   1923  CG  PRO A 144     -14.902  43.272  21.955  1.00 47.09           C  
ANISOU 1923  CG  PRO A 144     4694   6038   7158   1213   1940    -89
ATOM   1924  CD  PRO A 144     -13.490  43.060  22.455  1.00 43.17           C  
ANISOU 1924  CD  PRO A 144     4483   5584   6335   1124   1895   -147
ATOM   1925  HA  PRO A 144     -15.090  40.307  22.557  1.00  0.00           H  
ATOM   1926  HB3 PRO A 144     -16.327  41.803  21.329  1.00  0.00           H  
ATOM   1927  HB2 PRO A 144     -14.941  42.093  20.168  1.00  0.00           H  
ATOM   1928  HG3 PRO A 144     -15.573  43.393  22.806  1.00  0.00           H  
ATOM   1929  HG2 PRO A 144     -14.919  44.116  21.266  1.00  0.00           H  
ATOM   1930  HD3 PRO A 144     -12.786  43.335  21.670  1.00  0.00           H  
ATOM   1931  HD2 PRO A 144     -13.367  43.569  23.411  1.00  0.00           H  
ATOM   1932  N   VAL A 145     -14.515  38.941  20.444  1.00 35.57           N  
ANISOU 1932  N   VAL A 145     3165   4784   5565    801   1525    259
ATOM   1933  CA  VAL A 145     -14.038  38.020  19.362  1.00 35.21           C  
ANISOU 1933  CA  VAL A 145     3137   4738   5502    702   1288    325
ATOM   1934  C   VAL A 145     -14.372  38.575  17.959  1.00 35.20           C  
ANISOU 1934  C   VAL A 145     3010   4708   5656    753   1063    342
ATOM   1935  O   VAL A 145     -13.969  37.951  16.974  1.00 33.10           O  
ANISOU 1935  O   VAL A 145     2772   4449   5355    678    864    372
ATOM   1936  CB  VAL A 145     -14.630  36.618  19.566  1.00 40.29           C  
ANISOU 1936  CB  VAL A 145     3674   5412   6222    577   1354    395
ATOM   1937  CG1 VAL A 145     -14.096  36.007  20.844  1.00 44.74           C  
ANISOU 1937  CG1 VAL A 145     4405   6006   6586    528   1543    421
ATOM   1938  CG2 VAL A 145     -16.147  36.627  19.558  1.00 41.48           C  
ANISOU 1938  CG2 VAL A 145     3531   5576   6654    588   1450    413
ATOM   1939  H   VAL A 145     -15.400  38.732  20.884  1.00  0.00           H  
ATOM   1940  HA  VAL A 145     -12.954  37.941  19.442  1.00  0.00           H  
ATOM   1941  HB  VAL A 145     -14.298  35.994  18.736  1.00  0.00           H  
ATOM   1942 HG11 VAL A 145     -14.523  35.013  20.978  1.00  0.00           H  
ATOM   1943 HG12 VAL A 145     -13.010  35.931  20.785  1.00  0.00           H  
ATOM   1944 HG13 VAL A 145     -14.370  36.637  21.691  1.00  0.00           H  
ATOM   1945 HG21 VAL A 145     -16.518  35.613  19.706  1.00  0.00           H  
ATOM   1946 HG22 VAL A 145     -16.511  37.267  20.362  1.00  0.00           H  
ATOM   1947 HG23 VAL A 145     -16.504  37.008  18.601  1.00  0.00           H  
ATOM   1948  N   THR A 146     -15.074  39.703  17.854  1.00 37.61           N  
ANISOU 1948  N   THR A 146     3187   4980   6123    882   1093    326
ATOM   1949  CA  THR A 146     -15.596  40.216  16.559  1.00 38.83           C  
ANISOU 1949  CA  THR A 146     3188   5121   6443    946    877    380
ATOM   1950  C   THR A 146     -14.445  40.391  15.577  1.00 35.72           C  
ANISOU 1950  C   THR A 146     2987   4709   5876    928    662    398
ATOM   1951  O   THR A 146     -13.410  40.986  15.954  1.00 35.93           O  
ANISOU 1951  O   THR A 146     3223   4682   5747    956    713    352
ATOM   1952  CB  THR A 146     -16.302  41.562  16.702  1.00 39.46           C  
ANISOU 1952  CB  THR A 146     3141   5136   6715   1119    959    374
ATOM   1953  OG1 THR A 146     -17.124  41.438  17.854  1.00 41.68           O  
ANISOU 1953  OG1 THR A 146     3298   5432   7105   1135   1226    328
ATOM   1954  CG2 THR A 146     -17.127  41.905  15.480  1.00 44.40           C  
ANISOU 1954  CG2 THR A 146     3547   5774   7548   1190    742    468
ATOM   1955  H   THR A 146     -15.274  40.252  18.678  1.00  0.00           H  
ATOM   1956  HA  THR A 146     -16.300  39.491  16.151  1.00  0.00           H  
ATOM   1957  HB  THR A 146     -15.561  42.343  16.869  1.00  0.00           H  
ATOM   1958  HG1 THR A 146     -17.599  42.260  17.999  1.00  0.00           H  
ATOM   1959 HG21 THR A 146     -17.611  42.871  15.627  1.00  0.00           H  
ATOM   1960 HG22 THR A 146     -16.479  41.953  14.605  1.00  0.00           H  
ATOM   1961 HG23 THR A 146     -17.886  41.138  15.327  1.00  0.00           H  
ATOM   1962  N   GLY A 147     -14.601  39.826  14.385  1.00 38.16           N  
ANISOU 1962  N   GLY A 147     3228   5067   6203    866    439    450
ATOM   1963  CA  GLY A 147     -13.617  39.957  13.306  1.00 37.33           C  
ANISOU 1963  CA  GLY A 147     3288   4960   5934    847    241    474
ATOM   1964  C   GLY A 147     -12.486  38.983  13.426  1.00 35.74           C  
ANISOU 1964  C   GLY A 147     3283   4767   5529    722    245    428
ATOM   1965  O   GLY A 147     -11.685  38.941  12.500  1.00 37.45           O  
ANISOU 1965  O   GLY A 147     3623   4990   5615    692    100    438
ATOM   1966  H   GLY A 147     -15.426  39.277  14.190  1.00  0.00           H  
ATOM   1967  HA2 GLY A 147     -13.221  40.973  13.298  1.00  0.00           H  
ATOM   1968  HA3 GLY A 147     -14.113  39.820  12.345  1.00  0.00           H  
ATOM   1969  N   TYR A 148     -12.358  38.218  14.516  1.00 33.15           N  
ANISOU 1969  N   TYR A 148     2990   4438   5166    656    412    391
ATOM   1970  CA  TYR A 148     -11.262  37.209  14.593  1.00 29.29           C  
ANISOU 1970  CA  TYR A 148     2674   3948   4507    550    401    371
ATOM   1971  C   TYR A 148     -11.762  35.897  14.007  1.00 31.34           C  
ANISOU 1971  C   TYR A 148     2832   4232   4842    427    319    374
ATOM   1972  O   TYR A 148     -12.543  35.183  14.680  1.00 31.51           O  
ANISOU 1972  O   TYR A 148     2733   4256   4982    372    437    385
ATOM   1973  CB  TYR A 148     -10.819  36.962  16.021  1.00 28.56           C  
ANISOU 1973  CB  TYR A 148     2681   3845   4323    541    599    355
ATOM   1974  CG  TYR A 148     -10.013  38.059  16.646  1.00 29.16           C  
ANISOU 1974  CG  TYR A 148     2903   3898   4278    623    666    312
ATOM   1975  CD1 TYR A 148     -10.602  39.010  17.459  1.00 30.42           C  
ANISOU 1975  CD1 TYR A 148     3013   4046   4497    712    813    276
ATOM   1976  CD2 TYR A 148      -8.641  38.098  16.477  1.00 30.11           C  
ANISOU 1976  CD2 TYR A 148     3201   4003   4234    603    597    292
ATOM   1977  CE1 TYR A 148      -9.848  40.000  18.070  1.00 30.71           C  
ANISOU 1977  CE1 TYR A 148     3190   4050   4425    769    878    204
ATOM   1978  CE2 TYR A 148      -7.869  39.064  17.100  1.00 29.27           C  
ANISOU 1978  CE2 TYR A 148     3217   3875   4028    655    653    235
ATOM   1979  CZ  TYR A 148      -8.475  40.030  17.873  1.00 31.39           C  
ANISOU 1979  CZ  TYR A 148     3448   4125   4351    733    786    183
ATOM   1980  OH  TYR A 148      -7.707  40.984  18.475  1.00 34.81           O  
ANISOU 1980  OH  TYR A 148     4006   4527   4691    768    837     96
ATOM   1981  H   TYR A 148     -13.003  38.324  15.286  1.00  0.00           H  
ATOM   1982  HA  TYR A 148     -10.411  37.560  14.010  1.00  0.00           H  
ATOM   1983  HB3 TYR A 148     -10.256  36.030  16.067  1.00  0.00           H  
ATOM   1984  HB2 TYR A 148     -11.694  36.761  16.640  1.00  0.00           H  
ATOM   1985  HD1 TYR A 148     -11.669  38.990  17.628  1.00  0.00           H  
ATOM   1986  HD2 TYR A 148      -8.153  37.366  15.850  1.00  0.00           H  
ATOM   1987  HE1 TYR A 148     -10.330  40.739  18.693  1.00  0.00           H  
ATOM   1988  HE2 TYR A 148      -6.796  39.058  16.979  1.00  0.00           H  
ATOM   1989  HH  TYR A 148      -8.275  41.631  18.899  1.00  0.00           H  
ATOM   1990  N   MET A 149     -11.392  35.625  12.763  1.00 30.92           N  
ANISOU 1990  N   MET A 149     2820   4195   4730    381    132    358
ATOM   1991  CA  MET A 149     -11.952  34.484  12.001  1.00 36.90           C  
ANISOU 1991  CA  MET A 149     3473   4976   5568    257     22    325
ATOM   1992  C   MET A 149     -11.711  33.180  12.780  1.00 34.37           C  
ANISOU 1992  C   MET A 149     3192   4595   5270    151    159    311
ATOM   1993  O   MET A 149     -12.598  32.319  12.777  1.00 33.95           O  
ANISOU 1993  O   MET A 149     2987   4534   5378     52    172    297
ATOM   1994  CB  MET A 149     -11.321  34.407  10.611  1.00 39.34           C  
ANISOU 1994  CB  MET A 149     3885   5318   5743    223   -175    286
ATOM   1995  CG  MET A 149     -12.184  33.666   9.626  1.00 51.57           C  
ANISOU 1995  CG  MET A 149     5291   6925   7377    118   -339    233
ATOM   1996  SD  MET A 149     -11.346  33.510   8.041  1.00 53.64           S  
ANISOU 1996  SD  MET A 149     5717   7243   7421     70   -542    168
ATOM   1997  CE  MET A 149     -12.629  32.662   7.112  1.00 57.87           C  
ANISOU 1997  CE  MET A 149     6045   7866   8075    -65   -738     80
ATOM   1998  H   MET A 149     -10.705  36.205  12.302  1.00  0.00           H  
ATOM   1999  HA  MET A 149     -13.026  34.631  11.890  1.00  0.00           H  
ATOM   2000  HB3 MET A 149     -10.349  33.918  10.681  1.00  0.00           H  
ATOM   2001  HB2 MET A 149     -11.134  35.415  10.242  1.00  0.00           H  
ATOM   2002  HG3 MET A 149     -13.122  34.204   9.489  1.00  0.00           H  
ATOM   2003  HG2 MET A 149     -12.410  32.674  10.016  1.00  0.00           H  
ATOM   2004  HE1 MET A 149     -12.282  32.481   6.095  1.00  0.00           H  
ATOM   2005  HE2 MET A 149     -12.858  31.711   7.592  1.00  0.00           H  
ATOM   2006  HE3 MET A 149     -13.527  33.280   7.084  1.00  0.00           H  
ATOM   2007  N   PHE A 150     -10.560  33.042  13.443  1.00 31.27           N  
ANISOU 2007  N   PHE A 150     2986   4156   4736    170    257    324
ATOM   2008  CA  PHE A 150     -10.193  31.818  14.198  1.00 30.73           C  
ANISOU 2008  CA  PHE A 150     2978   4020   4676     91    381    347
ATOM   2009  C   PHE A 150      -9.884  32.195  15.638  1.00 29.85           C  
ANISOU 2009  C   PHE A 150     2941   3915   4484    162    560    413
ATOM   2010  O   PHE A 150      -9.039  31.581  16.282  1.00 32.04           O  
ANISOU 2010  O   PHE A 150     3345   4156   4670    149    631    455
ATOM   2011  CB  PHE A 150      -9.071  31.080  13.463  1.00 29.70           C  
ANISOU 2011  CB  PHE A 150     2991   3837   4456     41    295    302
ATOM   2012  CG  PHE A 150      -9.519  30.551  12.136  1.00 30.06           C  
ANISOU 2012  CG  PHE A 150     2965   3885   4569    -51    142    213
ATOM   2013  CD1 PHE A 150     -10.429  29.502  12.073  1.00 31.06           C  
ANISOU 2013  CD1 PHE A 150     2957   3966   4877   -172    157    183
ATOM   2014  CD2 PHE A 150      -9.101  31.149  10.960  1.00 29.22           C  
ANISOU 2014  CD2 PHE A 150     2921   3836   4345    -24    -15    158
ATOM   2015  CE1 PHE A 150     -10.874  29.040  10.847  1.00 33.23           C  
ANISOU 2015  CE1 PHE A 150     3162   4258   5203   -272     -2     72
ATOM   2016  CE2 PHE A 150      -9.559  30.686   9.739  1.00 32.11           C  
ANISOU 2016  CE2 PHE A 150     3230   4235   4733   -114   -168     66
ATOM   2017  CZ  PHE A 150     -10.439  29.633   9.687  1.00 32.10           C  
ANISOU 2017  CZ  PHE A 150     3096   4195   4904   -240   -172     10
ATOM   2018  H   PHE A 150      -9.886  33.794  13.447  1.00  0.00           H  
ATOM   2019  HA  PHE A 150     -11.065  31.164  14.209  1.00  0.00           H  
ATOM   2020  HB3 PHE A 150      -8.714  30.255  14.080  1.00  0.00           H  
ATOM   2021  HB2 PHE A 150      -8.227  31.755  13.318  1.00  0.00           H  
ATOM   2022  HD1 PHE A 150     -10.791  29.045  12.983  1.00  0.00           H  
ATOM   2023  HD2 PHE A 150      -8.414  31.982  10.992  1.00  0.00           H  
ATOM   2024  HE1 PHE A 150     -11.565  28.211  10.801  1.00  0.00           H  
ATOM   2025  HE2 PHE A 150      -9.224  31.153   8.824  1.00  0.00           H  
ATOM   2026  HZ  PHE A 150     -10.789  29.271   8.731  1.00  0.00           H  
ATOM   2027  N   GLY A 151     -10.569  33.217  16.147  1.00 29.36           N  
ANISOU 2027  N   GLY A 151     2799   3903   4452    241    631    420
ATOM   2028  CA  GLY A 151     -10.459  33.591  17.561  1.00 27.34           C  
ANISOU 2028  CA  GLY A 151     2608   3672   4108    298    818    455
ATOM   2029  C   GLY A 151      -9.209  34.368  17.882  1.00 26.75           C  
ANISOU 2029  C   GLY A 151     2720   3612   3832    370    795    427
ATOM   2030  O   GLY A 151      -8.415  34.712  16.959  1.00 27.69           O  
ANISOU 2030  O   GLY A 151     2909   3713   3896    383    645    389
ATOM   2031  H   GLY A 151     -11.184  33.757  15.555  1.00  0.00           H  
ATOM   2032  HA2 GLY A 151     -10.494  32.692  18.177  1.00  0.00           H  
ATOM   2033  HA3 GLY A 151     -11.332  34.176  17.850  1.00  0.00           H  
ATOM   2034  N   LYS A 152      -9.051  34.694  19.161  1.00 28.70           N  
ANISOU 2034  N   LYS A 152     3041   3900   3964    411    945    437
ATOM   2035  CA  LYS A 152      -7.936  35.533  19.646  1.00 28.62           C  
ANISOU 2035  CA  LYS A 152     3192   3916   3766    469    929    386
ATOM   2036  C   LYS A 152      -6.682  34.668  19.734  1.00 27.85           C  
ANISOU 2036  C   LYS A 152     3225   3815   3541    428    859    433
ATOM   2037  O   LYS A 152      -6.518  33.941  20.677  1.00 30.29           O  
ANISOU 2037  O   LYS A 152     3589   4155   3764    408    948    508
ATOM   2038  CB  LYS A 152      -8.316  36.213  20.954  1.00 33.27           C  
ANISOU 2038  CB  LYS A 152     3808   4564   4269    521   1108    351
ATOM   2039  CG  LYS A 152      -9.404  37.257  20.794  1.00 35.14           C  
ANISOU 2039  CG  LYS A 152     3912   4780   4657    589   1177    287
ATOM   2040  CD  LYS A 152      -9.817  37.899  22.082  1.00 37.55           C  
ANISOU 2040  CD  LYS A 152     4245   5135   4884    640   1387    225
ATOM   2041  CE  LYS A 152     -10.557  36.951  22.995  1.00 40.13           C  
ANISOU 2041  CE  LYS A 152     4526   5522   5198    593   1575    308
ATOM   2042  NZ  LYS A 152     -10.819  37.576  24.307  1.00 41.63           N1+
ANISOU 2042  NZ  LYS A 152     4782   5784   5251    640   1794    236
ATOM   2043  H   LYS A 152      -9.711  34.365  19.851  1.00  0.00           H  
ATOM   2044  HA  LYS A 152      -7.755  36.311  18.904  1.00  0.00           H  
ATOM   2045  HB3 LYS A 152      -7.432  36.676  21.391  1.00  0.00           H  
ATOM   2046  HB2 LYS A 152      -8.640  35.460  21.673  1.00  0.00           H  
ATOM   2047  HG3 LYS A 152     -10.275  36.802  20.321  1.00  0.00           H  
ATOM   2048  HG2 LYS A 152      -9.068  38.026  20.098  1.00  0.00           H  
ATOM   2049  HD3 LYS A 152     -10.446  38.763  21.870  1.00  0.00           H  
ATOM   2050  HD2 LYS A 152      -8.935  38.282  22.595  1.00  0.00           H  
ATOM   2051  HE3 LYS A 152      -9.965  36.046  23.136  1.00  0.00           H  
ATOM   2052  HE2 LYS A 152     -11.502  36.666  22.533  1.00  0.00           H  
ATOM   2053  HZ1 LYS A 152     -11.456  38.351  24.190  1.00  0.00           H  
ATOM   2054  HZ2 LYS A 152     -11.230  36.895  24.929  1.00  0.00           H  
ATOM   2055  HZ3 LYS A 152      -9.951  37.910  24.701  1.00  0.00           H  
ATOM   2056  N   GLY A 153      -5.807  34.795  18.749  1.00 26.26           N  
ANISOU 2056  N   GLY A 153     3069   3577   3332    425    709    399
ATOM   2057  CA  GLY A 153      -4.526  34.092  18.720  1.00 25.49           C  
ANISOU 2057  CA  GLY A 153     3073   3466   3143    403    640    432
ATOM   2058  C   GLY A 153      -3.540  34.881  17.894  1.00 25.52           C  
ANISOU 2058  C   GLY A 153     3130   3455   3111    425    521    360
ATOM   2059  O   GLY A 153      -3.814  36.085  17.635  1.00 26.08           O  
ANISOU 2059  O   GLY A 153     3185   3525   3197    463    511    297
ATOM   2060  H   GLY A 153      -6.011  35.401  17.967  1.00  0.00           H  
ATOM   2061  HA3 GLY A 153      -4.663  33.105  18.277  1.00  0.00           H  
ATOM   2062  HA2 GLY A 153      -4.146  33.987  19.736  1.00  0.00           H  
ATOM   2063  N   ILE A 154      -2.446  34.234  17.508  1.00 23.86           N  
ANISOU 2063  N   ILE A 154     2974   3219   2872    405    450    377
ATOM   2064  CA  ILE A 154      -1.388  34.814  16.636  0.50 25.60           C  
ANISOU 2064  CA  ILE A 154     3236   3419   3069    412    357    320
ATOM   2065  C   ILE A 154      -1.523  34.173  15.254  1.00 22.77           C  
ANISOU 2065  C   ILE A 154     2847   3005   2797    372    298    310
ATOM   2066  O   ILE A 154      -1.419  32.946  15.190  1.00 23.04           O  
ANISOU 2066  O   ILE A 154     2877   3000   2877    338    309    343
ATOM   2067  CB  ILE A 154       0.028  34.569  17.187  0.50 28.02           C  
ANISOU 2067  CB  ILE A 154     3608   3748   3290    422    327    333
ATOM   2068  CG1 ILE A 154       0.125  34.810  18.690  0.50 34.01           C  
ANISOU 2068  CG1 ILE A 154     4406   4589   3927    447    372    353
ATOM   2069  CG2 ILE A 154       1.030  35.412  16.404  0.50 29.28           C  
ANISOU 2069  CG2 ILE A 154     3791   3891   3442    423    262    265
ATOM   2070  CD1 ILE A 154      -0.138  36.231  19.079  0.50 38.11           C  
ANISOU 2070  CD1 ILE A 154     4942   5141   4394    466    397    258
ATOM   2071  H   ILE A 154      -2.290  33.282  17.808  1.00  0.00           H  
ATOM   2072  HA  ILE A 154      -1.552  35.888  16.546  1.00  0.00           H  
ATOM   2073  HB  ILE A 154       0.272  33.522  17.008  1.00  0.00           H  
ATOM   2074 HG13 ILE A 154       1.114  34.516  19.041  1.00  0.00           H  
ATOM   2075 HG12 ILE A 154      -0.578  34.157  19.207  1.00  0.00           H  
ATOM   2076 HG21 ILE A 154       2.033  35.239  16.793  1.00  0.00           H  
ATOM   2077 HG22 ILE A 154       0.996  35.132  15.351  1.00  0.00           H  
ATOM   2078 HG23 ILE A 154       0.777  36.467  16.508  1.00  0.00           H  
ATOM   2079 HD11 ILE A 154      -0.053  36.334  20.161  1.00  0.00           H  
ATOM   2080 HD12 ILE A 154       0.590  36.882  18.595  1.00  0.00           H  
ATOM   2081 HD13 ILE A 154      -1.143  36.514  18.765  1.00  0.00           H  
ATOM   2082  N   TYR A 155      -1.699  34.992  14.231  1.00 21.16           N  
ANISOU 2082  N   TYR A 155     2636   2798   2606    376    242    268
ATOM   2083  CA  TYR A 155      -2.031  34.607  12.849  1.00 22.30           C  
ANISOU 2083  CA  TYR A 155     2757   2923   2789    337    173    245
ATOM   2084  C   TYR A 155      -0.788  34.727  11.975  1.00 21.52           C  
ANISOU 2084  C   TYR A 155     2735   2810   2630    330    138    213
ATOM   2085  O   TYR A 155      -0.028  35.716  12.074  1.00 21.99           O  
ANISOU 2085  O   TYR A 155     2837   2874   2643    360    142    209
ATOM   2086  CB  TYR A 155      -3.125  35.487  12.281  1.00 23.48           C  
ANISOU 2086  CB  TYR A 155     2845   3100   2976    359    126    249
ATOM   2087  CG  TYR A 155      -4.502  35.245  12.848  1.00 22.85           C  
ANISOU 2087  CG  TYR A 155     2650   3035   2995    357    162    272
ATOM   2088  CD1 TYR A 155      -4.792  35.509  14.180  1.00 23.72           C  
ANISOU 2088  CD1 TYR A 155     2742   3153   3115    392    270    293
ATOM   2089  CD2 TYR A 155      -5.523  34.787  12.039  1.00 23.43           C  
ANISOU 2089  CD2 TYR A 155     2627   3126   3148    313     91    265
ATOM   2090  CE1 TYR A 155      -6.062  35.300  14.697  1.00 25.79           C  
ANISOU 2090  CE1 TYR A 155     2888   3432   3479    389    335    316
ATOM   2091  CE2 TYR A 155      -6.802  34.605  12.541  1.00 26.58           C  
ANISOU 2091  CE2 TYR A 155     2888   3539   3669    306    131    286
ATOM   2092  CZ  TYR A 155      -7.080  34.852  13.874  1.00 26.47           C  
ANISOU 2092  CZ  TYR A 155     2852   3524   3680    346    268    316
ATOM   2093  OH  TYR A 155      -8.356  34.638  14.364  1.00 26.24           O  
ANISOU 2093  OH  TYR A 155     2675   3509   3784    335    337    339
ATOM   2094  H   TYR A 155      -1.607  35.989  14.361  1.00  0.00           H  
ATOM   2095  HA  TYR A 155      -2.370  33.571  12.842  1.00  0.00           H  
ATOM   2096  HB3 TYR A 155      -3.156  35.370  11.198  1.00  0.00           H  
ATOM   2097  HB2 TYR A 155      -2.856  36.534  12.423  1.00  0.00           H  
ATOM   2098  HD1 TYR A 155      -4.021  35.885  14.836  1.00  0.00           H  
ATOM   2099  HD2 TYR A 155      -5.330  34.565  11.000  1.00  0.00           H  
ATOM   2100  HE1 TYR A 155      -6.257  35.487  15.743  1.00  0.00           H  
ATOM   2101  HE2 TYR A 155      -7.595  34.267  11.890  1.00  0.00           H  
ATOM   2102  HH  TYR A 155      -8.341  34.672  15.323  1.00  0.00           H  
ATOM   2103  N   PHE A 156      -0.610  33.728  11.134  1.00 22.41           N  
ANISOU 2103  N   PHE A 156     2860   2898   2756    282    118    179
ATOM   2104  CA  PHE A 156       0.489  33.660  10.146  1.00 20.68           C  
ANISOU 2104  CA  PHE A 156     2708   2667   2482    268    111    134
ATOM   2105  C   PHE A 156      -0.033  33.184   8.802  1.00 23.89           C  
ANISOU 2105  C   PHE A 156     3126   3087   2861    214     57     74
ATOM   2106  O   PHE A 156      -1.058  32.498   8.750  1.00 22.94           O  
ANISOU 2106  O   PHE A 156     2950   2964   2799    171     25     53
ATOM   2107  CB  PHE A 156       1.557  32.661  10.574  1.00 20.40           C  
ANISOU 2107  CB  PHE A 156     2686   2575   2487    271    168    125
ATOM   2108  CG  PHE A 156       2.198  33.017  11.884  1.00 21.51           C  
ANISOU 2108  CG  PHE A 156     2817   2728   2626    319    193    182
ATOM   2109  CD1 PHE A 156       1.625  32.619  13.073  1.00 23.47           C  
ANISOU 2109  CD1 PHE A 156     3036   2981   2900    334    214    241
ATOM   2110  CD2 PHE A 156       3.346  33.784  11.916  1.00 24.06           C  
ANISOU 2110  CD2 PHE A 156     3158   3069   2913    342    194    173
ATOM   2111  CE1 PHE A 156       2.230  32.926  14.278  1.00 24.76           C  
ANISOU 2111  CE1 PHE A 156     3205   3182   3019    374    222    287
ATOM   2112  CE2 PHE A 156       3.932  34.117  13.128  1.00 25.30           C  
ANISOU 2112  CE2 PHE A 156     3300   3255   3054    373    191    204
ATOM   2113  CZ  PHE A 156       3.372  33.676  14.301  1.00 24.27           C  
ANISOU 2113  CZ  PHE A 156     3158   3147   2916    392    197    259
ATOM   2114  H   PHE A 156      -1.247  32.944  11.139  1.00  0.00           H  
ATOM   2115  HA  PHE A 156       0.938  34.647  10.033  1.00  0.00           H  
ATOM   2116  HB3 PHE A 156       2.323  32.597   9.801  1.00  0.00           H  
ATOM   2117  HB2 PHE A 156       1.115  31.667  10.645  1.00  0.00           H  
ATOM   2118  HD1 PHE A 156       0.698  32.064  13.067  1.00  0.00           H  
ATOM   2119  HD2 PHE A 156       3.792  34.128  10.994  1.00  0.00           H  
ATOM   2120  HE1 PHE A 156       1.800  32.573  15.204  1.00  0.00           H  
ATOM   2121  HE2 PHE A 156       4.827  34.722  13.147  1.00  0.00           H  
ATOM   2122  HZ  PHE A 156       3.837  33.923  15.244  1.00  0.00           H  
ATOM   2123  N   ALA A 157       0.688  33.528   7.732  1.00 22.56           N  
ANISOU 2123  N   ALA A 157     3029   2940   2600    205     53     41
ATOM   2124  CA  ALA A 157       0.416  33.029   6.363  1.00 23.50           C  
ANISOU 2124  CA  ALA A 157     3192   3095   2640    147      7    -36
ATOM   2125  C   ALA A 157       1.613  32.253   5.816  1.00 23.99           C  
ANISOU 2125  C   ALA A 157     3321   3112   2681    125     94   -121
ATOM   2126  O   ALA A 157       2.728  32.515   6.235  1.00 23.51           O  
ANISOU 2126  O   ALA A 157     3269   3018   2645    166    172    -93
ATOM   2127  CB  ALA A 157       0.095  34.174   5.446  1.00 24.69           C  
ANISOU 2127  CB  ALA A 157     3383   3330   2665    161    -64     12
ATOM   2128  H   ALA A 157       1.468  34.162   7.831  1.00  0.00           H  
ATOM   2129  HA  ALA A 157      -0.444  32.361   6.400  1.00  0.00           H  
ATOM   2130  HB1 ALA A 157      -0.103  33.793   4.444  1.00  0.00           H  
ATOM   2131  HB2 ALA A 157      -0.786  34.700   5.815  1.00  0.00           H  
ATOM   2132  HB3 ALA A 157       0.940  34.861   5.413  1.00  0.00           H  
ATOM   2133  N   ASP A 158       1.373  31.424   4.802  1.00 26.85           N  
ANISOU 2133  N   ASP A 158     3725   3484   2992     60     79   -236
ATOM   2134  CA  ASP A 158       2.463  30.826   3.978  1.00 26.94           C  
ANISOU 2134  CA  ASP A 158     3815   3464   2953     40    179   -342
ATOM   2135  C   ASP A 158       2.583  31.548   2.637  1.00 29.17           C  
ANISOU 2135  C   ASP A 158     4199   3862   3021     17    159   -361
ATOM   2136  O   ASP A 158       3.482  31.199   1.886  1.00 32.03           O  
ANISOU 2136  O   ASP A 158     4636   4218   3315      1    264   -449
ATOM   2137  CB  ASP A 158       2.301  29.311   3.824  1.00 30.60           C  
ANISOU 2137  CB  ASP A 158     4276   3834   3517    -15    216   -482
ATOM   2138  CG  ASP A 158       0.981  28.816   3.270  1.00 32.87           C  
ANISOU 2138  CG  ASP A 158     4552   4160   3776   -107    101   -573
ATOM   2139  OD1 ASP A 158       0.321  29.586   2.557  1.00 33.53           O  
ANISOU 2139  OD1 ASP A 158     4659   4379   3701   -128    -13   -554
ATOM   2140  OD2 ASP A 158       0.649  27.620   3.525  1.00 32.00           O1-
ANISOU 2140  OD2 ASP A 158     4406   3937   3815   -159    128   -662
ATOM   2141  H   ASP A 158       0.423  31.178   4.565  1.00  0.00           H  
ATOM   2142  HA  ASP A 158       3.397  30.994   4.515  1.00  0.00           H  
ATOM   2143  HB2 ASP A 158       2.490  28.831   4.784  1.00  0.00           H  
ATOM   2144  HB3 ASP A 158       3.115  28.924   3.211  1.00  0.00           H  
ATOM   2145  N   MET A 159       1.722  32.515   2.351  1.00 28.07           N  
ANISOU 2145  N   MET A 159     4062   3822   2781     22     39   -271
ATOM   2146  CA  MET A 159       1.802  33.345   1.122  1.00 30.35           C  
ANISOU 2146  CA  MET A 159     4455   4228   2847     14      9   -234
ATOM   2147  C   MET A 159       2.238  34.746   1.557  1.00 30.74           C  
ANISOU 2147  C   MET A 159     4498   4265   2916     85     41    -67
ATOM   2148  O   MET A 159       1.528  35.387   2.362  1.00 26.28           O  
ANISOU 2148  O   MET A 159     3854   3682   2450    130    -32     29
ATOM   2149  CB  MET A 159       0.459  33.427   0.392  1.00 35.27           C  
ANISOU 2149  CB  MET A 159     5078   4972   3348    -23   -173   -235
ATOM   2150  CG  MET A 159      -0.108  32.077   0.011  1.00 41.31           C  
ANISOU 2150  CG  MET A 159     5834   5744   4118   -116   -226   -422
ATOM   2151  SD  MET A 159       0.747  31.295  -1.372  1.00 47.07           S  
ANISOU 2151  SD  MET A 159     6729   6520   4634   -192   -127   -618
ATOM   2152  CE  MET A 159       0.266  32.367  -2.728  1.00 52.06           C  
ANISOU 2152  CE  MET A 159     7475   7376   4928   -198   -269   -522
ATOM   2153  H   MET A 159       0.963  32.719   2.985  1.00  0.00           H  
ATOM   2154  HA  MET A 159       2.552  32.926   0.452  1.00  0.00           H  
ATOM   2155  HB2 MET A 159       0.571  34.038  -0.504  1.00  0.00           H  
ATOM   2156  HB3 MET A 159      -0.260  33.958   1.016  1.00  0.00           H  
ATOM   2157  HG3 MET A 159      -1.165  32.184  -0.232  1.00  0.00           H  
ATOM   2158  HG2 MET A 159      -0.077  31.415   0.876  1.00  0.00           H  
ATOM   2159  HE1 MET A 159       0.719  32.010  -3.653  1.00  0.00           H  
ATOM   2160  HE2 MET A 159      -0.819  32.361  -2.830  1.00  0.00           H  
ATOM   2161  HE3 MET A 159       0.606  33.383  -2.527  1.00  0.00           H  
ATOM   2162  N   VAL A 160       3.386  35.205   1.091  1.00 26.65           N  
ANISOU 2162  N   VAL A 160     4054   3742   2329     90    166    -44
ATOM   2163  CA  VAL A 160       3.950  36.508   1.551  1.00 26.62           C  
ANISOU 2163  CA  VAL A 160     4036   3693   2383    138    219     95
ATOM   2164  C   VAL A 160       2.933  37.635   1.294  1.00 27.02           C  
ANISOU 2164  C   VAL A 160     4100   3792   2371    174     97    240
ATOM   2165  O   VAL A 160       2.812  38.517   2.151  1.00 29.22           O  
ANISOU 2165  O   VAL A 160     4319   4001   2779    223     90    327
ATOM   2166  CB  VAL A 160       5.293  36.815   0.881  1.00 31.75           C  
ANISOU 2166  CB  VAL A 160     4757   4337   2966    118    383     99
ATOM   2167  CG1 VAL A 160       5.113  37.127  -0.580  1.00 32.35           C  
ANISOU 2167  CG1 VAL A 160     4970   4526   2792     89    382    138
ATOM   2168  CG2 VAL A 160       6.025  37.939   1.602  1.00 32.52           C  
ANISOU 2168  CG2 VAL A 160     4806   4353   3196    146    452    201
ATOM   2169  H   VAL A 160       3.903  34.671   0.407  1.00  0.00           H  
ATOM   2170  HA  VAL A 160       4.117  36.443   2.626  1.00  0.00           H  
ATOM   2171  HB  VAL A 160       5.910  35.920   0.954  1.00  0.00           H  
ATOM   2172 HG11 VAL A 160       6.083  37.341  -1.029  1.00  0.00           H  
ATOM   2173 HG12 VAL A 160       4.662  36.271  -1.082  1.00  0.00           H  
ATOM   2174 HG13 VAL A 160       4.464  37.996  -0.689  1.00  0.00           H  
ATOM   2175 HG21 VAL A 160       6.974  38.134   1.103  1.00  0.00           H  
ATOM   2176 HG22 VAL A 160       5.414  38.841   1.584  1.00  0.00           H  
ATOM   2177 HG23 VAL A 160       6.211  37.648   2.636  1.00  0.00           H  
ATOM   2178  N   SER A 161       2.173  37.596   0.207  1.00 29.03           N  
ANISOU 2178  N   SER A 161     4423   4163   2443    157     -7    260
ATOM   2179  CA  SER A 161       1.250  38.707  -0.168  1.00 31.66           C  
ANISOU 2179  CA  SER A 161     4764   4547   2717    210   -134    430
ATOM   2180  C   SER A 161       0.072  38.775   0.822  1.00 33.45           C  
ANISOU 2180  C   SER A 161     4846   4739   3121    258   -254    448
ATOM   2181  O   SER A 161      -0.404  39.889   1.109  1.00 31.79           O  
ANISOU 2181  O   SER A 161     4599   4489   2990    333   -293    590
ATOM   2182  CB  SER A 161       0.788  38.586  -1.589  1.00 35.87           C  
ANISOU 2182  CB  SER A 161     5403   5241   2985    180   -236    452
ATOM   2183  OG  SER A 161       0.158  37.342  -1.780  1.00 39.62           O  
ANISOU 2183  OG  SER A 161     5845   5789   3418    117   -333    283
ATOM   2184  H   SER A 161       2.206  36.792  -0.404  1.00  0.00           H  
ATOM   2185  HA  SER A 161       1.807  39.640  -0.081  1.00  0.00           H  
ATOM   2186  HB2 SER A 161       1.645  38.665  -2.257  1.00  0.00           H  
ATOM   2187  HB3 SER A 161       0.084  39.388  -1.811  1.00  0.00           H  
ATOM   2188  HG  SER A 161      -0.794  37.455  -1.737  1.00  0.00           H  
ATOM   2189  N   LYS A 162      -0.338  37.643   1.402  1.00 31.30           N  
ANISOU 2189  N   LYS A 162     4492   4462   2939    219   -282    312
ATOM   2190  CA  LYS A 162      -1.460  37.636   2.367  1.00 29.52           C  
ANISOU 2190  CA  LYS A 162     4122   4208   2886    256   -364    327
ATOM   2191  C   LYS A 162      -1.009  38.386   3.621  1.00 30.28           C  
ANISOU 2191  C   LYS A 162     4176   4183   3145    315   -257    378
ATOM   2192  O   LYS A 162      -1.774  39.219   4.141  1.00 30.35           O  
ANISOU 2192  O   LYS A 162     4112   4163   3257    384   -296    463
ATOM   2193  CB  LYS A 162      -1.891  36.202   2.664  1.00 30.27           C  
ANISOU 2193  CB  LYS A 162     4150   4307   3041    184   -388    178
ATOM   2194  CG  LYS A 162      -2.957  36.090   3.738  1.00 29.90           C  
ANISOU 2194  CG  LYS A 162     3951   4226   3183    208   -428    192
ATOM   2195  CD  LYS A 162      -3.660  34.776   3.714  1.00 31.07           C  
ANISOU 2195  CD  LYS A 162     4027   4393   3386    122   -482     72
ATOM   2196  CE  LYS A 162      -4.697  34.641   4.802  1.00 33.45           C  
ANISOU 2196  CE  LYS A 162     4169   4658   3882    138   -488     96
ATOM   2197  NZ  LYS A 162      -5.547  33.445   4.593  1.00 33.04           N1+
ANISOU 2197  NZ  LYS A 162     4028   4625   3898     37   -558    -10
ATOM   2198  H   LYS A 162       0.120  36.769   1.184  1.00  0.00           H  
ATOM   2199  HA  LYS A 162      -2.302  38.169   1.926  1.00  0.00           H  
ATOM   2200  HB3 LYS A 162      -1.020  35.616   2.957  1.00  0.00           H  
ATOM   2201  HB2 LYS A 162      -2.251  35.736   1.747  1.00  0.00           H  
ATOM   2202  HG3 LYS A 162      -3.684  36.892   3.612  1.00  0.00           H  
ATOM   2203  HG2 LYS A 162      -2.502  36.240   4.717  1.00  0.00           H  
ATOM   2204  HD3 LYS A 162      -2.929  33.973   3.809  1.00  0.00           H  
ATOM   2205  HD2 LYS A 162      -4.134  34.637   2.743  1.00  0.00           H  
ATOM   2206  HE3 LYS A 162      -5.323  35.533   4.819  1.00  0.00           H  
ATOM   2207  HE2 LYS A 162      -4.200  34.569   5.770  1.00  0.00           H  
ATOM   2208  HZ1 LYS A 162      -6.145  33.312   5.396  1.00  0.00           H  
ATOM   2209  HZ2 LYS A 162      -6.115  33.575   3.768  1.00  0.00           H  
ATOM   2210  HZ3 LYS A 162      -4.961  32.632   4.472  1.00  0.00           H  
ATOM   2211  N   SER A 163       0.211  38.126   4.069  1.00 26.42           N  
ANISOU 2211  N   SER A 163     3728   3629   2682    292   -127    320
ATOM   2212  CA  SER A 163       0.814  38.808   5.234  1.00 23.94           C  
ANISOU 2212  CA  SER A 163     3383   3217   2493    329    -37    341
ATOM   2213  C   SER A 163       1.142  40.260   4.890  1.00 25.62           C  
ANISOU 2213  C   SER A 163     3649   3386   2699    368     -7    453
ATOM   2214  O   SER A 163       0.908  41.130   5.774  1.00 25.72           O  
ANISOU 2214  O   SER A 163     3615   3322   2832    416     11    486
ATOM   2215  CB  SER A 163       2.015  38.050   5.785  1.00 24.01           C  
ANISOU 2215  CB  SER A 163     3396   3187   2538    293     62    253
ATOM   2216  OG  SER A 163       1.601  36.920   6.508  1.00 26.10           O  
ANISOU 2216  OG  SER A 163     3598   3449   2867    280     46    186
ATOM   2217  H   SER A 163       0.780  37.430   3.609  1.00  0.00           H  
ATOM   2218  HA  SER A 163       0.059  38.828   6.020  1.00  0.00           H  
ATOM   2219  HB3 SER A 163       2.591  38.707   6.437  1.00  0.00           H  
ATOM   2220  HB2 SER A 163       2.657  37.739   4.961  1.00  0.00           H  
ATOM   2221  HG  SER A 163       2.283  36.674   7.137  1.00  0.00           H  
ATOM   2222  N   ALA A 164       1.665  40.551   3.690  1.00 25.05           N  
ANISOU 2222  N   ALA A 164     3674   3347   2495    345     14    509
ATOM   2223  CA  ALA A 164       2.049  41.922   3.286  1.00 28.08           C  
ANISOU 2223  CA  ALA A 164     4119   3667   2882    373     65    641
ATOM   2224  C   ALA A 164       0.836  42.873   3.333  1.00 28.91           C  
ANISOU 2224  C   ALA A 164     4186   3746   3051    460    -30    767
ATOM   2225  O   ALA A 164       0.997  44.078   3.645  1.00 28.30           O  
ANISOU 2225  O   ALA A 164     4116   3548   3088    502     25    851
ATOM   2226  CB  ALA A 164       2.674  41.900   1.914  1.00 31.36           C  
ANISOU 2226  CB  ALA A 164     4653   4149   3111    332    110    694
ATOM   2227  H   ALA A 164       1.814  39.817   3.012  1.00  0.00           H  
ATOM   2228  HA  ALA A 164       2.794  42.288   3.992  1.00  0.00           H  
ATOM   2229  HB1 ALA A 164       2.953  42.913   1.625  1.00  0.00           H  
ATOM   2230  HB2 ALA A 164       3.563  41.269   1.929  1.00  0.00           H  
ATOM   2231  HB3 ALA A 164       1.958  41.502   1.195  1.00  0.00           H  
ATOM   2232  N   ASN A 165      -0.356  42.374   3.055  1.00 29.13           N  
ANISOU 2232  N   ASN A 165     4161   3869   3037    486   -169    774
ATOM   2233  CA  ASN A 165      -1.599  43.187   3.111  1.00 33.16           C  
ANISOU 2233  CA  ASN A 165     4597   4363   3639    583   -271    895
ATOM   2234  C   ASN A 165      -1.808  43.744   4.532  1.00 29.22           C  
ANISOU 2234  C   ASN A 165     4007   3733   3362    635   -196    851
ATOM   2235  O   ASN A 165      -2.400  44.833   4.636  1.00 30.35           O  
ANISOU 2235  O   ASN A 165     4117   3792   3624    727   -206    960
ATOM   2236  CB  ASN A 165      -2.806  42.381   2.642  1.00 35.31           C  
ANISOU 2236  CB  ASN A 165     4790   4777   3847    583   -440    880
ATOM   2237  CG  ASN A 165      -2.796  42.113   1.149  1.00 38.58           C  
ANISOU 2237  CG  ASN A 165     5305   5335   4018    547   -544    937
ATOM   2238  OD1 ASN A 165      -2.109  42.780   0.371  1.00 37.81           O  
ANISOU 2238  OD1 ASN A 165     5335   5230   3798    553   -494   1050
ATOM   2239  ND2 ASN A 165      -3.559  41.124   0.745  1.00 40.16           N  
ANISOU 2239  ND2 ASN A 165     5449   5668   4139    500   -681    854
ATOM   2240  H   ASN A 165      -0.448  41.403   2.792  1.00  0.00           H  
ATOM   2241  HA  ASN A 165      -1.477  44.033   2.434  1.00  0.00           H  
ATOM   2242  HB3 ASN A 165      -3.721  42.910   2.909  1.00  0.00           H  
ATOM   2243  HB2 ASN A 165      -2.840  41.433   3.180  1.00  0.00           H  
ATOM   2244 HD21 ASN A 165      -3.602  40.888  -0.236  1.00  0.00           H  
ATOM   2245 HD22 ASN A 165      -4.103  40.599   1.415  1.00  0.00           H  
ATOM   2246  N   TYR A 166      -1.322  43.058   5.567  1.00 27.51           N  
ANISOU 2246  N   TYR A 166     3760   3498   3194    583   -119    704
ATOM   2247  CA  TYR A 166      -1.463  43.492   6.984  1.00 29.58           C  
ANISOU 2247  CA  TYR A 166     3955   3664   3616    619    -42    638
ATOM   2248  C   TYR A 166      -0.441  44.577   7.347  1.00 31.03           C  
ANISOU 2248  C   TYR A 166     4205   3716   3868    613     68    637
ATOM   2249  O   TYR A 166      -0.537  45.105   8.452  1.00 30.27           O  
ANISOU 2249  O   TYR A 166     4071   3537   3889    639    131    569
ATOM   2250  CB  TYR A 166      -1.442  42.306   7.942  1.00 29.12           C  
ANISOU 2250  CB  TYR A 166     3845   3659   3558    570    -21    508
ATOM   2251  CG  TYR A 166      -2.683  41.463   7.852  1.00 28.04           C  
ANISOU 2251  CG  TYR A 166     3611   3609   3432    577   -108    505
ATOM   2252  CD1 TYR A 166      -3.850  41.849   8.500  1.00 34.39           C  
ANISOU 2252  CD1 TYR A 166     4304   4396   4366    646   -112    523
ATOM   2253  CD2 TYR A 166      -2.748  40.370   7.014  1.00 28.09           C  
ANISOU 2253  CD2 TYR A 166     3628   3708   3335    513   -185    481
ATOM   2254  CE1 TYR A 166      -5.020  41.118   8.377  1.00 31.38           C  
ANISOU 2254  CE1 TYR A 166     3805   4093   4024    643   -190    524
ATOM   2255  CE2 TYR A 166      -3.902  39.614   6.895  1.00 31.00           C  
ANISOU 2255  CE2 TYR A 166     3894   4148   3735    500   -273    465
ATOM   2256  CZ  TYR A 166      -5.038  39.983   7.597  1.00 32.79           C  
ANISOU 2256  CZ  TYR A 166     3991   4362   4106    562   -277    493
ATOM   2257  OH  TYR A 166      -6.173  39.249   7.510  1.00 34.50           O  
ANISOU 2257  OH  TYR A 166     4078   4646   4383    538   -355    476
ATOM   2258  H   TYR A 166      -0.826  42.192   5.411  1.00  0.00           H  
ATOM   2259  HA  TYR A 166      -2.449  43.949   7.074  1.00  0.00           H  
ATOM   2260  HB3 TYR A 166      -1.323  42.668   8.963  1.00  0.00           H  
ATOM   2261  HB2 TYR A 166      -0.569  41.688   7.734  1.00  0.00           H  
ATOM   2262  HD1 TYR A 166      -3.858  42.736   9.116  1.00  0.00           H  
ATOM   2263  HD2 TYR A 166      -1.885  40.085   6.430  1.00  0.00           H  
ATOM   2264  HE1 TYR A 166      -5.914  41.439   8.892  1.00  0.00           H  
ATOM   2265  HE2 TYR A 166      -3.913  38.742   6.258  1.00  0.00           H  
ATOM   2266  HH  TYR A 166      -5.948  38.327   7.363  1.00  0.00           H  
ATOM   2267  N   CYS A 167       0.470  44.943   6.441  1.00 28.62           N  
ANISOU 2267  N   CYS A 167     3992   3388   3494    574    101    703
ATOM   2268  CA  CYS A 167       1.370  46.116   6.584  1.00 30.61           C  
ANISOU 2268  CA  CYS A 167     4297   3493   3841    558    208    726
ATOM   2269  C   CYS A 167       0.586  47.421   6.437  1.00 30.66           C  
ANISOU 2269  C   CYS A 167     4302   3369   3979    654    209    852
ATOM   2270  O   CYS A 167       1.066  48.455   6.933  1.00 31.99           O  
ANISOU 2270  O   CYS A 167     4488   3374   4291    650    306    832
ATOM   2271  CB  CYS A 167       2.512  46.042   5.582  1.00 29.40           C  
ANISOU 2271  CB  CYS A 167     4229   3358   3582    484    264    777
ATOM   2272  SG  CYS A 167       3.549  44.581   5.869  1.00 30.59           S  
ANISOU 2272  SG  CYS A 167     4359   3621   3641    391    289    618
ATOM   2273  H   CYS A 167       0.580  44.408   5.591  1.00  0.00           H  
ATOM   2274  HA  CYS A 167       1.799  46.092   7.586  1.00  0.00           H  
ATOM   2275  HB3 CYS A 167       3.123  46.941   5.661  1.00  0.00           H  
ATOM   2276  HB2 CYS A 167       2.106  46.006   4.571  1.00  0.00           H  
ATOM   2277  HG  CYS A 167       4.487  44.871   6.775  1.00  0.00           H  
ATOM   2278  N   HIS A 168      -0.541  47.400   5.716  1.00 32.03           N  
ANISOU 2278  N   HIS A 168     4449   3604   4115    737    100    982
ATOM   2279  CA  HIS A 168      -1.321  48.609   5.362  1.00 35.36           C  
ANISOU 2279  CA  HIS A 168     4862   3907   4666    853     83   1150
ATOM   2280  C   HIS A 168      -0.393  49.636   4.733  1.00 38.38           C  
ANISOU 2280  C   HIS A 168     5358   4148   5076    830    180   1273
ATOM   2281  O   HIS A 168      -0.509  50.805   5.071  1.00 35.84           O  
ANISOU 2281  O   HIS A 168     5035   3628   4953    889    255   1324
ATOM   2282  CB  HIS A 168      -2.020  49.175   6.603  1.00 39.85           C  
ANISOU 2282  CB  HIS A 168     5334   4353   5453    930    136   1059
ATOM   2283  CG  HIS A 168      -2.986  48.207   7.174  1.00 38.92           C  
ANISOU 2283  CG  HIS A 168     5098   4370   5317    951     63    966
ATOM   2284  ND1 HIS A 168      -2.878  47.328   8.178  1.00 45.85           N  
ANISOU 2284  ND1 HIS A 168     5877   5324   6219   1045    -59   1077
ATOM   2285  CD2 HIS A 168      -4.262  48.083   6.671  1.00 38.46           C  
ANISOU 2285  CD2 HIS A 168     4998   4384   5228    891     97    791
ATOM   2286  CE1 HIS A 168      -4.068  46.657   8.260  1.00 43.97           C  
ANISOU 2286  CE1 HIS A 168     5534   5191   5981   1027    -82    959
ATOM   2287  NE2 HIS A 168      -4.895  47.147   7.352  1.00 39.34           N  
ANISOU 2287  NE2 HIS A 168     4992   4602   5351    936     15    795
ATOM   2288  H   HIS A 168      -0.908  46.522   5.378  1.00  0.00           H  
ATOM   2289  HA  HIS A 168      -2.080  48.332   4.631  1.00  0.00           H  
ATOM   2290  HB3 HIS A 168      -2.542  50.094   6.338  1.00  0.00           H  
ATOM   2291  HB2 HIS A 168      -1.274  49.429   7.355  1.00  0.00           H  
ATOM   2292  HD1 HIS A 168      -1.959  47.263   8.742  1.00  0.00           H  
ATOM   2293  HD2 HIS A 168      -4.561  48.666   5.902  1.00  0.00           H  
ATOM   2294  HE1 HIS A 168      -4.187  45.922   8.942  1.00  0.00           H  
ATOM   2295  N   THR A 169       0.448  49.206   3.794  1.00 37.58           N  
ANISOU 2295  N   THR A 169     5350   4138   4789    746    192   1324
ATOM   2296  CA  THR A 169       1.408  50.073   3.085  1.00 37.91           C  
ANISOU 2296  CA  THR A 169     5503   4063   4836    703    308   1457
ATOM   2297  C   THR A 169       0.651  50.989   2.116  1.00 43.71           C  
ANISOU 2297  C   THR A 169     6290   4742   5576    817    252   1734
ATOM   2298  O   THR A 169      -0.268  50.520   1.442  1.00 41.82           O  
ANISOU 2298  O   THR A 169     6036   4664   5189    884     94   1831
ATOM   2299  CB  THR A 169       2.490  49.230   2.406  1.00 38.40           C  
ANISOU 2299  CB  THR A 169     5637   4259   4692    585    358   1415
ATOM   2300  OG1 THR A 169       3.123  48.426   3.403  1.00 37.92           O  
ANISOU 2300  OG1 THR A 169     5507   4233   4668    506    394   1180
ATOM   2301  CG2 THR A 169       3.520  50.097   1.730  1.00 42.29           C  
ANISOU 2301  CG2 THR A 169     6230   4634   5205    527    510   1548
ATOM   2302  H   THR A 169       0.453  48.232   3.529  1.00  0.00           H  
ATOM   2303  HA  THR A 169       1.896  50.705   3.827  1.00  0.00           H  
ATOM   2304  HB  THR A 169       2.025  48.581   1.664  1.00  0.00           H  
ATOM   2305  HG1 THR A 169       3.518  48.993   4.069  1.00  0.00           H  
ATOM   2306 HG21 THR A 169       4.273  49.466   1.258  1.00  0.00           H  
ATOM   2307 HG22 THR A 169       3.036  50.713   0.972  1.00  0.00           H  
ATOM   2308 HG23 THR A 169       3.997  50.740   2.470  1.00  0.00           H  
ATOM   2309  N   SER A 170       1.016  52.266   2.097  1.00 46.29           N  
ANISOU 2309  N   SER A 170     6665   4838   6084    837    373   1856
ATOM   2310  CA  SER A 170       0.428  53.311   1.219  1.00 52.36           C  
ANISOU 2310  CA  SER A 170     7492   5500   6899    956    346   2160
ATOM   2311  C   SER A 170       1.333  53.527   0.005  1.00 52.54           C  
ANISOU 2311  C   SER A 170     7670   5548   6744    883    431   2353
ATOM   2312  O   SER A 170       2.560  53.350   0.114  1.00 47.83           O  
ANISOU 2312  O   SER A 170     7113   4928   6130    742    580   2238
ATOM   2313  CB  SER A 170       0.254  54.596   1.968  1.00 55.91           C  
ANISOU 2313  CB  SER A 170     7907   5644   7692   1026    451   2179
ATOM   2314  OG  SER A 170       1.524  55.177   2.242  1.00 58.83           O  
ANISOU 2314  OG  SER A 170     8337   5829   8184    898    645   2110
ATOM   2315  H   SER A 170       1.747  52.591   2.713  1.00  0.00           H  
ATOM   2316  HA  SER A 170      -0.548  52.971   0.873  1.00  0.00           H  
ATOM   2317  HB2 SER A 170      -0.266  54.402   2.906  1.00  0.00           H  
ATOM   2318  HB3 SER A 170      -0.340  55.287   1.370  1.00  0.00           H  
ATOM   2319  HG  SER A 170       1.467  55.711   3.038  1.00  0.00           H  
ATOM   2320  N   GLN A 171       0.749  53.985  -1.091  1.00 54.75           N  
ANISOU 2320  N   GLN A 171     8027   5864   6911    983    349   2652
ATOM   2321  CA  GLN A 171       1.508  54.416  -2.288  1.00 59.19           C  
ANISOU 2321  CA  GLN A 171     8757   6425   7305    933    452   2895
ATOM   2322  C   GLN A 171       2.510  55.515  -1.902  1.00 58.16           C  
ANISOU 2322  C   GLN A 171     8664   5981   7454    861    698   2922
ATOM   2323  O   GLN A 171       3.580  55.555  -2.516  1.00 55.67           O  
ANISOU 2323  O   GLN A 171     8450   5670   7030    742    855   2983
ATOM   2324  CB  GLN A 171       0.524  54.863  -3.364  1.00 66.07           C  
ANISOU 2324  CB  GLN A 171     9693   7371   8037   1084    294   3238
ATOM   2325  CG  GLN A 171      -0.427  53.751  -3.784  1.00 68.76           C  
ANISOU 2325  CG  GLN A 171     9984   8037   8101   1128     37   3186
ATOM   2326  CD  GLN A 171      -0.908  53.942  -5.202  1.00 73.71           C  
ANISOU 2326  CD  GLN A 171    10735   8835   8433   1206   -104   3515
ATOM   2327  OE1 GLN A 171      -1.082  55.063  -5.678  1.00 82.52           O  
ANISOU 2327  OE1 GLN A 171    11919   9798   9637   1310    -80   3836
ATOM   2328  NE2 GLN A 171      -1.127  52.836  -5.893  1.00 76.48           N  
ANISOU 2328  NE2 GLN A 171    11122   9508   8426   1154   -257   3436
ATOM   2329  H   GLN A 171      -0.258  54.053  -1.136  1.00  0.00           H  
ATOM   2330  HA  GLN A 171       2.066  53.560  -2.667  1.00  0.00           H  
ATOM   2331  HB3 GLN A 171       1.076  55.216  -4.235  1.00  0.00           H  
ATOM   2332  HB2 GLN A 171      -0.052  55.713  -2.998  1.00  0.00           H  
ATOM   2333  HG3 GLN A 171      -1.283  53.732  -3.110  1.00  0.00           H  
ATOM   2334  HG2 GLN A 171       0.079  52.789  -3.699  1.00  0.00           H  
ATOM   2335 HE21 GLN A 171      -1.450  52.893  -6.848  1.00  0.00           H  
ATOM   2336 HE22 GLN A 171      -0.971  51.934  -5.466  1.00  0.00           H  
ATOM   2337  N   GLY A 172       2.186  56.352  -0.906  1.00 59.85           N  
ANISOU 2337  N   GLY A 172     8789   5929   8020    920    741   2857
ATOM   2338  CA  GLY A 172       2.988  57.524  -0.489  1.00 60.37           C  
ANISOU 2338  CA  GLY A 172     8879   5655   8401    855    960   2870
ATOM   2339  C   GLY A 172       4.238  57.160   0.309  1.00 58.32           C  
ANISOU 2339  C   GLY A 172     8572   5372   8213    662   1099   2562
ATOM   2340  O   GLY A 172       5.175  57.977   0.342  1.00 61.76           O  
ANISOU 2340  O   GLY A 172     9042   5581   8843    556   1291   2588
ATOM   2341  H   GLY A 172       1.338  56.204  -0.378  1.00  0.00           H  
ATOM   2342  HA3 GLY A 172       2.366  58.197   0.101  1.00  0.00           H  
ATOM   2343  HA2 GLY A 172       3.276  58.097  -1.370  1.00  0.00           H  
ATOM   2344  N   ASP A 173       4.261  55.993   0.948  1.00 56.20           N  
ANISOU 2344  N   ASP A 173     8216   5321   7814    616   1004   2288
ATOM   2345  CA  ASP A 173       5.439  55.471   1.695  1.00 54.41           C  
ANISOU 2345  CA  ASP A 173     7927   5123   7623    447   1096   2005
ATOM   2346  C   ASP A 173       5.470  53.966   1.463  1.00 48.34           C  
ANISOU 2346  C   ASP A 173     7137   4676   6551    422    985   1892
ATOM   2347  O   ASP A 173       5.038  53.192   2.308  1.00 44.07           O  
ANISOU 2347  O   ASP A 173     6506   4248   5991    444    873   1687
ATOM   2348  CB  ASP A 173       5.377  55.850   3.182  1.00 57.33           C  
ANISOU 2348  CB  ASP A 173     8189   5330   8260    432   1106   1743
ATOM   2349  CG  ASP A 173       6.597  55.426   3.990  1.00 61.92           C  
ANISOU 2349  CG  ASP A 173     8696   5940   8888    263   1174   1470
ATOM   2350  OD1 ASP A 173       6.438  55.210   5.207  1.00 66.17           O  
ANISOU 2350  OD1 ASP A 173     9149   6485   9505    257   1118   1224
ATOM   2351  OD2 ASP A 173       7.691  55.295   3.396  1.00 74.82           O1-
ANISOU 2351  OD2 ASP A 173    10352   7604  10471    144   1281   1511
ATOM   2352  H   ASP A 173       3.444  55.400   0.945  1.00  0.00           H  
ATOM   2353  HA  ASP A 173       6.341  55.906   1.265  1.00  0.00           H  
ATOM   2354  HB3 ASP A 173       4.481  55.418   3.628  1.00  0.00           H  
ATOM   2355  HB2 ASP A 173       5.239  56.927   3.275  1.00  0.00           H  
ATOM   2356  N   PRO A 174       5.913  53.514   0.274  1.00 45.74           N  
ANISOU 2356  N   PRO A 174     6902   4501   5975    382   1021   2032
ATOM   2357  CA  PRO A 174       5.675  52.140  -0.149  1.00 43.88           C  
ANISOU 2357  CA  PRO A 174     6671   4557   5443    386    903   1954
ATOM   2358  C   PRO A 174       6.710  51.153   0.409  1.00 43.85           C  
ANISOU 2358  C   PRO A 174     6590   4647   5424    265    964   1693
ATOM   2359  O   PRO A 174       7.160  50.324  -0.337  1.00 46.25           O  
ANISOU 2359  O   PRO A 174     6940   5121   5512    219    994   1683
ATOM   2360  CB  PRO A 174       5.767  52.264  -1.672  1.00 45.24           C  
ANISOU 2360  CB  PRO A 174     6997   4826   5364    392    945   2216
ATOM   2361  CG  PRO A 174       6.835  53.322  -1.873  1.00 48.69           C  
ANISOU 2361  CG  PRO A 174     7481   5045   5972    303   1178   2334
ATOM   2362  CD  PRO A 174       6.638  54.301  -0.729  1.00 49.82           C  
ANISOU 2362  CD  PRO A 174     7534   4912   6481    327   1193   2267
ATOM   2363  HA  PRO A 174       4.671  51.830   0.140  1.00  0.00           H  
ATOM   2364  HB3 PRO A 174       4.818  52.632  -2.061  1.00  0.00           H  
ATOM   2365  HB2 PRO A 174       6.114  51.319  -2.090  1.00  0.00           H  
ATOM   2366  HG3 PRO A 174       6.663  53.834  -2.820  1.00  0.00           H  
ATOM   2367  HG2 PRO A 174       7.820  52.862  -1.789  1.00  0.00           H  
ATOM   2368  HD2 PRO A 174       7.610  54.587  -0.328  1.00  0.00           H  
ATOM   2369  HD3 PRO A 174       6.008  55.125  -1.064  1.00  0.00           H  
ATOM   2370  N   ILE A 175       7.052  51.272   1.689  1.00 42.00           N  
ANISOU 2370  N   ILE A 175     6240   4304   5412    224    979   1491
ATOM   2371  CA  ILE A 175       8.026  50.384   2.391  1.00 40.23           C  
ANISOU 2371  CA  ILE A 175     5916   4161   5206    126   1010   1253
ATOM   2372  C   ILE A 175       7.314  49.736   3.565  1.00 38.84           C  
ANISOU 2372  C   ILE A 175     5650   4049   5058    180    861   1070
ATOM   2373  O   ILE A 175       6.722  50.473   4.347  1.00 36.01           O  
ANISOU 2373  O   ILE A 175     5262   3560   4858    228    828   1043
ATOM   2374  CB  ILE A 175       9.263  51.161   2.876  1.00 47.00           C  
ANISOU 2374  CB  ILE A 175     6712   4845   6298      4   1163   1183
ATOM   2375  CG1 ILE A 175       9.811  52.120   1.813  1.00 54.82           C  
ANISOU 2375  CG1 ILE A 175     7796   5707   7326    -47   1338   1403
ATOM   2376  CG2 ILE A 175      10.333  50.199   3.373  1.00 47.32           C  
ANISOU 2376  CG2 ILE A 175     6641   5000   6339    -85   1184    982
ATOM   2377  CD1 ILE A 175      10.504  51.445   0.666  1.00 57.47           C  
ANISOU 2377  CD1 ILE A 175     8188   6198   7448    -97   1444   1481
ATOM   2378  H   ILE A 175       6.644  52.002   2.255  1.00  0.00           H  
ATOM   2379  HA  ILE A 175       8.349  49.604   1.702  1.00  0.00           H  
ATOM   2380  HB  ILE A 175       8.951  51.766   3.727  1.00  0.00           H  
ATOM   2381 HG13 ILE A 175      10.495  52.827   2.283  1.00  0.00           H  
ATOM   2382 HG12 ILE A 175       8.998  52.738   1.431  1.00  0.00           H  
ATOM   2383 HG21 ILE A 175      11.201  50.764   3.712  1.00  0.00           H  
ATOM   2384 HG22 ILE A 175       9.937  49.610   4.201  1.00  0.00           H  
ATOM   2385 HG23 ILE A 175      10.628  49.533   2.562  1.00  0.00           H  
ATOM   2386 HD11 ILE A 175      10.860  52.197  -0.038  1.00  0.00           H  
ATOM   2387 HD12 ILE A 175      11.350  50.869   1.040  1.00  0.00           H  
ATOM   2388 HD13 ILE A 175       9.806  50.777   0.161  1.00  0.00           H  
ATOM   2389  N   GLY A 176       7.443  48.418   3.703  1.00 32.41           N  
ANISOU 2389  N   GLY A 176     4792   3412   4109    168    799    944
ATOM   2390  CA  GLY A 176       6.774  47.631   4.745  1.00 32.26           C  
ANISOU 2390  CA  GLY A 176     4696   3472   4088    215    672    795
ATOM   2391  C   GLY A 176       7.750  46.717   5.445  1.00 31.94           C  
ANISOU 2391  C   GLY A 176     4569   3504   4064    146    686    622
ATOM   2392  O   GLY A 176       8.840  46.445   4.879  1.00 31.44           O  
ANISOU 2392  O   GLY A 176     4499   3465   3978     76    785    620
ATOM   2393  H   GLY A 176       8.031  47.899   3.067  1.00  0.00           H  
ATOM   2394  HA3 GLY A 176       5.978  47.037   4.296  1.00  0.00           H  
ATOM   2395  HA2 GLY A 176       6.321  48.304   5.473  1.00  0.00           H  
ATOM   2396  N   LEU A 177       7.372  46.279   6.638  1.00 27.90           N  
ANISOU 2396  N   LEU A 177     3986   3022   3590    172    600    494
ATOM   2397  CA  LEU A 177       8.143  45.327   7.470  1.00 27.51           C  
ANISOU 2397  CA  LEU A 177     3848   3053   3549    133    578    350
ATOM   2398  C   LEU A 177       7.291  44.074   7.603  1.00 26.69           C  
ANISOU 2398  C   LEU A 177     3740   3072   3326    193    483    327
ATOM   2399  O   LEU A 177       6.073  44.168   7.828  1.00 27.55           O  
ANISOU 2399  O   LEU A 177     3867   3186   3414    257    415    354
ATOM   2400  CB  LEU A 177       8.474  45.948   8.831  1.00 27.04           C  
ANISOU 2400  CB  LEU A 177     3723   2927   3623    100    560    228
ATOM   2401  CG  LEU A 177       9.389  47.169   8.816  1.00 31.53           C  
ANISOU 2401  CG  LEU A 177     4275   3353   4349     14    652    214
ATOM   2402  CD1 LEU A 177       9.579  47.736  10.219  1.00 31.33           C  
ANISOU 2402  CD1 LEU A 177     4195   3278   4432    -24    610     55
ATOM   2403  CD2 LEU A 177      10.736  46.818   8.198  1.00 34.66           C  
ANISOU 2403  CD2 LEU A 177     4617   3781   4769    -66    734    220
ATOM   2404  H   LEU A 177       6.501  46.596   7.040  1.00  0.00           H  
ATOM   2405  HA  LEU A 177       9.071  45.075   6.957  1.00  0.00           H  
ATOM   2406  HB3 LEU A 177       8.905  45.185   9.479  1.00  0.00           H  
ATOM   2407  HB2 LEU A 177       7.547  46.200   9.346  1.00  0.00           H  
ATOM   2408  HG  LEU A 177       8.922  47.937   8.199  1.00  0.00           H  
ATOM   2409 HD11 LEU A 177      10.236  48.605  10.174  1.00  0.00           H  
ATOM   2410 HD12 LEU A 177       8.612  48.032  10.626  1.00  0.00           H  
ATOM   2411 HD13 LEU A 177      10.025  46.976  10.861  1.00  0.00           H  
ATOM   2412 HD21 LEU A 177      11.376  47.700   8.195  1.00  0.00           H  
ATOM   2413 HD22 LEU A 177      11.209  46.028   8.781  1.00  0.00           H  
ATOM   2414 HD23 LEU A 177      10.588  46.474   7.174  1.00  0.00           H  
ATOM   2415  N   ILE A 178       7.912  42.924   7.389  1.00 25.09           N  
ANISOU 2415  N   ILE A 178     3508   2955   3069    174    493    283
ATOM   2416  CA  ILE A 178       7.235  41.612   7.575  0.25 24.62           C  
ANISOU 2416  CA  ILE A 178     3437   2986   2929    215    418    248
ATOM   2417  C   ILE A 178       8.197  40.674   8.311  1.00 25.94           C  
ANISOU 2417  C   ILE A 178     3520   3188   3146    200    422    163
ATOM   2418  O   ILE A 178       9.410  40.715   8.029  1.00 26.32           O  
ANISOU 2418  O   ILE A 178     3527   3224   3248    158    496    143
ATOM   2419  CB  ILE A 178       6.770  41.055   6.214  0.25 25.19           C  
ANISOU 2419  CB  ILE A 178     3585   3115   2869    222    423    299
ATOM   2420  CG2 ILE A 178       7.928  40.561   5.322  0.25 27.10           C  
ANISOU 2420  CG2 ILE A 178     3846   3371   3078    174    537    289
ATOM   2421  CG1 ILE A 178       5.721  39.931   6.322  1.00  0.00           C  
ATOM   2422  CD1 ILE A 178       5.008  39.637   4.989  1.00  0.00           C  
ATOM   2423  H   ILE A 178       8.877  42.919   7.089  1.00  0.00           H  
ATOM   2424  HA  ILE A 178       6.357  41.764   8.202  1.00  0.00           H  
ATOM   2425  HB  ILE A 178       6.284  41.879   5.688  1.00  0.00           H  
ATOM   2426 HG21 ILE A 178       7.577  40.074   4.418  1.00  0.00           H  
ATOM   2427 HG22 ILE A 178       8.551  41.407   5.034  1.00  0.00           H  
ATOM   2428 HG23 ILE A 178       8.554  39.812   5.805  1.00  0.00           H  
ATOM   2429 HG12 ILE A 178       6.175  39.024   6.721  1.00  0.00           H  
ATOM   2430 HG13 ILE A 178       4.967  40.224   7.045  1.00  0.00           H  
ATOM   2431 HD11 ILE A 178       3.960  39.911   5.055  1.00  0.00           H  
ATOM   2432 HD12 ILE A 178       5.405  40.209   4.152  1.00  0.00           H  
ATOM   2433 HD13 ILE A 178       5.071  38.582   4.722  1.00  0.00           H  
ATOM   2434  N   LEU A 179       7.659  39.881   9.225  1.00 22.54           N  
ANISOU 2434  N   LEU A 179     3057   2798   2709    236    349    130
ATOM   2435  CA  LEU A 179       8.434  38.897   9.981  1.00 23.26           C  
ANISOU 2435  CA  LEU A 179     3072   2923   2842    244    333     85
ATOM   2436  C   LEU A 179       8.348  37.546   9.294  1.00 23.13           C  
ANISOU 2436  C   LEU A 179     3067   2924   2797    262    355     82
ATOM   2437  O   LEU A 179       7.323  37.235   8.633  1.00 22.89           O  
ANISOU 2437  O   LEU A 179     3098   2902   2694    267    341     96
ATOM   2438  CB  LEU A 179       7.842  38.800  11.388  1.00 25.20           C  
ANISOU 2438  CB  LEU A 179     3295   3198   3080    274    255     72
ATOM   2439  CG  LEU A 179       8.084  40.022  12.248  1.00 27.35           C  
ANISOU 2439  CG  LEU A 179     3554   3455   3382    249    236     29
ATOM   2440  CD1 LEU A 179       7.012  40.104  13.327  1.00 29.64           C  
ANISOU 2440  CD1 LEU A 179     3867   3774   3620    285    194     16
ATOM   2441  CD2 LEU A 179       9.487  39.975  12.870  1.00 29.72           C  
ANISOU 2441  CD2 LEU A 179     3765   3785   3740    217    211    -19
ATOM   2442  H   LEU A 179       6.671  39.940   9.426  1.00  0.00           H  
ATOM   2443  HA  LEU A 179       9.475  39.215  10.040  1.00  0.00           H  
ATOM   2444  HB3 LEU A 179       8.245  37.920  11.889  1.00  0.00           H  
ATOM   2445  HB2 LEU A 179       6.770  38.615  11.317  1.00  0.00           H  
ATOM   2446  HG  LEU A 179       8.012  40.909  11.619  1.00  0.00           H  
ATOM   2447 HD11 LEU A 179       7.186  40.984  13.947  1.00  0.00           H  
ATOM   2448 HD12 LEU A 179       6.030  40.178  12.860  1.00  0.00           H  
ATOM   2449 HD13 LEU A 179       7.052  39.209  13.948  1.00  0.00           H  
ATOM   2450 HD21 LEU A 179       9.642  40.862  13.485  1.00  0.00           H  
ATOM   2451 HD22 LEU A 179       9.581  39.083  13.490  1.00  0.00           H  
ATOM   2452 HD23 LEU A 179      10.235  39.947  12.078  1.00  0.00           H  
ATOM   2453  N   LEU A 180       9.402  36.769   9.499  1.00 21.45           N  
ANISOU 2453  N   LEU A 180     2781   2712   2654    272    383     57
ATOM   2454  CA  LEU A 180       9.402  35.310   9.329  1.00 23.41           C  
ANISOU 2454  CA  LEU A 180     3017   2948   2926    305    400     41
ATOM   2455  C   LEU A 180       9.610  34.724  10.710  1.00 24.33           C  
ANISOU 2455  C   LEU A 180     3061   3078   3104    350    329     71
ATOM   2456  O   LEU A 180      10.597  35.072  11.410  1.00 27.69           O  
ANISOU 2456  O   LEU A 180     3402   3530   3588    356    300     75
ATOM   2457  CB  LEU A 180      10.510  34.855   8.375  1.00 25.09           C  
ANISOU 2457  CB  LEU A 180     3203   3137   3193    299    512     -1
ATOM   2458  CG  LEU A 180      10.179  34.960   6.892  1.00 27.03           C  
ANISOU 2458  CG  LEU A 180     3551   3386   3331    260    594    -32
ATOM   2459  CD1 LEU A 180      11.424  34.730   6.056  1.00 28.23           C  
ANISOU 2459  CD1 LEU A 180     3670   3522   3532    250    740    -79
ATOM   2460  CD2 LEU A 180       9.081  33.977   6.497  1.00 27.86           C  
ANISOU 2460  CD2 LEU A 180     3728   3486   3371    263    562    -69
ATOM   2461  H   LEU A 180      10.279  37.175   9.792  1.00  0.00           H  
ATOM   2462  HA  LEU A 180       8.435  34.990   8.941  1.00  0.00           H  
ATOM   2463  HB3 LEU A 180      10.788  33.828   8.610  1.00  0.00           H  
ATOM   2464  HB2 LEU A 180      11.418  35.421   8.582  1.00  0.00           H  
ATOM   2465  HG  LEU A 180       9.819  35.970   6.695  1.00  0.00           H  
ATOM   2466 HD11 LEU A 180      11.172  34.808   4.998  1.00  0.00           H  
ATOM   2467 HD12 LEU A 180      12.174  35.480   6.306  1.00  0.00           H  
ATOM   2468 HD13 LEU A 180      11.822  33.736   6.262  1.00  0.00           H  
ATOM   2469 HD21 LEU A 180       8.868  34.077   5.433  1.00  0.00           H  
ATOM   2470 HD22 LEU A 180       9.411  32.960   6.707  1.00  0.00           H  
ATOM   2471 HD23 LEU A 180       8.178  34.191   7.069  1.00  0.00           H  
ATOM   2472  N   GLY A 181       8.690  33.873  11.099  1.00 24.83           N  
ANISOU 2472  N   GLY A 181     3152   3130   3151    375    298     98
ATOM   2473  CA  GLY A 181       8.719  33.264  12.438  1.00 25.84           C  
ANISOU 2473  CA  GLY A 181     3234   3275   3306    422    237    161
ATOM   2474  C   GLY A 181       8.716  31.771  12.318  1.00 25.50           C  
ANISOU 2474  C   GLY A 181     3179   3159   3348    460    273    187
ATOM   2475  O   GLY A 181       7.987  31.262  11.433  1.00 23.28           O  
ANISOU 2475  O   GLY A 181     2952   2824   3066    431    321    142
ATOM   2476  H   GLY A 181       7.938  33.621  10.473  1.00  0.00           H  
ATOM   2477  HA3 GLY A 181       7.843  33.585  13.002  1.00  0.00           H  
ATOM   2478  HA2 GLY A 181       9.619  33.584  12.963  1.00  0.00           H  
ATOM   2479  N   GLU A 182       9.459  31.098  13.199  1.00 24.63           N  
ANISOU 2479  N   GLU A 182     3000   3046   3312    523    241    259
ATOM   2480  CA  GLU A 182       9.327  29.649  13.413  1.00 27.22           C  
ANISOU 2480  CA  GLU A 182     3319   3281   3743    574    270    324
ATOM   2481  C   GLU A 182       8.114  29.450  14.326  1.00 25.33           C  
ANISOU 2481  C   GLU A 182     3133   3061   3430    564    237    404
ATOM   2482  O   GLU A 182       8.074  30.028  15.418  1.00 29.12           O  
ANISOU 2482  O   GLU A 182     3611   3641   3811    577    166    466
ATOM   2483  CB  GLU A 182      10.585  29.062  14.028  1.00 29.81           C  
ANISOU 2483  CB  GLU A 182     3541   3597   4185    662    241    404
ATOM   2484  CG  GLU A 182      10.408  27.604  14.363  1.00 31.92           C  
ANISOU 2484  CG  GLU A 182     3807   3745   4576    727    274    502
ATOM   2485  CD  GLU A 182      11.622  26.980  15.028  1.00 36.91           C  
ANISOU 2485  CD  GLU A 182     4323   4362   5337    839    229    618
ATOM   2486  OE1 GLU A 182      11.464  25.876  15.619  1.00 36.67           O  
ANISOU 2486  OE1 GLU A 182     4293   4241   5397    909    234    753
ATOM   2487  OE2 GLU A 182      12.721  27.583  14.917  1.00 34.87           O1-
ANISOU 2487  OE2 GLU A 182     3964   4175   5108    857    193    580
ATOM   2488  H   GLU A 182      10.148  31.584  13.754  1.00  0.00           H  
ATOM   2489  HA  GLU A 182       9.137  29.163  12.456  1.00  0.00           H  
ATOM   2490  HB3 GLU A 182      10.838  29.614  14.933  1.00  0.00           H  
ATOM   2491  HB2 GLU A 182      11.416  29.176  13.332  1.00  0.00           H  
ATOM   2492  HG3 GLU A 182      10.169  27.051  13.455  1.00  0.00           H  
ATOM   2493  HG2 GLU A 182       9.540  27.485  15.011  1.00  0.00           H  
ATOM   2494  N   VAL A 183       7.110  28.755  13.821  1.00 24.62           N  
ANISOU 2494  N   VAL A 183     3089   2885   3377    528    293    382
ATOM   2495  CA  VAL A 183       5.835  28.546  14.536  1.00 24.16           C  
ANISOU 2495  CA  VAL A 183     3066   2834   3276    502    291    450
ATOM   2496  C   VAL A 183       5.734  27.054  14.827  1.00 24.57           C  
ANISOU 2496  C   VAL A 183     3111   2752   3471    530    345    539
ATOM   2497  O   VAL A 183       5.816  26.244  13.878  1.00 26.10           O  
ANISOU 2497  O   VAL A 183     3305   2817   3792    512    406    461
ATOM   2498  CB  VAL A 183       4.640  29.064  13.730  1.00 24.33           C  
ANISOU 2498  CB  VAL A 183     3122   2870   3249    423    301    355
ATOM   2499  CG1 VAL A 183       3.396  28.987  14.603  1.00 26.23           C  
ANISOU 2499  CG1 VAL A 183     3368   3135   3463    402    310    428
ATOM   2500  CG2 VAL A 183       4.900  30.473  13.220  1.00 24.69           C  
ANISOU 2500  CG2 VAL A 183     3180   3007   3192    408    263    280
ATOM   2501  H   VAL A 183       7.195  28.338  12.905  1.00  0.00           H  
ATOM   2502  HA  VAL A 183       5.875  29.083  15.483  1.00  0.00           H  
ATOM   2503  HB  VAL A 183       4.497  28.409  12.870  1.00  0.00           H  
ATOM   2504 HG11 VAL A 183       2.535  29.353  14.043  1.00  0.00           H  
ATOM   2505 HG12 VAL A 183       3.223  27.952  14.899  1.00  0.00           H  
ATOM   2506 HG13 VAL A 183       3.537  29.601  15.493  1.00  0.00           H  
ATOM   2507 HG21 VAL A 183       4.037  30.819  12.651  1.00  0.00           H  
ATOM   2508 HG22 VAL A 183       5.068  31.141  14.065  1.00  0.00           H  
ATOM   2509 HG23 VAL A 183       5.781  30.471  12.578  1.00  0.00           H  
ATOM   2510  N   ALA A 184       5.568  26.699  16.096  1.00 24.34           N  
ANISOU 2510  N   ALA A 184     3084   2745   3418    571    332    695
ATOM   2511  CA  ALA A 184       5.403  25.302  16.537  1.00 27.40           C  
ANISOU 2511  CA  ALA A 184     3471   2990   3947    602    394    827
ATOM   2512  C   ALA A 184       3.919  24.946  16.423  1.00 31.36           C  
ANISOU 2512  C   ALA A 184     3999   3431   4483    510    464    812
ATOM   2513  O   ALA A 184       3.162  25.265  17.356  1.00 29.47           O  
ANISOU 2513  O   ALA A 184     3778   3278   4140    495    472    903
ATOM   2514  CB  ALA A 184       5.914  25.130  17.943  1.00 29.47           C  
ANISOU 2514  CB  ALA A 184     3731   3324   4141    689    345   1028
ATOM   2515  H   ALA A 184       5.550  27.404  16.819  1.00  0.00           H  
ATOM   2516  HA  ALA A 184       5.973  24.653  15.873  1.00  0.00           H  
ATOM   2517  HB1 ALA A 184       5.785  24.093  18.253  1.00  0.00           H  
ATOM   2518  HB2 ALA A 184       6.972  25.390  17.980  1.00  0.00           H  
ATOM   2519  HB3 ALA A 184       5.356  25.782  18.615  1.00  0.00           H  
ATOM   2520  N   LEU A 185       3.521  24.357  15.293  1.00 28.82           N  
ANISOU 2520  N   LEU A 185     3674   2978   4296    442    515    682
ATOM   2521  CA  LEU A 185       2.101  24.096  14.949  1.00 29.04           C  
ANISOU 2521  CA  LEU A 185     3698   2958   4376    332    558    622
ATOM   2522  C   LEU A 185       1.621  22.796  15.603  1.00 32.40           C  
ANISOU 2522  C   LEU A 185     4118   3217   4972    316    653    759
ATOM   2523  O   LEU A 185       0.415  22.638  15.788  1.00 30.93           O  
ANISOU 2523  O   LEU A 185     3910   3017   4825    230    698    771
ATOM   2524  CB  LEU A 185       1.978  24.026  13.427  1.00 28.49           C  
ANISOU 2524  CB  LEU A 185     3632   2838   4355    258    549    409
ATOM   2525  CG  LEU A 185       2.244  25.337  12.700  1.00 28.67           C  
ANISOU 2525  CG  LEU A 185     3668   3018   4207    259    470    297
ATOM   2526  CD1 LEU A 185       2.294  25.096  11.211  1.00 28.34           C  
ANISOU 2526  CD1 LEU A 185     3651   2929   4187    196    472    107
ATOM   2527  CD2 LEU A 185       1.181  26.364  13.051  1.00 30.24           C  
ANISOU 2527  CD2 LEU A 185     3847   3354   4287    224    421    316
ATOM   2528  H   LEU A 185       4.204  24.060  14.611  1.00  0.00           H  
ATOM   2529  HA  LEU A 185       1.491  24.922  15.315  1.00  0.00           H  
ATOM   2530  HB3 LEU A 185       0.986  23.662  13.162  1.00  0.00           H  
ATOM   2531  HB2 LEU A 185       2.652  23.259  13.046  1.00  0.00           H  
ATOM   2532  HG  LEU A 185       3.213  25.719  13.021  1.00  0.00           H  
ATOM   2533 HD11 LEU A 185       2.485  26.038  10.696  1.00  0.00           H  
ATOM   2534 HD12 LEU A 185       3.093  24.390  10.983  1.00  0.00           H  
ATOM   2535 HD13 LEU A 185       1.341  24.686  10.877  1.00  0.00           H  
ATOM   2536 HD21 LEU A 185       1.386  27.295  12.523  1.00  0.00           H  
ATOM   2537 HD22 LEU A 185       0.201  25.988  12.757  1.00  0.00           H  
ATOM   2538 HD23 LEU A 185       1.192  26.546  14.126  1.00  0.00           H  
ATOM   2539  N   GLY A 186       2.530  21.851  15.873  1.00 34.80           N  
ANISOU 2539  N   GLY A 186     4431   3382   5407    396    693    861
ATOM   2540  CA  GLY A 186       2.180  20.514  16.356  1.00 36.21           C  
ANISOU 2540  CA  GLY A 186     4612   3351   5792    386    800   1000
ATOM   2541  C   GLY A 186       1.016  19.909  15.592  1.00 36.47           C  
ANISOU 2541  C   GLY A 186     4626   3245   5986    237    869    859
ATOM   2542  O   GLY A 186       1.021  19.921  14.339  1.00 35.45           O  
ANISOU 2542  O   GLY A 186     4492   3079   5897    173    846    627
ATOM   2543  H   GLY A 186       3.513  22.045  15.745  1.00  0.00           H  
ATOM   2544  HA2 GLY A 186       1.930  20.565  17.416  1.00  0.00           H  
ATOM   2545  HA3 GLY A 186       3.048  19.860  16.272  1.00  0.00           H  
ATOM   2546  N   ASN A 187       0.041  19.391  16.335  1.00 33.63           N  
ANISOU 2546  N   ASN A 187     4251   2818   5709    175    953    994
ATOM   2547  CA  ASN A 187      -1.184  18.779  15.756  0.30 35.78           C  
ANISOU 2547  CA  ASN A 187     4474   2956   6162     11   1019    873
ATOM   2548  C   ASN A 187      -2.129  19.931  15.393  1.00 35.46           C  
ANISOU 2548  C   ASN A 187     4382   3133   5957    -67    936    742
ATOM   2549  O   ASN A 187      -2.545  20.640  16.305  1.00 35.15           O  
ANISOU 2549  O   ASN A 187     4330   3249   5773    -38    941    871
ATOM   2550  CB  ASN A 187      -1.786  17.735  16.704  0.30 37.56           C  
ANISOU 2550  CB  ASN A 187     4691   3003   6575    -25   1164   1089
ATOM   2551  CG  ASN A 187      -2.960  16.969  16.122  0.30 38.86           C  
ANISOU 2551  CG  ASN A 187     4786   2992   6983   -208   1241    960
ATOM   2552  OD1 ASN A 187      -3.393  17.223  15.001  0.30 38.47           O  
ANISOU 2552  OD1 ASN A 187     4694   2978   6944   -311   1164    699
ATOM   2553  ND2 ASN A 187      -3.491  16.028  16.882  0.30 41.01           N  
ANISOU 2553  ND2 ASN A 187     5046   3082   7452   -258   1389   1147
ATOM   2554  H   ASN A 187       0.113  19.402  17.342  1.00  0.00           H  
ATOM   2555  HA  ASN A 187      -0.902  18.272  14.833  1.00  0.00           H  
ATOM   2556  HB3 ASN A 187      -2.095  18.222  17.629  1.00  0.00           H  
ATOM   2557  HB2 ASN A 187      -1.010  17.032  17.007  1.00  0.00           H  
ATOM   2558 HD21 ASN A 187      -4.274  15.488  16.544  1.00  0.00           H  
ATOM   2559 HD22 ASN A 187      -3.114  15.849  17.802  1.00  0.00           H  
ATOM   2560  N   MET A 188      -2.423  20.078  14.107  1.00 34.99           N  
ANISOU 2560  N   MET A 188     4296   3079   5917   -155    864    496
ATOM   2561  CA  MET A 188      -3.256  21.179  13.580  1.00 35.20           C  
ANISOU 2561  CA  MET A 188     4267   3307   5800   -214    760    373
ATOM   2562  C   MET A 188      -4.725  20.754  13.595  1.00 36.99           C  
ANISOU 2562  C   MET A 188     4383   3484   6187   -361    799    345
ATOM   2563  O   MET A 188      -5.036  19.618  13.194  1.00 35.64           O  
ANISOU 2563  O   MET A 188     4188   3113   6239   -470    855    268
ATOM   2564  CB  MET A 188      -2.819  21.536  12.157  1.00 36.75           C  
ANISOU 2564  CB  MET A 188     4497   3554   5913   -233    652    144
ATOM   2565  CG  MET A 188      -1.352  21.881  12.086  1.00 37.38           C  
ANISOU 2565  CG  MET A 188     4661   3663   5875   -102    639    163
ATOM   2566  SD  MET A 188      -0.861  22.524  10.479  1.00 36.26           S  
ANISOU 2566  SD  MET A 188     4569   3624   5584   -120    540    -75
ATOM   2567  CE  MET A 188      -1.011  21.036   9.495  1.00 40.60           C  
ANISOU 2567  CE  MET A 188     5135   3946   6343   -237    603   -278
ATOM   2568  H   MET A 188      -2.072  19.416  13.430  1.00  0.00           H  
ATOM   2569  HA  MET A 188      -3.133  22.054  14.219  1.00  0.00           H  
ATOM   2570  HB2 MET A 188      -3.408  22.380  11.798  1.00  0.00           H  
ATOM   2571  HB3 MET A 188      -3.027  20.697  11.493  1.00  0.00           H  
ATOM   2572  HG3 MET A 188      -0.760  20.996  12.318  1.00  0.00           H  
ATOM   2573  HG2 MET A 188      -1.115  22.614  12.857  1.00  0.00           H  
ATOM   2574  HE1 MET A 188      -0.742  21.255   8.462  1.00  0.00           H  
ATOM   2575  HE2 MET A 188      -0.343  20.270   9.890  1.00  0.00           H  
ATOM   2576  HE3 MET A 188      -2.039  20.676   9.534  1.00  0.00           H  
ATOM   2577  N   TYR A 189      -5.583  21.654  14.065  1.00 33.21           N  
ANISOU 2577  N   TYR A 189     3829   3174   5615   -365    779    401
ATOM   2578  CA  TYR A 189      -7.050  21.581  13.918  1.00 34.61           C  
ANISOU 2578  CA  TYR A 189     3857   3364   5926   -498    783    347
ATOM   2579  C   TYR A 189      -7.353  22.250  12.578  1.00 35.20           C  
ANISOU 2579  C   TYR A 189     3889   3564   5919   -544    604    131
ATOM   2580  O   TYR A 189      -7.217  23.459  12.491  1.00 32.07           O  
ANISOU 2580  O   TYR A 189     3506   3347   5330   -455    518    137
ATOM   2581  CB  TYR A 189      -7.704  22.256  15.128  1.00 34.73           C  
ANISOU 2581  CB  TYR A 189     3815   3502   5878   -451    871    521
ATOM   2582  CG  TYR A 189      -9.161  21.946  15.376  1.00 36.07           C  
ANISOU 2582  CG  TYR A 189     3814   3648   6242   -579    950    535
ATOM   2583  CD1 TYR A 189      -9.688  20.684  15.148  1.00 40.24           C  
ANISOU 2583  CD1 TYR A 189     4273   3975   7041   -729   1022    501
ATOM   2584  CD2 TYR A 189      -9.999  22.905  15.927  1.00 37.57           C  
ANISOU 2584  CD2 TYR A 189     3902   4002   6369   -548    979    589
ATOM   2585  CE1 TYR A 189     -11.016  20.390  15.431  1.00 44.04           C  
ANISOU 2585  CE1 TYR A 189     4574   4430   7727   -858   1109    521
ATOM   2586  CE2 TYR A 189     -11.328  22.635  16.205  1.00 40.22           C  
ANISOU 2586  CE2 TYR A 189     4055   4320   6903   -659   1072    610
ATOM   2587  CZ  TYR A 189     -11.840  21.373  15.959  1.00 42.64           C  
ANISOU 2587  CZ  TYR A 189     4281   4437   7482   -821   1136    580
ATOM   2588  OH  TYR A 189     -13.143  21.083  16.249  1.00 47.42           O  
ANISOU 2588  OH  TYR A 189     4684   5020   8312   -945   1239    603
ATOM   2589  H   TYR A 189      -5.243  22.462  14.566  1.00  0.00           H  
ATOM   2590  HA  TYR A 189      -7.357  20.536  13.878  1.00  0.00           H  
ATOM   2591  HB3 TYR A 189      -7.575  23.336  15.049  1.00  0.00           H  
ATOM   2592  HB2 TYR A 189      -7.130  22.020  16.024  1.00  0.00           H  
ATOM   2593  HD1 TYR A 189      -9.063  19.903  14.742  1.00  0.00           H  
ATOM   2594  HD2 TYR A 189      -9.618  23.891  16.150  1.00  0.00           H  
ATOM   2595  HE1 TYR A 189     -11.402  19.400  15.240  1.00  0.00           H  
ATOM   2596  HE2 TYR A 189     -11.962  23.408  16.613  1.00  0.00           H  
ATOM   2597  HH  TYR A 189     -13.650  21.897  16.294  1.00  0.00           H  
ATOM   2598  N   GLU A 190      -7.671  21.462  11.547  1.00 37.49           N  
ANISOU 2598  N   GLU A 190     4146   3755   6343   -677    548    -53
ATOM   2599  CA  GLU A 190      -7.858  21.954  10.162  1.00 37.47           C  
ANISOU 2599  CA  GLU A 190     4131   3878   6228   -726    362   -264
ATOM   2600  C   GLU A 190      -9.313  22.386   9.982  1.00 37.09           C  
ANISOU 2600  C   GLU A 190     3892   3952   6246   -817    269   -299
ATOM   2601  O   GLU A 190     -10.182  21.558  10.154  1.00 38.70           O  
ANISOU 2601  O   GLU A 190     3974   4048   6683   -952    321   -325
ATOM   2602  CB  GLU A 190      -7.454  20.876   9.158  1.00 42.64           C  
ANISOU 2602  CB  GLU A 190     4853   4377   6969   -828    349   -471
ATOM   2603  CG  GLU A 190      -5.978  20.537   9.261  1.00 45.57           C  
ANISOU 2603  CG  GLU A 190     5388   4636   7288   -716    441   -440
ATOM   2604  CD  GLU A 190      -5.413  19.723   8.099  1.00 51.78           C  
ANISOU 2604  CD  GLU A 190     6263   5301   8107   -785    431   -678
ATOM   2605  OE1 GLU A 190      -6.177  18.999   7.444  1.00 61.66           O  
ANISOU 2605  OE1 GLU A 190     7458   6475   9494   -949    395   -863
ATOM   2606  OE2 GLU A 190      -4.206  19.812   7.863  1.00 61.54           O1-
ANISOU 2606  OE2 GLU A 190     7618   6522   9239   -678    468   -690
ATOM   2607  H   GLU A 190      -7.798  20.470  11.690  1.00  0.00           H  
ATOM   2608  HA  GLU A 190      -7.217  22.823  10.014  1.00  0.00           H  
ATOM   2609  HB3 GLU A 190      -7.678  21.219   8.148  1.00  0.00           H  
ATOM   2610  HB2 GLU A 190      -8.046  19.977   9.333  1.00  0.00           H  
ATOM   2611  HG3 GLU A 190      -5.795  20.007  10.195  1.00  0.00           H  
ATOM   2612  HG2 GLU A 190      -5.404  21.457   9.369  1.00  0.00           H  
ATOM   2613  N   LEU A 191      -9.542  23.653   9.656  1.00 35.25           N  
ANISOU 2613  N   LEU A 191     3628   3928   5837   -739    139   -289
ATOM   2614  CA  LEU A 191     -10.890  24.252   9.552  1.00 38.08           C  
ANISOU 2614  CA  LEU A 191     3784   4421   6261   -782     43   -290
ATOM   2615  C   LEU A 191     -11.067  24.914   8.185  1.00 38.39           C  
ANISOU 2615  C   LEU A 191     3815   4628   6142   -792   -192   -426
ATOM   2616  O   LEU A 191     -10.118  25.506   7.665  1.00 35.80           O  
ANISOU 2616  O   LEU A 191     3646   4365   5591   -698   -247   -439
ATOM   2617  CB  LEU A 191     -11.062  25.273  10.678  1.00 36.75           C  
ANISOU 2617  CB  LEU A 191     3579   4340   6044   -644    137   -100
ATOM   2618  CG  LEU A 191     -11.009  24.732  12.109  1.00 39.96           C  
ANISOU 2618  CG  LEU A 191     3996   4628   6560   -630    368     58
ATOM   2619  CD1 LEU A 191     -11.216  25.878  13.106  1.00 39.25           C  
ANISOU 2619  CD1 LEU A 191     3880   4657   6376   -497    448    201
ATOM   2620  CD2 LEU A 191     -12.045  23.645  12.351  1.00 42.07           C  
ANISOU 2620  CD2 LEU A 191     4101   4772   7109   -793    457     47
ATOM   2621  H   LEU A 191      -8.768  24.272   9.461  1.00  0.00           H  
ATOM   2622  HA  LEU A 191     -11.638  23.467   9.666  1.00  0.00           H  
ATOM   2623  HB3 LEU A 191     -11.998  25.813  10.533  1.00  0.00           H  
ATOM   2624  HB2 LEU A 191     -10.318  26.061  10.565  1.00  0.00           H  
ATOM   2625  HG  LEU A 191     -10.020  24.306  12.278  1.00  0.00           H  
ATOM   2626 HD11 LEU A 191     -11.177  25.487  14.123  1.00  0.00           H  
ATOM   2627 HD12 LEU A 191     -10.431  26.622  12.973  1.00  0.00           H  
ATOM   2628 HD13 LEU A 191     -12.187  26.341  12.932  1.00  0.00           H  
ATOM   2629 HD21 LEU A 191     -11.969  23.292  13.380  1.00  0.00           H  
ATOM   2630 HD22 LEU A 191     -13.043  24.048  12.179  1.00  0.00           H  
ATOM   2631 HD23 LEU A 191     -11.867  22.814  11.668  1.00  0.00           H  
ATOM   2632  N   LYS A 192     -12.271  24.828   7.629  1.00 41.40           N  
ANISOU 2632  N   LYS A 192     4005   5085   6638   -904   -331   -514
ATOM   2633  CA  LYS A 192     -12.605  25.430   6.319  1.00 45.92           C  
ANISOU 2633  CA  LYS A 192     4549   5844   7053   -919   -587   -625
ATOM   2634  C   LYS A 192     -13.478  26.671   6.527  1.00 49.17           C  
ANISOU 2634  C   LYS A 192     4791   6421   7468   -813   -676   -492
ATOM   2635  O   LYS A 192     -13.683  27.413   5.548  1.00 54.92           O  
ANISOU 2635  O   LYS A 192     5506   7317   8040   -776   -889   -518
ATOM   2636  CB  LYS A 192     -13.331  24.395   5.456  1.00 51.50           C  
ANISOU 2636  CB  LYS A 192     5150   6531   7886  -1129   -717   -841
ATOM   2637  CG  LYS A 192     -12.550  23.123   5.169  1.00 55.42           C  
ANISOU 2637  CG  LYS A 192     5804   6836   8416  -1240   -622  -1005
ATOM   2638  CD  LYS A 192     -13.380  22.102   4.420  1.00 62.68           C  
ANISOU 2638  CD  LYS A 192     6601   7716   9497  -1469   -739  -1241
ATOM   2639  CE  LYS A 192     -12.628  20.828   4.101  1.00 67.06           C  
ANISOU 2639  CE  LYS A 192     7315   8049  10113  -1579   -629  -1429
ATOM   2640  NZ  LYS A 192     -13.386  19.981   3.151  1.00 74.00           N1+
ANISOU 2640  NZ  LYS A 192     8099   8921  11095  -1810   -783  -1712
ATOM   2641  H   LYS A 192     -13.012  24.333   8.104  1.00  0.00           H  
ATOM   2642  HA  LYS A 192     -11.683  25.725   5.819  1.00  0.00           H  
ATOM   2643  HB3 LYS A 192     -13.628  24.856   4.514  1.00  0.00           H  
ATOM   2644  HB2 LYS A 192     -14.280  24.137   5.925  1.00  0.00           H  
ATOM   2645  HG3 LYS A 192     -12.204  22.691   6.108  1.00  0.00           H  
ATOM   2646  HG2 LYS A 192     -11.662  23.367   4.586  1.00  0.00           H  
ATOM   2647  HD3 LYS A 192     -13.750  22.545   3.495  1.00  0.00           H  
ATOM   2648  HD2 LYS A 192     -14.269  21.861   5.003  1.00  0.00           H  
ATOM   2649  HE3 LYS A 192     -12.450  20.271   5.021  1.00  0.00           H  
ATOM   2650  HE2 LYS A 192     -11.658  21.077   3.671  1.00  0.00           H  
ATOM   2651  HZ1 LYS A 192     -13.710  20.547   2.380  1.00  0.00           H  
ATOM   2652  HZ2 LYS A 192     -12.787  19.247   2.801  1.00  0.00           H  
ATOM   2653  HZ3 LYS A 192     -14.179  19.571   3.624  1.00  0.00           H  
ATOM   2654  N   HIS A 193     -14.000  26.870   7.737  1.00 45.19           N  
ANISOU 2654  N   HIS A 193     4161   5870   7137   -765   -513   -352
ATOM   2655  CA  HIS A 193     -14.968  27.951   8.054  1.00 45.51           C  
ANISOU 2655  CA  HIS A 193     4004   6037   7250   -667   -557   -239
ATOM   2656  C   HIS A 193     -14.563  28.646   9.352  1.00 41.18           C  
ANISOU 2656  C   HIS A 193     3524   5444   6679   -514   -335    -76
ATOM   2657  O   HIS A 193     -13.886  28.013  10.189  1.00 39.42           O  
ANISOU 2657  O   HIS A 193     3428   5091   6458   -528   -142    -39
ATOM   2658  CB  HIS A 193     -16.394  27.388   8.093  1.00 48.75           C  
ANISOU 2658  CB  HIS A 193     4113   6459   7949   -805   -596   -286
ATOM   2659  CG  HIS A 193     -16.795  26.771   6.802  1.00 54.46           C  
ANISOU 2659  CG  HIS A 193     4767   7249   8676   -964   -843   -471
ATOM   2660  ND1 HIS A 193     -16.915  27.515   5.639  1.00 57.23           N  
ANISOU 2660  ND1 HIS A 193     5115   7788   8842   -915  -1118   -507
ATOM   2661  CD2 HIS A 193     -17.086  25.494   6.476  1.00 59.34           C  
ANISOU 2661  CD2 HIS A 193     5329   7771   9446  -1174   -861   -635
ATOM   2662  CE1 HIS A 193     -17.270  26.718   4.653  1.00 61.73           C  
ANISOU 2662  CE1 HIS A 193     5632   8401   9421  -1092  -1307   -698
ATOM   2663  NE2 HIS A 193     -17.387  25.472   5.141  1.00 61.90           N  
ANISOU 2663  NE2 HIS A 193     5616   8240   9662  -1258  -1152   -795
ATOM   2664  H   HIS A 193     -13.741  26.266   8.504  1.00  0.00           H  
ATOM   2665  HA  HIS A 193     -14.921  28.687   7.252  1.00  0.00           H  
ATOM   2666  HB2 HIS A 193     -17.092  28.186   8.345  1.00  0.00           H  
ATOM   2667  HB3 HIS A 193     -16.469  26.646   8.888  1.00  0.00           H  
ATOM   2668  HD2 HIS A 193     -17.050  24.722   7.231  1.00  0.00           H  
ATOM   2669  HE1 HIS A 193     -17.413  27.118   3.660  1.00  0.00           H  
ATOM   2670  HE2 HIS A 193     -17.644  24.603   4.695  1.00  0.00           H  
ATOM   2671  N   ALA A 194     -14.929  29.922   9.479  1.00 42.21           N  
ANISOU 2671  N   ALA A 194     3581   5677   6779   -370   -371     15
ATOM   2672  CA  ALA A 194     -14.617  30.748  10.663  1.00 40.97           C  
ANISOU 2672  CA  ALA A 194     3485   5493   6587   -224   -174    138
ATOM   2673  C   ALA A 194     -15.138  30.019  11.908  1.00 42.21           C  
ANISOU 2673  C   ALA A 194     3544   5564   6928   -287     63    185
ATOM   2674  O   ALA A 194     -16.217  29.418  11.850  1.00 39.51           O  
ANISOU 2674  O   ALA A 194     2979   5220   6811   -398     58    156
ATOM   2675  CB  ALA A 194     -15.244  32.109  10.530  1.00 43.88           C  
ANISOU 2675  CB  ALA A 194     3730   5961   6979    -81   -248    204
ATOM   2676  H   ALA A 194     -15.449  30.374   8.741  1.00  0.00           H  
ATOM   2677  HA  ALA A 194     -13.536  30.861  10.743  1.00  0.00           H  
ATOM   2678  HB1 ALA A 194     -15.006  32.707  11.410  1.00  0.00           H  
ATOM   2679  HB2 ALA A 194     -14.856  32.603   9.639  1.00  0.00           H  
ATOM   2680  HB3 ALA A 194     -16.326  32.005  10.444  1.00  0.00           H  
ATOM   2681  N   SER A 195     -14.354  30.044  12.973  1.00 40.70           N  
ANISOU 2681  N   SER A 195     3520   5309   6634   -225    258    257
ATOM   2682  CA  SER A 195     -14.777  29.723  14.356  1.00 45.87           C  
ANISOU 2682  CA  SER A 195     4120   5915   7391   -234    516    347
ATOM   2683  C   SER A 195     -14.140  30.764  15.270  1.00 42.26           C  
ANISOU 2683  C   SER A 195     3809   5494   6753    -77    637    412
ATOM   2684  O   SER A 195     -12.889  30.752  15.431  1.00 46.82           O  
ANISOU 2684  O   SER A 195     4614   6043   7132    -39    636    421
ATOM   2685  CB  SER A 195     -14.371  28.344  14.767  1.00 48.95           C  
ANISOU 2685  CB  SER A 195     4597   6179   7821   -354    630    369
ATOM   2686  OG  SER A 195     -14.833  28.100  16.083  1.00 61.75           O  
ANISOU 2686  OG  SER A 195     6171   7772   9518   -358    883    481
ATOM   2687  H   SER A 195     -13.381  30.298  12.878  1.00  0.00           H  
ATOM   2688  HA  SER A 195     -15.862  29.808  14.424  1.00  0.00           H  
ATOM   2689  HB3 SER A 195     -13.284  28.263  14.743  1.00  0.00           H  
ATOM   2690  HB2 SER A 195     -14.814  27.617  14.086  1.00  0.00           H  
ATOM   2691  HG  SER A 195     -15.625  27.558  16.049  1.00  0.00           H  
ATOM   2692  N   HIS A 196     -14.955  31.607  15.870  1.00 39.00           N  
ANISOU 2692  N   HIS A 196     3262   5136   6418      4    744    443
ATOM   2693  CA  HIS A 196     -14.473  32.805  16.586  1.00 39.86           C  
ANISOU 2693  CA  HIS A 196     3492   5281   6372    155    835    461
ATOM   2694  C   HIS A 196     -13.999  32.450  18.002  1.00 41.25           C  
ANISOU 2694  C   HIS A 196     3812   5439   6422    156   1070    523
ATOM   2695  O   HIS A 196     -13.880  33.377  18.823  1.00 48.04           O  
ANISOU 2695  O   HIS A 196     4734   6339   7177    261   1191    519
ATOM   2696  CB  HIS A 196     -15.583  33.861  16.543  1.00 42.99           C  
ANISOU 2696  CB  HIS A 196     3676   5729   6928    252    851    452
ATOM   2697  CG  HIS A 196     -16.031  34.158  15.154  1.00 47.09           C  
ANISOU 2697  CG  HIS A 196     4057   6283   7549    256    594    422
ATOM   2698  ND1 HIS A 196     -15.245  34.876  14.272  1.00 48.15           N  
ANISOU 2698  ND1 HIS A 196     4329   6429   7533    326    407    406
ATOM   2699  CD2 HIS A 196     -17.150  33.814  14.474  1.00 52.74           C  
ANISOU 2699  CD2 HIS A 196     4514   7038   8486    192    481    412
ATOM   2700  CE1 HIS A 196     -15.866  34.982  13.112  1.00 47.14           C  
ANISOU 2700  CE1 HIS A 196     4051   6356   7503    315    189    399
ATOM   2701  NE2 HIS A 196     -17.037  34.338  13.209  1.00 53.95           N  
ANISOU 2701  NE2 HIS A 196     4663   7241   8594    233    215    394
ATOM   2702  H   HIS A 196     -15.952  31.446  15.851  1.00  0.00           H  
ATOM   2703  HA  HIS A 196     -13.617  33.199  16.037  1.00  0.00           H  
ATOM   2704  HB2 HIS A 196     -15.229  34.778  17.013  1.00  0.00           H  
ATOM   2705  HB3 HIS A 196     -16.433  33.517  17.132  1.00  0.00           H  
ATOM   2706  HD1 HIS A 196     -14.344  35.225  14.567  1.00  0.00           H  
ATOM   2707  HD2 HIS A 196     -17.918  33.229  14.958  1.00  0.00           H  
ATOM   2708  HE1 HIS A 196     -15.404  35.522  12.299  1.00  0.00           H  
ATOM   2709  N   ILE A 197     -13.685  31.190  18.305  1.00 38.00           N  
ANISOU 2709  N   ILE A 197     3466   4968   6004     50   1131    579
ATOM   2710  CA  ILE A 197     -13.282  30.836  19.699  1.00 38.14           C  
ANISOU 2710  CA  ILE A 197     3621   4986   5882     59   1348    674
ATOM   2711  C   ILE A 197     -11.778  30.559  19.733  1.00 35.90           C  
ANISOU 2711  C   ILE A 197     3580   4677   5380     80   1261    694
ATOM   2712  O   ILE A 197     -11.161  30.310  18.662  1.00 34.46           O  
ANISOU 2712  O   ILE A 197     3438   4448   5204     54   1072    639
ATOM   2713  CB  ILE A 197     -14.156  29.704  20.274  1.00 41.96           C  
ANISOU 2713  CB  ILE A 197     3985   5419   6539    -56   1535    769
ATOM   2714  CG1 ILE A 197     -13.900  28.349  19.612  1.00 40.43           C  
ANISOU 2714  CG1 ILE A 197     3798   5101   6463   -188   1447    788
ATOM   2715  CG2 ILE A 197     -15.625  30.085  20.208  1.00 44.36           C  
ANISOU 2715  CG2 ILE A 197     4013   5758   7082    -70   1618    738
ATOM   2716  CD1 ILE A 197     -14.524  27.195  20.349  1.00 45.05           C  
ANISOU 2716  CD1 ILE A 197     4314   5602   7200   -303   1661    911
ATOM   2717  H   ILE A 197     -13.720  30.475  17.592  1.00  0.00           H  
ATOM   2718  HA  ILE A 197     -13.457  31.718  20.315  1.00  0.00           H  
ATOM   2719  HB  ILE A 197     -13.897  29.601  21.328  1.00  0.00           H  
ATOM   2720 HG13 ILE A 197     -12.826  28.185  19.527  1.00  0.00           H  
ATOM   2721 HG12 ILE A 197     -14.275  28.370  18.589  1.00  0.00           H  
ATOM   2722 HG21 ILE A 197     -16.230  29.276  20.618  1.00  0.00           H  
ATOM   2723 HG22 ILE A 197     -15.792  30.992  20.789  1.00  0.00           H  
ATOM   2724 HG23 ILE A 197     -15.909  30.261  19.170  1.00  0.00           H  
ATOM   2725 HD11 ILE A 197     -14.303  26.266  19.824  1.00  0.00           H  
ATOM   2726 HD12 ILE A 197     -14.118  27.147  21.360  1.00  0.00           H  
ATOM   2727 HD13 ILE A 197     -15.604  27.336  20.398  1.00  0.00           H  
ATOM   2728  N   SER A 198     -11.171  30.628  20.917  1.00 33.75           N  
ANISOU 2728  N   SER A 198     3464   4449   4910    129   1390    765
ATOM   2729  CA  SER A 198      -9.690  30.539  21.044  0.50 33.86           C  
ANISOU 2729  CA  SER A 198     3687   4464   4714    169   1293    784
ATOM   2730  C   SER A 198      -9.295  29.268  21.803  1.00 36.35           C  
ANISOU 2730  C   SER A 198     4093   4729   4989    121   1391    940
ATOM   2731  O   SER A 198      -8.119  29.122  22.103  1.00 39.12           O  
ANISOU 2731  O   SER A 198     4598   5092   5173    164   1327    984
ATOM   2732  CB  SER A 198      -9.119  31.766  21.701  0.50 33.82           C  
ANISOU 2732  CB  SER A 198     3796   4561   4491    271   1302    727
ATOM   2733  OG  SER A 198      -9.558  31.866  23.046  0.50 33.78           O  
ANISOU 2733  OG  SER A 198     3824   4635   4375    290   1511    786
ATOM   2734  H   SER A 198     -11.717  30.744  21.759  1.00  0.00           H  
ATOM   2735  HA  SER A 198      -9.272  30.472  20.040  1.00  0.00           H  
ATOM   2736  HB2 SER A 198      -9.433  32.652  21.150  1.00  0.00           H  
ATOM   2737  HB3 SER A 198      -8.030  31.717  21.677  1.00  0.00           H  
ATOM   2738  HG  SER A 198      -9.272  31.091  23.535  1.00  0.00           H  
ATOM   2739  N   LYS A 199     -10.251  28.371  22.038  1.00 36.42           N  
ANISOU 2739  N   LYS A 199     3992   4672   5171     33   1534   1027
ATOM   2740  CA  LYS A 199     -10.046  27.130  22.829  1.00 40.78           C  
ANISOU 2740  CA  LYS A 199     4622   5154   5718    -14   1665   1213
ATOM   2741  C   LYS A 199      -9.946  25.947  21.869  1.00 38.59           C  
ANISOU 2741  C   LYS A 199     4294   4696   5670   -110   1580   1214
ATOM   2742  O   LYS A 199     -10.890  25.726  21.119  1.00 39.93           O  
ANISOU 2742  O   LYS A 199     4293   4805   6072   -203   1569   1132
ATOM   2743  CB  LYS A 199     -11.207  26.906  23.801  1.00 45.65           C  
ANISOU 2743  CB  LYS A 199     5153   5799   6392    -60   1925   1319
ATOM   2744  CG  LYS A 199     -11.442  28.039  24.791  1.00 51.86           C  
ANISOU 2744  CG  LYS A 199     5985   6759   6960     27   2052   1293
ATOM   2745  CD  LYS A 199     -10.265  28.273  25.712  1.00 57.74           C  
ANISOU 2745  CD  LYS A 199     6963   7607   7365    113   2031   1360
ATOM   2746  CE  LYS A 199     -10.615  29.103  26.932  1.00 64.36           C  
ANISOU 2746  CE  LYS A 199     7868   8614   7971    170   2217   1352
ATOM   2747  NZ  LYS A 199     -11.015  30.477  26.545  1.00 68.56           N1+
ANISOU 2747  NZ  LYS A 199     8315   9201   8532    228   2183   1138
ATOM   2748  H   LYS A 199     -11.180  28.515  21.670  1.00  0.00           H  
ATOM   2749  HA  LYS A 199      -9.117  27.214  23.393  1.00  0.00           H  
ATOM   2750  HB3 LYS A 199     -11.045  25.977  24.348  1.00  0.00           H  
ATOM   2751  HB2 LYS A 199     -12.121  26.726  23.235  1.00  0.00           H  
ATOM   2752  HG3 LYS A 199     -12.329  27.822  25.386  1.00  0.00           H  
ATOM   2753  HG2 LYS A 199     -11.663  28.956  24.245  1.00  0.00           H  
ATOM   2754  HD3 LYS A 199      -9.464  28.763  25.158  1.00  0.00           H  
ATOM   2755  HD2 LYS A 199      -9.859  27.313  26.032  1.00  0.00           H  
ATOM   2756  HE3 LYS A 199      -9.754  29.150  27.598  1.00  0.00           H  
ATOM   2757  HE2 LYS A 199     -11.432  28.626  27.473  1.00  0.00           H  
ATOM   2758  HZ1 LYS A 199     -10.401  30.814  25.817  1.00  0.00           H  
ATOM   2759  HZ2 LYS A 199     -11.966  30.468  26.205  1.00  0.00           H  
ATOM   2760  HZ3 LYS A 199     -10.950  31.086  27.348  1.00  0.00           H  
ATOM   2761  N   LEU A 200      -8.831  25.225  21.917  1.00 37.50           N  
ANISOU 2761  N   LEU A 200     4296   4479   5472    -85   1522   1297
ATOM   2762  CA  LEU A 200      -8.578  24.046  21.058  1.00 36.73           C  
ANISOU 2762  CA  LEU A 200     4180   4185   5590   -164   1462   1286
ATOM   2763  C   LEU A 200      -9.001  22.778  21.777  1.00 37.69           C  
ANISOU 2763  C   LEU A 200     4295   4160   5862   -241   1653   1481
ATOM   2764  O   LEU A 200      -8.840  22.651  22.983  1.00 39.93           O  
ANISOU 2764  O   LEU A 200     4674   4496   5998   -190   1788   1677
ATOM   2765  CB  LEU A 200      -7.082  23.995  20.713  1.00 35.27           C  
ANISOU 2765  CB  LEU A 200     4137   3979   5285    -77   1311   1270
ATOM   2766  CG  LEU A 200      -6.648  24.985  19.644  1.00 35.25           C  
ANISOU 2766  CG  LEU A 200     4126   4056   5211    -39   1123   1067
ATOM   2767  CD1 LEU A 200      -5.139  24.999  19.462  1.00 35.92           C  
ANISOU 2767  CD1 LEU A 200     4337   4136   5175     50   1009   1066
ATOM   2768  CD2 LEU A 200      -7.323  24.654  18.331  1.00 40.10           C  
ANISOU 2768  CD2 LEU A 200     4619   4579   6035   -146   1049    908
ATOM   2769  H   LEU A 200      -8.098  25.471  22.566  1.00  0.00           H  
ATOM   2770  HA  LEU A 200      -9.154  24.144  20.138  1.00  0.00           H  
ATOM   2771  HB3 LEU A 200      -6.818  22.985  20.398  1.00  0.00           H  
ATOM   2772  HB2 LEU A 200      -6.497  24.161  21.618  1.00  0.00           H  
ATOM   2773  HG  LEU A 200      -6.965  25.982  19.951  1.00  0.00           H  
ATOM   2774 HD11 LEU A 200      -4.872  25.720  18.689  1.00  0.00           H  
ATOM   2775 HD12 LEU A 200      -4.662  25.280  20.401  1.00  0.00           H  
ATOM   2776 HD13 LEU A 200      -4.799  24.007  19.165  1.00  0.00           H  
ATOM   2777 HD21 LEU A 200      -7.007  25.367  17.570  1.00  0.00           H  
ATOM   2778 HD22 LEU A 200      -7.044  23.647  18.022  1.00  0.00           H  
ATOM   2779 HD23 LEU A 200      -8.405  24.709  18.454  1.00  0.00           H  
ATOM   2780  N   PRO A 201      -9.486  21.760  21.045  1.00 37.68           N  
ANISOU 2780  N   PRO A 201     4196   3963   6154   -369   1668   1438
ATOM   2781  CA  PRO A 201      -9.651  20.437  21.625  1.00 41.83           C  
ANISOU 2781  CA  PRO A 201     4741   4294   6858   -441   1843   1633
ATOM   2782  C   PRO A 201      -8.317  19.901  22.170  1.00 42.15           C  
ANISOU 2782  C   PRO A 201     4972   4271   6772   -324   1829   1812
ATOM   2783  O   PRO A 201      -7.274  20.286  21.677  1.00 39.96           O  
ANISOU 2783  O   PRO A 201     4771   4038   6372   -230   1657   1719
ATOM   2784  CB  PRO A 201     -10.146  19.571  20.454  1.00 42.72           C  
ANISOU 2784  CB  PRO A 201     4728   4198   7304   -596   1797   1474
ATOM   2785  CG  PRO A 201     -10.661  20.566  19.436  1.00 40.27           C  
ANISOU 2785  CG  PRO A 201     4292   4034   6973   -621   1626   1218
ATOM   2786  CD  PRO A 201      -9.820  21.808  19.616  1.00 37.75           C  
ANISOU 2786  CD  PRO A 201     4089   3924   6329   -454   1511   1199
ATOM   2787  HA  PRO A 201     -10.399  20.463  22.417  1.00  0.00           H  
ATOM   2788  HB3 PRO A 201     -10.969  18.942  20.793  1.00  0.00           H  
ATOM   2789  HB2 PRO A 201      -9.305  19.023  20.030  1.00  0.00           H  
ATOM   2790  HG3 PRO A 201     -11.703  20.800  19.654  1.00  0.00           H  
ATOM   2791  HG2 PRO A 201     -10.509  20.168  18.433  1.00  0.00           H  
ATOM   2792  HD3 PRO A 201      -8.906  21.711  19.030  1.00  0.00           H  
ATOM   2793  HD2 PRO A 201     -10.433  22.688  19.420  1.00  0.00           H  
ATOM   2794  N   LYS A 202      -8.400  19.006  23.149  1.00 44.98           N  
ANISOU 2794  N   LYS A 202     5387   4521   7179   -334   2012   2076
ATOM   2795  CA  LYS A 202      -7.236  18.333  23.775  1.00 51.44           C  
ANISOU 2795  CA  LYS A 202     6370   5261   7913   -219   2010   2305
ATOM   2796  C   LYS A 202      -6.325  17.763  22.677  1.00 46.50           C  
ANISOU 2796  C   LYS A 202     5758   4448   7462   -199   1861   2173
ATOM   2797  O   LYS A 202      -6.842  17.106  21.745  1.00 43.34           O  
ANISOU 2797  O   LYS A 202     5261   3846   7360   -329   1877   2023
ATOM   2798  CB  LYS A 202      -7.716  17.222  24.714  1.00 59.85           C  
ANISOU 2798  CB  LYS A 202     7462   6163   9112   -272   2249   2607
ATOM   2799  CG  LYS A 202      -6.910  17.068  25.998  1.00 72.28           C  
ANISOU 2799  CG  LYS A 202     9213   7828  10420   -128   2291   2927
ATOM   2800  CD  LYS A 202      -5.423  16.812  25.796  1.00 76.08           C  
ANISOU 2800  CD  LYS A 202     9797   8260  10847     19   2106   2973
ATOM   2801  CE  LYS A 202      -5.096  15.439  25.240  1.00 83.40           C  
ANISOU 2801  CE  LYS A 202    10713   8829  12143     -6   2143   3044
ATOM   2802  NZ  LYS A 202      -5.561  14.362  26.145  1.00 86.10           N1+
ANISOU 2802  NZ  LYS A 202    11101   8991  12621    -44   2374   3384
ATOM   2803  H   LYS A 202      -9.303  18.742  23.517  1.00  0.00           H  
ATOM   2804  HA  LYS A 202      -6.674  19.066  24.354  1.00  0.00           H  
ATOM   2805  HB3 LYS A 202      -7.723  16.274  24.177  1.00  0.00           H  
ATOM   2806  HB2 LYS A 202      -8.764  17.389  24.964  1.00  0.00           H  
ATOM   2807  HG2 LYS A 202      -7.336  16.263  26.597  1.00  0.00           H  
ATOM   2808  HG3 LYS A 202      -7.042  17.956  26.616  1.00  0.00           H  
ATOM   2809  HD3 LYS A 202      -4.901  16.952  26.742  1.00  0.00           H  
ATOM   2810  HD2 LYS A 202      -5.011  17.576  25.137  1.00  0.00           H  
ATOM   2811  HE3 LYS A 202      -4.019  15.353  25.097  1.00  0.00           H  
ATOM   2812  HE2 LYS A 202      -5.567  15.321  24.264  1.00  0.00           H  
ATOM   2813  HZ1 LYS A 202      -6.562  14.429  26.262  1.00  0.00           H  
ATOM   2814  HZ2 LYS A 202      -5.329  13.463  25.747  1.00  0.00           H  
ATOM   2815  HZ3 LYS A 202      -5.110  14.458  27.044  1.00  0.00           H  
ATOM   2816  N   GLY A 203      -5.019  18.005  22.781  1.00 45.30           N  
ANISOU 2816  N   GLY A 203     5713   4364   7132    -47   1724   2213
ATOM   2817  CA  GLY A 203      -4.021  17.393  21.882  1.00 45.35           C  
ANISOU 2817  CA  GLY A 203     5740   4187   7303     -3   1619   2122
ATOM   2818  C   GLY A 203      -3.812  18.209  20.618  1.00 44.09           C  
ANISOU 2818  C   GLY A 203     5528   4116   7107    -21   1451   1796
ATOM   2819  O   GLY A 203      -2.909  17.861  19.845  1.00 45.27           O  
ANISOU 2819  O   GLY A 203     5700   4152   7347     24   1369   1695
ATOM   2820  H   GLY A 203      -4.677  18.630  23.497  1.00  0.00           H  
ATOM   2821  HA2 GLY A 203      -4.343  16.387  21.615  1.00  0.00           H  
ATOM   2822  HA3 GLY A 203      -3.072  17.292  22.409  1.00  0.00           H  
ATOM   2823  N   LYS A 204      -4.614  19.253  20.384  1.00 39.38           N  
ANISOU 2823  N   LYS A 204     4863   3709   6389    -80   1411   1642
ATOM   2824  CA  LYS A 204      -4.415  20.174  19.233  1.00 36.51           C  
ANISOU 2824  CA  LYS A 204     4464   3458   5949    -84   1245   1368
ATOM   2825  C   LYS A 204      -3.594  21.371  19.699  1.00 34.44           C  
ANISOU 2825  C   LYS A 204     4272   3430   5384     48   1141   1386
ATOM   2826  O   LYS A 204      -3.865  21.861  20.779  1.00 36.05           O  
ANISOU 2826  O   LYS A 204     4503   3775   5417     86   1199   1518
ATOM   2827  CB  LYS A 204      -5.755  20.626  18.651  1.00 36.92           C  
ANISOU 2827  CB  LYS A 204     4387   3567   6073   -214   1245   1203
ATOM   2828  CG  LYS A 204      -6.588  19.546  17.991  1.00 40.87           C  
ANISOU 2828  CG  LYS A 204     4791   3852   6883   -375   1309   1119
ATOM   2829  CD  LYS A 204      -5.894  18.865  16.828  1.00 43.98           C  
ANISOU 2829  CD  LYS A 204     5219   4077   7411   -401   1229    947
ATOM   2830  CE  LYS A 204      -6.711  17.736  16.236  1.00 48.75           C  
ANISOU 2830  CE  LYS A 204     5738   4451   8333   -577   1297    841
ATOM   2831  NZ  LYS A 204      -6.282  17.449  14.846  1.00 50.97           N1+
ANISOU 2831  NZ  LYS A 204     6038   4649   8679   -625   1184    573
ATOM   2832  H   LYS A 204      -5.391  19.441  21.001  1.00  0.00           H  
ATOM   2833  HA  LYS A 204      -3.857  19.649  18.458  1.00  0.00           H  
ATOM   2834  HB3 LYS A 204      -5.584  21.434  17.939  1.00  0.00           H  
ATOM   2835  HB2 LYS A 204      -6.343  21.106  19.433  1.00  0.00           H  
ATOM   2836  HG3 LYS A 204      -7.530  19.974  17.649  1.00  0.00           H  
ATOM   2837  HG2 LYS A 204      -6.866  18.799  18.734  1.00  0.00           H  
ATOM   2838  HD3 LYS A 204      -4.929  18.480  17.157  1.00  0.00           H  
ATOM   2839  HD2 LYS A 204      -5.679  19.601  16.053  1.00  0.00           H  
ATOM   2840  HE3 LYS A 204      -7.766  18.010  16.241  1.00  0.00           H  
ATOM   2841  HE2 LYS A 204      -6.589  16.841  16.846  1.00  0.00           H  
ATOM   2842  HZ1 LYS A 204      -5.308  17.183  14.842  1.00  0.00           H  
ATOM   2843  HZ2 LYS A 204      -6.838  16.694  14.470  1.00  0.00           H  
ATOM   2844  HZ3 LYS A 204      -6.407  18.274  14.277  1.00  0.00           H  
ATOM   2845  N   HIS A 205      -2.654  21.852  18.883  1.00 32.32           N  
ANISOU 2845  N   HIS A 205     4028   3201   5050    104   1002   1240
ATOM   2846  CA  HIS A 205      -1.699  22.945  19.221  1.00 32.39           C  
ANISOU 2846  CA  HIS A 205     4094   3403   4809    218    894   1237
ATOM   2847  C   HIS A 205      -1.918  24.187  18.359  1.00 28.43           C  
ANISOU 2847  C   HIS A 205     3556   3034   4211    195    794   1025
ATOM   2848  O   HIS A 205      -1.388  25.259  18.696  1.00 30.32           O  
ANISOU 2848  O   HIS A 205     3831   3432   4257    264    724   1008
ATOM   2849  CB  HIS A 205      -0.256  22.444  19.043  1.00 32.65           C  
ANISOU 2849  CB  HIS A 205     4173   3357   4876    314    831   1276
ATOM   2850  CG  HIS A 205       0.028  21.243  19.860  1.00 36.51           C  
ANISOU 2850  CG  HIS A 205     4696   3702   5474    362    916   1510
ATOM   2851  ND1 HIS A 205      -0.032  19.977  19.320  1.00 37.95           N  
ANISOU 2851  ND1 HIS A 205     4860   3624   5932    321    994   1515
ATOM   2852  CD2 HIS A 205       0.300  21.100  21.174  1.00 40.55           C  
ANISOU 2852  CD2 HIS A 205     5263   4287   5856    441    940   1755
ATOM   2853  CE1 HIS A 205       0.190  19.094  20.276  1.00 42.93           C  
ANISOU 2853  CE1 HIS A 205     5531   4153   6628    382   1072   1775
ATOM   2854  NE2 HIS A 205       0.398  19.759  21.421  1.00 45.49           N  
ANISOU 2854  NE2 HIS A 205     5903   4691   6688    458   1034   1936
ATOM   2855  H   HIS A 205      -2.549  21.471  17.953  1.00  0.00           H  
ATOM   2856  HA  HIS A 205      -1.843  23.219  20.266  1.00  0.00           H  
ATOM   2857  HB2 HIS A 205       0.439  23.239  19.313  1.00  0.00           H  
ATOM   2858  HB3 HIS A 205      -0.078  22.218  17.992  1.00  0.00           H  
ATOM   2859  HD2 HIS A 205       0.397  21.972  21.803  1.00  0.00           H  
ATOM   2860  HE1 HIS A 205       0.180  18.038  20.049  1.00  0.00           H  
ATOM   2861  HE2 HIS A 205       0.599  19.431  22.355  1.00  0.00           H  
ATOM   2862  N   SER A 206      -2.631  24.059  17.242  1.00 29.78           N  
ANISOU 2862  N   SER A 206     3662   3139   4514     99    776    867
ATOM   2863  CA  SER A 206      -2.816  25.179  16.298  1.00 27.74           C  
ANISOU 2863  CA  SER A 206     3374   2997   4167     86    668    691
ATOM   2864  C   SER A 206      -4.078  24.957  15.478  1.00 27.41           C  
ANISOU 2864  C   SER A 206     3234   2917   4264    -33    662    577
ATOM   2865  O   SER A 206      -4.598  23.847  15.462  1.00 28.00           O  
ANISOU 2865  O   SER A 206     3267   2847   4522   -116    735    595
ATOM   2866  CB  SER A 206      -1.598  25.335  15.375  1.00 27.62           C  
ANISOU 2866  CB  SER A 206     3413   2969   4109    130    579    586
ATOM   2867  OG  SER A 206      -1.453  24.164  14.587  1.00 29.63           O  
ANISOU 2867  OG  SER A 206     3668   3052   4537     75    604    516
ATOM   2868  H   SER A 206      -3.065  23.175  17.019  1.00  0.00           H  
ATOM   2869  HA  SER A 206      -2.934  26.098  16.872  1.00  0.00           H  
ATOM   2870  HB2 SER A 206      -0.702  25.480  15.978  1.00  0.00           H  
ATOM   2871  HB3 SER A 206      -1.745  26.196  14.723  1.00  0.00           H  
ATOM   2872  HG  SER A 206      -0.793  23.591  14.983  1.00  0.00           H  
ATOM   2873  N   VAL A 207      -4.499  26.006  14.786  1.00 27.05           N  
ANISOU 2873  N   VAL A 207     3148   2992   4138    -38    567    464
ATOM   2874  CA  VAL A 207      -5.531  25.940  13.723  1.00 28.34           C  
ANISOU 2874  CA  VAL A 207     3212   3155   4401   -141    497    331
ATOM   2875  C   VAL A 207      -4.835  26.187  12.396  1.00 28.26           C  
ANISOU 2875  C   VAL A 207     3264   3166   4308   -140    376    185
ATOM   2876  O   VAL A 207      -3.987  27.090  12.310  1.00 25.52           O  
ANISOU 2876  O   VAL A 207     2989   2900   3805    -51    333    191
ATOM   2877  CB  VAL A 207      -6.686  26.935  13.952  1.00 27.83           C  
ANISOU 2877  CB  VAL A 207     3034   3218   4319   -137    480    342
ATOM   2878  CG1 VAL A 207      -7.523  27.116  12.706  1.00 28.72           C  
ANISOU 2878  CG1 VAL A 207     3047   3376   4490   -213    347    207
ATOM   2879  CG2 VAL A 207      -7.563  26.503  15.113  1.00 29.80           C  
ANISOU 2879  CG2 VAL A 207     3202   3438   4680   -168    630    462
ATOM   2880  H   VAL A 207      -4.113  26.921  14.970  1.00  0.00           H  
ATOM   2881  HA  VAL A 207      -5.945  24.932  13.710  1.00  0.00           H  
ATOM   2882  HB  VAL A 207      -6.249  27.901  14.205  1.00  0.00           H  
ATOM   2883 HG11 VAL A 207      -8.327  27.824  12.907  1.00  0.00           H  
ATOM   2884 HG12 VAL A 207      -6.897  27.497  11.899  1.00  0.00           H  
ATOM   2885 HG13 VAL A 207      -7.950  26.157  12.412  1.00  0.00           H  
ATOM   2886 HG21 VAL A 207      -8.368  27.225  15.249  1.00  0.00           H  
ATOM   2887 HG22 VAL A 207      -7.988  25.521  14.903  1.00  0.00           H  
ATOM   2888 HG23 VAL A 207      -6.964  26.452  16.022  1.00  0.00           H  
ATOM   2889  N   LYS A 208      -5.143  25.342  11.420  1.00 28.64           N  
ANISOU 2889  N   LYS A 208     3289   3132   4461   -245    336     54
ATOM   2890  CA  LYS A 208      -4.887  25.670  10.013  1.00 31.62           C  
ANISOU 2890  CA  LYS A 208     3708   3573   4732   -270    212   -104
ATOM   2891  C   LYS A 208      -6.224  25.961   9.340  1.00 30.06           C  
ANISOU 2891  C   LYS A 208     3389   3469   4562   -358     94   -183
ATOM   2892  O   LYS A 208      -7.067  25.046   9.269  1.00 34.08           O  
ANISOU 2892  O   LYS A 208     3805   3897   5246   -477    104   -242
ATOM   2893  CB  LYS A 208      -4.158  24.532   9.311  1.00 32.40           C  
ANISOU 2893  CB  LYS A 208     3885   3529   4896   -322    247   -228
ATOM   2894  CG  LYS A 208      -3.731  24.902   7.902  1.00 37.39           C  
ANISOU 2894  CG  LYS A 208     4592   4245   5369   -338    147   -389
ATOM   2895  CD  LYS A 208      -3.107  23.751   7.157  1.00 40.67           C  
ANISOU 2895  CD  LYS A 208     5082   4515   5853   -397    203   -550
ATOM   2896  CE  LYS A 208      -2.712  24.131   5.747  1.00 42.12           C  
ANISOU 2896  CE  LYS A 208     5356   4807   5840   -419    123   -716
ATOM   2897  NZ  LYS A 208      -2.239  22.942   5.018  1.00 45.56           N1+
ANISOU 2897  NZ  LYS A 208     5862   5093   6354   -489    196   -910
ATOM   2898  H   LYS A 208      -5.564  24.450  11.638  1.00  0.00           H  
ATOM   2899  HA  LYS A 208      -4.268  26.566   9.967  1.00  0.00           H  
ATOM   2900  HB3 LYS A 208      -4.804  23.655   9.275  1.00  0.00           H  
ATOM   2901  HB2 LYS A 208      -3.281  24.250   9.893  1.00  0.00           H  
ATOM   2902  HG3 LYS A 208      -3.025  25.732   7.944  1.00  0.00           H  
ATOM   2903  HG2 LYS A 208      -4.594  25.268   7.346  1.00  0.00           H  
ATOM   2904  HD3 LYS A 208      -3.808  22.917   7.125  1.00  0.00           H  
ATOM   2905  HD2 LYS A 208      -2.227  23.403   7.699  1.00  0.00           H  
ATOM   2906  HE3 LYS A 208      -1.917  24.876   5.781  1.00  0.00           H  
ATOM   2907  HE2 LYS A 208      -3.573  24.555   5.230  1.00  0.00           H  
ATOM   2908  HZ1 LYS A 208      -2.977  22.253   4.982  1.00  0.00           H  
ATOM   2909  HZ2 LYS A 208      -1.978  23.204   4.078  1.00  0.00           H  
ATOM   2910  HZ3 LYS A 208      -1.438  22.552   5.493  1.00  0.00           H  
ATOM   2911  N   GLY A 209      -6.401  27.204   8.899  1.00 30.29           N  
ANISOU 2911  N   GLY A 209     3409   3655   4444   -298    -13   -172
ATOM   2912  CA  GLY A 209      -7.463  27.600   7.961  1.00 31.26           C  
ANISOU 2912  CA  GLY A 209     3429   3895   4550   -358   -175   -248
ATOM   2913  C   GLY A 209      -7.063  27.162   6.568  1.00 34.06           C  
ANISOU 2913  C   GLY A 209     3875   4269   4796   -431   -276   -416
ATOM   2914  O   GLY A 209      -6.031  27.654   6.074  1.00 32.14           O  
ANISOU 2914  O   GLY A 209     3771   4064   4376   -363   -276   -422
ATOM   2915  H   GLY A 209      -5.785  27.942   9.209  1.00  0.00           H  
ATOM   2916  HA3 GLY A 209      -7.580  28.684   7.981  1.00  0.00           H  
ATOM   2917  HA2 GLY A 209      -8.396  27.111   8.241  1.00  0.00           H  
ATOM   2918  N   LEU A 210      -7.829  26.248   5.976  1.00 35.11           N  
ANISOU 2918  N   LEU A 210     3932   4374   5032   -574   -345   -558
ATOM   2919  CA  LEU A 210      -7.479  25.563   4.705  1.00 38.50           C  
ANISOU 2919  CA  LEU A 210     4459   4801   5367   -673   -418   -766
ATOM   2920  C   LEU A 210      -7.888  26.457   3.534  1.00 39.66           C  
ANISOU 2920  C   LEU A 210     4609   5165   5293   -672   -627   -808
ATOM   2921  O   LEU A 210      -9.112  26.687   3.345  1.00 40.31           O  
ANISOU 2921  O   LEU A 210     4528   5352   5433   -724   -779   -807
ATOM   2922  CB  LEU A 210      -8.190  24.208   4.628  1.00 40.84           C  
ANISOU 2922  CB  LEU A 210     4667   4965   5885   -844   -407   -918
ATOM   2923  CG  LEU A 210      -7.802  23.192   5.700  1.00 43.53           C  
ANISOU 2923  CG  LEU A 210     5016   5065   6458   -852   -195   -861
ATOM   2924  CD1 LEU A 210      -8.665  21.946   5.584  1.00 46.14           C  
ANISOU 2924  CD1 LEU A 210     5238   5252   7039  -1037   -186  -1004
ATOM   2925  CD2 LEU A 210      -6.317  22.843   5.627  1.00 44.73           C  
ANISOU 2925  CD2 LEU A 210     5351   5104   6538   -773    -69   -883
ATOM   2926  H   LEU A 210      -8.710  25.981   6.392  1.00  0.00           H  
ATOM   2927  HA  LEU A 210      -6.401  25.403   4.672  1.00  0.00           H  
ATOM   2928  HB3 LEU A 210      -8.027  23.771   3.643  1.00  0.00           H  
ATOM   2929  HB2 LEU A 210      -9.268  24.365   4.655  1.00  0.00           H  
ATOM   2930  HG  LEU A 210      -7.993  23.643   6.674  1.00  0.00           H  
ATOM   2931 HD11 LEU A 210      -8.377  21.231   6.355  1.00  0.00           H  
ATOM   2932 HD12 LEU A 210      -9.713  22.216   5.713  1.00  0.00           H  
ATOM   2933 HD13 LEU A 210      -8.525  21.496   4.601  1.00  0.00           H  
ATOM   2934 HD21 LEU A 210      -6.075  22.118   6.404  1.00  0.00           H  
ATOM   2935 HD22 LEU A 210      -6.091  22.417   4.650  1.00  0.00           H  
ATOM   2936 HD23 LEU A 210      -5.723  23.745   5.775  1.00  0.00           H  
ATOM   2937  N   GLY A 211      -6.895  26.924   2.772  1.00 37.56           N  
ANISOU 2937  N   GLY A 211     4515   4966   4790   -612   -632   -832
ATOM   2938  CA  GLY A 211      -7.125  27.745   1.574  1.00 37.70           C  
ANISOU 2938  CA  GLY A 211     4577   5191   4554   -605   -818   -849
ATOM   2939  C   GLY A 211      -7.357  26.898   0.344  1.00 42.56           C  
ANISOU 2939  C   GLY A 211     5246   5866   5059   -755   -932  -1091
ATOM   2940  O   GLY A 211      -6.970  25.703   0.342  1.00 43.07           O  
ANISOU 2940  O   GLY A 211     5360   5774   5228   -848   -819  -1264
ATOM   2941  H   GLY A 211      -5.936  26.717   3.010  1.00  0.00           H  
ATOM   2942  HA3 GLY A 211      -6.266  28.395   1.410  1.00  0.00           H  
ATOM   2943  HA2 GLY A 211      -7.988  28.391   1.737  1.00  0.00           H  
ATOM   2944  N   LYS A 212      -7.933  27.520  -0.685  1.00 43.30           N  
ANISOU 2944  N   LYS A 212     5337   6177   4938   -772  -1149  -1101
ATOM   2945  CA  LYS A 212      -8.094  26.941  -2.041  1.00 48.62           C  
ANISOU 2945  CA  LYS A 212     6097   6973   5402   -909  -1294  -1334
ATOM   2946  C   LYS A 212      -6.713  26.716  -2.675  1.00 47.92           C  
ANISOU 2946  C   LYS A 212     6255   6850   5100   -893  -1136  -1440
ATOM   2947  O   LYS A 212      -6.592  25.758  -3.440  1.00 49.76           O  
ANISOU 2947  O   LYS A 212     6576   7071   5259  -1023  -1137  -1700
ATOM   2948  CB  LYS A 212      -8.937  27.883  -2.902  1.00 53.73           C  
ANISOU 2948  CB  LYS A 212     6692   7890   5833   -890  -1572  -1250
ATOM   2949  CG  LYS A 212     -10.430  27.867  -2.608  1.00 60.54           C  
ANISOU 2949  CG  LYS A 212     7284   8816   6901   -945  -1769  -1222
ATOM   2950  CD  LYS A 212     -11.249  28.574  -3.669  1.00 67.40           C  
ANISOU 2950  CD  LYS A 212     8101   9967   7540   -945  -2083  -1178
ATOM   2951  CE  LYS A 212     -12.738  28.321  -3.548  1.00 76.27           C  
ANISOU 2951  CE  LYS A 212     8930  11165   8882  -1036  -2301  -1213
ATOM   2952  NZ  LYS A 212     -13.221  28.595  -2.174  1.00 78.84           N1+
ANISOU 2952  NZ  LYS A 212     9046  11340   9566   -952  -2168  -1041
ATOM   2953  H   LYS A 212      -8.298  28.455  -0.570  1.00  0.00           H  
ATOM   2954  HA  LYS A 212      -8.606  25.983  -1.958  1.00  0.00           H  
ATOM   2955  HB3 LYS A 212      -8.774  27.651  -3.955  1.00  0.00           H  
ATOM   2956  HB2 LYS A 212      -8.560  28.900  -2.798  1.00  0.00           H  
ATOM   2957  HG3 LYS A 212     -10.613  28.332  -1.639  1.00  0.00           H  
ATOM   2958  HG2 LYS A 212     -10.770  26.835  -2.516  1.00  0.00           H  
ATOM   2959  HD3 LYS A 212     -10.908  28.263  -4.656  1.00  0.00           H  
ATOM   2960  HD2 LYS A 212     -11.059  29.646  -3.618  1.00  0.00           H  
ATOM   2961  HE2 LYS A 212     -12.952  27.284  -3.808  1.00  0.00           H  
ATOM   2962  HE3 LYS A 212     -13.273  28.957  -4.254  1.00  0.00           H  
ATOM   2963  HZ1 LYS A 212     -13.039  29.560  -1.939  1.00  0.00           H  
ATOM   2964  HZ2 LYS A 212     -14.214  28.418  -2.124  1.00  0.00           H  
ATOM   2965  HZ3 LYS A 212     -12.739  27.994  -1.521  1.00  0.00           H  
ATOM   2966  N   THR A 213      -5.731  27.576  -2.354  1.00 45.49           N  
ANISOU 2966  N   THR A 213     6044   6524   4716   -743   -998  -1256
ATOM   2967  CA  THR A 213      -4.356  27.597  -2.926  1.00 46.02           C  
ANISOU 2967  CA  THR A 213     6321   6575   4587   -705   -830  -1311
ATOM   2968  C   THR A 213      -3.311  27.441  -1.809  1.00 45.88           C  
ANISOU 2968  C   THR A 213     6304   6341   4785   -611   -583  -1226
ATOM   2969  O   THR A 213      -3.453  28.094  -0.752  1.00 40.95           O  
ANISOU 2969  O   THR A 213     5576   5671   4312   -516   -566  -1022
ATOM   2970  CB  THR A 213      -4.134  28.883  -3.730  1.00 46.46           C  
ANISOU 2970  CB  THR A 213     6484   6838   4331   -623   -913  -1155
ATOM   2971  OG1 THR A 213      -5.040  28.846  -4.834  1.00 46.12           O  
ANISOU 2971  OG1 THR A 213     6453   7006   4061   -717  -1154  -1251
ATOM   2972  CG2 THR A 213      -2.716  29.044  -4.233  1.00 48.92           C  
ANISOU 2972  CG2 THR A 213     6989   7135   4463   -578   -712  -1174
ATOM   2973  H   THR A 213      -5.895  28.295  -1.663  1.00  0.00           H  
ATOM   2974  HA  THR A 213      -4.257  26.750  -3.605  1.00  0.00           H  
ATOM   2975  HB  THR A 213      -4.382  29.738  -3.101  1.00  0.00           H  
ATOM   2976  HG1 THR A 213      -5.942  28.801  -4.507  1.00  0.00           H  
ATOM   2977 HG21 THR A 213      -2.632  29.975  -4.793  1.00  0.00           H  
ATOM   2978 HG22 THR A 213      -2.030  29.067  -3.386  1.00  0.00           H  
ATOM   2979 HG23 THR A 213      -2.463  28.206  -4.883  1.00  0.00           H  
ATOM   2980  N   THR A 214      -2.286  26.623  -2.069  1.00 44.41           N  
ANISOU 2980  N   THR A 214     6231   6037   4602   -633   -403  -1384
ATOM   2981  CA  THR A 214      -1.224  26.221  -1.106  1.00 45.65           C  
ANISOU 2981  CA  THR A 214     6381   5984   4978   -552   -179  -1336
ATOM   2982  C   THR A 214       0.112  26.232  -1.862  1.00 46.53           C  
ANISOU 2982  C   THR A 214     6649   6100   4928   -516    -13  -1418
ATOM   2983  O   THR A 214       0.144  25.877  -3.037  1.00 44.57           O  
ANISOU 2983  O   THR A 214     6519   5938   4476   -598    -23  -1612
ATOM   2984  CB  THR A 214      -1.637  24.873  -0.490  1.00 47.94           C  
ANISOU 2984  CB  THR A 214     6585   6070   5558   -630   -131  -1458
ATOM   2985  OG1 THR A 214      -0.899  24.617   0.698  1.00 56.44           O  
ANISOU 2985  OG1 THR A 214     7614   6963   6866   -533     30  -1331
ATOM   2986  CG2 THR A 214      -1.458  23.698  -1.434  1.00 52.50           C  
ANISOU 2986  CG2 THR A 214     7259   6576   6112   -747    -74  -1758
ATOM   2987  H   THR A 214      -2.184  26.218  -2.989  1.00  0.00           H  
ATOM   2988  HA  THR A 214      -1.178  26.965  -0.311  1.00  0.00           H  
ATOM   2989  HB  THR A 214      -2.692  24.934  -0.224  1.00  0.00           H  
ATOM   2990  HG1 THR A 214       0.039  24.590   0.493  1.00  0.00           H  
ATOM   2991 HG21 THR A 214      -1.768  22.780  -0.935  1.00  0.00           H  
ATOM   2992 HG22 THR A 214      -2.068  23.851  -2.325  1.00  0.00           H  
ATOM   2993 HG23 THR A 214      -0.410  23.618  -1.721  1.00  0.00           H  
ATOM   2994  N   PRO A 215       1.248  26.645  -1.249  1.00 42.54           N  
ANISOU 2994  N   PRO A 215     6145   5518   4500   -400    144  -1284
ATOM   2995  CA  PRO A 215       2.563  26.415  -1.850  1.00 42.24           C  
ANISOU 2995  CA  PRO A 215     6215   5444   4390   -371    341  -1383
ATOM   2996  C   PRO A 215       2.738  24.927  -2.196  1.00 43.13           C  
ANISOU 2996  C   PRO A 215     6363   5400   4623   -441    452  -1646
ATOM   2997  O   PRO A 215       2.333  24.083  -1.420  1.00 43.63           O  
ANISOU 2997  O   PRO A 215     6335   5296   4946   -460    449  -1668
ATOM   2998  CB  PRO A 215       3.549  26.901  -0.768  1.00 43.75           C  
ANISOU 2998  CB  PRO A 215     6327   5540   4755   -244    457  -1191
ATOM   2999  CG  PRO A 215       2.743  27.925   0.042  1.00 43.10           C  
ANISOU 2999  CG  PRO A 215     6156   5532   4687   -208    299   -974
ATOM   3000  CD  PRO A 215       1.345  27.324   0.057  1.00 44.08           C  
ANISOU 3000  CD  PRO A 215     6227   5661   4858   -299    146  -1050
ATOM   3001  HA  PRO A 215       2.671  27.021  -2.750  1.00  0.00           H  
ATOM   3002  HB3 PRO A 215       4.391  27.401  -1.246  1.00  0.00           H  
ATOM   3003  HB2 PRO A 215       3.819  26.064  -0.124  1.00  0.00           H  
ATOM   3004  HG3 PRO A 215       2.721  28.872  -0.496  1.00  0.00           H  
ATOM   3005  HG2 PRO A 215       3.129  27.962   1.061  1.00  0.00           H  
ATOM   3006  HD3 PRO A 215       1.280  26.583   0.854  1.00  0.00           H  
ATOM   3007  HD2 PRO A 215       0.609  28.126   0.101  1.00  0.00           H  
ATOM   3008  N   ASP A 216       3.244  24.633  -3.400  1.00 45.50           N  
ANISOU 3008  N   ASP A 216     6805   5758   4723   -489    550  -1850
ATOM   3009  CA  ASP A 216       3.485  23.252  -3.888  1.00 48.66           C  
ANISOU 3009  CA  ASP A 216     7264   6003   5221   -559    685  -2146
ATOM   3010  C   ASP A 216       4.303  22.500  -2.842  1.00 49.12           C  
ANISOU 3010  C   ASP A 216     7220   5789   5653   -460    862  -2098
ATOM   3011  O   ASP A 216       5.487  22.777  -2.663  1.00 45.77           O  
ANISOU 3011  O   ASP A 216     6785   5328   5277   -349   1026  -2015
ATOM   3012  CB  ASP A 216       4.188  23.263  -5.247  1.00 51.19           C  
ANISOU 3012  CB  ASP A 216     7760   6438   5250   -590    820  -2342
ATOM   3013  CG  ASP A 216       4.330  21.898  -5.901  1.00 54.64           C  
ANISOU 3013  CG  ASP A 216     8280   6731   5747   -677    956  -2695
ATOM   3014  OD1 ASP A 216       3.939  20.874  -5.273  1.00 57.79           O  
ANISOU 3014  OD1 ASP A 216     8593   6904   6459   -710    956  -2782
ATOM   3015  OD2 ASP A 216       4.828  21.870  -7.038  1.00 57.45           O1-
ANISOU 3015  OD2 ASP A 216     8793   7195   5839   -713   1074  -2883
ATOM   3016  H   ASP A 216       3.488  25.375  -4.040  1.00  0.00           H  
ATOM   3017  HA  ASP A 216       2.523  22.752  -4.000  1.00  0.00           H  
ATOM   3018  HB3 ASP A 216       5.174  23.716  -5.140  1.00  0.00           H  
ATOM   3019  HB2 ASP A 216       3.657  23.933  -5.923  1.00  0.00           H  
ATOM   3020  N   PRO A 217       3.704  21.517  -2.135  1.00 52.01           N  
ANISOU 3020  N   PRO A 217     7501   5958   6302   -499    835  -2138
ATOM   3021  CA  PRO A 217       4.398  20.812  -1.059  1.00 53.14           C  
ANISOU 3021  CA  PRO A 217     7544   5845   6800   -393    979  -2041
ATOM   3022  C   PRO A 217       5.624  20.011  -1.539  1.00 54.06           C  
ANISOU 3022  C   PRO A 217     7713   5797   7029   -333   1231  -2217
ATOM   3023  O   PRO A 217       6.458  19.713  -0.725  1.00 58.42           O  
ANISOU 3023  O   PRO A 217     8175   6187   7832   -206   1348  -2088
ATOM   3024  CB  PRO A 217       3.313  19.876  -0.499  1.00 54.59           C  
ANISOU 3024  CB  PRO A 217     7660   5864   7216   -485    900  -2082
ATOM   3025  CG  PRO A 217       2.396  19.645  -1.674  1.00 57.75           C  
ANISOU 3025  CG  PRO A 217     8151   6376   7416   -660    791  -2351
ATOM   3026  CD  PRO A 217       2.345  20.994  -2.359  1.00 55.38           C  
ANISOU 3026  CD  PRO A 217     7915   6391   6733   -651    669  -2274
ATOM   3027  HA  PRO A 217       4.702  21.523  -0.291  1.00  0.00           H  
ATOM   3028  HB3 PRO A 217       2.765  20.391   0.290  1.00  0.00           H  
ATOM   3029  HB2 PRO A 217       3.769  18.930  -0.206  1.00  0.00           H  
ATOM   3030  HG3 PRO A 217       1.401  19.388  -1.310  1.00  0.00           H  
ATOM   3031  HG2 PRO A 217       2.849  18.916  -2.346  1.00  0.00           H  
ATOM   3032  HD2 PRO A 217       2.188  20.848  -3.428  1.00  0.00           H  
ATOM   3033  HD3 PRO A 217       1.626  21.631  -1.844  1.00  0.00           H  
ATOM   3034  N   SER A 218       5.732  19.720  -2.834  1.00 52.87           N  
ANISOU 3034  N   SER A 218     7701   5702   6683   -418   1310  -2500
ATOM   3035  CA  SER A 218       6.888  18.999  -3.417  1.00 55.52           C  
ANISOU 3035  CA  SER A 218     8093   5892   7107   -362   1581  -2702
ATOM   3036  C   SER A 218       8.107  19.930  -3.504  1.00 53.70           C  
ANISOU 3036  C   SER A 218     7848   5786   6769   -235   1705  -2554
ATOM   3037  O   SER A 218       9.182  19.427  -3.798  1.00 52.69           O  
ANISOU 3037  O   SER A 218     7720   5533   6765   -157   1945  -2669
ATOM   3038  CB  SER A 218       6.545  18.395  -4.761  1.00 63.71           C  
ANISOU 3038  CB  SER A 218     9297   6965   7944   -507   1631  -3077
ATOM   3039  OG  SER A 218       6.616  19.378  -5.781  1.00 65.59           O  
ANISOU 3039  OG  SER A 218     9663   7508   7748   -548   1593  -3106
ATOM   3040  H   SER A 218       5.002  19.993  -3.476  1.00  0.00           H  
ATOM   3041  HA  SER A 218       7.143  18.182  -2.742  1.00  0.00           H  
ATOM   3042  HB2 SER A 218       5.538  17.980  -4.726  1.00  0.00           H  
ATOM   3043  HB3 SER A 218       7.243  17.588  -4.985  1.00  0.00           H  
ATOM   3044  HG  SER A 218       5.833  19.932  -5.747  1.00  0.00           H  
ATOM   3045  N   ALA A 219       7.961  21.235  -3.247  1.00 49.33           N  
ANISOU 3045  N   ALA A 219     7269   5452   6022   -214   1560  -2312
ATOM   3046  CA  ALA A 219       9.093  22.192  -3.231  1.00 49.21           C  
ANISOU 3046  CA  ALA A 219     7217   5539   5939   -110   1670  -2153
ATOM   3047  C   ALA A 219       9.436  22.596  -1.787  1.00 44.42           C  
ANISOU 3047  C   ALA A 219     6433   4863   5580      7   1602  -1859
ATOM   3048  O   ALA A 219      10.406  23.359  -1.619  1.00 45.13           O  
ANISOU 3048  O   ALA A 219     6460   5017   5670     88   1680  -1724
ATOM   3049  CB  ALA A 219       8.783  23.393  -4.098  1.00 49.55           C  
ANISOU 3049  CB  ALA A 219     7379   5865   5581   -178   1584  -2109
ATOM   3050  H   ALA A 219       7.045  21.612  -3.051  1.00  0.00           H  
ATOM   3051  HA  ALA A 219       9.963  21.689  -3.654  1.00  0.00           H  
ATOM   3052  HB1 ALA A 219       9.625  24.085  -4.075  1.00  0.00           H  
ATOM   3053  HB2 ALA A 219       8.610  23.067  -5.123  1.00  0.00           H  
ATOM   3054  HB3 ALA A 219       7.891  23.893  -3.721  1.00  0.00           H  
ATOM   3055  N   ASN A 220       8.708  22.092  -0.783  1.00 42.44           N  
ANISOU 3055  N   ASN A 220     6102   4489   5532      9   1473  -1768
ATOM   3056  CA  ASN A 220       9.010  22.347   0.651  0.50 41.82           C  
ANISOU 3056  CA  ASN A 220     5870   4349   5669    120   1409  -1501
ATOM   3057  C   ASN A 220      10.478  21.995   0.900  1.00 40.21           C  
ANISOU 3057  C   ASN A 220     5568   4021   5688    255   1598  -1476
ATOM   3058  O   ASN A 220      10.892  20.941   0.424  1.00 40.04           O  
ANISOU 3058  O   ASN A 220     5565   3829   5818    274   1766  -1659
ATOM   3059  CB  ASN A 220       8.143  21.495   1.582  0.50 43.27           C  
ANISOU 3059  CB  ASN A 220     6000   4371   6068    105   1315  -1444
ATOM   3060  CG  ASN A 220       8.414  21.760   3.047  0.50 42.56           C  
ANISOU 3060  CG  ASN A 220     5778   4249   6144    214   1245  -1168
ATOM   3061  OD1 ASN A 220       7.938  22.750   3.588  0.50 47.17           O  
ANISOU 3061  OD1 ASN A 220     6340   4986   6597    203   1100  -1009
ATOM   3062  ND2 ASN A 220       9.166  20.884   3.695  0.50 44.74           N  
ANISOU 3062  ND2 ASN A 220     5967   4327   6702    323   1346  -1110
ATOM   3063  H   ASN A 220       7.909  21.507  -0.983  1.00  0.00           H  
ATOM   3064  HA  ASN A 220       8.849  23.402   0.872  1.00  0.00           H  
ATOM   3065  HB3 ASN A 220       8.311  20.440   1.368  1.00  0.00           H  
ATOM   3066  HB2 ASN A 220       7.091  21.682   1.369  1.00  0.00           H  
ATOM   3067 HD21 ASN A 220       9.372  21.022   4.674  1.00  0.00           H  
ATOM   3068 HD22 ASN A 220       9.534  20.078   3.210  1.00  0.00           H  
ATOM   3069  N   ILE A 221      11.216  22.831   1.616  1.00 37.07           N  
ANISOU 3069  N   ILE A 221     5059   3700   5325    342   1568  -1271
ATOM   3070  CA  ILE A 221      12.575  22.458   2.090  1.00 41.12           C  
ANISOU 3070  CA  ILE A 221     5424   4094   6102    483   1704  -1209
ATOM   3071  C   ILE A 221      12.604  22.630   3.610  1.00 42.10           C  
ANISOU 3071  C   ILE A 221     5414   4201   6379    566   1548   -950
ATOM   3072  O   ILE A 221      11.604  23.175   4.161  1.00 38.03           O  
ANISOU 3072  O   ILE A 221     4937   3781   5731    505   1369   -842
ATOM   3073  CB  ILE A 221      13.641  23.293   1.360  1.00 41.31           C  
ANISOU 3073  CB  ILE A 221     5429   4247   6020    498   1841  -1241
ATOM   3074  CG1 ILE A 221      13.490  24.784   1.662  1.00 41.93           C  
ANISOU 3074  CG1 ILE A 221     5500   4532   5900    456   1697  -1071
ATOM   3075  CG2 ILE A 221      13.609  23.013  -0.132  1.00 41.58           C  
ANISOU 3075  CG2 ILE A 221     5617   4305   5876    419   2015  -1500
ATOM   3076  CD1 ILE A 221      14.792  25.514   1.705  1.00 44.32           C  
ANISOU 3076  CD1 ILE A 221     5675   4895   6268    514   1797   -996
ATOM   3077  H   ILE A 221      10.858  23.746   1.852  1.00  0.00           H  
ATOM   3078  HA  ILE A 221      12.744  21.406   1.859  1.00  0.00           H  
ATOM   3079  HB  ILE A 221      14.616  22.979   1.732  1.00  0.00           H  
ATOM   3080 HG13 ILE A 221      12.973  24.910   2.613  1.00  0.00           H  
ATOM   3081 HG12 ILE A 221      12.843  25.241   0.913  1.00  0.00           H  
ATOM   3082 HG21 ILE A 221      14.370  23.613  -0.631  1.00  0.00           H  
ATOM   3083 HG22 ILE A 221      13.807  21.956  -0.308  1.00  0.00           H  
ATOM   3084 HG23 ILE A 221      12.627  23.269  -0.529  1.00  0.00           H  
ATOM   3085 HD11 ILE A 221      14.612  26.567   1.924  1.00  0.00           H  
ATOM   3086 HD12 ILE A 221      15.424  25.085   2.482  1.00  0.00           H  
ATOM   3087 HD13 ILE A 221      15.292  25.424   0.740  1.00  0.00           H  
ATOM   3088  N   SER A 222      13.662  22.123   4.251  1.00 44.70           N  
ANISOU 3088  N   SER A 222     5592   4413   6976    703   1615   -860
ATOM   3089  CA  SER A 222      14.009  22.355   5.683  1.00 51.81           C  
ANISOU 3089  CA  SER A 222     6350   5333   8002    801   1471   -606
ATOM   3090  C   SER A 222      15.145  23.372   5.785  1.00 51.43           C  
ANISOU 3090  C   SER A 222     6174   5428   7936    844   1474   -536
ATOM   3091  O   SER A 222      16.156  23.217   5.064  1.00 56.90           O  
ANISOU 3091  O   SER A 222     6801   6085   8734    889   1653   -640
ATOM   3092  CB  SER A 222      14.425  21.093   6.362  1.00 55.58           C  
ANISOU 3092  CB  SER A 222     6730   5591   8796    931   1515   -526
ATOM   3093  OG  SER A 222      13.310  20.244   6.521  1.00 67.58           O  
ANISOU 3093  OG  SER A 222     8351   6971  10351    879   1489   -546
ATOM   3094  H   SER A 222      14.311  21.524   3.760  1.00  0.00           H  
ATOM   3095  HA  SER A 222      13.134  22.756   6.195  1.00  0.00           H  
ATOM   3096  HB3 SER A 222      14.845  21.328   7.340  1.00  0.00           H  
ATOM   3097  HB2 SER A 222      15.182  20.590   5.760  1.00  0.00           H  
ATOM   3098  HG  SER A 222      12.644  20.685   7.054  1.00  0.00           H  
ATOM   3099  N   LEU A 223      14.994  24.351   6.662  1.00 48.65           N  
ANISOU 3099  N   LEU A 223     5783   5225   7474    826   1296   -377
ATOM   3100  CA  LEU A 223      16.042  25.346   6.999  1.00 51.29           C  
ANISOU 3100  CA  LEU A 223     5975   5689   7822    854   1262   -297
ATOM   3101  C   LEU A 223      16.216  25.317   8.521  1.00 58.33           C  
ANISOU 3101  C   LEU A 223     6748   6607   8807    935   1075    -93
ATOM   3102  O   LEU A 223      15.310  25.824   9.245  1.00 51.17           O  
ANISOU 3102  O   LEU A 223     5919   5786   7737    881    918     -7
ATOM   3103  CB  LEU A 223      15.636  26.735   6.480  1.00 50.31           C  
ANISOU 3103  CB  LEU A 223     5947   5730   7436    727   1230   -333
ATOM   3104  CG  LEU A 223      16.599  27.878   6.821  1.00 59.51           C  
ANISOU 3104  CG  LEU A 223     6978   7015   8617    721   1194   -263
ATOM   3105  CD1 LEU A 223      17.994  27.592   6.271  1.00 57.92           C  
ANISOU 3105  CD1 LEU A 223     6621   6769   8617    783   1376   -323
ATOM   3106  CD2 LEU A 223      16.086  29.234   6.331  1.00 54.42           C  
ANISOU 3106  CD2 LEU A 223     6446   6495   7735    599   1170   -280
ATOM   3107  H   LEU A 223      14.118  24.458   7.154  1.00  0.00           H  
ATOM   3108  HA  LEU A 223      16.979  25.050   6.528  1.00  0.00           H  
ATOM   3109  HB3 LEU A 223      14.641  26.981   6.850  1.00  0.00           H  
ATOM   3110  HB2 LEU A 223      15.499  26.690   5.400  1.00  0.00           H  
ATOM   3111  HG  LEU A 223      16.678  27.929   7.907  1.00  0.00           H  
ATOM   3112 HD11 LEU A 223      18.661  28.416   6.525  1.00  0.00           H  
ATOM   3113 HD12 LEU A 223      18.375  26.669   6.708  1.00  0.00           H  
ATOM   3114 HD13 LEU A 223      17.943  27.487   5.187  1.00  0.00           H  
ATOM   3115 HD21 LEU A 223      16.802  30.011   6.596  1.00  0.00           H  
ATOM   3116 HD22 LEU A 223      15.964  29.207   5.248  1.00  0.00           H  
ATOM   3117 HD23 LEU A 223      15.126  29.451   6.799  1.00  0.00           H  
ATOM   3118  N   ASP A 224      17.306  24.699   8.987  1.00 60.46           N  
ANISOU 3118  N   ASP A 224     6837   6807   9326   1067   1093    -16
ATOM   3119  CA  ASP A 224      17.620  24.498  10.429  1.00 62.98           C  
ANISOU 3119  CA  ASP A 224     7032   7157   9740   1168    907    194
ATOM   3120  C   ASP A 224      16.471  23.727  11.102  1.00 57.67           C  
ANISOU 3120  C   ASP A 224     6487   6398   9024   1177    832    294
ATOM   3121  O   ASP A 224      16.042  24.185  12.177  1.00 64.30           O  
ANISOU 3121  O   ASP A 224     7346   7357   9728   1162    656    433
ATOM   3122  CB  ASP A 224      17.879  25.834  11.142  1.00 63.56           C  
ANISOU 3122  CB  ASP A 224     7043   7443   9663   1109    736    260
ATOM   3123  CG  ASP A 224      18.896  26.751  10.476  1.00 75.56           C  
ANISOU 3123  CG  ASP A 224     8444   9047  11218   1063    815    162
ATOM   3124  OD1 ASP A 224      18.647  27.977  10.444  1.00 78.52           O  
ANISOU 3124  OD1 ASP A 224     8871   9549  11411    947    759    127
ATOM   3125  OD2 ASP A 224      19.947  26.244  10.019  1.00 85.01           O1-
ANISOU 3125  OD2 ASP A 224     9485  10170  12644   1146    944    127
ATOM   3126  H   ASP A 224      17.990  24.328   8.343  1.00  0.00           H  
ATOM   3127  HA  ASP A 224      18.524  23.893  10.500  1.00  0.00           H  
ATOM   3128  HB2 ASP A 224      18.188  25.640  12.169  1.00  0.00           H  
ATOM   3129  HB3 ASP A 224      16.936  26.368  11.260  1.00  0.00           H  
ATOM   3130  N   GLY A 225      16.000  22.624  10.490  1.00 54.57           N  
ANISOU 3130  N   GLY A 225     6180   5807   8746   1189    972    215
ATOM   3131  CA  GLY A 225      14.985  21.686  11.034  1.00 49.96           C  
ANISOU 3131  CA  GLY A 225     5697   5088   8197   1196    944    306
ATOM   3132  C   GLY A 225      13.564  22.263  10.958  1.00 47.60           C  
ANISOU 3132  C   GLY A 225     5566   4880   7640   1043    883    255
ATOM   3133  O   GLY A 225      12.631  21.703  11.554  1.00 48.69           O  
ANISOU 3133  O   GLY A 225     5775   4947   7778   1026    844    348
ATOM   3134  H   GLY A 225      16.340  22.371   9.573  1.00  0.00           H  
ATOM   3135  HA2 GLY A 225      15.226  21.452  12.071  1.00  0.00           H  
ATOM   3136  HA3 GLY A 225      15.025  20.748  10.481  1.00  0.00           H  
ATOM   3137  N   VAL A 226      13.376  23.358  10.243  1.00 44.83           N  
ANISOU 3137  N   VAL A 226     5270   4677   7087    937    882    123
ATOM   3138  CA  VAL A 226      12.039  24.017  10.124  1.00 37.47           C  
ANISOU 3138  CA  VAL A 226     4474   3841   5921    805    815     81
ATOM   3139  C   VAL A 226      11.609  23.928   8.658  1.00 35.81           C  
ANISOU 3139  C   VAL A 226     4368   3591   5644    710    933   -138
ATOM   3140  O   VAL A 226      12.446  24.246   7.781  1.00 35.76           O  
ANISOU 3140  O   VAL A 226     4340   3613   5633    713   1034   -249
ATOM   3141  CB  VAL A 226      12.132  25.469  10.618  1.00 35.64           C  
ANISOU 3141  CB  VAL A 226     4221   3818   5500    770    690    139
ATOM   3142  CG1 VAL A 226      10.802  26.177  10.492  1.00 31.27           C  
ANISOU 3142  CG1 VAL A 226     3787   3352   4741    659    631    104
ATOM   3143  CG2 VAL A 226      12.653  25.536  12.059  1.00 40.89           C  
ANISOU 3143  CG2 VAL A 226     4787   4546   6203    858    562    330
ATOM   3144  H   VAL A 226      14.151  23.780   9.752  1.00  0.00           H  
ATOM   3145  HA  VAL A 226      11.320  23.477  10.740  1.00  0.00           H  
ATOM   3146  HB  VAL A 226      12.847  25.991   9.982  1.00  0.00           H  
ATOM   3147 HG11 VAL A 226      10.900  27.202  10.849  1.00  0.00           H  
ATOM   3148 HG12 VAL A 226      10.492  26.185   9.447  1.00  0.00           H  
ATOM   3149 HG13 VAL A 226      10.054  25.655  11.089  1.00  0.00           H  
ATOM   3150 HG21 VAL A 226      12.707  26.577  12.378  1.00  0.00           H  
ATOM   3151 HG22 VAL A 226      11.977  24.989  12.716  1.00  0.00           H  
ATOM   3152 HG23 VAL A 226      13.646  25.089  12.108  1.00  0.00           H  
ATOM   3153  N   ASP A 227      10.353  23.552   8.410  1.00 34.79           N  
ANISOU 3153  N   ASP A 227     4344   3416   5455    621    919   -198
ATOM   3154  CA  ASP A 227       9.768  23.485   7.043  1.00 35.16           C  
ANISOU 3154  CA  ASP A 227     4503   3460   5395    513    989   -412
ATOM   3155  C   ASP A 227       9.622  24.915   6.494  1.00 32.03           C  
ANISOU 3155  C   ASP A 227     4154   3272   4745    446    930   -439
ATOM   3156  O   ASP A 227       9.083  25.788   7.185  1.00 27.61           O  
ANISOU 3156  O   ASP A 227     3587   2826   4076    429    805   -322
ATOM   3157  CB  ASP A 227       8.431  22.745   7.036  1.00 38.76           C  
ANISOU 3157  CB  ASP A 227     5027   3826   5871    426    958   -459
ATOM   3158  CG  ASP A 227       8.543  21.291   7.460  1.00 51.57           C  
ANISOU 3158  CG  ASP A 227     6619   5205   7771    479   1043   -437
ATOM   3159  OD1 ASP A 227       7.753  20.866   8.346  1.00 59.68           O  
ANISOU 3159  OD1 ASP A 227     7635   6167   8871    465    987   -309
ATOM   3160  OD2 ASP A 227       9.442  20.603   6.932  1.00 58.42           O1-
ANISOU 3160  OD2 ASP A 227     7467   5938   8791    540   1180   -537
ATOM   3161  H   ASP A 227       9.743  23.293   9.173  1.00  0.00           H  
ATOM   3162  HA  ASP A 227      10.462  22.942   6.401  1.00  0.00           H  
ATOM   3163  HB3 ASP A 227       7.993  22.798   6.039  1.00  0.00           H  
ATOM   3164  HB2 ASP A 227       7.729  23.260   7.692  1.00  0.00           H  
ATOM   3165  N   VAL A 228      10.072  25.137   5.261  1.00 29.01           N  
ANISOU 3165  N   VAL A 228     3825   2926   4269    411   1033   -589
ATOM   3166  CA  VAL A 228       9.886  26.421   4.534  1.00 27.52           C  
ANISOU 3166  CA  VAL A 228     3707   2915   3834    343    999   -609
ATOM   3167  C   VAL A 228       9.043  26.111   3.302  1.00 29.33           C  
ANISOU 3167  C   VAL A 228     4070   3166   3905    242   1016   -782
ATOM   3168  O   VAL A 228       9.524  25.460   2.374  1.00 31.84           O  
ANISOU 3168  O   VAL A 228     4438   3427   4229    231   1159   -948
ATOM   3169  CB  VAL A 228      11.219  27.077   4.150  1.00 29.05           C  
ANISOU 3169  CB  VAL A 228     3849   3161   4026    382   1111   -606
ATOM   3170  CG1 VAL A 228      10.977  28.454   3.567  1.00 30.72           C  
ANISOU 3170  CG1 VAL A 228     4134   3532   4006    315   1072   -577
ATOM   3171  CG2 VAL A 228      12.198  27.129   5.322  1.00 31.27           C  
ANISOU 3171  CG2 VAL A 228     3969   3409   4502    482   1089   -469
ATOM   3172  H   VAL A 228      10.571  24.411   4.767  1.00  0.00           H  
ATOM   3173  HA  VAL A 228       9.331  27.107   5.174  1.00  0.00           H  
ATOM   3174  HB  VAL A 228      11.673  26.466   3.370  1.00  0.00           H  
ATOM   3175 HG11 VAL A 228      11.931  28.908   3.299  1.00  0.00           H  
ATOM   3176 HG12 VAL A 228      10.353  28.368   2.677  1.00  0.00           H  
ATOM   3177 HG13 VAL A 228      10.473  29.078   4.305  1.00  0.00           H  
ATOM   3178 HG21 VAL A 228      13.126  27.602   5.000  1.00  0.00           H  
ATOM   3179 HG22 VAL A 228      11.760  27.706   6.136  1.00  0.00           H  
ATOM   3180 HG23 VAL A 228      12.407  26.116   5.667  1.00  0.00           H  
ATOM   3181  N   PRO A 229       7.750  26.489   3.299  1.00 31.06           N  
ANISOU 3181  N   PRO A 229     4342   3468   3992    168    870   -760
ATOM   3182  CA  PRO A 229       6.858  26.167   2.179  1.00 34.46           C  
ANISOU 3182  CA  PRO A 229     4884   3941   4267     64    842   -925
ATOM   3183  C   PRO A 229       6.948  27.197   1.044  1.00 36.33           C  
ANISOU 3183  C   PRO A 229     5222   4354   4227     23    842   -951
ATOM   3184  O   PRO A 229       6.034  27.978   0.844  1.00 37.97           O  
ANISOU 3184  O   PRO A 229     5465   4689   4273    -20    701   -888
ATOM   3185  CB  PRO A 229       5.490  26.132   2.869  1.00 36.58           C  
ANISOU 3185  CB  PRO A 229     5116   4217   4565     20    679   -852
ATOM   3186  CG  PRO A 229       5.609  27.214   3.940  1.00 33.89           C  
ANISOU 3186  CG  PRO A 229     4702   3943   4232     90    609   -640
ATOM   3187  CD  PRO A 229       7.048  27.122   4.428  1.00 31.82           C  
ANISOU 3187  CD  PRO A 229     4380   3611   4100    183    726   -589
ATOM   3188  HA  PRO A 229       7.098  25.176   1.793  1.00  0.00           H  
ATOM   3189  HB3 PRO A 229       5.354  25.163   3.350  1.00  0.00           H  
ATOM   3190  HB2 PRO A 229       4.719  26.417   2.154  1.00  0.00           H  
ATOM   3191  HG3 PRO A 229       4.933  26.983   4.763  1.00  0.00           H  
ATOM   3192  HG2 PRO A 229       5.443  28.191   3.486  1.00  0.00           H  
ATOM   3193  HD2 PRO A 229       7.442  28.127   4.579  1.00  0.00           H  
ATOM   3194  HD3 PRO A 229       7.093  26.463   5.295  1.00  0.00           H  
ATOM   3195  N   LEU A 230       8.066  27.185   0.343  1.00 35.86           N  
ANISOU 3195  N   LEU A 230     5199   4294   4130     45   1012  -1027
ATOM   3196  CA  LEU A 230       8.418  28.236  -0.647  1.00 39.78           C  
ANISOU 3196  CA  LEU A 230     5789   4949   4376     19   1058  -1007
ATOM   3197  C   LEU A 230       8.106  27.756  -2.071  1.00 39.18           C  
ANISOU 3197  C   LEU A 230     5869   4947   4067    -66   1108  -1212
ATOM   3198  O   LEU A 230       8.609  28.386  -3.024  1.00 47.86           O  
ANISOU 3198  O   LEU A 230     7067   6166   4951    -84   1206  -1218
ATOM   3199  CB  LEU A 230       9.884  28.659  -0.472  1.00 38.81           C  
ANISOU 3199  CB  LEU A 230     5592   4796   4356     89   1228   -942
ATOM   3200  CG  LEU A 230      10.928  27.549  -0.435  1.00 40.82           C  
ANISOU 3200  CG  LEU A 230     5780   4903   4827    147   1418  -1066
ATOM   3201  CD1 LEU A 230      10.841  26.649  -1.656  1.00 43.48           C  
ANISOU 3201  CD1 LEU A 230     6247   5226   5046     91   1546  -1310
ATOM   3202  CD2 LEU A 230      12.322  28.150  -0.309  1.00 44.13           C  
ANISOU 3202  CD2 LEU A 230     6096   5326   5344    207   1566   -987
ATOM   3203  H   LEU A 230       8.732  26.436   0.467  1.00  0.00           H  
ATOM   3204  HA  LEU A 230       7.794  29.106  -0.445  1.00  0.00           H  
ATOM   3205  HB2 LEU A 230       9.976  29.268   0.427  1.00  0.00           H  
ATOM   3206  HB3 LEU A 230      10.147  29.372  -1.253  1.00  0.00           H  
ATOM   3207  HG  LEU A 230      10.742  26.939   0.449  1.00  0.00           H  
ATOM   3208 HD11 LEU A 230      11.602  25.872  -1.590  1.00  0.00           H  
ATOM   3209 HD12 LEU A 230       9.854  26.188  -1.699  1.00  0.00           H  
ATOM   3210 HD13 LEU A 230      11.004  27.241  -2.557  1.00  0.00           H  
ATOM   3211 HD21 LEU A 230      13.062  27.350  -0.283  1.00  0.00           H  
ATOM   3212 HD22 LEU A 230      12.518  28.798  -1.163  1.00  0.00           H  
ATOM   3213 HD23 LEU A 230      12.385  28.733   0.610  1.00  0.00           H  
ATOM   3214  N   GLY A 231       7.298  26.706  -2.230  1.00 38.92           N  
ANISOU 3214  N   GLY A 231     5867   4855   4066   -127   1046  -1375
ATOM   3215  CA  GLY A 231       6.787  26.275  -3.548  1.00 41.76           C  
ANISOU 3215  CA  GLY A 231     6381   5312   4173   -232   1040  -1593
ATOM   3216  C   GLY A 231       5.820  27.303  -4.124  1.00 42.17           C  
ANISOU 3216  C   GLY A 231     6511   5586   3923   -288    840  -1493
ATOM   3217  O   GLY A 231       5.238  28.080  -3.340  1.00 41.03           O  
ANISOU 3217  O   GLY A 231     6278   5471   3840   -254    686  -1287
ATOM   3218  H   GLY A 231       7.009  26.165  -1.427  1.00  0.00           H  
ATOM   3219  HA3 GLY A 231       6.278  25.317  -3.444  1.00  0.00           H  
ATOM   3220  HA2 GLY A 231       7.623  26.139  -4.234  1.00  0.00           H  
ATOM   3221  N   THR A 232       5.673  27.342  -5.448  1.00 46.24           N  
ANISOU 3221  N   THR A 232     7189   6261   4118   -364    847  -1628
ATOM   3222  CA  THR A 232       4.687  28.202  -6.153  1.00 49.53           C  
ANISOU 3222  CA  THR A 232     7690   6908   4220   -417    632  -1538
ATOM   3223  C   THR A 232       3.277  27.712  -5.807  1.00 50.20           C  
ANISOU 3223  C   THR A 232     7696   6991   4386   -484    386  -1592
ATOM   3224  O   THR A 232       3.100  26.504  -5.550  1.00 47.53           O  
ANISOU 3224  O   THR A 232     7315   6504   4239   -536    416  -1791
ATOM   3225  CB  THR A 232       4.950  28.241  -7.660  1.00 54.67           C  
ANISOU 3225  CB  THR A 232     8548   7742   4482   -483    707  -1676
ATOM   3226  OG1 THR A 232       5.150  26.905  -8.120  1.00 60.52           O  
ANISOU 3226  OG1 THR A 232     9349   8398   5246   -554    827  -2002
ATOM   3227  CG2 THR A 232       6.167  29.061  -8.031  1.00 57.89           C  
ANISOU 3227  CG2 THR A 232     9024   8192   4778   -421    931  -1548
ATOM   3228  H   THR A 232       6.253  26.763  -6.038  1.00  0.00           H  
ATOM   3229  HA  THR A 232       4.792  29.216  -5.769  1.00  0.00           H  
ATOM   3230  HB  THR A 232       4.077  28.659  -8.160  1.00  0.00           H  
ATOM   3231  HG1 THR A 232       5.316  26.913  -9.065  1.00  0.00           H  
ATOM   3232 HG21 THR A 232       6.298  29.048  -9.113  1.00  0.00           H  
ATOM   3233 HG22 THR A 232       6.030  30.089  -7.694  1.00  0.00           H  
ATOM   3234 HG23 THR A 232       7.051  28.637  -7.553  1.00  0.00           H  
ATOM   3235  N   GLY A 233       2.315  28.632  -5.750  1.00 54.68           N  
ANISOU 3235  N   GLY A 233     8227   7698   4851   -478    160  -1408
ATOM   3236  CA  GLY A 233       0.917  28.322  -5.406  1.00 54.31           C  
ANISOU 3236  CA  GLY A 233     8069   7670   4896   -537    -79  -1430
ATOM   3237  C   GLY A 233       0.316  27.375  -6.421  1.00 52.94           C  
ANISOU 3237  C   GLY A 233     7980   7583   4552   -679   -171  -1714
ATOM   3238  O   GLY A 233       0.380  27.686  -7.601  1.00 65.41           O  
ANISOU 3238  O   GLY A 233     9716   9360   5777   -719   -207  -1769
ATOM   3239  H   GLY A 233       2.529  29.599  -5.948  1.00  0.00           H  
ATOM   3240  HA3 GLY A 233       0.336  29.244  -5.381  1.00  0.00           H  
ATOM   3241  HA2 GLY A 233       0.879  27.866  -4.417  1.00  0.00           H  
ATOM   3242  N   ILE A 234      -0.213  26.240  -5.967  1.00 53.77           N  
ANISOU 3242  N   ILE A 234     7992   7539   4899   -758   -197  -1891
ATOM   3243  CA  ILE A 234      -1.039  25.299  -6.767  1.00 55.74           C  
ANISOU 3243  CA  ILE A 234     8278   7848   5051   -920   -330  -2181
ATOM   3244  C   ILE A 234      -2.379  25.131  -6.053  1.00 53.80           C  
ANISOU 3244  C   ILE A 234     7833   7575   5032   -974   -547  -2129
ATOM   3245  O   ILE A 234      -2.510  25.599  -4.915  1.00 50.56           O  
ANISOU 3245  O   ILE A 234     7281   7071   4857   -878   -537  -1896
ATOM   3246  CB  ILE A 234      -0.322  23.949  -6.957  1.00 62.22           C  
ANISOU 3246  CB  ILE A 234     9173   8466   6000   -983   -107  -2486
ATOM   3247  CG1 ILE A 234      -0.151  23.193  -5.634  1.00 61.45           C  
ANISOU 3247  CG1 ILE A 234     8924   8060   6361   -940     20  -2447
ATOM   3248  CG2 ILE A 234       1.000  24.144  -7.688  1.00 64.87           C  
ANISOU 3248  CG2 ILE A 234     9687   8840   6120   -925    128  -2540
ATOM   3249  CD1 ILE A 234       0.444  21.807  -5.793  1.00 64.15           C  
ANISOU 3249  CD1 ILE A 234     9323   8166   6883   -995    230  -2737
ATOM   3250  H   ILE A 234      -0.064  25.961  -5.008  1.00  0.00           H  
ATOM   3251  HA  ILE A 234      -1.219  25.740  -7.748  1.00  0.00           H  
ATOM   3252  HB  ILE A 234      -0.956  23.336  -7.598  1.00  0.00           H  
ATOM   3253 HG13 ILE A 234      -1.116  23.117  -5.134  1.00  0.00           H  
ATOM   3254 HG12 ILE A 234       0.474  23.780  -4.961  1.00  0.00           H  
ATOM   3255 HG21 ILE A 234       1.492  23.180  -7.813  1.00  0.00           H  
ATOM   3256 HG22 ILE A 234       0.813  24.586  -8.667  1.00  0.00           H  
ATOM   3257 HG23 ILE A 234       1.642  24.807  -7.108  1.00  0.00           H  
ATOM   3258 HD11 ILE A 234       0.534  21.335  -4.815  1.00  0.00           H  
ATOM   3259 HD12 ILE A 234      -0.204  21.204  -6.428  1.00  0.00           H  
ATOM   3260 HD13 ILE A 234       1.430  21.885  -6.250  1.00  0.00           H  
ATOM   3261  N   SER A 235      -3.338  24.483  -6.702  1.00 53.97           N  
ANISOU 3261  N   SER A 235     7840   7682   4984  -1131   -729  -2353
ATOM   3262  CA  SER A 235      -4.669  24.185  -6.123  1.00 57.15           C  
ANISOU 3262  CA  SER A 235     8030   8056   5625  -1212   -928  -2345
ATOM   3263  C   SER A 235      -4.503  23.170  -4.986  1.00 57.29           C  
ANISOU 3263  C   SER A 235     7942   7750   6076  -1225   -742  -2390
ATOM   3264  O   SER A 235      -3.760  22.199  -5.176  1.00 58.88           O  
ANISOU 3264  O   SER A 235     8244   7774   6351  -1267   -550  -2605
ATOM   3265  CB  SER A 235      -5.615  23.700  -7.179  1.00 60.59           C  
ANISOU 3265  CB  SER A 235     8477   8667   5875  -1393  -1167  -2601
ATOM   3266  OG  SER A 235      -6.847  23.368  -6.578  1.00 66.22           O  
ANISOU 3266  OG  SER A 235     8958   9335   6867  -1479  -1334  -2597
ATOM   3267  H   SER A 235      -3.181  24.162  -7.647  1.00  0.00           H  
ATOM   3268  HA  SER A 235      -5.072  25.106  -5.702  1.00  0.00           H  
ATOM   3269  HB3 SER A 235      -5.197  22.817  -7.663  1.00  0.00           H  
ATOM   3270  HB2 SER A 235      -5.771  24.488  -7.916  1.00  0.00           H  
ATOM   3271  HG  SER A 235      -7.488  24.059  -6.758  1.00  0.00           H  
ATOM   3272  N   SER A 236      -5.132  23.410  -3.830  1.00 55.29           N  
ANISOU 3272  N   SER A 236     7496   7414   6097  -1178   -779  -2181
ATOM   3273  CA  SER A 236      -5.082  22.518  -2.640  1.00 53.50           C  
ANISOU 3273  CA  SER A 236     7161   6894   6272  -1182   -613  -2164
ATOM   3274  C   SER A 236      -6.010  21.312  -2.845  1.00 58.11           C  
ANISOU 3274  C   SER A 236     7658   7373   7048  -1384   -685  -2420
ATOM   3275  O   SER A 236      -5.844  20.311  -2.140  1.00 60.36           O  
ANISOU 3275  O   SER A 236     7902   7382   7650  -1417   -518  -2471
ATOM   3276  CB  SER A 236      -5.450  23.280  -1.386  1.00 51.35           C  
ANISOU 3276  CB  SER A 236     6733   6606   6169  -1066   -619  -1853
ATOM   3277  OG  SER A 236      -6.857  23.488  -1.340  1.00 50.68           O  
ANISOU 3277  OG  SER A 236     6472   6637   6147  -1147   -832  -1825
ATOM   3278  H   SER A 236      -5.689  24.246  -3.722  1.00  0.00           H  
ATOM   3279  HA  SER A 236      -4.062  22.150  -2.530  1.00  0.00           H  
ATOM   3280  HB2 SER A 236      -4.940  24.243  -1.384  1.00  0.00           H  
ATOM   3281  HB3 SER A 236      -5.138  22.710  -0.510  1.00  0.00           H  
ATOM   3282  HG  SER A 236      -7.051  24.243  -0.779  1.00  0.00           H  
ATOM   3283  N   GLY A 237      -6.987  21.412  -3.747  1.00 60.51           N  
ANISOU 3283  N   GLY A 237     7921   7886   7183  -1516   -937  -2564
ATOM   3284  CA  GLY A 237      -8.044  20.398  -3.902  1.00 65.27           C  
ANISOU 3284  CA  GLY A 237     8394   8415   7988  -1728  -1049  -2800
ATOM   3285  C   GLY A 237      -9.050  20.415  -2.758  1.00 63.74           C  
ANISOU 3285  C   GLY A 237     7944   8136   8137  -1741  -1086  -2611
ATOM   3286  O   GLY A 237      -9.956  19.560  -2.772  1.00 62.87           O  
ANISOU 3286  O   GLY A 237     7694   7939   8251  -1926  -1159  -2787
ATOM   3287  H   GLY A 237      -7.025  22.211  -4.364  1.00  0.00           H  
ATOM   3288  HA2 GLY A 237      -7.590  19.409  -3.971  1.00  0.00           H  
ATOM   3289  HA3 GLY A 237      -8.566  20.560  -4.845  1.00  0.00           H  
ATOM   3290  N   VAL A 238      -8.930  21.340  -1.796  1.00 60.68           N  
ANISOU 3290  N   VAL A 238     7489   7768   7797  -1563  -1028  -2280
ATOM   3291  CA  VAL A 238      -9.972  21.533  -0.742  1.00 62.49           C  
ANISOU 3291  CA  VAL A 238     7470   7964   8306  -1563  -1063  -2090
ATOM   3292  C   VAL A 238     -11.172  22.220  -1.399  1.00 65.67           C  
ANISOU 3292  C   VAL A 238     7717   8647   8584  -1620  -1372  -2093
ATOM   3293  O   VAL A 238     -10.967  23.204  -2.128  1.00 71.88           O  
ANISOU 3293  O   VAL A 238     8594   9669   9047  -1526  -1513  -2024
ATOM   3294  CB  VAL A 238      -9.481  22.341   0.475  1.00 59.34           C  
ANISOU 3294  CB  VAL A 238     7060   7515   7971  -1357   -905  -1764
ATOM   3295  CG1 VAL A 238     -10.616  22.605   1.456  1.00 58.92           C  
ANISOU 3295  CG1 VAL A 238     6760   7461   8162  -1359   -935  -1591
ATOM   3296  CG2 VAL A 238      -8.323  21.660   1.183  1.00 60.23           C  
ANISOU 3296  CG2 VAL A 238     7300   7368   8215  -1292   -631  -1736
ATOM   3297  H   VAL A 238      -8.115  21.935  -1.767  1.00  0.00           H  
ATOM   3298  HA  VAL A 238     -10.290  20.551  -0.393  1.00  0.00           H  
ATOM   3299  HB  VAL A 238      -9.126  23.305   0.111  1.00  0.00           H  
ATOM   3300 HG11 VAL A 238     -10.239  23.177   2.304  1.00  0.00           H  
ATOM   3301 HG12 VAL A 238     -11.403  23.171   0.958  1.00  0.00           H  
ATOM   3302 HG13 VAL A 238     -11.020  21.656   1.809  1.00  0.00           H  
ATOM   3303 HG21 VAL A 238      -8.010  22.265   2.034  1.00  0.00           H  
ATOM   3304 HG22 VAL A 238      -8.638  20.677   1.533  1.00  0.00           H  
ATOM   3305 HG23 VAL A 238      -7.488  21.548   0.491  1.00  0.00           H  
ATOM   3306  N   ASN A 239     -12.373  21.715  -1.133  1.00 71.87           N  
ANISOU 3306  N   ASN A 239     8267   9404   9637  -1766  -1468  -2154
ATOM   3307  CA  ASN A 239     -13.649  22.271  -1.652  1.00 76.92           C  
ANISOU 3307  CA  ASN A 239     8692  10300  10234  -1827  -1775  -2151
ATOM   3308  C   ASN A 239     -14.496  22.719  -0.460  1.00 75.02           C  
ANISOU 3308  C   ASN A 239     8191  10021  10292  -1758  -1725  -1902
ATOM   3309  O   ASN A 239     -14.385  22.108   0.623  1.00 73.53           O  
ANISOU 3309  O   ASN A 239     7960   9585  10391  -1770  -1480  -1839
ATOM   3310  CB  ASN A 239     -14.392  21.262  -2.532  1.00 81.47           C  
ANISOU 3310  CB  ASN A 239     9186  10903  10863  -2088  -1960  -2489
ATOM   3311  CG  ASN A 239     -14.251  19.847  -2.015  1.00 86.06           C  
ANISOU 3311  CG  ASN A 239     9767  11149  11781  -2246  -1735  -2669
ATOM   3312  OD1 ASN A 239     -13.753  19.637  -0.909  1.00 90.85           O  
ANISOU 3312  OD1 ASN A 239    10396  11518  12602  -2154  -1460  -2499
ATOM   3313  ND2 ASN A 239     -14.662  18.874  -2.808  1.00 86.01           N  
ANISOU 3313  ND2 ASN A 239     9742  11115  11820  -2483  -1850  -3009
ATOM   3314  H   ASN A 239     -12.459  20.900  -0.543  1.00  0.00           H  
ATOM   3315  HA  ASN A 239     -13.419  23.148  -2.257  1.00  0.00           H  
ATOM   3316  HB2 ASN A 239     -14.007  21.316  -3.550  1.00  0.00           H  
ATOM   3317  HB3 ASN A 239     -15.448  21.528  -2.576  1.00  0.00           H  
ATOM   3318 HD21 ASN A 239     -14.589  17.913  -2.507  1.00  0.00           H  
ATOM   3319 HD22 ASN A 239     -15.050  19.091  -3.715  1.00  0.00           H  
ATOM   3320  N   ASP A 240     -15.312  23.746  -0.672  1.00 74.15           N  
ANISOU 3320  N   ASP A 240     7915  10149  10110  -1682  -1944  -1762
ATOM   3321  CA  ASP A 240     -16.212  24.316   0.358  1.00 75.24           C  
ANISOU 3321  CA  ASP A 240     7784  10284  10516  -1602  -1907  -1535
ATOM   3322  C   ASP A 240     -15.336  24.775   1.522  1.00 67.27           C  
ANISOU 3322  C   ASP A 240     6905   9120   9535  -1414  -1612  -1308
ATOM   3323  O   ASP A 240     -15.478  24.238   2.635  1.00 67.70           O  
ANISOU 3323  O   ASP A 240     6875   8978   9866  -1440  -1390  -1246
ATOM   3324  CB  ASP A 240     -17.299  23.322   0.776  1.00 81.58           C  
ANISOU 3324  CB  ASP A 240     8316  10974  11705  -1807  -1896  -1653
ATOM   3325  CG  ASP A 240     -18.505  23.986   1.428  1.00 87.56           C  
ANISOU 3325  CG  ASP A 240     8742  11822  12703  -1751  -1948  -1469
ATOM   3326  OD1 ASP A 240     -18.387  25.166   1.833  1.00 90.93           O  
ANISOU 3326  OD1 ASP A 240     9174  12336  13038  -1532  -1920  -1231
ATOM   3327  OD2 ASP A 240     -19.561  23.326   1.515  1.00 97.33           O1-
ANISOU 3327  OD2 ASP A 240     9708  13034  14237  -1930  -2009  -1573
ATOM   3328  H   ASP A 240     -15.344  24.187  -1.580  1.00  0.00           H  
ATOM   3329  HA  ASP A 240     -16.700  25.194  -0.066  1.00  0.00           H  
ATOM   3330  HB3 ASP A 240     -16.875  22.589   1.462  1.00  0.00           H  
ATOM   3331  HB2 ASP A 240     -17.625  22.755  -0.096  1.00  0.00           H  
ATOM   3332  N   THR A 241     -14.408  25.683   1.226  1.00 62.63           N  
ANISOU 3332  N   THR A 241     6527   8617   8652  -1245  -1609  -1200
ATOM   3333  CA  THR A 241     -13.690  26.516   2.221  1.00 57.49           C  
ANISOU 3333  CA  THR A 241     5967   7891   7982  -1043  -1403   -965
ATOM   3334  C   THR A 241     -13.972  27.971   1.857  1.00 55.06           C  
ANISOU 3334  C   THR A 241     5620   7788   7510   -882  -1566   -793
ATOM   3335  O   THR A 241     -14.191  28.243   0.675  1.00 55.00           O  
ANISOU 3335  O   THR A 241     5634   7965   7297   -909  -1807   -856
ATOM   3336  CB  THR A 241     -12.191  26.182   2.299  1.00 56.11           C  
ANISOU 3336  CB  THR A 241     6074   7579   7663   -999  -1211   -997
ATOM   3337  OG1 THR A 241     -11.590  27.121   3.196  1.00 50.02           O  
ANISOU 3337  OG1 THR A 241     5365   6778   6861   -812  -1063   -777
ATOM   3338  CG2 THR A 241     -11.480  26.231   0.963  1.00 56.05           C  
ANISOU 3338  CG2 THR A 241     6271   7685   7338  -1019  -1331  -1134
ATOM   3339  H   THR A 241     -14.148  25.844   0.263  1.00  0.00           H  
ATOM   3340  HA  THR A 241     -14.129  26.323   3.200  1.00  0.00           H  
ATOM   3341  HB  THR A 241     -12.079  25.181   2.716  1.00  0.00           H  
ATOM   3342  HG1 THR A 241     -10.654  26.926   3.284  1.00  0.00           H  
ATOM   3343 HG21 THR A 241     -10.427  25.984   1.102  1.00  0.00           H  
ATOM   3344 HG22 THR A 241     -11.935  25.512   0.282  1.00  0.00           H  
ATOM   3345 HG23 THR A 241     -11.565  27.233   0.542  1.00  0.00           H  
ATOM   3346  N   SER A 242     -13.975  28.850   2.854  1.00 54.40           N  
ANISOU 3346  N   SER A 242     5487   7666   7517   -722  -1433   -585
ATOM   3347  CA  SER A 242     -14.167  30.308   2.696  1.00 56.38           C  
ANISOU 3347  CA  SER A 242     5707   8050   7663   -543  -1535   -399
ATOM   3348  C   SER A 242     -12.817  31.008   2.488  1.00 50.68           C  
ANISOU 3348  C   SER A 242     5263   7313   6679   -422  -1451   -324
ATOM   3349  O   SER A 242     -12.820  32.227   2.359  1.00 53.79           O  
ANISOU 3349  O   SER A 242     5667   7782   6989   -274  -1507   -164
ATOM   3350  CB  SER A 242     -14.910  30.855   3.885  1.00 59.96           C  
ANISOU 3350  CB  SER A 242     5956   8451   8373   -447  -1414   -250
ATOM   3351  OG  SER A 242     -14.320  30.405   5.089  1.00 62.30           O  
ANISOU 3351  OG  SER A 242     6331   8567   8772   -445  -1134   -233
ATOM   3352  H   SER A 242     -13.839  28.536   3.804  1.00  0.00           H  
ATOM   3353  HA  SER A 242     -14.777  30.476   1.808  1.00  0.00           H  
ATOM   3354  HB2 SER A 242     -15.949  30.528   3.846  1.00  0.00           H  
ATOM   3355  HB3 SER A 242     -14.890  31.944   3.856  1.00  0.00           H  
ATOM   3356  HG  SER A 242     -14.805  30.762   5.837  1.00  0.00           H  
ATOM   3357  N   LEU A 243     -11.696  30.284   2.471  1.00 46.40           N  
ANISOU 3357  N   LEU A 243     4927   6662   6038   -478  -1312   -429
ATOM   3358  CA  LEU A 243     -10.352  30.919   2.383  1.00 43.94           C  
ANISOU 3358  CA  LEU A 243     4851   6322   5519   -369  -1203   -358
ATOM   3359  C   LEU A 243      -9.740  30.694   1.000  1.00 43.09           C  
ANISOU 3359  C   LEU A 243     4925   6316   5130   -430  -1310   -478
ATOM   3360  O   LEU A 243      -9.736  29.557   0.515  1.00 43.18           O  
ANISOU 3360  O   LEU A 243     4965   6305   5133   -575  -1331   -679
ATOM   3361  CB  LEU A 243      -9.439  30.315   3.442  1.00 42.44           C  
ANISOU 3361  CB  LEU A 243     4749   5942   5432   -366   -951   -372
ATOM   3362  CG  LEU A 243      -9.721  30.698   4.888  1.00 42.44           C  
ANISOU 3362  CG  LEU A 243     4641   5854   5627   -281   -803   -235
ATOM   3363  CD1 LEU A 243      -8.781  29.926   5.790  1.00 42.26           C  
ANISOU 3363  CD1 LEU A 243     4721   5668   5666   -294   -593   -252
ATOM   3364  CD2 LEU A 243      -9.548  32.193   5.111  1.00 44.25           C  
ANISOU 3364  CD2 LEU A 243     4895   6136   5782   -120   -802    -73
ATOM   3365  H   LEU A 243     -11.745  29.276   2.518  1.00  0.00           H  
ATOM   3366  HA  LEU A 243     -10.449  31.990   2.562  1.00  0.00           H  
ATOM   3367  HB3 LEU A 243      -8.403  30.556   3.202  1.00  0.00           H  
ATOM   3368  HB2 LEU A 243      -9.452  29.229   3.350  1.00  0.00           H  
ATOM   3369  HG  LEU A 243     -10.747  30.423   5.131  1.00  0.00           H  
ATOM   3370 HD11 LEU A 243      -8.974  30.192   6.829  1.00  0.00           H  
ATOM   3371 HD12 LEU A 243      -8.942  28.857   5.653  1.00  0.00           H  
ATOM   3372 HD13 LEU A 243      -7.750  30.173   5.537  1.00  0.00           H  
ATOM   3373 HD21 LEU A 243      -9.757  32.432   6.154  1.00  0.00           H  
ATOM   3374 HD22 LEU A 243      -8.524  32.481   4.871  1.00  0.00           H  
ATOM   3375 HD23 LEU A 243     -10.239  32.739   4.468  1.00  0.00           H  
ATOM   3376  N   LEU A 244      -9.171  31.740   0.426  1.00 41.43           N  
ANISOU 3376  N   LEU A 244     4846   6195   4700   -324  -1345   -361
ATOM   3377  CA  LEU A 244      -8.382  31.623  -0.815  1.00 42.86           C  
ANISOU 3377  CA  LEU A 244     5236   6468   4578   -366  -1387   -451
ATOM   3378  C   LEU A 244      -7.019  31.005  -0.479  1.00 38.43           C  
ANISOU 3378  C   LEU A 244     4839   5750   4012   -381  -1144   -542
ATOM   3379  O   LEU A 244      -6.553  30.183  -1.271  1.00 40.65           O  
ANISOU 3379  O   LEU A 244     5241   6045   4159   -479  -1131   -727
ATOM   3380  CB  LEU A 244      -8.247  33.005  -1.449  1.00 45.63           C  
ANISOU 3380  CB  LEU A 244     5664   6950   4722   -241  -1479   -254
ATOM   3381  CG  LEU A 244      -9.553  33.608  -1.975  1.00 48.05           C  
ANISOU 3381  CG  LEU A 244     5813   7431   5011   -211  -1749   -150
ATOM   3382  CD1 LEU A 244      -9.269  34.910  -2.714  1.00 52.24           C  
ANISOU 3382  CD1 LEU A 244     6460   8071   5316    -84  -1824     62
ATOM   3383  CD2 LEU A 244     -10.299  32.629  -2.884  1.00 53.24           C  
ANISOU 3383  CD2 LEU A 244     6417   8235   5575   -372  -1962   -351
ATOM   3384  H   LEU A 244      -9.269  32.657   0.837  1.00  0.00           H  
ATOM   3385  HA  LEU A 244      -8.907  30.966  -1.508  1.00  0.00           H  
ATOM   3386  HB3 LEU A 244      -7.519  32.961  -2.259  1.00  0.00           H  
ATOM   3387  HB2 LEU A 244      -7.798  33.690  -0.729  1.00  0.00           H  
ATOM   3388  HG  LEU A 244     -10.192  33.834  -1.121  1.00  0.00           H  
ATOM   3389 HD11 LEU A 244     -10.204  35.330  -3.084  1.00  0.00           H  
ATOM   3390 HD12 LEU A 244      -8.797  35.619  -2.034  1.00  0.00           H  
ATOM   3391 HD13 LEU A 244      -8.602  34.714  -3.554  1.00  0.00           H  
ATOM   3392 HD21 LEU A 244     -11.220  33.091  -3.238  1.00  0.00           H  
ATOM   3393 HD22 LEU A 244      -9.670  32.373  -3.737  1.00  0.00           H  
ATOM   3394 HD23 LEU A 244     -10.538  31.724  -2.325  1.00  0.00           H  
ATOM   3395  N   TYR A 245      -6.436  31.398   0.652  1.00 36.80           N  
ANISOU 3395  N   TYR A 245     4625   5406   3949   -284   -968   -423
ATOM   3396  CA  TYR A 245      -5.060  31.050   1.092  1.00 34.03           C  
ANISOU 3396  CA  TYR A 245     4403   4917   3609   -262   -750   -455
ATOM   3397  C   TYR A 245      -5.116  30.524   2.517  1.00 35.26           C  
ANISOU 3397  C   TYR A 245     4456   4912   4028   -250   -620   -430
ATOM   3398  O   TYR A 245      -5.994  30.932   3.329  1.00 30.63           O  
ANISOU 3398  O   TYR A 245     3725   4324   3588   -212   -651   -327
ATOM   3399  CB  TYR A 245      -4.139  32.257   0.918  1.00 36.01           C  
ANISOU 3399  CB  TYR A 245     4770   5198   3712   -152   -688   -312
ATOM   3400  CG  TYR A 245      -4.303  32.874  -0.449  1.00 40.40           C  
ANISOU 3400  CG  TYR A 245     5419   5928   4002   -156   -828   -285
ATOM   3401  CD1 TYR A 245      -3.876  32.212  -1.590  1.00 43.34           C  
ANISOU 3401  CD1 TYR A 245     5928   6376   4164   -244   -836   -443
ATOM   3402  CD2 TYR A 245      -4.985  34.069  -0.617  1.00 40.89           C  
ANISOU 3402  CD2 TYR A 245     5428   6084   4023    -72   -959   -103
ATOM   3403  CE1 TYR A 245      -4.102  32.731  -2.859  1.00 45.72           C  
ANISOU 3403  CE1 TYR A 245     6325   6865   4178   -255   -977   -412
ATOM   3404  CE2 TYR A 245      -5.214  34.606  -1.876  1.00 45.52           C  
ANISOU 3404  CE2 TYR A 245     6099   6842   4354    -69  -1109    -45
ATOM   3405  CZ  TYR A 245      -4.773  33.938  -3.003  1.00 45.16           C  
ANISOU 3405  CZ  TYR A 245     6203   6896   4060   -164  -1123   -196
ATOM   3406  OH  TYR A 245      -5.016  34.474  -4.237  1.00 48.91           O  
ANISOU 3406  OH  TYR A 245     6775   7564   4242   -162  -1277   -126
ATOM   3407  H   TYR A 245      -6.938  31.988   1.300  1.00  0.00           H  
ATOM   3408  HA  TYR A 245      -4.692  30.249   0.450  1.00  0.00           H  
ATOM   3409  HB2 TYR A 245      -3.103  31.946   1.054  1.00  0.00           H  
ATOM   3410  HB3 TYR A 245      -4.367  33.001   1.682  1.00  0.00           H  
ATOM   3411  HD1 TYR A 245      -3.354  31.270  -1.505  1.00  0.00           H  
ATOM   3412  HD2 TYR A 245      -5.353  34.606   0.244  1.00  0.00           H  
ATOM   3413  HE1 TYR A 245      -3.756  32.196  -3.731  1.00  0.00           H  
ATOM   3414  HE2 TYR A 245      -5.737  35.546  -1.975  1.00  0.00           H  
ATOM   3415  HH  TYR A 245      -5.487  35.305  -4.138  1.00  0.00           H  
ATOM   3416  N   ASN A 246      -4.142  29.683   2.842  1.00 32.59           N  
ANISOU 3416  N   ASN A 246     4194   4442   3746   -269   -464   -508
ATOM   3417  CA  ASN A 246      -4.033  29.104   4.190  1.00 30.59           C  
ANISOU 3417  CA  ASN A 246     3871   4036   3713   -251   -333   -461
ATOM   3418  C   ASN A 246      -3.846  30.237   5.196  1.00 28.63           C  
ANISOU 3418  C   ASN A 246     3593   3799   3483   -130   -287   -282
ATOM   3419  O   ASN A 246      -3.280  31.304   4.852  1.00 28.69           O  
ANISOU 3419  O   ASN A 246     3674   3872   3354    -59   -298   -214
ATOM   3420  CB  ASN A 246      -2.869  28.118   4.315  1.00 30.51           C  
ANISOU 3420  CB  ASN A 246     3952   3884   3754   -261   -182   -544
ATOM   3421  CG  ASN A 246      -3.010  26.891   3.433  1.00 33.84           C  
ANISOU 3421  CG  ASN A 246     4410   4252   4195   -383   -191   -753
ATOM   3422  OD1 ASN A 246      -4.105  26.393   3.215  1.00 33.92           O  
ANISOU 3422  OD1 ASN A 246     4334   4274   4278   -485   -287   -833
ATOM   3423  ND2 ASN A 246      -1.889  26.352   2.980  1.00 33.28           N  
ANISOU 3423  ND2 ASN A 246     4452   4105   4085   -377    -78   -854
ATOM   3424  H   ASN A 246      -3.449  29.424   2.155  1.00  0.00           H  
ATOM   3425  HA  ASN A 246      -4.961  28.581   4.422  1.00  0.00           H  
ATOM   3426  HB3 ASN A 246      -2.769  27.806   5.355  1.00  0.00           H  
ATOM   3427  HB2 ASN A 246      -1.936  28.629   4.078  1.00  0.00           H  
ATOM   3428 HD21 ASN A 246      -1.925  25.534   2.389  1.00  0.00           H  
ATOM   3429 HD22 ASN A 246      -0.998  26.759   3.226  1.00  0.00           H  
ATOM   3430  N   GLU A 247      -4.206  29.966   6.437  1.00 27.33           N  
ANISOU 3430  N   GLU A 247     3340   3558   3483   -114   -213   -213
ATOM   3431  CA  GLU A 247      -3.653  30.753   7.561  1.00 28.07           C  
ANISOU 3431  CA  GLU A 247     3445   3632   3586    -10   -124    -86
ATOM   3432  C   GLU A 247      -3.464  29.828   8.746  1.00 26.47           C  
ANISOU 3432  C   GLU A 247     3218   3318   3521    -16     -5    -52
ATOM   3433  O   GLU A 247      -4.070  28.727   8.790  1.00 26.68           O  
ANISOU 3433  O   GLU A 247     3188   3273   3674    -98     11   -100
ATOM   3434  CB  GLU A 247      -4.484  32.006   7.827  1.00 28.78           C  
ANISOU 3434  CB  GLU A 247     3459   3805   3668     52   -183      6
ATOM   3435  CG  GLU A 247      -5.928  31.768   8.118  1.00 31.43           C  
ANISOU 3435  CG  GLU A 247     3639   4162   4138     14   -226     16
ATOM   3436  CD  GLU A 247      -6.681  33.092   8.166  1.00 33.62           C  
ANISOU 3436  CD  GLU A 247     3838   4518   4416     98   -287    102
ATOM   3437  OE1 GLU A 247      -6.846  33.725   7.100  1.00 31.74           O  
ANISOU 3437  OE1 GLU A 247     3615   4360   4083    115   -416    108
ATOM   3438  OE2 GLU A 247      -7.037  33.516   9.276  1.00 33.02           O1-
ANISOU 3438  OE2 GLU A 247     3698   4419   4427    154   -197    167
ATOM   3439  H   GLU A 247      -4.861  29.219   6.621  1.00  0.00           H  
ATOM   3440  HA  GLU A 247      -2.661  31.088   7.257  1.00  0.00           H  
ATOM   3441  HB2 GLU A 247      -4.395  32.684   6.978  1.00  0.00           H  
ATOM   3442  HB3 GLU A 247      -4.038  32.566   8.649  1.00  0.00           H
[truncated: 47,317 more chars]
