# Supplementary material for: Untargeted Diversity-Oriented Synthesis for the Discovery of New Antitumor Agents: An Integrated Approach of Inverse Virtual Screening, Bioinformatics, and Omics for Target Deconvolution
Source: J Med Chem. 2025 Jul 24;68(15):16483–517. doi: 10.1021/acs.jmedchem.5c01344 (PMC12362587; doi:10.1021/acs.jmedchem.5c01344)
Supplement: Supplementary file 2 [file jm5c01344_si_002.zip › FigureS62_panelF/BRAF_5hie.pdb]

HEADER    TRANSFERASE/TRANSFERASE INHIBITOR       11-JAN-16   5HIE
REMARK   4 5HIE COMPLIES WITH FORMAT V. 3.0, 1-DEC-2006
REMARK 888
REMARK 888 WRITTEN BY MAESTRO (A PRODUCT OF SCHRODINGER, LLC)
TITLE     BRAF KINASE DOMAIN B3AC LOOP DELETION MUTANT IN COMPLEX WITH
TITLE    2 DABRAFENIB
EXPDTA    X-RAY DIFFRACTION
REMARK 200  TEMPERATURE           (KELVIN) : NULL
REMARK 200  PH                             : NULL
CRYST1   65.413  127.786   83.135  90.00 105.79  90.00 P 1 21 1      8
MODEL        1
ATOM      1  CH3 ACE A 448     -30.384  -6.669  54.862  1.00  0.00           C  
ATOM      2  C   ACE A 448     -31.809  -6.367  55.328  1.00  0.00           C  
ATOM      3  O   ACE A 448     -32.000  -5.515  56.193  1.00  0.00           O  
ATOM      4 1H   ACE A 448     -29.668  -6.023  55.417  1.00  0.00           H  
ATOM      5 2H   ACE A 448     -30.148  -7.740  55.055  1.00  0.00           H  
ATOM      6 3H   ACE A 448     -30.299  -6.470  53.771  1.00  0.00           H  
ATOM      7  N   ASP A 449     -32.878  -7.047  54.781  1.00 65.36           N  
ATOM      8  CA  ASP A 449     -34.236  -6.754  55.230  1.00 64.77           C  
ATOM      9  C   ASP A 449     -34.423  -7.015  56.744  1.00 65.49           C  
ATOM     10  O   ASP A 449     -33.476  -7.403  57.444  1.00 64.35           O  
ATOM     11  CB  ASP A 449     -35.277  -7.522  54.375  1.00 66.97           C  
ATOM     12  CG  ASP A 449     -36.619  -6.820  54.165  1.00 79.13           C  
ATOM     13  OD1 ASP A 449     -36.912  -5.845  54.902  1.00 79.48           O  
ATOM     14  OD2 ASP A 449     -37.389  -7.267  53.289  1.00 86.02           O1-
ATOM     15  H1  ASP A 449     -32.721  -7.747  54.070  1.00  0.00           H  
ATOM     16  HA  ASP A 449     -34.406  -5.690  55.064  1.00  0.00           H  
ATOM     17  HB3 ASP A 449     -35.450  -8.504  54.815  1.00  0.00           H  
ATOM     18  HB2 ASP A 449     -34.840  -7.760  53.405  1.00  0.00           H  
ATOM     19  N   TRP A 450     -35.646  -6.759  57.240  1.00 59.70           N  
ATOM     20  CA  TRP A 450     -36.010  -6.917  58.640  1.00 58.29           C  
ATOM     21  C   TRP A 450     -36.832  -8.186  58.883  1.00 57.12           C  
ATOM     22  O   TRP A 450     -37.456  -8.320  59.932  1.00 56.18           O  
ATOM     23  CB  TRP A 450     -36.703  -5.633  59.144  1.00 57.58           C  
ATOM     24  CG  TRP A 450     -35.767  -4.456  59.125  1.00 59.18           C  
ATOM     25  CD1 TRP A 450     -35.626  -3.537  58.125  1.00 62.17           C  
ATOM     26  CD2 TRP A 450     -34.713  -4.188  60.068  1.00 59.17           C  
ATOM     27  NE1 TRP A 450     -34.587  -2.678  58.413  1.00 61.67           N  
ATOM     28  CE2 TRP A 450     -34.008  -3.059  59.599  1.00 63.27           C  
ATOM     29  CE3 TRP A 450     -34.309  -4.784  61.279  1.00 60.31           C  
ATOM     30  CZ2 TRP A 450     -32.924  -2.510  60.301  1.00 62.74           C  
ATOM     31  CZ3 TRP A 450     -33.237  -4.243  61.969  1.00 61.68           C  
ATOM     32  CH2 TRP A 450     -32.552  -3.126  61.479  1.00 62.42           C  
ATOM     33  H   TRP A 450     -36.381  -6.435  56.628  1.00  0.00           H  
ATOM     34  HA  TRP A 450     -35.082  -7.023  59.203  1.00  0.00           H  
ATOM     35  HB3 TRP A 450     -37.066  -5.791  60.160  1.00  0.00           H  
ATOM     36  HB2 TRP A 450     -37.569  -5.418  58.517  1.00  0.00           H  
ATOM     37  HD1 TRP A 450     -36.286  -3.564  57.270  1.00  0.00           H  
ATOM     38  HE1 TRP A 450     -34.370  -1.919  57.783  1.00  0.00           H  
ATOM     39  HE3 TRP A 450     -34.833  -5.650  61.656  1.00  0.00           H  
ATOM     40  HZ2 TRP A 450     -32.416  -1.639  59.915  1.00  0.00           H  
ATOM     41  HZ3 TRP A 450     -32.917  -4.684  62.902  1.00  0.00           H  
ATOM     42  HH2 TRP A 450     -31.714  -2.747  62.045  1.00  0.00           H  
ATOM     43  N   GLU A 451     -36.792  -9.141  57.939  1.00 50.36           N  
ATOM     44  CA  GLU A 451     -37.548 -10.383  58.078  1.00 48.53           C  
ATOM     45  C   GLU A 451     -36.835 -11.407  58.938  1.00 46.87           C  
ATOM     46  O   GLU A 451     -35.720 -11.827  58.625  1.00 46.20           O  
ATOM     47  CB  GLU A 451     -37.948 -10.972  56.717  1.00 50.28           C  
ATOM     48  CG  GLU A 451     -39.088 -11.975  56.808  1.00 62.93           C  
ATOM     49  CD  GLU A 451     -39.457 -12.664  55.512  1.00 88.40           C  
ATOM     50  OE1 GLU A 451     -39.689 -11.959  54.503  1.00 87.26           O  
ATOM     51  OE2 GLU A 451     -39.549 -13.913  55.516  1.00 85.75           O1-
ATOM     52  H   GLU A 451     -36.230  -9.009  57.110  1.00  0.00           H  
ATOM     53  HA  GLU A 451     -38.474 -10.130  58.594  1.00  0.00           H  
ATOM     54  HB3 GLU A 451     -37.081 -11.450  56.261  1.00  0.00           H  
ATOM     55  HB2 GLU A 451     -38.230 -10.164  56.042  1.00  0.00           H  
ATOM     56  HG3 GLU A 451     -39.970 -11.482  57.217  1.00  0.00           H  
ATOM     57  HG2 GLU A 451     -38.847 -12.727  57.559  1.00  0.00           H  
ATOM     58  N   ILE A 452     -37.494 -11.804  60.025  1.00 40.07           N  
ATOM     59  CA  ILE A 452     -36.991 -12.790  60.972  1.00 38.55           C  
ATOM     60  C   ILE A 452     -37.145 -14.199  60.360  1.00 43.15           C  
ATOM     61  O   ILE A 452     -38.253 -14.556  59.932  1.00 43.21           O  
ATOM     62  CB  ILE A 452     -37.698 -12.622  62.336  1.00 40.57           C  
ATOM     63  CG1 ILE A 452     -37.323 -11.259  62.968  1.00 39.87           C  
ATOM     64  CG2 ILE A 452     -37.413 -13.818  63.275  1.00 40.97           C  
ATOM     65  CD1 ILE A 452     -38.170 -10.796  64.101  1.00 41.77           C  
ATOM     66  H   ILE A 452     -38.403 -11.416  60.235  1.00  0.00           H  
ATOM     67  HA  ILE A 452     -35.927 -12.602  61.119  1.00  0.00           H  
ATOM     68  HB  ILE A 452     -38.771 -12.607  62.146  1.00  0.00           H  
ATOM     69 HG13 ILE A 452     -37.313 -10.494  62.192  1.00  0.00           H  
ATOM     70 HG12 ILE A 452     -36.281 -11.285  63.286  1.00  0.00           H  
ATOM     71 HG21 ILE A 452     -37.926 -13.665  64.225  1.00  0.00           H  
ATOM     72 HG22 ILE A 452     -37.772 -14.737  62.812  1.00  0.00           H  
ATOM     73 HG23 ILE A 452     -36.340 -13.895  63.451  1.00  0.00           H  
ATOM     74 HD11 ILE A 452     -37.807  -9.832  64.456  1.00  0.00           H  
ATOM     75 HD12 ILE A 452     -39.202 -10.694  63.766  1.00  0.00           H  
ATOM     76 HD13 ILE A 452     -38.122 -11.523  64.912  1.00  0.00           H  
ATOM     77  N   PRO A 453     -36.045 -15.001  60.286  1.00 38.98           N  
ATOM     78  CA  PRO A 453     -36.148 -16.347  59.698  1.00 38.25           C  
ATOM     79  C   PRO A 453     -37.284 -17.166  60.287  1.00 42.49           C  
ATOM     80  O   PRO A 453     -37.493 -17.131  61.501  1.00 42.95           O  
ATOM     81  CB  PRO A 453     -34.784 -16.969  60.019  1.00 39.68           C  
ATOM     82  CG  PRO A 453     -33.864 -15.829  60.134  1.00 43.62           C  
ATOM     83  CD  PRO A 453     -34.671 -14.742  60.764  1.00 39.77           C  
ATOM     84  HA  PRO A 453     -36.272 -16.269  58.618  1.00  0.00           H  
ATOM     85  HB3 PRO A 453     -34.472 -17.603  59.189  1.00  0.00           H  
ATOM     86  HB2 PRO A 453     -34.839 -17.487  60.977  1.00  0.00           H  
ATOM     87  HG3 PRO A 453     -33.551 -15.516  59.138  1.00  0.00           H  
ATOM     88  HG2 PRO A 453     -33.039 -16.096  60.794  1.00  0.00           H  
ATOM     89  HD2 PRO A 453     -34.640 -14.852  61.848  1.00  0.00           H  
ATOM     90  HD3 PRO A 453     -34.334 -13.777  60.385  1.00  0.00           H  
ATOM     91  N   ASP A 454     -38.035 -17.865  59.423  1.00 53.27           N  
ANISOU   91  N   ASP A 454     6355   5528   8357   -771   1990  -1871
ATOM     92  CA  ASP A 454     -39.180 -18.692  59.797  1.00 53.23           C  
ANISOU   92  CA  ASP A 454     6340   5522   8365   -859   1856  -1969
ATOM     93  C   ASP A 454     -38.864 -19.652  60.955  1.00 54.46           C  
ANISOU   93  C   ASP A 454     6367   5480   8846   -855   1874  -1903
ATOM     94  O   ASP A 454     -37.824 -20.308  60.952  1.00 54.02           O  
ANISOU   94  O   ASP A 454     6277   5247   9002   -809   2039  -1907
ATOM     95  CB  ASP A 454     -39.724 -19.430  58.552  1.00 58.37           C  
ANISOU   95  CB  ASP A 454     7141   6190   8847   -927   1913  -2226
ATOM     96  CG  ASP A 454     -40.716 -20.574  58.778  1.00 78.17           C  
ANISOU   96  CG  ASP A 454     9624   8631  11446  -1029   1831  -2377
ATOM     97  OD1 ASP A 454     -41.523 -20.492  59.743  1.00 79.42           O  
ANISOU   97  OD1 ASP A 454     9681   8822  11674  -1067   1670  -2287
ATOM     98  OD2 ASP A 454     -40.732 -21.523  57.948  1.00 86.15           O1-
ANISOU   98  OD2 ASP A 454    10723   9556  12454  -1073   1935  -2593
ATOM     99  H   ASP A 454     -37.823 -17.841  58.436  1.00  0.00           H  
ATOM    100  HA  ASP A 454     -39.965 -18.019  60.141  1.00  0.00           H  
ATOM    101  HB3 ASP A 454     -38.886 -19.796  57.959  1.00  0.00           H  
ATOM    102  HB2 ASP A 454     -40.166 -18.703  57.870  1.00  0.00           H  
ATOM    103  N   GLY A 455     -39.750 -19.652  61.950  1.00 49.87           N  
ANISOU  103  N   GLY A 455     5721   4930   8299   -893   1708  -1827
ATOM    104  CA  GLY A 455     -39.687 -20.502  63.137  1.00 49.40           C  
ANISOU  104  CA  GLY A 455     5571   4699   8499   -887   1701  -1743
ATOM    105  C   GLY A 455     -38.761 -20.102  64.274  1.00 51.37           C  
ANISOU  105  C   GLY A 455     5727   4871   8922   -781   1673  -1526
ATOM    106  O   GLY A 455     -38.496 -20.925  65.155  1.00 51.63           O  
ANISOU  106  O   GLY A 455     5710   4731   9175   -753   1692  -1460
ATOM    107  H   GLY A 455     -40.544 -19.029  61.919  1.00  0.00           H  
ATOM    108  HA3 GLY A 455     -39.456 -21.523  62.832  1.00  0.00           H  
ATOM    109  HA2 GLY A 455     -40.694 -20.640  63.530  1.00  0.00           H  
ATOM    110  N   GLN A 456     -38.280 -18.848  64.298  1.00 45.05           N  
ANISOU  110  N   GLN A 456     4902   4186   8030   -718   1615  -1414
ATOM    111  CA  GLN A 456     -37.373 -18.400  65.354  1.00 43.18           C  
ANISOU  111  CA  GLN A 456     4568   3878   7962   -615   1557  -1230
ATOM    112  C   GLN A 456     -38.096 -17.815  66.571  1.00 45.28           C  
ANISOU  112  C   GLN A 456     4810   4226   8168   -602   1360  -1085
ATOM    113  O   GLN A 456     -37.605 -17.926  67.695  1.00 44.53           O  
ANISOU  113  O   GLN A 456     4663   4027   8227   -527   1291   -953
ATOM    114  CB  GLN A 456     -36.333 -17.429  64.794  1.00 44.15           C  
ANISOU  114  CB  GLN A 456     4658   4038   8079   -552   1621  -1193
ATOM    115  CG  GLN A 456     -35.200 -18.108  64.017  1.00 50.34           C  
ANISOU  115  CG  GLN A 456     5431   4668   9028   -525   1847  -1286
ATOM    116  CD  GLN A 456     -34.068 -17.170  63.655  1.00 63.27           C  
ANISOU  116  CD  GLN A 456     6998   6294  10747   -451   1932  -1218
ATOM    117  OE1 GLN A 456     -34.063 -15.974  63.968  1.00 60.79           O  
ANISOU  117  OE1 GLN A 456     6648   6091  10359   -423   1820  -1107
ATOM    118  NE2 GLN A 456     -33.065 -17.699  63.002  1.00 51.36           N  
ANISOU  118  NE2 GLN A 456     5459   4635   9422   -418   2146  -1285
ATOM    119  H   GLN A 456     -38.544 -18.192  63.577  1.00  0.00           H  
ATOM    120  HA  GLN A 456     -36.831 -19.280  65.700  1.00  0.00           H  
ATOM    121  HB3 GLN A 456     -35.911 -16.842  65.610  1.00  0.00           H  
ATOM    122  HB2 GLN A 456     -36.827 -16.702  64.150  1.00  0.00           H  
ATOM    123  HG3 GLN A 456     -35.602 -18.557  63.109  1.00  0.00           H  
ATOM    124  HG2 GLN A 456     -34.808 -18.939  64.602  1.00  0.00           H  
ATOM    125 HE22 GLN A 456     -32.279 -17.125  62.732  1.00  0.00           H  
ATOM    126 HE21 GLN A 456     -33.077 -18.681  62.768  1.00  0.00           H  
ATOM    127  N   ILE A 457     -39.278 -17.233  66.358  1.00 41.24           N  
ANISOU  127  N   ILE A 457     4343   3892   7432   -667   1269  -1113
ATOM    128  CA  ILE A 457     -40.032 -16.631  67.450  1.00 39.73           C  
ANISOU  128  CA  ILE A 457     4137   3785   7176   -657   1109   -990
ATOM    129  C   ILE A 457     -40.901 -17.660  68.180  1.00 44.08           C  
ANISOU  129  C   ILE A 457     4704   4251   7791   -710   1108   -996
ATOM    130  O   ILE A 457     -41.573 -18.493  67.559  1.00 44.59           O  
ANISOU  130  O   ILE A 457     4795   4292   7853   -803   1180  -1140
ATOM    131  CB  ILE A 457     -40.843 -15.379  66.998  1.00 42.05           C  
ANISOU  131  CB  ILE A 457     4449   4297   7232   -686   1010   -995
ATOM    132  CG1 ILE A 457     -40.011 -14.472  66.085  1.00 42.93           C  
ANISOU  132  CG1 ILE A 457     4560   4467   7284   -639   1053   -990
ATOM    133  CG2 ILE A 457     -41.387 -14.574  68.199  1.00 41.54           C  
ANISOU  133  CG2 ILE A 457     4360   4307   7118   -656    859   -858
ATOM    134  CD1 ILE A 457     -40.820 -13.795  65.024  1.00 52.92           C  
ANISOU  134  CD1 ILE A 457     5894   5903   8311   -690   1040  -1079
ATOM    135  H   ILE A 457     -39.666 -17.204  65.426  1.00  0.00           H  
ATOM    136  HA  ILE A 457     -39.298 -16.278  68.174  1.00  0.00           H  
ATOM    137  HB  ILE A 457     -41.699 -15.731  66.422  1.00  0.00           H  
ATOM    138 HG13 ILE A 457     -39.219 -15.057  65.618  1.00  0.00           H  
ATOM    139 HG12 ILE A 457     -39.503 -13.719  66.688  1.00  0.00           H  
ATOM    140 HG21 ILE A 457     -41.945 -13.711  67.836  1.00  0.00           H  
ATOM    141 HG22 ILE A 457     -42.045 -15.208  68.794  1.00  0.00           H  
ATOM    142 HG23 ILE A 457     -40.555 -14.234  68.816  1.00  0.00           H  
ATOM    143 HD11 ILE A 457     -40.169 -13.169  64.414  1.00  0.00           H  
ATOM    144 HD12 ILE A 457     -41.295 -14.547  64.394  1.00  0.00           H  
ATOM    145 HD13 ILE A 457     -41.586 -13.176  65.490  1.00  0.00           H  
ATOM    146  N   THR A 458     -40.853 -17.592  69.518  1.00 39.92           N  
ANISOU  146  N   THR A 458     4169   3670   7327   -647   1030   -840
ATOM    147  CA  THR A 458     -41.670 -18.365  70.443  1.00 39.72           C  
ANISOU  147  CA  THR A 458     4175   3565   7352   -677   1039   -793
ATOM    148  C   THR A 458     -42.730 -17.371  70.917  1.00 41.75           C  
ANISOU  148  C   THR A 458     4437   3990   7437   -697    929   -737
ATOM    149  O   THR A 458     -42.380 -16.336  71.476  1.00 40.06           O  
ANISOU  149  O   THR A 458     4221   3849   7152   -616    820   -625
ATOM    150  CB  THR A 458     -40.822 -18.889  71.609  1.00 46.94           C  
ANISOU  150  CB  THR A 458     5108   4303   8424   -568   1030   -643
ATOM    151  OG1 THR A 458     -39.789 -19.732  71.105  1.00 45.80           O  
ANISOU  151  OG1 THR A 458     4936   4005   8461   -538   1126   -696
ATOM    152  CG2 THR A 458     -41.647 -19.658  72.617  1.00 48.49           C  
ANISOU  152  CG2 THR A 458     5363   4398   8661   -588   1070   -569
ATOM    153  H   THR A 458     -40.206 -16.961  69.969  1.00  0.00           H  
ATOM    154  HA  THR A 458     -42.143 -19.196  69.920  1.00  0.00           H  
ATOM    155  HB  THR A 458     -40.362 -18.039  72.113  1.00  0.00           H  
ATOM    156  HG1 THR A 458     -39.232 -19.232  70.504  1.00  0.00           H  
ATOM    157 HG21 THR A 458     -41.002 -20.008  73.423  1.00  0.00           H  
ATOM    158 HG22 THR A 458     -42.420 -19.008  73.027  1.00  0.00           H  
ATOM    159 HG23 THR A 458     -42.114 -20.513  72.128  1.00  0.00           H  
ATOM    160  N   VAL A 459     -44.009 -17.652  70.650  1.00 38.59           N  
ANISOU  160  N   VAL A 459     4030   3645   6988   -806    954   -830
ATOM    161  CA  VAL A 459     -45.109 -16.766  71.034  1.00 37.05           C  
ANISOU  161  CA  VAL A 459     3820   3599   6660   -830    866   -793
ATOM    162  C   VAL A 459     -45.792 -17.283  72.306  1.00 42.67           C  
ANISOU  162  C   VAL A 459     4559   4215   7438   -831    913   -688
ATOM    163  O   VAL A 459     -46.180 -18.457  72.372  1.00 43.32           O  
ANISOU  163  O   VAL A 459     4645   4160   7657   -896   1029   -734
ATOM    164  CB  VAL A 459     -46.078 -16.501  69.861  1.00 40.43           C  
ANISOU  164  CB  VAL A 459     4204   4168   6988   -934    835   -959
ATOM    165  CG1 VAL A 459     -47.175 -15.528  70.266  1.00 39.29           C  
ANISOU  165  CG1 VAL A 459     4023   4169   6735   -947    739   -915
ATOM    166  CG2 VAL A 459     -45.325 -15.975  68.638  1.00 40.08           C  
ANISOU  166  CG2 VAL A 459     4174   4209   6845   -914    812  -1039
ATOM    167  H   VAL A 459     -44.248 -18.505  70.165  1.00  0.00           H  
ATOM    168  HA  VAL A 459     -44.660 -15.806  71.290  1.00  0.00           H  
ATOM    169  HB  VAL A 459     -46.547 -17.446  69.589  1.00  0.00           H  
ATOM    170 HG11 VAL A 459     -47.842 -15.360  69.421  1.00  0.00           H  
ATOM    171 HG12 VAL A 459     -47.742 -15.945  71.099  1.00  0.00           H  
ATOM    172 HG13 VAL A 459     -46.728 -14.581  70.569  1.00  0.00           H  
ATOM    173 HG21 VAL A 459     -46.030 -15.796  67.826  1.00  0.00           H  
ATOM    174 HG22 VAL A 459     -44.822 -15.042  68.894  1.00  0.00           H  
ATOM    175 HG23 VAL A 459     -44.586 -16.711  68.322  1.00  0.00           H  
ATOM    176  N   GLY A 460     -45.886 -16.404  73.307  1.00 39.48           N  
ANISOU  176  N   GLY A 460     4188   3874   6940   -754    836   -548
ATOM    177  CA  GLY A 460     -46.434 -16.708  74.625  1.00 40.30           C  
ANISOU  177  CA  GLY A 460     4355   3897   7061   -726    889   -420
ATOM    178  C   GLY A 460     -47.771 -16.077  74.959  1.00 44.55           C  
ANISOU  178  C   GLY A 460     4863   4543   7522   -776    890   -417
ATOM    179  O   GLY A 460     -48.715 -16.135  74.160  1.00 45.15           O  
ANISOU  179  O   GLY A 460     4847   4683   7628   -889    909   -550
ATOM    180  H   GLY A 460     -45.565 -15.455  73.178  1.00  0.00           H  
ATOM    181  HA3 GLY A 460     -45.706 -16.433  75.389  1.00  0.00           H  
ATOM    182  HA2 GLY A 460     -46.508 -17.789  74.743  1.00  0.00           H  
ATOM    183  N   GLN A 461     -47.863 -15.500  76.170  1.00 39.43           N  
ANISOU  183  N   GLN A 461     4295   3904   6783   -687    867   -270
ATOM    184  CA  GLN A 461     -49.075 -14.905  76.721  1.00 38.75           C  
ANISOU  184  CA  GLN A 461     4196   3895   6634   -711    897   -242
ATOM    185  C   GLN A 461     -49.656 -13.762  75.898  1.00 42.52           C  
ANISOU  185  C   GLN A 461     4561   4565   7029   -754    786   -338
ATOM    186  O   GLN A 461     -48.924 -12.848  75.524  1.00 40.86           O  
ANISOU  186  O   GLN A 461     4348   4453   6722   -694    653   -336
ATOM    187  CB  GLN A 461     -48.832 -14.454  78.174  1.00 39.87           C  
ANISOU  187  CB  GLN A 461     4484   4005   6660   -581    887    -68
ATOM    188  CG  GLN A 461     -50.085 -13.965  78.915  1.00 49.74           C  
ANISOU  188  CG  GLN A 461     5747   5300   7853   -594    970    -24
ATOM    189  CD  GLN A 461     -51.028 -15.064  79.357  1.00 62.63           C  
ANISOU  189  CD  GLN A 461     7390   6787   9618   -669   1193      1
ATOM    190  OE1 GLN A 461     -50.633 -16.045  80.008  1.00 56.38           O  
ANISOU  190  OE1 GLN A 461     6722   5830   8871   -627   1300    101
ATOM    191  NE2 GLN A 461     -52.314 -14.876  79.079  1.00 51.61           N  
ANISOU  191  NE2 GLN A 461     5866   5443   8301   -773   1272    -81
ATOM    192  H   GLN A 461     -47.053 -15.457  76.772  1.00  0.00           H  
ATOM    193  HA  GLN A 461     -49.830 -15.691  76.753  1.00  0.00           H  
ATOM    194  HB3 GLN A 461     -48.076 -13.669  78.186  1.00  0.00           H  
ATOM    195  HB2 GLN A 461     -48.378 -15.271  78.734  1.00  0.00           H  
ATOM    196  HG3 GLN A 461     -50.625 -13.259  78.284  1.00  0.00           H  
ATOM    197  HG2 GLN A 461     -49.785 -13.377  79.782  1.00  0.00           H  
ATOM    198 HE22 GLN A 461     -52.996 -15.572  79.347  1.00  0.00           H  
ATOM    199 HE21 GLN A 461     -52.610 -14.038  78.600  1.00  0.00           H  
ATOM    200  N   ARG A 462     -50.993 -13.802  75.662  1.00 40.71           N  
ANISOU  200  N   ARG A 462     4234   4377   6856   -853    843   -415
ATOM    201  CA  ARG A 462     -51.742 -12.759  74.955  1.00 39.82           C  
ANISOU  201  CA  ARG A 462     4010   4439   6682   -889    734   -499
ATOM    202  C   ARG A 462     -51.876 -11.555  75.876  1.00 44.21           C  
ANISOU  202  C   ARG A 462     4610   5074   7113   -794    687   -386
ATOM    203  O   ARG A 462     -52.437 -11.675  76.969  1.00 44.85           O  
ANISOU  203  O   ARG A 462     4743   5089   7208   -771    800   -299
ATOM    204  CB  ARG A 462     -53.129 -13.255  74.515  1.00 39.76           C  
ANISOU  204  CB  ARG A 462     3867   4424   6817  -1018    800   -620
ATOM    205  CG  ARG A 462     -53.719 -12.415  73.386  1.00 46.28           C  
ANISOU  205  CG  ARG A 462     4570   5418   7595  -1061    646   -747
ATOM    206  CD  ARG A 462     -55.220 -12.534  73.302  1.00 48.33           C  
ANISOU  206  CD  ARG A 462     4679   5685   8001  -1155    682   -832
ATOM    207  NE  ARG A 462     -55.863 -11.498  74.101  1.00 53.60           N  
ANISOU  207  NE  ARG A 462     5321   6417   8629  -1099    689   -739
ATOM    208  CZ  ARG A 462     -56.644 -10.537  73.618  1.00 63.99           C  
ANISOU  208  CZ  ARG A 462     6520   7868   9927  -1102    567   -793
ATOM    209  NH1 ARG A 462     -56.938 -10.495  72.320  1.00 49.72           N  
ANISOU  209  NH1 ARG A 462     4617   6152   8122  -1158    414   -939
ATOM    210  NH2 ARG A 462     -57.160  -9.627  74.429  1.00 40.49           N1+
ANISOU  210  NH2 ARG A 462     3527   4930   6926  -1044    596   -705
ATOM    211  H   ARG A 462     -51.539 -14.589  75.982  1.00  0.00           H  
ATOM    212  HA  ARG A 462     -51.179 -12.462  74.070  1.00  0.00           H  
ATOM    213  HB3 ARG A 462     -53.806 -13.241  75.369  1.00  0.00           H  
ATOM    214  HB2 ARG A 462     -53.057 -14.294  74.194  1.00  0.00           H  
ATOM    215  HG3 ARG A 462     -53.278 -12.721  72.438  1.00  0.00           H  
ATOM    216  HG2 ARG A 462     -53.446 -11.370  73.531  1.00  0.00           H  
ATOM    217  HD3 ARG A 462     -55.527 -13.515  73.665  1.00  0.00           H  
ATOM    218  HD2 ARG A 462     -55.534 -12.438  72.263  1.00  0.00           H  
ATOM    219  HE  ARG A 462     -55.677 -11.547  75.093  1.00  0.00           H  
ATOM    220 HH12 ARG A 462     -57.532  -9.762  71.960  1.00  0.00           H  
ATOM    221 HH11 ARG A 462     -56.567 -11.196  71.695  1.00  0.00           H  
ATOM    222 HH22 ARG A 462     -57.753  -8.898  74.058  1.00  0.00           H  
ATOM    223 HH21 ARG A 462     -56.961  -9.661  75.419  1.00  0.00           H  
ATOM    224  N   ILE A 463     -51.344 -10.406  75.439  1.00 40.08           N  
ANISOU  224  N   ILE A 463     4078   4680   6472   -735    535   -386
ATOM    225  CA  ILE A 463     -51.347  -9.166  76.210  1.00 39.78           C  
ANISOU  225  CA  ILE A 463     4078   4716   6320   -642    468   -298
ATOM    226  C   ILE A 463     -52.622  -8.357  75.961  1.00 46.39           C  
ANISOU  226  C   ILE A 463     4798   5665   7161   -683    447   -349
ATOM    227  O   ILE A 463     -53.185  -7.806  76.915  1.00 47.56           O  
ANISOU  227  O   ILE A 463     4972   5821   7279   -637    491   -285
ATOM    228  CB  ILE A 463     -50.036  -8.363  75.972  1.00 41.70           C  
ANISOU  228  CB  ILE A 463     4364   5004   6475   -554    329   -264
ATOM    229  CG1 ILE A 463     -48.758  -9.212  76.247  1.00 42.01           C  
ANISOU  229  CG1 ILE A 463     4494   4915   6553   -507    344   -219
ATOM    230  CG2 ILE A 463     -50.002  -7.036  76.729  1.00 42.15           C  
ANISOU  230  CG2 ILE A 463     4456   5127   6431   -459    245   -194
ATOM    231  CD1 ILE A 463     -48.632  -9.968  77.620  1.00 44.55           C  
ANISOU  231  CD1 ILE A 463     4949   5099   6878   -445    427   -110
ATOM    232  H   ILE A 463     -50.909 -10.365  74.528  1.00  0.00           H  
ATOM    233  HA  ILE A 463     -51.355  -9.450  77.262  1.00  0.00           H  
ATOM    234  HB  ILE A 463     -50.017  -8.113  74.911  1.00  0.00           H  
ATOM    235 HG13 ILE A 463     -47.877  -8.586  76.103  1.00  0.00           H  
ATOM    236 HG12 ILE A 463     -48.623  -9.926  75.434  1.00  0.00           H  
ATOM    237 HG21 ILE A 463     -49.063  -6.523  76.522  1.00  0.00           H  
ATOM    238 HG22 ILE A 463     -50.835  -6.412  76.406  1.00  0.00           H  
ATOM    239 HG23 ILE A 463     -50.084  -7.225  77.799  1.00  0.00           H  
ATOM    240 HD11 ILE A 463     -47.687 -10.510  77.652  1.00  0.00           H  
ATOM    241 HD12 ILE A 463     -48.664  -9.247  78.437  1.00  0.00           H  
ATOM    242 HD13 ILE A 463     -49.458 -10.672  77.725  1.00  0.00           H  
ATOM    243  N   GLY A 464     -53.068  -8.306  74.704  1.00 43.09           N  
ANISOU  243  N   GLY A 464     4263   5329   6781   -761    379   -466
ATOM    244  CA  GLY A 464     -54.284  -7.591  74.326  1.00 43.17           C  
ANISOU  244  CA  GLY A 464     4142   5443   6818   -797    327   -526
ATOM    245  C   GLY A 464     -54.305  -7.073  72.907  1.00 46.52           C  
ANISOU  245  C   GLY A 464     4496   5992   7188   -820    171   -617
ATOM    246  O   GLY A 464     -53.489  -7.492  72.091  1.00 46.07           O  
ANISOU  246  O   GLY A 464     4487   5931   7086   -831    136   -659
ATOM    247  H   GLY A 464     -52.559  -8.774  73.968  1.00  0.00           H  
ATOM    248  HA3 GLY A 464     -54.444  -6.762  75.015  1.00  0.00           H  
ATOM    249  HA2 GLY A 464     -55.147  -8.237  74.487  1.00  0.00           H  
ATOM    250  N   SER A 465     -55.238  -6.152  72.608  1.00 43.69           N  
ANISOU  250  N   SER A 465     4032   5739   6830   -817     82   -644
ATOM    251  CA  SER A 465     -55.381  -5.537  71.283  1.00 43.81           C  
ANISOU  251  CA  SER A 465     3997   5880   6769   -818    -82   -714
ATOM    252  C   SER A 465     -55.475  -4.023  71.404  1.00 48.65           C  
ANISOU  252  C   SER A 465     4594   6587   7304   -729   -174   -634
ATOM    253  O   SER A 465     -56.200  -3.524  72.273  1.00 48.90           O  
ANISOU  253  O   SER A 465     4568   6610   7400   -705   -130   -592
ATOM    254  CB  SER A 465     -56.615  -6.071  70.562  1.00 48.03           C  
ANISOU  254  CB  SER A 465     4392   6441   7416   -913   -136   -857
ATOM    255  OG  SER A 465     -56.677  -7.488  70.588  1.00 58.51           O  
ANISOU  255  OG  SER A 465     5715   7656   8861  -1005    -32   -939
ATOM    256  H   SER A 465     -55.891  -5.847  73.315  1.00  0.00           H  
ATOM    257  HA  SER A 465     -54.500  -5.783  70.690  1.00  0.00           H  
ATOM    258  HB3 SER A 465     -56.608  -5.727  69.528  1.00  0.00           H  
ATOM    259  HB2 SER A 465     -57.512  -5.660  71.026  1.00  0.00           H  
ATOM    260  HG  SER A 465     -55.899  -7.851  70.158  1.00  0.00           H  
ATOM    261  N   GLY A 466     -54.743  -3.316  70.539  1.00 45.32           N  
ANISOU  261  N   GLY A 466     4226   6241   6752   -679   -279   -613
ATOM    262  CA  GLY A 466     -54.737  -1.857  70.482  1.00 44.98           C  
ANISOU  262  CA  GLY A 466     4173   6277   6642   -593   -370   -535
ATOM    263  C   GLY A 466     -55.556  -1.317  69.327  1.00 51.11           C  
ANISOU  263  C   GLY A 466     4877   7167   7377   -594   -519   -590
ATOM    264  O   GLY A 466     -56.613  -1.870  69.011  1.00 52.25           O  
ANISOU  264  O   GLY A 466     4916   7332   7605   -657   -563   -691
ATOM    265  H   GLY A 466     -54.149  -3.791  69.874  1.00  0.00           H  
ATOM    266  HA3 GLY A 466     -53.710  -1.502  70.395  1.00  0.00           H  
ATOM    267  HA2 GLY A 466     -55.124  -1.456  71.419  1.00  0.00           H  
ATOM    268  N   SER A 467     -55.064  -0.243  68.670  1.00 48.29           N  
ANISOU  268  N   SER A 467     4574   6875   6900   -519   -604   -522
ATOM    269  CA  SER A 467     -55.717   0.375  67.506  1.00 49.47           C  
ANISOU  269  CA  SER A 467     4694   7134   6970   -493   -762   -547
ATOM    270  C   SER A 467     -55.847  -0.626  66.360  1.00 54.42           C  
ANISOU  270  C   SER A 467     5356   7795   7527   -558   -820   -673
ATOM    271  O   SER A 467     -56.828  -0.589  65.611  1.00 55.83           O  
ANISOU  271  O   SER A 467     5468   8051   7694   -568   -968   -753
ATOM    272  CB  SER A 467     -54.937   1.595  67.032  1.00 53.07           C  
ANISOU  272  CB  SER A 467     5238   7622   7305   -400   -796   -430
ATOM    273  OG  SER A 467     -55.032   2.665  67.959  1.00 63.52           O  
ANISOU  273  OG  SER A 467     6512   8922   8700   -336   -781   -337
ATOM    274  H   SER A 467     -54.199   0.182  68.973  1.00  0.00           H  
ATOM    275  HA  SER A 467     -56.716   0.696  67.800  1.00  0.00           H  
ATOM    276  HB3 SER A 467     -55.322   1.918  66.065  1.00  0.00           H  
ATOM    277  HB2 SER A 467     -53.890   1.325  66.895  1.00  0.00           H  
ATOM    278  HG  SER A 467     -54.246   3.212  67.898  1.00  0.00           H  
ATOM    279  N   PHE A 468     -54.855  -1.532  66.247  1.00 49.85           N  
ANISOU  279  N   PHE A 468     4880   7152   6910   -597   -710   -700
ATOM    280  CA  PHE A 468     -54.764  -2.592  65.240  1.00 50.04           C  
ANISOU  280  CA  PHE A 468     4964   7184   6864   -659   -730   -831
ATOM    281  C   PHE A 468     -53.932  -3.754  65.775  1.00 49.82           C  
ANISOU  281  C   PHE A 468     4984   7035   6911   -716   -564   -858
ATOM    282  O   PHE A 468     -53.014  -3.546  66.576  1.00 47.58           O  
ANISOU  282  O   PHE A 468     4742   6680   6658   -679   -454   -752
ATOM    283  CB  PHE A 468     -54.178  -2.048  63.919  1.00 52.84           C  
ANISOU  283  CB  PHE A 468     5461   7618   6999   -597   -796   -809
ATOM    284  CG  PHE A 468     -52.710  -1.667  63.948  1.00 53.79           C  
ANISOU  284  CG  PHE A 468     5700   7683   7054   -544   -659   -692
ATOM    285  CD1 PHE A 468     -52.280  -0.508  64.601  1.00 56.00           C  
ANISOU  285  CD1 PHE A 468     5961   7946   7369   -471   -632   -543
ATOM    286  CD2 PHE A 468     -51.761  -2.447  63.293  1.00 56.22           C  
ANISOU  286  CD2 PHE A 468     6128   7945   7288   -566   -555   -741
ATOM    287  CE1 PHE A 468     -50.924  -0.163  64.630  1.00 55.99           C  
ANISOU  287  CE1 PHE A 468     6041   7878   7355   -428   -512   -449
ATOM    288  CE2 PHE A 468     -50.408  -2.094  63.315  1.00 58.22           C  
ANISOU  288  CE2 PHE A 468     6461   8133   7526   -518   -419   -638
ATOM    289  CZ  PHE A 468     -49.998  -0.964  63.991  1.00 55.20           C  
ANISOU  289  CZ  PHE A 468     6040   7729   7203   -452   -404   -495
ATOM    290  H   PHE A 468     -54.081  -1.517  66.896  1.00  0.00           H  
ATOM    291  HA  PHE A 468     -55.771  -2.958  65.040  1.00  0.00           H  
ATOM    292  HB3 PHE A 468     -54.766  -1.190  63.591  1.00  0.00           H  
ATOM    293  HB2 PHE A 468     -54.345  -2.776  63.125  1.00  0.00           H  
ATOM    294  HD1 PHE A 468     -52.997   0.133  65.091  1.00  0.00           H  
ATOM    295  HD2 PHE A 468     -52.067  -3.335  62.760  1.00  0.00           H  
ATOM    296  HE1 PHE A 468     -50.604   0.727  65.151  1.00  0.00           H  
ATOM    297  HE2 PHE A 468     -49.682  -2.707  62.802  1.00  0.00           H  
ATOM    298  HZ  PHE A 468     -48.950  -0.706  64.020  1.00  0.00           H  
ATOM    299  N   GLY A 469     -54.301  -4.961  65.361  1.00 45.49           N  
ANISOU  299  N   GLY A 469     4420   6455   6408   -804   -560  -1005
ATOM    300  CA  GLY A 469     -53.630  -6.204  65.728  1.00 43.84           C  
ANISOU  300  CA  GLY A 469     4252   6120   6284   -862   -410  -1049
ATOM    301  C   GLY A 469     -53.686  -6.639  67.178  1.00 43.81           C  
ANISOU  301  C   GLY A 469     4187   6001   6456   -884   -283   -984
ATOM    302  O   GLY A 469     -54.083  -5.869  68.056  1.00 43.33           O  
ANISOU  302  O   GLY A 469     4068   5955   6440   -843   -288   -889
ATOM    303  H   GLY A 469     -55.097  -5.063  64.748  1.00  0.00           H  
ATOM    304  HA3 GLY A 469     -52.589  -6.155  65.410  1.00  0.00           H  
ATOM    305  HA2 GLY A 469     -54.004  -7.011  65.098  1.00  0.00           H  
ATOM    306  N   THR A 470     -53.261  -7.889  67.432  1.00 37.82           N  
ANISOU  306  N   THR A 470     3459   5120   5789   -940   -161  -1033
ATOM    307  CA  THR A 470     -53.213  -8.499  68.762  1.00 35.74           C  
ANISOU  307  CA  THR A 470     3177   4728   5674   -955    -24   -964
ATOM    308  C   THR A 470     -51.758  -8.708  69.197  1.00 37.36           C  
ANISOU  308  C   THR A 470     3494   4843   5859   -897     71   -869
ATOM    309  O   THR A 470     -50.956  -9.278  68.458  1.00 36.63           O  
ANISOU  309  O   THR A 470     3464   4712   5740   -908    105   -925
ATOM    310  CB  THR A 470     -54.043  -9.779  68.800  1.00 39.82           C  
ANISOU  310  CB  THR A 470     3618   5153   6358  -1065     40  -1087
ATOM    311  OG1 THR A 470     -55.308  -9.513  68.202  1.00 42.32           O  
ANISOU  311  OG1 THR A 470     3814   5560   6705  -1116    -86  -1200
ATOM    312  CG2 THR A 470     -54.233 -10.317  70.210  1.00 35.20           C  
ANISOU  312  CG2 THR A 470     3016   4439   5921  -1074    193   -996
ATOM    313  H   THR A 470     -52.945  -8.478  66.675  1.00  0.00           H  
ATOM    314  HA  THR A 470     -53.665  -7.795  69.461  1.00  0.00           H  
ATOM    315  HB  THR A 470     -53.534 -10.538  68.207  1.00  0.00           H  
ATOM    316  HG1 THR A 470     -55.603 -10.288  67.718  1.00  0.00           H  
ATOM    317 HG21 THR A 470     -54.831 -11.228  70.174  1.00  0.00           H  
ATOM    318 HG22 THR A 470     -53.260 -10.538  70.649  1.00  0.00           H  
ATOM    319 HG23 THR A 470     -54.744  -9.571  70.818  1.00  0.00           H  
ATOM    320  N   VAL A 471     -51.437  -8.236  70.406  1.00 32.44           N  
ANISOU  320  N   VAL A 471     2890   4178   5255   -830    109   -733
ATOM    321  CA  VAL A 471     -50.121  -8.283  71.026  1.00 31.10           C  
ANISOU  321  CA  VAL A 471     2807   3921   5087   -757    160   -633
ATOM    322  C   VAL A 471     -49.969  -9.504  71.935  1.00 34.52           C  
ANISOU  322  C   VAL A 471     3278   4200   5637   -777    281   -608
ATOM    323  O   VAL A 471     -50.844  -9.803  72.749  1.00 34.58           O  
ANISOU  323  O   VAL A 471     3262   4170   5707   -804    341   -588
ATOM    324  CB  VAL A 471     -49.827  -6.948  71.761  1.00 34.19           C  
ANISOU  324  CB  VAL A 471     3213   4362   5414   -660     93   -512
ATOM    325  CG1 VAL A 471     -48.435  -6.934  72.397  1.00 33.25           C  
ANISOU  325  CG1 VAL A 471     3167   4152   5315   -579    106   -425
ATOM    326  CG2 VAL A 471     -49.993  -5.766  70.817  1.00 33.96           C  
ANISOU  326  CG2 VAL A 471     3148   4469   5286   -639    -13   -525
ATOM    327  H   VAL A 471     -52.142  -7.797  70.980  1.00  0.00           H  
ATOM    328  HA  VAL A 471     -49.388  -8.381  70.225  1.00  0.00           H  
ATOM    329  HB  VAL A 471     -50.559  -6.840  72.561  1.00  0.00           H  
ATOM    330 HG11 VAL A 471     -48.274  -5.980  72.900  1.00  0.00           H  
ATOM    331 HG12 VAL A 471     -48.358  -7.744  73.122  1.00  0.00           H  
ATOM    332 HG13 VAL A 471     -47.680  -7.068  71.623  1.00  0.00           H  
ATOM    333 HG21 VAL A 471     -49.782  -4.840  71.352  1.00  0.00           H  
ATOM    334 HG22 VAL A 471     -49.300  -5.868  69.981  1.00  0.00           H  
ATOM    335 HG23 VAL A 471     -51.015  -5.742  70.440  1.00  0.00           H  
ATOM    336  N   TYR A 472     -48.842 -10.201  71.779  1.00 30.56           N  
ANISOU  336  N   TYR A 472     2836   3601   5176   -758    331   -604
ATOM    337  CA  TYR A 472     -48.458 -11.367  72.566  1.00 30.20           C  
ANISOU  337  CA  TYR A 472     2841   3391   5242   -756    438   -564
ATOM    338  C   TYR A 472     -47.025 -11.166  73.058  1.00 32.60           C  
ANISOU  338  C   TYR A 472     3211   3627   5550   -650    411   -466
ATOM    339  O   TYR A 472     -46.202 -10.621  72.314  1.00 32.61           O  
ANISOU  339  O   TYR A 472     3197   3672   5520   -621    362   -486
ATOM    340  CB  TYR A 472     -48.490 -12.632  71.691  1.00 32.00           C  
ANISOU  340  CB  TYR A 472     3053   3542   5564   -847    519   -694
ATOM    341  CG  TYR A 472     -49.860 -13.056  71.210  1.00 34.84           C  
ANISOU  341  CG  TYR A 472     3333   3934   5969   -962    535   -820
ATOM    342  CD1 TYR A 472     -50.444 -12.460  70.097  1.00 37.73           C  
ANISOU  342  CD1 TYR A 472     3643   4446   6247  -1003    430   -932
ATOM    343  CD2 TYR A 472     -50.540 -14.106  71.815  1.00 36.14           C  
ANISOU  343  CD2 TYR A 472     3478   3970   6284  -1027    653   -834
ATOM    344  CE1 TYR A 472     -51.700 -12.858  69.635  1.00 39.64           C  
ANISOU  344  CE1 TYR A 472     3793   4713   6554  -1105    410  -1065
ATOM    345  CE2 TYR A 472     -51.789 -14.524  71.353  1.00 37.96           C  
ANISOU  345  CE2 TYR A 472     3607   4212   6606  -1141    664   -967
ATOM    346  CZ  TYR A 472     -52.370 -13.892  70.265  1.00 45.91           C  
ANISOU  346  CZ  TYR A 472     4541   5372   7530  -1179    527  -1091
ATOM    347  OH  TYR A 472     -53.606 -14.286  69.804  1.00 48.19           O  
ANISOU  347  OH  TYR A 472     4712   5670   7928  -1286    502  -1237
ATOM    348  H   TYR A 472     -48.175  -9.931  71.070  1.00  0.00           H  
ATOM    349  HA  TYR A 472     -49.132 -11.483  73.415  1.00  0.00           H  
ATOM    350  HB3 TYR A 472     -48.028 -13.457  72.233  1.00  0.00           H  
ATOM    351  HB2 TYR A 472     -47.834 -12.492  70.832  1.00  0.00           H  
ATOM    352  HD1 TYR A 472     -49.925 -11.672  69.571  1.00  0.00           H  
ATOM    353  HD2 TYR A 472     -50.103 -14.616  72.661  1.00  0.00           H  
ATOM    354  HE1 TYR A 472     -52.147 -12.359  68.788  1.00  0.00           H  
ATOM    355  HE2 TYR A 472     -52.301 -15.339  71.843  1.00  0.00           H  
ATOM    356  HH  TYR A 472     -54.057 -13.534  69.413  1.00  0.00           H  
ATOM    357  N   LYS A 473     -46.712 -11.616  74.287  1.00 27.39           N  
ANISOU  357  N   LYS A 473     2623   2851   4934   -588    444   -360
ATOM    358  CA  LYS A 473     -45.331 -11.580  74.761  1.00 26.43           C  
ANISOU  358  CA  LYS A 473     2549   2645   4848   -483    392   -281
ATOM    359  C   LYS A 473     -44.641 -12.736  74.032  1.00 31.86           C  
ANISOU  359  C   LYS A 473     3224   3220   5664   -518    477   -348
ATOM    360  O   LYS A 473     -45.229 -13.813  73.893  1.00 31.72           O  
ANISOU  360  O   LYS A 473     3213   3124   5717   -591    586   -397
ATOM    361  CB  LYS A 473     -45.219 -11.777  76.286  1.00 28.53           C  
ANISOU  361  CB  LYS A 473     2922   2819   5100   -392    379   -150
ATOM    362  CG  LYS A 473     -43.770 -11.660  76.794  1.00 36.22           C  
ANISOU  362  CG  LYS A 473     3932   3713   6117   -270    271    -78
ATOM    363  CD  LYS A 473     -43.630 -11.746  78.300  1.00 38.62           C  
ANISOU  363  CD  LYS A 473     4370   3934   6368   -159    221     48
ATOM    364  CE  LYS A 473     -42.178 -11.679  78.694  1.00 42.45           C  
ANISOU  364  CE  LYS A 473     4867   4341   6923    -39     76     96
ATOM    365  NZ  LYS A 473     -42.012 -11.382  80.138  1.00 48.31           N1+
ANISOU  365  NZ  LYS A 473     5756   5041   7560     90    -35    206
ATOM    366  H   LYS A 473     -47.435 -11.982  74.890  1.00  0.00           H  
ATOM    367  HA  LYS A 473     -44.868 -10.635  74.476  1.00  0.00           H  
ATOM    368  HB3 LYS A 473     -45.620 -12.754  76.555  1.00  0.00           H  
ATOM    369  HB2 LYS A 473     -45.841 -11.040  76.793  1.00  0.00           H  
ATOM    370  HG3 LYS A 473     -43.339 -10.722  76.444  1.00  0.00           H  
ATOM    371  HG2 LYS A 473     -43.161 -12.435  76.330  1.00  0.00           H  
ATOM    372  HD3 LYS A 473     -44.059 -12.685  78.651  1.00  0.00           H  
ATOM    373  HD2 LYS A 473     -44.170 -10.920  78.763  1.00  0.00           H  
ATOM    374  HE3 LYS A 473     -41.678 -10.910  78.106  1.00  0.00           H  
ATOM    375  HE2 LYS A 473     -41.695 -12.628  78.461  1.00  0.00           H  
ATOM    376  HZ1 LYS A 473     -41.039 -11.194  80.334  1.00  0.00           H  
ATOM    377  HZ2 LYS A 473     -42.566 -10.573  80.382  1.00  0.00           H  
ATOM    378  HZ3 LYS A 473     -42.318 -12.176  80.683  1.00  0.00           H  
ATOM    379  N   GLY A 474     -43.440 -12.487  73.530  1.00 28.51           N  
ANISOU  379  N   GLY A 474     2768   2778   5285   -471    440   -359
ATOM    380  CA  GLY A 474     -42.692 -13.500  72.804  1.00 28.66           C  
ANISOU  380  CA  GLY A 474     2771   2686   5434   -493    534   -428
ATOM    381  C   GLY A 474     -41.232 -13.574  73.178  1.00 31.86           C  
ANISOU  381  C   GLY A 474     3168   2967   5971   -387    497   -357
ATOM    382  O   GLY A 474     -40.731 -12.757  73.961  1.00 31.76           O  
ANISOU  382  O   GLY A 474     3159   2963   5943   -294    373   -263
ATOM    383  H   GLY A 474     -43.023 -11.575  73.648  1.00  0.00           H  
ATOM    384  HA3 GLY A 474     -42.782 -13.317  71.733  1.00  0.00           H  
ATOM    385  HA2 GLY A 474     -43.155 -14.474  72.962  1.00  0.00           H  
ATOM    386  N   LYS A 475     -40.543 -14.534  72.571  1.00 27.15           N  
ANISOU  386  N   LYS A 475     2551   2248   5517   -400    600   -417
ATOM    387  CA  LYS A 475     -39.129 -14.745  72.768  1.00 26.88           C  
ANISOU  387  CA  LYS A 475     2478   2075   5660   -304    583   -371
ATOM    388  C   LYS A 475     -38.432 -14.824  71.413  1.00 33.27           C  
ANISOU  388  C   LYS A 475     3222   2868   6553   -338    698   -481
ATOM    389  O   LYS A 475     -38.833 -15.604  70.538  1.00 34.35           O  
ANISOU  389  O   LYS A 475     3377   2978   6694   -419    833   -594
ATOM    390  CB  LYS A 475     -38.880 -15.996  73.631  1.00 29.23           C  
ANISOU  390  CB  LYS A 475     2830   2190   6087   -261    614   -309
ATOM    391  CG  LYS A 475     -39.002 -15.786  75.138  1.00 43.71           C  
ANISOU  391  CG  LYS A 475     4743   3991   7873   -157    475   -158
ATOM    392  CD  LYS A 475     -37.775 -15.069  75.699  1.00 60.05           C  
ANISOU  392  CD  LYS A 475     6766   6043  10008    -31    302    -90
ATOM    393  CE  LYS A 475     -37.356 -15.474  77.092  1.00 72.94           C  
ANISOU  393  CE  LYS A 475     8478   7545  11692    105    173     40
ATOM    394  NZ  LYS A 475     -36.170 -14.680  77.521  1.00 82.11           N1+
ANISOU  394  NZ  LYS A 475     9554   8675  12969    219    -11     66
ATOM    395  H   LYS A 475     -41.009 -15.163  71.933  1.00  0.00           H  
ATOM    396  HA  LYS A 475     -38.731 -13.882  73.302  1.00  0.00           H  
ATOM    397  HB3 LYS A 475     -37.894 -16.401  73.402  1.00  0.00           H  
ATOM    398  HB2 LYS A 475     -39.561 -16.789  73.321  1.00  0.00           H  
ATOM    399  HG3 LYS A 475     -39.115 -16.752  75.631  1.00  0.00           H  
ATOM    400  HG2 LYS A 475     -39.895 -15.198  75.351  1.00  0.00           H  
ATOM    401  HD3 LYS A 475     -37.944 -13.993  75.673  1.00  0.00           H  
ATOM    402  HD2 LYS A 475     -36.936 -15.205  75.017  1.00  0.00           H  
ATOM    403  HE3 LYS A 475     -37.106 -16.535  77.102  1.00  0.00           H  
ATOM    404  HE2 LYS A 475     -38.180 -15.299  77.784  1.00  0.00           H  
ATOM    405  HZ1 LYS A 475     -36.403 -13.697  77.518  1.00  0.00           H  
ATOM    406  HZ2 LYS A 475     -35.897 -14.958  78.453  1.00  0.00           H  
ATOM    407  HZ3 LYS A 475     -35.405 -14.846  76.883  1.00  0.00           H  
ATOM    408  N   TRP A 476     -37.440 -13.938  71.227  1.00 29.89           N  
ANISOU  408  N   TRP A 476     2719   2454   6185   -277    653   -456
ATOM    409  CA  TRP A 476     -36.565 -13.841  70.058  1.00 30.31           C  
ANISOU  409  CA  TRP A 476     2708   2474   6336   -285    783   -534
ATOM    410  C   TRP A 476     -35.406 -12.934  70.432  1.00 34.43           C  
ANISOU  410  C   TRP A 476     3124   2951   7008   -190    696   -458
ATOM    411  O   TRP A 476     -35.553 -11.710  70.402  1.00 34.37           O  
ANISOU  411  O   TRP A 476     3097   3058   6903   -186    621   -426
ATOM    412  CB  TRP A 476     -37.299 -13.345  68.798  1.00 28.46           C  
ANISOU  412  CB  TRP A 476     2519   2395   5900   -376    872   -632
ATOM    413  CG  TRP A 476     -36.438 -13.441  67.574  1.00 30.05           C  
ANISOU  413  CG  TRP A 476     2694   2546   6176   -380   1047   -712
ATOM    414  CD1 TRP A 476     -36.051 -14.581  66.929  1.00 34.36           C  
ANISOU  414  CD1 TRP A 476     3257   2972   6824   -404   1214   -813
ATOM    415  CD2 TRP A 476     -35.755 -12.365  66.931  1.00 29.58           C  
ANISOU  415  CD2 TRP A 476     2590   2528   6120   -351   1095   -690
ATOM    416  NE1 TRP A 476     -35.194 -14.275  65.896  1.00 34.33           N  
ANISOU  416  NE1 TRP A 476     3231   2943   6869   -389   1373   -859
ATOM    417  CE2 TRP A 476     -35.010 -12.918  65.861  1.00 34.53           C  
ANISOU  417  CE2 TRP A 476     3220   3065   6836   -359   1311   -779
ATOM    418  CE3 TRP A 476     -35.722 -10.977  67.132  1.00 29.78           C  
ANISOU  418  CE3 TRP A 476     2577   2649   6089   -320    994   -604
ATOM    419  CZ2 TRP A 476     -34.258 -12.129  64.986  1.00 33.97           C  
ANISOU  419  CZ2 TRP A 476     3123   2998   6788   -336   1445   -774
ATOM    420  CZ3 TRP A 476     -34.969 -10.196  66.268  1.00 31.49           C  
ANISOU  420  CZ3 TRP A 476     2756   2862   6346   -301   1115   -598
ATOM    421  CH2 TRP A 476     -34.250 -10.772  65.208  1.00 33.41           C  
ANISOU  421  CH2 TRP A 476     3010   3015   6670   -309   1346   -676
ATOM    422  H   TRP A 476     -37.239 -13.249  71.937  1.00  0.00           H  
ATOM    423  HA  TRP A 476     -36.166 -14.834  69.850  1.00  0.00           H  
ATOM    424  HB3 TRP A 476     -37.609 -12.310  68.943  1.00  0.00           H  
ATOM    425  HB2 TRP A 476     -38.205 -13.933  68.651  1.00  0.00           H  
ATOM    426  HD1 TRP A 476     -36.421 -15.540  67.259  1.00  0.00           H  
ATOM    427  HE1 TRP A 476     -34.818 -15.012  65.317  1.00  0.00           H  
ATOM    428  HE3 TRP A 476     -36.276 -10.536  67.947  1.00  0.00           H  
ATOM    429  HZ2 TRP A 476     -33.714 -12.590  64.175  1.00  0.00           H  
ATOM    430  HZ3 TRP A 476     -34.928  -9.125  66.404  1.00  0.00           H  
ATOM    431  HH2 TRP A 476     -33.681 -10.122  64.559  1.00  0.00           H  
ATOM    432  N   HIS A 477     -34.267 -13.549  70.828  1.00 30.42           N  
ANISOU  432  N   HIS A 477     2537   2260   6760   -111    696   -432
ATOM    433  CA  HIS A 477     -33.069 -12.888  71.347  1.00 30.03           C  
ANISOU  433  CA  HIS A 477     2358   2125   6927    -10    583   -370
ATOM    434  C   HIS A 477     -33.472 -12.130  72.610  1.00 34.50           C  
ANISOU  434  C   HIS A 477     2961   2763   7384     46    339   -276
ATOM    435  O   HIS A 477     -33.184 -10.945  72.760  1.00 34.03           O  
ANISOU  435  O   HIS A 477     2836   2756   7337     75    237   -251
ATOM    436  CB  HIS A 477     -32.383 -12.000  70.292  1.00 30.83           C  
ANISOU  436  CB  HIS A 477     2359   2244   7111    -28    708   -412
ATOM    437  CG  HIS A 477     -31.863 -12.763  69.116  1.00 35.39           C  
ANISOU  437  CG  HIS A 477     2914   2731   7802    -63    962   -505
ATOM    438  ND1 HIS A 477     -32.284 -12.759  67.831  1.00 38.65           N  
ANISOU  438  ND1 HIS A 477     3227   2941   8517     -2   1022   -517
ATOM    439  CD2 HIS A 477     -30.791 -13.636  69.234  1.00 36.80           C  
ANISOU  439  CD2 HIS A 477     3169   2991   7821   -145   1164   -592
ATOM    440  CE1 HIS A 477     -31.477 -13.636  67.145  1.00 38.78           C  
ANISOU  440  CE1 HIS A 477     3261   2921   8552    -53   1278   -616
ATOM    441  NE2 HIS A 477     -30.608 -14.141  68.025  1.00 38.16           N  
ANISOU  441  NE2 HIS A 477     3301   3013   8187   -137   1367   -666
ATOM    442  H   HIS A 477     -34.193 -14.555  70.778  1.00  0.00           H  
ATOM    443  HA  HIS A 477     -32.361 -13.664  71.638  1.00  0.00           H  
ATOM    444  HB3 HIS A 477     -31.564 -11.451  70.758  1.00  0.00           H  
ATOM    445  HB2 HIS A 477     -33.084 -11.239  69.948  1.00  0.00           H  
ATOM    446  HD1 HIS A 477     -33.114 -12.133  67.537  1.00  0.00           H  
ATOM    447  HD2 HIS A 477     -30.337 -13.761  70.128  1.00  0.00           H  
ATOM    448  HE1 HIS A 477     -31.618 -13.784  66.156  1.00  0.00           H  
ATOM    449  N   GLY A 478     -34.179 -12.841  73.490  1.00 32.80           N  
ANISOU  449  N   GLY A 478     2863   2541   7059     58    267   -228
ATOM    450  CA  GLY A 478     -34.754 -12.315  74.721  1.00 32.44           C  
ANISOU  450  CA  GLY A 478     2905   2563   6859    110     72   -143
ATOM    451  C   GLY A 478     -36.221 -11.963  74.540  1.00 35.71           C  
ANISOU  451  C   GLY A 478     3421   3149   6997     16    121   -159
ATOM    452  O   GLY A 478     -36.817 -12.267  73.501  1.00 33.85           O  
ANISOU  452  O   GLY A 478     3194   2972   6694    -87    281   -238
ATOM    453  H   GLY A 478     -34.350 -13.823  73.325  1.00  0.00           H  
ATOM    454  HA3 GLY A 478     -34.203 -11.426  75.028  1.00  0.00           H  
ATOM    455  HA2 GLY A 478     -34.654 -13.056  75.514  1.00  0.00           H  
ATOM    456  N   ASP A 479     -36.809 -11.314  75.559  1.00 33.34           N  
ANISOU  456  N   ASP A 479     3198   2925   6543     56    -24    -92
ATOM    457  CA  ASP A 479     -38.207 -10.887  75.575  1.00 31.87           C  
ANISOU  457  CA  ASP A 479     3092   2893   6125    -18      6    -99
ATOM    458  C   ASP A 479     -38.491  -9.859  74.489  1.00 33.97           C  
ANISOU  458  C   ASP A 479     3287   3297   6325    -90     52   -164
ATOM    459  O   ASP A 479     -37.764  -8.876  74.351  1.00 32.10           O  
ANISOU  459  O   ASP A 479     2969   3070   6157    -49    -20   -159
ATOM    460  CB  ASP A 479     -38.616 -10.345  76.965  1.00 33.36           C  
ANISOU  460  CB  ASP A 479     3381   3115   6179     61   -150    -13
ATOM    461  CG  ASP A 479     -38.599 -11.365  78.092  1.00 42.36           C  
ANISOU  461  CG  ASP A 479     4648   4135   7313    135   -179     72
ATOM    462  OD1 ASP A 479     -38.965 -12.540  77.843  1.00 42.54           O  
ANISOU  462  OD1 ASP A 479     4703   4084   7375     83    -34     66
ATOM    463  OD2 ASP A 479     -38.290 -10.974  79.240  1.00 50.09           O1-
ANISOU  463  OD2 ASP A 479     5707   5092   8233    246   -345    144
ATOM    464  H   ASP A 479     -36.278 -11.089  76.388  1.00  0.00           H  
ATOM    465  HA  ASP A 479     -38.822 -11.763  75.369  1.00  0.00           H  
ATOM    466  HB3 ASP A 479     -39.608  -9.897  76.899  1.00  0.00           H  
ATOM    467  HB2 ASP A 479     -37.972  -9.506  77.228  1.00  0.00           H  
ATOM    468  N   VAL A 480     -39.535 -10.122  73.694  1.00 31.14           N  
ANISOU  468  N   VAL A 480     2956   3030   5845   -195    171   -227
ATOM    469  CA  VAL A 480     -40.001  -9.257  72.606  1.00 30.32           C  
ANISOU  469  CA  VAL A 480     2816   3066   5638   -260    212   -284
ATOM    470  C   VAL A 480     -41.532  -9.182  72.661  1.00 34.76           C  
ANISOU  470  C   VAL A 480     3432   3752   6025   -329    215   -304
ATOM    471  O   VAL A 480     -42.161  -9.997  73.349  1.00 35.21           O  
ANISOU  471  O   VAL A 480     3544   3767   6067   -345    235   -288
ATOM    472  CB  VAL A 480     -39.508  -9.708  71.195  1.00 34.08           C  
ANISOU  472  CB  VAL A 480     3259   3518   6174   -312    361   -373
ATOM    473  CG1 VAL A 480     -38.002  -9.531  71.031  1.00 34.27           C  
ANISOU  473  CG1 VAL A 480     3198   3424   6398   -245    381   -354
ATOM    474  CG2 VAL A 480     -39.940 -11.134  70.862  1.00 34.52           C  
ANISOU  474  CG2 VAL A 480     3360   3513   6242   -380    477   -449
ATOM    475  H   VAL A 480     -40.067 -10.971  73.823  1.00  0.00           H  
ATOM    476  HA  VAL A 480     -39.613  -8.255  72.789  1.00  0.00           H  
ATOM    477  HB  VAL A 480     -39.986  -9.053  70.467  1.00  0.00           H  
ATOM    478 HG11 VAL A 480     -37.704  -9.857  70.035  1.00  0.00           H  
ATOM    479 HG12 VAL A 480     -37.743  -8.480  71.161  1.00  0.00           H  
ATOM    480 HG13 VAL A 480     -37.482 -10.129  71.779  1.00  0.00           H  
ATOM    481 HG21 VAL A 480     -39.574 -11.403  69.871  1.00  0.00           H  
ATOM    482 HG22 VAL A 480     -39.527 -11.821  71.600  1.00  0.00           H  
ATOM    483 HG23 VAL A 480     -41.028 -11.197  70.876  1.00  0.00           H  
ATOM    484  N   ALA A 481     -42.123  -8.209  71.937  1.00 29.81           N  
ANISOU  484  N   ALA A 481     2782   3264   5280   -366    200   -333
ATOM    485  CA  ALA A 481     -43.571  -8.057  71.808  1.00 28.83           C  
ANISOU  485  CA  ALA A 481     2676   3259   5019   -432    193   -367
ATOM    486  C   ALA A 481     -43.897  -8.439  70.375  1.00 32.18           C  
ANISOU  486  C   ALA A 481     3096   3737   5392   -513    273   -477
ATOM    487  O   ALA A 481     -43.185  -8.024  69.449  1.00 32.24           O  
ANISOU  487  O   ALA A 481     3097   3763   5390   -501    306   -496
ATOM    488  CB  ALA A 481     -43.988  -6.626  72.083  1.00 28.87           C  
ANISOU  488  CB  ALA A 481     2660   3375   4934   -396     91   -316
ATOM    489  H   ALA A 481     -41.558  -7.532  71.445  1.00  0.00           H  
ATOM    490  HA  ALA A 481     -44.079  -8.731  72.497  1.00  0.00           H  
ATOM    491  HB1 ALA A 481     -45.070  -6.536  71.981  1.00  0.00           H  
ATOM    492  HB2 ALA A 481     -43.695  -6.350  73.096  1.00  0.00           H  
ATOM    493  HB3 ALA A 481     -43.500  -5.961  71.370  1.00  0.00           H  
ATOM    494  N   VAL A 482     -44.928  -9.288  70.198  1.00 27.14           N  
ANISOU  494  N   VAL A 482     2470   3109   4732   -594    313   -554
ATOM    495  CA  VAL A 482     -45.327  -9.821  68.897  1.00 26.59           C  
ANISOU  495  CA  VAL A 482     2411   3083   4610   -673    365   -687
ATOM    496  C   VAL A 482     -46.741  -9.328  68.560  1.00 31.34           C  
ANISOU  496  C   VAL A 482     2985   3826   5098   -726    283   -737
ATOM    497  O   VAL A 482     -47.722  -9.812  69.139  1.00 31.60           O  
ANISOU  497  O   VAL A 482     2985   3845   5176   -774    280   -757
ATOM    498  CB  VAL A 482     -45.198 -11.376  68.891  1.00 31.09           C  
ANISOU  498  CB  VAL A 482     2999   3515   5299   -726    473   -765
ATOM    499  CG1 VAL A 482     -45.584 -11.974  67.549  1.00 32.03           C  
ANISOU  499  CG1 VAL A 482     3139   3671   5360   -808    514   -930
ATOM    500  CG2 VAL A 482     -43.796 -11.826  69.275  1.00 30.99           C  
ANISOU  500  CG2 VAL A 482     2998   3355   5421   -660    539   -708
ATOM    501  H   VAL A 482     -45.475  -9.591  70.991  1.00  0.00           H  
ATOM    502  HA  VAL A 482     -44.644  -9.423  68.146  1.00  0.00           H  
ATOM    503  HB  VAL A 482     -45.888 -11.768  69.639  1.00  0.00           H  
ATOM    504 HG11 VAL A 482     -45.479 -13.058  67.590  1.00  0.00           H  
ATOM    505 HG12 VAL A 482     -46.619 -11.718  67.321  1.00  0.00           H  
ATOM    506 HG13 VAL A 482     -44.932 -11.576  66.772  1.00  0.00           H  
ATOM    507 HG21 VAL A 482     -43.746 -12.915  69.259  1.00  0.00           H  
ATOM    508 HG22 VAL A 482     -43.076 -11.420  68.565  1.00  0.00           H  
ATOM    509 HG23 VAL A 482     -43.560 -11.466  70.277  1.00  0.00           H  
ATOM    510  N   LYS A 483     -46.839  -8.345  67.642  1.00 28.64           N  
ANISOU  510  N   LYS A 483     2652   3608   4623   -710    222   -750
ATOM    511  CA  LYS A 483     -48.125  -7.792  67.203  1.00 29.50           C  
ANISOU  511  CA  LYS A 483     2728   3853   4626   -743    117   -796
ATOM    512  C   LYS A 483     -48.574  -8.521  65.937  1.00 37.39           C  
ANISOU  512  C   LYS A 483     3763   4892   5550   -812    113   -956
ATOM    513  O   LYS A 483     -47.999  -8.314  64.870  1.00 37.46           O  
ANISOU  513  O   LYS A 483     3851   4942   5439   -788    129   -987
ATOM    514  CB  LYS A 483     -48.065  -6.251  67.009  1.00 30.75           C  
ANISOU  514  CB  LYS A 483     2885   4118   4681   -671     33   -701
ATOM    515  CG  LYS A 483     -49.396  -5.617  66.551  1.00 32.48           C  
ANISOU  515  CG  LYS A 483     3063   4474   4804   -689    -93   -739
ATOM    516  CD  LYS A 483     -49.418  -4.076  66.543  1.00 30.50           C  
ANISOU  516  CD  LYS A 483     2804   4308   4477   -610   -172   -629
ATOM    517  CE  LYS A 483     -49.900  -3.473  67.851  1.00 42.84           C  
ANISOU  517  CE  LYS A 483     4291   5865   6123   -582   -210   -549
ATOM    518  NZ  LYS A 483     -50.516  -2.122  67.688  1.00 49.60           N1+
ANISOU  518  NZ  LYS A 483     5112   6822   6911   -529   -314   -490
ATOM    519  H   LYS A 483     -46.004  -7.958  67.226  1.00  0.00           H  
ATOM    520  HA  LYS A 483     -48.858  -7.999  67.982  1.00  0.00           H  
ATOM    521  HB3 LYS A 483     -47.283  -6.008  66.290  1.00  0.00           H  
ATOM    522  HB2 LYS A 483     -47.743  -5.782  67.939  1.00  0.00           H  
ATOM    523  HG3 LYS A 483     -50.206  -5.986  67.180  1.00  0.00           H  
ATOM    524  HG2 LYS A 483     -49.648  -5.986  65.557  1.00  0.00           H  
ATOM    525  HD3 LYS A 483     -50.053  -3.727  65.728  1.00  0.00           H  
ATOM    526  HD2 LYS A 483     -48.420  -3.701  66.318  1.00  0.00           H  
ATOM    527  HE3 LYS A 483     -49.065  -3.408  68.549  1.00  0.00           H  
ATOM    528  HE2 LYS A 483     -50.621  -4.146  68.316  1.00  0.00           H  
ATOM    529  HZ1 LYS A 483     -51.445  -2.219  67.303  1.00  0.00           H  
ATOM    530  HZ2 LYS A 483     -50.571  -1.666  68.587  1.00  0.00           H  
ATOM    531  HZ3 LYS A 483     -49.949  -1.566  67.063  1.00  0.00           H  
ATOM    532  N   MET A 484     -49.593  -9.386  66.070  1.00 36.46           N  
ANISOU  532  N   MET A 484     3592   4752   5509   -896     98  -1063
ATOM    533  CA  MET A 484     -50.162 -10.158  64.963  1.00 38.41           C  
ANISOU  533  CA  MET A 484     3858   5026   5711   -971     64  -1246
ATOM    534  C   MET A 484     -51.070  -9.254  64.160  1.00 44.12           C  
ANISOU  534  C   MET A 484     4567   5912   6283   -961   -105  -1286
ATOM    535  O   MET A 484     -51.852  -8.499  64.740  1.00 43.36           O  
ANISOU  535  O   MET A 484     4384   5877   6215   -942   -187  -1212
ATOM    536  CB  MET A 484     -50.989 -11.346  65.478  1.00 41.71           C  
ANISOU  536  CB  MET A 484     4193   5343   6312  -1070    102  -1344
ATOM    537  CG  MET A 484     -50.274 -12.221  66.454  1.00 45.48           C  
ANISOU  537  CG  MET A 484     4680   5648   6953  -1071    259  -1276
ATOM    538  SD  MET A 484     -48.982 -13.198  65.693  1.00 51.34           S  
ANISOU  538  SD  MET A 484     5526   6277   7703  -1069    385  -1354
ATOM    539  CE  MET A 484     -48.615 -14.291  67.002  1.00 48.07           C  
ANISOU  539  CE  MET A 484     5086   5655   7523  -1083    527  -1282
ATOM    540  H   MET A 484     -50.014  -9.535  66.976  1.00  0.00           H  
ATOM    541  HA  MET A 484     -49.358 -10.525  64.325  1.00  0.00           H  
ATOM    542  HB3 MET A 484     -51.323 -11.947  64.632  1.00  0.00           H  
ATOM    543  HB2 MET A 484     -51.909 -10.976  65.931  1.00  0.00           H  
ATOM    544  HG3 MET A 484     -50.991 -12.883  66.939  1.00  0.00           H  
ATOM    545  HG2 MET A 484     -49.845 -11.606  67.245  1.00  0.00           H  
ATOM    546  HE1 MET A 484     -47.823 -14.974  66.694  1.00  0.00           H  
ATOM    547  HE2 MET A 484     -48.285 -13.721  67.870  1.00  0.00           H  
ATOM    548  HE3 MET A 484     -49.507 -14.862  67.260  1.00  0.00           H  
ATOM    549  N   LEU A 485     -50.960  -9.321  62.830  1.00 42.51           N  
ANISOU  549  N   LEU A 485     4460   5776   5915   -964   -157  -1404
ATOM    550  CA  LEU A 485     -51.796  -8.552  61.906  1.00 43.35           C  
ANISOU  550  CA  LEU A 485     4583   6037   5849   -941   -343  -1453
ATOM    551  C   LEU A 485     -52.001  -9.262  60.563  1.00 48.98           C  
ANISOU  551  C   LEU A 485     5408   6790   6413   -975   -408  -1652
ATOM    552  O   LEU A 485     -51.434 -10.333  60.322  1.00 48.08           O  
ANISOU  552  O   LEU A 485     5360   6577   6332  -1017   -284  -1752
ATOM    553  CB  LEU A 485     -51.346  -7.075  61.693  1.00 42.40           C  
ANISOU  553  CB  LEU A 485     4521   6012   5576   -832   -377  -1283
ATOM    554  CG  LEU A 485     -49.885  -6.625  61.838  1.00 45.73           C  
ANISOU  554  CG  LEU A 485     5033   6372   5969   -764   -211  -1147
ATOM    555  CD1 LEU A 485     -48.925  -7.431  60.971  1.00 46.76           C  
ANISOU  555  CD1 LEU A 485     5320   6476   5969   -761   -105  -1235
ATOM    556  CD2 LEU A 485     -49.767  -5.179  61.455  1.00 47.90           C  
ANISOU  556  CD2 LEU A 485     5327   6730   6144   -672   -264   -992
ATOM    557  H   LEU A 485     -50.270  -9.928  62.410  1.00  0.00           H  
ATOM    558  HA  LEU A 485     -52.781  -8.500  62.369  1.00  0.00           H  
ATOM    559  HB3 LEU A 485     -51.973  -6.428  62.306  1.00  0.00           H  
ATOM    560  HB2 LEU A 485     -51.723  -6.731  60.730  1.00  0.00           H  
ATOM    561  HG  LEU A 485     -49.588  -6.735  62.881  1.00  0.00           H  
ATOM    562 HD11 LEU A 485     -47.908  -7.066  61.117  1.00  0.00           H  
ATOM    563 HD12 LEU A 485     -48.977  -8.483  61.252  1.00  0.00           H  
ATOM    564 HD13 LEU A 485     -49.202  -7.322  59.923  1.00  0.00           H  
ATOM    565 HD21 LEU A 485     -48.730  -4.859  61.558  1.00  0.00           H  
ATOM    566 HD22 LEU A 485     -50.086  -5.049  60.421  1.00  0.00           H  
ATOM    567 HD23 LEU A 485     -50.399  -4.577  62.108  1.00  0.00           H  
ATOM    568  N   THR A 491     -52.870  -8.672  59.720  1.00 47.61           N  
ANISOU  568  N   THR A 491     5253   6755   6080   -951   -615  -1715
ATOM    569  CA  THR A 491     -53.182  -9.144  58.373  1.00 49.83           C  
ANISOU  569  CA  THR A 491     5666   7101   6168   -963   -730  -1909
ATOM    570  C   THR A 491     -52.281  -8.362  57.388  1.00 54.07           C  
ANISOU  570  C   THR A 491     6429   7713   6402   -853   -681  -1820
ATOM    571  O   THR A 491     -51.875  -7.242  57.722  1.00 52.22           O  
ANISOU  571  O   THR A 491     6197   7507   6136   -775   -632  -1616
ATOM    572  CB  THR A 491     -54.689  -8.968  58.047  1.00 57.07           C  
ANISOU  572  CB  THR A 491     6473   8118   7092   -990  -1010  -2034
ATOM    573  OG1 THR A 491     -54.964  -7.630  57.628  1.00 57.43           O  
ANISOU  573  OG1 THR A 491     6547   8301   6975   -886  -1154  -1901
ATOM    574  CG2 THR A 491     -55.605  -9.361  59.193  1.00 53.06           C  
ANISOU  574  CG2 THR A 491     5715   7527   6917  -1089  -1024  -2078
ATOM    575  H   THR A 491     -53.363  -7.838  60.005  1.00  0.00           H  
ATOM    576  HA  THR A 491     -52.933 -10.203  58.308  1.00  0.00           H  
ATOM    577  HB  THR A 491     -54.919  -9.625  57.208  1.00  0.00           H  
ATOM    578  HG1 THR A 491     -55.466  -7.647  56.810  1.00  0.00           H  
ATOM    579 HG21 THR A 491     -56.643  -9.213  58.896  1.00  0.00           H  
ATOM    580 HG22 THR A 491     -55.445 -10.410  59.443  1.00  0.00           H  
ATOM    581 HG23 THR A 491     -55.385  -8.743  60.063  1.00  0.00           H  
ATOM    582  N   PRO A 492     -51.973  -8.891  56.174  1.00 52.68           N  
ANISOU  582  N   PRO A 492     6452   7562   6003   -843   -679  -1968
ATOM    583  CA  PRO A 492     -51.139  -8.122  55.227  1.00 53.44           C  
ANISOU  583  CA  PRO A 492     6781   7719   5804   -732   -596  -1868
ATOM    584  C   PRO A 492     -51.720  -6.747  54.859  1.00 58.24           C  
ANISOU  584  C   PRO A 492     7430   8474   6225   -633   -779  -1736
ATOM    585  O   PRO A 492     -50.961  -5.802  54.626  1.00 57.33           O  
ANISOU  585  O   PRO A 492     7435   8377   5970   -539   -662  -1558
ATOM    586  CB  PRO A 492     -51.033  -9.051  54.015  1.00 57.65           C  
ANISOU  586  CB  PRO A 492     7518   8256   6129   -748   -594  -2092
ATOM    587  CG  PRO A 492     -51.304 -10.406  54.557  1.00 61.71           C  
ANISOU  587  CG  PRO A 492     7890   8655   6902   -875   -580  -2278
ATOM    588  CD  PRO A 492     -52.341 -10.201  55.604  1.00 55.94           C  
ANISOU  588  CD  PRO A 492     6899   7935   6420   -928   -736  -2236
ATOM    589  HA  PRO A 492     -50.147  -7.985  55.657  1.00  0.00           H  
ATOM    590  HB3 PRO A 492     -50.017  -9.016  53.621  1.00  0.00           H  
ATOM    591  HB2 PRO A 492     -51.806  -8.790  53.292  1.00  0.00           H  
ATOM    592  HG3 PRO A 492     -50.398 -10.799  55.018  1.00  0.00           H  
ATOM    593  HG2 PRO A 492     -51.709 -11.037  53.766  1.00  0.00           H  
ATOM    594  HD2 PRO A 492     -53.320 -10.125  55.130  1.00  0.00           H  
ATOM    595  HD3 PRO A 492     -52.235 -10.969  56.370  1.00  0.00           H  
ATOM    596  N   GLN A 493     -53.065  -6.636  54.854  1.00 55.60           N  
ANISOU  596  N   GLN A 493     6976   8228   5920   -652  -1057  -1819
ATOM    597  CA  GLN A 493     -53.811  -5.406  54.585  1.00 55.48           C  
ANISOU  597  CA  GLN A 493     6964   8344   5772   -558  -1267  -1705
ATOM    598  C   GLN A 493     -53.556  -4.407  55.712  1.00 55.90           C  
ANISOU  598  C   GLN A 493     6870   8362   6008   -527  -1166  -1466
ATOM    599  O   GLN A 493     -53.363  -3.229  55.433  1.00 54.69           O  
ANISOU  599  O   GLN A 493     6802   8268   5710   -422  -1177  -1294
ATOM    600  CB  GLN A 493     -55.320  -5.701  54.450  1.00 58.34           C  
ANISOU  600  CB  GLN A 493     7184   8781   6201   -599  -1587  -1876
ATOM    601  CG  GLN A 493     -55.679  -6.635  53.290  1.00 74.05           C  
ANISOU  601  CG  GLN A 493     9328  10818   7992   -619  -1749  -2136
ATOM    602  CD  GLN A 493     -55.756  -8.105  53.667  1.00 95.27           C  
ANISOU  602  CD  GLN A 493    11895  13388  10914   -765  -1693  -2360
ATOM    603  OE1 GLN A 493     -55.061  -8.600  54.567  1.00 85.81           O  
ANISOU  603  OE1 GLN A 493    10622  12058   9925   -833  -1435  -2313
ATOM    604  NE2 GLN A 493     -56.589  -8.846  52.952  1.00 94.17           N  
ANISOU  604  NE2 GLN A 493    11743  13289  10750   -810  -1942  -2614
ATOM    605  H   GLN A 493     -53.639  -7.444  55.047  1.00  0.00           H  
ATOM    606  HA  GLN A 493     -53.453  -4.977  53.649  1.00  0.00           H  
ATOM    607  HB3 GLN A 493     -55.863  -4.762  54.339  1.00  0.00           H  
ATOM    608  HB2 GLN A 493     -55.690  -6.126  55.383  1.00  0.00           H  
ATOM    609  HG3 GLN A 493     -54.955  -6.506  52.485  1.00  0.00           H  
ATOM    610  HG2 GLN A 493     -56.629  -6.323  52.856  1.00  0.00           H  
ATOM    611 HE22 GLN A 493     -56.687  -9.831  53.152  1.00  0.00           H  
ATOM    612 HE21 GLN A 493     -57.126  -8.426  52.207  1.00  0.00           H  
ATOM    613  N   GLN A 494     -53.517  -4.889  56.975  1.00 51.08           N  
ANISOU  613  N   GLN A 494     6056   7646   5707   -612  -1058  -1457
ATOM    614  CA  GLN A 494     -53.233  -4.071  58.160  1.00 49.06           C  
ANISOU  614  CA  GLN A 494     5666   7341   5634   -589   -958  -1260
ATOM    615  C   GLN A 494     -51.783  -3.549  58.129  1.00 53.46           C  
ANISOU  615  C   GLN A 494     6352   7840   6121   -526   -733  -1100
ATOM    616  O   GLN A 494     -51.563  -2.365  58.404  1.00 53.23           O  
ANISOU  616  O   GLN A 494     6308   7827   6091   -452   -719   -923
ATOM    617  CB  GLN A 494     -53.476  -4.855  59.469  1.00 48.86           C  
ANISOU  617  CB  GLN A 494     5441   7209   5916   -689   -884  -1302
ATOM    618  CG  GLN A 494     -54.924  -5.218  59.740  1.00 61.49           C  
ANISOU  618  CG  GLN A 494     6862   8839   7664   -754  -1067  -1426
ATOM    619  CD  GLN A 494     -55.180  -5.502  61.202  1.00 77.33           C  
ANISOU  619  CD  GLN A 494     8680  10743   9957   -816   -964  -1382
ATOM    620  OE1 GLN A 494     -55.004  -6.751  61.616  1.00 75.28           O  
ANISOU  620  OE1 GLN A 494     8320  10500   9783   -775   -978  -1254
ATOM    621  NE2 GLN A 494     -55.543  -4.612  61.974  1.00 64.00           N  
ANISOU  621  NE2 GLN A 494     6953   8943   8421   -912   -851  -1488
ATOM    622  H   GLN A 494     -53.690  -5.869  57.147  1.00  0.00           H  
ATOM    623  HA  GLN A 494     -53.904  -3.212  58.149  1.00  0.00           H  
ATOM    624  HB3 GLN A 494     -53.084  -4.283  60.310  1.00  0.00           H  
ATOM    625  HB2 GLN A 494     -52.872  -5.762  59.463  1.00  0.00           H  
ATOM    626  HG3 GLN A 494     -55.195  -6.092  59.148  1.00  0.00           H  
ATOM    627  HG2 GLN A 494     -55.570  -4.404  59.411  1.00  0.00           H  
ATOM    628 HE22 GLN A 494     -55.708  -4.824  62.947  1.00  0.00           H  
ATOM    629 HE21 GLN A 494     -55.675  -3.671  61.633  1.00  0.00           H  
ATOM    630  N   LEU A 495     -50.806  -4.435  57.801  1.00 49.74           N  
ANISOU  630  N   LEU A 495     5993   7287   5619   -556   -553  -1170
ATOM    631  CA  LEU A 495     -49.381  -4.107  57.701  1.00 49.12           C  
ANISOU  631  CA  LEU A 495     6018   7131   5515   -505   -319  -1043
ATOM    632  C   LEU A 495     -49.102  -3.069  56.600  1.00 55.09           C  
ANISOU  632  C   LEU A 495     6966   7967   5998   -399   -313   -939
ATOM    633  O   LEU A 495     -48.378  -2.108  56.852  1.00 54.22           O  
ANISOU  633  O   LEU A 495     6857   7819   5927   -337   -198   -759
ATOM    634  CB  LEU A 495     -48.541  -5.379  57.475  1.00 49.67           C  
ANISOU  634  CB  LEU A 495     6152   7091   5632   -561   -133  -1164
ATOM    635  CG  LEU A 495     -47.020  -5.186  57.381  1.00 53.90           C  
ANISOU  635  CG  LEU A 495     6762   7520   6197   -515    128  -1054
ATOM    636  CD1 LEU A 495     -46.377  -5.239  58.740  1.00 51.99           C  
ANISOU  636  CD1 LEU A 495     6342   7159   6253   -533    216   -951
ATOM    637  CD2 LEU A 495     -46.395  -6.226  56.492  1.00 57.93           C  
ANISOU  637  CD2 LEU A 495     7413   7967   6631   -540    285  -1199
ATOM    638  H   LEU A 495     -51.042  -5.397  57.605  1.00  0.00           H  
ATOM    639  HA  LEU A 495     -49.074  -3.672  58.652  1.00  0.00           H  
ATOM    640  HB3 LEU A 495     -48.894  -5.888  56.578  1.00  0.00           H  
ATOM    641  HB2 LEU A 495     -48.764  -6.101  58.261  1.00  0.00           H  
ATOM    642  HG  LEU A 495     -46.826  -4.205  56.948  1.00  0.00           H  
ATOM    643 HD11 LEU A 495     -45.301  -5.099  58.639  1.00  0.00           H  
ATOM    644 HD12 LEU A 495     -46.788  -4.449  59.368  1.00  0.00           H  
ATOM    645 HD13 LEU A 495     -46.575  -6.208  59.199  1.00  0.00           H  
ATOM    646 HD21 LEU A 495     -45.318  -6.064  56.444  1.00  0.00           H  
ATOM    647 HD22 LEU A 495     -46.595  -7.218  56.896  1.00  0.00           H  
ATOM    648 HD23 LEU A 495     -46.818  -6.150  55.490  1.00  0.00           H  
ATOM    649  N   GLN A 496     -49.676  -3.264  55.395  1.00 54.30           N  
ANISOU  649  N   GLN A 496     7035   7969   5625   -373   -439  -1054
ATOM    650  CA  GLN A 496     -49.526  -2.360  54.246  1.00 55.98           C  
ANISOU  650  CA  GLN A 496     7477   8264   5528   -260   -444   -958
ATOM    651  C   GLN A 496     -50.121  -0.975  54.525  1.00 59.70           C  
ANISOU  651  C   GLN A 496     7879   8806   6001   -183   -590   -780
ATOM    652  O   GLN A 496     -49.561   0.029  54.091  1.00 59.47           O  
ANISOU  652  O   GLN A 496     7972   8772   5853    -90   -484   -604
ATOM    653  CB  GLN A 496     -50.150  -2.970  52.977  1.00 60.06           C  
ANISOU  653  CB  GLN A 496     8197   8882   5741   -246   -598  -1145
ATOM    654  CG  GLN A 496     -49.575  -2.415  51.670  1.00 78.87           C  
ANISOU  654  CG  GLN A 496    10900  11307   7760   -131   -491  -1070
ATOM    655  CD  GLN A 496     -48.095  -2.703  51.486  1.00104.62           C  
ANISOU  655  CD  GLN A 496    14271  14439  11041   -133   -123  -1028
ATOM    656  OE1 GLN A 496     -47.749  -3.960  51.218  1.00100.09           O  
ANISOU  656  OE1 GLN A 496    13706  13797  10528    -79     84   -823
ATOM    657  NE2 GLN A 496     -47.245  -1.809  51.585  1.00 99.51           N  
ANISOU  657  NE2 GLN A 496    13693  13741  10374   -196    -29  -1227
ATOM    658  H   GLN A 496     -50.255  -4.076  55.237  1.00  0.00           H  
ATOM    659  HA  GLN A 496     -48.459  -2.232  54.062  1.00  0.00           H  
ATOM    660  HB3 GLN A 496     -51.228  -2.812  52.993  1.00  0.00           H  
ATOM    661  HB2 GLN A 496     -50.023  -4.052  52.997  1.00  0.00           H  
ATOM    662  HG3 GLN A 496     -49.742  -1.339  51.630  1.00  0.00           H  
ATOM    663  HG2 GLN A 496     -50.131  -2.826  50.827  1.00  0.00           H  
ATOM    664 HE22 GLN A 496     -46.267  -2.026  51.458  1.00  0.00           H  
ATOM    665 HE21 GLN A 496     -47.530  -0.862  51.793  1.00  0.00           H  
ATOM    666  N   ALA A 497     -51.242  -0.926  55.255  1.00 56.42           N  
ANISOU  666  N   ALA A 497     7259   8437   5741   -222   -811   -823
ATOM    667  CA  ALA A 497     -51.906   0.324  55.603  1.00 56.60           C  
ANISOU  667  CA  ALA A 497     7186   8517   5804   -153   -958   -676
ATOM    668  C   ALA A 497     -51.086   1.081  56.635  1.00 60.42           C  
ANISOU  668  C   ALA A 497     7549   8896   6510   -145   -780   -497
ATOM    669  O   ALA A 497     -51.011   2.304  56.562  1.00 60.76           O  
ANISOU  669  O   ALA A 497     7612   8952   6520    -58   -789   -327
ATOM    670  CB  ALA A 497     -53.302   0.052  56.136  1.00 57.40           C  
ANISOU  670  CB  ALA A 497     7086   8678   6046   -205  -1214   -794
ATOM    671  H   ALA A 497     -51.664  -1.780  55.590  1.00  0.00           H  
ATOM    672  HA  ALA A 497     -51.989   0.937  54.705  1.00  0.00           H  
ATOM    673  HB1 ALA A 497     -53.784   0.996  56.391  1.00  0.00           H  
ATOM    674  HB2 ALA A 497     -53.889  -0.461  55.374  1.00  0.00           H  
ATOM    675  HB3 ALA A 497     -53.236  -0.574  57.026  1.00  0.00           H  
ATOM    676  N   PHE A 498     -50.459   0.356  57.585  1.00 55.22           N  
ANISOU  676  N   PHE A 498     6771   8128   6080   -229   -628   -538
ATOM    677  CA  PHE A 498     -49.625   0.943  58.623  1.00 52.67           C  
ANISOU  677  CA  PHE A 498     6337   7700   5977   -223   -481   -400
ATOM    678  C   PHE A 498     -48.368   1.571  58.012  1.00 55.21           C  
ANISOU  678  C   PHE A 498     6797   7955   6224   -158   -273   -264
ATOM    679  O   PHE A 498     -48.021   2.690  58.380  1.00 53.63           O  
ANISOU  679  O   PHE A 498     6546   7710   6122   -106   -227   -110
ATOM    680  CB  PHE A 498     -49.299  -0.098  59.708  1.00 53.41           C  
ANISOU  680  CB  PHE A 498     6293   7696   6306   -317   -399   -486
ATOM    681  CG  PHE A 498     -48.650   0.459  60.959  1.00 53.87           C  
ANISOU  681  CG  PHE A 498     6223   7654   6591   -308   -312   -367
ATOM    682  CD1 PHE A 498     -49.275   1.456  61.709  1.00 57.07           C  
ANISOU  682  CD1 PHE A 498     6516   8086   7080   -273   -421   -280
ATOM    683  CD2 PHE A 498     -47.429  -0.032  61.405  1.00 55.11           C  
ANISOU  683  CD2 PHE A 498     6369   7685   6884   -329   -135   -355
ATOM    684  CE1 PHE A 498     -48.667   1.973  62.861  1.00 56.39           C  
ANISOU  684  CE1 PHE A 498     6331   7908   7187   -259   -357   -192
ATOM    685  CE2 PHE A 498     -46.832   0.479  62.561  1.00 56.64           C  
ANISOU  685  CE2 PHE A 498     6451   7788   7282   -313    -92   -263
ATOM    686  CZ  PHE A 498     -47.463   1.463  63.288  1.00 54.24           C  
ANISOU  686  CZ  PHE A 498     6056   7518   7036   -280   -207   -188
ATOM    687  H   PHE A 498     -50.557  -0.649  57.600  1.00  0.00           H  
ATOM    688  HA  PHE A 498     -50.198   1.742  59.094  1.00  0.00           H  
ATOM    689  HB3 PHE A 498     -48.659  -0.872  59.284  1.00  0.00           H  
ATOM    690  HB2 PHE A 498     -50.210  -0.631  59.981  1.00  0.00           H  
ATOM    691  HD1 PHE A 498     -50.238   1.838  61.404  1.00  0.00           H  
ATOM    692  HD2 PHE A 498     -46.930  -0.818  60.857  1.00  0.00           H  
ATOM    693  HE1 PHE A 498     -49.144   2.770  63.412  1.00  0.00           H  
ATOM    694  HE2 PHE A 498     -45.873   0.102  62.886  1.00  0.00           H  
ATOM    695  HZ  PHE A 498     -47.011   1.835  64.196  1.00  0.00           H  
ATOM    696  N   LYS A 499     -47.736   0.884  57.035  1.00 52.62           N  
ANISOU  696  N   LYS A 499     6649   7616   5727   -157   -143   -327
ATOM    697  CA  LYS A 499     -46.551   1.362  56.312  1.00 53.18           C  
ANISOU  697  CA  LYS A 499     6870   7615   5721    -96     95   -210
ATOM    698  C   LYS A 499     -46.843   2.648  55.515  1.00 59.12           C  
ANISOU  698  C   LYS A 499     7761   8436   6267     13     48    -53
ATOM    699  O   LYS A 499     -45.972   3.520  55.433  1.00 58.93           O  
ANISOU  699  O   LYS A 499     7772   8324   6293     66    234    109
ATOM    700  CB  LYS A 499     -46.008   0.283  55.360  1.00 56.94           C  
ANISOU  700  CB  LYS A 499     7521   8068   6043   -118    249   -335
ATOM    701  CG  LYS A 499     -45.366  -0.926  56.044  1.00 69.06           C  
ANISOU  701  CG  LYS A 499     8937   9488   7813   -209    373   -450
ATOM    702  CD  LYS A 499     -44.320  -1.640  55.157  1.00 80.18           C  
ANISOU  702  CD  LYS A 499    10509  10817   9139   -207    631   -512
ATOM    703  CE  LYS A 499     -44.843  -2.376  53.933  1.00 90.11           C  
ANISOU  703  CE  LYS A 499    11992  12170  10076   -203    580   -673
ATOM    704  NZ  LYS A 499     -45.550  -3.636  54.272  1.00 96.16           N1+
ANISOU  704  NZ  LYS A 499    12683  12932  10921   -299    481   -888
ATOM    705  H   LYS A 499     -48.075  -0.026  56.757  1.00  0.00           H  
ATOM    706  HA  LYS A 499     -45.776   1.587  57.045  1.00  0.00           H  
ATOM    707  HB3 LYS A 499     -45.289   0.734  54.676  1.00  0.00           H  
ATOM    708  HB2 LYS A 499     -46.811  -0.057  54.706  1.00  0.00           H  
ATOM    709  HG3 LYS A 499     -46.143  -1.635  56.330  1.00  0.00           H  
ATOM    710  HG2 LYS A 499     -44.895  -0.608  56.974  1.00  0.00           H  
ATOM    711  HD3 LYS A 499     -43.741  -2.331  55.770  1.00  0.00           H  
ATOM    712  HD2 LYS A 499     -43.562  -0.921  54.846  1.00  0.00           H  
ATOM    713  HE3 LYS A 499     -44.014  -2.596  53.261  1.00  0.00           H  
ATOM    714  HE2 LYS A 499     -45.515  -1.722  53.377  1.00  0.00           H  
ATOM    715  HZ1 LYS A 499     -46.197  -3.869  53.532  1.00  0.00           H  
ATOM    716  HZ2 LYS A 499     -44.877  -4.382  54.378  1.00  0.00           H  
ATOM    717  HZ3 LYS A 499     -46.058  -3.515  55.137  1.00  0.00           H  
ATOM    718  N   ASN A 500     -48.066   2.759  54.939  1.00 57.21           N  
ANISOU  718  N   ASN A 500     7584   8336   5817     49   -203    -98
ATOM    719  CA  ASN A 500     -48.514   3.900  54.133  1.00 58.77           C  
ANISOU  719  CA  ASN A 500     7925   8609   5798    166   -294     48
ATOM    720  C   ASN A 500     -49.040   5.063  54.973  1.00 63.13           C  
ANISOU  720  C   ASN A 500     8292   9159   6537    198   -421    178
ATOM    721  O   ASN A 500     -48.517   6.168  54.864  1.00 63.29           O  
ANISOU  721  O   ASN A 500     8348   9115   6584    270   -306    366
ATOM    722  CB  ASN A 500     -49.587   3.475  53.114  1.00 59.29           C  
ANISOU  722  CB  ASN A 500     8157   8826   5546    204   -533    -73
ATOM    723  CG  ASN A 500     -49.160   2.491  52.050  1.00 77.26           C  
ANISOU  723  CG  ASN A 500    10678  11118   7560    200   -426   -201
ATOM    724  OD1 ASN A 500     -50.141   1.941  51.352  1.00 72.67           O  
ANISOU  724  OD1 ASN A 500    10183  10432   6995    186   -130   -175
ATOM    725  ND2 ASN A 500     -47.973   2.231  51.817  1.00 68.67           N  
ANISOU  725  ND2 ASN A 500     9705  10157   6229    218   -673   -351
ATOM    726  H   ASN A 500     -48.746   2.021  55.051  1.00  0.00           H  
ATOM    727  HA  ASN A 500     -47.653   4.263  53.571  1.00  0.00           H  
ATOM    728  HB3 ASN A 500     -50.000   4.363  52.636  1.00  0.00           H  
ATOM    729  HB2 ASN A 500     -50.450   3.075  53.647  1.00  0.00           H  
ATOM    730 HD22 ASN A 500     -47.734   1.566  51.096  1.00  0.00           H  
ATOM    731 HD21 ASN A 500     -47.243   2.684  52.348  1.00  0.00           H  
ATOM    732  N   GLU A 501     -50.089   4.814  55.783  1.00 60.12           N  
ANISOU  732  N   GLU A 501     7715   8835   6292    147   -644     75
ATOM    733  CA  GLU A 501     -50.794   5.796  56.627  1.00 59.25           C  
ANISOU  733  CA  GLU A 501     7420   8731   6362    174   -783    162
ATOM    734  C   GLU A 501     -50.001   6.304  57.840  1.00 60.40           C  
ANISOU  734  C   GLU A 501     7408   8745   6798    147   -622    255
ATOM    735  O   GLU A 501     -50.271   7.406  58.309  1.00 59.47           O  
ANISOU  735  O   GLU A 501     7205   8605   6785    202   -670    375
ATOM    736  CB  GLU A 501     -52.168   5.248  57.098  1.00 60.44           C  
ANISOU  736  CB  GLU A 501     7403   8967   6595    119  -1029      6
ATOM    737  CG  GLU A 501     -53.130   4.811  55.993  1.00 71.34           C  
ANISOU  737  CG  GLU A 501     8895  10480   7732    150  -1261   -104
ATOM    738  CD  GLU A 501     -54.412   4.115  56.430  1.00 85.06           C  
ANISOU  738  CD  GLU A 501    10440  12278   9602     80  -1485   -281
ATOM    739  OE1 GLU A 501     -55.158   3.652  55.537  1.00 68.30           O  
ANISOU  739  OE1 GLU A 501     8393  10248   7310     84  -1675   -417
ATOM    740  OE2 GLU A 501     -54.687   4.053  57.652  1.00 76.14           O1-
ANISOU  740  OE2 GLU A 501     9086  11097   8746     24  -1469   -287
ATOM    741  H   GLU A 501     -50.463   3.878  55.851  1.00  0.00           H  
ATOM    742  HA  GLU A 501     -50.999   6.663  55.999  1.00  0.00           H  
ATOM    743  HB3 GLU A 501     -52.656   5.993  57.726  1.00  0.00           H  
ATOM    744  HB2 GLU A 501     -52.007   4.417  57.784  1.00  0.00           H  
ATOM    745  HG3 GLU A 501     -52.599   4.173  55.287  1.00  0.00           H  
ATOM    746  HG2 GLU A 501     -53.383   5.673  55.376  1.00  0.00           H  
ATOM    747  N   VAL A 502     -49.084   5.493  58.386  1.00 56.14           N  
ANISOU  747  N   VAL A 502     6821   8113   6398     68   -453    188
ATOM    748  CA  VAL A 502     -48.314   5.871  59.576  1.00 54.66           C  
ANISOU  748  CA  VAL A 502     6484   7798   6486     43   -335    249
ATOM    749  C   VAL A 502     -46.786   5.866  59.287  1.00 61.70           C  
ANISOU  749  C   VAL A 502     7452   8563   7427     47    -76    316
ATOM    750  O   VAL A 502     -46.157   6.931  59.298  1.00 62.09           O  
ANISOU  750  O   VAL A 502     7502   8532   7560    101     25    462
ATOM    751  CB  VAL A 502     -48.709   5.024  60.822  1.00 56.38           C  
ANISOU  751  CB  VAL A 502     6530   8002   6890    -44   -400    121
ATOM    752  CG1 VAL A 502     -48.108   5.602  62.098  1.00 54.57           C  
ANISOU  752  CG1 VAL A 502     6163   7660   6911    -45   -339    187
ATOM    753  CG2 VAL A 502     -50.225   4.901  60.964  1.00 56.35           C  
ANISOU  753  CG2 VAL A 502     6447   8111   6851    -55   -620     42
ATOM    754  H   VAL A 502     -48.904   4.587  57.978  1.00  0.00           H  
ATOM    755  HA  VAL A 502     -48.583   6.902  59.804  1.00  0.00           H  
ATOM    756  HB  VAL A 502     -48.304   4.021  60.686  1.00  0.00           H  
ATOM    757 HG11 VAL A 502     -48.402   4.988  62.949  1.00  0.00           H  
ATOM    758 HG12 VAL A 502     -47.021   5.612  62.016  1.00  0.00           H  
ATOM    759 HG13 VAL A 502     -48.470   6.620  62.242  1.00  0.00           H  
ATOM    760 HG21 VAL A 502     -50.461   4.303  61.844  1.00  0.00           H  
ATOM    761 HG22 VAL A 502     -50.662   5.894  61.072  1.00  0.00           H  
ATOM    762 HG23 VAL A 502     -50.636   4.418  60.077  1.00  0.00           H  
ATOM    763  N   GLY A 503     -46.227   4.678  59.035  1.00 59.27           N  
ANISOU  763  N   GLY A 503     7195   8229   7095    -11     34    206
ATOM    764  CA  GLY A 503     -44.819   4.472  58.711  1.00 60.10           C  
ANISOU  764  CA  GLY A 503     7360   8211   7266    -13    289    241
ATOM    765  C   GLY A 503     -43.821   4.708  59.831  1.00 63.89           C  
ANISOU  765  C   GLY A 503     7666   8538   8070    -36    389    283
ATOM    766  O   GLY A 503     -42.720   5.185  59.557  1.00 63.39           O  
ANISOU  766  O   GLY A 503     7615   8361   8111     -4    576    385
ATOM    767  H   GLY A 503     -46.789   3.839  59.062  1.00  0.00           H  
ATOM    768  HA3 GLY A 503     -44.553   5.094  57.856  1.00  0.00           H  
ATOM    769  HA2 GLY A 503     -44.685   3.464  58.317  1.00  0.00           H  
ATOM    770  N   VAL A 504     -44.180   4.361  61.101  1.00 60.22           N  
ANISOU  770  N   VAL A 504     7046   8065   7772    -87    267    204
ATOM    771  CA  VAL A 504     -43.285   4.490  62.271  1.00 59.07           C  
ANISOU  771  CA  VAL A 504     6744   7783   7917   -100    310    222
ATOM    772  C   VAL A 504     -42.174   3.431  62.270  1.00 63.73           C  
ANISOU  772  C   VAL A 504     7320   8267   8629   -140    461    152
ATOM    773  O   VAL A 504     -41.092   3.691  62.796  1.00 63.26           O  
ANISOU  773  O   VAL A 504     7157   8070   8810   -132    542    189
ATOM    774  CB  VAL A 504     -43.990   4.544  63.660  1.00 61.44           C  
ANISOU  774  CB  VAL A 504     6910   8106   8327   -116    126    188
ATOM    775  CG1 VAL A 504     -44.727   5.851  63.870  1.00 61.32           C  
ANISOU  775  CG1 VAL A 504     6868   8138   8294    -63     18    278
ATOM    776  CG2 VAL A 504     -44.909   3.354  63.890  1.00 60.83           C  
ANISOU  776  CG2 VAL A 504     6837   8116   8159   -173     23     62
ATOM    777  H   VAL A 504     -45.103   3.992  61.282  1.00  0.00           H  
ATOM    778  HA  VAL A 504     -42.781   5.450  62.156  1.00  0.00           H  
ATOM    779  HB  VAL A 504     -43.207   4.494  64.417  1.00  0.00           H  
ATOM    780 HG11 VAL A 504     -45.204   5.846  64.850  1.00  0.00           H  
ATOM    781 HG12 VAL A 504     -44.021   6.680  63.814  1.00  0.00           H  
ATOM    782 HG13 VAL A 504     -45.487   5.968  63.097  1.00  0.00           H  
ATOM    783 HG21 VAL A 504     -45.376   3.439  64.871  1.00  0.00           H  
ATOM    784 HG22 VAL A 504     -45.681   3.337  63.121  1.00  0.00           H  
ATOM    785 HG23 VAL A 504     -44.329   2.432  63.843  1.00  0.00           H  
ATOM    786  N   LEU A 505     -42.454   2.232  61.711  1.00 61.51           N  
ANISOU  786  N   LEU A 505     7131   8039   8201   -181    487     42
ATOM    787  CA  LEU A 505     -41.515   1.099  61.625  1.00 61.82           C  
ANISOU  787  CA  LEU A 505     7169   7979   8340   -217    634    -38
ATOM    788  C   LEU A 505     -40.242   1.550  60.930  1.00 66.43           C  
ANISOU  788  C   LEU A 505     7781   8442   9017   -181    872     40
ATOM    789  O   LEU A 505     -39.142   1.307  61.422  1.00 65.88           O  
ANISOU  789  O   LEU A 505     7606   8230   9196   -188    980     31
ATOM    790  CB  LEU A 505     -42.125  -0.090  60.842  1.00 62.95           C  
ANISOU  790  CB  LEU A 505     7441   8208   8271   -260    632   -171
ATOM    791  CG  LEU A 505     -43.598  -0.449  61.093  1.00 67.45           C  
ANISOU  791  CG  LEU A 505     8007   8912   8710   -296    414   -253
ATOM    792  CD1 LEU A 505     -44.225  -1.077  59.865  1.00 69.54           C  
ANISOU  792  CD1 LEU A 505     8431   9276   8714   -313    401   -360
ATOM    793  CD2 LEU A 505     -43.741  -1.383  62.246  1.00 68.37           C  
ANISOU  793  CD2 LEU A 505     8003   8977   8998   -352    351   -328
ATOM    794  H   LEU A 505     -43.366   2.062  61.311  1.00  0.00           H  
ATOM    795  HA  LEU A 505     -41.268   0.768  62.634  1.00  0.00           H  
ATOM    796  HB3 LEU A 505     -41.510  -0.976  61.002  1.00  0.00           H  
ATOM    797  HB2 LEU A 505     -41.974   0.071  59.775  1.00  0.00           H  
ATOM    798  HG  LEU A 505     -44.140   0.468  61.325  1.00  0.00           H  
ATOM    799 HD11 LEU A 505     -45.267  -1.320  60.073  1.00  0.00           H  
ATOM    800 HD12 LEU A 505     -44.175  -0.376  59.032  1.00  0.00           H  
ATOM    801 HD13 LEU A 505     -43.685  -1.987  59.606  1.00  0.00           H  
ATOM    802 HD21 LEU A 505     -44.795  -1.617  62.396  1.00  0.00           H  
ATOM    803 HD22 LEU A 505     -43.191  -2.302  62.040  1.00  0.00           H  
ATOM    804 HD23 LEU A 505     -43.341  -0.915  63.145  1.00  0.00           H  
ATOM    805  N   ARG A 506     -40.407   2.264  59.814  1.00 64.33           N  
ANISOU  805  N   ARG A 506     7653   8226   8564   -135    954    125
ATOM    806  CA  ARG A 506     -39.301   2.780  59.022  1.00 65.62           C  
ANISOU  806  CA  ARG A 506     7868   8273   8790    -96   1218    219
ATOM    807  C   ARG A 506     -38.705   4.049  59.657  1.00 66.89           C  
ANISOU  807  C   ARG A 506     7880   8323   9212    -65   1235    350
ATOM    808  O   ARG A 506     -37.533   4.051  60.040  1.00 65.97           O  
ANISOU  808  O   ARG A 506     7629   8043   9395    -72   1368    361
ATOM    809  CB  ARG A 506     -39.747   3.045  57.557  1.00 69.50           C  
ANISOU  809  CB  ARG A 506     8612   8861   8932    -48   1311    264
ATOM    810  CG  ARG A 506     -40.720   2.017  56.938  1.00 86.54           C  
ANISOU  810  CG  ARG A 506    10930  11178  10774    -70   1182    126
ATOM    811  CD  ARG A 506     -40.074   0.684  56.552  1.00103.69           C  
ANISOU  811  CD  ARG A 506    13161  13298  12938   -113   1334    -18
ATOM    812  NE  ARG A 506     -39.181   0.799  55.395  1.00117.57           N  
ANISOU  812  NE  ARG A 506    15085  14978  14608    -69   1640     28
ATOM    813  CZ  ARG A 506     -39.544   0.584  54.133  1.00134.94           C  
ANISOU  813  CZ  ARG A 506    17553  17268  16449    -28   1705      1
ATOM    814  NH1 ARG A 506     -40.793   0.240  53.843  1.00124.88           N  
ANISOU  814  NH1 ARG A 506    16394  16168  14888    -27   1454    -79
ATOM    815  NH2 ARG A 506     -38.661   0.713  53.151  1.00121.74           N1+
ANISOU  815  NH2 ARG A 506    16039  15509  14708     17   2022     52
ATOM    816  H   ARG A 506     -41.337   2.471  59.480  1.00  0.00           H  
ATOM    817  HA  ARG A 506     -38.521   2.019  59.001  1.00  0.00           H  
ATOM    818  HB3 ARG A 506     -38.865   3.131  56.923  1.00  0.00           H  
ATOM    819  HB2 ARG A 506     -40.186   4.041  57.490  1.00  0.00           H  
ATOM    820  HG3 ARG A 506     -41.197   2.454  56.061  1.00  0.00           H  
ATOM    821  HG2 ARG A 506     -41.540   1.833  57.632  1.00  0.00           H  
ATOM    822  HD3 ARG A 506     -40.853  -0.047  56.337  1.00  0.00           H  
ATOM    823  HD2 ARG A 506     -39.516   0.292  57.403  1.00  0.00           H  
ATOM    824  HE  ARG A 506     -38.230   1.062  55.609  1.00  0.00           H  
ATOM    825 HH12 ARG A 506     -41.062   0.078  52.883  1.00  0.00           H  
ATOM    826 HH11 ARG A 506     -41.474   0.140  54.582  1.00  0.00           H  
ATOM    827 HH22 ARG A 506     -38.942   0.549  52.195  1.00  0.00           H  
ATOM    828 HH21 ARG A 506     -37.708   0.976  53.360  1.00  0.00           H  
ATOM    829  N   LYS A 507     -39.543   5.099  59.812  1.00 61.68           N  
ANISOU  829  N   LYS A 507     7231   7744   8461    -30   1086    435
ATOM    830  CA  LYS A 507     -39.211   6.452  60.274  1.00 60.33           C  
ANISOU  830  CA  LYS A 507     6946   7480   8496      5   1086    560
ATOM    831  C   LYS A 507     -38.634   6.614  61.695  1.00 60.98           C  
ANISOU  831  C   LYS A 507     6797   7446   8927    -20    989    522
ATOM    832  O   LYS A 507     -37.764   7.476  61.864  1.00 62.13           O  
ANISOU  832  O   LYS A 507     6834   7437   9337     -4   1101    594
ATOM    833  CB  LYS A 507     -40.430   7.375  60.141  1.00 61.86           C  
ANISOU  833  CB  LYS A 507     7207   7801   8497     49    915    635
ATOM    834  CG  LYS A 507     -40.657   7.900  58.726  1.00 66.58           C  
ANISOU  834  CG  LYS A 507     8025   8454   8819    110   1035    746
ATOM    835  CD  LYS A 507     -41.920   8.741  58.631  1.00 68.99           C  
ANISOU  835  CD  LYS A 507     8385   8893   8935    161    822    806
ATOM    836  CE  LYS A 507     -41.903   9.692  57.462  1.00 78.14           C  
ANISOU  836  CE  LYS A 507     9728  10050   9914    247    942    977
ATOM    837  NZ  LYS A 507     -41.184  10.954  57.782  1.00 86.99           N1+
ANISOU  837  NZ  LYS A 507    10744  11005  11303    277   1067   1125
ATOM    838  H   LYS A 507     -40.525   4.997  59.599  1.00  0.00           H  
ATOM    839  HA  LYS A 507     -38.456   6.836  59.588  1.00  0.00           H  
ATOM    840  HB3 LYS A 507     -40.323   8.216  60.826  1.00  0.00           H  
ATOM    841  HB2 LYS A 507     -41.322   6.847  60.478  1.00  0.00           H  
ATOM    842  HG3 LYS A 507     -40.728   7.060  58.035  1.00  0.00           H  
ATOM    843  HG2 LYS A 507     -39.799   8.498  58.419  1.00  0.00           H  
ATOM    844  HD3 LYS A 507     -42.050   9.305  59.555  1.00  0.00           H  
ATOM    845  HD2 LYS A 507     -42.787   8.085  58.552  1.00  0.00           H  
ATOM    846  HE3 LYS A 507     -42.927   9.923  57.167  1.00  0.00           H  
ATOM    847  HE2 LYS A 507     -41.426   9.209  56.609  1.00  0.00           H  
ATOM    848  HZ1 LYS A 507     -41.687  11.456  58.499  1.00  0.00           H  
ATOM    849  HZ2 LYS A 507     -40.254  10.738  58.112  1.00  0.00           H  
ATOM    850  HZ3 LYS A 507     -41.121  11.526  56.952  1.00  0.00           H  
ATOM    851  N   THR A 508     -39.124   5.866  62.710  1.00 52.36           N  
ANISOU  851  N   THR A 508     5636   6419   7841    -52    783    416
ATOM    852  CA  THR A 508     -38.666   6.100  64.086  1.00 49.13           C  
ANISOU  852  CA  THR A 508     5045   5913   7710    -57    659    385
ATOM    853  C   THR A 508     -37.541   5.181  64.579  1.00 48.95           C  
ANISOU  853  C   THR A 508     4916   5756   7925    -80    723    312
ATOM    854  O   THR A 508     -37.559   3.959  64.381  1.00 48.08           O  
ANISOU  854  O   THR A 508     4862   5672   7735   -109    773    236
ATOM    855  CB  THR A 508     -39.832   6.104  65.102  1.00 53.26           C  
ANISOU  855  CB  THR A 508     5550   6551   8134    -63    413    331
ATOM    856  OG1 THR A 508     -40.374   4.792  65.279  1.00 50.68           O  
ANISOU  856  OG1 THR A 508     5280   6310   7668   -104    364    231
ATOM    857  CG2 THR A 508     -40.923   7.100  64.744  1.00 50.43           C  
ANISOU  857  CG2 THR A 508     5252   6302   7607    -30    329    402
ATOM    858  H   THR A 508     -39.806   5.145  62.522  1.00  0.00           H  
ATOM    859  HA  THR A 508     -38.255   7.109  64.097  1.00  0.00           H  
ATOM    860  HB  THR A 508     -39.419   6.412  66.062  1.00  0.00           H  
ATOM    861  HG1 THR A 508     -40.615   4.427  64.425  1.00  0.00           H  
ATOM    862 HG21 THR A 508     -41.714   7.058  65.493  1.00  0.00           H  
ATOM    863 HG22 THR A 508     -40.503   8.105  64.716  1.00  0.00           H  
ATOM    864 HG23 THR A 508     -41.335   6.852  63.766  1.00  0.00           H  
ATOM    865  N   ARG A 509     -36.585   5.837  65.279  1.00 42.55           N  
ANISOU  865  N   ARG A 509     3943   4794   7431    -62    701    330
ATOM    866  CA  ARG A 509     -35.388   5.361  65.985  1.00 40.91           C  
ANISOU  866  CA  ARG A 509     3580   4427   7538    -63    701    272
ATOM    867  C   ARG A 509     -35.054   6.486  67.025  1.00 41.64           C  
ANISOU  867  C   ARG A 509     3522   4423   7875    -35    541    281
ATOM    868  O   ARG A 509     -34.247   7.388  66.759  1.00 41.88           O  
ANISOU  868  O   ARG A 509     3443   4311   8157    -24    645    332
ATOM    869  CB  ARG A 509     -34.210   5.088  65.011  1.00 41.26           C  
ANISOU  869  CB  ARG A 509     3590   4332   7756    -70    981    296
ATOM    870  CG  ARG A 509     -34.113   3.645  64.480  1.00 49.66           C  
ANISOU  870  CG  ARG A 509     4736   5421   8712    -94   1094    224
ATOM    871  CD  ARG A 509     -32.878   3.466  63.602  1.00 59.66           C  
ANISOU  871  CD  ARG A 509     5952   6528  10190    -93   1390    244
ATOM    872  NE  ARG A 509     -32.705   2.119  63.036  1.00 66.44           N  
ANISOU  872  NE  ARG A 509     6903   7398  10941   -112   1535    171
ATOM    873  CZ  ARG A 509     -31.599   1.383  63.156  1.00 76.61           C  
ANISOU  873  CZ  ARG A 509     8071   8535  12501   -112   1639    113
ATOM    874  NH1 ARG A 509     -30.571   1.829  63.859  1.00 65.85           N  
ANISOU  874  NH1 ARG A 509     6481   7003  11536    -92   1587    115
ATOM    875  NH2 ARG A 509     -31.522   0.188  62.582  1.00 57.46           N1+
ANISOU  875  NH2 ARG A 509     5746   6121   9965   -128   1784     43
ATOM    876  H   ARG A 509     -36.633   6.841  65.380  1.00  0.00           H  
ATOM    877  HA  ARG A 509     -35.630   4.442  66.519  1.00  0.00           H  
ATOM    878  HB3 ARG A 509     -33.272   5.357  65.496  1.00  0.00           H  
ATOM    879  HB2 ARG A 509     -34.271   5.778  64.170  1.00  0.00           H  
ATOM    880  HG3 ARG A 509     -35.007   3.410  63.902  1.00  0.00           H  
ATOM    881  HG2 ARG A 509     -34.065   2.952  65.320  1.00  0.00           H  
ATOM    882  HD3 ARG A 509     -31.989   3.735  64.172  1.00  0.00           H  
ATOM    883  HD2 ARG A 509     -32.902   4.197  62.793  1.00  0.00           H  
ATOM    884  HE  ARG A 509     -33.499   1.758  62.527  1.00  0.00           H  
ATOM    885 HH12 ARG A 509     -29.737   1.267  63.946  1.00  0.00           H  
ATOM    886 HH11 ARG A 509     -30.621   2.732  64.309  1.00  0.00           H  
ATOM    887 HH22 ARG A 509     -30.682  -0.364  62.677  1.00  0.00           H  
ATOM    888 HH21 ARG A 509     -32.304  -0.168  62.051  1.00  0.00           H  
ATOM    889  N   HIS A 510     -35.780   6.460  68.170  1.00 34.13           N  
ANISOU  889  N   HIS A 510     2581   3554   6835    -22    298    230
ATOM    890  CA  HIS A 510     -35.705   7.391  69.304  1.00 31.77           C  
ANISOU  890  CA  HIS A 510     2183   3196   6693     11    104    208
ATOM    891  C   HIS A 510     -36.000   6.626  70.591  1.00 37.13           C  
ANISOU  891  C   HIS A 510     2876   3913   7320     28   -113    120
ATOM    892  O   HIS A 510     -36.855   5.731  70.601  1.00 36.72           O  
ANISOU  892  O   HIS A 510     2939   3985   7027     10   -128    100
ATOM    893  CB  HIS A 510     -36.717   8.531  69.131  1.00 30.59           C  
ANISOU  893  CB  HIS A 510     2096   3139   6388     23     66    270
ATOM    894  CG  HIS A 510     -36.556   9.648  70.117  1.00 32.56           C  
ANISOU  894  CG  HIS A 510     2244   3302   6826     57    -87    249
ATOM    895  ND1 HIS A 510     -37.133   9.592  71.367  1.00 32.55           N  
ANISOU  895  ND1 HIS A 510     2263   3353   6751     83   -308    173
ATOM    896  CD2 HIS A 510     -35.887  10.818  69.998  1.00 34.27           C  
ANISOU  896  CD2 HIS A 510     2346   3374   7300     68    -36    287
ATOM    897  CE1 HIS A 510     -36.807  10.727  71.964  1.00 32.03           C  
ANISOU  897  CE1 HIS A 510     2102   3182   6884    112   -399    155
ATOM    898  NE2 HIS A 510     -36.052  11.493  71.181  1.00 33.43           N  
ANISOU  898  NE2 HIS A 510     2186   3235   7283     99   -247    220
ATOM    899  H   HIS A 510     -36.470   5.736  68.314  1.00  0.00           H  
ATOM    900  HA  HIS A 510     -34.700   7.809  69.358  1.00  0.00           H  
ATOM    901  HB3 HIS A 510     -37.728   8.130  69.201  1.00  0.00           H  
ATOM    902  HB2 HIS A 510     -36.643   8.929  68.119  1.00  0.00           H  
ATOM    903  HD2 HIS A 510     -35.362  11.049  69.083  1.00  0.00           H  
ATOM    904  HE1 HIS A 510     -37.154  10.929  72.967  1.00  0.00           H  
ATOM    905  HE2 HIS A 510     -35.626  12.400  71.309  1.00  0.00           H  
ATOM    906  N   VAL A 511     -35.297   6.997  71.679  1.00 35.06           N  
ANISOU  906  N   VAL A 511     2503   3535   7284     67   -281     66
ATOM    907  CA  VAL A 511     -35.367   6.377  73.009  1.00 34.61           C  
ANISOU  907  CA  VAL A 511     2472   3485   7193    105   -499    -10
ATOM    908  C   VAL A 511     -36.789   6.406  73.627  1.00 38.97           C  
ANISOU  908  C   VAL A 511     3171   4197   7438    114   -603    -15
ATOM    909  O   VAL A 511     -37.118   5.525  74.423  1.00 38.73           O  
ANISOU  909  O   VAL A 511     3223   4210   7282    131   -697    -51
ATOM    910  CB  VAL A 511     -34.293   6.980  73.957  1.00 38.76           C  
ANISOU  910  CB  VAL A 511     2853   3847   8028    155   -678    -75
ATOM    911  CG1 VAL A 511     -34.660   8.385  74.429  1.00 38.43           C  
ANISOU  911  CG1 VAL A 511     2792   3799   8011    177   -789    -88
ATOM    912  CG2 VAL A 511     -34.004   6.063  75.138  1.00 38.65           C  
ANISOU  912  CG2 VAL A 511     2869   3807   8008    208   -879   -144
ATOM    913  H   VAL A 511     -34.648   7.769  71.622  1.00  0.00           H  
ATOM    914  HA  VAL A 511     -35.108   5.327  72.876  1.00  0.00           H  
ATOM    915  HB  VAL A 511     -33.370   7.065  73.383  1.00  0.00           H  
ATOM    916 HG11 VAL A 511     -33.879   8.763  75.089  1.00  0.00           H  
ATOM    917 HG12 VAL A 511     -34.757   9.045  73.567  1.00  0.00           H  
ATOM    918 HG13 VAL A 511     -35.606   8.352  74.969  1.00  0.00           H  
ATOM    919 HG21 VAL A 511     -33.248   6.520  75.777  1.00  0.00           H  
ATOM    920 HG22 VAL A 511     -34.918   5.908  75.711  1.00  0.00           H  
ATOM    921 HG23 VAL A 511     -33.638   5.103  74.773  1.00  0.00           H  
ATOM    922  N   ASN A 512     -37.615   7.406  73.259  1.00 34.88           N  
ANISOU  922  N   ASN A 512     2682   3753   6818    106   -571     27
ATOM    923  CA  ASN A 512     -38.966   7.552  73.803  1.00 33.02           C  
ANISOU  923  CA  ASN A 512     2556   3653   6335    116   -649     21
ATOM    924  C   ASN A 512     -40.039   6.945  72.911  1.00 34.36           C  
ANISOU  924  C   ASN A 512     2820   3971   6265     68   -528     61
ATOM    925  O   ASN A 512     -41.218   7.037  73.237  1.00 32.97           O  
ANISOU  925  O   ASN A 512     2713   3904   5911     70   -572     57
ATOM    926  CB  ASN A 512     -39.267   9.014  74.160  1.00 31.95           C  
ANISOU  926  CB  ASN A 512     2387   3499   6253    149   -724     24
ATOM    927  CG  ASN A 512     -38.470   9.508  75.345  1.00 46.85           C  
ANISOU  927  CG  ASN A 512     4211   5261   8328    202   -902    -55
ATOM    928  OD1 ASN A 512     -37.748  10.508  75.264  1.00 45.36           O  
ANISOU  928  OD1 ASN A 512     3908   4952   8374    212   -919    -62
ATOM    929  ND2 ASN A 512     -38.556   8.803  76.467  1.00 32.53           N  
ANISOU  929  ND2 ASN A 512     2477   3464   6421    240  -1042   -120
ATOM    930  H   ASN A 512     -37.309   8.091  72.583  1.00  0.00           H  
ATOM    931  HA  ASN A 512     -38.987   6.993  74.738  1.00  0.00           H  
ATOM    932  HB3 ASN A 512     -40.331   9.124  74.368  1.00  0.00           H  
ATOM    933  HB2 ASN A 512     -39.062   9.647  73.297  1.00  0.00           H  
ATOM    934 HD22 ASN A 512     -38.042   9.093  77.286  1.00  0.00           H  
ATOM    935 HD21 ASN A 512     -39.136   7.977  76.501  1.00  0.00           H  
ATOM    936  N   ILE A 513     -39.634   6.292  71.810  1.00 30.70           N  
ANISOU  936  N   ILE A 513     2357   3503   5805     28   -378     88
ATOM    937  CA  ILE A 513     -40.560   5.612  70.891  1.00 29.47           C  
ANISOU  937  CA  ILE A 513     2293   3477   5426    -18   -280    103
ATOM    938  C   ILE A 513     -40.266   4.114  70.929  1.00 31.55           C  
ANISOU  938  C   ILE A 513     2589   3727   5670    -48   -238     53
ATOM    939  O   ILE A 513     -39.094   3.720  70.912  1.00 31.68           O  
ANISOU  939  O   ILE A 513     2547   3625   5866    -41   -194     41
ATOM    940  CB  ILE A 513     -40.528   6.197  69.433  1.00 32.71           C  
ANISOU  940  CB  ILE A 513     2719   3909   5799    -30   -134    176
ATOM    941  CG1 ILE A 513     -40.632   7.753  69.406  1.00 33.53           C  
ANISOU  941  CG1 ILE A 513     2781   3991   5968      8   -165    242
ATOM    942  CG2 ILE A 513     -41.582   5.544  68.518  1.00 31.61           C  
ANISOU  942  CG2 ILE A 513     2689   3915   5408    -67    -80    172
ATOM    943  CD1 ILE A 513     -41.894   8.375  70.099  1.00 42.66           C  
ANISOU  943  CD1 ILE A 513     3961   5247   7001     31   -305    233
ATOM    944  H   ILE A 513     -38.651   6.251  71.580  1.00  0.00           H  
ATOM    945  HA  ILE A 513     -41.569   5.756  71.278  1.00  0.00           H  
ATOM    946  HB  ILE A 513     -39.553   5.943  69.017  1.00  0.00           H  
ATOM    947 HG13 ILE A 513     -40.582   8.099  68.373  1.00  0.00           H  
ATOM    948 HG12 ILE A 513     -39.732   8.181  69.848  1.00  0.00           H  
ATOM    949 HG21 ILE A 513     -41.520   5.982  67.522  1.00  0.00           H  
ATOM    950 HG22 ILE A 513     -41.395   4.472  68.456  1.00  0.00           H  
ATOM    951 HG23 ILE A 513     -42.577   5.716  68.929  1.00  0.00           H  
ATOM    952 HD11 ILE A 513     -41.856   9.461  70.016  1.00  0.00           H  
ATOM    953 HD12 ILE A 513     -42.796   8.005  69.611  1.00  0.00           H  
ATOM    954 HD13 ILE A 513     -41.908   8.091  71.151  1.00  0.00           H  
ATOM    955  N   LEU A 514     -41.327   3.291  70.991  1.00 25.88           N  
ANISOU  955  N   LEU A 514     1952   3116   4765    -81   -249     21
ATOM    956  CA  LEU A 514     -41.219   1.837  70.997  1.00 25.58           C  
ANISOU  956  CA  LEU A 514     1953   3063   4703   -116   -200    -28
ATOM    957  C   LEU A 514     -40.393   1.363  69.791  1.00 31.29           C  
ANISOU  957  C   LEU A 514     2671   3737   5482   -143    -43    -32
ATOM    958  O   LEU A 514     -40.668   1.754  68.650  1.00 31.02           O  
ANISOU  958  O   LEU A 514     2675   3765   5345   -162     47    -10
ATOM    959  CB  LEU A 514     -42.613   1.181  71.023  1.00 24.63           C  
ANISOU  959  CB  LEU A 514     1904   3062   4393   -160   -212    -62
ATOM    960  CG  LEU A 514     -42.650  -0.326  71.270  1.00 28.38           C  
ANISOU  960  CG  LEU A 514     2419   3504   4859   -196   -174   -114
ATOM    961  CD1 LEU A 514     -42.238  -0.666  72.691  1.00 28.55           C  
ANISOU  961  CD1 LEU A 514     2446   3438   4964   -147   -260   -105
ATOM    962  CD2 LEU A 514     -44.004  -0.883  70.982  1.00 28.93           C  
ANISOU  962  CD2 LEU A 514     2533   3680   4780   -254   -160   -156
ATOM    963  H   LEU A 514     -42.261   3.673  71.037  1.00  0.00           H  
ATOM    964  HA  LEU A 514     -40.691   1.542  71.904  1.00  0.00           H  
ATOM    965  HB3 LEU A 514     -43.133   1.405  70.092  1.00  0.00           H  
ATOM    966  HB2 LEU A 514     -43.232   1.682  71.767  1.00  0.00           H  
ATOM    967  HG  LEU A 514     -41.940  -0.797  70.591  1.00  0.00           H  
ATOM    968 HD11 LEU A 514     -42.276  -1.746  72.832  1.00  0.00           H  
ATOM    969 HD12 LEU A 514     -41.223  -0.312  72.870  1.00  0.00           H  
ATOM    970 HD13 LEU A 514     -42.919  -0.185  73.392  1.00  0.00           H  
ATOM    971 HD21 LEU A 514     -44.002  -1.957  71.166  1.00  0.00           H  
ATOM    972 HD22 LEU A 514     -44.739  -0.405  71.629  1.00  0.00           H  
ATOM    973 HD23 LEU A 514     -44.261  -0.694  69.940  1.00  0.00           H  
ATOM    974  N   LEU A 515     -39.332   0.587  70.073  1.00 28.13           N  
ANISOU  974  N   LEU A 515     2228   3213   5248   -132    -12    -56
ATOM    975  CA  LEU A 515     -38.388   0.125  69.065  1.00 28.59           C  
ANISOU  975  CA  LEU A 515     2266   3193   5405   -148    157    -66
ATOM    976  C   LEU A 515     -38.884  -1.055  68.240  1.00 35.32           C  
ANISOU  976  C   LEU A 515     3212   4102   6106   -203    266   -124
ATOM    977  O   LEU A 515     -39.095  -2.136  68.777  1.00 34.47           O  
ANISOU  977  O   LEU A 515     3126   3978   5991   -220    231   -171
ATOM    978  CB  LEU A 515     -37.028  -0.190  69.725  1.00 28.39           C  
ANISOU  978  CB  LEU A 515     2130   2997   5660   -107    137    -75
ATOM    979  CG  LEU A 515     -35.907  -0.695  68.825  1.00 33.18           C  
ANISOU  979  CG  LEU A 515     2686   3489   6432   -115    328    -90
ATOM    980  CD1 LEU A 515     -35.347   0.401  67.968  1.00 33.61           C  
ANISOU  980  CD1 LEU A 515     2687   3502   6582   -109    458    -37
ATOM    981  CD2 LEU A 515     -34.815  -1.340  69.637  1.00 34.97           C  
ANISOU  981  CD2 LEU A 515     2808   3559   6921    -73    268   -115
ATOM    982  H   LEU A 515     -39.158   0.296  71.024  1.00  0.00           H  
ATOM    983  HA  LEU A 515     -38.225   0.953  68.375  1.00  0.00           H  
ATOM    984  HB3 LEU A 515     -37.181  -0.900  70.538  1.00  0.00           H  
ATOM    985  HB2 LEU A 515     -36.682   0.689  70.268  1.00  0.00           H  
ATOM    986  HG  LEU A 515     -36.325  -1.455  68.165  1.00  0.00           H  
ATOM    987 HD11 LEU A 515     -34.550   0.001  67.341  1.00  0.00           H  
ATOM    988 HD12 LEU A 515     -36.136   0.808  67.336  1.00  0.00           H  
ATOM    989 HD13 LEU A 515     -34.947   1.191  68.603  1.00  0.00           H  
ATOM    990 HD21 LEU A 515     -34.027  -1.692  68.972  1.00  0.00           H  
ATOM    991 HD22 LEU A 515     -34.402  -0.612  70.335  1.00  0.00           H  
ATOM    992 HD23 LEU A 515     -35.225  -2.184  70.193  1.00  0.00           H  
ATOM    993  N   PHE A 516     -39.009  -0.855  66.918  1.00 34.46           N  
ANISOU  993  N   PHE A 516     3166   4046   5880   -227    403   -123
ATOM    994  CA  PHE A 516     -39.370  -1.914  65.969  1.00 34.69           C  
ANISOU  994  CA  PHE A 516     3296   4122   5763   -276    511   -199
ATOM    995  C   PHE A 516     -38.123  -2.800  65.819  1.00 38.88           C  
ANISOU  995  C   PHE A 516     3784   4499   6489   -271    654   -236
ATOM    996  O   PHE A 516     -37.013  -2.282  65.830  1.00 39.32           O  
ANISOU  996  O   PHE A 516     3750   4441   6750   -233    724   -188
ATOM    997  CB  PHE A 516     -39.797  -1.302  64.617  1.00 37.35           C  
ANISOU  997  CB  PHE A 516     3738   4559   5894   -280    597   -181
ATOM    998  CG  PHE A 516     -39.831  -2.261  63.448  1.00 40.71           C  
ANISOU  998  CG  PHE A 516     4283   5005   6180   -315    740   -266
ATOM    999  CD1 PHE A 516     -40.832  -3.220  63.340  1.00 42.99           C  
ANISOU  999  CD1 PHE A 516     4640   5379   6315   -368    671   -371
ATOM   1000  CD2 PHE A 516     -38.859  -2.207  62.452  1.00 45.25           C  
ANISOU 1000  CD2 PHE A 516     4904   5505   6785   -294    954   -250
ATOM   1001  CE1 PHE A 516     -40.866  -4.110  62.260  1.00 44.87           C  
ANISOU 1001  CE1 PHE A 516     4996   5631   6422   -399    788   -474
ATOM   1002  CE2 PHE A 516     -38.892  -3.101  61.369  1.00 49.41           C  
ANISOU 1002  CE2 PHE A 516     5566   6049   7159   -319   1093   -344
ATOM   1003  CZ  PHE A 516     -39.902  -4.044  61.281  1.00 46.79           C  
ANISOU 1003  CZ  PHE A 516     5306   5807   6663   -371    996   -462
ATOM   1004  H   PHE A 516     -38.852   0.064  66.529  1.00  0.00           H  
ATOM   1005  HA  PHE A 516     -40.190  -2.505  66.377  1.00  0.00           H  
ATOM   1006  HB3 PHE A 516     -39.141  -0.465  64.377  1.00  0.00           H  
ATOM   1007  HB2 PHE A 516     -40.775  -0.833  64.727  1.00  0.00           H  
ATOM   1008  HD1 PHE A 516     -41.600  -3.287  64.097  1.00  0.00           H  
ATOM   1009  HD2 PHE A 516     -38.069  -1.472  62.507  1.00  0.00           H  
ATOM   1010  HE1 PHE A 516     -41.650  -4.850  62.195  1.00  0.00           H  
ATOM   1011  HE2 PHE A 516     -38.130  -3.053  60.605  1.00  0.00           H  
ATOM   1012  HZ  PHE A 516     -39.934  -4.727  60.445  1.00  0.00           H  
ATOM   1013  N   MET A 517     -38.295  -4.119  65.725  1.00 35.34           N  
ANISOU 1013  N   MET A 517     3382   4034   6013   -309    696   -323
ATOM   1014  CA  MET A 517     -37.172  -5.050  65.633  1.00 35.32           C  
ANISOU 1014  CA  MET A 517     3333   3876   6210   -301    829   -364
ATOM   1015  C   MET A 517     -37.110  -5.857  64.350  1.00 40.79           C  
ANISOU 1015  C   MET A 517     4131   4570   6797   -338   1024   -453
ATOM   1016  O   MET A 517     -36.010  -6.141  63.875  1.00 42.74           O  
ANISOU 1016  O   MET A 517     4345   4693   7203   -318   1202   -467
ATOM   1017  CB  MET A 517     -37.158  -5.980  66.842  1.00 36.89           C  
ANISOU 1017  CB  MET A 517     3484   4000   6534   -294    717   -382
ATOM   1018  CG  MET A 517     -36.473  -5.382  68.026  1.00 39.67           C  
ANISOU 1018  CG  MET A 517     3721   4271   7080   -228    576   -306
ATOM   1019  SD  MET A 517     -36.508  -6.478  69.452  1.00 42.80           S  
ANISOU 1019  SD  MET A 517     4110   4583   7568   -200    436   -308
ATOM   1020  CE  MET A 517     -35.312  -7.676  68.974  1.00 40.27           C  
ANISOU 1020  CE  MET A 517     3731   4080   7491   -184    596   -357
ATOM   1021  H   MET A 517     -39.227  -4.507  65.716  1.00  0.00           H  
ATOM   1022  HA  MET A 517     -36.260  -4.454  65.679  1.00  0.00           H  
ATOM   1023  HB3 MET A 517     -36.667  -6.915  66.574  1.00  0.00           H  
ATOM   1024  HB2 MET A 517     -38.182  -6.241  67.110  1.00  0.00           H  
ATOM   1025  HG3 MET A 517     -36.952  -4.437  68.283  1.00  0.00           H  
ATOM   1026  HG2 MET A 517     -35.438  -5.154  67.769  1.00  0.00           H  
ATOM   1027  HE1 MET A 517     -35.217  -8.428  69.757  1.00  0.00           H  
ATOM   1028  HE2 MET A 517     -35.627  -8.155  68.047  1.00  0.00           H  
ATOM   1029  HE3 MET A 517     -34.349  -7.188  68.821  1.00  0.00           H  
ATOM   1030  N   GLY A 518     -38.265  -6.248  63.832  1.00 37.35           N  
ANISOU 1030  N   GLY A 518     3814   4264   6112   -389    986   -525
ATOM   1031  CA  GLY A 518     -38.384  -7.037  62.613  1.00 38.84           C  
ANISOU 1031  CA  GLY A 518     4131   4473   6154   -426   1132   -637
ATOM   1032  C   GLY A 518     -39.770  -7.611  62.418  1.00 44.04           C  
ANISOU 1032  C   GLY A 518     4877   5258   6598   -488   1014   -736
ATOM   1033  O   GLY A 518     -40.662  -7.369  63.230  1.00 42.91           O  
ANISOU 1033  O   GLY A 518     4691   5194   6418   -503    836   -703
ATOM   1034  H   GLY A 518     -39.132  -6.000  64.287  1.00  0.00           H  
ATOM   1035  HA3 GLY A 518     -37.656  -7.848  62.634  1.00  0.00           H  
ATOM   1036  HA2 GLY A 518     -38.124  -6.418  61.754  1.00  0.00           H  
ATOM   1037  N   TYR A 519     -39.982  -8.343  61.334  1.00 42.70           N  
ANISOU 1037  N   TYR A 519     4827   5103   6294   -525   1113   -868
ATOM   1038  CA  TYR A 519     -41.288  -8.938  61.113  1.00 43.15           C  
ANISOU 1038  CA  TYR A 519     4950   5264   6182   -591    990   -989
ATOM   1039  C   TYR A 519     -41.174 -10.411  60.783  1.00 48.12           C  
ANISOU 1039  C   TYR A 519     5622   5799   6861   -643   1091  -1148
ATOM   1040  O   TYR A 519     -40.105 -10.879  60.411  1.00 48.42           O  
ANISOU 1040  O   TYR A 519     5687   5721   6990   -620   1282  -1178
ATOM   1041  CB  TYR A 519     -42.127  -8.149  60.081  1.00 46.08           C  
ANISOU 1041  CB  TYR A 519     5447   5806   6253   -583    914  -1005
ATOM   1042  CG  TYR A 519     -41.471  -7.967  58.733  1.00 51.68           C  
ANISOU 1042  CG  TYR A 519     6317   6521   6799   -541   1092  -1026
ATOM   1043  CD1 TYR A 519     -41.538  -8.964  57.763  1.00 56.51           C  
ANISOU 1043  CD1 TYR A 519     7071   7124   7277   -571   1184  -1196
ATOM   1044  CD2 TYR A 519     -40.835  -6.775  58.401  1.00 52.91           C  
ANISOU 1044  CD2 TYR A 519     6499   6689   6915   -471   1173   -880
ATOM   1045  CE1 TYR A 519     -40.929  -8.806  56.518  1.00 60.92           C  
ANISOU 1045  CE1 TYR A 519     7810   7687   7650   -524   1368  -1216
ATOM   1046  CE2 TYR A 519     -40.225  -6.603  57.158  1.00 56.28           C  
ANISOU 1046  CE2 TYR A 519     7095   7112   7179   -427   1370   -884
ATOM   1047  CZ  TYR A 519     -40.269  -7.625  56.219  1.00 68.82           C  
ANISOU 1047  CZ  TYR A 519     8840   8695   8612   -450   1472  -1051
ATOM   1048  OH  TYR A 519     -39.678  -7.474  54.985  1.00 73.95           O  
ANISOU 1048  OH  TYR A 519     9687   9339   9072   -399   1687  -1057
ATOM   1049  H   TYR A 519     -39.237  -8.485  60.667  1.00  0.00           H  
ATOM   1050  HA  TYR A 519     -41.822  -8.873  62.061  1.00  0.00           H  
ATOM   1051  HB3 TYR A 519     -42.381  -7.172  60.493  1.00  0.00           H  
ATOM   1052  HB2 TYR A 519     -43.091  -8.640  59.949  1.00  0.00           H  
ATOM   1053  HD1 TYR A 519     -42.069  -9.882  57.968  1.00  0.00           H  
ATOM   1054  HD2 TYR A 519     -40.807  -5.962  59.111  1.00  0.00           H  
ATOM   1055  HE1 TYR A 519     -40.973  -9.603  55.790  1.00  0.00           H  
ATOM   1056  HE2 TYR A 519     -39.720  -5.676  56.928  1.00  0.00           H  
ATOM   1057  HH  TYR A 519     -38.917  -6.894  55.063  1.00  0.00           H  
ATOM   1058  N   SER A 520     -42.260 -11.147  60.971  1.00 46.17           N  
ANISOU 1058  N   SER A 520     5367   5586   6590   -714    973  -1253
ATOM   1059  CA  SER A 520     -42.330 -12.566  60.659  1.00 48.10           C  
ANISOU 1059  CA  SER A 520     5647   5737   6891   -776   1049  -1422
ATOM   1060  C   SER A 520     -43.387 -12.758  59.598  1.00 55.27           C  
ANISOU 1060  C   SER A 520     6672   6773   7556   -828    957  -1588
ATOM   1061  O   SER A 520     -44.337 -11.975  59.525  1.00 54.85           O  
ANISOU 1061  O   SER A 520     6616   6867   7359   -832    783  -1560
ATOM   1062  CB  SER A 520     -42.682 -13.380  61.896  1.00 51.17           C  
ANISOU 1062  CB  SER A 520     5917   6025   7500   -819    994  -1408
ATOM   1063  OG  SER A 520     -42.101 -14.669  61.791  1.00 62.91           O  
ANISOU 1063  OG  SER A 520     7414   7349   9140   -847   1133  -1514
ATOM   1064  H   SER A 520     -43.096 -10.726  61.349  1.00  0.00           H  
ATOM   1065  HA  SER A 520     -41.367 -12.898  60.272  1.00  0.00           H  
ATOM   1066  HB3 SER A 520     -43.765 -13.475  61.972  1.00  0.00           H  
ATOM   1067  HB2 SER A 520     -42.295 -12.878  62.783  1.00  0.00           H  
ATOM   1068  HG  SER A 520     -42.743 -15.281  61.425  1.00  0.00           H  
ATOM   1069  N   THR A 521     -43.222 -13.798  58.779  1.00 54.32           N  
ANISOU 1069  N   THR A 521     6653   6591   7397   -863   1063  -1768
ATOM   1070  CA  THR A 521     -44.125 -14.117  57.671  1.00 56.18           C  
ANISOU 1070  CA  THR A 521     7017   6930   7398   -910    967  -1965
ATOM   1071  C   THR A 521     -44.795 -15.483  57.851  1.00 60.38           C  
ANISOU 1071  C   THR A 521     7497   7366   8077  -1010    934  -2152
ATOM   1072  O   THR A 521     -45.942 -15.686  57.427  1.00 60.73           O  
ANISOU 1072  O   THR A 521     7559   7497   8019  -1071    764  -2300
ATOM   1073  CB  THR A 521     -43.359 -13.980  56.360  1.00 68.87           C  
ANISOU 1073  CB  THR A 521     8830   8561   8775   -853   1119  -2031
ATOM   1074  OG1 THR A 521     -42.073 -14.597  56.517  1.00 70.02           O  
ANISOU 1074  OG1 THR A 521     8967   8528   9110   -832   1373  -2030
ATOM   1075  CG2 THR A 521     -43.185 -12.514  55.947  1.00 67.23           C  
ANISOU 1075  CG2 THR A 521     8697   8484   8365   -766   1102  -1864
ATOM   1076  H   THR A 521     -42.437 -14.421  58.905  1.00  0.00           H  
ATOM   1077  HA  THR A 521     -44.914 -13.365  57.667  1.00  0.00           H  
ATOM   1078  HB  THR A 521     -43.907 -14.503  55.576  1.00  0.00           H  
ATOM   1079  HG1 THR A 521     -41.578 -14.519  55.698  1.00  0.00           H  
ATOM   1080 HG21 THR A 521     -42.634 -12.463  55.008  1.00  0.00           H  
ATOM   1081 HG22 THR A 521     -44.165 -12.054  55.818  1.00  0.00           H  
ATOM   1082 HG23 THR A 521     -42.633 -11.981  56.721  1.00  0.00           H  
ATOM   1083  N   LYS A 522     -44.062 -16.413  58.483  1.00 56.31           N  
ANISOU 1083  N   LYS A 522     6910   6661   7824  -1023   1092  -2142
ATOM   1084  CA  LYS A 522     -44.489 -17.769  58.808  1.00 56.63           C  
ANISOU 1084  CA  LYS A 522     6890   6562   8066  -1112   1109  -2286
ATOM   1085  C   LYS A 522     -44.179 -18.015  60.303  1.00 58.85           C  
ANISOU 1085  C   LYS A 522     7013   6712   8637  -1106   1141  -2112
ATOM   1086  O   LYS A 522     -43.091 -17.629  60.750  1.00 56.98           O  
ANISOU 1086  O   LYS A 522     6746   6416   8487  -1026   1236  -1950
ATOM   1087  CB  LYS A 522     -43.772 -18.802  57.914  1.00 60.79           C  
ANISOU 1087  CB  LYS A 522     7529   6958   8609  -1119   1299  -2465
ATOM   1088  CG  LYS A 522     -44.342 -18.939  56.496  1.00 72.93           C  
ANISOU 1088  CG  LYS A 522     9249   8606   9854  -1142   1247  -2694
ATOM   1089  CD  LYS A 522     -44.883 -20.350  56.204  1.00 86.39           C  
ANISOU 1089  CD  LYS A 522    10968  10201  11655  -1242   1239  -2961
ATOM   1090  CE  LYS A 522     -43.830 -21.317  55.689  1.00 98.40           C  
ANISOU 1090  CE  LYS A 522    12582  11548  13255  -1227   1490  -3085
ATOM   1091  NZ  LYS A 522     -44.386 -22.676  55.439  1.00105.05           N1+
ANISOU 1091  NZ  LYS A 522    13438  12274  14200  -1328   1477  -3360
ATOM   1092  H   LYS A 522     -43.121 -16.198  58.780  1.00  0.00           H  
ATOM   1093  HA  LYS A 522     -45.565 -17.850  58.651  1.00  0.00           H  
ATOM   1094  HB3 LYS A 522     -43.787 -19.775  58.404  1.00  0.00           H  
ATOM   1095  HB2 LYS A 522     -42.712 -18.553  57.854  1.00  0.00           H  
ATOM   1096  HG3 LYS A 522     -43.569 -18.690  55.769  1.00  0.00           H  
ATOM   1097  HG2 LYS A 522     -45.139 -18.209  56.354  1.00  0.00           H  
ATOM   1098  HD3 LYS A 522     -45.696 -20.283  55.482  1.00  0.00           H  
ATOM   1099  HD2 LYS A 522     -45.337 -20.757  57.107  1.00  0.00           H  
ATOM   1100  HE3 LYS A 522     -43.017 -21.385  56.411  1.00  0.00           H  
ATOM   1101  HE2 LYS A 522     -43.399 -20.926  54.767  1.00  0.00           H  
ATOM   1102  HZ1 LYS A 522     -45.121 -22.618  54.749  1.00  0.00           H  
ATOM   1103  HZ2 LYS A 522     -43.654 -23.283  55.099  1.00  0.00           H  
ATOM   1104  HZ3 LYS A 522     -44.761 -23.050  56.299  1.00  0.00           H  
ATOM   1105  N   PRO A 523     -45.100 -18.596  61.116  1.00 55.86           N  
ANISOU 1105  N   PRO A 523     6532   6281   8411  -1183   1061  -2134
ATOM   1106  CA  PRO A 523     -46.422 -19.164  60.770  1.00 57.16           C  
ANISOU 1106  CA  PRO A 523     6677   6479   8561  -1291    943  -2327
ATOM   1107  C   PRO A 523     -47.483 -18.136  60.410  1.00 60.94           C  
ANISOU 1107  C   PRO A 523     7146   7171   8835  -1298    730  -2329
ATOM   1108  O   PRO A 523     -48.314 -18.392  59.531  1.00 61.71           O  
ANISOU 1108  O   PRO A 523     7277   7340   8829  -1359    610  -2529
ATOM   1109  CB  PRO A 523     -46.814 -19.964  62.029  1.00 58.44           C  
ANISOU 1109  CB  PRO A 523     6711   6479   9015  -1348    983  -2272
ATOM   1110  CG  PRO A 523     -45.589 -20.049  62.871  1.00 61.47           C  
ANISOU 1110  CG  PRO A 523     7081   6734   9542  -1261   1121  -2075
ATOM   1111  CD  PRO A 523     -44.779 -18.839  62.535  1.00 56.11           C  
ANISOU 1111  CD  PRO A 523     6453   6188   8676  -1161   1099  -1955
ATOM   1112  HA  PRO A 523     -46.302 -19.855  59.936  1.00  0.00           H  
ATOM   1113  HB3 PRO A 523     -47.124 -20.968  61.738  1.00  0.00           H  
ATOM   1114  HB2 PRO A 523     -47.591 -19.426  62.573  1.00  0.00           H  
ATOM   1115  HG3 PRO A 523     -45.028 -20.945  62.605  1.00  0.00           H  
ATOM   1116  HG2 PRO A 523     -45.870 -20.015  63.924  1.00  0.00           H  
ATOM   1117  HD2 PRO A 523     -45.127 -17.996  63.132  1.00  0.00           H  
ATOM   1118  HD3 PRO A 523     -43.720 -19.078  62.629  1.00  0.00           H  
ATOM   1119  N   GLN A 524     -47.452 -16.982  61.099  1.00 56.27           N  
ANISOU 1119  N   GLN A 524     6506   6675   8199  -1230    673  -2115
ATOM   1120  CA  GLN A 524     -48.373 -15.866  60.902  1.00 55.93           C  
ANISOU 1120  CA  GLN A 524     6441   6823   7986  -1219    480  -2084
ATOM   1121  C   GLN A 524     -47.592 -14.559  60.827  1.00 57.24           C  
ANISOU 1121  C   GLN A 524     6668   7093   7987  -1109    486  -1906
ATOM   1122  O   GLN A 524     -46.512 -14.444  61.427  1.00 54.99           O  
ANISOU 1122  O   GLN A 524     6374   6722   7799  -1049    614  -1760
ATOM   1123  CB  GLN A 524     -49.404 -15.795  62.043  1.00 56.67           C  
ANISOU 1123  CB  GLN A 524     6375   6906   8250  -1267    399  -2010
ATOM   1124  CG  GLN A 524     -50.728 -15.173  61.613  1.00 77.12           C  
ANISOU 1124  CG  GLN A 524     8909   9653  10740  -1301    187  -2090
ATOM   1125  CD  GLN A 524     -51.503 -14.607  62.767  1.00 96.31           C  
ANISOU 1125  CD  GLN A 524    11190  12097  13305  -1311    135  -1959
ATOM   1126  OE1 GLN A 524     -51.792 -15.295  63.756  1.00 93.22           O  
ANISOU 1126  OE1 GLN A 524    10709  11570  13141  -1364    229  -1931
ATOM   1127  NE2 GLN A 524     -51.884 -13.342  62.645  1.00 85.04           N  
ANISOU 1127  NE2 GLN A 524     9740  10829  11741  -1258     -8  -1880
ATOM   1128  H   GLN A 524     -46.754 -16.840  61.815  1.00  0.00           H  
ATOM   1129  HA  GLN A 524     -48.903 -16.012  59.961  1.00  0.00           H  
ATOM   1130  HB3 GLN A 524     -48.988 -15.223  62.872  1.00  0.00           H  
ATOM   1131  HB2 GLN A 524     -49.584 -16.798  62.431  1.00  0.00           H  
ATOM   1132  HG3 GLN A 524     -51.333 -15.924  61.104  1.00  0.00           H  
ATOM   1133  HG2 GLN A 524     -50.538 -14.386  60.883  1.00  0.00           H  
ATOM   1134 HE22 GLN A 524     -52.409 -12.899  63.385  1.00  0.00           H  
ATOM   1135 HE21 GLN A 524     -51.649 -12.822  61.812  1.00  0.00           H  
ATOM   1136  N   LEU A 525     -48.147 -13.578  60.076  1.00 53.20           N  
ANISOU 1136  N   LEU A 525     6214   6758   7240  -1079    338  -1920
ATOM   1137  CA  LEU A 525     -47.572 -12.251  59.896  1.00 50.96           C  
ANISOU 1137  CA  LEU A 525     5991   6576   6798   -979    336  -1753
ATOM   1138  C   LEU A 525     -47.671 -11.489  61.188  1.00 52.53           C  
ANISOU 1138  C   LEU A 525     6055   6776   7128   -948    299  -1558
ATOM   1139  O   LEU A 525     -48.751 -11.384  61.773  1.00 52.05           O  
ANISOU 1139  O   LEU A 525     5886   6754   7135   -989    174  -1558
ATOM   1140  CB  LEU A 525     -48.252 -11.477  58.757  1.00 51.84           C  
ANISOU 1140  CB  LEU A 525     6210   6864   6623   -948    178  -1812
ATOM   1141  CG  LEU A 525     -47.632 -10.119  58.415  1.00 55.70           C  
ANISOU 1141  CG  LEU A 525     6785   7438   6939   -840    209  -1638
ATOM   1142  CD1 LEU A 525     -46.447 -10.261  57.458  1.00 56.65           C  
ANISOU 1142  CD1 LEU A 525     7076   7505   6944   -792    414  -1654
ATOM   1143  CD2 LEU A 525     -48.664  -9.196  57.831  1.00 59.56           C  
ANISOU 1143  CD2 LEU A 525     7323   8102   7207   -806     -3  -1639
ATOM   1144  H   LEU A 525     -49.019 -13.743  59.594  1.00  0.00           H  
ATOM   1145  HA  LEU A 525     -46.517 -12.367  59.648  1.00  0.00           H  
ATOM   1146  HB3 LEU A 525     -49.307 -11.341  58.994  1.00  0.00           H  
ATOM   1147  HB2 LEU A 525     -48.273 -12.099  57.862  1.00  0.00           H  
ATOM   1148  HG  LEU A 525     -47.266  -9.673  59.340  1.00  0.00           H  
ATOM   1149 HD11 LEU A 525     -46.035  -9.276  57.240  1.00  0.00           H  
ATOM   1150 HD12 LEU A 525     -45.679 -10.881  57.920  1.00  0.00           H  
ATOM   1151 HD13 LEU A 525     -46.782 -10.727  56.531  1.00  0.00           H  
ATOM   1152 HD21 LEU A 525     -48.203  -8.237  57.595  1.00  0.00           H  
ATOM   1153 HD22 LEU A 525     -49.072  -9.636  56.921  1.00  0.00           H  
ATOM   1154 HD23 LEU A 525     -49.467  -9.045  58.553  1.00  0.00           H  
ATOM   1155  N   ALA A 526     -46.528 -10.982  61.647  1.00 47.76           N  
ANISOU 1155  N   ALA A 526     5454   6114   6579   -876    413  -1402
ATOM   1156  CA  ALA A 526     -46.440 -10.237  62.892  1.00 45.58           C  
ANISOU 1156  CA  ALA A 526     5074   5827   6418   -834    379  -1224
ATOM   1157  C   ALA A 526     -45.307  -9.216  62.892  1.00 48.23           C  
ANISOU 1157  C   ALA A 526     5434   6156   6736   -743    449  -1076
ATOM   1158  O   ALA A 526     -44.301  -9.427  62.227  1.00 48.44           O  
ANISOU 1158  O   ALA A 526     5530   6118   6756   -717    589  -1094
ATOM   1159  CB  ALA A 526     -46.266 -11.197  64.057  1.00 45.60           C  
ANISOU 1159  CB  ALA A 526     4995   5681   6649   -866    442  -1205
ATOM   1160  H   ALA A 526     -45.673 -11.108  61.124  1.00  0.00           H  
ATOM   1161  HA  ALA A 526     -47.379  -9.701  63.033  1.00  0.00           H  
ATOM   1162  HB1 ALA A 526     -46.201 -10.632  64.987  1.00  0.00           H  
ATOM   1163  HB2 ALA A 526     -47.120 -11.873  64.102  1.00  0.00           H  
ATOM   1164  HB3 ALA A 526     -45.352 -11.775  63.919  1.00  0.00           H  
ATOM   1165  N   ILE A 527     -45.484  -8.105  63.638  1.00 42.84           N  
ANISOU 1165  N   ILE A 527     4685   5527   6064   -696    360   -937
ATOM   1166  CA  ILE A 527     -44.471  -7.075  63.845  1.00 41.04           C  
ANISOU 1166  CA  ILE A 527     4447   5275   5871   -615    406   -794
ATOM   1167  C   ILE A 527     -43.856  -7.382  65.202  1.00 42.50           C  
ANISOU 1167  C   ILE A 527     4543   5333   6273   -595    424   -719
ATOM   1168  O   ILE A 527     -44.575  -7.484  66.201  1.00 41.43           O  
ANISOU 1168  O   ILE A 527     4352   5203   6185   -610    336   -695
ATOM   1169  CB  ILE A 527     -45.032  -5.630  63.809  1.00 43.75           C  
ANISOU 1169  CB  ILE A 527     4779   5744   6101   -570    287   -698
ATOM   1170  CG1 ILE A 527     -45.524  -5.245  62.407  1.00 46.07           C  
ANISOU 1170  CG1 ILE A 527     5184   6163   6159   -566    253   -752
ATOM   1171  CG2 ILE A 527     -43.990  -4.626  64.330  1.00 43.31           C  
ANISOU 1171  CG2 ILE A 527     4679   5628   6148   -496    332   -555
ATOM   1172  CD1 ILE A 527     -46.395  -3.973  62.358  1.00 53.60           C  
ANISOU 1172  CD1 ILE A 527     6119   7242   7002   -525    106   -669
ATOM   1173  H   ILE A 527     -46.367  -7.942  64.100  1.00  0.00           H  
ATOM   1174  HA  ILE A 527     -43.703  -7.175  63.078  1.00  0.00           H  
ATOM   1175  HB  ILE A 527     -45.890  -5.593  64.481  1.00  0.00           H  
ATOM   1176 HG13 ILE A 527     -46.079  -6.079  61.978  1.00  0.00           H  
ATOM   1177 HG12 ILE A 527     -44.667  -5.121  61.745  1.00  0.00           H  
ATOM   1178 HG21 ILE A 527     -44.406  -3.619  64.295  1.00  0.00           H  
ATOM   1179 HG22 ILE A 527     -43.727  -4.875  65.358  1.00  0.00           H  
ATOM   1180 HG23 ILE A 527     -43.097  -4.671  63.706  1.00  0.00           H  
ATOM   1181 HD11 ILE A 527     -46.697  -3.778  61.329  1.00  0.00           H  
ATOM   1182 HD12 ILE A 527     -47.282  -4.115  62.975  1.00  0.00           H  
ATOM   1183 HD13 ILE A 527     -45.823  -3.125  62.735  1.00  0.00           H  
ATOM   1184  N   VAL A 528     -42.533  -7.536  65.233  1.00 38.03           N  
ANISOU 1184  N   VAL A 528     3966   4646   5838   -554    539   -683
ATOM   1185  CA  VAL A 528     -41.790  -7.810  66.451  1.00 36.66           C  
ANISOU 1185  CA  VAL A 528     3717   4343   5869   -515    533   -612
ATOM   1186  C   VAL A 528     -41.149  -6.505  66.919  1.00 39.29           C  
ANISOU 1186  C   VAL A 528     3993   4677   6260   -442    477   -491
ATOM   1187  O   VAL A 528     -40.449  -5.856  66.151  1.00 38.11           O  
ANISOU 1187  O   VAL A 528     3845   4522   6111   -414    557   -465
ATOM   1188  CB  VAL A 528     -40.759  -8.949  66.255  1.00 40.99           C  
ANISOU 1188  CB  VAL A 528     4264   4735   6575   -514    673   -663
ATOM   1189  CG1 VAL A 528     -39.937  -9.172  67.514  1.00 40.43           C  
ANISOU 1189  CG1 VAL A 528     4117   4528   6717   -455    633   -580
ATOM   1190  CG2 VAL A 528     -41.443 -10.242  65.844  1.00 41.47           C  
ANISOU 1190  CG2 VAL A 528     4380   4782   6595   -592    725   -795
ATOM   1191  H   VAL A 528     -41.996  -7.463  64.381  1.00  0.00           H  
ATOM   1192  HA  VAL A 528     -42.501  -8.128  67.214  1.00  0.00           H  
ATOM   1193  HB  VAL A 528     -40.079  -8.656  65.455  1.00  0.00           H  
ATOM   1194 HG11 VAL A 528     -39.223  -9.978  67.344  1.00  0.00           H  
ATOM   1195 HG12 VAL A 528     -39.400  -8.257  67.764  1.00  0.00           H  
ATOM   1196 HG13 VAL A 528     -40.598  -9.441  68.337  1.00  0.00           H  
ATOM   1197 HG21 VAL A 528     -40.695 -11.024  65.714  1.00  0.00           H  
ATOM   1198 HG22 VAL A 528     -42.150 -10.542  66.618  1.00  0.00           H  
ATOM   1199 HG23 VAL A 528     -41.976 -10.089  64.905  1.00  0.00           H  
ATOM   1200  N   THR A 529     -41.453  -6.090  68.147  1.00 35.64           N  
ANISOU 1200  N   THR A 529     3485   4217   5838   -412    350   -422
ATOM   1201  CA  THR A 529     -40.865  -4.895  68.743  1.00 34.88           C  
ANISOU 1201  CA  THR A 529     3330   4106   5818   -342    274   -327
ATOM   1202  C   THR A 529     -40.129  -5.342  70.015  1.00 39.92           C  
ANISOU 1202  C   THR A 529     3923   4613   6630   -289    213   -290
ATOM   1203  O   THR A 529     -40.205  -6.510  70.398  1.00 40.14           O  
ANISOU 1203  O   THR A 529     3978   4572   6701   -305    240   -320
ATOM   1204  CB  THR A 529     -41.922  -3.780  69.052  1.00 36.12           C  
ANISOU 1204  CB  THR A 529     3489   4392   5841   -337    155   -286
ATOM   1205  OG1 THR A 529     -42.694  -4.131  70.190  1.00 32.22           O  
ANISOU 1205  OG1 THR A 529     3004   3907   5331   -339     69   -280
ATOM   1206  CG2 THR A 529     -42.818  -3.422  67.873  1.00 34.57           C  
ANISOU 1206  CG2 THR A 529     3344   4331   5463   -379    176   -322
ATOM   1207  H   THR A 529     -42.115  -6.609  68.706  1.00  0.00           H  
ATOM   1208  HA  THR A 529     -40.131  -4.489  68.046  1.00  0.00           H  
ATOM   1209  HB  THR A 529     -41.366  -2.879  69.312  1.00  0.00           H  
ATOM   1210  HG1 THR A 529     -42.125  -4.531  70.852  1.00  0.00           H  
ATOM   1211 HG21 THR A 529     -43.520  -2.643  68.172  1.00  0.00           H  
ATOM   1212 HG22 THR A 529     -42.205  -3.060  67.047  1.00  0.00           H  
ATOM   1213 HG23 THR A 529     -43.371  -4.306  67.555  1.00  0.00           H  
ATOM   1214  N   GLN A 530     -39.444  -4.403  70.675  1.00 36.69           N  
ANISOU 1214  N   GLN A 530     3453   4163   6323   -222    119   -226
ATOM   1215  CA  GLN A 530     -38.774  -4.606  71.955  1.00 36.62           C  
ANISOU 1215  CA  GLN A 530     3415   4044   6456   -153      7   -190
ATOM   1216  C   GLN A 530     -39.865  -4.815  73.026  1.00 41.30           C  
ANISOU 1216  C   GLN A 530     4090   4693   6910   -148    -89   -172
ATOM   1217  O   GLN A 530     -41.002  -4.354  72.856  1.00 40.12           O  
ANISOU 1217  O   GLN A 530     3976   4666   6602   -190    -91   -178
ATOM   1218  CB  GLN A 530     -37.914  -3.373  72.311  1.00 37.73           C  
ANISOU 1218  CB  GLN A 530     3465   4138   6734    -88    -89   -150
ATOM   1219  CG  GLN A 530     -38.723  -2.064  72.495  1.00 45.33           C  
ANISOU 1219  CG  GLN A 530     4440   5214   7568    -84   -173   -121
ATOM   1220  CD  GLN A 530     -38.065  -1.016  73.355  1.00 57.72           C  
ANISOU 1220  CD  GLN A 530     5942   6720   9269    -11   -321    -96
ATOM   1221  OE1 GLN A 530     -38.010   0.163  72.983  1.00 53.36           O  
ANISOU 1221  OE1 GLN A 530     5335   6188   8751     -8   -323    -77
ATOM   1222  NE2 GLN A 530     -37.601  -1.404  74.542  1.00 44.08           N  
ANISOU 1222  NE2 GLN A 530     4228   4911   7610     53   -459    -96
ATOM   1223  H   GLN A 530     -39.363  -3.473  70.290  1.00  0.00           H  
ATOM   1224  HA  GLN A 530     -38.140  -5.491  71.900  1.00  0.00           H  
ATOM   1225  HB3 GLN A 530     -37.158  -3.225  71.540  1.00  0.00           H  
ATOM   1226  HB2 GLN A 530     -37.347  -3.578  73.219  1.00  0.00           H  
ATOM   1227  HG3 GLN A 530     -39.705  -2.302  72.905  1.00  0.00           H  
ATOM   1228  HG2 GLN A 530     -38.947  -1.639  71.517  1.00  0.00           H  
ATOM   1229 HE22 GLN A 530     -37.152  -0.736  75.152  1.00  0.00           H  
ATOM   1230 HE21 GLN A 530     -37.698  -2.367  74.832  1.00  0.00           H  
ATOM   1231  N   TRP A 531     -39.519  -5.500  74.120  1.00 38.64           N  
ANISOU 1231  N   TRP A 531     3787   4259   6637    -92   -161   -144
ATOM   1232  CA  TRP A 531     -40.464  -5.712  75.207  1.00 38.27           C  
ANISOU 1232  CA  TRP A 531     3839   4243   6457    -76   -221   -111
ATOM   1233  C   TRP A 531     -40.221  -4.707  76.322  1.00 45.06           C  
ANISOU 1233  C   TRP A 531     4717   5101   7301     14   -390    -69
ATOM   1234  O   TRP A 531     -39.067  -4.471  76.705  1.00 45.86           O  
ANISOU 1234  O   TRP A 531     4772   5107   7547     89   -498    -59
ATOM   1235  CB  TRP A 531     -40.339  -7.133  75.745  1.00 37.59           C  
ANISOU 1235  CB  TRP A 531     3821   4048   6414    -64   -180    -95
ATOM   1236  CG  TRP A 531     -41.273  -7.432  76.870  1.00 38.43           C  
ANISOU 1236  CG  TRP A 531     4047   4167   6386    -44   -201    -46
ATOM   1237  CD1 TRP A 531     -40.964  -7.514  78.196  1.00 41.79           C  
ANISOU 1237  CD1 TRP A 531     4569   4522   6786     59   -313     23
ATOM   1238  CD2 TRP A 531     -42.682  -7.647  76.768  1.00 38.00           C  
ANISOU 1238  CD2 TRP A 531     4035   4197   6207   -123   -101    -62
ATOM   1239  NE1 TRP A 531     -42.092  -7.792  78.925  1.00 41.59           N  
ANISOU 1239  NE1 TRP A 531     4661   4528   6613     49   -257     61
ATOM   1240  CE2 TRP A 531     -43.163  -7.885  78.072  1.00 42.74           C  
ANISOU 1240  CE2 TRP A 531     4757   4762   6719    -67   -122      7
ATOM   1241  CE3 TRP A 531     -43.590  -7.668  75.694  1.00 38.65           C  
ANISOU 1241  CE3 TRP A 531     4062   4374   6248   -232     -2   -134
ATOM   1242  CZ2 TRP A 531     -44.514  -8.146  78.333  1.00 42.36           C  
ANISOU 1242  CZ2 TRP A 531     4758   4760   6576   -125    -15     12
ATOM   1243  CZ3 TRP A 531     -44.926  -7.918  75.955  1.00 40.33           C  
ANISOU 1243  CZ3 TRP A 531     4307   4637   6379   -288     65   -141
ATOM   1244  CH2 TRP A 531     -45.377  -8.154  77.260  1.00 41.55           C  
ANISOU 1244  CH2 TRP A 531     4564   4744   6479   -239     74    -67
ATOM   1245  H   TRP A 531     -38.588  -5.881  74.203  1.00  0.00           H  
ATOM   1246  HA  TRP A 531     -41.475  -5.571  74.824  1.00  0.00           H  
ATOM   1247  HB3 TRP A 531     -39.313  -7.308  76.070  1.00  0.00           H  
ATOM   1248  HB2 TRP A 531     -40.509  -7.843  74.935  1.00  0.00           H  
ATOM   1249  HD1 TRP A 531     -39.946  -7.365  78.523  1.00  0.00           H  
ATOM   1250  HE1 TRP A 531     -42.033  -7.893  79.928  1.00  0.00           H  
ATOM   1251  HE3 TRP A 531     -43.240  -7.491  74.688  1.00  0.00           H  
ATOM   1252  HZ2 TRP A 531     -44.843  -8.331  79.345  1.00  0.00           H  
ATOM   1253  HZ3 TRP A 531     -45.641  -7.933  75.145  1.00  0.00           H  
ATOM   1254  HH2 TRP A 531     -46.429  -8.345  77.414  1.00  0.00           H  
ATOM   1255  N   CYS A 532     -41.306  -4.124  76.848  1.00 43.43           N  
ANISOU 1255  N   CYS A 532     4572   4993   6936     10   -417    -56
ATOM   1256  CA  CYS A 532     -41.249  -3.173  77.952  1.00 44.63           C  
ANISOU 1256  CA  CYS A 532     4768   5150   7039     95   -566    -33
ATOM   1257  C   CYS A 532     -41.461  -3.891  79.271  1.00 48.58           C  
ANISOU 1257  C   CYS A 532     5418   5595   7446    162   -609     12
ATOM   1258  O   CYS A 532     -42.517  -4.493  79.500  1.00 47.58           O  
ANISOU 1258  O   CYS A 532     5372   5502   7204    122   -497     31
ATOM   1259  CB  CYS A 532     -42.244  -2.033  77.763  1.00 45.22           C  
ANISOU 1259  CB  CYS A 532     4827   5349   7006     65   -559    -45
ATOM   1260  SG  CYS A 532     -41.753  -0.834  76.499  1.00 49.45           S  
ANISOU 1260  SG  CYS A 532     5217   5923   7648     34   -556    -67
ATOM   1261  H   CYS A 532     -42.222  -4.337  76.480  1.00  0.00           H  
ATOM   1262  HA  CYS A 532     -40.248  -2.741  77.966  1.00  0.00           H  
ATOM   1263  HB3 CYS A 532     -42.389  -1.518  78.713  1.00  0.00           H  
ATOM   1264  HB2 CYS A 532     -43.221  -2.444  77.511  1.00  0.00           H  
ATOM   1265  HG  CYS A 532     -41.632  -1.452  75.321  1.00  0.00           H  
ATOM   1266  N   GLU A 533     -40.431  -3.861  80.122  1.00 46.13           N  
ANISOU 1266  N   GLU A 533     5143   5188   7198    268   -769     30
ATOM   1267  CA  GLU A 533     -40.505  -4.489  81.428  1.00 47.10           C  
ANISOU 1267  CA  GLU A 533     5440   5249   7207    358   -833     85
ATOM   1268  C   GLU A 533     -41.115  -3.481  82.391  1.00 51.22           C  
ANISOU 1268  C   GLU A 533     6073   5835   7553    418   -917     84
ATOM   1269  O   GLU A 533     -40.533  -2.434  82.671  1.00 51.20           O  
ANISOU 1269  O   GLU A 533     6035   5830   7591    478  -1084     43
ATOM   1270  CB  GLU A 533     -39.136  -5.023  81.890  1.00 49.46           C  
ANISOU 1270  CB  GLU A 533     5737   5408   7647    457   -988    102
ATOM   1271  CG  GLU A 533     -39.234  -6.255  82.779  1.00 60.35           C  
ANISOU 1271  CG  GLU A 533     7295   6702   8934    528   -982    183
ATOM   1272  CD  GLU A 533     -39.916  -7.465  82.167  1.00 80.09           C  
ANISOU 1272  CD  GLU A 533     9811   9188  11432    433   -748    215
ATOM   1273  OE1 GLU A 533     -39.293  -8.128  81.306  1.00 74.51           O  
ANISOU 1273  OE1 GLU A 533     8986   8418  10906    385   -682    192
ATOM   1274  OE2 GLU A 533     -41.075  -7.749  82.547  1.00 74.39           O1-
ANISOU 1274  OE2 GLU A 533     9214   8508  10544    405   -621    255
ATOM   1275  H   GLU A 533     -39.575  -3.393  79.862  1.00  0.00           H  
ATOM   1276  HA  GLU A 533     -41.187  -5.336  81.354  1.00  0.00           H  
ATOM   1277  HB3 GLU A 533     -38.601  -4.236  82.421  1.00  0.00           H  
ATOM   1278  HB2 GLU A 533     -38.525  -5.254  81.018  1.00  0.00           H  
ATOM   1279  HG3 GLU A 533     -39.739  -5.989  83.708  1.00  0.00           H  
ATOM   1280  HG2 GLU A 533     -38.236  -6.536  83.115  1.00  0.00           H  
ATOM   1281  N   GLY A 534     -42.330  -3.771  82.813  1.00 47.36           N  
ANISOU 1281  N   GLY A 534     5703   5397   6894    394   -781    119
ATOM   1282  CA  GLY A 534     -43.070  -2.891  83.700  1.00 47.30           C  
ANISOU 1282  CA  GLY A 534     5812   5449   6710    446   -808    117
ATOM   1283  C   GLY A 534     -44.514  -2.762  83.283  1.00 49.71           C  
ANISOU 1283  C   GLY A 534     6088   5851   6947    349   -612    111
ATOM   1284  O   GLY A 534     -45.125  -3.739  82.840  1.00 49.64           O  
ANISOU 1284  O   GLY A 534     6062   5838   6959    268   -444    135
ATOM   1285  H   GLY A 534     -42.775  -4.629  82.520  1.00  0.00           H  
ATOM   1286  HA3 GLY A 534     -42.604  -1.905  83.704  1.00  0.00           H  
ATOM   1287  HA2 GLY A 534     -43.020  -3.277  84.718  1.00  0.00           H  
ATOM   1288  N   SER A 535     -45.058  -1.550  83.414  1.00 44.40           N  
ANISOU 1288  N   SER A 535     5396   5257   6217    359   -640     71
ATOM   1289  CA  SER A 535     -46.460  -1.271  83.116  1.00 42.93           C  
ANISOU 1289  CA  SER A 535     5168   5159   5984    285   -478     61
ATOM   1290  C   SER A 535     -46.629   0.050  82.384  1.00 43.02           C  
ANISOU 1290  C   SER A 535     5031   5254   6060    254   -535      4
ATOM   1291  O   SER A 535     -45.716   0.877  82.376  1.00 42.11           O  
ANISOU 1291  O   SER A 535     4880   5119   6002    305   -693    -25
ATOM   1292  CB  SER A 535     -47.266  -1.228  84.416  1.00 47.33           C  
ANISOU 1292  CB  SER A 535     5915   5707   6363    355   -403     93
ATOM   1293  OG  SER A 535     -47.113  -2.399  85.202  1.00 57.91           O  
ANISOU 1293  OG  SER A 535     7426   6957   7621    400   -338    167
ATOM   1294  H   SER A 535     -44.494  -0.775  83.732  1.00  0.00           H  
ATOM   1295  HA  SER A 535     -46.851  -2.072  82.488  1.00  0.00           H  
ATOM   1296  HB3 SER A 535     -48.321  -1.083  84.183  1.00  0.00           H  
ATOM   1297  HB2 SER A 535     -46.965  -0.358  85.000  1.00  0.00           H  
ATOM   1298  HG  SER A 535     -46.189  -2.509  85.436  1.00  0.00           H  
ATOM   1299  N   SER A 536     -47.828   0.260  81.802  1.00 36.96           N  
ANISOU 1299  N   SER A 536     4174   4569   5300    176   -410    -10
ATOM   1300  CA  SER A 536     -48.201   1.502  81.133  1.00 35.00           C  
ANISOU 1300  CA  SER A 536     3797   4399   5101    155   -448    -47
ATOM   1301  C   SER A 536     -48.490   2.541  82.205  1.00 38.82           C  
ANISOU 1301  C   SER A 536     4366   4884   5499    242   -490    -64
ATOM   1302  O   SER A 536     -48.630   2.195  83.382  1.00 39.68           O  
ANISOU 1302  O   SER A 536     4639   4950   5486    305   -453    -47
ATOM   1303  CB  SER A 536     -49.443   1.299  80.274  1.00 37.86           C  
ANISOU 1303  CB  SER A 536     4046   4842   5499     57   -323    -58
ATOM   1304  OG  SER A 536     -50.609   1.119  81.061  1.00 48.59           O  
ANISOU 1304  OG  SER A 536     5459   6206   6798     56   -192    -51
ATOM   1305  H   SER A 536     -48.529  -0.467  81.814  1.00  0.00           H  
ATOM   1306  HA  SER A 536     -47.376   1.842  80.507  1.00  0.00           H  
ATOM   1307  HB3 SER A 536     -49.301   0.430  79.632  1.00  0.00           H  
ATOM   1308  HB2 SER A 536     -49.576   2.161  79.620  1.00  0.00           H  
ATOM   1309  HG  SER A 536     -51.373   1.449  80.582  1.00  0.00           H  
ATOM   1310  N   LEU A 537     -48.589   3.810  81.810  1.00 34.38           N  
ANISOU 1310  N   LEU A 537     3707   4362   4992    252   -557    -96
ATOM   1311  CA  LEU A 537     -48.871   4.887  82.748  1.00 34.13           C  
ANISOU 1311  CA  LEU A 537     3744   4325   4898    333   -597   -131
ATOM   1312  C   LEU A 537     -50.292   4.744  83.324  1.00 36.59           C  
ANISOU 1312  C   LEU A 537     4109   4671   5124    330   -426   -126
ATOM   1313  O   LEU A 537     -50.497   5.021  84.510  1.00 37.04           O  
ANISOU 1313  O   LEU A 537     4317   4695   5062    413   -407   -143
ATOM   1314  CB  LEU A 537     -48.662   6.237  82.058  1.00 33.95           C  
ANISOU 1314  CB  LEU A 537     3586   4324   4990    335   -688   -159
ATOM   1315  CG  LEU A 537     -48.694   7.462  82.952  1.00 39.91           C  
ANISOU 1315  CG  LEU A 537     4399   5047   5717    423   -762   -214
ATOM   1316  CD1 LEU A 537     -47.452   7.553  83.796  1.00 40.78           C  
ANISOU 1316  CD1 LEU A 537     4618   5069   5807    502   -930   -255
ATOM   1317  CD2 LEU A 537     -48.898   8.716  82.145  1.00 41.63           C  
ANISOU 1317  CD2 LEU A 537     4466   5288   6063    408   -791   -223
ATOM   1318  H   LEU A 537     -48.467   4.047  80.836  1.00  0.00           H  
ATOM   1319  HA  LEU A 537     -48.162   4.814  83.572  1.00  0.00           H  
ATOM   1320  HB3 LEU A 537     -49.400   6.353  81.264  1.00  0.00           H  
ATOM   1321  HB2 LEU A 537     -47.721   6.218  81.509  1.00  0.00           H  
ATOM   1322  HG  LEU A 537     -49.545   7.359  83.625  1.00  0.00           H  
ATOM   1323 HD11 LEU A 537     -47.504   8.441  84.426  1.00  0.00           H  
ATOM   1324 HD12 LEU A 537     -47.374   6.666  84.425  1.00  0.00           H  
ATOM   1325 HD13 LEU A 537     -46.577   7.618  83.150  1.00  0.00           H  
ATOM   1326 HD21 LEU A 537     -48.917   9.578  82.811  1.00  0.00           H  
ATOM   1327 HD22 LEU A 537     -48.081   8.826  81.432  1.00  0.00           H  
ATOM   1328 HD23 LEU A 537     -49.844   8.653  81.607  1.00  0.00           H  
ATOM   1329  N   TYR A 538     -51.251   4.259  82.494  1.00 30.98           N  
ANISOU 1329  N   TYR A 538     3276   4017   4477    238   -299   -108
ATOM   1330  CA  TYR A 538     -52.637   4.014  82.886  1.00 30.71           C  
ANISOU 1330  CA  TYR A 538     3241   4001   4424    217   -118   -106
ATOM   1331  C   TYR A 538     -52.669   3.024  84.028  1.00 37.25           C  
ANISOU 1331  C   TYR A 538     4264   4759   5129    252     -1    -71
ATOM   1332  O   TYR A 538     -53.293   3.286  85.059  1.00 38.16           O  
ANISOU 1332  O   TYR A 538     4494   4851   5154    312    112    -72
ATOM   1333  CB  TYR A 538     -53.445   3.471  81.699  1.00 30.87           C  
ANISOU 1333  CB  TYR A 538     3081   4081   4566    104    -47   -108
ATOM   1334  CG  TYR A 538     -54.906   3.244  82.021  1.00 33.40           C  
ANISOU 1334  CG  TYR A 538     3352   4409   4931     73    136   -117
ATOM   1335  CD1 TYR A 538     -55.344   2.031  82.543  1.00 35.52           C  
ANISOU 1335  CD1 TYR A 538     3687   4620   5188     35    306    -92
ATOM   1336  CD2 TYR A 538     -55.851   4.247  81.817  1.00 34.26           C  
ANISOU 1336  CD2 TYR A 538     3334   4565   5120     84    151   -147
ATOM   1337  CE1 TYR A 538     -56.679   1.828  82.876  1.00 35.67           C  
ANISOU 1337  CE1 TYR A 538     3644   4625   5285      3    500   -101
ATOM   1338  CE2 TYR A 538     -57.193   4.049  82.139  1.00 35.71           C  
ANISOU 1338  CE2 TYR A 538     3446   4739   5383     57    329   -161
ATOM   1339  CZ  TYR A 538     -57.601   2.834  82.660  1.00 42.11           C  
ANISOU 1339  CZ  TYR A 538     4317   5489   6194     13    510   -140
ATOM   1340  OH  TYR A 538     -58.918   2.616  82.975  1.00 47.04           O  
ANISOU 1340  OH  TYR A 538     4851   6086   6935    -20    711   -154
ATOM   1341  H   TYR A 538     -51.025   4.042  81.534  1.00  0.00           H  
ATOM   1342  HA  TYR A 538     -53.082   4.952  83.218  1.00  0.00           H  
ATOM   1343  HB3 TYR A 538     -53.001   2.537  81.356  1.00  0.00           H  
ATOM   1344  HB2 TYR A 538     -53.363   4.161  80.859  1.00  0.00           H  
ATOM   1345  HD1 TYR A 538     -54.642   1.224  82.697  1.00  0.00           H  
ATOM   1346  HD2 TYR A 538     -55.549   5.198  81.403  1.00  0.00           H  
ATOM   1347  HE1 TYR A 538     -56.992   0.886  83.302  1.00  0.00           H  
ATOM   1348  HE2 TYR A 538     -57.909   4.842  81.981  1.00  0.00           H  
ATOM   1349  HH  TYR A 538     -59.032   1.708  83.264  1.00  0.00           H  
ATOM   1350  N   HIS A 539     -51.974   1.890  83.845  1.00 35.21           N  
ANISOU 1350  N   HIS A 539     4054   4460   4866    223    -17    -34
ATOM   1351  CA  HIS A 539     -51.871   0.822  84.828  1.00 36.47           C  
ANISOU 1351  CA  HIS A 539     4406   4538   4912    260     85     22
ATOM   1352  C   HIS A 539     -51.296   1.342  86.144  1.00 39.67           C  
ANISOU 1352  C   HIS A 539     5037   4898   5139    399      1     25
ATOM   1353  O   HIS A 539     -51.883   1.109  87.203  1.00 41.10           O  
ANISOU 1353  O   HIS A 539     5395   5037   5183    457    146     58
ATOM   1354  CB  HIS A 539     -51.029  -0.321  84.272  1.00 37.50           C  
ANISOU 1354  CB  HIS A 539     4524   4625   5097    213     41     54
ATOM   1355  CG  HIS A 539     -51.154  -1.563  85.082  1.00 43.16           C  
ANISOU 1355  CG  HIS A 539     5414   5251   5735    234    179    127
ATOM   1356  ND1 HIS A 539     -50.223  -1.883  86.059  1.00 46.32           N  
ANISOU 1356  ND1 HIS A 539     6024   5575   6001    346     85    175
ATOM   1357  CD2 HIS A 539     -52.136  -2.492  85.091  1.00 46.27           C  
ANISOU 1357  CD2 HIS A 539     5800   5607   6174    164    403    161
ATOM   1358  CE1 HIS A 539     -50.649  -3.009  86.602  1.00 47.22           C  
ANISOU 1358  CE1 HIS A 539     6267   5610   6065    345    261    253
ATOM   1359  NE2 HIS A 539     -51.805  -3.399  86.066  1.00 47.57           N  
ANISOU 1359  NE2 HIS A 539     6184   5669   6224    233    469    246
ATOM   1360  H   HIS A 539     -51.478   1.736  82.979  1.00  0.00           H  
ATOM   1361  HA  HIS A 539     -52.874   0.442  85.022  1.00  0.00           H  
ATOM   1362  HB3 HIS A 539     -49.983  -0.016  84.235  1.00  0.00           H  
ATOM   1363  HB2 HIS A 539     -51.330  -0.526  83.245  1.00  0.00           H  
ATOM   1364  HD1 HIS A 539     -49.427  -1.282  86.214  1.00  0.00           H  
ATOM   1365  HD2 HIS A 539     -52.965  -2.409  84.403  1.00  0.00           H  
ATOM   1366  HE1 HIS A 539     -50.070  -3.487  87.378  1.00  0.00           H  
ATOM   1367  N   HIS A 540     -50.197   2.107  86.064  1.00 33.51           N  
ANISOU 1367  N   HIS A 540     4248   4120   4366    454   -228    -17
ATOM   1368  CA  HIS A 540     -49.566   2.698  87.229  1.00 33.65           C  
ANISOU 1368  CA  HIS A 540     4462   4094   4232    588   -365    -44
ATOM   1369  C   HIS A 540     -50.498   3.633  87.990  1.00 36.13           C  
ANISOU 1369  C   HIS A 540     4858   4428   4442    645   -271    -87
ATOM   1370  O   HIS A 540     -50.683   3.439  89.182  1.00 37.00           O  
ANISOU 1370  O   HIS A 540     5210   4495   4353    740   -209    -72
ATOM   1371  CB  HIS A 540     -48.268   3.413  86.844  1.00 34.04           C  
ANISOU 1371  CB  HIS A 540     4424   4130   4380    615   -627   -100
ATOM   1372  CG  HIS A 540     -47.081   2.507  86.819  1.00 38.19           C  
ANISOU 1372  CG  HIS A 540     4989   4590   4932    636   -753    -65
ATOM   1373  ND1 HIS A 540     -46.518   2.021  87.988  1.00 41.79           N  
ANISOU 1373  ND1 HIS A 540     5680   4975   5224    752   -842    -42
ATOM   1374  CD2 HIS A 540     -46.381   2.028  85.766  1.00 39.46           C  
ANISOU 1374  CD2 HIS A 540     4987   4741   5264    564   -803    -51
ATOM   1375  CE1 HIS A 540     -45.502   1.262  87.609  1.00 41.28           C  
ANISOU 1375  CE1 HIS A 540     5568   4857   5261    746   -950    -13
ATOM   1376  NE2 HIS A 540     -45.377   1.239  86.281  1.00 40.15           N  
ANISOU 1376  NE2 HIS A 540     5185   4745   5324    631   -919    -21
ATOM   1377  H   HIS A 540     -49.775   2.292  85.165  1.00  0.00           H  
ATOM   1378  HA  HIS A 540     -49.301   1.884  87.903  1.00  0.00           H  
ATOM   1379  HB3 HIS A 540     -48.085   4.231  87.541  1.00  0.00           H  
ATOM   1380  HB2 HIS A 540     -48.388   3.879  85.866  1.00  0.00           H  
ATOM   1381  HD2 HIS A 540     -46.668   2.296  84.760  1.00  0.00           H  
ATOM   1382  HE1 HIS A 540     -44.899   0.758  88.350  1.00  0.00           H  
ATOM   1383  HE2 HIS A 540     -44.727   0.780  85.660  1.00  0.00           H  
ATOM   1384  N   LEU A 541     -51.116   4.606  87.301  1.00 30.73           N  
ANISOU 1384  N   LEU A 541     3985   3804   3886    594   -247   -135
ATOM   1385  CA  LEU A 541     -51.983   5.616  87.922  1.00 30.99           C  
ANISOU 1385  CA  LEU A 541     4059   3851   3867    646   -160   -188
ATOM   1386  C   LEU A 541     -53.364   5.140  88.384  1.00 36.58           C  
ANISOU 1386  C   LEU A 541     4815   4556   4526    629    131   -152
ATOM   1387  O   LEU A 541     -53.836   5.578  89.436  1.00 37.47           O  
ANISOU 1387  O   LEU A 541     5096   4641   4498    717    230   -180
ATOM   1388  CB  LEU A 541     -52.169   6.838  86.989  1.00 29.34           C  
ANISOU 1388  CB  LEU A 541     3616   3693   3840    604   -237   -241
ATOM   1389  CG  LEU A 541     -50.934   7.686  86.662  1.00 32.44           C  
ANISOU 1389  CG  LEU A 541     3962   4063   4300    638   -489   -294
ATOM   1390  CD1 LEU A 541     -51.214   8.628  85.520  1.00 31.07           C  
ANISOU 1390  CD1 LEU A 541     3548   3935   4323    576   -520   -303
ATOM   1391  CD2 LEU A 541     -50.471   8.489  87.862  1.00 35.82           C  
ANISOU 1391  CD2 LEU A 541     4573   4438   4600    761   -589   -378
ATOM   1392  H   LEU A 541     -50.996   4.671  86.300  1.00  0.00           H  
ATOM   1393  HA  LEU A 541     -51.461   5.975  88.809  1.00  0.00           H  
ATOM   1394  HB3 LEU A 541     -52.948   7.483  87.396  1.00  0.00           H  
ATOM   1395  HB2 LEU A 541     -52.634   6.510  86.059  1.00  0.00           H  
ATOM   1396  HG  LEU A 541     -50.127   7.017  86.365  1.00  0.00           H  
ATOM   1397 HD11 LEU A 541     -50.322   9.218  85.308  1.00  0.00           H  
ATOM   1398 HD12 LEU A 541     -51.489   8.055  84.635  1.00  0.00           H  
ATOM   1399 HD13 LEU A 541     -52.034   9.294  85.790  1.00  0.00           H  
ATOM   1400 HD21 LEU A 541     -49.594   9.077  87.590  1.00  0.00           H  
ATOM   1401 HD22 LEU A 541     -51.270   9.157  88.183  1.00  0.00           H  
ATOM   1402 HD23 LEU A 541     -50.215   7.811  88.677  1.00  0.00           H  
ATOM   1403  N   HIS A 542     -54.023   4.285  87.597  1.00 33.34           N  
ANISOU 1403  N   HIS A 542     4253   4168   4246    517    274   -101
ATOM   1404  CA  HIS A 542     -55.406   3.908  87.855  1.00 34.94           C  
ANISOU 1404  CA  HIS A 542     4431   4358   4485    480    557    -78
ATOM   1405  C   HIS A 542     -55.652   2.455  88.297  1.00 41.67           C  
ANISOU 1405  C   HIS A 542     5406   5144   5283    452    751      7
ATOM   1406  O   HIS A 542     -56.660   2.205  88.967  1.00 42.23           O  
ANISOU 1406  O   HIS A 542     5537   5170   5337    457   1013     32
ATOM   1407  CB  HIS A 542     -56.251   4.246  86.620  1.00 34.42           C  
ANISOU 1407  CB  HIS A 542     4058   4360   4661    374    579   -108
ATOM   1408  CG  HIS A 542     -55.933   5.600  86.054  1.00 36.69           C  
ANISOU 1408  CG  HIS A 542     4221   4702   5017    398    384   -166
ATOM   1409  ND1 HIS A 542     -56.149   6.762  86.783  1.00 39.53           N  
ANISOU 1409  ND1 HIS A 542     4644   5049   5326    490    388   -219
ATOM   1410  CD2 HIS A 542     -55.372   5.930  84.870  1.00 36.60           C  
ANISOU 1410  CD2 HIS A 542     4049   4743   5113    348    197   -174
ATOM   1411  CE1 HIS A 542     -55.734   7.753  86.011  1.00 37.54           C  
ANISOU 1411  CE1 HIS A 542     4253   4836   5174    487    202   -253
ATOM   1412  NE2 HIS A 542     -55.260   7.301  84.852  1.00 36.21           N  
ANISOU 1412  NE2 HIS A 542     3953   4708   5097    405     89   -220
ATOM   1413  H   HIS A 542     -53.562   3.879  86.795  1.00  0.00           H  
ATOM   1414  HA  HIS A 542     -55.761   4.547  88.664  1.00  0.00           H  
ATOM   1415  HB3 HIS A 542     -57.308   4.202  86.881  1.00  0.00           H  
ATOM   1416  HB2 HIS A 542     -56.093   3.487  85.854  1.00  0.00           H  
ATOM   1417  HD2 HIS A 542     -55.110   5.157  84.162  1.00  0.00           H  
ATOM   1418  HE1 HIS A 542     -55.807   8.774  86.356  1.00  0.00           H  
ATOM   1419  HE2 HIS A 542     -54.870   7.765  84.044  1.00  0.00           H  
ATOM   1420  N   ILE A 543     -54.764   1.513  87.945  1.00 39.24           N  
ANISOU 1420  N   ILE A 543     5131   4814   4966    423    645     52
ATOM   1421  CA  ILE A 543     -54.961   0.111  88.334  1.00 40.91           C  
ANISOU 1421  CA  ILE A 543     5456   4944   5145    397    830    140
ATOM   1422  C   ILE A 543     -54.243  -0.217  89.651  1.00 46.13           C  
ANISOU 1422  C   ILE A 543     6458   5528   5540    535    814    204
ATOM   1423  O   ILE A 543     -54.898  -0.676  90.587  1.00 47.76           O  
ANISOU 1423  O   ILE A 543     6850   5665   5631    579   1056    269
ATOM   1424  CB  ILE A 543     -54.611  -0.899  87.184  1.00 43.25           C  
ANISOU 1424  CB  ILE A 543     5581   5241   5610    277    776    154
ATOM   1425  CG1 ILE A 543     -55.332  -0.563  85.841  1.00 42.29           C  
ANISOU 1425  CG1 ILE A 543     5145   5203   5720    152    763     83
ATOM   1426  CG2 ILE A 543     -54.844  -2.362  87.595  1.00 45.28           C  
ANISOU 1426  CG2 ILE A 543     5950   5393   5862    247    981    244
ATOM   1427  CD1 ILE A 543     -56.907  -0.456  85.869  1.00 46.75           C  
ANISOU 1427  CD1 ILE A 543     5575   5767   6421     92   1001     61
ATOM   1428  H   ILE A 543     -53.948   1.765  87.406  1.00  0.00           H  
ATOM   1429  HA  ILE A 543     -56.027  -0.005  88.529  1.00  0.00           H  
ATOM   1430  HB  ILE A 543     -53.542  -0.796  86.996  1.00  0.00           H  
ATOM   1431 HG13 ILE A 543     -55.036  -1.290  85.084  1.00  0.00           H  
ATOM   1432 HG12 ILE A 543     -54.918   0.359  85.433  1.00  0.00           H  
ATOM   1433 HG21 ILE A 543     -54.587  -3.019  86.764  1.00  0.00           H  
ATOM   1434 HG22 ILE A 543     -54.218  -2.602  88.455  1.00  0.00           H  
ATOM   1435 HG23 ILE A 543     -55.892  -2.503  87.858  1.00  0.00           H  
ATOM   1436 HD11 ILE A 543     -57.273  -0.218  84.870  1.00  0.00           H  
ATOM   1437 HD12 ILE A 543     -57.331  -1.406  86.194  1.00  0.00           H  
ATOM   1438 HD13 ILE A 543     -57.206   0.331  86.562  1.00  0.00           H  
ATOM   1439  N   ILE A 544     -52.917   0.014  89.721  1.00 42.06           N  
ANISOU 1439  N   ILE A 544     6026   5019   4937    609    533    187
ATOM   1440  CA  ILE A 544     -52.109  -0.302  90.904  1.00 43.44           C  
ANISOU 1440  CA  ILE A 544     6520   5123   4861    753    449    239
ATOM   1441  C   ILE A 544     -51.830   0.928  91.796  1.00 48.88           C  
ANISOU 1441  C   ILE A 544     7380   5833   5361    888    312    162
ATOM   1442  O   ILE A 544     -51.197   0.780  92.837  1.00 51.27           O  
ANISOU 1442  O   ILE A 544     7974   6083   5424   1024    223    189
ATOM   1443  CB  ILE A 544     -50.807  -1.081  90.545  1.00 45.87           C  
ANISOU 1443  CB  ILE A 544     6828   5394   5208    759    233    275
ATOM   1444  CG1 ILE A 544     -49.937  -0.330  89.507  1.00 44.49           C  
ANISOU 1444  CG1 ILE A 544     6414   5282   5207    713    -33    183
ATOM   1445  CG2 ILE A 544     -51.151  -2.502  90.086  1.00 46.45           C  
ANISOU 1445  CG2 ILE A 544     6843   5408   5397    661    422    366
ATOM   1446  CD1 ILE A 544     -48.518  -0.821  89.359  1.00 53.44           C  
ANISOU 1446  CD1 ILE A 544     7558   6368   6380    750   -269    197
ATOM   1447  H   ILE A 544     -52.434   0.423  88.934  1.00  0.00           H  
ATOM   1448  HA  ILE A 544     -52.711  -0.982  91.507  1.00  0.00           H  
ATOM   1449  HB  ILE A 544     -50.219  -1.169  91.459  1.00  0.00           H  
ATOM   1450 HG13 ILE A 544     -49.927   0.733  89.748  1.00  0.00           H  
ATOM   1451 HG12 ILE A 544     -50.431  -0.359  88.536  1.00  0.00           H  
ATOM   1452 HG21 ILE A 544     -50.234  -3.036  89.838  1.00  0.00           H  
ATOM   1453 HG22 ILE A 544     -51.672  -3.027  90.887  1.00  0.00           H  
ATOM   1454 HG23 ILE A 544     -51.793  -2.455  89.206  1.00  0.00           H  
ATOM   1455 HD11 ILE A 544     -48.003  -0.224  88.607  1.00  0.00           H  
ATOM   1456 HD12 ILE A 544     -48.000  -0.728  90.313  1.00  0.00           H  
ATOM   1457 HD13 ILE A 544     -48.525  -1.866  89.050  1.00  0.00           H  
ATOM   1458  N   GLU A 545     -52.338   2.115  91.418  1.00 44.37           N  
ANISOU 1458  N   GLU A 545     6639   5328   4890    856    296     64
ATOM   1459  CA  GLU A 545     -52.223   3.380  92.158  1.00 44.89           C  
ANISOU 1459  CA  GLU A 545     6827   5409   4822    966    190    -33
ATOM   1460  C   GLU A 545     -50.800   3.681  92.675  1.00 48.80           C  
ANISOU 1460  C   GLU A 545     7479   5876   5187   1082   -143    -82
ATOM   1461  O   GLU A 545     -50.606   3.919  93.866  1.00 50.83           O  
ANISOU 1461  O   GLU A 545     8030   6096   5187   1222   -189   -107
ATOM   1462  CB  GLU A 545     -53.263   3.445  93.289  1.00 48.56           C  
ANISOU 1462  CB  GLU A 545     7522   5839   5089   1042    470    -15
ATOM   1463  CG  GLU A 545     -54.642   3.882  92.823  1.00 59.86           C  
ANISOU 1463  CG  GLU A 545     8738   7303   6704    949    732    -34
ATOM   1464  CD  GLU A 545     -55.809   3.085  93.372  1.00 80.32           C  
ANISOU 1464  CD  GLU A 545    11441   9835   9241    941   1115     51
ATOM   1465  OE1 GLU A 545     -55.875   2.886  94.607  1.00 74.85           O  
ANISOU 1465  OE1 GLU A 545    11083   9084   8273   1066   1237     82
ATOM   1466  OE2 GLU A 545     -56.681   2.689  92.564  1.00 75.85           O1-
ANISOU 1466  OE2 GLU A 545    10630   9275   8913    811   1297     83
ATOM   1467  H   GLU A 545     -52.854   2.191  90.553  1.00  0.00           H  
ATOM   1468  HA  GLU A 545     -52.475   4.176  91.457  1.00  0.00           H  
ATOM   1469  HB3 GLU A 545     -52.911   4.125  94.065  1.00  0.00           H  
ATOM   1470  HB2 GLU A 545     -53.336   2.469  93.770  1.00  0.00           H  
ATOM   1471  HG3 GLU A 545     -54.676   3.865  91.734  1.00  0.00           H  
ATOM   1472  HG2 GLU A 545     -54.784   4.937  93.059  1.00  0.00           H  
ATOM   1473  N   THR A 546     -49.815   3.682  91.766  1.00 43.17           N  
ANISOU 1473  N   THR A 546     6567   5176   4661   1026   -375   -102
ATOM   1474  CA  THR A 546     -48.417   3.981  92.076  1.00 43.11           C  
ANISOU 1474  CA  THR A 546     6629   5130   4621   1115   -707   -160
ATOM   1475  C   THR A 546     -48.275   5.457  92.442  1.00 49.31           C  
ANISOU 1475  C   THR A 546     7416   5926   5392   1178   -859   -300
ATOM   1476  O   THR A 546     -48.708   6.338  91.689  1.00 48.69           O  
ANISOU 1476  O   THR A 546     7111   5891   5499   1099   -822   -352
ATOM   1477  CB  THR A 546     -47.508   3.564  90.913  1.00 43.25           C  
ANISOU 1477  CB  THR A 546     6402   5146   4886   1023   -849   -139
ATOM   1478  OG1 THR A 546     -47.625   2.154  90.704  1.00 39.59           O  
ANISOU 1478  OG1 THR A 546     5965   4658   4421    976   -704    -21
ATOM   1479  CG2 THR A 546     -46.053   3.932  91.146  1.00 41.51           C  
ANISOU 1479  CG2 THR A 546     6200   4871   4700   1106  -1189   -207
ATOM   1480  H   THR A 546     -50.019   3.467  90.800  1.00  0.00           H  
ATOM   1481  HA  THR A 546     -48.135   3.392  92.949  1.00  0.00           H  
ATOM   1482  HB  THR A 546     -47.850   4.073  90.012  1.00  0.00           H  
ATOM   1483  HG1 THR A 546     -47.295   1.931  89.831  1.00  0.00           H  
ATOM   1484 HG21 THR A 546     -45.456   3.613  90.292  1.00  0.00           H  
ATOM   1485 HG22 THR A 546     -45.966   5.012  91.267  1.00  0.00           H  
ATOM   1486 HG23 THR A 546     -45.692   3.435  92.047  1.00  0.00           H  
ATOM   1487  N   LYS A 547     -47.702   5.720  93.617  1.00 48.14           N  
ANISOU 1487  N   LYS A 547     7539   5732   5019   1327  -1032   -362
ATOM   1488  CA  LYS A 547     -47.502   7.090  94.086  1.00 48.47           C  
ANISOU 1488  CA  LYS A 547     7614   5765   5037   1399  -1196   -517
ATOM   1489  C   LYS A 547     -46.108   7.595  93.671  1.00 51.26           C  
ANISOU 1489  C   LYS A 547     7810   6078   5589   1403  -1551   -606
ATOM   1490  O   LYS A 547     -45.121   7.356  94.371  1.00 52.31           O  
ANISOU 1490  O   LYS A 547     8108   6156   5613   1511  -1805   -643
ATOM   1491  CB  LYS A 547     -47.749   7.214  95.607  1.00 53.32           C  
ANISOU 1491  CB  LYS A 547     8621   6350   5286   1563  -1183   -563
ATOM   1492  CG  LYS A 547     -49.188   6.949  96.041  1.00 66.35           C  
ANISOU 1492  CG  LYS A 547    10414   8024   6771   1562   -792   -492
ATOM   1493  CD  LYS A 547     -49.965   8.232  96.309  1.00 76.22           C  
ANISOU 1493  CD  LYS A 547    11663   9288   8010   1585   -689   -616
ATOM   1494  CE  LYS A 547     -51.260   7.963  97.033  1.00 84.09           C  
ANISOU 1494  CE  LYS A 547    12879  10281   8791   1629   -318   -559
ATOM   1495  NZ  LYS A 547     -51.853   9.215  97.577  1.00 88.10           N1+
ANISOU 1495  NZ  LYS A 547    13434  10785   9254   1682   -230   -694
ATOM   1496  H   LYS A 547     -47.393   4.962  94.209  1.00  0.00           H  
ATOM   1497  HA  LYS A 547     -48.239   7.717  93.584  1.00  0.00           H  
ATOM   1498  HB3 LYS A 547     -47.448   8.207  95.942  1.00  0.00           H  
ATOM   1499  HB2 LYS A 547     -47.081   6.535  96.138  1.00  0.00           H  
ATOM   1500  HG3 LYS A 547     -49.188   6.331  96.939  1.00  0.00           H  
ATOM   1501  HG2 LYS A 547     -49.698   6.371  95.271  1.00  0.00           H  
ATOM   1502  HD3 LYS A 547     -50.175   8.733  95.364  1.00  0.00           H  
ATOM   1503  HD2 LYS A 547     -49.352   8.910  96.903  1.00  0.00           H  
ATOM   1504  HE3 LYS A 547     -51.081   7.262  97.849  1.00  0.00           H  
ATOM   1505  HE2 LYS A 547     -51.967   7.494  96.349  1.00  0.00           H  
ATOM   1506  HZ1 LYS A 547     -51.874   9.920  96.854  1.00  0.00           H  
ATOM   1507  HZ2 LYS A 547     -52.794   9.032  97.896  1.00  0.00           H  
ATOM   1508  HZ3 LYS A 547     -51.294   9.544  98.351  1.00  0.00           H  
ATOM   1509  N   PHE A 548     -46.035   8.257  92.505  1.00 45.41           N  
ANISOU 1509  N   PHE A 548     6746   5357   5152   1286  -1562   -632
ATOM   1510  CA  PHE A 548     -44.789   8.830  91.996  1.00 44.77           C  
ANISOU 1510  CA  PHE A 548     6472   5221   5316   1271  -1843   -712
ATOM   1511  C   PHE A 548     -44.560  10.190  92.634  1.00 50.47           C  
ANISOU 1511  C   PHE A 548     7240   5898   6039   1347  -2017   -880
ATOM   1512  O   PHE A 548     -45.524  10.924  92.877  1.00 50.40           O  
ANISOU 1512  O   PHE A 548     7276   5919   5956   1354  -1862   -923
ATOM   1513  CB  PHE A 548     -44.851   9.046  90.478  1.00 44.12           C  
ANISOU 1513  CB  PHE A 548     6051   5169   5543   1121  -1747   -660
ATOM   1514  CG  PHE A 548     -44.996   7.823  89.615  1.00 44.34           C  
ANISOU 1514  CG  PHE A 548     5983   5237   5626   1026  -1590   -521
ATOM   1515  CD1 PHE A 548     -43.932   6.938  89.451  1.00 46.96           C  
ANISOU 1515  CD1 PHE A 548     6290   5520   6031   1030  -1724   -481
ATOM   1516  CD2 PHE A 548     -46.164   7.599  88.890  1.00 44.90           C  
ANISOU 1516  CD2 PHE A 548     5962   5387   5713    930  -1322   -444
ATOM   1517  CE1 PHE A 548     -44.054   5.820  88.625  1.00 46.70           C  
ANISOU 1517  CE1 PHE A 548     6168   5515   6062    940  -1573   -368
ATOM   1518  CE2 PHE A 548     -46.285   6.485  88.058  1.00 46.49           C  
ANISOU 1518  CE2 PHE A 548     6069   5617   5977    838  -1193   -340
ATOM   1519  CZ  PHE A 548     -45.228   5.603  87.929  1.00 44.79           C  
ANISOU 1519  CZ  PHE A 548     5850   5351   5816    842  -1312   -304
ATOM   1520  H   PHE A 548     -46.863   8.376  91.939  1.00  0.00           H  
ATOM   1521  HA  PHE A 548     -43.957   8.168  92.237  1.00  0.00           H  
ATOM   1522  HB3 PHE A 548     -43.972   9.607  90.160  1.00  0.00           H  
ATOM   1523  HB2 PHE A 548     -45.656   9.744  90.248  1.00  0.00           H  
ATOM   1524  HD1 PHE A 548     -42.999   7.114  89.966  1.00  0.00           H  
ATOM   1525  HD2 PHE A 548     -46.989   8.291  88.968  1.00  0.00           H  
ATOM   1526  HE1 PHE A 548     -43.232   5.126  88.530  1.00  0.00           H  
ATOM   1527  HE2 PHE A 548     -47.203   6.313  87.516  1.00  0.00           H  
ATOM   1528  HZ  PHE A 548     -45.321   4.743  87.283  1.00  0.00           H  
ATOM   1529  N   GLU A 549     -43.283  10.550  92.853  1.00 47.62           N  
ANISOU 1529  N   GLU A 549     6841   5455   5799   1399  -2339   -986
ATOM   1530  CA  GLU A 549     -42.899  11.858  93.374  1.00 48.67           C  
ANISOU 1530  CA  GLU A 549     6981   5521   5992   1461  -2544  -1169
ATOM   1531  C   GLU A 549     -43.147  12.873  92.259  1.00 50.73           C  
ANISOU 1531  C   GLU A 549     6934   5778   6565   1343  -2439  -1181
ATOM   1532  O   GLU A 549     -43.090  12.489  91.085  1.00 48.64           O  
ANISOU 1532  O   GLU A 549     6442   5543   6498   1228  -2318  -1063
ATOM   1533  CB  GLU A 549     -41.415  11.864  93.754  1.00 51.61           C  
ANISOU 1533  CB  GLU A 549     7339   5792   6477   1532  -2924  -1275
ATOM   1534  CG  GLU A 549     -41.123  11.336  95.151  1.00 65.87           C  
ANISOU 1534  CG  GLU A 549     9502   7584   7944   1695  -3116  -1319
ATOM   1535  CD  GLU A 549     -39.673  11.407  95.603  1.00 94.68           C  
ANISOU 1535  CD  GLU A 549    13135  11126  11712   1782  -3542  -1451
ATOM   1536  OE1 GLU A 549     -38.843  12.023  94.894  1.00 93.00           O  
ANISOU 1536  OE1 GLU A 549    12624  10834  11879   1714  -3694  -1539
ATOM   1537  OE2 GLU A 549     -39.371  10.854  96.686  1.00 91.36           O1-
ANISOU 1537  OE2 GLU A 549    13006  10693  11012   1925  -3727  -1466
ATOM   1538  H   GLU A 549     -42.534   9.901  92.655  1.00  0.00           H  
ATOM   1539  HA  GLU A 549     -43.507  12.105  94.244  1.00  0.00           H  
ATOM   1540  HB3 GLU A 549     -41.023  12.877  93.661  1.00  0.00           H  
ATOM   1541  HB2 GLU A 549     -40.853  11.283  93.023  1.00  0.00           H  
ATOM   1542  HG3 GLU A 549     -41.473  10.307  95.227  1.00  0.00           H  
ATOM   1543  HG2 GLU A 549     -41.750  11.860  95.872  1.00  0.00           H  
ATOM   1544  N   MET A 550     -43.424  14.157  92.610  1.00 47.58           N  
ANISOU 1544  N   MET A 550     6539   5337   6202   1377  -2480  -1319
ATOM   1545  CA  MET A 550     -43.686  15.221  91.625  1.00 45.92           C  
ANISOU 1545  CA  MET A 550     6058   5106   6285   1282  -2385  -1326
ATOM   1546  C   MET A 550     -42.581  15.321  90.563  1.00 49.26           C  
ANISOU 1546  C   MET A 550     6189   5461   7066   1194  -2503  -1295
ATOM   1547  O   MET A 550     -42.890  15.425  89.370  1.00 47.28           O  
ANISOU 1547  O   MET A 550     5727   5242   6996   1089  -2327  -1183
ATOM   1548  CB  MET A 550     -43.937  16.572  92.310  1.00 49.75           C  
ANISOU 1548  CB  MET A 550     6608   5522   6771   1350  -2458  -1503
ATOM   1549  CG  MET A 550     -44.461  17.676  91.379  1.00 52.47           C  
ANISOU 1549  CG  MET A 550     6712   5845   7379   1268  -2312  -1488
ATOM   1550  SD  MET A 550     -45.851  17.251  90.287  1.00 54.89           S  
ANISOU 1550  SD  MET A 550     6894   6283   7678   1168  -1944  -1279
ATOM   1551  CE  MET A 550     -47.194  17.006  91.490  1.00 52.81           C  
ANISOU 1551  CE  MET A 550     6932   6090   7043   1261  -1751  -1309
ATOM   1552  H   MET A 550     -43.457  14.418  93.585  1.00  0.00           H  
ATOM   1553  HA  MET A 550     -44.605  14.953  91.104  1.00  0.00           H  
ATOM   1554  HB3 MET A 550     -43.018  16.910  92.789  1.00  0.00           H  
ATOM   1555  HB2 MET A 550     -44.636  16.434  93.135  1.00  0.00           H  
ATOM   1556  HG3 MET A 550     -43.637  18.058  90.777  1.00  0.00           H  
ATOM   1557  HG2 MET A 550     -44.727  18.550  91.974  1.00  0.00           H  
ATOM   1558  HE1 MET A 550     -48.110  16.740  90.963  1.00  0.00           H  
ATOM   1559  HE2 MET A 550     -46.925  16.204  92.177  1.00  0.00           H  
ATOM   1560  HE3 MET A 550     -47.352  17.927  92.051  1.00  0.00           H  
ATOM   1561  N   ILE A 551     -41.301  15.205  91.001  1.00 46.28           N  
ANISOU 1561  N   ILE A 551     5812   4990   6784   1244  -2794  -1389
ATOM   1562  CA  ILE A 551     -40.114  15.211  90.145  1.00 45.15           C  
ANISOU 1562  CA  ILE A 551     5399   4758   6997   1173  -2911  -1373
ATOM   1563  C   ILE A 551     -40.221  14.132  89.051  1.00 46.13           C  
ANISOU 1563  C   ILE A 551     5409   4960   7157   1078  -2707  -1179
ATOM   1564  O   ILE A 551     -39.911  14.421  87.892  1.00 45.32           O  
ANISOU 1564  O   ILE A 551     5060   4826   7334    981  -2619  -1115
ATOM   1565  CB  ILE A 551     -38.794  15.140  90.978  1.00 50.78           C  
ANISOU 1565  CB  ILE A 551     6149   5356   7790   1261  -3277  -1520
ATOM   1566  CG1 ILE A 551     -37.541  15.168  90.065  1.00 51.44           C  
ANISOU 1566  CG1 ILE A 551     5917   5326   8302   1184  -3372  -1508
ATOM   1567  CG2 ILE A 551     -38.762  13.961  91.970  1.00 52.79           C  
ANISOU 1567  CG2 ILE A 551     6689   5666   7703   1369  -3383  -1497
ATOM   1568  CD1 ILE A 551     -36.174  15.133  90.746  1.00 65.74           C  
ANISOU 1568  CD1 ILE A 551     7695   7006  10279   1260  -3743  -1655
ATOM   1569  H   ILE A 551     -41.112  15.105  91.988  1.00  0.00           H  
ATOM   1570  HA  ILE A 551     -40.106  16.173  89.632  1.00  0.00           H  
ATOM   1571  HB  ILE A 551     -38.759  16.049  91.578  1.00  0.00           H  
ATOM   1572 HG13 ILE A 551     -37.593  16.039  89.412  1.00  0.00           H  
ATOM   1573 HG12 ILE A 551     -37.604  14.351  89.346  1.00  0.00           H  
ATOM   1574 HG21 ILE A 551     -37.819  13.970  92.516  1.00  0.00           H  
ATOM   1575 HG22 ILE A 551     -39.589  14.055  92.674  1.00  0.00           H  
ATOM   1576 HG23 ILE A 551     -38.856  13.023  91.423  1.00  0.00           H  
ATOM   1577 HD11 ILE A 551     -35.390  15.158  89.989  1.00  0.00           H  
ATOM   1578 HD12 ILE A 551     -36.072  15.997  91.402  1.00  0.00           H  
ATOM   1579 HD13 ILE A 551     -36.083  14.219  91.333  1.00  0.00           H  
ATOM   1580  N   LYS A 552     -40.723  12.924  89.411  1.00 41.07           N  
ANISOU 1580  N   LYS A 552     4960   4415   6229   1106  -2612  -1086
ATOM   1581  CA  LYS A 552     -40.918  11.799  88.488  1.00 38.52           C  
ANISOU 1581  CA  LYS A 552     4563   4165   5908   1022  -2421   -920
ATOM   1582  C   LYS A 552     -42.076  12.069  87.531  1.00 39.94           C  
ANISOU 1582  C   LYS A 552     4643   4437   6096    926  -2137   -824
ATOM   1583  O   LYS A 552     -41.940  11.799  86.337  1.00 37.35           O  
ANISOU 1583  O   LYS A 552     4133   4127   5929    831  -2023   -729
ATOM   1584  CB  LYS A 552     -41.131  10.486  89.258  1.00 41.34           C  
ANISOU 1584  CB  LYS A 552     5164   4572   5970   1088  -2410   -860
ATOM   1585  CG  LYS A 552     -41.189   9.250  88.381  1.00 48.30           C  
ANISOU 1585  CG  LYS A 552     5968   5500   6882   1007  -2250   -713
ATOM   1586  CD  LYS A 552     -40.180   8.215  88.835  1.00 62.02           C  
ANISOU 1586  CD  LYS A 552     7773   7172   8620   1072  -2434   -703
ATOM   1587  CE  LYS A 552     -40.032   7.091  87.850  1.00 64.48           C  
ANISOU 1587  CE  LYS A 552     7973   7504   9023    987  -2286   -577
ATOM   1588  NZ  LYS A 552     -39.289   7.512  86.626  1.00 71.94           N1+
ANISOU 1588  NZ  LYS A 552     8625   8404  10304    890  -2266   -575
ATOM   1589  H   LYS A 552     -40.990  12.754  90.370  1.00  0.00           H  
ATOM   1590  HA  LYS A 552     -40.011  11.694  87.893  1.00  0.00           H  
ATOM   1591  HB3 LYS A 552     -42.047  10.556  89.845  1.00  0.00           H  
ATOM   1592  HB2 LYS A 552     -40.338  10.368  89.997  1.00  0.00           H  
ATOM   1593  HG3 LYS A 552     -40.983   9.528  87.347  1.00  0.00           H  
ATOM   1594  HG2 LYS A 552     -42.191   8.823  88.422  1.00  0.00           H  
ATOM   1595  HD3 LYS A 552     -40.484   7.812  89.801  1.00  0.00           H  
ATOM   1596  HD2 LYS A 552     -39.213   8.694  88.986  1.00  0.00           H  
ATOM   1597  HE3 LYS A 552     -41.019   6.725  87.567  1.00  0.00           H  
ATOM   1598  HE2 LYS A 552     -39.509   6.260  88.324  1.00  0.00           H  
ATOM   1599  HZ1 LYS A 552     -39.102   6.703  86.050  1.00  0.00           H  
ATOM   1600  HZ2 LYS A 552     -39.846   8.174  86.105  1.00  0.00           H  
ATOM   1601  HZ3 LYS A 552     -38.416   7.944  86.893  1.00  0.00           H  
ATOM   1602  N   LEU A 553     -43.209  12.608  88.051  1.00 37.32           N  
ANISOU 1602  N   LEU A 553     4432   4158   5591    959  -2028   -853
ATOM   1603  CA  LEU A 553     -44.397  12.950  87.251  1.00 35.80           C  
ANISOU 1603  CA  LEU A 553     4143   4046   5412    886  -1786   -775
ATOM   1604  C   LEU A 553     -44.037  13.979  86.165  1.00 38.85           C  
ANISOU 1604  C   LEU A 553     4282   4383   6096    819  -1791   -769
ATOM   1605  O   LEU A 553     -44.487  13.850  85.025  1.00 36.44           O  
ANISOU 1605  O   LEU A 553     3842   4137   5864    737  -1633   -660
ATOM   1606  CB  LEU A 553     -45.530  13.503  88.134  1.00 36.47           C  
ANISOU 1606  CB  LEU A 553     4390   4166   5303    951  -1692   -834
ATOM   1607  CG  LEU A 553     -46.131  12.589  89.202  1.00 41.54           C  
ANISOU 1607  CG  LEU A 553     5300   4854   5630   1020  -1615   -821
ATOM   1608  CD1 LEU A 553     -46.960  13.393  90.169  1.00 43.16           C  
ANISOU 1608  CD1 LEU A 553     5669   5054   5675   1103  -1553   -916
ATOM   1609  CD2 LEU A 553     -46.981  11.489  88.597  1.00 41.21           C  
ANISOU 1609  CD2 LEU A 553     5232   4904   5523    943  -1383   -679
ATOM   1610  H   LEU A 553     -43.270  12.797  89.041  1.00  0.00           H  
ATOM   1611  HA  LEU A 553     -44.754  12.044  86.761  1.00  0.00           H  
ATOM   1612  HB3 LEU A 553     -46.329  13.878  87.495  1.00  0.00           H  
ATOM   1613  HB2 LEU A 553     -45.197  14.429  88.603  1.00  0.00           H  
ATOM   1614  HG  LEU A 553     -45.314  12.125  89.755  1.00  0.00           H  
ATOM   1615 HD11 LEU A 553     -47.382  12.730  90.925  1.00  0.00           H  
ATOM   1616 HD12 LEU A 553     -46.332  14.141  90.653  1.00  0.00           H  
ATOM   1617 HD13 LEU A 553     -47.767  13.890  89.631  1.00  0.00           H  
ATOM   1618 HD21 LEU A 553     -47.387  10.864  89.392  1.00  0.00           H  
ATOM   1619 HD22 LEU A 553     -47.799  11.932  88.030  1.00  0.00           H  
ATOM   1620 HD23 LEU A 553     -46.368  10.879  87.934  1.00  0.00           H  
ATOM   1621  N   ILE A 554     -43.194  14.973  86.524  1.00 36.48           N  
ANISOU 1621  N   ILE A 554     3930   3964   5969    859  -1977   -887
ATOM   1622  CA  ILE A 554     -42.694  15.992  85.604  1.00 35.94           C  
ANISOU 1622  CA  ILE A 554     3634   3809   6211    804  -1985   -884
ATOM   1623  C   ILE A 554     -41.782  15.339  84.561  1.00 39.43           C  
ANISOU 1623  C   ILE A 554     3919   4229   6835    730  -1969   -791
ATOM   1624  O   ILE A 554     -41.895  15.654  83.373  1.00 38.34           O  
ANISOU 1624  O   ILE A 554     3626   4095   6844    658  -1831   -693
ATOM   1625  CB  ILE A 554     -42.022  17.180  86.356  1.00 40.83           C  
ANISOU 1625  CB  ILE A 554     4239   4285   6988    865  -2191  -1055
ATOM   1626  CG1 ILE A 554     -43.019  17.966  87.257  1.00 42.22           C  
ANISOU 1626  CG1 ILE A 554     4568   4477   6995    938  -2168  -1153
ATOM   1627  CG2 ILE A 554     -41.293  18.128  85.398  1.00 42.08           C  
ANISOU 1627  CG2 ILE A 554     4149   4319   7520    804  -2196  -1044
ATOM   1628  CD1 ILE A 554     -44.359  18.341  86.737  1.00 50.60           C  
ANISOU 1628  CD1 ILE A 554     5603   5622   7998    910  -1933  -1064
ATOM   1629  H   ILE A 554     -42.872  15.042  87.479  1.00  0.00           H  
ATOM   1630  HA  ILE A 554     -43.555  16.395  85.071  1.00  0.00           H  
ATOM   1631  HB  ILE A 554     -41.267  16.752  87.016  1.00  0.00           H  
ATOM   1632 HG13 ILE A 554     -42.524  18.860  87.636  1.00  0.00           H  
ATOM   1633 HG12 ILE A 554     -43.142  17.431  88.199  1.00  0.00           H  
ATOM   1634 HG21 ILE A 554     -40.840  18.941  85.965  1.00  0.00           H  
ATOM   1635 HG22 ILE A 554     -40.516  17.580  84.865  1.00  0.00           H  
ATOM   1636 HG23 ILE A 554     -42.004  18.538  84.681  1.00  0.00           H  
ATOM   1637 HD11 ILE A 554     -44.910  18.882  87.507  1.00  0.00           H  
ATOM   1638 HD12 ILE A 554     -44.244  18.976  85.859  1.00  0.00           H  
ATOM   1639 HD13 ILE A 554     -44.908  17.440  86.464  1.00  0.00           H  
ATOM   1640  N   ASP A 555     -40.921  14.396  85.000  1.00 36.59           N  
ANISOU 1640  N   ASP A 555     3612   3843   6447    755  -2100   -815
ATOM   1641  CA  ASP A 555     -40.014  13.669  84.114  1.00 36.13           C  
ANISOU 1641  CA  ASP A 555     3415   3753   6561    695  -2079   -739
ATOM   1642  C   ASP A 555     -40.785  12.808  83.097  1.00 39.50           C  
ANISOU 1642  C   ASP A 555     3833   4306   6868    618  -1841   -589
ATOM   1643  O   ASP A 555     -40.390  12.761  81.930  1.00 38.98           O  
ANISOU 1643  O   ASP A 555     3616   4222   6972    548  -1737   -511
ATOM   1644  CB  ASP A 555     -39.015  12.832  84.921  1.00 38.95           C  
ANISOU 1644  CB  ASP A 555     3842   4052   6906    756  -2285   -802
ATOM   1645  CG  ASP A 555     -38.044  12.030  84.078  1.00 50.74           C  
ANISOU 1645  CG  ASP A 555     5182   5494   8602    703  -2262   -735
ATOM   1646  OD1 ASP A 555     -37.192  12.647  83.402  1.00 51.74           O  
ANISOU 1646  OD1 ASP A 555     5102   5507   9049    662  -2276   -752
ATOM   1647  OD2 ASP A 555     -38.119  10.778  84.115  1.00 59.46           O1-
ANISOU 1647  OD2 ASP A 555     6374   6659   9559    703  -2214   -668
ATOM   1648  H   ASP A 555     -40.883  14.165  85.982  1.00  0.00           H  
ATOM   1649  HA  ASP A 555     -39.443  14.408  83.552  1.00  0.00           H  
ATOM   1650  HB3 ASP A 555     -39.560  12.159  85.583  1.00  0.00           H  
ATOM   1651  HB2 ASP A 555     -38.457  13.484  85.592  1.00  0.00           H  
ATOM   1652  N   ILE A 556     -41.894  12.158  83.527  1.00 35.02           N  
ANISOU 1652  N   ILE A 556     3430   3858   6018    633  -1749   -556
ATOM   1653  CA  ILE A 556     -42.729  11.327  82.648  1.00 33.25           C  
ANISOU 1653  CA  ILE A 556     3199   3751   5685    562  -1544   -439
ATOM   1654  C   ILE A 556     -43.336  12.195  81.542  1.00 36.13           C  
ANISOU 1654  C   ILE A 556     3433   4151   6144    506  -1414   -380
ATOM   1655  O   ILE A 556     -43.327  11.795  80.377  1.00 35.82           O  
ANISOU 1655  O   ILE A 556     3307   4152   6152    437  -1299   -292
ATOM   1656  CB  ILE A 556     -43.778  10.501  83.452  1.00 36.06           C  
ANISOU 1656  CB  ILE A 556     3744   4199   5760    591  -1470   -427
ATOM   1657  CG1 ILE A 556     -43.082   9.344  84.230  1.00 36.61           C  
ANISOU 1657  CG1 ILE A 556     3945   4232   5733    639  -1569   -438
ATOM   1658  CG2 ILE A 556     -44.890   9.958  82.541  1.00 34.64           C  
ANISOU 1658  CG2 ILE A 556     3524   4133   5506    511  -1263   -332
ATOM   1659  CD1 ILE A 556     -43.849   8.813  85.430  1.00 38.82           C  
ANISOU 1659  CD1 ILE A 556     4458   4551   5741    708  -1542   -450
ATOM   1660  H   ILE A 556     -42.181  12.233  84.493  1.00  0.00           H  
ATOM   1661  HA  ILE A 556     -42.065  10.611  82.162  1.00  0.00           H  
ATOM   1662  HB  ILE A 556     -44.239  11.166  84.183  1.00  0.00           H  
ATOM   1663 HG13 ILE A 556     -42.092   9.670  84.550  1.00  0.00           H  
ATOM   1664 HG12 ILE A 556     -42.873   8.523  83.544  1.00  0.00           H  
ATOM   1665 HG21 ILE A 556     -45.602   9.388  83.137  1.00  0.00           H  
ATOM   1666 HG22 ILE A 556     -45.404  10.790  82.059  1.00  0.00           H  
ATOM   1667 HG23 ILE A 556     -44.453   9.311  81.780  1.00  0.00           H  
ATOM   1668 HD11 ILE A 556     -43.279   8.012  85.901  1.00  0.00           H  
ATOM   1669 HD12 ILE A 556     -44.004   9.618  86.148  1.00  0.00           H  
ATOM   1670 HD13 ILE A 556     -44.815   8.428  85.103  1.00  0.00           H  
ATOM   1671  N   ALA A 557     -43.800  13.406  81.911  1.00 31.71           N  
ANISOU 1671  N   ALA A 557     2869   3566   5614    545  -1441   -431
ATOM   1672  CA  ALA A 557     -44.359  14.392  80.990  1.00 29.77           C  
ANISOU 1672  CA  ALA A 557     2509   3333   5470    515  -1344   -374
ATOM   1673  C   ALA A 557     -43.261  14.876  80.046  1.00 32.66           C  
ANISOU 1673  C   ALA A 557     2721   3599   6091    476  -1351   -334
ATOM   1674  O   ALA A 557     -43.470  14.893  78.833  1.00 32.80           O  
ANISOU 1674  O   ALA A 557     2664   3657   6141    426  -1224   -227
ATOM   1675  CB  ALA A 557     -44.929  15.556  81.771  1.00 30.92           C  
ANISOU 1675  CB  ALA A 557     2690   3441   5618    578  -1388   -455
ATOM   1676  H   ALA A 557     -43.774  13.682  82.882  1.00  0.00           H  
ATOM   1677  HA  ALA A 557     -45.154  13.928  80.407  1.00  0.00           H  
ATOM   1678  HB1 ALA A 557     -45.345  16.289  81.080  1.00  0.00           H  
ATOM   1679  HB2 ALA A 557     -45.715  15.198  82.436  1.00  0.00           H  
ATOM   1680  HB3 ALA A 557     -44.139  16.021  82.360  1.00  0.00           H  
ATOM   1681  N   ARG A 558     -42.073  15.203  80.598  1.00 27.94           N  
ANISOU 1681  N   ARG A 558     2080   2865   5672    503  -1496   -421
ATOM   1682  CA  ARG A 558     -40.902  15.649  79.843  1.00 27.99           C  
ANISOU 1682  CA  ARG A 558     1922   2741   5970    467  -1495   -397
ATOM   1683  C   ARG A 558     -40.509  14.613  78.786  1.00 31.79           C  
ANISOU 1683  C   ARG A 558     2362   3265   6452    405  -1370   -293
ATOM   1684  O   ARG A 558     -40.263  14.983  77.640  1.00 32.45           O  
ANISOU 1684  O   ARG A 558     2346   3315   6667    361  -1239   -201
ATOM   1685  CB  ARG A 558     -39.717  15.904  80.794  1.00 29.71           C  
ANISOU 1685  CB  ARG A 558     2101   2810   6379    509  -1706   -535
ATOM   1686  CG  ARG A 558     -38.633  16.812  80.225  1.00 38.08           C  
ANISOU 1686  CG  ARG A 558     2963   3693   7812    480  -1710   -542
ATOM   1687  CD  ARG A 558     -37.242  16.262  80.454  1.00 46.83           C  
ANISOU 1687  CD  ARG A 558     3976   4682   9136    480  -1840   -610
ATOM   1688  NE  ARG A 558     -36.912  15.240  79.457  1.00 57.01           N  
ANISOU 1688  NE  ARG A 558     5222   6012  10427    425  -1688   -496
ATOM   1689  CZ  ARG A 558     -36.422  14.037  79.742  1.00 68.26           C  
ANISOU 1689  CZ  ARG A 558     6686   7458  11792    438  -1759   -515
ATOM   1690  NH1 ARG A 558     -36.186  13.689  81.001  1.00 53.46           N  
ANISOU 1690  NH1 ARG A 558     4905   5572   9835    510  -1991   -631
ATOM   1691  NH2 ARG A 558     -36.156  13.174  78.767  1.00 52.26           N1+
ANISOU 1691  NH2 ARG A 558     4618   5459   9781    387  -1599   -417
ATOM   1692  H   ARG A 558     -41.949  15.147  81.599  1.00  0.00           H  
ATOM   1693  HA  ARG A 558     -41.149  16.583  79.338  1.00  0.00           H  
ATOM   1694  HB3 ARG A 558     -39.274  14.951  81.083  1.00  0.00           H  
ATOM   1695  HB2 ARG A 558     -40.088  16.326  81.728  1.00  0.00           H  
ATOM   1696  HG3 ARG A 558     -38.712  17.799  80.680  1.00  0.00           H  
ATOM   1697  HG2 ARG A 558     -38.798  16.947  79.156  1.00  0.00           H  
ATOM   1698  HD3 ARG A 558     -37.183  15.828  81.452  1.00  0.00           H  
ATOM   1699  HD2 ARG A 558     -36.517  17.074  80.396  1.00  0.00           H  
ATOM   1700  HE  ARG A 558     -37.081  15.502  78.496  1.00  0.00           H  
ATOM   1701 HH12 ARG A 558     -35.814  12.774  81.211  1.00  0.00           H  
ATOM   1702 HH11 ARG A 558     -36.379  14.339  81.749  1.00  0.00           H  
ATOM   1703 HH22 ARG A 558     -35.784  12.261  78.988  1.00  0.00           H  
ATOM   1704 HH21 ARG A 558     -36.326  13.431  77.805  1.00  0.00           H  
ATOM   1705  N   GLN A 559     -40.475  13.319  79.172  1.00 26.49           N  
ANISOU 1705  N   GLN A 559     1781   2659   5623    406  -1399   -305
ATOM   1706  CA  GLN A 559     -40.125  12.209  78.296  1.00 24.87           C  
ANISOU 1706  CA  GLN A 559     1555   2491   5405    352  -1287   -230
ATOM   1707  C   GLN A 559     -41.178  11.971  77.216  1.00 29.77           C  
ANISOU 1707  C   GLN A 559     2204   3245   5861    302  -1107   -125
ATOM   1708  O   GLN A 559     -40.820  11.676  76.080  1.00 29.37           O  
ANISOU 1708  O   GLN A 559     2098   3194   5867    254   -981    -52
ATOM   1709  CB  GLN A 559     -39.921  10.944  79.115  1.00 25.58           C  
ANISOU 1709  CB  GLN A 559     1745   2604   5370    377  -1373   -273
ATOM   1710  CG  GLN A 559     -38.590  10.879  79.823  1.00 28.41           C  
ANISOU 1710  CG  GLN A 559     2047   2820   5927    422  -1553   -357
ATOM   1711  CD  GLN A 559     -38.375   9.507  80.382  1.00 44.21           C  
ANISOU 1711  CD  GLN A 559     4147   4843   7806    448  -1611   -363
ATOM   1712  OE1 GLN A 559     -38.290   8.524  79.649  1.00 39.86           O  
ANISOU 1712  OE1 GLN A 559     3581   4323   7240    400  -1485   -298
ATOM   1713  NE2 GLN A 559     -38.309   9.402  81.698  1.00 40.97           N  
ANISOU 1713  NE2 GLN A 559     3859   4413   7296    530  -1799   -442
ATOM   1714  H   GLN A 559     -40.702  13.070  80.124  1.00  0.00           H  
ATOM   1715  HA  GLN A 559     -39.183  12.450  77.804  1.00  0.00           H  
ATOM   1716  HB3 GLN A 559     -40.029  10.073  78.468  1.00  0.00           H  
ATOM   1717  HB2 GLN A 559     -40.724  10.854  79.846  1.00  0.00           H  
ATOM   1718  HG3 GLN A 559     -38.574  11.608  80.633  1.00  0.00           H  
ATOM   1719  HG2 GLN A 559     -37.792  11.113  79.118  1.00  0.00           H  
ATOM   1720 HE22 GLN A 559     -38.165   8.499  82.126  1.00  0.00           H  
ATOM   1721 HE21 GLN A 559     -38.402  10.225  82.276  1.00  0.00           H  
ATOM   1722  N   THR A 560     -42.474  12.083  77.570  1.00 27.58           N  
ANISOU 1722  N   THR A 560     2014   3078   5386    318  -1095   -125
ATOM   1723  CA  THR A 560     -43.584  11.900  76.633  1.00 27.18           C  
ANISOU 1723  CA  THR A 560     1980   3155   5192    279   -966    -45
ATOM   1724  C   THR A 560     -43.550  13.015  75.587  1.00 33.50           C  
ANISOU 1724  C   THR A 560     2694   3922   6111    272   -898     32
ATOM   1725  O   THR A 560     -43.608  12.719  74.391  1.00 33.59           O  
ANISOU 1725  O   THR A 560     2694   3982   6085    234   -789    115
ATOM   1726  CB  THR A 560     -44.924  11.814  77.382  1.00 29.05           C  
ANISOU 1726  CB  THR A 560     2303   3491   5245    302   -974    -75
ATOM   1727  OG1 THR A 560     -44.841  10.779  78.356  1.00 21.48           O  
ANISOU 1727  OG1 THR A 560     1442   2539   4179    314  -1016   -129
ATOM   1728  CG2 THR A 560     -46.112  11.551  76.450  1.00 25.69           C  
ANISOU 1728  CG2 THR A 560     1871   3193   4699    262   -870     -9
ATOM   1729  H   THR A 560     -42.720  12.304  78.524  1.00  0.00           H  
ATOM   1730  HA  THR A 560     -43.430  10.953  76.116  1.00  0.00           H  
ATOM   1731  HB  THR A 560     -45.093  12.760  77.897  1.00  0.00           H  
ATOM   1732  HG1 THR A 560     -44.314  11.081  79.100  1.00  0.00           H  
ATOM   1733 HG21 THR A 560     -47.030  11.501  77.036  1.00  0.00           H  
ATOM   1734 HG22 THR A 560     -46.190  12.359  75.723  1.00  0.00           H  
ATOM   1735 HG23 THR A 560     -45.963  10.606  75.928  1.00  0.00           H  
ATOM   1736  N   ALA A 561     -43.398  14.284  76.040  1.00 30.58           N  
ANISOU 1736  N   ALA A 561     3420   3366   4832   -112   -696   -312
ATOM   1737  CA  ALA A 561     -43.304  15.452  75.163  1.00 31.34           C  
ANISOU 1737  CA  ALA A 561     3491   3369   5045   -187   -656   -237
ATOM   1738  C   ALA A 561     -42.067  15.369  74.246  1.00 35.01           C  
ANISOU 1738  C   ALA A 561     3890   3849   5564   -254   -577   -188
ATOM   1739  O   ALA A 561     -42.109  15.869  73.121  1.00 36.00           O  
ANISOU 1739  O   ALA A 561     4010   3957   5710   -308   -502    -55
ATOM   1740  CB  ALA A 561     -43.264  16.728  75.984  1.00 33.03           C  
ANISOU 1740  CB  ALA A 561     3647   3473   5428   -194   -719   -326
ATOM   1741  H   ALA A 561     -43.344  14.463  77.033  1.00  0.00           H  
ATOM   1742  HA  ALA A 561     -44.194  15.479  74.534  1.00  0.00           H  
ATOM   1743  HB1 ALA A 561     -43.194  17.588  75.317  1.00  0.00           H  
ATOM   1744  HB2 ALA A 561     -44.173  16.805  76.581  1.00  0.00           H  
ATOM   1745  HB3 ALA A 561     -42.397  16.709  76.644  1.00  0.00           H  
ATOM   1746  N   GLN A 562     -40.983  14.723  74.726  1.00 29.60           N  
ANISOU 1746  N   GLN A 562     3142   3214   4891   -242   -589   -281
ATOM   1747  CA  GLN A 562     -39.744  14.522  73.972  1.00 29.25           C  
ANISOU 1747  CA  GLN A 562     3018   3200   4898   -297   -514   -263
ATOM   1748  C   GLN A 562     -39.990  13.605  72.776  1.00 34.30           C  
ANISOU 1748  C   GLN A 562     3699   3942   5393   -301   -428   -184
ATOM   1749  O   GLN A 562     -39.554  13.924  71.663  1.00 35.42           O  
ANISOU 1749  O   GLN A 562     3800   4120   5539   -362   -336    -94
ATOM   1750  CB  GLN A 562     -38.634  13.977  74.889  1.00 29.92           C  
ANISOU 1750  CB  GLN A 562     3017   3323   5028   -260   -568   -400
ATOM   1751  CG  GLN A 562     -37.245  13.939  74.262  1.00 39.27           C  
ANISOU 1751  CG  GLN A 562     4088   4524   6308   -322   -497   -411
ATOM   1752  CD  GLN A 562     -36.723  15.306  73.880  1.00 48.58           C  
ANISOU 1752  CD  GLN A 562     5179   5595   7684   -421   -453   -379
ATOM   1753  OE1 GLN A 562     -36.113  16.005  74.840  1.00 47.89           O  
ANISOU 1753  OE1 GLN A 562     5101   5488   7608   -488   -348   -226
ATOM   1754  NE2 GLN A 562     -36.876  15.753  72.732  1.00 25.19           N  
ANISOU 1754  NE2 GLN A 562     2114   2567   4888   -428   -529   -519
ATOM   1755  H   GLN A 562     -40.995  14.342  75.661  1.00  0.00           H  
ATOM   1756  HA  GLN A 562     -39.421  15.491  73.592  1.00  0.00           H  
ATOM   1757  HB3 GLN A 562     -38.904  12.977  75.227  1.00  0.00           H  
ATOM   1758  HB2 GLN A 562     -38.600  14.567  75.805  1.00  0.00           H  
ATOM   1759  HG3 GLN A 562     -37.264  13.299  73.380  1.00  0.00           H  
ATOM   1760  HG2 GLN A 562     -36.548  13.466  74.954  1.00  0.00           H  
ATOM   1761 HE22 GLN A 562     -36.521  16.668  72.495  1.00  0.00           H  
ATOM   1762 HE21 GLN A 562     -37.356  15.201  72.035  1.00  0.00           H  
ATOM   1763  N   GLY A 563     -40.712  12.504  73.024  1.00 29.27           N  
ANISOU 1763  N   GLY A 563     3128   3358   4636   -234   -455   -221
ATOM   1764  CA  GLY A 563     -41.062  11.509  72.024  1.00 28.16           C  
ANISOU 1764  CA  GLY A 563     3009   3312   4380   -226   -391   -210
ATOM   1765  C   GLY A 563     -42.039  12.055  71.015  1.00 31.71           C  
ANISOU 1765  C   GLY A 563     3507   3807   4735   -250   -356   -109
ATOM   1766  O   GLY A 563     -41.922  11.764  69.822  1.00 32.12           O  
ANISOU 1766  O   GLY A 563     3531   3981   4693   -271   -281    -83
ATOM   1767  H   GLY A 563     -41.052  12.323  73.958  1.00  0.00           H  
ATOM   1768  HA3 GLY A 563     -41.496  10.638  72.515  1.00  0.00           H  
ATOM   1769  HA2 GLY A 563     -40.159  11.177  71.512  1.00  0.00           H  
ATOM   1770  N   MET A 564     -42.998  12.871  71.494  1.00 27.51           N  
ANISOU 1770  N   MET A 564     3034   3198   4219   -238   -412    -58
ATOM   1771  CA  MET A 564     -44.041  13.485  70.676  1.00 27.04           C  
ANISOU 1771  CA  MET A 564     3019   3172   4083   -242   -399     53
ATOM   1772  C   MET A 564     -43.468  14.516  69.737  1.00 33.29           C  
ANISOU 1772  C   MET A 564     3761   3978   4911   -297   -327    204
ATOM   1773  O   MET A 564     -43.831  14.531  68.563  1.00 33.57           O  
ANISOU 1773  O   MET A 564     3795   4148   4812   -294   -274    307
ATOM   1774  CB  MET A 564     -45.135  14.088  71.556  1.00 28.51           C  
ANISOU 1774  CB  MET A 564     3265   3256   4311   -206   -479     53
ATOM   1775  CG  MET A 564     -46.017  13.050  72.258  1.00 30.61           C  
ANISOU 1775  CG  MET A 564     3581   3543   4507   -148   -523    -44
ATOM   1776  SD  MET A 564     -46.727  11.789  71.176  1.00 33.73           S  
ANISOU 1776  SD  MET A 564     3983   4077   4756   -133   -480    -79
ATOM   1777  CE  MET A 564     -47.840  12.762  70.242  1.00 31.02           C  
ANISOU 1777  CE  MET A 564     3666   3791   4331   -129   -490     38
ATOM   1778  H   MET A 564     -43.026  13.093  72.479  1.00  0.00           H  
ATOM   1779  HA  MET A 564     -44.495  12.700  70.071  1.00  0.00           H  
ATOM   1780  HB3 MET A 564     -45.761  14.746  70.954  1.00  0.00           H  
ATOM   1781  HB2 MET A 564     -44.680  14.740  72.302  1.00  0.00           H  
ATOM   1782  HG3 MET A 564     -46.819  13.560  72.792  1.00  0.00           H  
ATOM   1783  HG2 MET A 564     -45.444  12.566  73.049  1.00  0.00           H  
ATOM   1784  HE1 MET A 564     -48.361  12.130  69.523  1.00  0.00           H  
ATOM   1785  HE2 MET A 564     -48.565  13.227  70.910  1.00  0.00           H  
ATOM   1786  HE3 MET A 564     -47.288  13.537  69.710  1.00  0.00           H  
ATOM   1787  N   ASP A 565     -42.538  15.357  70.245  1.00 32.32           N  
ANISOU 1787  N   ASP A 565     3579   3730   4972   -344   -322    219
ATOM   1788  CA  ASP A 565     -41.830  16.379  69.468  1.00 34.14           C  
ANISOU 1788  CA  ASP A 565     3736   3930   5306   -410   -234    380
ATOM   1789  C   ASP A 565     -41.050  15.727  68.325  1.00 38.96           C  
ANISOU 1789  C   ASP A 565     4291   4729   5783   -434   -126    421
ATOM   1790  O   ASP A 565     -41.049  16.271  67.223  1.00 40.37           O  
ANISOU 1790  O   ASP A 565     4440   4999   5898   -455    -37    611
ATOM   1791  CB  ASP A 565     -40.897  17.210  70.360  1.00 36.89           C  
ANISOU 1791  CB  ASP A 565     4003   4095   5918   -461   -254    319
ATOM   1792  CG  ASP A 565     -40.148  18.299  69.613  1.00 53.91           C  
ANISOU 1792  CG  ASP A 565     6061   6174   8249   -543   -148    494
ATOM   1793  OD1 ASP A 565     -40.807  19.077  68.872  1.00 55.52           O  
ANISOU 1793  OD1 ASP A 565     6282   6352   8463   -544   -101    707
ATOM   1794  OD2 ASP A 565     -38.898  18.369  69.757  1.00 61.30           O1-
ANISOU 1794  OD2 ASP A 565     6893   7075   9324   -602   -106    434
ATOM   1795  H   ASP A 565     -42.290  15.305  71.223  1.00  0.00           H  
ATOM   1796  HA  ASP A 565     -42.571  17.050  69.034  1.00  0.00           H  
ATOM   1797  HB3 ASP A 565     -40.181  16.549  70.849  1.00  0.00           H  
ATOM   1798  HB2 ASP A 565     -41.474  17.658  71.169  1.00  0.00           H  
ATOM   1799  N   TYR A 566     -40.422  14.545  68.591  1.00 34.21           N  
ANISOU 1799  N   TYR A 566     3666   4198   5133   -420   -132    249
ATOM   1800  CA  TYR A 566     -39.680  13.743  67.617  1.00 34.35           C  
ANISOU 1800  CA  TYR A 566     3618   4401   5032   -431    -38    220
ATOM   1801  C   TYR A 566     -40.634  13.321  66.491  1.00 39.77           C  
ANISOU 1801  C   TYR A 566     4338   5293   5479   -391     -7    265
ATOM   1802  O   TYR A 566     -40.353  13.623  65.325  1.00 41.78           O  
ANISOU 1802  O   TYR A 566     4535   5723   5616   -409     94    387
ATOM   1803  CB  TYR A 566     -39.043  12.499  68.291  1.00 33.96           C  
ANISOU 1803  CB  TYR A 566     3541   4346   5015   -401    -75     11
ATOM   1804  CG  TYR A 566     -38.359  11.538  67.336  1.00 35.74           C  
ANISOU 1804  CG  TYR A 566     3686   4752   5140   -400     14    -70
ATOM   1805  CD1 TYR A 566     -37.053  11.760  66.909  1.00 39.40           C  
ANISOU 1805  CD1 TYR A 566     4037   5266   5669   -454    105    -52
ATOM   1806  CD2 TYR A 566     -39.005  10.391  66.886  1.00 35.65           C  
ANISOU 1806  CD2 TYR A 566     3693   4858   4996   -347      9   -191
ATOM   1807  CE1 TYR A 566     -36.417  10.879  66.036  1.00 41.29           C  
ANISOU 1807  CE1 TYR A 566     4188   5687   5815   -447    191   -150
ATOM   1808  CE2 TYR A 566     -38.383   9.508  66.005  1.00 37.58           C  
ANISOU 1808  CE2 TYR A 566     3842   5270   5166   -340     89   -310
ATOM   1809  CZ  TYR A 566     -37.087   9.754  65.588  1.00 47.80           C  
ANISOU 1809  CZ  TYR A 566     5029   6630   6501   -386    180   -290
ATOM   1810  OH  TYR A 566     -36.456   8.880  64.742  1.00 51.39           O  
ANISOU 1810  OH  TYR A 566     5378   7265   6883   -374    262   -430
ATOM   1811  H   TYR A 566     -40.448  14.158  69.524  1.00  0.00           H  
ATOM   1812  HA  TYR A 566     -38.885  14.356  67.191  1.00  0.00           H  
ATOM   1813  HB3 TYR A 566     -39.807  11.964  68.856  1.00  0.00           H  
ATOM   1814  HB2 TYR A 566     -38.329  12.825  69.048  1.00  0.00           H  
ATOM   1815  HD1 TYR A 566     -36.512  12.629  67.254  1.00  0.00           H  
ATOM   1816  HD2 TYR A 566     -40.008  10.170  67.219  1.00  0.00           H  
ATOM   1817  HE1 TYR A 566     -35.406  11.076  65.712  1.00  0.00           H  
ATOM   1818  HE2 TYR A 566     -38.913   8.636  65.651  1.00  0.00           H  
ATOM   1819  HH  TYR A 566     -35.566   9.193  64.563  1.00  0.00           H  
ATOM   1820  N   LEU A 567     -41.767  12.648  66.851  1.00 33.80           N  
ANISOU 1820  N   LEU A 567     3661   4532   4650   -332    -92    165
ATOM   1821  CA  LEU A 567     -42.793  12.171  65.922  1.00 33.16           C  
ANISOU 1821  CA  LEU A 567     3597   4640   4360   -287    -89    149
ATOM   1822  C   LEU A 567     -43.302  13.302  65.038  1.00 37.53           C  
ANISOU 1822  C   LEU A 567     4156   5292   4810   -284    -55    383
ATOM   1823  O   LEU A 567     -43.296  13.178  63.810  1.00 39.55           O  
ANISOU 1823  O   LEU A 567     4357   5804   4865   -266     13    438
ATOM   1824  CB  LEU A 567     -43.969  11.537  66.681  1.00 31.64           C  
ANISOU 1824  CB  LEU A 567     3481   4362   4181   -239   -187     26
ATOM   1825  CG  LEU A 567     -43.697  10.236  67.408  1.00 35.58           C  
ANISOU 1825  CG  LEU A 567     3967   4783   4768   -221   -211   -171
ATOM   1826  CD1 LEU A 567     -44.829   9.907  68.363  1.00 34.50           C  
ANISOU 1826  CD1 LEU A 567     3904   4523   4683   -183   -293   -218
ATOM   1827  CD2 LEU A 567     -43.491   9.098  66.435  1.00 39.80           C  
ANISOU 1827  CD2 LEU A 567     4421   5490   5210   -207   -156   -329
ATOM   1828  H   LEU A 567     -41.946  12.445  67.824  1.00  0.00           H  
ATOM   1829  HA  LEU A 567     -42.348  11.409  65.282  1.00  0.00           H  
ATOM   1830  HB3 LEU A 567     -44.804  11.396  65.995  1.00  0.00           H  
ATOM   1831  HB2 LEU A 567     -44.374  12.263  67.386  1.00  0.00           H  
ATOM   1832  HG  LEU A 567     -42.784  10.356  67.991  1.00  0.00           H  
ATOM   1833 HD11 LEU A 567     -44.613   8.969  68.874  1.00  0.00           H  
ATOM   1834 HD12 LEU A 567     -44.929  10.706  69.098  1.00  0.00           H  
ATOM   1835 HD13 LEU A 567     -45.760   9.809  67.804  1.00  0.00           H  
ATOM   1836 HD21 LEU A 567     -43.298   8.178  66.987  1.00  0.00           H  
ATOM   1837 HD22 LEU A 567     -44.386   8.974  65.825  1.00  0.00           H  
ATOM   1838 HD23 LEU A 567     -42.640   9.320  65.790  1.00  0.00           H  
ATOM   1839  N   HIS A 568     -43.686  14.422  65.664  1.00 31.36           N  
ANISOU 1839  N   HIS A 568     3425   4317   4173   -294   -100    524
ATOM   1840  CA  HIS A 568     -44.194  15.597  64.979  1.00 31.42           C  
ANISOU 1840  CA  HIS A 568     3434   4354   4149   -282    -73    781
ATOM   1841  C   HIS A 568     -43.165  16.207  64.035  1.00 37.95           C  
ANISOU 1841  C   HIS A 568     4173   5284   4964   -326     61    989
ATOM   1842  O   HIS A 568     -43.534  16.622  62.942  1.00 38.98           O  
ANISOU 1842  O   HIS A 568     4278   5607   4927   -289    115   1197
ATOM   1843  CB  HIS A 568     -44.748  16.605  65.994  1.00 30.81           C  
ANISOU 1843  CB  HIS A 568     3411   4002   4294   -283   -150    841
ATOM   1844  CG  HIS A 568     -46.055  16.176  66.609  1.00 31.80           C  
ANISOU 1844  CG  HIS A 568     3615   4095   4370   -223   -261    710
ATOM   1845  ND1 HIS A 568     -46.853  17.071  67.293  1.00 32.83           N  
ANISOU 1845  ND1 HIS A 568     3788   4046   4641   -201   -330    766
ATOM   1846  CD2 HIS A 568     -46.679  14.974  66.584  1.00 31.47           C  
ANISOU 1846  CD2 HIS A 568     3600   4176   4180   -185   -302    530
ATOM   1847  CE1 HIS A 568     -47.917  16.386  67.673  1.00 30.50           C  
ANISOU 1847  CE1 HIS A 568     3546   3788   4255   -151   -406    627
ATOM   1848  NE2 HIS A 568     -47.857  15.124  67.265  1.00 30.21           N  
ANISOU 1848  NE2 HIS A 568     3501   3920   4057   -144   -389    490
ATOM   1849  H   HIS A 568     -43.630  14.482  66.671  1.00  0.00           H  
ATOM   1850  HA  HIS A 568     -45.033  15.269  64.366  1.00  0.00           H  
ATOM   1851  HB3 HIS A 568     -44.877  17.573  65.510  1.00  0.00           H  
ATOM   1852  HB2 HIS A 568     -44.013  16.766  66.782  1.00  0.00           H  
ATOM   1853  HD2 HIS A 568     -46.217  14.136  66.083  1.00  0.00           H  
ATOM   1854  HE1 HIS A 568     -48.695  16.870  68.244  1.00  0.00           H  
ATOM   1855  HE2 HIS A 568     -48.483  14.339  67.370  1.00  0.00           H  
ATOM   1856  N   ALA A 569     -41.869  16.183  64.410  1.00 35.47           N  
ANISOU 1856  N   ALA A 569     3796   4874   4806   -397    118    933
ATOM   1857  CA  ALA A 569     -40.778  16.685  63.572  1.00 37.28           C  
ANISOU 1857  CA  ALA A 569     3920   5195   5049   -452    265   1114
ATOM   1858  C   ALA A 569     -40.598  15.806  62.327  1.00 43.74           C  
ANISOU 1858  C   ALA A 569     4682   6384   5551   -416    346   1081
ATOM   1859  O   ALA A 569     -40.189  16.313  61.275  1.00 45.38           O  
ANISOU 1859  O   ALA A 569     4813   6783   5645   -423    473   1310
ATOM   1860  CB  ALA A 569     -39.495  16.738  64.366  1.00 37.64           C  
ANISOU 1860  CB  ALA A 569     3900   5054   5347   -532    288   1005
ATOM   1861  H   ALA A 569     -41.611  15.805  65.310  1.00  0.00           H  
ATOM   1862  HA  ALA A 569     -41.027  17.696  63.249  1.00  0.00           H  
ATOM   1863  HB1 ALA A 569     -38.691  17.113  63.733  1.00  0.00           H  
ATOM   1864  HB2 ALA A 569     -39.623  17.402  65.221  1.00  0.00           H  
ATOM   1865  HB3 ALA A 569     -39.243  15.738  64.718  1.00  0.00           H  
ATOM   1866  N   LYS A 570     -40.944  14.495  62.449  1.00 39.76           N  
ANISOU 1866  N   LYS A 570     4205   5986   4916   -371    276    795
ATOM   1867  CA  LYS A 570     -40.909  13.493  61.376  1.00 40.41           C  
ANISOU 1867  CA  LYS A 570     4220   6413   4720   -327    327    661
ATOM   1868  C   LYS A 570     -42.295  13.432  60.682  1.00 45.74           C  
ANISOU 1868  C   LYS A 570     4931   7302   5146   -241    269    694
ATOM   1869  O   LYS A 570     -42.558  12.532  59.881  1.00 47.23           O  
ANISOU 1869  O   LYS A 570     5062   7784   5100   -190    276    521
ATOM   1870  CB  LYS A 570     -40.503  12.116  61.942  1.00 40.55           C  
ANISOU 1870  CB  LYS A 570     4224   6377   4807   -326    281    320
ATOM   1871  CG  LYS A 570     -39.065  12.022  62.434  1.00 45.37           C  
ANISOU 1871  CG  LYS A 570     4768   6857   5614   -389    338    263
ATOM   1872  CD  LYS A 570     -38.304  10.971  61.642  1.00 53.35           C  
ANISOU 1872  CD  LYS A 570     5657   8121   6493   -378    430     91
ATOM   1873  CE  LYS A 570     -36.856  10.916  62.047  1.00 66.71           C  
ANISOU 1873  CE  LYS A 570     7269   9696   8383   -434    484     32
ATOM   1874  NZ  LYS A 570     -36.085   9.920  61.259  1.00 79.96           N1+
ANISOU 1874  NZ  LYS A 570     8816  11610   9955   -416    573   -165
ATOM   1875  H   LYS A 570     -41.259  14.136  63.339  1.00  0.00           H  
ATOM   1876  HA  LYS A 570     -40.165  13.799  60.640  1.00  0.00           H  
ATOM   1877  HB3 LYS A 570     -40.676  11.350  61.186  1.00  0.00           H  
ATOM   1878  HB2 LYS A 570     -41.180  11.845  62.752  1.00  0.00           H  
ATOM   1879  HG3 LYS A 570     -39.060  11.755  63.491  1.00  0.00           H  
ATOM   1880  HG2 LYS A 570     -38.577  12.989  62.316  1.00  0.00           H  
ATOM   1881  HD3 LYS A 570     -38.375  11.197  60.578  1.00  0.00           H  
ATOM   1882  HD2 LYS A 570     -38.762   9.995  61.801  1.00  0.00           H  
ATOM   1883  HE3 LYS A 570     -36.785  10.673  63.107  1.00  0.00           H  
ATOM   1884  HE2 LYS A 570     -36.407  11.902  61.923  1.00  0.00           H  
ATOM   1885  HZ1 LYS A 570     -36.518   9.012  61.348  1.00  0.00           H  
ATOM   1886  HZ2 LYS A 570     -36.075  10.194  60.287  1.00  0.00           H  
ATOM   1887  HZ3 LYS A 570     -35.137   9.876  61.606  1.00  0.00           H  
ATOM   1888  N   SER A 571     -43.167  14.415  60.996  1.00 41.62           N  
ANISOU 1888  N   SER A 571     4486   6635   4691   -222    209    899
ATOM   1889  CA  SER A 571     -44.532  14.605  60.486  1.00 41.79           C  
ANISOU 1889  CA  SER A 571     4543   6812   4523   -137    139    973
ATOM   1890  C   SER A 571     -45.440  13.384  60.707  1.00 44.34           C  
ANISOU 1890  C   SER A 571     4891   7191   4765    -92     31    647
ATOM   1891  O   SER A 571     -46.276  13.057  59.861  1.00 45.82           O  
ANISOU 1891  O   SER A 571     5041   7662   4706    -18     -1    592
ATOM   1892  CB  SER A 571     -44.526  15.069  59.030  1.00 46.99           C  
ANISOU 1892  CB  SER A 571     5118   7850   4886    -80    232   1211
ATOM   1893  OG  SER A 571     -44.239  16.457  58.952  1.00 52.19           O  
ANISOU 1893  OG  SER A 571     5774   8383   5671   -102    307   1598
ATOM   1894  H   SER A 571     -42.903  15.133  61.655  1.00  0.00           H  
ATOM   1895  HA  SER A 571     -44.966  15.419  61.066  1.00  0.00           H  
ATOM   1896  HB3 SER A 571     -45.501  14.874  58.583  1.00  0.00           H  
ATOM   1897  HB2 SER A 571     -43.773  14.511  58.474  1.00  0.00           H  
ATOM   1898  HG  SER A 571     -43.376  16.628  59.337  1.00  0.00           H  
ATOM   1899  N   ILE A 572     -45.304  12.752  61.880  1.00 37.57           N  
ANISOU 1899  N   ILE A 572     4084   6063   4128   -133    -25    439
ATOM   1900  CA  ILE A 572     -46.116  11.607  62.273  1.00 35.39           C  
ANISOU 1900  CA  ILE A 572     3824   5764   3857   -105   -109    157
ATOM   1901  C   ILE A 572     -47.075  12.041  63.367  1.00 39.40           C  
ANISOU 1901  C   ILE A 572     4434   6012   4523    -97   -208    196
ATOM   1902  O   ILE A 572     -46.643  12.560  64.400  1.00 38.85           O  
ANISOU 1902  O   ILE A 572     4419   5682   4662   -138   -220    264
ATOM   1903  CB  ILE A 572     -45.266  10.382  62.708  1.00 37.00           C  
ANISOU 1903  CB  ILE A 572     3985   5890   4181   -138    -84    -98
ATOM   1904  CG1 ILE A 572     -44.191  10.012  61.638  1.00 39.24           C  
ANISOU 1904  CG1 ILE A 572     4151   6433   4324   -146     25   -152
ATOM   1905  CG2 ILE A 572     -46.166   9.183  63.046  1.00 35.81           C  
ANISOU 1905  CG2 ILE A 572     3832   5696   4077   -109   -153   -363
ATOM   1906  CD1 ILE A 572     -42.976   9.223  62.182  1.00 41.50           C  
ANISOU 1906  CD1 ILE A 572     4393   6586   4791   -187     67   -317
ATOM   1907  H   ILE A 572     -44.611  13.065  62.545  1.00  0.00           H  
ATOM   1908  HA  ILE A 572     -46.710  11.309  61.409  1.00  0.00           H  
ATOM   1909  HB  ILE A 572     -44.737  10.660  63.620  1.00  0.00           H  
ATOM   1910 HG13 ILE A 572     -43.841  10.921  61.149  1.00  0.00           H  
ATOM   1911 HG12 ILE A 572     -44.661   9.443  60.836  1.00  0.00           H  
ATOM   1912 HG21 ILE A 572     -45.548   8.338  63.348  1.00  0.00           H  
ATOM   1913 HG22 ILE A 572     -46.838   9.451  63.862  1.00  0.00           H  
ATOM   1914 HG23 ILE A 572     -46.752   8.909  62.169  1.00  0.00           H  
ATOM   1915 HD11 ILE A 572     -42.284   9.012  61.366  1.00  0.00           H  
ATOM   1916 HD12 ILE A 572     -42.469   9.815  62.944  1.00  0.00           H  
ATOM   1917 HD13 ILE A 572     -43.318   8.285  62.620  1.00  0.00           H  
ATOM   1918  N   ILE A 573     -48.379  11.841  63.125  1.00 36.15           N  
ANISOU 1918  N   ILE A 573     4031   5695   4008    -42   -280    133
ATOM   1919  CA  ILE A 573     -49.448  12.099  64.084  1.00 34.44           C  
ANISOU 1919  CA  ILE A 573     3893   5274   3917    -26   -370    133
ATOM   1920  C   ILE A 573     -49.808  10.723  64.647  1.00 38.51           C  
ANISOU 1920  C   ILE A 573     4397   5720   4515    -33   -398   -145
ATOM   1921  O   ILE A 573     -50.075   9.780  63.876  1.00 39.57           O  
ANISOU 1921  O   ILE A 573     4451   6045   4541    -13   -392   -335
ATOM   1922  CB  ILE A 573     -50.668  12.813  63.443  1.00 38.37           C  
ANISOU 1922  CB  ILE A 573     4392   5918   4270     44   -426    261
ATOM   1923  CG1 ILE A 573     -50.256  14.172  62.847  1.00 40.44           C  
ANISOU 1923  CG1 ILE A 573     4650   6237   4478     59   -379    586
ATOM   1924  CG2 ILE A 573     -51.790  12.999  64.476  1.00 37.69           C  
ANISOU 1924  CG2 ILE A 573     4373   5620   4328     60   -513    231
ATOM   1925  CD1 ILE A 573     -51.199  14.741  61.807  1.00 47.71           C  
ANISOU 1925  CD1 ILE A 573     5535   7406   5185    153   -415    747
ATOM   1926  H   ILE A 573     -48.678  11.488  62.227  1.00  0.00           H  
ATOM   1927  HA  ILE A 573     -49.058  12.720  64.890  1.00  0.00           H  
ATOM   1928  HB  ILE A 573     -51.046  12.186  62.636  1.00  0.00           H  
ATOM   1929 HG13 ILE A 573     -49.256  14.090  62.420  1.00  0.00           H  
ATOM   1930 HG12 ILE A 573     -50.130  14.895  63.653  1.00  0.00           H  
ATOM   1931 HG21 ILE A 573     -52.636  13.501  64.007  1.00  0.00           H  
ATOM   1932 HG22 ILE A 573     -52.107  12.025  64.848  1.00  0.00           H  
ATOM   1933 HG23 ILE A 573     -51.424  13.603  65.306  1.00  0.00           H  
ATOM   1934 HD11 ILE A 573     -50.816  15.698  61.453  1.00  0.00           H  
ATOM   1935 HD12 ILE A 573     -51.276  14.049  60.969  1.00  0.00           H  
ATOM   1936 HD13 ILE A 573     -52.184  14.886  62.250  1.00  0.00           H  
ATOM   1937  N   HIS A 574     -49.756  10.600  65.986  1.00 33.58           N  
ANISOU 1937  N   HIS A 574     3835   4830   4092    -59   -422   -169
ATOM   1938  CA  HIS A 574     -50.063   9.364  66.713  1.00 32.50           C  
ANISOU 1938  CA  HIS A 574     3688   4581   4078    -63   -434   -365
ATOM   1939  C   HIS A 574     -51.507   8.905  66.465  1.00 36.47           C  
ANISOU 1939  C   HIS A 574     4165   5150   4543    -32   -481   -481
ATOM   1940  O   HIS A 574     -51.740   7.721  66.200  1.00 35.98           O  
ANISOU 1940  O   HIS A 574     4028   5122   4522    -34   -466   -687
ATOM   1941  CB  HIS A 574     -49.813   9.548  68.215  1.00 31.85           C  
ANISOU 1941  CB  HIS A 574     3676   4254   4173    -76   -452   -310
ATOM   1942  CG  HIS A 574     -49.771   8.258  68.969  1.00 34.77           C  
ANISOU 1942  CG  HIS A 574     4025   4511   4677    -76   -436   -448
ATOM   1943  ND1 HIS A 574     -50.918   7.540  69.236  1.00 36.33           N  
ANISOU 1943  ND1 HIS A 574     4209   4665   4930    -60   -452   -539
ATOM   1944  CD2 HIS A 574     -48.715   7.596  69.489  1.00 36.57           C  
ANISOU 1944  CD2 HIS A 574     4230   4654   5012    -84   -401   -485
ATOM   1945  CE1 HIS A 574     -50.526   6.470  69.906  1.00 35.66           C  
ANISOU 1945  CE1 HIS A 574     4096   4459   4995    -61   -417   -606
ATOM   1946  NE2 HIS A 574     -49.213   6.461  70.085  1.00 36.07           N  
ANISOU 1946  NE2 HIS A 574     4143   4486   5075    -68   -391   -574
ATOM   1947  H   HIS A 574     -49.492  11.391  66.556  1.00  0.00           H  
ATOM   1948  HA  HIS A 574     -49.393   8.584  66.352  1.00  0.00           H  
ATOM   1949  HB3 HIS A 574     -50.589  10.188  68.635  1.00  0.00           H  
ATOM   1950  HB2 HIS A 574     -48.876  10.084  68.363  1.00  0.00           H  
ATOM   1951  HD2 HIS A 574     -47.719   7.999  69.382  1.00  0.00           H  
ATOM   1952  HE1 HIS A 574     -51.253   5.740  70.231  1.00  0.00           H  
ATOM   1953  HE2 HIS A 574     -48.587   5.815  70.544  1.00  0.00           H  
ATOM   1954  N   ARG A 575     -52.459   9.859  66.567  1.00 33.53           N  
ANISOU 1954  N   ARG A 575     3839   4778   4124     -2   -538   -359
ATOM   1955  CA  ARG A 575     -53.907   9.717  66.372  1.00 33.80           C  
ANISOU 1955  CA  ARG A 575     3847   4877   4119     35   -596   -437
ATOM   1956  C   ARG A 575     -54.615   8.925  67.505  1.00 38.35           C  
ANISOU 1956  C   ARG A 575     4432   5262   4878     19   -602   -552
ATOM   1957  O   ARG A 575     -55.845   8.928  67.547  1.00 39.68           O  
ANISOU 1957  O   ARG A 575     4579   5447   5049     43   -645   -601
ATOM   1958  CB  ARG A 575     -54.265   9.152  64.975  1.00 32.96           C  
ANISOU 1958  CB  ARG A 575     3629   5057   3837     64   -604   -589
ATOM   1959  CG  ARG A 575     -53.746   9.984  63.795  1.00 36.75           C  
ANISOU 1959  CG  ARG A 575     4088   5789   4086    101   -594   -435
ATOM   1960  CD  ARG A 575     -54.270   9.521  62.444  1.00 43.56           C  
ANISOU 1960  CD  ARG A 575     4827   7001   4723    155   -619   -591
ATOM   1961  NE  ARG A 575     -53.594   8.333  61.914  1.00 49.81           N  
ANISOU 1961  NE  ARG A 575     5517   7897   5512    128   -568   -858
ATOM   1962  CZ  ARG A 575     -54.073   7.575  60.923  1.00 71.81           C  
ANISOU 1962  CZ  ARG A 575     8162  10975   8146    167   -592  -1106
ATOM   1963  NH1 ARG A 575     -55.239   7.865  60.356  1.00 59.87           N  
ANISOU 1963  NH1 ARG A 575     6598   9697   6453    239   -673  -1110
ATOM   1964  NH2 ARG A 575     -53.395   6.515  60.504  1.00 67.22           N1+
ANISOU 1964  NH2 ARG A 575     7477  10458   7607    142   -542  -1374
ATOM   1965  H   ARG A 575     -52.201  10.806  66.804  1.00  0.00           H  
ATOM   1966  HA  ARG A 575     -54.318  10.726  66.405  1.00  0.00           H  
ATOM   1967  HB3 ARG A 575     -55.347   9.047  64.895  1.00  0.00           H  
ATOM   1968  HB2 ARG A 575     -53.889   8.132  64.891  1.00  0.00           H  
ATOM   1969  HG3 ARG A 575     -52.656   9.961  63.788  1.00  0.00           H  
ATOM   1970  HG2 ARG A 575     -54.011  11.030  63.946  1.00  0.00           H  
ATOM   1971  HD3 ARG A 575     -54.185  10.336  61.725  1.00  0.00           H  
ATOM   1972  HD2 ARG A 575     -55.340   9.325  62.519  1.00  0.00           H  
ATOM   1973  HE  ARG A 575     -52.712   8.100  62.347  1.00  0.00           H  
ATOM   1974 HH12 ARG A 575     -55.594   7.287  59.608  1.00  0.00           H  
ATOM   1975 HH11 ARG A 575     -55.770   8.663  60.673  1.00  0.00           H  
ATOM   1976 HH22 ARG A 575     -53.761   5.945  59.755  1.00  0.00           H  
ATOM   1977 HH21 ARG A 575     -52.513   6.278  60.934  1.00  0.00           H  
ATOM   1978  N   ASP A 576     -53.867   8.286  68.431  1.00 32.74           N  
ANISOU 1978  N   ASP A 576     3743   4380   4317    -13   -555   -573
ATOM   1979  CA  ASP A 576     -54.471   7.535  69.536  1.00 31.59           C  
ANISOU 1979  CA  ASP A 576     3599   4067   4338    -19   -540   -628
ATOM   1980  C   ASP A 576     -53.597   7.532  70.797  1.00 33.75           C  
ANISOU 1980  C   ASP A 576     3931   4176   4715    -24   -512   -529
ATOM   1981  O   ASP A 576     -53.391   6.477  71.390  1.00 33.21           O  
ANISOU 1981  O   ASP A 576     3832   4005   4781    -29   -465   -576
ATOM   1982  CB  ASP A 576     -54.872   6.105  69.104  1.00 34.69           C  
ANISOU 1982  CB  ASP A 576     3879   4468   4832    -38   -503   -840
ATOM   1983  CG  ASP A 576     -55.779   5.341  70.070  1.00 51.02           C  
ANISOU 1983  CG  ASP A 576     5920   6375   7090    -47   -473   -879
ATOM   1984  OD1 ASP A 576     -56.653   5.984  70.713  1.00 52.39           O  
ANISOU 1984  OD1 ASP A 576     6140   6517   7248    -30   -503   -792
ATOM   1985  OD2 ASP A 576     -55.620   4.105  70.180  1.00 58.99           O1-
ANISOU 1985  OD2 ASP A 576     6849   7283   8281    -69   -412   -991
ATOM   1986  H   ASP A 576     -52.859   8.317  68.375  1.00  0.00           H  
ATOM   1987  HA  ASP A 576     -55.394   8.052  69.797  1.00  0.00           H  
ATOM   1988  HB3 ASP A 576     -53.971   5.520  68.918  1.00  0.00           H  
ATOM   1989  HB2 ASP A 576     -55.345   6.145  68.123  1.00  0.00           H  
ATOM   1990  N   LEU A 577     -53.088   8.715  71.215  1.00 28.65           N  
ANISOU 1990  N   LEU A 577     3356   3508   4020    -15   -544   -393
ATOM   1991  CA  LEU A 577     -52.266   8.819  72.420  1.00 26.78           C  
ANISOU 1991  CA  LEU A 577     3158   3163   3855     -8   -537   -327
ATOM   1992  C   LEU A 577     -53.149   8.783  73.670  1.00 33.88           C  
ANISOU 1992  C   LEU A 577     4082   3987   4804     24   -548   -303
ATOM   1993  O   LEU A 577     -54.110   9.545  73.784  1.00 34.33           O  
ANISOU 1993  O   LEU A 577     4161   4055   4826     40   -586   -283
ATOM   1994  CB  LEU A 577     -51.368  10.073  72.391  1.00 25.31           C  
ANISOU 1994  CB  LEU A 577     3005   2980   3632    -16   -565   -236
ATOM   1995  CG  LEU A 577     -50.463  10.330  73.598  1.00 27.23           C  
ANISOU 1995  CG  LEU A 577     3264   3143   3939     -5   -577   -206
ATOM   1996  CD1 LEU A 577     -49.253   9.391  73.619  1.00 25.85           C  
ANISOU 1996  CD1 LEU A 577     3049   2966   3806    -14   -536   -237
ATOM   1997  CD2 LEU A 577     -50.015  11.778  73.620  1.00 30.03           C  
ANISOU 1997  CD2 LEU A 577     3633   3469   4306    -17   -615   -144
ATOM   1998  H   LEU A 577     -53.273   9.558  70.690  1.00  0.00           H  
ATOM   1999  HA  LEU A 577     -51.614   7.946  72.451  1.00  0.00           H  
ATOM   2000  HB3 LEU A 577     -51.988  10.952  72.215  1.00  0.00           H  
ATOM   2001  HB2 LEU A 577     -50.761  10.057  71.486  1.00  0.00           H  
ATOM   2002  HG  LEU A 577     -51.046  10.146  74.500  1.00  0.00           H  
ATOM   2003 HD11 LEU A 577     -48.638   9.609  74.492  1.00  0.00           H  
ATOM   2004 HD12 LEU A 577     -49.595   8.357  73.665  1.00  0.00           H  
ATOM   2005 HD13 LEU A 577     -48.663   9.538  72.714  1.00  0.00           H  
ATOM   2006 HD21 LEU A 577     -49.372  11.947  74.484  1.00  0.00           H  
ATOM   2007 HD22 LEU A 577     -49.463  12.002  72.707  1.00  0.00           H  
ATOM   2008 HD23 LEU A 577     -50.888  12.428  73.685  1.00  0.00           H  
ATOM   2009  N   LYS A 578     -52.829   7.873  74.587  1.00 31.81           N  
ANISOU 2009  N   LYS A 578     3802   3659   4625     41   -505   -295
ATOM   2010  CA  LYS A 578     -53.535   7.684  75.852  1.00 31.67           C  
ANISOU 2010  CA  LYS A 578     3792   3603   4638     80   -491   -243
ATOM   2011  C   LYS A 578     -52.546   7.125  76.867  1.00 36.53           C  
ANISOU 2011  C   LYS A 578     4404   4195   5280    121   -473   -171
ATOM   2012  O   LYS A 578     -51.402   6.847  76.506  1.00 35.80           O  
ANISOU 2012  O   LYS A 578     4298   4096   5210    111   -472   -181
ATOM   2013  CB  LYS A 578     -54.814   6.813  75.686  1.00 34.34           C  
ANISOU 2013  CB  LYS A 578     4074   3897   5077     67   -431   -284
ATOM   2014  CG  LYS A 578     -54.711   5.580  74.763  1.00 42.08           C  
ANISOU 2014  CG  LYS A 578     5003   4911   6074     23   -433   -415
ATOM   2015  CD  LYS A 578     -56.084   5.240  74.173  1.00 43.48           C  
ANISOU 2015  CD  LYS A 578     5102   5034   6383      5   -380   -488
ATOM   2016  CE  LYS A 578     -56.360   3.762  74.064  1.00 52.53           C  
ANISOU 2016  CE  LYS A 578     6165   6069   7727    -15   -300   -539
ATOM   2017  NZ  LYS A 578     -55.771   3.180  72.831  1.00 65.89           N1+
ANISOU 2017  NZ  LYS A 578     7780   7814   9442    -51   -310   -732
ATOM   2018  H   LYS A 578     -52.048   7.252  74.431  1.00  0.00           H  
ATOM   2019  HA  LYS A 578     -53.849   8.667  76.204  1.00  0.00           H  
ATOM   2020  HB3 LYS A 578     -55.636   7.445  75.350  1.00  0.00           H  
ATOM   2021  HB2 LYS A 578     -55.162   6.496  76.669  1.00  0.00           H  
ATOM   2022  HG3 LYS A 578     -54.340   4.729  75.334  1.00  0.00           H  
ATOM   2023  HG2 LYS A 578     -54.010   5.789  73.955  1.00  0.00           H  
ATOM   2024  HD3 LYS A 578     -56.178   5.699  73.189  1.00  0.00           H  
ATOM   2025  HD2 LYS A 578     -56.862   5.709  74.775  1.00  0.00           H  
ATOM   2026  HE3 LYS A 578     -57.437   3.593  74.066  1.00  0.00           H  
ATOM   2027  HE2 LYS A 578     -55.952   3.252  74.937  1.00  0.00           H  
ATOM   2028  HZ1 LYS A 578     -55.913   3.814  72.058  1.00  0.00           H  
ATOM   2029  HZ2 LYS A 578     -54.781   3.033  72.967  1.00  0.00           H  
ATOM   2030  HZ3 LYS A 578     -56.217   2.297  72.629  1.00  0.00           H  
ATOM   2031  N   SER A 579     -52.959   6.992  78.127  1.00 34.60           N  
ANISOU 2031  N   SER A 579     4161   3963   5022    174   -457    -94
ATOM   2032  CA  SER A 579     -52.093   6.506  79.200  1.00 35.34           C  
ANISOU 2032  CA  SER A 579     4240   4080   5108    239   -447     -1
ATOM   2033  C   SER A 579     -51.654   5.058  79.083  1.00 40.56           C  
ANISOU 2033  C   SER A 579     4847   4651   5913    247   -371     58
ATOM   2034  O   SER A 579     -50.583   4.733  79.591  1.00 40.75           O  
ANISOU 2034  O   SER A 579     4852   4689   5942    298   -378    122
ATOM   2035  CB  SER A 579     -52.750   6.742  80.542  1.00 40.08           C  
ANISOU 2035  CB  SER A 579     4842   4770   5616    308   -445     73
ATOM   2036  OG  SER A 579     -52.783   8.139  80.737  1.00 51.25           O  
ANISOU 2036  OG  SER A 579     6288   6256   6929    309   -526    -15
ATOM   2037  H   SER A 579     -53.908   7.231  78.375  1.00  0.00           H  
ATOM   2038  HA  SER A 579     -51.189   7.114  79.178  1.00  0.00           H  
ATOM   2039  HB3 SER A 579     -52.149   6.281  81.326  1.00  0.00           H  
ATOM   2040  HB2 SER A 579     -53.769   6.355  80.520  1.00  0.00           H  
ATOM   2041  HG  SER A 579     -53.494   8.361  81.343  1.00  0.00           H  
ATOM   2042  N   ASN A 580     -52.452   4.183  78.433  1.00 37.83           N  
ANISOU 2042  N   ASN A 580     4460   4205   5708    202   -303     22
ATOM   2043  CA  ASN A 580     -52.034   2.796  78.274  1.00 39.08           C  
ANISOU 2043  CA  ASN A 580     4546   4238   6066    207   -226     53
ATOM   2044  C   ASN A 580     -51.155   2.613  77.012  1.00 43.72           C  
ANISOU 2044  C   ASN A 580     5105   4797   6709    158   -243    -98
ATOM   2045  O   ASN A 580     -50.859   1.476  76.634  1.00 46.26           O  
ANISOU 2045  O   ASN A 580     5348   5002   7227    152   -182   -137
ATOM   2046  CB  ASN A 580     -53.192   1.787  78.369  1.00 44.00           C  
ANISOU 2046  CB  ASN A 580     5101   4742   6875    190   -128     90
ATOM   2047  CG  ASN A 580     -54.461   2.126  77.620  1.00 84.95           C  
ANISOU 2047  CG  ASN A 580    10270   9926  12082    116   -131    -68
ATOM   2048  OD1 ASN A 580     -55.333   2.914  78.246  1.00 83.87           O  
ANISOU 2048  OD1 ASN A 580    10089   9765  12012     62   -142   -245
ATOM   2049  ND2 ASN A 580     -54.721   1.609  76.523  1.00 78.47           N  
ANISOU 2049  ND2 ASN A 580     9461   9144  11210    121   -116    -15
ATOM   2050  H   ASN A 580     -53.338   4.490  78.057  1.00  0.00           H  
ATOM   2051  HA  ASN A 580     -51.384   2.583  79.122  1.00  0.00           H  
ATOM   2052  HB3 ASN A 580     -53.431   1.613  79.418  1.00  0.00           H  
ATOM   2053  HB2 ASN A 580     -52.839   0.806  78.051  1.00  0.00           H  
ATOM   2054 HD22 ASN A 580     -55.575   1.851  76.041  1.00  0.00           H  
ATOM   2055 HD21 ASN A 580     -54.079   0.946  76.112  1.00  0.00           H  
ATOM   2056  N   ASN A 581     -50.676   3.744  76.418  1.00 36.67           N  
ANISOU 2056  N   ASN A 581     4265   4013   5656    130   -317   -174
ATOM   2057  CA  ASN A 581     -49.776   3.809  75.257  1.00 34.80           C  
ANISOU 2057  CA  ASN A 581     4004   3806   5413     90   -330   -292
ATOM   2058  C   ASN A 581     -48.384   4.313  75.677  1.00 36.83           C  
ANISOU 2058  C   ASN A 581     4278   4105   5609    120   -370   -238
ATOM   2059  O   ASN A 581     -47.414   4.163  74.928  1.00 36.95           O  
ANISOU 2059  O   ASN A 581     4252   4133   5653    101   -360   -309
ATOM   2060  CB  ASN A 581     -50.359   4.738  74.196  1.00 30.31           C  
ANISOU 2060  CB  ASN A 581     3464   3337   4716     38   -368   -382
ATOM   2061  CG  ASN A 581     -51.518   4.162  73.456  1.00 54.92           C  
ANISOU 2061  CG  ASN A 581     6529   6446   7890      7   -340   -495
ATOM   2062  OD1 ASN A 581     -52.215   3.256  73.911  1.00 58.44           O  
ANISOU 2062  OD1 ASN A 581     6933   6791   8480     14   -292   -490
ATOM   2063  ND2 ASN A 581     -51.711   4.633  72.265  1.00 47.78           N  
ANISOU 2063  ND2 ASN A 581     5612   5661   6883    -25   -365   -598
ATOM   2064  H   ASN A 581     -50.937   4.652  76.776  1.00  0.00           H  
ATOM   2065  HA  ASN A 581     -49.675   2.810  74.833  1.00  0.00           H  
ATOM   2066  HB3 ASN A 581     -49.578   5.012  73.487  1.00  0.00           H  
ATOM   2067  HB2 ASN A 581     -50.658   5.677  74.663  1.00  0.00           H  
ATOM   2068 HD22 ASN A 581     -52.478   4.290  71.704  1.00  0.00           H  
ATOM   2069 HD21 ASN A 581     -51.095   5.344  71.897  1.00  0.00           H  
ATOM   2070  N   ILE A 582     -48.309   4.969  76.847  1.00 30.75           N  
ANISOU 2070  N   ILE A 582     3552   3378   4753    168   -416   -137
ATOM   2071  CA  ILE A 582     -47.073   5.484  77.420  1.00 29.65           C  
ANISOU 2071  CA  ILE A 582     3408   3294   4564    204   -468   -109
ATOM   2072  C   ILE A 582     -46.590   4.362  78.328  1.00 35.64           C  
ANISOU 2072  C   ILE A 582     4117   4017   5409    289   -440     -6
ATOM   2073  O   ILE A 582     -47.135   4.178  79.419  1.00 36.25           O  
ANISOU 2073  O   ILE A 582     4203   4123   5448    356   -436    110
ATOM   2074  CB  ILE A 582     -47.318   6.830  78.160  1.00 31.27           C  
ANISOU 2074  CB  ILE A 582     3660   3580   4639    217   -541   -101
ATOM   2075  CG1 ILE A 582     -47.659   7.939  77.153  1.00 29.85           C  
ANISOU 2075  CG1 ILE A 582     3515   3405   4422    139   -562   -171
ATOM   2076  CG2 ILE A 582     -46.122   7.232  79.055  1.00 31.98           C  
ANISOU 2076  CG2 ILE A 582     3716   3742   4692    271   -603    -97
ATOM   2077  CD1 ILE A 582     -48.679   8.879  77.628  1.00 31.78           C  
ANISOU 2077  CD1 ILE A 582     3802   3670   4602    145   -600   -169
ATOM   2078  H   ILE A 582     -49.145   5.132  77.389  1.00  0.00           H  
ATOM   2079  HA  ILE A 582     -46.345   5.640  76.623  1.00  0.00           H  
ATOM   2080  HB  ILE A 582     -48.184   6.696  78.808  1.00  0.00           H  
ATOM   2081 HG13 ILE A 582     -47.990   7.488  76.217  1.00  0.00           H  
ATOM   2082 HG12 ILE A 582     -46.752   8.488  76.899  1.00  0.00           H  
ATOM   2083 HG21 ILE A 582     -46.340   8.178  79.551  1.00  0.00           H  
ATOM   2084 HG22 ILE A 582     -45.953   6.460  79.805  1.00  0.00           H  
ATOM   2085 HG23 ILE A 582     -45.228   7.342  78.440  1.00  0.00           H  
ATOM   2086 HD11 ILE A 582     -48.865   9.632  76.862  1.00  0.00           H  
ATOM   2087 HD12 ILE A 582     -49.602   8.339  77.838  1.00  0.00           H  
ATOM   2088 HD13 ILE A 582     -48.329   9.366  78.538  1.00  0.00           H  
ATOM   2089  N   PHE A 583     -45.639   3.550  77.830  1.00 31.68           N  
ANISOU 2089  N   PHE A 583     3553   3455   5029    294   -409    -36
ATOM   2090  CA  PHE A 583     -45.128   2.417  78.576  1.00 32.22           C  
ANISOU 2090  CA  PHE A 583     3558   3463   5220    384   -378     80
ATOM   2091  C   PHE A 583     -43.929   2.836  79.386  1.00 36.87           C  
ANISOU 2091  C   PHE A 583     4124   4162   5725    459   -452    125
ATOM   2092  O   PHE A 583     -42.973   3.382  78.837  1.00 35.01           O  
ANISOU 2092  O   PHE A 583     3867   3964   5473    420   -489     15
ATOM   2093  CB  PHE A 583     -44.788   1.234  77.645  1.00 34.89           C  
ANISOU 2093  CB  PHE A 583     3816   3661   5779    362   -305      1
ATOM   2094  CG  PHE A 583     -45.865   0.832  76.661  1.00 36.56           C  
ANISOU 2094  CG  PHE A 583     4019   3790   6083    282   -244   -118
ATOM   2095  CD1 PHE A 583     -47.070   0.294  77.102  1.00 39.98           C  
ANISOU 2095  CD1 PHE A 583     4451   4135   6605    288   -191    -38
ATOM   2096  CD2 PHE A 583     -45.661   0.958  75.293  1.00 38.47           C  
ANISOU 2096  CD2 PHE A 583     4232   4060   6323    207   -235   -314
ATOM   2097  CE1 PHE A 583     -48.063  -0.080  76.192  1.00 40.88           C  
ANISOU 2097  CE1 PHE A 583     4531   4182   6819    214   -144   -181
ATOM   2098  CE2 PHE A 583     -46.652   0.579  74.385  1.00 41.69           C  
ANISOU 2098  CE2 PHE A 583     4609   4434   6796    147   -193   -453
ATOM   2099  CZ  PHE A 583     -47.847   0.063  74.842  1.00 40.14           C  
ANISOU 2099  CZ  PHE A 583     4407   4140   6706    149   -154   -399
ATOM   2100  H   PHE A 583     -45.259   3.722  76.910  1.00  0.00           H  
ATOM   2101  HA  PHE A 583     -45.905   2.090  79.267  1.00  0.00           H  
ATOM   2102  HB3 PHE A 583     -44.512   0.369  78.249  1.00  0.00           H  
ATOM   2103  HB2 PHE A 583     -43.870   1.456  77.102  1.00  0.00           H  
ATOM   2104  HD1 PHE A 583     -47.247   0.161  78.159  1.00  0.00           H  
ATOM   2105  HD2 PHE A 583     -44.727   1.353  74.920  1.00  0.00           H  
ATOM   2106  HE1 PHE A 583     -49.000  -0.481  76.550  1.00  0.00           H  
ATOM   2107  HE2 PHE A 583     -46.483   0.690  73.324  1.00  0.00           H  
ATOM   2108  HZ  PHE A 583     -48.613  -0.229  74.139  1.00  0.00           H  
ATOM   2109  N   LEU A 584     -43.982   2.598  80.700  1.00 36.77           N  
ANISOU 2109  N   LEU A 584     4099   4220   5651    569   -473    286
ATOM   2110  CA  LEU A 584     -42.879   2.913  81.590  1.00 38.55           C  
ANISOU 2110  CA  LEU A 584     4279   4589   5780    664   -557    321
ATOM   2111  C   LEU A 584     -41.905   1.746  81.658  1.00 45.67           C  
ANISOU 2111  C   LEU A 584     5091   5419   6842    747   -532    408
ATOM   2112  O   LEU A 584     -42.012   0.879  82.533  1.00 48.45           O  
ANISOU 2112  O   LEU A 584     5406   5770   7235    863   -503    614
ATOM   2113  CB  LEU A 584     -43.374   3.310  82.982  1.00 39.70           C  
ANISOU 2113  CB  LEU A 584     4439   4913   5734    763   -603    435
ATOM   2114  CG  LEU A 584     -43.420   4.800  83.245  1.00 44.51           C  
ANISOU 2114  CG  LEU A 584     5080   5663   6168    724   -693    282
ATOM   2115  CD1 LEU A 584     -44.460   5.113  84.302  1.00 45.36           C  
ANISOU 2115  CD1 LEU A 584     5214   5907   6111    788   -696    360
ATOM   2116  CD2 LEU A 584     -42.034   5.351  83.646  1.00 47.74           C  
ANISOU 2116  CD2 LEU A 584     5415   6206   6518    770   -800    178
ATOM   2117  H   LEU A 584     -44.810   2.185  81.105  1.00  0.00           H  
ATOM   2118  HA  LEU A 584     -42.347   3.767  81.170  1.00  0.00           H  
ATOM   2119  HB3 LEU A 584     -42.751   2.830  83.737  1.00  0.00           H  
ATOM   2120  HB2 LEU A 584     -44.363   2.884  83.148  1.00  0.00           H  
ATOM   2121  HG  LEU A 584     -43.722   5.294  82.321  1.00  0.00           H  
ATOM   2122 HD11 LEU A 584     -44.484   6.188  84.482  1.00  0.00           H  
ATOM   2123 HD12 LEU A 584     -45.440   4.781  83.958  1.00  0.00           H  
ATOM   2124 HD13 LEU A 584     -44.206   4.595  85.227  1.00  0.00           H  
ATOM   2125 HD21 LEU A 584     -42.107   6.423  83.827  1.00  0.00           H  
ATOM   2126 HD22 LEU A 584     -41.693   4.853  84.553  1.00  0.00           H  
ATOM   2127 HD23 LEU A 584     -41.322   5.166  82.841  1.00  0.00           H  
ATOM   2128  N   HIS A 585     -40.969   1.712  80.701  1.00 41.28           N  
ANISOU 2128  N   HIS A 585     4492   4802   6391    690   -534    264
ATOM   2129  CA  HIS A 585     -39.943   0.683  80.622  1.00 41.97           C  
ANISOU 2129  CA  HIS A 585     4480   4813   6656    762   -515    301
ATOM   2130  C   HIS A 585     -38.972   0.819  81.795  1.00 47.46           C  
ANISOU 2130  C   HIS A 585     5111   5674   7247    901   -611    399
ATOM   2131  O   HIS A 585     -38.403   1.891  82.010  1.00 46.24           O  
ANISOU 2131  O   HIS A 585     4951   5674   6942    883   -702    283
ATOM   2132  CB  HIS A 585     -39.215   0.723  79.267  1.00 41.78           C  
ANISOU 2132  CB  HIS A 585     4415   4721   6739    662   -488     93
ATOM   2133  CG  HIS A 585     -38.115  -0.285  79.161  1.00 46.08           C  
ANISOU 2133  CG  HIS A 585     4842   5191   7477    739   -472     96
ATOM   2134  ND1 HIS A 585     -38.363  -1.645  79.282  1.00 48.89           N  
ANISOU 2134  ND1 HIS A 585     5139   5370   8067    809   -399    204
ATOM   2135  CD2 HIS A 585     -36.790  -0.097  78.977  1.00 47.95           C  
ANISOU 2135  CD2 HIS A 585     4996   5495   7727    756   -518      3
ATOM   2136  CE1 HIS A 585     -37.190  -2.234  79.154  1.00 49.39           C  
ANISOU 2136  CE1 HIS A 585     5092   5399   8277    875   -408    172
ATOM   2137  NE2 HIS A 585     -36.213  -1.346  78.969  1.00 49.26           N  
ANISOU 2137  NE2 HIS A 585     5057   5537   8124    846   -480     48
ATOM   2138  H   HIS A 585     -40.952   2.425  79.986  1.00  0.00           H  
ATOM   2139  HA  HIS A 585     -40.435  -0.286  80.707  1.00  0.00           H  
ATOM   2140  HB3 HIS A 585     -38.808   1.721  79.104  1.00  0.00           H  
ATOM   2141  HB2 HIS A 585     -39.934   0.559  78.465  1.00  0.00           H  
ATOM   2142  HD2 HIS A 585     -36.396   0.903  78.871  1.00  0.00           H  
ATOM   2143  HE1 HIS A 585     -37.118  -3.310  79.205  1.00  0.00           H  
ATOM   2144  HE2 HIS A 585     -35.216  -1.441  78.837  1.00  0.00           H  
ATOM   2145  N   GLU A 586     -38.837  -0.271  82.575  1.00 46.96           N  
ANISOU 2145  N   GLU A 586     4987   5582   7274   1045   -590    620
ATOM   2146  CA  GLU A 586     -38.008  -0.409  83.783  1.00 48.79           C  
ANISOU 2146  CA  GLU A 586     5141   5998   7400   1219   -678    770
ATOM   2147  C   GLU A 586     -38.335   0.686  84.808  1.00 54.00           C  
ANISOU 2147  C   GLU A 586     5840   6931   7747   1258   -773    767
ATOM   2148  O   GLU A 586     -37.476   1.109  85.589  1.00 54.33           O  
ANISOU 2148  O   GLU A 586     5809   7196   7638   1359   -887    743
ATOM   2149  CB  GLU A 586     -36.502  -0.504  83.442  1.00 50.55           C  
ANISOU 2149  CB  GLU A 586     5256   6234   7717   1251   -738    652
ATOM   2150  CG  GLU A 586     -36.122  -1.723  82.612  1.00 59.31           C  
ANISOU 2150  CG  GLU A 586     6297   7091   9146   1245   -645    652
ATOM   2151  CD  GLU A 586     -36.093  -3.075  83.304  1.00 84.33           C  
ANISOU 2151  CD  GLU A 586     9388  10145  12507   1409   -597    934
ATOM   2152  OE1 GLU A 586     -36.867  -3.285  84.268  1.00 70.78           O  
ANISOU 2152  OE1 GLU A 586     7706   8483  10706   1497   -576   1186
ATOM   2153  OE2 GLU A 586     -35.315  -3.945  82.849  1.00 85.22           O1-
ANISOU 2153  OE2 GLU A 586     9397  10104  12877   1450   -567    909
ATOM   2154  H   GLU A 586     -39.340  -1.118  82.351  1.00  0.00           H  
ATOM   2155  HA  GLU A 586     -38.284  -1.358  84.243  1.00  0.00           H  
ATOM   2156  HB3 GLU A 586     -35.922  -0.500  84.365  1.00  0.00           H  
ATOM   2157  HB2 GLU A 586     -36.193   0.400  82.918  1.00  0.00           H  
ATOM   2158  HG3 GLU A 586     -35.158  -1.545  82.136  1.00  0.00           H  
ATOM   2159  HG2 GLU A 586     -36.776  -1.781  81.742  1.00  0.00           H  
ATOM   2160  N   ASP A 587     -39.613   1.140  84.780  1.00 51.09           N  
ANISOU 2160  N   ASP A 587     5572   6548   7291   1177   -726    763
ATOM   2161  CA  ASP A 587     -40.212   2.198  85.604  1.00 50.96           C  
ANISOU 2161  CA  ASP A 587     5599   6755   7010   1191   -792    722
ATOM   2162  C   ASP A 587     -39.415   3.527  85.540  1.00 53.72           C  
ANISOU 2162  C   ASP A 587     5922   7241   7249   1137   -914    455
ATOM   2163  O   ASP A 587     -39.478   4.322  86.471  1.00 54.52           O  
ANISOU 2163  O   ASP A 587     6003   7571   7142   1195  -1001    393
ATOM   2164  CB  ASP A 587     -40.456   1.717  87.059  1.00 55.01           C  
ANISOU 2164  CB  ASP A 587     6066   7489   7344   1381   -806    980
ATOM   2165  CG  ASP A 587     -41.296   0.451  87.182  1.00 68.68           C  
ANISOU 2165  CG  ASP A 587     7809   9066   9219   1430   -666   1280
ATOM   2166  OD1 ASP A 587     -42.340   0.351  86.484  1.00 68.01           O  
ANISOU 2166  OD1 ASP A 587     7798   8784   9260   1304   -566   1253
ATOM   2167  OD2 ASP A 587     -40.923  -0.433  87.989  1.00 77.39           O1-
ANISOU 2167  OD2 ASP A 587     8836  10249  10321   1598   -654   1548
ATOM   2168  H   ASP A 587     -40.278   0.739  84.134  1.00  0.00           H  
ATOM   2169  HA  ASP A 587     -41.194   2.405  85.177  1.00  0.00           H  
ATOM   2170  HB3 ASP A 587     -40.925   2.518  87.630  1.00  0.00           H  
ATOM   2171  HB2 ASP A 587     -39.497   1.563  87.554  1.00  0.00           H  
ATOM   2172  N   LEU A 588     -38.681   3.767  84.431  1.00 48.43           N  
ANISOU 2172  N   LEU A 588     5236   6431   6734   1024   -910    287
ATOM   2173  CA  LEU A 588     -37.887   4.983  84.237  1.00 47.62           C  
ANISOU 2173  CA  LEU A 588     5090   6408   6597    953   -999     50
ATOM   2174  C   LEU A 588     -38.106   5.623  82.866  1.00 47.68           C  
ANISOU 2174  C   LEU A 588     5159   6235   6722    766   -937    -95
ATOM   2175  O   LEU A 588     -38.395   6.821  82.802  1.00 46.57           O  
ANISOU 2175  O   LEU A 588     5047   6119   6529    686   -971   -223
ATOM   2176  CB  LEU A 588     -36.374   4.730  84.452  1.00 49.31           C  
ANISOU 2176  CB  LEU A 588     5169   6712   6856   1034  -1076      2
ATOM   2177  CG  LEU A 588     -35.920   4.204  85.809  1.00 56.96           C  
ANISOU 2177  CG  LEU A 588     6046   7916   7680   1243  -1164    139
ATOM   2178  CD1 LEU A 588     -34.485   3.748  85.750  1.00 58.39           C  
ANISOU 2178  CD1 LEU A 588     6094   8132   7961   1316  -1221    109
ATOM   2179  CD2 LEU A 588     -36.115   5.242  86.916  1.00 61.62           C  
ANISOU 2179  CD2 LEU A 588     6604   8780   8029   1301  -1279     27
ATOM   2180  H   LEU A 588     -38.661   3.090  83.682  1.00  0.00           H  
ATOM   2181  HA  LEU A 588     -38.207   5.705  84.989  1.00  0.00           H  
ATOM   2182  HB3 LEU A 588     -35.823   5.641  84.220  1.00  0.00           H  
ATOM   2183  HB2 LEU A 588     -36.009   4.064  83.671  1.00  0.00           H  
ATOM   2184  HG  LEU A 588     -36.535   3.338  86.053  1.00  0.00           H  
ATOM   2185 HD11 LEU A 588     -34.181   3.376  86.728  1.00  0.00           H  
ATOM   2186 HD12 LEU A 588     -34.386   2.951  85.013  1.00  0.00           H  
ATOM   2187 HD13 LEU A 588     -33.848   4.586  85.466  1.00  0.00           H  
ATOM   2188 HD21 LEU A 588     -35.779   4.828  87.867  1.00  0.00           H  
ATOM   2189 HD22 LEU A 588     -35.534   6.135  86.684  1.00  0.00           H  
ATOM   2190 HD23 LEU A 588     -37.171   5.504  86.987  1.00  0.00           H  
ATOM   2191  N   THR A 589     -37.939   4.833  81.777  1.00 41.32           N  
ANISOU 2191  N   THR A 589     4358   5261   6079    707   -846    -76
ATOM   2192  CA  THR A 589     -38.025   5.325  80.406  1.00 38.67           C  
ANISOU 2192  CA  THR A 589     4062   4806   5825    551   -782   -194
ATOM   2193  C   THR A 589     -39.404   5.173  79.786  1.00 39.58           C  
ANISOU 2193  C   THR A 589     4283   4818   5936    484   -702   -149
ATOM   2194  O   THR A 589     -39.919   4.060  79.689  1.00 39.65           O  
ANISOU 2194  O   THR A 589     4304   4742   6019    521   -638    -55
ATOM   2195  CB  THR A 589     -36.942   4.695  79.527  1.00 43.60           C  
ANISOU 2195  CB  THR A 589     4604   5364   6598    526   -735   -253
ATOM   2196  OG1 THR A 589     -35.696   4.697  80.229  1.00 43.42           O  
ANISOU 2196  OG1 THR A 589     4468   5445   6586    611   -817   -283
ATOM   2197  CG2 THR A 589     -36.798   5.409  78.178  1.00 40.95           C  
ANISOU 2197  CG2 THR A 589     4280   4979   6298    376   -674   -373
ATOM   2198  H   THR A 589     -37.744   3.849  81.892  1.00  0.00           H  
ATOM   2199  HA  THR A 589     -37.815   6.394  80.443  1.00  0.00           H  
ATOM   2200  HB  THR A 589     -37.221   3.659  79.335  1.00  0.00           H  
ATOM   2201  HG1 THR A 589     -35.784   4.190  81.040  1.00  0.00           H  
ATOM   2202 HG21 THR A 589     -36.017   4.925  77.591  1.00  0.00           H  
ATOM   2203 HG22 THR A 589     -37.743   5.358  77.637  1.00  0.00           H  
ATOM   2204 HG23 THR A 589     -36.531   6.453  78.345  1.00  0.00           H  
ATOM   2205  N   VAL A 590     -39.970   6.302  79.314  1.00 33.20           N  
ANISOU 2205  N   VAL A 590     3536   4008   5070    384   -705   -223
ATOM   2206  CA  VAL A 590     -41.256   6.358  78.619  1.00 31.36           C  
ANISOU 2206  CA  VAL A 590     3393   3703   4820    316   -645   -204
ATOM   2207  C   VAL A 590     -41.055   5.846  77.184  1.00 34.37           C  
ANISOU 2207  C   VAL A 590     3758   4010   5291    240   -561   -259
ATOM   2208  O   VAL A 590     -40.116   6.266  76.510  1.00 35.72           O  
ANISOU 2208  O   VAL A 590     3880   4202   5491    186   -552   -332
ATOM   2209  CB  VAL A 590     -41.854   7.794  78.667  1.00 34.27           C  
ANISOU 2209  CB  VAL A 590     3813   4100   5107    257   -688   -254
ATOM   2210  CG1 VAL A 590     -42.845   8.050  77.533  1.00 33.03           C  
ANISOU 2210  CG1 VAL A 590     3723   3879   4948    169   -629   -257
ATOM   2211  CG2 VAL A 590     -42.491   8.080  80.021  1.00 34.30           C  
ANISOU 2211  CG2 VAL A 590     3837   4189   5008    341   -750   -220
ATOM   2212  H   VAL A 590     -39.501   7.189  79.431  1.00  0.00           H  
ATOM   2213  HA  VAL A 590     -41.947   5.685  79.127  1.00  0.00           H  
ATOM   2214  HB  VAL A 590     -41.028   8.494  78.542  1.00  0.00           H  
ATOM   2215 HG11 VAL A 590     -43.233   9.065  77.611  1.00  0.00           H  
ATOM   2216 HG12 VAL A 590     -42.341   7.928  76.574  1.00  0.00           H  
ATOM   2217 HG13 VAL A 590     -43.669   7.340  77.603  1.00  0.00           H  
ATOM   2218 HG21 VAL A 590     -42.900   9.090  80.025  1.00  0.00           H  
ATOM   2219 HG22 VAL A 590     -43.292   7.364  80.205  1.00  0.00           H  
ATOM   2220 HG23 VAL A 590     -41.738   7.991  80.804  1.00  0.00           H  
ATOM   2221  N   LYS A 591     -41.903   4.913  76.742  1.00 28.63           N  
ANISOU 2221  N   LYS A 591     3054   3212   4614    238   -498   -239
ATOM   2222  CA  LYS A 591     -41.864   4.370  75.385  1.00 27.65           C  
ANISOU 2222  CA  LYS A 591     2897   3052   4556    176   -423   -334
ATOM   2223  C   LYS A 591     -43.267   4.524  74.809  1.00 29.98           C  
ANISOU 2223  C   LYS A 591     3255   3340   4797    126   -398   -351
ATOM   2224  O   LYS A 591     -44.213   3.919  75.323  1.00 28.86           O  
ANISOU 2224  O   LYS A 591     3134   3134   4698    159   -384   -301
ATOM   2225  CB  LYS A 591     -41.422   2.892  75.366  1.00 30.07           C  
ANISOU 2225  CB  LYS A 591     3121   3268   5038    235   -374   -348
ATOM   2226  CG  LYS A 591     -40.052   2.618  75.979  1.00 37.64           C  
ANISOU 2226  CG  LYS A 591     4002   4237   6063    307   -406   -321
ATOM   2227  CD  LYS A 591     -38.925   2.796  74.988  1.00 40.24           C  
ANISOU 2227  CD  LYS A 591     4257   4616   6416    254   -380   -452
ATOM   2228  CE  LYS A 591     -37.594   2.477  75.600  1.00 33.50           C  
ANISOU 2228  CE  LYS A 591     3311   3773   5643    332   -418   -438
ATOM   2229  NZ  LYS A 591     -36.497   2.807  74.662  1.00 42.20           N1+
ANISOU 2229  NZ  LYS A 591     4333   4939   6761    270   -385   -566
ATOM   2230  H   LYS A 591     -42.617   4.547  77.356  1.00  0.00           H  
ATOM   2231  HA  LYS A 591     -41.167   4.957  74.787  1.00  0.00           H  
ATOM   2232  HB3 LYS A 591     -41.438   2.524  74.340  1.00  0.00           H  
ATOM   2233  HB2 LYS A 591     -42.172   2.285  75.873  1.00  0.00           H  
ATOM   2234  HG3 LYS A 591     -40.029   1.603  76.375  1.00  0.00           H  
ATOM   2235  HG2 LYS A 591     -39.896   3.283  76.829  1.00  0.00           H  
ATOM   2236  HD3 LYS A 591     -38.920   3.824  74.625  1.00  0.00           H  
ATOM   2237  HD2 LYS A 591     -39.093   2.148  74.127  1.00  0.00           H  
ATOM   2238  HE3 LYS A 591     -37.553   1.416  75.848  1.00  0.00           H  
ATOM   2239  HE2 LYS A 591     -37.470   3.050  76.519  1.00  0.00           H  
ATOM   2240  HZ1 LYS A 591     -36.535   3.790  74.431  1.00  0.00           H  
ATOM   2241  HZ2 LYS A 591     -35.609   2.598  75.095  1.00  0.00           H  
ATOM   2242  HZ3 LYS A 591     -36.598   2.259  73.819  1.00  0.00           H  
ATOM   2243  N   ILE A 592     -43.411   5.390  73.791  1.00 26.32           N  
ANISOU 2243  N   ILE A 592     2812   2950   4238     51   -390   -403
ATOM   2244  CA  ILE A 592     -44.689   5.661  73.129  1.00 25.79           C  
ANISOU 2244  CA  ILE A 592     2792   2912   4096     12   -379   -422
ATOM   2245  C   ILE A 592     -44.920   4.599  72.048  1.00 32.88           C  
ANISOU 2245  C   ILE A 592     3623   3824   5047     -5   -317   -553
ATOM   2246  O   ILE A 592     -44.070   4.389  71.183  1.00 34.34           O  
ANISOU 2246  O   ILE A 592     3741   4079   5229    -26   -278   -641
ATOM   2247  CB  ILE A 592     -44.766   7.119  72.575  1.00 27.69           C  
ANISOU 2247  CB  ILE A 592     3076   3233   4213    -41   -403   -381
ATOM   2248  CG1 ILE A 592     -44.605   8.179  73.697  1.00 26.36           C  
ANISOU 2248  CG1 ILE A 592     2951   3027   4039    -25   -469   -303
ATOM   2249  CG2 ILE A 592     -46.060   7.346  71.789  1.00 28.35           C  
ANISOU 2249  CG2 ILE A 592     3192   3373   4208    -63   -398   -394
ATOM   2250  CD1 ILE A 592     -44.169   9.576  73.203  1.00 26.79           C  
ANISOU 2250  CD1 ILE A 592     3004   3106   4069    -80   -479   -264
ATOM   2251  H   ILE A 592     -42.610   5.897  73.442  1.00  0.00           H  
ATOM   2252  HA  ILE A 592     -45.477   5.550  73.874  1.00  0.00           H  
ATOM   2253  HB  ILE A 592     -43.935   7.249  71.881  1.00  0.00           H  
ATOM   2254 HG13 ILE A 592     -43.889   7.817  74.435  1.00  0.00           H  
ATOM   2255 HG12 ILE A 592     -45.542   8.267  74.248  1.00  0.00           H  
ATOM   2256 HG21 ILE A 592     -46.084   8.370  71.416  1.00  0.00           H  
ATOM   2257 HG22 ILE A 592     -46.102   6.653  70.949  1.00  0.00           H  
ATOM   2258 HG23 ILE A 592     -46.917   7.177  72.442  1.00  0.00           H  
ATOM   2259 HD11 ILE A 592     -44.082  10.252  74.054  1.00  0.00           H  
ATOM   2260 HD12 ILE A 592     -43.205   9.500  72.700  1.00  0.00           H  
ATOM   2261 HD13 ILE A 592     -44.912   9.964  72.506  1.00  0.00           H  
ATOM   2262  N   GLY A 593     -46.064   3.936  72.126  1.00 29.58           N  
ANISOU 2262  N   GLY A 593     3204   3346   4688      6   -304   -585
ATOM   2263  CA  GLY A 593     -46.471   2.905  71.181  1.00 29.38           C  
ANISOU 2263  CA  GLY A 593     3093   3322   4749    -10   -254   -754
ATOM   2264  C   GLY A 593     -47.953   2.977  70.888  1.00 31.57           C  
ANISOU 2264  C   GLY A 593     3387   3623   4985    -29   -266   -797
ATOM   2265  O   GLY A 593     -48.602   3.980  71.200  1.00 29.96           O  
ANISOU 2265  O   GLY A 593     3267   3461   4654    -34   -313   -692
ATOM   2266  H   GLY A 593     -46.713   4.135  72.874  1.00  0.00           H  
ATOM   2267  HA3 GLY A 593     -46.229   1.923  71.589  1.00  0.00           H  
ATOM   2268  HA2 GLY A 593     -45.912   3.022  70.253  1.00  0.00           H  
ATOM   2269  N   ASP A 594     -48.491   1.904  70.293  1.00 28.27           N  
ANISOU 2269  N   ASP A 594     2869   3172   4699    -39   -226   -973
ATOM   2270  CA  ASP A 594     -49.892   1.722  69.913  1.00 28.39           C  
ANISOU 2270  CA  ASP A 594     2855   3209   4722    -59   -234  -1074
ATOM   2271  C   ASP A 594     -50.441   2.864  69.047  1.00 33.32           C  
ANISOU 2271  C   ASP A 594     3524   4054   5081    -74   -290  -1078
ATOM   2272  O   ASP A 594     -51.445   3.505  69.387  1.00 31.77           O  
ANISOU 2272  O   ASP A 594     3391   3865   4815    -72   -330   -990
ATOM   2273  CB  ASP A 594     -50.781   1.452  71.136  1.00 29.84           C  
ANISOU 2273  CB  ASP A 594     3075   3219   5044    -45   -223   -945
ATOM   2274  CG  ASP A 594     -52.117   0.862  70.766  1.00 44.04           C  
ANISOU 2274  CG  ASP A 594     4793   4986   6954    -72   -206  -1088
ATOM   2275  OD1 ASP A 594     -52.148  -0.030  69.869  1.00 47.15           O  
ANISOU 2275  OD1 ASP A 594     5055   5377   7482    -92   -175  -1323
ATOM   2276  OD2 ASP A 594     -53.142   1.313  71.338  1.00 48.59           O1-
ANISOU 2276  OD2 ASP A 594     5421   5547   7492    -72   -224   -992
ATOM   2277  H   ASP A 594     -47.910   1.111  70.062  1.00  0.00           H  
ATOM   2278  HA  ASP A 594     -49.931   0.823  69.299  1.00  0.00           H  
ATOM   2279  HB3 ASP A 594     -50.935   2.381  71.684  1.00  0.00           H  
ATOM   2280  HB2 ASP A 594     -50.264   0.777  71.818  1.00  0.00           H  
ATOM   2281  N   PHE A 595     -49.779   3.088  67.899  1.00 32.00           N  
ANISOU 2281  N   PHE A 595     3310   4079   4768    -81   -285  -1173
ATOM   2282  CA  PHE A 595     -50.154   4.120  66.935  1.00 32.01           C  
ANISOU 2282  CA  PHE A 595     3334   4320   4508    -80   -325  -1143
ATOM   2283  C   PHE A 595     -51.504   3.824  66.300  1.00 37.50           C  
ANISOU 2283  C   PHE A 595     3960   5125   5162    -73   -359  -1301
ATOM   2284  O   PHE A 595     -51.828   2.659  66.020  1.00 38.43           O  
ANISOU 2284  O   PHE A 595     3958   5215   5430    -80   -334  -1539
ATOM   2285  CB  PHE A 595     -49.057   4.310  65.884  1.00 34.30           C  
ANISOU 2285  CB  PHE A 595     3572   4811   4649    -82   -290  -1184
ATOM   2286  CG  PHE A 595     -47.866   5.058  66.431  1.00 34.71           C  
ANISOU 2286  CG  PHE A 595     3699   4793   4696    -94   -272   -986
ATOM   2287  CD1 PHE A 595     -46.952   4.428  67.266  1.00 36.97           C  
ANISOU 2287  CD1 PHE A 595     3976   4899   5170    -94   -243   -991
ATOM   2288  CD2 PHE A 595     -47.657   6.395  66.114  1.00 36.51           C  
ANISOU 2288  CD2 PHE A 595     3990   5130   4754   -101   -284   -794
ATOM   2289  CE1 PHE A 595     -45.859   5.121  67.780  1.00 37.25           C  
ANISOU 2289  CE1 PHE A 595     4059   4887   5207   -104   -238   -840
ATOM   2290  CE2 PHE A 595     -46.553   7.088  66.626  1.00 38.92           C  
ANISOU 2290  CE2 PHE A 595     4337   5353   5098   -122   -265   -643
ATOM   2291  CZ  PHE A 595     -45.663   6.443  67.453  1.00 36.63           C  
ANISOU 2291  CZ  PHE A 595     4032   4907   4978   -124   -248   -683
ATOM   2292  H   PHE A 595     -48.973   2.527  67.663  1.00  0.00           H  
ATOM   2293  HA  PHE A 595     -50.249   5.058  67.481  1.00  0.00           H  
ATOM   2294  HB3 PHE A 595     -49.464   4.851  65.029  1.00  0.00           H  
ATOM   2295  HB2 PHE A 595     -48.735   3.336  65.516  1.00  0.00           H  
ATOM   2296  HD1 PHE A 595     -47.084   3.388  67.524  1.00  0.00           H  
ATOM   2297  HD2 PHE A 595     -48.350   6.911  65.466  1.00  0.00           H  
ATOM   2298  HE1 PHE A 595     -45.163   4.621  68.437  1.00  0.00           H  
ATOM   2299  HE2 PHE A 595     -46.402   8.127  66.371  1.00  0.00           H  
ATOM   2300  HZ  PHE A 595     -44.810   6.976  67.846  1.00  0.00           H  
ATOM   2301  N   GLY A 596     -52.296   4.881  66.165  1.00 33.98           N  
ANISOU 2301  N   GLY A 596     3580   4780   4550    -56   -417  -1174
ATOM   2302  CA  GLY A 596     -53.633   4.823  65.604  1.00 35.32           C  
ANISOU 2302  CA  GLY A 596     3688   5080   4653    -37   -468  -1296
ATOM   2303  C   GLY A 596     -53.621   4.527  64.126  1.00 44.40           C  
ANISOU 2303  C   GLY A 596     4710   6539   5621    -13   -477  -1500
ATOM   2304  O   GLY A 596     -52.846   5.139  63.380  1.00 45.31           O  
ANISOU 2304  O   GLY A 596     4833   6854   5529      6   -463  -1413
ATOM   2305  H   GLY A 596     -51.977   5.792  66.461  1.00  0.00           H  
ATOM   2306  HA3 GLY A 596     -54.141   5.771  65.780  1.00  0.00           H  
ATOM   2307  HA2 GLY A 596     -54.211   4.058  66.122  1.00  0.00           H  
ATOM   2308  N   LEU A 597     -54.436   3.530  63.721  1.00 44.08           N  
ANISOU 2308  N   LEU A 597     4531   6545   5671    -14   -493  -1787
ATOM   2309  CA  LEU A 597     -54.611   3.085  62.338  1.00 47.44           C  
ANISOU 2309  CA  LEU A 597     4794   7298   5934     18   -515  -2067
ATOM   2310  C   LEU A 597     -56.109   2.894  62.059  1.00 55.08           C  
ANISOU 2310  C   LEU A 597     5664   8354   6908     36   -590  -2247
ATOM   2311  O   LEU A 597     -56.794   2.193  62.810  1.00 54.93           O  
ANISOU 2311  O   LEU A 597     5610   8079   7182     -6   -575  -2349
ATOM   2312  CB  LEU A 597     -53.809   1.790  62.061  1.00 48.90           C  
ANISOU 2312  CB  LEU A 597     4845   7430   6304     -9   -446  -2353
ATOM   2313  CG  LEU A 597     -53.961   1.158  60.663  1.00 57.20           C  
ANISOU 2313  CG  LEU A 597     5690   8830   7212     26   -466  -2727
ATOM   2314  CD1 LEU A 597     -53.127   1.881  59.630  1.00 58.84           C  
ANISOU 2314  CD1 LEU A 597     5902   9406   7048     76   -454  -2636
ATOM   2315  CD2 LEU A 597     -53.554  -0.295  60.670  1.00 61.40           C  
ANISOU 2315  CD2 LEU A 597     6062   9191   8079    -10   -406  -3075
ATOM   2316  H   LEU A 597     -54.989   3.023  64.398  1.00  0.00           H  
ATOM   2317  HA  LEU A 597     -54.237   3.867  61.677  1.00  0.00           H  
ATOM   2318  HB3 LEU A 597     -54.056   1.047  62.819  1.00  0.00           H  
ATOM   2319  HB2 LEU A 597     -52.753   1.973  62.259  1.00  0.00           H  
ATOM   2320  HG  LEU A 597     -55.008   1.222  60.367  1.00  0.00           H  
ATOM   2321 HD11 LEU A 597     -53.260   1.407  58.658  1.00  0.00           H  
ATOM   2322 HD12 LEU A 597     -53.443   2.923  59.572  1.00  0.00           H  
ATOM   2323 HD13 LEU A 597     -52.076   1.836  59.915  1.00  0.00           H  
ATOM   2324 HD21 LEU A 597     -53.673  -0.711  59.670  1.00  0.00           H  
ATOM   2325 HD22 LEU A 597     -52.511  -0.379  60.976  1.00  0.00           H  
ATOM   2326 HD23 LEU A 597     -54.183  -0.846  61.369  1.00  0.00           H  
ATOM   2327  N   ALA A 598     -56.617   3.543  60.995  1.00 54.81           N  
ANISOU 2327  N   ALA A 598     5578   8691   6556    106   -665  -2266
ATOM   2328  CA  ALA A 598     -58.025   3.459  60.598  1.00 56.72           C  
ANISOU 2328  CA  ALA A 598     5710   9082   6762    140   -754  -2447
ATOM   2329  C   ALA A 598     -58.307   2.091  59.975  1.00 64.63           C  
ANISOU 2329  C   ALA A 598     6479  10173   7905    122   -754  -2922
ATOM   2330  O   ALA A 598     -57.863   1.791  58.859  1.00 65.90           O  
ANISOU 2330  O   ALA A 598     6508  10681   7851    169   -768  -3141
ATOM   2331  CB  ALA A 598     -58.370   4.578  59.628  1.00 58.83           C  
ANISOU 2331  CB  ALA A 598     5984   9741   6627    240   -839  -2290
ATOM   2332  H   ALA A 598     -56.019   4.124  60.425  1.00  0.00           H  
ATOM   2333  HA  ALA A 598     -58.644   3.569  61.489  1.00  0.00           H  
ATOM   2334  HB1 ALA A 598     -59.419   4.502  59.343  1.00  0.00           H  
ATOM   2335  HB2 ALA A 598     -58.193   5.541  60.106  1.00  0.00           H  
ATOM   2336  HB3 ALA A 598     -57.745   4.494  58.739  1.00  0.00           H  
ATOM   2337  N   THR A 599     -58.997   1.245  60.746  1.00 62.83           N  
ANISOU 2337  N   THR A 599     6191   9619   8062     53   -724  -3082
ATOM   2338  CA  THR A 599     -59.336  -0.138  60.392  1.00 65.32           C  
ANISOU 2338  CA  THR A 599     6272   9897   8651     15   -707  -3540
ATOM   2339  C   THR A 599     -60.781  -0.288  59.911  1.00 70.99           C  
ANISOU 2339  C   THR A 599     6825  10766   9381     32   -799  -3799
ATOM   2340  O   THR A 599     -61.132  -1.310  59.309  1.00 72.43           O  
ANISOU 2340  O   THR A 599     6769  10997   9752     11   -808  -4240
ATOM   2341  CB  THR A 599     -59.029  -1.064  61.589  1.00 75.96           C  
ANISOU 2341  CB  THR A 599     7639  10751  10473    -74   -591  -3520
ATOM   2342  OG1 THR A 599     -59.664  -0.557  62.773  1.00 75.15           O  
ANISOU 2342  OG1 THR A 599     7668  10374  10514   -106   -576  -3237
ATOM   2343  CG2 THR A 599     -57.530  -1.231  61.829  1.00 73.74           C  
ANISOU 2343  CG2 THR A 599     7461  10360  10197    -81   -511  -3359
ATOM   2344  H   THR A 599     -59.329   1.544  61.652  1.00  0.00           H  
ATOM   2345  HA  THR A 599     -58.684  -0.436  59.571  1.00  0.00           H  
ATOM   2346  HB  THR A 599     -59.449  -2.046  61.374  1.00  0.00           H  
ATOM   2347  HG1 THR A 599     -59.957  -1.291  63.318  1.00  0.00           H  
ATOM   2348 HG21 THR A 599     -57.369  -1.891  62.681  1.00  0.00           H  
ATOM   2349 HG22 THR A 599     -57.066  -1.663  60.943  1.00  0.00           H  
ATOM   2350 HG23 THR A 599     -57.084  -0.258  62.034  1.00  0.00           H  
ATOM   2351  N   VAL A 600     -61.604   0.741  60.167  1.00 67.43           N  
ANISOU 2351  N   VAL A 600     6483  10392   8745     74   -871  -3543
ATOM   2352  CA  VAL A 600     -63.021   0.755  59.830  1.00 69.15           C  
ANISOU 2352  CA  VAL A 600     6560  10752   8961     99   -967  -3737
ATOM   2353  C   VAL A 600     -63.421   2.015  59.022  1.00 74.47           C  
ANISOU 2353  C   VAL A 600     7273  11861   9162    223  -1094  -3573
ATOM   2354  O   VAL A 600     -62.812   3.080  59.179  1.00 73.29           O  
ANISOU 2354  O   VAL A 600     7320  11751   8777    268  -1088  -3180
ATOM   2355  CB  VAL A 600     -63.844   0.540  61.133  1.00 71.44           C  
ANISOU 2355  CB  VAL A 600     6902  10618   9623     19   -913  -3617
ATOM   2356  CG1 VAL A 600     -64.823   1.674  61.432  1.00 70.03           C  
ANISOU 2356  CG1 VAL A 600     6801  10531   9275     74  -1000  -3400
ATOM   2357  CG2 VAL A 600     -64.531  -0.818  61.129  1.00 73.26           C  
ANISOU 2357  CG2 VAL A 600     6894  10655  10285    -64   -867  -4024
ATOM   2358  H   VAL A 600     -61.249   1.571  60.620  1.00  0.00           H  
ATOM   2359  HA  VAL A 600     -63.206  -0.107  59.189  1.00  0.00           H  
ATOM   2360  HB  VAL A 600     -63.127   0.523  61.954  1.00  0.00           H  
ATOM   2361 HG11 VAL A 600     -65.362   1.456  62.354  1.00  0.00           H  
ATOM   2362 HG12 VAL A 600     -64.274   2.609  61.545  1.00  0.00           H  
ATOM   2363 HG13 VAL A 600     -65.533   1.768  60.611  1.00  0.00           H  
ATOM   2364 HG21 VAL A 600     -65.099  -0.941  62.051  1.00  0.00           H  
ATOM   2365 HG22 VAL A 600     -65.206  -0.882  60.276  1.00  0.00           H  
ATOM   2366 HG23 VAL A 600     -63.781  -1.605  61.057  1.00  0.00           H  
ATOM   2367  N   LYS A 601     -64.430   1.855  58.139  1.00 72.83           N  
ANISOU 2367  N   LYS A 601     6855  11982   8836    284  -1207  -3887
ATOM   2368  CA  LYS A 601     -65.010   2.885  57.270  1.00 73.61           C  
ANISOU 2368  CA  LYS A 601     6935  12533   8503    422  -1343  -3778
ATOM   2369  C   LYS A 601     -66.535   2.954  57.471  1.00 77.95           C  
ANISOU 2369  C   LYS A 601     7385  13062   9169    437  -1436  -3880
ATOM   2370  O   LYS A 601     -67.107   2.027  58.045  1.00 77.47           O  
ANISOU 2370  O   LYS A 601     7234  12684   9519    332  -1387  -4102
ATOM   2371  CB  LYS A 601     -64.641   2.633  55.787  1.00 78.99           C  
ANISOU 2371  CB  LYS A 601     7427  13760   8824    519  -1410  -4069
ATOM   2372  CG  LYS A 601     -65.055   1.266  55.222  1.00 93.65           C  
ANISOU 2372  CG  LYS A 601     8974  15742  10867    489  -1448  -4695
ATOM   2373  CD  LYS A 601     -64.747   1.101  53.727  1.00108.43           C  
ANISOU 2373  CD  LYS A 601    10648  18224  12327    604  -1521  -4999
ATOM   2374  CE  LYS A 601     -65.597   1.947  52.789  1.00124.97           C  
ANISOU 2374  CE  LYS A 601    12658  20893  13932    776  -1684  -4942
ATOM   2375  NZ  LYS A 601     -67.056   1.641  52.872  1.00135.82           N1+
ANISOU 2375  NZ  LYS A 601    13823  22325  15458    787  -1807  -5282
ATOM   2376  H   LYS A 601     -64.865   0.950  58.028  1.00  0.00           H  
ATOM   2377  HA  LYS A 601     -64.589   3.847  57.562  1.00  0.00           H  
ATOM   2378  HB3 LYS A 601     -63.567   2.767  55.656  1.00  0.00           H  
ATOM   2379  HB2 LYS A 601     -65.070   3.422  55.170  1.00  0.00           H  
ATOM   2380  HG3 LYS A 601     -66.121   1.113  55.391  1.00  0.00           H  
ATOM   2381  HG2 LYS A 601     -64.556   0.476  55.783  1.00  0.00           H  
ATOM   2382  HD3 LYS A 601     -64.845   0.051  53.453  1.00  0.00           H  
ATOM   2383  HD2 LYS A 601     -63.693   1.316  53.550  1.00  0.00           H  
ATOM   2384  HE3 LYS A 601     -65.255   1.805  51.764  1.00  0.00           H  
ATOM   2385  HE2 LYS A 601     -65.436   3.003  53.008  1.00  0.00           H  
ATOM   2386  HZ1 LYS A 601     -67.422   1.980  53.750  1.00  0.00           H  
ATOM   2387  HZ2 LYS A 601     -67.539   2.094  52.109  1.00  0.00           H  
ATOM   2388  HZ3 LYS A 601     -67.195   0.642  52.812  1.00  0.00           H  
ATOM   2389  N   SER A 602     -67.190   4.041  57.004  1.00 75.16           N  
ANISOU 2389  N   SER A 602     7041  13039   8475    569  -1561  -3700
ATOM   2390  CA  SER A 602     -68.643   4.251  57.125  1.00 75.43           C  
ANISOU 2390  CA  SER A 602     6978  13105   8577    607  -1665  -3774
ATOM   2391  C   SER A 602     -69.477   3.279  56.248  1.00 82.18           C  
ANISOU 2391  C   SER A 602     7503  14242   9480    621  -1761  -4346
ATOM   2392  O   SER A 602     -68.907   2.474  55.499  1.00 83.91           O  
ANISOU 2392  O   SER A 602     7570  14616   9696    598  -1743  -4700
ATOM   2393  CB  SER A 602     -68.993   5.710  56.833  1.00 79.20           C  
ANISOU 2393  CB  SER A 602     7563  13841   8689    760  -1768  -3380
ATOM   2394  OG  SER A 602     -70.360   6.000  57.078  1.00 89.52           O  
ANISOU 2394  OG  SER A 602     8806  15112  10096    795  -1857  -3394
ATOM   2395  H   SER A 602     -66.679   4.776  56.536  1.00  0.00           H  
ATOM   2396  HA  SER A 602     -68.911   4.057  58.164  1.00  0.00           H  
ATOM   2397  HB3 SER A 602     -68.755   5.939  55.794  1.00  0.00           H  
ATOM   2398  HB2 SER A 602     -68.369   6.362  57.445  1.00  0.00           H  
ATOM   2399  HG  SER A 602     -70.472   6.266  57.994  1.00  0.00           H  
ATOM   2400  N   ARG A 603     -70.830   3.369  56.346  1.00 78.60           N  
ANISOU 2400  N   ARG A 603     6923  13855   9088    659  -1865  -4460
ATOM   2401  CA  ARG A 603     -71.837   2.550  55.648  1.00 93.17           C  
ANISOU 2401  CA  ARG A 603     8435  15950  11016    672  -1974  -5006
ATOM   2402  C   ARG A 603     -71.918   1.165  56.280  1.00106.59           C  
ANISOU 2402  C   ARG A 603     9998  17227  13277    488  -1851  -5381
ATOM   2403  O   ARG A 603     -72.981   0.551  56.284  1.00 64.98           O  
ANISOU 2403  O   ARG A 603     4483  11941   8265    447  -1898  -5759
ATOM   2404  CB  ARG A 603     -71.607   2.434  54.113  1.00 96.04           C  
ANISOU 2404  CB  ARG A 603     8595  16960  10934    814  -2106  -5301
ATOM   2405  CG  ARG A 603     -71.287   3.730  53.358  1.00104.51           C  
ANISOU 2405  CG  ARG A 603     9796  18488  11427   1007  -2199  -4886
ATOM   2406  CD  ARG A 603     -72.476   4.655  53.158  1.00112.90           C  
ANISOU 2406  CD  ARG A 603    10812  19795  12291   1152  -2359  -4731
ATOM   2407  NE  ARG A 603     -72.075   5.893  52.487  1.00121.98           N  
ANISOU 2407  NE  ARG A 603    12079  21347  12922   1340  -2429  -4287
ATOM   2408  CZ  ARG A 603     -71.610   6.973  53.109  1.00135.36           C  
ANISOU 2408  CZ  ARG A 603    14057  22800  14574   1358  -2360  -3705
ATOM   2409  NH1 ARG A 603     -71.487   6.987  54.433  1.00117.74           N  
ANISOU 2409  NH1 ARG A 603    12026  19965  12747   1207  -2232  -3514
ATOM   2410  NH2 ARG A 603     -71.264   8.048  52.414  1.00124.70           N1+
ANISOU 2410  NH2 ARG A 603    12778  21819  12785   1530  -2416  -3310
ATOM   2411  H   ARG A 603     -71.248   4.060  56.953  1.00  0.00           H  
ATOM   2412  HA  ARG A 603     -72.804   3.031  55.795  1.00  0.00           H  
ATOM   2413  HB3 ARG A 603     -72.474   1.957  53.656  1.00  0.00           H  
ATOM   2414  HB2 ARG A 603     -70.820   1.705  53.923  1.00  0.00           H  
ATOM   2415  HG3 ARG A 603     -70.853   3.485  52.389  1.00  0.00           H  
ATOM   2416  HG2 ARG A 603     -70.496   4.267  53.882  1.00  0.00           H  
ATOM   2417  HD3 ARG A 603     -72.917   4.893  54.126  1.00  0.00           H  
ATOM   2418  HD2 ARG A 603     -73.234   4.148  52.561  1.00  0.00           H  
ATOM   2419  HE  ARG A 603     -72.171   5.892  51.482  1.00  0.00           H  
ATOM   2420 HH12 ARG A 603     -71.133   7.810  54.899  1.00  0.00           H  
ATOM   2421 HH11 ARG A 603     -71.747   6.174  54.973  1.00  0.00           H  
ATOM   2422 HH22 ARG A 603     -70.911   8.866  52.891  1.00  0.00           H  
ATOM   2423 HH21 ARG A 603     -71.353   8.049  51.408  1.00  0.00           H  
ATOM   2424  N   NMA A 603A    -70.794   0.602  56.848  1.00  0.00           N  
ATOM   2425  CA  NMA A 603A    -70.868  -0.721  57.452  1.00  0.00           C  
ATOM   2426  H   NMA A 603A    -69.920   1.106  56.845  1.00  0.00           H  
ATOM   2427 1HA  NMA A 603A    -71.909  -1.102  57.353  1.00  0.00           H  
ATOM   2428 2HA  NMA A 603A    -70.163  -1.410  56.936  1.00  0.00           H  
ATOM   2429 3HA  NMA A 603A    -70.592  -0.659  58.529  1.00  0.00           H  
ATOM   2430  CH3 ACE A 614     -64.956   0.216  73.522  1.00  0.00           C  
ATOM   2431  C   ACE A 614     -63.877   1.267  73.263  1.00  0.00           C  
ATOM   2432  O   ACE A 614     -62.903   1.338  74.010  1.00  0.00           O  
ATOM   2433 1H   ACE A 614     -64.684  -0.381  74.421  1.00  0.00           H  
ATOM   2434 2H   ACE A 614     -65.934   0.720  73.691  1.00  0.00           H  
ATOM   2435 3H   ACE A 614     -65.042  -0.456  72.639  1.00  0.00           H  
ATOM   2436  N   GLY A 615     -63.992   2.134  72.196  1.00 69.55           N  
ANISOU 2436  N   GLY A 615     7699   8299  10429   -180   -285  -1374
ATOM   2437  CA  GLY A 615     -62.957   3.136  71.954  1.00 67.58           C  
ANISOU 2437  CA  GLY A 615     7605   8154   9918   -130   -355  -1244
ATOM   2438  C   GLY A 615     -62.773   4.101  73.109  1.00 68.32           C  
ANISOU 2438  C   GLY A 615     7843   8231   9885    -86   -355   -997
ATOM   2439  O   GLY A 615     -63.753   4.476  73.771  1.00 68.07           O  
ANISOU 2439  O   GLY A 615     7802   8204   9859    -74   -349   -955
ATOM   2440  H1  GLY A 615     -64.792   2.076  71.582  1.00  0.00           H  
ATOM   2441  HA3 GLY A 615     -63.199   3.695  71.050  1.00  0.00           H  
ATOM   2442  HA2 GLY A 615     -62.011   2.636  71.746  1.00  0.00           H  
ATOM   2443  N   SER A 616     -61.499   4.499  73.363  1.00 61.51           N  
ANISOU 2443  N   SER A 616     7097   7361   8915    -61   -363   -858
ATOM   2444  CA  SER A 616     -61.123   5.407  74.449  1.00 58.36           C  
ANISOU 2444  CA  SER A 616     6816   6960   8397    -16   -372   -665
ATOM   2445  C   SER A 616     -61.288   6.884  74.074  1.00 55.44           C  
ANISOU 2445  C   SER A 616     6517   6716   7831     25   -482   -650
ATOM   2446  O   SER A 616     -60.429   7.469  73.414  1.00 53.36           O  
ANISOU 2446  O   SER A 616     6302   6518   7453     34   -540   -640
ATOM   2447  CB  SER A 616     -59.720   5.096  74.964  1.00 61.30           C  
ANISOU 2447  CB  SER A 616     7252   7269   8769     -5   -337   -549
ATOM   2448  OG  SER A 616     -59.615   3.755  75.413  1.00 68.37           O  
ANISOU 2448  OG  SER A 616     8075   8029   9874    -29   -232   -530
ATOM   2449  H   SER A 616     -60.741   4.166  72.785  1.00  0.00           H  
ATOM   2450  HA  SER A 616     -61.810   5.213  75.273  1.00  0.00           H  
ATOM   2451  HB3 SER A 616     -59.476   5.773  75.783  1.00  0.00           H  
ATOM   2452  HB2 SER A 616     -58.995   5.270  74.169  1.00  0.00           H  
ATOM   2453  HG  SER A 616     -59.811   3.158  74.687  1.00  0.00           H  
ATOM   2454  N   ILE A 617     -62.408   7.470  74.524  1.00 48.68           N  
ANISOU 2454  N   ILE A 617     5655   5884   6960     52   -501   -637
ATOM   2455  CA  ILE A 617     -62.848   8.836  74.238  1.00 46.58           C  
ANISOU 2455  CA  ILE A 617     5428   5703   6568    101   -599   -622
ATOM   2456  C   ILE A 617     -62.266   9.927  75.166  1.00 45.20           C  
ANISOU 2456  C   ILE A 617     5349   5502   6322    144   -624   -505
ATOM   2457  O   ILE A 617     -62.233  11.096  74.765  1.00 45.94           O  
ANISOU 2457  O   ILE A 617     5478   5628   6348    180   -704   -477
ATOM   2458  CB  ILE A 617     -64.409   8.903  74.215  1.00 50.28           C  
ANISOU 2458  CB  ILE A 617     5809   6210   7085    114   -612   -708
ATOM   2459  CG1 ILE A 617     -65.028   8.351  75.505  1.00 50.88           C  
ANISOU 2459  CG1 ILE A 617     5846   6211   7275    101   -509   -679
ATOM   2460  CG2 ILE A 617     -64.988   8.199  72.981  1.00 51.49           C  
ANISOU 2460  CG2 ILE A 617     5851   6439   7275     87   -638   -870
ATOM   2461  CD1 ILE A 617     -65.898   9.295  76.180  1.00 56.45           C  
ANISOU 2461  CD1 ILE A 617     6545   6953   7949    150   -532   -669
ATOM   2462  H   ILE A 617     -63.041   6.958  75.122  1.00  0.00           H  
ATOM   2463  HA  ILE A 617     -62.509   9.070  73.229  1.00  0.00           H  
ATOM   2464  HB  ILE A 617     -64.687   9.955  74.147  1.00  0.00           H  
ATOM   2465 HG13 ILE A 617     -64.233   8.042  76.184  1.00  0.00           H  
ATOM   2466 HG12 ILE A 617     -65.586   7.443  75.278  1.00  0.00           H  
ATOM   2467 HG21 ILE A 617     -66.076   8.267  73.000  1.00  0.00           H  
ATOM   2468 HG22 ILE A 617     -64.611   8.679  72.078  1.00  0.00           H  
ATOM   2469 HG23 ILE A 617     -64.690   7.151  72.987  1.00  0.00           H  
ATOM   2470 HD11 ILE A 617     -66.300   8.837  77.084  1.00  0.00           H  
ATOM   2471 HD12 ILE A 617     -65.330  10.187  76.447  1.00  0.00           H  
ATOM   2472 HD13 ILE A 617     -66.718   9.572  75.518  1.00  0.00           H  
ATOM   2473  N   LEU A 618     -61.830   9.567  76.389  1.00 35.68           N  
ANISOU 2473  N   LEU A 618     4168   4245   5142    147   -558   -440
ATOM   2474  CA  LEU A 618     -61.322  10.525  77.385  1.00 32.21           C  
ANISOU 2474  CA  LEU A 618     3790   3811   4638    193   -584   -380
ATOM   2475  C   LEU A 618     -60.194  11.443  76.888  1.00 34.93           C  
ANISOU 2475  C   LEU A 618     4195   4143   4933    196   -655   -353
ATOM   2476  O   LEU A 618     -60.072  12.566  77.377  1.00 34.90           O  
ANISOU 2476  O   LEU A 618     4215   4131   4915    233   -705   -351
ATOM   2477  CB  LEU A 618     -60.886   9.812  78.680  1.00 31.13           C  
ANISOU 2477  CB  LEU A 618     3652   3673   4501    208   -502   -309
ATOM   2478  CG  LEU A 618     -61.917   8.970  79.449  1.00 34.24           C  
ANISOU 2478  CG  LEU A 618     3977   4080   4952    211   -403   -283
ATOM   2479  CD1 LEU A 618     -61.272   8.271  80.592  1.00 34.14           C  
ANISOU 2479  CD1 LEU A 618     3962   4080   4929    236   -318   -158
ATOM   2480  CD2 LEU A 618     -63.047   9.814  80.002  1.00 35.65           C  
ANISOU 2480  CD2 LEU A 618     4131   4328   5085    256   -421   -329
ATOM   2481  H   LEU A 618     -61.841   8.595  76.663  1.00  0.00           H  
ATOM   2482  HA  LEU A 618     -62.158  11.172  77.651  1.00  0.00           H  
ATOM   2483  HB3 LEU A 618     -60.447  10.544  79.358  1.00  0.00           H  
ATOM   2484  HB2 LEU A 618     -60.010   9.198  78.470  1.00  0.00           H  
ATOM   2485  HG  LEU A 618     -62.335   8.224  78.773  1.00  0.00           H  
ATOM   2486 HD11 LEU A 618     -62.017   7.680  81.124  1.00  0.00           H  
ATOM   2487 HD12 LEU A 618     -60.486   7.614  80.220  1.00  0.00           H  
ATOM   2488 HD13 LEU A 618     -60.839   9.006  81.271  1.00  0.00           H  
ATOM   2489 HD21 LEU A 618     -63.750   9.175  80.537  1.00  0.00           H  
ATOM   2490 HD22 LEU A 618     -62.643  10.561  80.685  1.00  0.00           H  
ATOM   2491 HD23 LEU A 618     -63.563  10.314  79.182  1.00  0.00           H  
ATOM   2492  N   TRP A 619     -59.396  10.970  75.903  1.00 30.40           N  
ANISOU 2492  N   TRP A 619     3630   3566   4355    156   -653   -343
ATOM   2493  CA  TRP A 619     -58.238  11.660  75.312  1.00 28.95           C  
ANISOU 2493  CA  TRP A 619     3488   3375   4135    147   -694   -299
ATOM   2494  C   TRP A 619     -58.557  12.367  74.000  1.00 33.98           C  
ANISOU 2494  C   TRP A 619     4118   4062   4731    150   -748   -281
ATOM   2495  O   TRP A 619     -57.715  13.107  73.487  1.00 34.00           O  
ANISOU 2495  O   TRP A 619     4146   4058   4716    145   -771   -210
ATOM   2496  CB  TRP A 619     -57.080  10.669  75.107  1.00 26.79           C  
ANISOU 2496  CB  TRP A 619     3217   3093   3871    110   -645   -291
ATOM   2497  CG  TRP A 619     -56.569  10.101  76.392  1.00 27.23           C  
ANISOU 2497  CG  TRP A 619     3278   3113   3954    127   -602   -263
ATOM   2498  CD1 TRP A 619     -55.525  10.567  77.135  1.00 30.11           C  
ANISOU 2498  CD1 TRP A 619     3668   3472   4299    148   -623   -231
ATOM   2499  CD2 TRP A 619     -57.119   8.997  77.117  1.00 27.16           C  
ANISOU 2499  CD2 TRP A 619     3233   3088   4000    136   -530   -251
ATOM   2500  NE1 TRP A 619     -55.385   9.816  78.275  1.00 29.79           N  
ANISOU 2500  NE1 TRP A 619     3613   3446   4259    183   -578   -194
ATOM   2501  CE2 TRP A 619     -56.356   8.849  78.294  1.00 31.36           C  
ANISOU 2501  CE2 TRP A 619     3777   3628   4508    176   -512   -182
ATOM   2502  CE3 TRP A 619     -58.166   8.092  76.871  1.00 28.85           C  
ANISOU 2502  CE3 TRP A 619     3388   3279   4293    114   -475   -288
ATOM   2503  CZ2 TRP A 619     -56.620   7.846  79.232  1.00 31.33           C  
ANISOU 2503  CZ2 TRP A 619     3739   3622   4543    204   -433   -106
ATOM   2504  CZ3 TRP A 619     -58.436   7.107  77.807  1.00 30.89           C  
ANISOU 2504  CZ3 TRP A 619     3607   3497   4632    126   -387   -224
ATOM   2505  CH2 TRP A 619     -57.660   6.982  78.965  1.00 31.70           C  
ANISOU 2505  CH2 TRP A 619     3733   3617   4695    174   -362   -112
ATOM   2506  H   TRP A 619     -59.573  10.060  75.503  1.00  0.00           H  
ATOM   2507  HA  TRP A 619     -57.905  12.416  76.023  1.00  0.00           H  
ATOM   2508  HB3 TRP A 619     -56.265  11.168  74.582  1.00  0.00           H  
ATOM   2509  HB2 TRP A 619     -57.408   9.858  74.458  1.00  0.00           H  
ATOM   2510  HD1 TRP A 619     -54.951  11.414  76.788  1.00  0.00           H  
ATOM   2511  HE1 TRP A 619     -54.647  10.028  78.932  1.00  0.00           H  
ATOM   2512  HE3 TRP A 619     -58.746   8.171  75.963  1.00  0.00           H  
ATOM   2513  HZ2 TRP A 619     -56.018   7.770  80.126  1.00  0.00           H  
ATOM   2514  HZ3 TRP A 619     -59.255   6.421  77.649  1.00  0.00           H  
ATOM   2515  HH2 TRP A 619     -57.892   6.186  79.657  1.00  0.00           H  
ATOM   2516  N   MET A 620     -59.771  12.155  73.460  1.00 31.33           N  
ANISOU 2516  N   MET A 620     3735   3787   4383    165   -765   -333
ATOM   2517  CA  MET A 620     -60.201  12.755  72.201  1.00 31.52           C  
ANISOU 2517  CA  MET A 620     3734   3905   4336    192   -825   -305
ATOM   2518  C   MET A 620     -60.527  14.224  72.345  1.00 34.88           C  
ANISOU 2518  C   MET A 620     4182   4282   4790    246   -886   -211
ATOM   2519  O   MET A 620     -61.345  14.608  73.196  1.00 35.14           O  
ANISOU 2519  O   MET A 620     4205   4258   4889    278   -901   -250
ATOM   2520  CB  MET A 620     -61.418  12.028  71.639  1.00 34.50           C  
ANISOU 2520  CB  MET A 620     4029   4381   4697    199   -835   -420
ATOM   2521  CG  MET A 620     -61.127  10.688  71.085  1.00 38.80           C  
ANISOU 2521  CG  MET A 620     4521   4984   5239    150   -788   -534
ATOM   2522  SD  MET A 620     -62.666  10.060  70.424  1.00 45.07           S  
ANISOU 2522  SD  MET A 620     5186   5898   6042    162   -820   -709
ATOM   2523  CE  MET A 620     -62.177   8.415  69.988  1.00 42.49           C  
ANISOU 2523  CE  MET A 620     4777   5577   5789     94   -749   -882
ATOM   2524  H   MET A 620     -60.435  11.556  73.929  1.00  0.00           H  
ATOM   2525  HA  MET A 620     -59.386  12.657  71.483  1.00  0.00           H  
ATOM   2526  HB3 MET A 620     -61.883  12.644  70.869  1.00  0.00           H  
ATOM   2527  HB2 MET A 620     -62.177  11.940  72.416  1.00  0.00           H  
ATOM   2528  HG3 MET A 620     -60.782  10.032  71.884  1.00  0.00           H  
ATOM   2529  HG2 MET A 620     -60.397  10.779  70.280  1.00  0.00           H  
ATOM   2530  HE1 MET A 620     -63.027   7.885  69.559  1.00  0.00           H  
ATOM   2531  HE2 MET A 620     -61.369   8.457  69.258  1.00  0.00           H  
ATOM   2532  HE3 MET A 620     -61.834   7.889  70.879  1.00  0.00           H  
ATOM   2533  N   ALA A 621     -59.923  15.036  71.469  1.00 29.86           N  
ANISOU 2533  N   ALA A 621     3559   3668   4116    260   -913    -85
ATOM   2534  CA  ALA A 621     -60.144  16.472  71.386  1.00 29.21           C  
ANISOU 2534  CA  ALA A 621     3480   3511   4105    314   -963     38
ATOM   2535  C   ALA A 621     -61.588  16.734  70.937  1.00 32.97           C  
ANISOU 2535  C   ALA A 621     3904   4066   4557    386  -1026     31
ATOM   2536  O   ALA A 621     -62.144  15.905  70.198  1.00 32.27           O  
ANISOU 2536  O   ALA A 621     3769   4140   4352    390  -1036    -38
ATOM   2537  CB  ALA A 621     -59.174  17.071  70.386  1.00 30.49           C  
ANISOU 2537  CB  ALA A 621     3652   3698   4234    308   -953    211
ATOM   2538  H   ALA A 621     -59.262  14.660  70.805  1.00  0.00           H  
ATOM   2539  HA  ALA A 621     -59.981  16.922  72.365  1.00  0.00           H  
ATOM   2540  HB1 ALA A 621     -59.337  18.147  70.321  1.00  0.00           H  
ATOM   2541  HB2 ALA A 621     -58.151  16.877  70.710  1.00  0.00           H  
ATOM   2542  HB3 ALA A 621     -59.336  16.620  69.407  1.00  0.00           H  
ATOM   2543  N   PRO A 622     -62.227  17.862  71.357  1.00 29.05           N  
ANISOU 2543  N   PRO A 622     3393   3461   4183    448  -1074     77
ATOM   2544  CA  PRO A 622     -63.604  18.134  70.897  1.00 29.49           C  
ANISOU 2544  CA  PRO A 622     3386   3599   4222    529  -1141     73
ATOM   2545  C   PRO A 622     -63.829  17.919  69.396  1.00 34.87           C  
ANISOU 2545  C   PRO A 622     4023   4495   4730    571  -1180    165
ATOM   2546  O   PRO A 622     -64.783  17.234  69.044  1.00 36.15           O  
ANISOU 2546  O   PRO A 622     4121   4807   4807    594  -1213     46
ATOM   2547  CB  PRO A 622     -63.841  19.578  71.327  1.00 31.79           C  
ANISOU 2547  CB  PRO A 622     3667   3714   4698    593  -1182    159
ATOM   2548  CG  PRO A 622     -62.962  19.747  72.509  1.00 34.91           C  
ANISOU 2548  CG  PRO A 622     4105   3947   5212    535  -1134     84
ATOM   2549  CD  PRO A 622     -61.735  18.947  72.230  1.00 29.71           C  
ANISOU 2549  CD  PRO A 622     3497   3344   4447    453  -1075    109
ATOM   2550  HA  PRO A 622     -64.289  17.490  71.448  1.00  0.00           H  
ATOM   2551  HB3 PRO A 622     -64.881  19.698  71.631  1.00  0.00           H  
ATOM   2552  HB2 PRO A 622     -63.511  20.249  70.534  1.00  0.00           H  
ATOM   2553  HG3 PRO A 622     -63.462  19.348  73.392  1.00  0.00           H  
ATOM   2554  HG2 PRO A 622     -62.693  20.798  72.613  1.00  0.00           H  
ATOM   2555  HD2 PRO A 622     -61.024  19.560  71.676  1.00  0.00           H  
ATOM   2556  HD3 PRO A 622     -61.365  18.519  73.162  1.00  0.00           H  
ATOM   2557  N   GLU A 623     -62.919  18.417  68.529  1.00 31.38           N  
ANISOU 2557  N   GLU A 623     3603   4092   4229    578  -1168    359
ATOM   2558  CA  GLU A 623     -63.007  18.265  67.072  1.00 32.76           C  
ANISOU 2558  CA  GLU A 623     3728   4527   4194    633  -1198    468
ATOM   2559  C   GLU A 623     -62.912  16.814  66.590  1.00 40.04           C  
ANISOU 2559  C   GLU A 623     4616   5660   4937    581  -1175    273
ATOM   2560  O   GLU A 623     -63.443  16.497  65.521  1.00 42.19           O  
ANISOU 2560  O   GLU A 623     4810   6196   5023    641  -1225    253
ATOM   2561  CB  GLU A 623     -61.985  19.151  66.346  1.00 34.96           C  
ANISOU 2561  CB  GLU A 623     4029   4796   4460    650  -1164    751
ATOM   2562  CG  GLU A 623     -60.532  18.760  66.554  1.00 43.00           C  
ANISOU 2562  CG  GLU A 623     5103   5746   5489    544  -1071    744
ATOM   2563  CD  GLU A 623     -59.828  19.374  67.748  1.00 55.72           C  
ANISOU 2563  CD  GLU A 623     6767   7051   7351    482  -1032    738
ATOM   2564  OE1 GLU A 623     -60.502  19.970  68.620  1.00 51.85           O  
ANISOU 2564  OE1 GLU A 623     6276   6390   7035    510  -1072    682
ATOM   2565  OE2 GLU A 623     -58.584  19.267  67.801  1.00 42.93           O1-
ANISOU 2565  OE2 GLU A 623     5177   5381   5753    409   -964    769
ATOM   2566  H   GLU A 623     -62.120  18.929  68.874  1.00  0.00           H  
ATOM   2567  HA  GLU A 623     -63.994  18.625  66.781  1.00  0.00           H  
ATOM   2568  HB3 GLU A 623     -62.126  20.188  66.650  1.00  0.00           H  
ATOM   2569  HB2 GLU A 623     -62.207  19.158  65.279  1.00  0.00           H  
ATOM   2570  HG3 GLU A 623     -59.967  18.985  65.649  1.00  0.00           H  
ATOM   2571  HG2 GLU A 623     -60.457  17.674  66.613  1.00  0.00           H  
ATOM   2572  N   VAL A 624     -62.233  15.945  67.360  1.00 36.76           N  
ANISOU 2572  N   VAL A 624     4245   5137   4586    479  -1103    125
ATOM   2573  CA  VAL A 624     -62.090  14.525  67.035  1.00 37.08           C  
ANISOU 2573  CA  VAL A 624     4244   5312   4535    423  -1069    -77
ATOM   2574  C   VAL A 624     -63.442  13.854  67.324  1.00 47.27           C  
ANISOU 2574  C   VAL A 624     5456   6638   5867    433  -1106   -281
ATOM   2575  O   VAL A 624     -63.918  13.062  66.512  1.00 48.99           O  
ANISOU 2575  O   VAL A 624     5577   7056   5981    442  -1132   -435
ATOM   2576  CB  VAL A 624     -60.898  13.865  67.784  1.00 37.56           C  
ANISOU 2576  CB  VAL A 624     4366   5221   4682    326   -979   -131
ATOM   2577  CG1 VAL A 624     -60.820  12.372  67.505  1.00 36.18           C  
ANISOU 2577  CG1 VAL A 624     4132   5139   4476    274   -940   -346
ATOM   2578  CG2 VAL A 624     -59.583  14.537  67.412  1.00 37.59           C  
ANISOU 2578  CG2 VAL A 624     4423   5207   4654    313   -943     54
ATOM   2579  H   VAL A 624     -61.790  16.263  68.210  1.00  0.00           H  
ATOM   2580  HA  VAL A 624     -61.899  14.444  65.965  1.00  0.00           H  
ATOM   2581  HB  VAL A 624     -61.055  14.001  68.854  1.00  0.00           H  
ATOM   2582 HG11 VAL A 624     -59.975  11.945  68.045  1.00  0.00           H  
ATOM   2583 HG12 VAL A 624     -61.741  11.892  67.834  1.00  0.00           H  
ATOM   2584 HG13 VAL A 624     -60.687  12.208  66.436  1.00  0.00           H  
ATOM   2585 HG21 VAL A 624     -58.765  14.057  67.949  1.00  0.00           H  
ATOM   2586 HG22 VAL A 624     -59.417  14.443  66.339  1.00  0.00           H  
ATOM   2587 HG23 VAL A 624     -59.625  15.592  67.682  1.00  0.00           H  
ATOM   2588  N   ILE A 625     -64.076  14.222  68.456  1.00 45.77           N  
ANISOU 2588  N   ILE A 625     5290   6270   5833    436  -1108   -293
ATOM   2589  CA  ILE A 625     -65.384  13.723  68.885  1.00 46.82           C  
ANISOU 2589  CA  ILE A 625     5343   6408   6037    442  -1127   -460
ATOM   2590  C   ILE A 625     -66.492  14.187  67.923  1.00 54.60           C  
ANISOU 2590  C   ILE A 625     6234   7588   6925    542  -1232   -458
ATOM   2591  O   ILE A 625     -67.320  13.370  67.516  1.00 55.54           O  
ANISOU 2591  O   ILE A 625     6240   7844   7017    540  -1258   -648
ATOM   2592  CB  ILE A 625     -65.655  14.111  70.370  1.00 49.20           C  
ANISOU 2592  CB  ILE A 625     5693   6497   6503    429  -1090   -453
ATOM   2593  CG1 ILE A 625     -64.885  13.183  71.314  1.00 47.36           C  
ANISOU 2593  CG1 ILE A 625     5509   6145   6343    340   -987   -509
ATOM   2594  CG2 ILE A 625     -67.155  14.104  70.697  1.00 51.92           C  
ANISOU 2594  CG2 ILE A 625     5947   6865   6916    467  -1123   -565
ATOM   2595  CD1 ILE A 625     -64.677  13.715  72.671  1.00 51.41           C  
ANISOU 2595  CD1 ILE A 625     6085   6503   6947    340   -954   -460
ATOM   2596  H   ILE A 625     -63.647  14.890  69.080  1.00  0.00           H  
ATOM   2597  HA  ILE A 625     -65.347  12.635  68.836  1.00  0.00           H  
ATOM   2598  HB  ILE A 625     -65.285  15.125  70.523  1.00  0.00           H  
ATOM   2599 HG13 ILE A 625     -63.920  12.938  70.871  1.00  0.00           H  
ATOM   2600 HG12 ILE A 625     -65.400  12.225  71.377  1.00  0.00           H  
ATOM   2601 HG21 ILE A 625     -67.301  14.380  71.741  1.00  0.00           H  
ATOM   2602 HG22 ILE A 625     -67.670  14.820  70.057  1.00  0.00           H  
ATOM   2603 HG23 ILE A 625     -67.560  13.107  70.525  1.00  0.00           H  
ATOM   2604 HD11 ILE A 625     -64.123  12.988  73.266  1.00  0.00           H  
ATOM   2605 HD12 ILE A 625     -64.111  14.645  72.615  1.00  0.00           H  
ATOM   2606 HD13 ILE A 625     -65.643  13.906  73.139  1.00  0.00           H  
ATOM   2607  N   ARG A 626     -66.496  15.483  67.555  1.00 53.48           N  
ANISOU 2607  N   ARG A 626     6121   7451   6749    632  -1293   -245
ATOM   2608  CA  ARG A 626     -67.481  16.063  66.638  1.00 56.18           C  
ANISOU 2608  CA  ARG A 626     6372   7982   6990    754  -1402   -184
ATOM   2609  C   ARG A 626     -67.404  15.409  65.261  1.00 65.96           C  
ANISOU 2609  C   ARG A 626     7525   9547   7989    784  -1443   -243
ATOM   2610  O   ARG A 626     -68.436  15.167  64.630  1.00 67.42           O  
ANISOU 2610  O   ARG A 626     7586   9947   8084    855  -1530   -359
ATOM   2611  CB  ARG A 626     -67.285  17.580  66.513  1.00 54.88           C  
ANISOU 2611  CB  ARG A 626     6256   7722   6872    844  -1439    106
ATOM   2612  CG  ARG A 626     -67.687  18.354  67.757  1.00 56.59           C  
ANISOU 2612  CG  ARG A 626     6507   7665   7330    851  -1432    110
ATOM   2613  CD  ARG A 626     -67.785  19.839  67.496  1.00 59.59           C  
ANISOU 2613  CD  ARG A 626     6884   7954   7803    963  -1488    363
ATOM   2614  NE  ARG A 626     -66.542  20.394  66.955  1.00 60.61           N  
ANISOU 2614  NE  ARG A 626     7076   8042   7910    953  -1446    609
ATOM   2615  CZ  ARG A 626     -65.630  21.046  67.668  1.00 69.78           C  
ANISOU 2615  CZ  ARG A 626     8310   8946   9259    897  -1384    683
ATOM   2616  NH1 ARG A 626     -65.799  21.229  68.972  1.00 49.20           N  
ANISOU 2616  NH1 ARG A 626     5725   6124   6845    855  -1363    521
ATOM   2617  NH2 ARG A 626     -64.541  21.525  67.081  1.00 60.92           N1+
ANISOU 2617  NH2 ARG A 626     7223   7797   8129    884  -1339    910
ATOM   2618  H   ARG A 626     -65.793  16.112  67.915  1.00  0.00           H  
ATOM   2619  HA  ARG A 626     -68.475  15.881  67.046  1.00  0.00           H  
ATOM   2620  HB3 ARG A 626     -67.853  17.949  65.659  1.00  0.00           H  
ATOM   2621  HB2 ARG A 626     -66.242  17.792  66.277  1.00  0.00           H  
ATOM   2622  HG3 ARG A 626     -66.959  18.172  68.548  1.00  0.00           H  
ATOM   2623  HG2 ARG A 626     -68.647  17.985  68.119  1.00  0.00           H  
ATOM   2624  HD3 ARG A 626     -68.039  20.354  68.423  1.00  0.00           H  
ATOM   2625  HD2 ARG A 626     -68.601  20.031  66.800  1.00  0.00           H  
ATOM   2626  HE  ARG A 626     -66.402  20.252  65.965  1.00  0.00           H  
ATOM   2627 HH12 ARG A 626     -65.101  21.726  69.507  1.00  0.00           H  
ATOM   2628 HH11 ARG A 626     -66.626  20.871  69.429  1.00  0.00           H  
ATOM   2629 HH22 ARG A 626     -63.850  22.020  67.626  1.00  0.00           H  
ATOM   2630 HH21 ARG A 626     -64.403  21.395  66.089  1.00  0.00           H  
ATOM   2631  N   MET A 627     -66.164  15.101  64.828  1.00 65.04           N  
ANISOU 2631  N   MET A 627     7460   9483   7770    733  -1381   -188
ATOM   2632  CA  MET A 627     -65.780  14.480  63.567  1.00 67.63           C  
ANISOU 2632  CA  MET A 627     7713  10130   7855    753  -1396   -253
ATOM   2633  C   MET A 627     -66.641  14.967  62.395  1.00 73.80           C  
ANISOU 2633  C   MET A 627     8378  11244   8418    902  -1516   -184
ATOM   2634  O   MET A 627     -67.179  14.184  61.606  1.00 74.24           O  
ANISOU 2634  O   MET A 627     8297  11588   8322    933  -1576   -416
ATOM   2635  CB  MET A 627     -65.716  12.949  63.672  1.00 70.13           C  
ANISOU 2635  CB  MET A 627     7963  10474   8210    652  -1349   -590
ATOM   2636  CG  MET A 627     -64.576  12.375  62.847  1.00 75.73           C  
ANISOU 2636  CG  MET A 627     8647  11389   8739    630  -1309   -641
ATOM   2637  SD  MET A 627     -64.188  10.626  63.120  1.00 80.63           S  
ANISOU 2637  SD  MET A 627     9197  11945   9493    502  -1230  -1014
ATOM   2638  CE  MET A 627     -63.184  10.707  64.605  1.00 74.50           C  
ANISOU 2638  CE  MET A 627     8594  10749   8965    394  -1110   -870
ATOM   2639  H   MET A 627     -65.362  15.303  65.408  1.00  0.00           H  
ATOM   2640  HA  MET A 627     -64.764  14.815  63.359  1.00  0.00           H  
ATOM   2641  HB3 MET A 627     -66.660  12.522  63.333  1.00  0.00           H  
ATOM   2642  HB2 MET A 627     -65.589  12.662  64.716  1.00  0.00           H  
ATOM   2643  HG3 MET A 627     -63.679  12.972  63.010  1.00  0.00           H  
ATOM   2644  HG2 MET A 627     -64.782  12.536  61.789  1.00  0.00           H  
ATOM   2645  HE1 MET A 627     -62.874   9.702  64.890  1.00  0.00           H  
ATOM   2646  HE2 MET A 627     -62.302  11.319  64.415  1.00  0.00           H  
ATOM   2647  HE3 MET A 627     -63.765  11.150  65.414  1.00  0.00           H  
ATOM   2648  N   GLN A 628     -66.749  16.296  62.296  1.00 71.50           N  
ANISOU 2648  N   GLN A 628     8129  10908   8129   1002  -1553    135
ATOM   2649  CA  GLN A 628     -67.459  16.974  61.218  1.00 73.97           C  
ANISOU 2649  CA  GLN A 628     8343  11526   8235   1170  -1665    298
ATOM   2650  C   GLN A 628     -66.477  17.081  60.042  1.00 79.08           C  
ANISOU 2650  C   GLN A 628     8984  12461   8604   1214  -1632    492
ATOM   2651  O   GLN A 628     -66.850  17.461  58.930  1.00 81.60           O  
ANISOU 2651  O   GLN A 628     9204  13145   8656   1359  -1712    626
ATOM   2652  CB  GLN A 628     -67.983  18.354  61.684  1.00 75.69           C  
ANISOU 2652  CB  GLN A 628     8599  11525   8635   1262  -1707    573
ATOM   2653  CG  GLN A 628     -68.901  18.324  62.934  1.00 79.75           C  
ANISOU 2653  CG  GLN A 628     9126  11737   9437   1212  -1716    386
ATOM   2654  CD  GLN A 628     -70.130  17.423  62.849  1.00 90.46           C  
ANISOU 2654  CD  GLN A 628    10348  13264  10761   1228  -1794     66
ATOM   2655  OE1 GLN A 628     -70.739  17.223  61.786  1.00 88.32           O  
ANISOU 2655  OE1 GLN A 628     9945  13343  10271   1334  -1896     17
ATOM   2656  NE2 GLN A 628     -70.553  16.898  63.992  1.00 72.84           N  
ANISOU 2656  NE2 GLN A 628     8131  10796   8750   1127  -1747   -155
ATOM   2657  H   GLN A 628     -66.325  16.891  62.993  1.00  0.00           H  
ATOM   2658  HA  GLN A 628     -68.307  16.360  60.914  1.00  0.00           H  
ATOM   2659  HB3 GLN A 628     -68.511  18.836  60.861  1.00  0.00           H  
ATOM   2660  HB2 GLN A 628     -67.137  19.015  61.874  1.00  0.00           H  
ATOM   2661  HG3 GLN A 628     -69.216  19.340  63.173  1.00  0.00           H  
ATOM   2662  HG2 GLN A 628     -68.311  18.045  63.807  1.00  0.00           H  
ATOM   2663 HE22 GLN A 628     -71.362  16.293  64.001  1.00  0.00           H  
ATOM   2664 HE21 GLN A 628     -70.066  17.103  64.853  1.00  0.00           H  
ATOM   2665  N   ASP A 629     -65.213  16.697  60.316  1.00 73.51           N  
ANISOU 2665  N   ASP A 629     8373  11610   7949   1091  -1512    497
ATOM   2666  CA  ASP A 629     -64.079  16.619  59.401  1.00 73.77           C  
ANISOU 2666  CA  ASP A 629     8408  11860   7761   1090  -1441    638
ATOM   2667  C   ASP A 629     -63.923  15.153  58.966  1.00 74.21           C  
ANISOU 2667  C   ASP A 629     8380  12146   7671   1024  -1428    250
ATOM   2668  O   ASP A 629     -64.281  14.239  59.724  1.00 71.16           O  
ANISOU 2668  O   ASP A 629     7994  11564   7478    921  -1417    -60
ATOM   2669  CB  ASP A 629     -62.760  16.997  60.133  1.00 74.13           C  
ANISOU 2669  CB  ASP A 629     8594  11555   8017    977  -1313    818
ATOM   2670  CG  ASP A 629     -62.663  18.307  60.908  1.00 82.52           C  
ANISOU 2670  CG  ASP A 629     9748  12235   9370    980  -1298   1082
ATOM   2671  OD1 ASP A 629     -63.725  18.894  61.237  1.00 83.68           O  
ANISOU 2671  OD1 ASP A 629     9869  12308   9618   1060  -1385   1109
ATOM   2672  OD2 ASP A 629     -61.524  18.723  61.225  1.00 84.81           O1-
ANISOU 2672  OD2 ASP A 629    10120  12298   9806    903  -1202   1232
ATOM   2673  H   ASP A 629     -64.962  16.418  61.254  1.00  0.00           H  
ATOM   2674  HA  ASP A 629     -64.237  17.263  58.536  1.00  0.00           H  
ATOM   2675  HB3 ASP A 629     -61.934  16.944  59.424  1.00  0.00           H  
ATOM   2676  HB2 ASP A 629     -62.472  16.176  60.789  1.00  0.00           H  
ATOM   2677  N   LYS A 630     -63.332  14.935  57.771  1.00 70.65           N  
ANISOU 2677  N   LYS A 630     7845  12103   6895   1084  -1419    272
ATOM   2678  CA  LYS A 630     -62.991  13.595  57.293  1.00 69.20           C  
ANISOU 2678  CA  LYS A 630     7565  12142   6588   1025  -1397   -110
ATOM   2679  C   LYS A 630     -61.828  13.116  58.165  1.00 66.77           C  
ANISOU 2679  C   LYS A 630     7370  11480   6518    863  -1267   -176
ATOM   2680  O   LYS A 630     -61.936  12.062  58.792  1.00 64.46           O  
ANISOU 2680  O   LYS A 630     7061  11016   6417    764  -1251   -503
ATOM   2681  CB  LYS A 630     -62.617  13.607  55.804  1.00 75.02           C  
ANISOU 2681  CB  LYS A 630     8182  13418   6902   1138  -1406    -49
ATOM   2682  CG  LYS A 630     -63.839  13.717  54.900  1.00 93.33           C  
ANISOU 2682  CG  LYS A 630    10335  16182   8945   1301  -1556   -139
ATOM   2683  CD  LYS A 630     -63.502  13.590  53.422  1.00105.22           C  
ANISOU 2683  CD  LYS A 630    11701  18290   9989   1422  -1566   -127
ATOM   2684  CE  LYS A 630     -64.736  13.356  52.569  1.00114.17           C  
ANISOU 2684  CE  LYS A 630    12632  19910  10836   1580  -1732   -335
ATOM   2685  NZ  LYS A 630     -65.595  14.567  52.417  1.00121.94           N1+
ANISOU 2685  NZ  LYS A 630    13619  21023  11691   1755  -1823     90
ATOM   2686  H   LYS A 630     -63.108  15.714  57.169  1.00  0.00           H  
ATOM   2687  HA  LYS A 630     -63.845  12.934  57.442  1.00  0.00           H  
ATOM   2688  HB3 LYS A 630     -62.067  12.698  55.561  1.00  0.00           H  
ATOM   2689  HB2 LYS A 630     -61.944  14.441  55.606  1.00  0.00           H  
ATOM   2690  HG3 LYS A 630     -64.336  14.671  55.077  1.00  0.00           H  
ATOM   2691  HG2 LYS A 630     -64.562  12.949  55.174  1.00  0.00           H  
ATOM   2692  HD3 LYS A 630     -62.801  12.767  53.279  1.00  0.00           H  
ATOM   2693  HD2 LYS A 630     -62.996  14.495  53.087  1.00  0.00           H  
ATOM   2694  HE3 LYS A 630     -65.325  12.546  53.000  1.00  0.00           H  
ATOM   2695  HE2 LYS A 630     -64.433  13.002  51.584  1.00  0.00           H  
ATOM   2696  HZ1 LYS A 630     -65.771  14.972  53.325  1.00  0.00           H  
ATOM   2697  HZ2 LYS A 630     -65.124  15.243  51.833  1.00  0.00           H  
ATOM   2698  HZ3 LYS A 630     -66.472  14.307  51.989  1.00  0.00           H  
ATOM   2699  N   ASN A 631     -60.758  13.937  58.275  1.00 60.98           N  
ANISOU 2699  N   ASN A 631     6747  10614   5809    838  -1173    153
ATOM   2700  CA  ASN A 631     -59.610  13.678  59.149  1.00 57.75           C  
ANISOU 2700  CA  ASN A 631     6446   9870   5628    699  -1060    134
ATOM   2701  C   ASN A 631     -59.533  14.804  60.194  1.00 57.90           C  
ANISOU 2701  C   ASN A 631     6600   9488   5912    671  -1040    413
ATOM   2702  O   ASN A 631     -58.967  15.878  59.936  1.00 58.62           O  
ANISOU 2702  O   ASN A 631     6732   9554   5987    703   -996    755
ATOM   2703  CB  ASN A 631     -58.296  13.510  58.374  1.00 59.20           C  
ANISOU 2703  CB  ASN A 631     6606  10255   5632    679   -960    195
ATOM   2704  CG  ASN A 631     -57.138  13.020  59.219  1.00 85.72           C  
ANISOU 2704  CG  ASN A 631    10046  13304   9220    543   -857    113
ATOM   2705  OD1 ASN A 631     -57.176  11.936  59.819  1.00 81.06           O  
ANISOU 2705  OD1 ASN A 631     9451  12549   8799    466   -854   -188
ATOM   2706  ND2 ASN A 631     -56.057  13.786  59.244  1.00 78.92           N  
ANISOU 2706  ND2 ASN A 631     9244  12366   8375    515   -765    388
ATOM   2707  H   ASN A 631     -60.718  14.789  57.734  1.00  0.00           H  
ATOM   2708  HA  ASN A 631     -59.802  12.746  59.680  1.00  0.00           H  
ATOM   2709  HB3 ASN A 631     -58.028  14.458  57.908  1.00  0.00           H  
ATOM   2710  HB2 ASN A 631     -58.452  12.823  57.542  1.00  0.00           H  
ATOM   2711 HD22 ASN A 631     -55.254  13.509  59.791  1.00  0.00           H  
ATOM   2712 HD21 ASN A 631     -56.036  14.647  58.716  1.00  0.00           H  
ATOM   2713  N   PRO A 632     -60.151  14.581  61.377  1.00 49.94           N  
ANISOU 2713  N   PRO A 632     5642   8173   5159    617  -1069    267
ATOM   2714  CA  PRO A 632     -60.127  15.618  62.422  1.00 47.70           C  
ANISOU 2714  CA  PRO A 632     5464   7535   5125    598  -1058    472
ATOM   2715  C   PRO A 632     -58.785  15.699  63.143  1.00 47.03           C  
ANISOU 2715  C   PRO A 632     5468   7197   5204    492   -958    527
ATOM   2716  O   PRO A 632     -58.553  16.624  63.913  1.00 46.05           O  
ANISOU 2716  O   PRO A 632     5413   6804   5281    475   -943    685
ATOM   2717  CB  PRO A 632     -61.248  15.178  63.362  1.00 48.19           C  
ANISOU 2717  CB  PRO A 632     5523   7437   5349    584  -1116    255
ATOM   2718  CG  PRO A 632     -61.278  13.703  63.227  1.00 52.16           C  
ANISOU 2718  CG  PRO A 632     5958   8054   5805    526  -1102    -71
ATOM   2719  CD  PRO A 632     -60.891  13.379  61.824  1.00 49.72           C  
ANISOU 2719  CD  PRO A 632     5560   8113   5217    572  -1102    -94
ATOM   2720  HA  PRO A 632     -60.370  16.587  61.986  1.00  0.00           H  
ATOM   2721  HB3 PRO A 632     -62.194  15.592  63.013  1.00  0.00           H  
ATOM   2722  HB2 PRO A 632     -60.984  15.441  64.386  1.00  0.00           H  
ATOM   2723  HG3 PRO A 632     -62.289  13.342  63.417  1.00  0.00           H  
ATOM   2724  HG2 PRO A 632     -60.556  13.261  63.914  1.00  0.00           H  
ATOM   2725  HD2 PRO A 632     -60.218  12.521  61.825  1.00  0.00           H  
ATOM   2726  HD3 PRO A 632     -61.791  13.264  61.219  1.00  0.00           H  
ATOM   2727  N   TYR A 633     -57.910  14.728  62.871  1.00 41.40           N  
ANISOU 2727  N   TYR A 633     4735   6579   4415    428   -894    371
ATOM   2728  CA  TYR A 633     -56.592  14.550  63.467  1.00 39.49           C  
ANISOU 2728  CA  TYR A 633     4552   6149   4302    332   -804    373
ATOM   2729  C   TYR A 633     -55.562  15.548  62.959  1.00 45.48           C  
ANISOU 2729  C   TYR A 633     5326   6923   5031    333   -737    667
ATOM   2730  O   TYR A 633     -55.505  15.860  61.767  1.00 46.96           O  
ANISOU 2730  O   TYR A 633     5453   7393   4997    397   -723    818
ATOM   2731  CB  TYR A 633     -56.112  13.105  63.273  1.00 39.51           C  
ANISOU 2731  CB  TYR A 633     4504   6258   4249    278   -764     95
ATOM   2732  CG  TYR A 633     -57.051  12.090  63.895  1.00 39.89           C  
ANISOU 2732  CG  TYR A 633     4526   6228   4402    259   -806   -177
ATOM   2733  CD1 TYR A 633     -56.986  11.791  65.252  1.00 40.08           C  
ANISOU 2733  CD1 TYR A 633     4616   5956   4658    199   -785   -239
ATOM   2734  CD2 TYR A 633     -58.030  11.454  63.132  1.00 41.20           C  
ANISOU 2734  CD2 TYR A 633     4584   6630   4439    307   -864   -367
ATOM   2735  CE1 TYR A 633     -57.865  10.878  65.835  1.00 40.29           C  
ANISOU 2735  CE1 TYR A 633     4608   5904   4797    181   -802   -446
ATOM   2736  CE2 TYR A 633     -58.915  10.539  63.705  1.00 40.94           C  
ANISOU 2736  CE2 TYR A 633     4507   6498   4548    279   -888   -611
ATOM   2737  CZ  TYR A 633     -58.826  10.249  65.058  1.00 44.38           C  
ANISOU 2737  CZ  TYR A 633     5016   6619   5227    213   -848   -630
ATOM   2738  OH  TYR A 633     -59.674   9.339  65.650  1.00 40.18           O  
ANISOU 2738  OH  TYR A 633     4432   5982   4854    183   -848   -830
ATOM   2739  H   TYR A 633     -58.138  14.019  62.189  1.00  0.00           H  
ATOM   2740  HA  TYR A 633     -56.698  14.714  64.539  1.00  0.00           H  
ATOM   2741  HB3 TYR A 633     -55.118  12.992  63.706  1.00  0.00           H  
ATOM   2742  HB2 TYR A 633     -56.008  12.898  62.208  1.00  0.00           H  
ATOM   2743  HD1 TYR A 633     -56.245  12.269  65.875  1.00  0.00           H  
ATOM   2744  HD2 TYR A 633     -58.114  11.666  62.076  1.00  0.00           H  
ATOM   2745  HE1 TYR A 633     -57.797  10.661  66.891  1.00  0.00           H  
ATOM   2746  HE2 TYR A 633     -59.666  10.059  63.095  1.00  0.00           H  
ATOM   2747  HH  TYR A 633     -59.463   9.265  66.584  1.00  0.00           H  
ATOM   2748  N   SER A 634     -54.758  16.060  63.894  1.00 41.24           N  
ANISOU 2748  N   SER A 634     4855   6091   4723    266   -693    749
ATOM   2749  CA  SER A 634     -53.693  17.026  63.661  1.00 41.64           C  
ANISOU 2749  CA  SER A 634     4911   6066   4846    241   -616   1009
ATOM   2750  C   SER A 634     -52.652  16.893  64.783  1.00 44.91           C  
ANISOU 2750  C   SER A 634     5369   6210   5485    141   -572    912
ATOM   2751  O   SER A 634     -52.778  16.027  65.657  1.00 42.92           O  
ANISOU 2751  O   SER A 634     5146   5867   5294    109   -600    675
ATOM   2752  CB  SER A 634     -54.264  18.440  63.650  1.00 44.27           C  
ANISOU 2752  CB  SER A 634     5250   6270   5300    302   -647   1279
ATOM   2753  OG  SER A 634     -54.773  18.778  64.929  1.00 47.76           O  
ANISOU 2753  OG  SER A 634     5742   6413   5992    285   -704   1178
ATOM   2754  H   SER A 634     -54.863  15.780  64.859  1.00  0.00           H  
ATOM   2755  HA  SER A 634     -53.220  16.819  62.701  1.00  0.00           H  
ATOM   2756  HB3 SER A 634     -55.064  18.503  62.913  1.00  0.00           H  
ATOM   2757  HB2 SER A 634     -53.481  19.146  63.373  1.00  0.00           H  
ATOM   2758  HG  SER A 634     -55.729  18.694  64.926  1.00  0.00           H  
ATOM   2759  N   PHE A 635     -51.642  17.774  64.778  1.00 42.19           N  
ANISOU 2759  N   PHE A 635     5016   5739   5275     99   -502   1104
ATOM   2760  CA  PHE A 635     -50.636  17.792  65.829  1.00 40.20           C  
ANISOU 2760  CA  PHE A 635     4783   5246   5244     14   -473   1010
ATOM   2761  C   PHE A 635     -51.308  18.281  67.103  1.00 42.84           C  
ANISOU 2761  C   PHE A 635     5161   5327   5789     23   -552    923
ATOM   2762  O   PHE A 635     -51.002  17.788  68.185  1.00 41.06           O  
ANISOU 2762  O   PHE A 635     4960   4985   5654    -15   -573    731
ATOM   2763  CB  PHE A 635     -49.466  18.716  65.452  1.00 43.36           C  
ANISOU 2763  CB  PHE A 635     5135   5570   5769    -36   -376   1232
ATOM   2764  CG  PHE A 635     -48.637  18.288  64.259  1.00 46.24           C  
ANISOU 2764  CG  PHE A 635     5443   6196   5930    -52   -276   1319
ATOM   2765  CD1 PHE A 635     -48.245  16.962  64.098  1.00 48.15           C  
ANISOU 2765  CD1 PHE A 635     5675   6610   6008    -70   -263   1089
ATOM   2766  CD2 PHE A 635     -48.187  19.224  63.336  1.00 50.35           C  
ANISOU 2766  CD2 PHE A 635     5905   6779   6448    -48   -181   1634
ATOM   2767  CE1 PHE A 635     -47.458  16.576  63.011  1.00 49.94           C  
ANISOU 2767  CE1 PHE A 635     5833   7095   6049    -79   -167   1135
ATOM   2768  CE2 PHE A 635     -47.395  18.837  62.253  1.00 53.90           C  
ANISOU 2768  CE2 PHE A 635     6290   7505   6687    -59    -75   1713
ATOM   2769  CZ  PHE A 635     -47.041  17.517  62.095  1.00 50.84           C  
ANISOU 2769  CZ  PHE A 635     5890   7309   6117    -73    -72   1444
ATOM   2770  H   PHE A 635     -51.565  18.449  64.031  1.00  0.00           H  
ATOM   2771  HA  PHE A 635     -50.260  16.781  65.985  1.00  0.00           H  
ATOM   2772  HB3 PHE A 635     -48.814  18.841  66.316  1.00  0.00           H  
ATOM   2773  HB2 PHE A 635     -49.844  19.724  65.284  1.00  0.00           H  
ATOM   2774  HD1 PHE A 635     -48.550  16.218  64.819  1.00  0.00           H  
ATOM   2775  HD2 PHE A 635     -48.449  20.265  63.451  1.00  0.00           H  
ATOM   2776  HE1 PHE A 635     -47.177  15.540  62.889  1.00  0.00           H  
ATOM   2777  HE2 PHE A 635     -47.060  19.574  61.538  1.00  0.00           H  
ATOM   2778  HZ  PHE A 635     -46.436  17.219  61.252  1.00  0.00           H  
ATOM   2779  N   GLN A 636     -52.275  19.206  66.946  1.00 40.36           N  
ANISOU 2779  N   GLN A 636     4846   4955   5533     86   -598   1061
ATOM   2780  CA  GLN A 636     -53.069  19.803  68.016  1.00 39.49           C  
ANISOU 2780  CA  GLN A 636     4758   4630   5617    111   -673    980
ATOM   2781  C   GLN A 636     -53.986  18.802  68.727  1.00 41.24           C  
ANISOU 2781  C   GLN A 636     5018   4910   5742    134   -737    738
ATOM   2782  O   GLN A 636     -54.214  18.971  69.922  1.00 39.45           O  
ANISOU 2782  O   GLN A 636     4807   4525   5655    130   -775    604
ATOM   2783  CB  GLN A 636     -53.848  21.025  67.511  1.00 42.49           C  
ANISOU 2783  CB  GLN A 636     5109   4937   6098    184   -698   1208
ATOM   2784  CG  GLN A 636     -52.965  22.262  67.294  1.00 52.29           C  
ANISOU 2784  CG  GLN A 636     6298   5989   7581    151   -628   1443
ATOM   2785  CD  GLN A 636     -52.466  22.457  65.882  1.00 63.64           C  
ANISOU 2785  CD  GLN A 636     7696   7614   8871    166   -542   1743
ATOM   2786  OE1 GLN A 636     -52.715  21.658  64.962  1.00 54.53           O  
ANISOU 2786  OE1 GLN A 636     6548   6773   7398    207   -540   1758
ATOM   2787  NE2 GLN A 636     -51.763  23.560  65.683  1.00 57.60           N  
ANISOU 2787  NE2 GLN A 636     6872   6666   8346    135   -463   1985
ATOM   2788  H   GLN A 636     -52.504  19.545  66.023  1.00  0.00           H  
ATOM   2789  HA  GLN A 636     -52.364  20.168  68.763  1.00  0.00           H  
ATOM   2790  HB3 GLN A 636     -54.641  21.266  68.219  1.00  0.00           H  
ATOM   2791  HB2 GLN A 636     -54.352  20.772  66.578  1.00  0.00           H  
ATOM   2792  HG3 GLN A 636     -52.114  22.221  67.974  1.00  0.00           H  
ATOM   2793  HG2 GLN A 636     -53.508  23.152  67.610  1.00  0.00           H  
ATOM   2794 HE22 GLN A 636     -51.393  23.764  64.766  1.00  0.00           H  
ATOM   2795 HE21 GLN A 636     -51.596  24.198  66.448  1.00  0.00           H  
ATOM   2796  N   SER A 637     -54.481  17.752  68.024  1.00 38.09           N  
ANISOU 2796  N   SER A 637     4616   4742   5115    156   -742    671
ATOM   2797  CA  SER A 637     -55.316  16.693  68.633  1.00 36.43           C  
ANISOU 2797  CA  SER A 637     4421   4572   4849    165   -781    450
ATOM   2798  C   SER A 637     -54.452  15.852  69.609  1.00 38.02           C  
ANISOU 2798  C   SER A 637     4647   4690   5110    101   -745    295
ATOM   2799  O   SER A 637     -54.931  15.446  70.671  1.00 36.71           O  
ANISOU 2799  O   SER A 637     4500   4446   5004    105   -768    167
ATOM   2800  CB  SER A 637     -55.942  15.798  67.560  1.00 40.36           C  
ANISOU 2800  CB  SER A 637     4878   5325   5132    196   -791    393
ATOM   2801  OG  SER A 637     -55.097  14.735  67.139  1.00 49.57           O  
ANISOU 2801  OG  SER A 637     6024   6607   6203    149   -735    289
ATOM   2802  H   SER A 637     -54.284  17.667  67.037  1.00  0.00           H  
ATOM   2803  HA  SER A 637     -56.117  17.167  69.200  1.00  0.00           H  
ATOM   2804  HB3 SER A 637     -56.216  16.405  66.697  1.00  0.00           H  
ATOM   2805  HB2 SER A 637     -56.880  15.388  67.933  1.00  0.00           H  
ATOM   2806  HG  SER A 637     -54.887  14.176  67.891  1.00  0.00           H  
ATOM   2807  N   ASP A 638     -53.172  15.616  69.230  1.00 33.32           N  
ANISOU 2807  N   ASP A 638     4039   4126   4494     52   -685    326
ATOM   2808  CA  ASP A 638     -52.176  14.879  70.010  1.00 31.34           C  
ANISOU 2808  CA  ASP A 638     3796   3812   4300      4   -652    210
ATOM   2809  C   ASP A 638     -51.777  15.708  71.206  1.00 34.92           C  
ANISOU 2809  C   ASP A 638     4263   4077   4927     -7   -677    205
ATOM   2810  O   ASP A 638     -51.448  15.150  72.242  1.00 33.45           O  
ANISOU 2810  O   ASP A 638     4086   3844   4779    -14   -683     89
ATOM   2811  CB  ASP A 638     -50.926  14.553  69.159  1.00 33.09           C  
ANISOU 2811  CB  ASP A 638     3982   4131   4460    -38   -583    250
ATOM   2812  CG  ASP A 638     -51.048  13.406  68.159  1.00 37.37           C  
ANISOU 2812  CG  ASP A 638     4486   4878   4834    -32   -553    161
ATOM   2813  OD1 ASP A 638     -52.188  12.888  67.966  1.00 40.40           O  
ANISOU 2813  OD1 ASP A 638     4864   5339   5148      4   -590     75
ATOM   2814  OD2 ASP A 638     -50.018  13.045  67.547  1.00 32.23           O1-
ANISOU 2814  OD2 ASP A 638     3795   4319   4133    -62   -491    156
ATOM   2815  H   ASP A 638     -52.837  15.960  68.342  1.00  0.00           H  
ATOM   2816  HA  ASP A 638     -52.619  13.946  70.358  1.00  0.00           H  
ATOM   2817  HB3 ASP A 638     -50.081  14.363  69.821  1.00  0.00           H  
ATOM   2818  HB2 ASP A 638     -50.605  15.453  68.635  1.00  0.00           H  
ATOM   2819  N   VAL A 639     -51.796  17.045  71.060  1.00 33.67           N  
ANISOU 2819  N   VAL A 639     4092   3818   4884     -1   -691    328
ATOM   2820  CA  VAL A 639     -51.485  17.997  72.135  1.00 33.25           C  
ANISOU 2820  CA  VAL A 639     4022   3578   5033     -8   -723    286
ATOM   2821  C   VAL A 639     -52.603  17.882  73.174  1.00 37.81           C  
ANISOU 2821  C   VAL A 639     4622   4130   5613     44   -784    153
ATOM   2822  O   VAL A 639     -52.304  17.789  74.368  1.00 38.66           O  
ANISOU 2822  O   VAL A 639     4721   4193   5776     47   -808     18
ATOM   2823  CB  VAL A 639     -51.291  19.446  71.616  1.00 37.01           C  
ANISOU 2823  CB  VAL A 639     4456   3920   5685    -16   -710    458
ATOM   2824  CG1 VAL A 639     -51.216  20.438  72.764  1.00 36.92           C  
ANISOU 2824  CG1 VAL A 639     4404   3702   5921    -13   -756    355
ATOM   2825  CG2 VAL A 639     -50.052  19.549  70.739  1.00 37.32           C  
ANISOU 2825  CG2 VAL A 639     4458   3985   5739    -77   -628    594
ATOM   2826  H   VAL A 639     -52.035  17.452  70.167  1.00  0.00           H  
ATOM   2827  HA  VAL A 639     -50.554  17.681  72.606  1.00  0.00           H  
ATOM   2828  HB  VAL A 639     -52.157  19.703  71.006  1.00  0.00           H  
ATOM   2829 HG11 VAL A 639     -51.080  21.444  72.367  1.00  0.00           H  
ATOM   2830 HG12 VAL A 639     -52.140  20.397  73.341  1.00  0.00           H  
ATOM   2831 HG13 VAL A 639     -50.374  20.185  73.409  1.00  0.00           H  
ATOM   2832 HG21 VAL A 639     -49.939  20.575  70.388  1.00  0.00           H  
ATOM   2833 HG22 VAL A 639     -49.173  19.264  71.317  1.00  0.00           H  
ATOM   2834 HG23 VAL A 639     -50.156  18.882  69.883  1.00  0.00           H  
ATOM   2835  N   TYR A 640     -53.880  17.814  72.711  1.00 32.61           N  
ANISOU 2835  N   TYR A 640     3980   3535   4876     91   -808    186
ATOM   2836  CA  TYR A 640     -55.032  17.642  73.598  1.00 30.66           C  
ANISOU 2836  CA  TYR A 640     3741   3285   4622    139   -851     68
ATOM   2837  C   TYR A 640     -54.906  16.318  74.351  1.00 32.70           C  
ANISOU 2837  C   TYR A 640     4018   3622   4784    128   -827    -53
ATOM   2838  O   TYR A 640     -55.072  16.309  75.566  1.00 32.94           O  
ANISOU 2838  O   TYR A 640     4044   3630   4843    152   -843   -154
ATOM   2839  CB  TYR A 640     -56.379  17.714  72.843  1.00 31.46           C  
ANISOU 2839  CB  TYR A 640     3839   3457   4658    189   -879    124
ATOM   2840  CG  TYR A 640     -57.580  17.603  73.762  1.00 32.89           C  
ANISOU 2840  CG  TYR A 640     4012   3630   4853    235   -914      3
ATOM   2841  CD1 TYR A 640     -58.045  16.361  74.191  1.00 33.73           C  
ANISOU 2841  CD1 TYR A 640     4125   3829   4861    229   -888   -101
ATOM   2842  CD2 TYR A 640     -58.226  18.742  74.238  1.00 34.51           C  
ANISOU 2842  CD2 TYR A 640     4190   3726   5198    285   -961    -10
ATOM   2843  CE1 TYR A 640     -59.126  16.254  75.063  1.00 33.58           C  
ANISOU 2843  CE1 TYR A 640     4087   3815   4857    267   -900   -196
ATOM   2844  CE2 TYR A 640     -59.318  18.645  75.104  1.00 35.08           C  
ANISOU 2844  CE2 TYR A 640     4242   3813   5275    330   -983   -135
ATOM   2845  CZ  TYR A 640     -59.761  17.398  75.517  1.00 39.78           C  
ANISOU 2845  CZ  TYR A 640     4846   4523   5746    319   -948   -219
ATOM   2846  OH  TYR A 640     -60.825  17.270  76.380  1.00 38.05           O  
ANISOU 2846  OH  TYR A 640     4596   4332   5529    359   -950   -323
ATOM   2847  H   TYR A 640     -54.062  17.883  71.720  1.00  0.00           H  
ATOM   2848  HA  TYR A 640     -55.015  18.448  74.331  1.00  0.00           H  
ATOM   2849  HB3 TYR A 640     -56.419  16.920  72.097  1.00  0.00           H  
ATOM   2850  HB2 TYR A 640     -56.433  18.650  72.288  1.00  0.00           H  
ATOM   2851  HD1 TYR A 640     -57.565  15.457  73.847  1.00  0.00           H  
ATOM   2852  HD2 TYR A 640     -57.884  19.722  73.938  1.00  0.00           H  
ATOM   2853  HE1 TYR A 640     -59.467  15.281  75.383  1.00  0.00           H  
ATOM   2854  HE2 TYR A 640     -59.814  19.540  75.450  1.00  0.00           H  
ATOM   2855  HH  TYR A 640     -60.985  16.340  76.555  1.00  0.00           H  
ATOM   2856  N   ALA A 641     -54.627  15.207  73.642  1.00 27.61           N  
ANISOU 2856  N   ALA A 641     3381   3077   4033     99   -783    -42
ATOM   2857  CA  ALA A 641     -54.479  13.893  74.272  1.00 26.14           C  
ANISOU 2857  CA  ALA A 641     3197   2931   3802     91   -748   -127
ATOM   2858  C   ALA A 641     -53.342  13.891  75.311  1.00 30.09           C  
ANISOU 2858  C   ALA A 641     3698   3387   4350     86   -744   -159
ATOM   2859  O   ALA A 641     -53.509  13.291  76.376  1.00 29.78           O  
ANISOU 2859  O   ALA A 641     3657   3366   4294    115   -736   -209
ATOM   2860  CB  ALA A 641     -54.273  12.822  73.224  1.00 26.65           C  
ANISOU 2860  CB  ALA A 641     3246   3084   3795     61   -704   -132
ATOM   2861  H   ALA A 641     -54.512  15.263  72.640  1.00  0.00           H  
ATOM   2862  HA  ALA A 641     -55.408  13.670  74.796  1.00  0.00           H  
ATOM   2863  HB1 ALA A 641     -54.165  11.853  73.711  1.00  0.00           H  
ATOM   2864  HB2 ALA A 641     -55.133  12.798  72.554  1.00  0.00           H  
ATOM   2865  HB3 ALA A 641     -53.373  13.042  72.651  1.00  0.00           H  
ATOM   2866  N   PHE A 642     -52.243  14.649  75.043  1.00 26.43           N  
ANISOU 2866  N   PHE A 642     3220   2873   3948     56   -751   -123
ATOM   2867  CA  PHE A 642     -51.112  14.852  75.963  1.00 26.01           C  
ANISOU 2867  CA  PHE A 642     3141   2786   3956     52   -765   -178
ATOM   2868  C   PHE A 642     -51.582  15.652  77.177  1.00 30.53           C  
ANISOU 2868  C   PHE A 642     3695   3325   4581     98   -822   -269
ATOM   2869  O   PHE A 642     -51.133  15.367  78.293  1.00 29.81           O  
ANISOU 2869  O   PHE A 642     3579   3284   4464    131   -841   -352
ATOM   2870  CB  PHE A 642     -49.936  15.581  75.263  1.00 28.09           C  
ANISOU 2870  CB  PHE A 642     3372   2992   4310     -3   -750   -123
ATOM   2871  CG  PHE A 642     -48.727  15.866  76.127  1.00 29.33           C  
ANISOU 2871  CG  PHE A 642     3476   3113   4554    -13   -772   -206
ATOM   2872  CD1 PHE A 642     -47.786  14.872  76.388  1.00 31.87           C  
ANISOU 2872  CD1 PHE A 642     3782   3502   4825    -13   -754   -238
ATOM   2873  CD2 PHE A 642     -48.514  17.130  76.660  1.00 31.89           C  
ANISOU 2873  CD2 PHE A 642     3748   3334   5033    -17   -817   -270
ATOM   2874  CE1 PHE A 642     -46.668  15.136  77.185  1.00 32.97           C  
ANISOU 2874  CE1 PHE A 642     3857   3636   5035    -11   -788   -327
ATOM   2875  CE2 PHE A 642     -47.399  17.390  77.463  1.00 35.31           C  
ANISOU 2875  CE2 PHE A 642     4107   3755   5552    -24   -849   -388
ATOM   2876  CZ  PHE A 642     -46.483  16.392  77.718  1.00 32.95           C  
ANISOU 2876  CZ  PHE A 642     3796   3553   5170    -18   -839   -412
ATOM   2877  H   PHE A 642     -52.161  15.124  74.155  1.00  0.00           H  
ATOM   2878  HA  PHE A 642     -50.763  13.877  76.304  1.00  0.00           H  
ATOM   2879  HB3 PHE A 642     -50.297  16.514  74.831  1.00  0.00           H  
ATOM   2880  HB2 PHE A 642     -49.627  15.008  74.389  1.00  0.00           H  
ATOM   2881  HD1 PHE A 642     -47.915  13.883  75.973  1.00  0.00           H  
ATOM   2882  HD2 PHE A 642     -49.214  17.927  76.456  1.00  0.00           H  
ATOM   2883  HE1 PHE A 642     -45.949  14.355  77.383  1.00  0.00           H  
ATOM   2884  HE2 PHE A 642     -47.255  18.374  77.884  1.00  0.00           H  
ATOM   2885  HZ  PHE A 642     -45.621  16.595  78.336  1.00  0.00           H  
ATOM   2886  N   GLY A 643     -52.478  16.627  76.939  1.00 27.95           N  
ANISOU 2886  N   GLY A 643     3367   2933   4321    112   -849   -258
ATOM   2887  CA  GLY A 643     -53.085  17.478  77.963  1.00 28.27           C  
ANISOU 2887  CA  GLY A 643     3373   2938   4430    161   -901   -372
ATOM   2888  C   GLY A 643     -53.814  16.657  79.000  1.00 31.74           C  
ANISOU 2888  C   GLY A 643     3822   3502   4736    217   -896   -443
ATOM   2889  O   GLY A 643     -53.670  16.908  80.198  1.00 31.40           O  
ANISOU 2889  O   GLY A 643     3736   3515   4679    264   -929   -566
ATOM   2890  H   GLY A 643     -52.779  16.816  75.994  1.00  0.00           H  
ATOM   2891  HA3 GLY A 643     -53.783  18.170  77.492  1.00  0.00           H  
ATOM   2892  HA2 GLY A 643     -52.310  18.070  78.449  1.00  0.00           H  
ATOM   2893  N   ILE A 644     -54.550  15.620  78.533  1.00 29.20           N  
ANISOU 2893  N   ILE A 644     3540   3238   4316    214   -850   -367
ATOM   2894  CA  ILE A 644     -55.295  14.669  79.370  1.00 29.66           C  
ANISOU 2894  CA  ILE A 644     3598   3397   4272    256   -815   -386
ATOM   2895  C   ILE A 644     -54.310  13.822  80.162  1.00 33.77           C  
ANISOU 2895  C   ILE A 644     4110   3995   4726    273   -791   -377
ATOM   2896  O   ILE A 644     -54.512  13.579  81.354  1.00 34.15           O  
ANISOU 2896  O   ILE A 644     4132   4149   4694    334   -785   -408
ATOM   2897  CB  ILE A 644     -56.288  13.802  78.538  1.00 32.71           C  
ANISOU 2897  CB  ILE A 644     4003   3793   4632    235   -767   -323
ATOM   2898  CG1 ILE A 644     -57.422  14.660  77.935  1.00 33.12           C  
ANISOU 2898  CG1 ILE A 644     4048   3806   4729    244   -805   -332
ATOM   2899  CG2 ILE A 644     -56.867  12.627  79.367  1.00 34.78           C  
ANISOU 2899  CG2 ILE A 644     4249   4130   4836    262   -702   -311
ATOM   2900  CD1 ILE A 644     -58.492  15.174  78.952  1.00 41.16           C  
ANISOU 2900  CD1 ILE A 644     5033   4850   5756    302   -822   -414
ATOM   2901  H   ILE A 644     -54.616  15.455  77.539  1.00  0.00           H  
ATOM   2902  HA  ILE A 644     -55.881  15.247  80.084  1.00  0.00           H  
ATOM   2903  HB  ILE A 644     -55.728  13.371  77.708  1.00  0.00           H  
ATOM   2904 HG13 ILE A 644     -57.918  14.097  77.144  1.00  0.00           H  
ATOM   2905 HG12 ILE A 644     -56.989  15.510  77.408  1.00  0.00           H  
ATOM   2906 HG21 ILE A 644     -57.554  12.049  78.749  1.00  0.00           H  
ATOM   2907 HG22 ILE A 644     -56.054  11.984  79.704  1.00  0.00           H  
ATOM   2908 HG23 ILE A 644     -57.401  13.020  80.232  1.00  0.00           H  
ATOM   2909 HD11 ILE A 644     -59.241  15.765  78.425  1.00  0.00           H  
ATOM   2910 HD12 ILE A 644     -58.974  14.323  79.434  1.00  0.00           H  
ATOM   2911 HD13 ILE A 644     -58.008  15.793  79.708  1.00  0.00           H  
ATOM   2912  N   VAL A 645     -53.227  13.402  79.500  1.00 29.36           N  
ANISOU 2912  N   VAL A 645     3562   3401   4192    229   -779   -329
ATOM   2913  CA  VAL A 645     -52.183  12.624  80.149  1.00 28.18           C  
ANISOU 2913  CA  VAL A 645     3394   3314   4000    253   -766   -312
ATOM   2914  C   VAL A 645     -51.574  13.477  81.280  1.00 31.69           C  
ANISOU 2914  C   VAL A 645     3789   3826   4426    303   -834   -420
ATOM   2915  O   VAL A 645     -51.477  12.977  82.404  1.00 31.88           O  
ANISOU 2915  O   VAL A 645     3783   3984   4344    376   -834   -422
ATOM   2916  CB  VAL A 645     -51.152  12.038  79.145  1.00 31.31           C  
ANISOU 2916  CB  VAL A 645     3797   3658   4443    197   -737   -262
ATOM   2917  CG1 VAL A 645     -49.957  11.424  79.870  1.00 31.49           C  
ANISOU 2917  CG1 VAL A 645     3784   3736   4444    233   -742   -257
ATOM   2918  CG2 VAL A 645     -51.806  11.003  78.218  1.00 30.44           C  
ANISOU 2918  CG2 VAL A 645     3707   3521   4339    166   -671   -207
ATOM   2919  H   VAL A 645     -53.116  13.623  78.521  1.00  0.00           H  
ATOM   2920  HA  VAL A 645     -52.674  11.776  80.625  1.00  0.00           H  
ATOM   2921  HB  VAL A 645     -50.784  12.857  78.526  1.00  0.00           H  
ATOM   2922 HG11 VAL A 645     -49.255  11.023  79.139  1.00  0.00           H  
ATOM   2923 HG12 VAL A 645     -49.462  12.189  80.468  1.00  0.00           H  
ATOM   2924 HG13 VAL A 645     -50.300  10.621  80.522  1.00  0.00           H  
ATOM   2925 HG21 VAL A 645     -51.060  10.611  77.527  1.00  0.00           H  
ATOM   2926 HG22 VAL A 645     -52.213  10.186  78.814  1.00  0.00           H  
ATOM   2927 HG23 VAL A 645     -52.610  11.476  77.654  1.00  0.00           H  
ATOM   2928  N   LEU A 646     -51.269  14.782  81.018  1.00 27.56           N  
ANISOU 2928  N   LEU A 646     3240   3220   4012    272   -889   -513
ATOM   2929  CA  LEU A 646     -50.758  15.700  82.050  1.00 28.29           C  
ANISOU 2929  CA  LEU A 646     3255   3363   4132    313   -962   -677
ATOM   2930  C   LEU A 646     -51.737  15.752  83.221  1.00 33.34           C  
ANISOU 2930  C   LEU A 646     3868   4145   4653    400   -977   -758
ATOM   2931  O   LEU A 646     -51.296  15.709  84.374  1.00 34.30           O  
ANISOU 2931  O   LEU A 646     3926   4435   4671    474  -1016   -858
ATOM   2932  CB  LEU A 646     -50.573  17.133  81.525  1.00 28.83           C  
ANISOU 2932  CB  LEU A 646     3285   3265   4406    259  -1002   -758
ATOM   2933  CG  LEU A 646     -49.440  17.450  80.572  1.00 33.19           C  
ANISOU 2933  CG  LEU A 646     3823   3689   5099    176   -987   -702
ATOM   2934  CD1 LEU A 646     -49.410  18.931  80.286  1.00 34.60           C  
ANISOU 2934  CD1 LEU A 646     3945   3687   5513    135  -1013   -759
ATOM   2935  CD2 LEU A 646     -48.113  17.047  81.140  1.00 34.96           C  
ANISOU 2935  CD2 LEU A 646     3986   3996   5300    184  -1013   -775
ATOM   2936  H   LEU A 646     -51.392  15.152  80.086  1.00  0.00           H  
ATOM   2937  HA  LEU A 646     -49.798  15.329  82.409  1.00  0.00           H  
ATOM   2938  HB3 LEU A 646     -50.525  17.817  82.372  1.00  0.00           H  
ATOM   2939  HB2 LEU A 646     -51.511  17.473  81.085  1.00  0.00           H  
ATOM   2940  HG  LEU A 646     -49.603  16.913  79.638  1.00  0.00           H  
ATOM   2941 HD11 LEU A 646     -48.593  19.153  79.600  1.00  0.00           H  
ATOM   2942 HD12 LEU A 646     -50.355  19.234  79.835  1.00  0.00           H  
ATOM   2943 HD13 LEU A 646     -49.261  19.478  81.217  1.00  0.00           H  
ATOM   2944 HD21 LEU A 646     -47.324  17.290  80.428  1.00  0.00           H  
ATOM   2945 HD22 LEU A 646     -47.938  17.584  82.073  1.00  0.00           H  
ATOM   2946 HD23 LEU A 646     -48.110  15.974  81.333  1.00  0.00           H  
ATOM   2947  N   TYR A 647     -53.067  15.828  82.916  1.00 28.97           N  
ANISOU 2947  N   TYR A 647     3353   3551   4101    399   -944   -719
ATOM   2948  CA  TYR A 647     -54.137  15.860  83.909  1.00 29.45           C  
ANISOU 2948  CA  TYR A 647     3385   3748   4055    475   -937   -784
ATOM   2949  C   TYR A 647     -54.033  14.629  84.810  1.00 32.84           C  
ANISOU 2949  C   TYR A 647     3810   4375   4292    541   -886   -690
ATOM   2950  O   TYR A 647     -53.957  14.767  86.031  1.00 34.01           O  
ANISOU 2950  O   TYR A 647     3892   4724   4306    629   -911   -782
ATOM   2951  CB  TYR A 647     -55.520  15.969  83.236  1.00 30.71           C  
ANISOU 2951  CB  TYR A 647     3583   3817   4267    452   -902   -731
ATOM   2952  CG  TYR A 647     -56.690  15.967  84.204  1.00 34.50           C  
ANISOU 2952  CG  TYR A 647     4024   4437   4647    524   -878   -795
ATOM   2953  CD1 TYR A 647     -57.136  17.146  84.795  1.00 37.44           C  
ANISOU 2953  CD1 TYR A 647     4327   4828   5073    571   -934   -987
ATOM   2954  CD2 TYR A 647     -57.369  14.788  84.509  1.00 35.76           C  
ANISOU 2954  CD2 TYR A 647     4200   4702   4686    543   -790   -666
ATOM   2955  CE1 TYR A 647     -58.210  17.150  85.686  1.00 39.49           C  
ANISOU 2955  CE1 TYR A 647     4536   5240   5227    642   -905  -1060
ATOM   2956  CE2 TYR A 647     -58.441  14.778  85.403  1.00 37.82           C  
ANISOU 2956  CE2 TYR A 647     4412   5107   4852    607   -750   -708
ATOM   2957  CZ  TYR A 647     -58.863  15.963  85.983  1.00 46.19           C  
ANISOU 2957  CZ  TYR A 647     5406   6215   5930    658   -808   -910
ATOM   2958  OH  TYR A 647     -59.924  15.958  86.855  1.00 48.21           O  
ANISOU 2958  OH  TYR A 647     5601   6635   6080    725   -761   -966
ATOM   2959  H   TYR A 647     -53.362  15.866  81.951  1.00  0.00           H  
ATOM   2960  HA  TYR A 647     -53.994  16.745  84.530  1.00  0.00           H  
ATOM   2961  HB3 TYR A 647     -55.640  15.153  82.523  1.00  0.00           H  
ATOM   2962  HB2 TYR A 647     -55.556  16.873  82.628  1.00  0.00           H  
ATOM   2963  HD1 TYR A 647     -56.649  18.082  84.567  1.00  0.00           H  
ATOM   2964  HD2 TYR A 647     -57.068  13.858  84.050  1.00  0.00           H  
ATOM   2965  HE1 TYR A 647     -58.530  18.075  86.142  1.00  0.00           H  
ATOM   2966  HE2 TYR A 647     -58.938  13.849  85.640  1.00  0.00           H  
ATOM   2967  HH  TYR A 647     -60.033  16.834  87.232  1.00  0.00           H  
ATOM   2968  N   GLU A 648     -53.948  13.443  84.199  1.00 27.70           N  
ANISOU 2968  N   GLU A 648     3215   3675   3637    505   -816   -508
ATOM   2969  CA  GLU A 648     -53.829  12.164  84.894  1.00 27.69           C  
ANISOU 2969  CA  GLU A 648     3206   3803   3514    562   -749   -362
ATOM   2970  C   GLU A 648     -52.610  12.109  85.797  1.00 31.74           C  
ANISOU 2970  C   GLU A 648     3665   4473   3921    636   -800   -389
ATOM   2971  O   GLU A 648     -52.708  11.576  86.901  1.00 32.41           O  
ANISOU 2971  O   GLU A 648     3708   4763   3843    734   -773   -316
ATOM   2972  CB  GLU A 648     -53.765  11.013  83.895  1.00 28.12           C  
ANISOU 2972  CB  GLU A 648     3308   3714   3661    497   -674   -207
ATOM   2973  CG  GLU A 648     -55.039  10.793  83.111  1.00 38.79           C  
ANISOU 2973  CG  GLU A 648     4686   4964   5088    442   -616   -177
ATOM   2974  CD  GLU A 648     -54.844   9.722  82.066  1.00 55.50           C  
ANISOU 2974  CD  GLU A 648     6825   6949   7316    375   -560    -92
ATOM   2975  OE1 GLU A 648     -54.588  10.093  80.899  1.00 52.85           O  
ANISOU 2975  OE1 GLU A 648     6515   6514   7050    310   -595   -148
ATOM   2976  OE2 GLU A 648     -54.811   8.524  82.436  1.00 41.50           O1-
ANISOU 2976  OE2 GLU A 648     5028   5176   5562    396   -481     31
ATOM   2977  H   GLU A 648     -53.964  13.392  83.190  1.00  0.00           H  
ATOM   2978  HA  GLU A 648     -54.717  12.029  85.512  1.00  0.00           H  
ATOM   2979  HB3 GLU A 648     -53.500  10.095  84.419  1.00  0.00           H  
ATOM   2980  HB2 GLU A 648     -52.940  11.181  83.203  1.00  0.00           H  
ATOM   2981  HG3 GLU A 648     -55.332  11.724  82.626  1.00  0.00           H  
ATOM   2982  HG2 GLU A 648     -55.837  10.495  83.791  1.00  0.00           H  
ATOM   2983  N   LEU A 649     -51.467  12.655  85.334  1.00 26.98           N  
ANISOU 2983  N   LEU A 649     3051   3790   3408    594   -871   -482
ATOM   2984  CA  LEU A 649     -50.234  12.676  86.114  1.00 27.70           C  
ANISOU 2984  CA  LEU A 649     3072   4030   3421    661   -937   -541
ATOM   2985  C   LEU A 649     -50.356  13.580  87.338  1.00 35.14           C  
ANISOU 2985  C   LEU A 649     3923   5190   4237    751  -1014   -741
ATOM   2986  O   LEU A 649     -49.919  13.194  88.426  1.00 37.03           O  
ANISOU 2986  O   LEU A 649     4095   5685   4290    865  -1040   -734
ATOM   2987  CB  LEU A 649     -49.045  13.134  85.260  1.00 26.59           C  
ANISOU 2987  CB  LEU A 649     2924   3737   3442    578   -986   -615
ATOM   2988  CG  LEU A 649     -48.483  12.163  84.230  1.00 28.29           C  
ANISOU 2988  CG  LEU A 649     3192   3815   3743    516   -925   -458
ATOM   2989  CD1 LEU A 649     -47.648  12.903  83.213  1.00 27.38           C  
ANISOU 2989  CD1 LEU A 649     3071   3539   3793    416   -951   -536
ATOM   2990  CD2 LEU A 649     -47.656  11.090  84.877  1.00 28.64           C  
ANISOU 2990  CD2 LEU A 649     3197   3986   3698    599   -921   -356
ATOM   2991  H   LEU A 649     -51.442  13.071  84.414  1.00  0.00           H  
ATOM   2992  HA  LEU A 649     -50.033  11.662  86.459  1.00  0.00           H  
ATOM   2993  HB3 LEU A 649     -48.240  13.463  85.917  1.00  0.00           H  
ATOM   2994  HB2 LEU A 649     -49.301  14.071  84.765  1.00  0.00           H  
ATOM   2995  HG  LEU A 649     -49.317  11.690  83.712  1.00  0.00           H  
ATOM   2996 HD11 LEU A 649     -47.253  12.196  82.483  1.00  0.00           H  
ATOM   2997 HD12 LEU A 649     -48.266  13.643  82.704  1.00  0.00           H  
ATOM   2998 HD13 LEU A 649     -46.822  13.405  83.716  1.00  0.00           H  
ATOM   2999 HD21 LEU A 649     -47.272  10.416  84.112  1.00  0.00           H  
ATOM   3000 HD22 LEU A 649     -46.822  11.546  85.411  1.00  0.00           H  
ATOM   3001 HD23 LEU A 649     -48.273  10.528  85.579  1.00  0.00           H  
ATOM   3002  N   MET A 650     -50.964  14.765  87.167  1.00 31.93           N  
ANISOU 3002  N   MET A 650     3501   4698   3933    713  -1050   -922
ATOM   3003  CA  MET A 650     -51.088  15.765  88.230  1.00 33.95           C  
ANISOU 3003  CA  MET A 650     3647   5133   4121    790  -1129  -1180
ATOM   3004  C   MET A 650     -52.255  15.550  89.190  1.00 36.24           C  
ANISOU 3004  C   MET A 650     3915   5649   4206    886  -1084  -1171
ATOM   3005  O   MET A 650     -52.208  16.090  90.289  1.00 36.86           O  
ANISOU 3005  O   MET A 650     3884   5980   4143    985  -1144  -1373
ATOM   3006  CB  MET A 650     -51.121  17.179  87.642  1.00 37.08           C  
ANISOU 3006  CB  MET A 650     4010   5305   4776    710  -1188  -1392
ATOM   3007  CG  MET A 650     -49.898  17.513  86.814  1.00 41.29           C  
ANISOU 3007  CG  MET A 650     4535   5638   5513    617  -1221  -1404
ATOM   3008  SD  MET A 650     -48.321  17.332  87.692  1.00 47.97           S  
ANISOU 3008  SD  MET A 650     5265   6692   6271    679  -1307  -1533
ATOM   3009  CE  MET A 650     -47.424  16.369  86.480  1.00 43.20           C  
ANISOU 3009  CE  MET A 650     4755   5906   5753    585  -1243  -1276
ATOM   3010  H   MET A 650     -51.364  15.003  86.271  1.00  0.00           H  
ATOM   3011  HA  MET A 650     -50.178  15.698  88.827  1.00  0.00           H  
ATOM   3012  HB3 MET A 650     -51.220  17.904  88.449  1.00  0.00           H  
ATOM   3013  HB2 MET A 650     -52.015  17.296  87.030  1.00  0.00           H  
ATOM   3014  HG3 MET A 650     -49.986  18.531  86.435  1.00  0.00           H  
ATOM   3015  HG2 MET A 650     -49.887  16.890  85.919  1.00  0.00           H  
ATOM   3016  HE1 MET A 650     -46.421  16.160  86.852  1.00  0.00           H  
ATOM   3017  HE2 MET A 650     -47.948  15.430  86.301  1.00  0.00           H  
ATOM   3018  HE3 MET A 650     -47.356  16.930  85.548  1.00  0.00           H  
ATOM   3019  N   THR A 651     -53.279  14.768  88.802  1.00 31.40           N  
ANISOU 3019  N   THR A 651     3387   4965   3578    859   -976   -957
ATOM   3020  CA  THR A 651     -54.434  14.474  89.666  1.00 31.28           C  
ANISOU 3020  CA  THR A 651     3345   5155   3384    940   -907   -914
ATOM   3021  C   THR A 651     -54.405  13.030  90.189  1.00 36.46           C  
ANISOU 3021  C   THR A 651     4015   5978   3860   1007   -809   -626
ATOM   3022  O   THR A 651     -54.948  12.758  91.258  1.00 37.48           O  
ANISOU 3022  O   THR A 651     4082   6390   3768   1115   -762   -583
ATOM   3023  CB  THR A 651     -55.761  14.742  88.945  1.00 31.36           C  
ANISOU 3023  CB  THR A 651     3406   4976   3533    869   -851   -901
ATOM   3024  OG1 THR A 651     -55.907  13.826  87.860  1.00 28.36           O  
ANISOU 3024  OG1 THR A 651     3123   4382   3271    779   -779   -677
ATOM   3025  CG2 THR A 651     -55.897  16.171  88.454  1.00 29.29           C  
ANISOU 3025  CG2 THR A 651     3118   4543   3469    823   -938  -1146
ATOM   3026  H   THR A 651     -53.277  14.353  87.881  1.00  0.00           H  
ATOM   3027  HA  THR A 651     -54.383  15.140  90.527  1.00  0.00           H  
ATOM   3028  HB  THR A 651     -56.569  14.554  89.652  1.00  0.00           H  
ATOM   3029  HG1 THR A 651     -55.284  14.050  87.165  1.00  0.00           H  
ATOM   3030 HG21 THR A 651     -56.857  16.294  87.953  1.00  0.00           H  
ATOM   3031 HG22 THR A 651     -55.840  16.854  89.302  1.00  0.00           H  
ATOM   3032 HG23 THR A 651     -55.092  16.393  87.754  1.00  0.00           H  
ATOM   3033  N   GLY A 652     -53.809  12.124  89.408  1.00 33.15           N  
ANISOU 3033  N   GLY A 652     3667   5379   3550    945   -770   -427
ATOM   3034  CA  GLY A 652     -53.749  10.692  89.692  1.00 33.97           C  
ANISOU 3034  CA  GLY A 652     3782   5548   3579    993   -667   -130
ATOM   3035  C   GLY A 652     -55.070  10.025  89.359  1.00 39.29           C  
ANISOU 3035  C   GLY A 652     4491   6108   4327    944   -534     32
ATOM   3036  O   GLY A 652     -55.325   8.883  89.756  1.00 40.61           O  
ANISOU 3036  O   GLY A 652     4645   6327   4459    987   -420    287
ATOM   3037  H   GLY A 652     -53.357  12.414  88.552  1.00  0.00           H  
ATOM   3038  HA3 GLY A 652     -53.522  10.540  90.747  1.00  0.00           H  
ATOM   3039  HA2 GLY A 652     -52.954  10.238  89.101  1.00  0.00           H  
ATOM   3040  N   GLN A 653     -55.916  10.751  88.609  1.00 35.00           N  
ANISOU 3040  N   GLN A 653     3981   5404   3915    857   -546   -112
ATOM   3041  CA  GLN A 653     -57.274  10.373  88.241  1.00 34.33           C  
ANISOU 3041  CA  GLN A 653     3910   5219   3916    805   -443    -33
ATOM   3042  C   GLN A 653     -57.600  10.608  86.762  1.00 35.04           C  
ANISOU 3042  C   GLN A 653     4064   5022   4229    680   -468   -102
ATOM   3043  O   GLN A 653     -56.948  11.409  86.081  1.00 31.73           O  
ANISOU 3043  O   GLN A 653     3676   4497   3883    637   -567   -237
ATOM   3044  CB  GLN A 653     -58.266  11.195  89.085  1.00 36.51           C  
ANISOU 3044  CB  GLN A 653     4123   5687   4062    867   -440   -169
ATOM   3045  CG  GLN A 653     -58.335  10.785  90.535  1.00 47.11           C  
ANISOU 3045  CG  GLN A 653     5385   7368   5145   1000   -377    -65
ATOM   3046  CD  GLN A 653     -59.147  11.775  91.317  1.00 62.79           C  
ANISOU 3046  CD  GLN A 653     7295   9569   6994   1066   -399   -277
ATOM   3047  OE1 GLN A 653     -60.443  11.518  91.440  1.00 54.90           O  
ANISOU 3047  OE1 GLN A 653     6247   8706   5905   1123   -515   -524
ATOM   3048  NE2 GLN A 653     -58.625  12.777  91.815  1.00 55.16           N  
ANISOU 3048  NE2 GLN A 653     6299   8630   6031   1059   -285   -209
ATOM   3049  H   GLN A 653     -55.626  11.648  88.246  1.00  0.00           H  
ATOM   3050  HA  GLN A 653     -57.416   9.316  88.466  1.00  0.00           H  
ATOM   3051  HB3 GLN A 653     -59.260  11.127  88.643  1.00  0.00           H  
ATOM   3052  HB2 GLN A 653     -58.006  12.252  89.020  1.00  0.00           H  
ATOM   3053  HG3 GLN A 653     -57.327  10.736  90.947  1.00  0.00           H  
ATOM   3054  HG2 GLN A 653     -58.793   9.799  90.612  1.00  0.00           H  
ATOM   3055 HE22 GLN A 653     -59.188  13.432  92.338  1.00  0.00           H  
ATOM   3056 HE21 GLN A 653     -57.635  12.941  91.699  1.00  0.00           H  
ATOM   3057  N   LEU A 654     -58.664   9.928  86.296  1.00 31.57           N  
ANISOU 3057  N   LEU A 654     3626   4476   3894    626   -372     -8
ATOM   3058  CA  LEU A 654     -59.186  10.057  84.944  1.00 30.11           C  
ANISOU 3058  CA  LEU A 654     3478   4080   3884    526   -390    -73
ATOM   3059  C   LEU A 654     -60.224  11.185  84.927  1.00 34.82           C  
ANISOU 3059  C   LEU A 654     4055   4697   4478    532   -437   -232
ATOM   3060  O   LEU A 654     -60.945  11.357  85.911  1.00 35.66           O  
ANISOU 3060  O   LEU A 654     4106   4960   4482    595   -396   -251
ATOM   3061  CB  LEU A 654     -59.839   8.746  84.475  1.00 30.15           C  
ANISOU 3061  CB  LEU A 654     3462   3973   4022    470   -272     63
ATOM   3062  CG  LEU A 654     -58.908   7.572  84.155  1.00 34.54           C  
ANISOU 3062  CG  LEU A 654     4025   4428   4669    448   -226    198
ATOM   3063  CD1 LEU A 654     -59.668   6.259  84.137  1.00 34.89           C  
ANISOU 3063  CD1 LEU A 654     4008   4383   4866    417    -83    339
ATOM   3064  CD2 LEU A 654     -58.203   7.770  82.829  1.00 35.46           C  
ANISOU 3064  CD2 LEU A 654     4192   4402   4882    375   -303     98
ATOM   3065  H   LEU A 654     -59.152   9.280  86.898  1.00  0.00           H  
ATOM   3066  HA  LEU A 654     -58.370  10.312  84.268  1.00  0.00           H  
ATOM   3067  HB3 LEU A 654     -60.469   8.950  83.609  1.00  0.00           H  
ATOM   3068  HB2 LEU A 654     -60.575   8.428  85.214  1.00  0.00           H  
ATOM   3069  HG  LEU A 654     -58.151   7.516  84.937  1.00  0.00           H  
ATOM   3070 HD11 LEU A 654     -58.981   5.444  83.907  1.00  0.00           H  
ATOM   3071 HD12 LEU A 654     -60.121   6.087  85.113  1.00  0.00           H  
ATOM   3072 HD13 LEU A 654     -60.449   6.301  83.377  1.00  0.00           H  
ATOM   3073 HD21 LEU A 654     -57.551   6.919  82.633  1.00  0.00           H  
ATOM   3074 HD22 LEU A 654     -58.942   7.851  82.032  1.00  0.00           H  
ATOM   3075 HD23 LEU A 654     -57.608   8.682  82.866  1.00  0.00           H  
ATOM   3076  N   PRO A 655     -60.322  11.969  83.830  1.00 30.99           N  
ANISOU 3076  N   PRO A 655     3604   4070   4100    478   -518   -336
ATOM   3077  CA  PRO A 655     -61.313  13.049  83.795  1.00 31.04           C  
ANISOU 3077  CA  PRO A 655     3581   4078   4135    498   -566   -471
ATOM   3078  C   PRO A 655     -62.752  12.542  83.765  1.00 35.57           C  
ANISOU 3078  C   PRO A 655     4106   4666   4743    488   -486   -448
ATOM   3079  O   PRO A 655     -63.004  11.393  83.393  1.00 34.10           O  
ANISOU 3079  O   PRO A 655     3913   4430   4614    439   -406   -341
ATOM   3080  CB  PRO A 655     -60.967  13.793  82.502  1.00 31.99           C  
ANISOU 3080  CB  PRO A 655     3747   4037   4372    448   -657   -515
ATOM   3081  CG  PRO A 655     -60.378  12.752  81.622  1.00 35.89           C  
ANISOU 3081  CG  PRO A 655     4282   4457   4899    383   -622   -404
ATOM   3082  CD  PRO A 655     -59.558  11.911  82.564  1.00 31.92           C  
ANISOU 3082  CD  PRO A 655     3776   4038   4315    408   -564   -321
ATOM   3083  HA  PRO A 655     -61.171  13.709  84.651  1.00  0.00           H  
ATOM   3084  HB3 PRO A 655     -60.216  14.554  82.713  1.00  0.00           H  
ATOM   3085  HB2 PRO A 655     -61.882  14.173  82.048  1.00  0.00           H  
ATOM   3086  HG3 PRO A 655     -59.718  13.226  80.895  1.00  0.00           H  
ATOM   3087  HG2 PRO A 655     -61.177  12.144  81.199  1.00  0.00           H  
ATOM   3088  HD2 PRO A 655     -59.537  10.883  82.203  1.00  0.00           H  
ATOM   3089  HD3 PRO A 655     -58.584  12.379  82.709  1.00  0.00           H  
ATOM   3090  N   TYR A 656     -63.689  13.430  84.162  1.00 34.07           N  
ANISOU 3090  N   TYR A 656     3865   4534   4547    535   -510   -570
ATOM   3091  CA  TYR A 656     -65.148  13.252  84.173  1.00 34.67           C  
ANISOU 3091  CA  TYR A 656     3874   4635   4666    535   -451   -591
ATOM   3092  C   TYR A 656     -65.594  12.014  84.972  1.00 38.62           C  
ANISOU 3092  C   TYR A 656     4321   5241   5112    534   -299   -458
ATOM   3093  O   TYR A 656     -66.523  11.306  84.576  1.00 38.45           O  
ANISOU 3093  O   TYR A 656     4252   5166   5193    485   -225   -415
ATOM   3094  CB  TYR A 656     -65.720  13.257  82.728  1.00 35.52           C  
ANISOU 3094  CB  TYR A 656     3990   4591   4915    476   -499   -606
ATOM   3095  CG  TYR A 656     -64.866  13.976  81.700  1.00 37.03           C  
ANISOU 3095  CG  TYR A 656     4253   4664   5154    457   -613   -619
ATOM   3096  CD1 TYR A 656     -64.591  15.335  81.818  1.00 39.57           C  
ANISOU 3096  CD1 TYR A 656     4580   4951   5503    504   -706   -711
ATOM   3097  CD2 TYR A 656     -64.324  13.293  80.614  1.00 36.97           C  
ANISOU 3097  CD2 TYR A 656     4289   4578   5181    392   -617   -543
ATOM   3098  CE1 TYR A 656     -63.810  15.999  80.873  1.00 40.74           C  
ANISOU 3098  CE1 TYR A 656     4780   4980   5720    483   -789   -685
ATOM   3099  CE2 TYR A 656     -63.547  13.948  79.661  1.00 37.09           C  
ANISOU 3099  CE2 TYR A 656     4358   4514   5221    378   -703   -531
ATOM   3100  CZ  TYR A 656     -63.297  15.302  79.791  1.00 45.37           C  
ANISOU 3100  CZ  TYR A 656     5416   5520   6305    421   -783   -582
ATOM   3101  OH  TYR A 656     -62.527  15.941  78.849  1.00 47.23           O  
ANISOU 3101  OH  TYR A 656     5691   5665   6588    403   -848   -533
ATOM   3102  H   TYR A 656     -63.411  14.340  84.501  1.00  0.00           H  
ATOM   3103  HA  TYR A 656     -65.567  14.121  84.680  1.00  0.00           H  
ATOM   3104  HB3 TYR A 656     -66.718  13.695  82.737  1.00  0.00           H  
ATOM   3105  HB2 TYR A 656     -65.887  12.230  82.403  1.00  0.00           H  
ATOM   3106  HD1 TYR A 656     -64.985  15.895  82.653  1.00  0.00           H  
ATOM   3107  HD2 TYR A 656     -64.503  12.234  80.498  1.00  0.00           H  
ATOM   3108  HE1 TYR A 656     -63.606  17.054  80.986  1.00  0.00           H  
ATOM   3109  HE2 TYR A 656     -63.142  13.398  78.824  1.00  0.00           H  
ATOM   3110  HH  TYR A 656     -62.437  16.868  79.084  1.00  0.00           H  
ATOM   3111  N   SER A 657     -64.931  11.773  86.114  1.00 35.66           N  
ANISOU 3111  N   SER A 657     3939   5025   4583    593   -251   -387
ATOM   3112  CA  SER A 657     -65.190  10.640  87.017  1.00 35.98           C  
ANISOU 3112  CA  SER A 657     3926   5191   4555    613    -95   -201
ATOM   3113  C   SER A 657     -66.578  10.678  87.648  1.00 40.03           C  
ANISOU 3113  C   SER A 657     4336   5830   5043    640      4   -224
ATOM   3114  O   SER A 657     -67.110   9.627  87.993  1.00 41.18           O  
ANISOU 3114  O   SER A 657     4421   6000   5225    620    157    -50
ATOM   3115  CB  SER A 657     -64.118  10.557  88.097  1.00 39.61           C  
ANISOU 3115  CB  SER A 657     4394   5840   4817    697    -90   -118
ATOM   3116  OG  SER A 657     -64.040  11.778  88.815  1.00 50.10           O  
ANISOU 3116  OG  SER A 657     5698   7336   6000    779   -184   -320
ATOM   3117  H   SER A 657     -64.191  12.394  86.409  1.00  0.00           H  
ATOM   3118  HA  SER A 657     -65.126   9.728  86.423  1.00  0.00           H  
ATOM   3119  HB3 SER A 657     -63.154  10.345  87.636  1.00  0.00           H  
ATOM   3120  HB2 SER A 657     -64.358   9.746  88.785  1.00  0.00           H  
ATOM   3121  HG  SER A 657     -63.819  11.597  89.732  1.00  0.00           H  
ATOM   3122  N   ASN A 658     -67.166  11.879  87.775  1.00 35.97           N  
ANISOU 3122  N   ASN A 658     3791   5377   4501    684    -75   -437
ATOM   3123  CA  ASN A 658     -68.500  12.104  88.337  1.00 36.74           C  
ANISOU 3123  CA  ASN A 658     3779   5601   4579    718      3   -507
ATOM   3124  C   ASN A 658     -69.662  11.805  87.341  1.00 39.97           C  
ANISOU 3124  C   ASN A 658     4147   5836   5204    635     28   -528
ATOM   3125  O   ASN A 658     -70.834  11.880  87.725  1.00 42.20           O  
ANISOU 3125  O   ASN A 658     4326   6207   5502    652    102   -582
ATOM   3126  CB  ASN A 658     -68.594  13.527  88.920  1.00 35.63           C  
ANISOU 3126  CB  ASN A 658     3602   5595   4342    810    -97   -757
ATOM   3127  CG  ASN A 658     -68.391  14.668  87.951  1.00 47.34           C  
ANISOU 3127  CG  ASN A 658     5136   6873   5977    795   -267   -938
ATOM   3128  OD1 ASN A 658     -67.666  14.566  86.946  1.00 41.39           O  
ANISOU 3128  OD1 ASN A 658     4475   5925   5327    731   -341   -877
ATOM   3129  ND2 ASN A 658     -68.980  15.813  88.280  1.00 36.15           N  
ANISOU 3129  ND2 ASN A 658     3648   5506   4581    862   -328  -1159
ATOM   3130  H   ASN A 658     -66.683  12.712  87.471  1.00  0.00           H  
ATOM   3131  HA  ASN A 658     -68.613  11.412  89.172  1.00  0.00           H  
ATOM   3132  HB3 ASN A 658     -67.886  13.625  89.743  1.00  0.00           H  
ATOM   3133  HB2 ASN A 658     -69.555  13.647  89.420  1.00  0.00           H  
ATOM   3134 HD22 ASN A 658     -68.888  16.619  87.679  1.00  0.00           H  
ATOM   3135 HD21 ASN A 658     -69.520  15.877  89.131  1.00  0.00           H  
ATOM   3136  N   ILE A 659     -69.330  11.443  86.083  1.00 32.90           N  
ANISOU 3136  N   ILE A 659     3316   4721   4463    552    -33   -497
ATOM   3137  CA  ILE A 659     -70.295  11.114  85.033  1.00 31.81           C  
ANISOU 3137  CA  ILE A 659     3128   4442   4516    479    -32   -541
ATOM   3138  C   ILE A 659     -70.228   9.614  84.718  1.00 35.79           C  
ANISOU 3138  C   ILE A 659     3607   4843   5150    391     87   -383
ATOM   3139  O   ILE A 659     -69.146   9.088  84.449  1.00 33.23           O  
ANISOU 3139  O   ILE A 659     3359   4440   4827    365     74   -288
ATOM   3140  CB  ILE A 659     -70.111  11.997  83.762  1.00 33.45           C  
ANISOU 3140  CB  ILE A 659     3396   4517   4794    472   -209   -671
ATOM   3141  CG1 ILE A 659     -70.304  13.496  84.083  1.00 32.81           C  
ANISOU 3141  CG1 ILE A 659     3312   4492   4663    560   -314   -825
ATOM   3142  CG2 ILE A 659     -71.063  11.554  82.650  1.00 35.18           C  
ANISOU 3142  CG2 ILE A 659     3548   4641   5176    410   -219   -721
ATOM   3143  CD1 ILE A 659     -69.568  14.425  83.206  1.00 24.38           C  
ANISOU 3143  CD1 ILE A 659     2330   3306   3627    572   -466   -872
ATOM   3144  H   ILE A 659     -68.358  11.385  85.814  1.00  0.00           H  
ATOM   3145  HA  ILE A 659     -71.289  11.319  85.430  1.00  0.00           H  
ATOM   3146  HB  ILE A 659     -69.091  11.860  83.404  1.00  0.00           H  
ATOM   3147 HG13 ILE A 659     -70.024  13.681  85.120  1.00  0.00           H  
ATOM   3148 HG12 ILE A 659     -71.367  13.737  84.053  1.00  0.00           H  
ATOM   3149 HG21 ILE A 659     -70.917  12.185  81.773  1.00  0.00           H  
ATOM   3150 HG22 ILE A 659     -70.859  10.516  82.389  1.00  0.00           H  
ATOM   3151 HG23 ILE A 659     -72.093  11.646  82.995  1.00  0.00           H  
ATOM   3152 HD11 ILE A 659     -69.769  15.451  83.513  1.00  0.00           H  
ATOM   3153 HD12 ILE A 659     -68.499  14.227  83.282  1.00  0.00           H  
ATOM   3154 HD13 ILE A 659     -69.891  14.285  82.174  1.00  0.00           H  
ATOM   3155  N   ASN A 660     -71.404   8.943  84.732  1.00 34.87           N  
ANISOU 3155  N   ASN A 660     3365   4711   5171    344    206   -370
ATOM   3156  CA  ASN A 660     -71.554   7.513  84.459  1.00 35.36           C  
ANISOU 3156  CA  ASN A 660     3360   4642   5433    253    338   -248
ATOM   3157  C   ASN A 660     -72.167   7.206  83.080  1.00 40.35           C  
ANISOU 3157  C   ASN A 660     3932   5120   6279    170    273   -404
ATOM   3158  O   ASN A 660     -72.745   6.125  82.890  1.00 41.58           O  
ANISOU 3158  O   ASN A 660     3974   5168   6658     88    389   -376
ATOM   3159  CB  ASN A 660     -72.355   6.841  85.584  1.00 35.83           C  
ANISOU 3159  CB  ASN A 660     3294   4793   5527    253    548    -96
ATOM   3160  CG  ASN A 660     -73.764   7.330  85.773  1.00 52.94           C  
ANISOU 3160  CG  ASN A 660     5339   7049   7727    261    580   -228
ATOM   3161  OD1 ASN A 660     -74.114   7.600  87.010  1.00 50.32           O  
ANISOU 3161  OD1 ASN A 660     4935   6619   7566    206    523   -392
ATOM   3162  ND2 ASN A 660     -74.578   7.375  84.850  1.00 47.77           N  
ANISOU 3162  ND2 ASN A 660     4636   6604   6909    333    682   -157
ATOM   3163  H   ASN A 660     -72.262   9.432  84.942  1.00  0.00           H  
ATOM   3164  HA  ASN A 660     -70.555   7.077  84.471  1.00  0.00           H  
ATOM   3165  HB3 ASN A 660     -71.810   6.942  86.523  1.00  0.00           H  
ATOM   3166  HB2 ASN A 660     -72.367   5.763  85.422  1.00  0.00           H  
ATOM   3167 HD22 ASN A 660     -75.516   7.710  85.019  1.00  0.00           H  
ATOM   3168 HD21 ASN A 660     -74.308   7.077  83.924  1.00  0.00           H  
ATOM   3169  N   ASN A 661     -72.053   8.148  82.126  1.00 36.15           N  
ANISOU 3169  N   ASN A 661     3460   4588   5688    196     90   -569
ATOM   3170  CA  ASN A 661     -72.623   7.983  80.791  1.00 36.21           C  
ANISOU 3170  CA  ASN A 661     3403   4519   5836    145      4   -728
ATOM   3171  C   ASN A 661     -71.626   8.386  79.714  1.00 41.08           C  
ANISOU 3171  C   ASN A 661     4136   5100   6374    154   -150   -770
ATOM   3172  O   ASN A 661     -71.239   9.552  79.635  1.00 41.24           O  
ANISOU 3172  O   ASN A 661     4249   5172   6249    224   -268   -784
ATOM   3173  CB  ASN A 661     -73.929   8.768  80.676  1.00 35.01           C  
ANISOU 3173  CB  ASN A 661     3155   4446   5699    183    -50   -874
ATOM   3174  CG  ASN A 661     -74.755   8.370  79.496  1.00 50.69           C  
ANISOU 3174  CG  ASN A 661     5020   6395   7846    132   -105  -1038
ATOM   3175  OD1 ASN A 661     -74.573   8.870  78.391  1.00 50.42           O  
ANISOU 3175  OD1 ASN A 661     5021   6379   7758    160   -264  -1134
ATOM   3176  ND2 ASN A 661     -75.690   7.473  79.708  1.00 39.05           N  
ANISOU 3176  ND2 ASN A 661     3384   4880   6572     61     26  -1073
ATOM   3177  H   ASN A 661     -71.559   9.007  82.321  1.00  0.00           H  
ATOM   3178  HA  ASN A 661     -72.854   6.927  80.654  1.00  0.00           H  
ATOM   3179  HB3 ASN A 661     -73.707   9.834  80.619  1.00  0.00           H  
ATOM   3180  HB2 ASN A 661     -74.512   8.636  81.587  1.00  0.00           H  
ATOM   3181 HD22 ASN A 661     -76.278   7.167  78.946  1.00  0.00           H  
ATOM   3182 HD21 ASN A 661     -75.821   7.089  80.633  1.00  0.00           H  
ATOM   3183  N   ARG A 662     -71.190   7.410  78.902  1.00 38.37           N  
ANISOU 3183  N   ARG A 662     3772   4663   6144     84   -138   -792
ATOM   3184  CA  ARG A 662     -70.219   7.601  77.812  1.00 37.27           C  
ANISOU 3184  CA  ARG A 662     3720   4511   5932     84   -259   -832
ATOM   3185  C   ARG A 662     -70.772   8.551  76.740  1.00 38.97           C  
ANISOU 3185  C   ARG A 662     3921   4816   6071    130   -419   -964
ATOM   3186  O   ARG A 662     -70.046   9.424  76.266  1.00 37.05           O  
ANISOU 3186  O   ARG A 662     3783   4607   5685    179   -527   -927
ATOM   3187  CB  ARG A 662     -69.829   6.241  77.199  1.00 40.94           C  
ANISOU 3187  CB  ARG A 662     4119   4869   6565      0   -196   -874
ATOM   3188  CG  ARG A 662     -68.545   6.264  76.373  1.00 60.31           C  
ANISOU 3188  CG  ARG A 662     6664   7321   8930      1   -283   -888
ATOM   3189  CD  ARG A 662     -68.165   4.873  75.889  1.00 78.34           C  
ANISOU 3189  CD  ARG A 662     8865   9491  11409    -75   -209   -954
ATOM   3190  NE  ARG A 662     -67.330   4.917  74.688  1.00 89.51           N  
ANISOU 3190  NE  ARG A 662    10319  10957  12735    -74   -309  -1048
ATOM   3191  CZ  ARG A 662     -67.795   4.817  73.445  1.00107.83           C  
ANISOU 3191  CZ  ARG A 662    12543  13370  15058    -84   -393  -1258
ATOM   3192  NH1 ARG A 662     -69.100   4.693  73.224  1.00 94.92           N  
ANISOU 3192  NH1 ARG A 662    10766  11774  13526    -99   -403  -1409
ATOM   3193  NH2 ARG A 662     -66.963   4.865  72.413  1.00 97.67           N1+
ANISOU 3193  NH2 ARG A 662    11290  12166  13655    -73   -469  -1323
ATOM   3194  H   ARG A 662     -71.531   6.466  79.018  1.00  0.00           H  
ATOM   3195  HA  ARG A 662     -69.321   8.052  78.234  1.00  0.00           H  
ATOM   3196  HB3 ARG A 662     -70.649   5.875  76.581  1.00  0.00           H  
ATOM   3197  HB2 ARG A 662     -69.734   5.501  77.994  1.00  0.00           H  
ATOM   3198  HG3 ARG A 662     -67.734   6.673  76.975  1.00  0.00           H  
ATOM   3199  HG2 ARG A 662     -68.677   6.923  75.515  1.00  0.00           H  
ATOM   3200  HD3 ARG A 662     -69.070   4.302  75.681  1.00  0.00           H  
ATOM   3201  HD2 ARG A 662     -67.633   4.346  76.681  1.00  0.00           H  
ATOM   3202  HE  ARG A 662     -66.340   5.032  74.849  1.00  0.00           H  
ATOM   3203 HH12 ARG A 662     -69.447   4.618  72.279  1.00  0.00           H  
ATOM   3204 HH11 ARG A 662     -69.744   4.674  74.002  1.00  0.00           H  
ATOM   3205 HH22 ARG A 662     -67.321   4.789  71.472  1.00  0.00           H  
ATOM   3206 HH21 ARG A 662     -65.971   4.978  72.569  1.00  0.00           H  
ATOM   3207  N   ASP A 663     -72.068   8.390  76.388  1.00 35.46           N  
ANISOU 3207  N   ASP A 663     3333   4412   5730    120   -428  -1102
ATOM   3208  CA  ASP A 663     -72.728   9.223  75.401  1.00 35.06           C  
ANISOU 3208  CA  ASP A 663     3239   4471   5610    181   -580  -1216
ATOM   3209  C   ASP A 663     -72.781  10.678  75.866  1.00 36.75           C  
ANISOU 3209  C   ASP A 663     3538   4723   5701    280   -657  -1138
ATOM   3210  O   ASP A 663     -72.513  11.570  75.062  1.00 36.90           O  
ANISOU 3210  O   ASP A 663     3609   4794   5617    346   -789  -1120
ATOM   3211  CB  ASP A 663     -74.119   8.679  75.076  1.00 38.82           C  
ANISOU 3211  CB  ASP A 663     3521   4986   6244    151   -565  -1393
ATOM   3212  CG  ASP A 663     -75.016   9.684  74.388  1.00 51.51           C  
ANISOU 3212  CG  ASP A 663     5067   6727   7779    243   -715  -1485
ATOM   3213  OD1 ASP A 663     -74.799   9.947  73.186  1.00 51.27           O  
ANISOU 3213  OD1 ASP A 663     5039   6802   7640    286   -849  -1535
ATOM   3214  OD2 ASP A 663     -75.881  10.270  75.076  1.00 59.24           O1-
ANISOU 3214  OD2 ASP A 663     5995   7719   8795    284   -697  -1492
ATOM   3215  H   ASP A 663     -72.622   7.663  76.818  1.00  0.00           H  
ATOM   3216  HA  ASP A 663     -72.135   9.188  74.487  1.00  0.00           H  
ATOM   3217  HB3 ASP A 663     -74.597   8.336  75.994  1.00  0.00           H  
ATOM   3218  HB2 ASP A 663     -74.023   7.792  74.450  1.00  0.00           H  
ATOM   3219  N   GLN A 664     -73.084  10.917  77.158  1.00 31.02           N  
ANISOU 3219  N   GLN A 664     2815   3975   4995    296   -568  -1088
ATOM   3220  CA  GLN A 664     -73.152  12.268  77.710  1.00 29.79           C  
ANISOU 3220  CA  GLN A 664     2713   3843   4762    389   -630  -1060
ATOM   3221  C   GLN A 664     -71.799  12.930  77.731  1.00 33.42           C  
ANISOU 3221  C   GLN A 664     3324   4258   5115    415   -686   -955
ATOM   3222  O   GLN A 664     -71.718  14.116  77.414  1.00 33.43           O  
ANISOU 3222  O   GLN A 664     3363   4251   5087    489   -795   -946
ATOM   3223  CB  GLN A 664     -73.814  12.292  79.087  1.00 31.47           C  
ANISOU 3223  CB  GLN A 664     2868   4086   5003    402   -514  -1067
ATOM   3224  CG  GLN A 664     -75.350  12.152  79.053  1.00 44.96           C  
ANISOU 3224  CG  GLN A 664     4410   5848   6826    406   -488  -1189
ATOM   3225  CD  GLN A 664     -76.046  13.188  78.195  1.00 61.06           C  
ANISOU 3225  CD  GLN A 664     6404   7923   8872    493   -649  -1283
ATOM   3226  OE1 GLN A 664     -75.985  14.446  78.604  1.00 55.65           O  
ANISOU 3226  OE1 GLN A 664     5635   7274   8236    484   -723  -1364
ATOM   3227  NE2 GLN A 664     -76.643  12.869  77.157  1.00 53.49           N  
ANISOU 3227  NE2 GLN A 664     5484   6964   7874    587   -710  -1282
ATOM   3228  H   GLN A 664     -73.274  10.147  77.783  1.00  0.00           H  
ATOM   3229  HA  GLN A 664     -73.783  12.854  77.042  1.00  0.00           H  
ATOM   3230  HB3 GLN A 664     -73.547  13.216  79.600  1.00  0.00           H  
ATOM   3231  HB2 GLN A 664     -73.393  11.499  79.704  1.00  0.00           H  
ATOM   3232  HG3 GLN A 664     -75.740  12.204  80.069  1.00  0.00           H  
ATOM   3233  HG2 GLN A 664     -75.614  11.155  78.701  1.00  0.00           H  
ATOM   3234 HE22 GLN A 664     -77.100  13.576  76.600  1.00  0.00           H  
ATOM   3235 HE21 GLN A 664     -76.672  11.902  76.868  1.00  0.00           H  
ATOM   3236  N   ILE A 665     -70.721  12.158  78.048  1.00 29.35           N  
ANISOU 3236  N   ILE A 665     2883   3701   4568    356   -610   -871
ATOM   3237  CA  ILE A 665     -69.337  12.655  78.033  1.00 28.02           C  
ANISOU 3237  CA  ILE A 665     2843   3491   4312    368   -655   -782
ATOM   3238  C   ILE A 665     -68.991  13.059  76.595  1.00 32.41           C  
ANISOU 3238  C   ILE A 665     3429   4047   4838    377   -771   -774
ATOM   3239  O   ILE A 665     -68.612  14.211  76.372  1.00 32.48           O  
ANISOU 3239  O   ILE A 665     3492   4031   4817    433   -857   -727
ATOM   3240  CB  ILE A 665     -68.330  11.638  78.619  1.00 31.00           C  
ANISOU 3240  CB  ILE A 665     3271   3838   4671    311   -551   -697
ATOM   3241  CG1 ILE A 665     -68.540  11.471  80.134  1.00 32.12           C  
ANISOU 3241  CG1 ILE A 665     3388   4027   4788    333   -443   -659
ATOM   3242  CG2 ILE A 665     -66.890  12.077  78.321  1.00 31.92           C  
ANISOU 3242  CG2 ILE A 665     3499   3915   4713    314   -610   -628
ATOM   3243  CD1 ILE A 665     -67.922  10.231  80.769  1.00 36.75           C  
ANISOU 3243  CD1 ILE A 665     3973   4598   5392    286   -311   -546
ATOM   3244  H   ILE A 665     -70.852  11.191  78.310  1.00  0.00           H  
ATOM   3245  HA  ILE A 665     -69.299  13.553  78.649  1.00  0.00           H  
ATOM   3246  HB  ILE A 665     -68.500  10.673  78.141  1.00  0.00           H  
ATOM   3247 HG13 ILE A 665     -69.608  11.493  80.353  1.00  0.00           H  
ATOM   3248 HG12 ILE A 665     -68.172  12.359  80.648  1.00  0.00           H  
ATOM   3249 HG21 ILE A 665     -66.194  11.350  78.740  1.00  0.00           H  
ATOM   3250 HG22 ILE A 665     -66.744  12.139  77.243  1.00  0.00           H  
ATOM   3251 HG23 ILE A 665     -66.708  13.054  78.768  1.00  0.00           H  
ATOM   3252 HD11 ILE A 665     -68.137  10.224  81.838  1.00  0.00           H  
ATOM   3253 HD12 ILE A 665     -68.344   9.338  80.308  1.00  0.00           H  
ATOM   3254 HD13 ILE A 665     -66.843  10.243  80.616  1.00  0.00           H  
ATOM   3255  N   ILE A 666     -69.188  12.135  75.621  1.00 28.86           N  
ANISOU 3255  N   ILE A 666     2923   3634   4407    328   -769   -825
ATOM   3256  CA  ILE A 666     -68.963  12.373  74.190  1.00 28.76           C  
ANISOU 3256  CA  ILE A 666     2912   3691   4326    346   -871   -829
ATOM   3257  C   ILE A 666     -69.675  13.669  73.745  1.00 33.22           C  
ANISOU 3257  C   ILE A 666     3454   4303   4863    444   -988   -808
ATOM   3258  O   ILE A 666     -69.005  14.589  73.274  1.00 33.26           O  
ANISOU 3258  O   ILE A 666     3530   4298   4810    490  -1056   -694
ATOM   3259  CB  ILE A 666     -69.364  11.130  73.314  1.00 32.54           C  
ANISOU 3259  CB  ILE A 666     3282   4238   4843    289   -853   -963
ATOM   3260  CG1 ILE A 666     -68.347   9.986  73.448  1.00 32.47           C  
ANISOU 3260  CG1 ILE A 666     3304   4155   4877    206   -757   -957
ATOM   3261  CG2 ILE A 666     -69.532  11.502  71.840  1.00 34.38           C  
ANISOU 3261  CG2 ILE A 666     3472   4626   4964    340   -977  -1002
ATOM   3262  CD1 ILE A 666     -68.873   8.633  73.146  1.00 37.95           C  
ANISOU 3262  CD1 ILE A 666     3867   4837   5717    134   -689  -1108
ATOM   3263  H   ILE A 666     -69.511  11.209  75.861  1.00  0.00           H  
ATOM   3264  HA  ILE A 666     -67.893  12.531  74.054  1.00  0.00           H  
ATOM   3265  HB  ILE A 666     -70.325  10.764  73.676  1.00  0.00           H  
ATOM   3266 HG13 ILE A 666     -67.927   9.993  74.454  1.00  0.00           H  
ATOM   3267 HG12 ILE A 666     -67.489  10.190  72.808  1.00  0.00           H  
ATOM   3268 HG21 ILE A 666     -69.809  10.615  71.270  1.00  0.00           H  
ATOM   3269 HG22 ILE A 666     -70.314  12.255  71.742  1.00  0.00           H  
ATOM   3270 HG23 ILE A 666     -68.593  11.901  71.456  1.00  0.00           H  
ATOM   3271 HD11 ILE A 666     -68.078   7.898  73.270  1.00  0.00           H  
ATOM   3272 HD12 ILE A 666     -69.692   8.400  73.827  1.00  0.00           H  
ATOM   3273 HD13 ILE A 666     -69.237   8.605  72.119  1.00  0.00           H  
ATOM   3274  N   PHE A 667     -71.014  13.756  73.940  1.00 29.41           N  
ANISOU 3274  N   PHE A 667     2866   3858   4449    479  -1002   -903
ATOM   3275  CA  PHE A 667     -71.804  14.913  73.527  1.00 30.26           C  
ANISOU 3275  CA  PHE A 667     2931   4007   4561    586  -1114   -886
ATOM   3276  C   PHE A 667     -71.255  16.222  74.053  1.00 39.56           C  
ANISOU 3276  C   PHE A 667     4196   5070   5766    647  -1144   -773
ATOM   3277  O   PHE A 667     -70.997  17.140  73.271  1.00 40.24           O  
ANISOU 3277  O   PHE A 667     4306   5152   5833    717  -1236   -659
ATOM   3278  CB  PHE A 667     -73.288  14.761  73.909  1.00 31.99           C  
ANISOU 3278  CB  PHE A 667     3011   4272   4873    608  -1107  -1026
ATOM   3279  CG  PHE A 667     -74.106  16.023  73.716  1.00 33.63           C  
ANISOU 3279  CG  PHE A 667     3168   4495   5115    732  -1216  -1008
ATOM   3280  CD1 PHE A 667     -74.366  16.520  72.438  1.00 36.70           C  
ANISOU 3280  CD1 PHE A 667     3517   4991   5437    818  -1348   -952
ATOM   3281  CD2 PHE A 667     -74.587  16.734  74.809  1.00 34.67           C  
ANISOU 3281  CD2 PHE A 667     3281   4548   5345    775  -1186  -1044
ATOM   3282  CE1 PHE A 667     -75.105  17.695  72.259  1.00 37.47           C  
ANISOU 3282  CE1 PHE A 667     3560   5085   5591    947  -1450   -905
ATOM   3283  CE2 PHE A 667     -75.317  17.917  74.624  1.00 37.77           C  
ANISOU 3283  CE2 PHE A 667     3615   4928   5809    896  -1288  -1035
ATOM   3284  CZ  PHE A 667     -75.571  18.384  73.351  1.00 36.12           C  
ANISOU 3284  CZ  PHE A 667     3370   4794   5559    983  -1419   -952
ATOM   3285  H   PHE A 667     -71.509  12.999  74.389  1.00  0.00           H  
ATOM   3286  HA  PHE A 667     -71.757  14.961  72.439  1.00  0.00           H  
ATOM   3287  HB3 PHE A 667     -73.363  14.437  74.947  1.00  0.00           H  
ATOM   3288  HB2 PHE A 667     -73.730  13.952  73.328  1.00  0.00           H  
ATOM   3289  HD1 PHE A 667     -73.995  15.996  71.569  1.00  0.00           H  
ATOM   3290  HD2 PHE A 667     -74.400  16.376  75.811  1.00  0.00           H  
ATOM   3291  HE1 PHE A 667     -75.308  18.059  71.263  1.00  0.00           H  
ATOM   3292  HE2 PHE A 667     -75.682  18.466  75.480  1.00  0.00           H  
ATOM   3293  HZ  PHE A 667     -76.138  19.293  73.214  1.00  0.00           H  
ATOM   3294  N   MET A 668     -71.069  16.286  75.380  1.00 39.03           N  
ANISOU 3294  N   MET A 668     4159   4919   5751    623  -1062   -807
ATOM   3295  CA  MET A 668     -70.637  17.461  76.118  1.00 40.12           C  
ANISOU 3295  CA  MET A 668     4345   4950   5948    676  -1083   -775
ATOM   3296  C   MET A 668     -69.220  17.909  75.848  1.00 41.35           C  
ANISOU 3296  C   MET A 668     4607   5021   6082    658  -1102   -654
ATOM   3297  O   MET A 668     -68.999  19.117  75.747  1.00 41.59           O  
ANISOU 3297  O   MET A 668     4648   4950   6204    719  -1164   -599
ATOM   3298  CB  MET A 668     -70.849  17.240  77.599  1.00 43.43           C  
ANISOU 3298  CB  MET A 668     4742   5372   6387    662   -988   -877
ATOM   3299  CG  MET A 668     -72.290  17.325  77.986  1.00 49.65           C  
ANISOU 3299  CG  MET A 668     5409   6219   7238    708   -977   -993
ATOM   3300  SD  MET A 668     -72.429  17.036  79.738  1.00 55.67           S  
ANISOU 3300  SD  MET A 668     6139   7038   7973    697   -844  -1087
ATOM   3301  CE  MET A 668     -72.127  18.631  80.321  1.00 53.32           C  
ANISOU 3301  CE  MET A 668     5850   6660   7747    791   -919  -1157
ATOM   3302  H   MET A 668     -71.232  15.470  75.953  1.00  0.00           H  
ATOM   3303  HA  MET A 668     -71.292  18.281  75.822  1.00  0.00           H  
ATOM   3304  HB3 MET A 668     -70.279  17.979  78.161  1.00  0.00           H  
ATOM   3305  HB2 MET A 668     -70.455  16.263  77.880  1.00  0.00           H  
ATOM   3306  HG3 MET A 668     -72.856  16.566  77.447  1.00  0.00           H  
ATOM   3307  HG2 MET A 668     -72.671  18.319  77.751  1.00  0.00           H  
ATOM   3308  HE1 MET A 668     -72.175  18.636  81.410  1.00  0.00           H  
ATOM   3309  HE2 MET A 668     -71.137  18.954  80.001  1.00  0.00           H  
ATOM   3310  HE3 MET A 668     -72.878  19.313  79.922  1.00  0.00           H  
ATOM   3311  N   VAL A 669     -68.257  16.969  75.751  1.00 34.96           N  
ANISOU 3311  N   VAL A 669     3863   4236   5186    575  -1044   -616
ATOM   3312  CA  VAL A 669     -66.859  17.325  75.463  1.00 33.02           C  
ANISOU 3312  CA  VAL A 669     3706   3920   4922    550  -1054   -507
ATOM   3313  C   VAL A 669     -66.769  17.966  74.072  1.00 36.74           C  
ANISOU 3313  C   VAL A 669     4177   4405   5378    592  -1136   -374
ATOM   3314  O   VAL A 669     -66.185  19.050  73.938  1.00 36.52           O  
ANISOU 3314  O   VAL A 669     4177   4268   5430    623  -1171   -270
ATOM   3315  CB  VAL A 669     -65.856  16.153  75.674  1.00 34.16           C  
ANISOU 3315  CB  VAL A 669     3905   4089   4984    462   -973   -502
ATOM   3316  CG1 VAL A 669     -64.456  16.526  75.197  1.00 32.81           C  
ANISOU 3316  CG1 VAL A 669     3808   3862   4798    437   -988   -395
ATOM   3317  CG2 VAL A 669     -65.816  15.730  77.141  1.00 33.53           C  
ANISOU 3317  CG2 VAL A 669     3824   4008   4909    447   -894   -576
ATOM   3318  H   VAL A 669     -68.488  15.994  75.877  1.00  0.00           H  
ATOM   3319  HA  VAL A 669     -66.584  18.100  76.179  1.00  0.00           H  
ATOM   3320  HB  VAL A 669     -66.200  15.303  75.085  1.00  0.00           H  
ATOM   3321 HG11 VAL A 669     -63.781  15.686  75.359  1.00  0.00           H  
ATOM   3322 HG12 VAL A 669     -64.486  16.768  74.135  1.00  0.00           H  
ATOM   3323 HG13 VAL A 669     -64.099  17.391  75.756  1.00  0.00           H  
ATOM   3324 HG21 VAL A 669     -65.109  14.910  77.264  1.00  0.00           H  
ATOM   3325 HG22 VAL A 669     -65.503  16.575  77.755  1.00  0.00           H  
ATOM   3326 HG23 VAL A 669     -66.808  15.403  77.453  1.00  0.00           H  
ATOM   3327  N   GLY A 670     -67.402  17.313  73.087  1.00 32.59           N  
ANISOU 3327  N   GLY A 670     3601   4020   4762    598  -1162   -384
ATOM   3328  CA  GLY A 670     -67.458  17.761  71.703  1.00 33.11           C  
ANISOU 3328  CA  GLY A 670     3645   4180   4756    657  -1241   -256
ATOM   3329  C   GLY A 670     -68.091  19.132  71.569  1.00 38.30           C  
ANISOU 3329  C   GLY A 670     4264   4766   5522    768  -1321   -158
ATOM   3330  O   GLY A 670     -67.607  19.956  70.788  1.00 39.52           O  
ANISOU 3330  O   GLY A 670     4436   4902   5680    818  -1361     37
ATOM   3331  H   GLY A 670     -67.884  16.447  73.283  1.00  0.00           H  
ATOM   3332  HA3 GLY A 670     -68.024  17.041  71.112  1.00  0.00           H  
ATOM   3333  HA2 GLY A 670     -66.450  17.785  71.289  1.00  0.00           H  
ATOM   3334  N   ARG A 671     -69.163  19.389  72.361  1.00 33.98           N  
ANISOU 3334  N   ARG A 671     3654   4172   5084    810  -1334   -281
ATOM   3335  CA  ARG A 671     -69.879  20.669  72.351  0.50 35.03           C  
ANISOU 3335  CA  ARG A 671     3731   4215   5365    924  -1410   -223
ATOM   3336  C   ARG A 671     -69.214  21.728  73.237  1.00 39.24           C  
ANISOU 3336  C   ARG A 671     4300   4518   6092    930  -1390   -205
ATOM   3337  O   ARG A 671     -69.698  22.863  73.308  1.00 40.58           O  
ANISOU 3337  O   ARG A 671     4412   4562   6442   1024  -1445   -172
ATOM   3338  CB  ARG A 671     -71.367  20.485  72.715  0.50 35.21           C  
ANISOU 3338  CB  ARG A 671     3644   4309   5424    973  -1436   -386
ATOM   3339  CG  ARG A 671     -72.223  19.866  71.604  0.50 45.74           C  
ANISOU 3339  CG  ARG A 671     4895   5863   6623   1008  -1499   -401
ATOM   3340  CD  ARG A 671     -72.910  20.883  70.686  0.50 53.73           C  
ANISOU 3340  CD  ARG A 671     5831   6924   7662   1157  -1622   -257
ATOM   3341  NE  ARG A 671     -71.975  21.548  69.770  0.50 57.38           N  
ANISOU 3341  NE  ARG A 671     6353   7381   8068   1198  -1654      6
ATOM   3342  CZ  ARG A 671     -71.559  21.045  68.610  0.50 65.68           C  
ANISOU 3342  CZ  ARG A 671     7406   8646   8903   1199  -1679    101
ATOM   3343  NH1 ARG A 671     -71.990  19.858  68.199  0.50 54.16           N  
ANISOU 3343  NH1 ARG A 671     5887   7408   7285   1159  -1687    -80
ATOM   3344  NH2 ARG A 671     -70.698  21.719  67.859  0.50 45.60           N1+
ANISOU 3344  NH2 ARG A 671     4911   6101   6313   1239  -1689    366
ATOM   3345  H   ARG A 671     -69.503  18.681  72.996  1.00  0.00           H  
ATOM   3346  HA  ARG A 671     -69.846  21.044  71.328  1.00  0.00           H  
ATOM   3347  HB3 ARG A 671     -71.790  21.448  73.003  1.00  0.00           H  
ATOM   3348  HB2 ARG A 671     -71.446  19.874  73.614  1.00  0.00           H  
ATOM   3349  HG3 ARG A 671     -72.976  19.215  72.049  1.00  0.00           H  
ATOM   3350  HG2 ARG A 671     -71.606  19.197  71.004  1.00  0.00           H  
ATOM   3351  HD3 ARG A 671     -73.418  21.633  71.292  1.00  0.00           H  
ATOM   3352  HD2 ARG A 671     -73.688  20.383  70.109  1.00  0.00           H  
ATOM   3353  HE  ARG A 671     -71.644  22.452  70.076  1.00  0.00           H  
ATOM   3354 HH12 ARG A 671     -71.670  19.482  67.318  1.00  0.00           H  
ATOM   3355 HH11 ARG A 671     -72.637  19.331  68.768  1.00  0.00           H  
ATOM   3356 HH22 ARG A 671     -70.385  21.333  66.980  1.00  0.00           H  
ATOM   3357 HH21 ARG A 671     -70.355  22.618  68.167  1.00  0.00           H  
ATOM   3358  N   GLY A 672     -68.120  21.360  73.897  1.00 34.62           N  
ANISOU 3358  N   GLY A 672     3791   3874   5486    837  -1318   -244
ATOM   3359  CA  GLY A 672     -67.380  22.269  74.765  1.00 34.36           C  
ANISOU 3359  CA  GLY A 672     3776   3649   5630    833  -1301   -277
ATOM   3360  C   GLY A 672     -68.054  22.624  76.078  1.00 38.39           C  
ANISOU 3360  C   GLY A 672     4225   4112   6251    866  -1291   -494
ATOM   3361  O   GLY A 672     -67.631  23.577  76.732  1.00 38.70           O  
ANISOU 3361  O   GLY A 672     4241   3993   6469    887  -1299   -561
ATOM   3362  H   GLY A 672     -67.770  20.417  73.808  1.00  0.00           H  
ATOM   3363  HA3 GLY A 672     -67.153  23.184  74.218  1.00  0.00           H  
ATOM   3364  HA2 GLY A 672     -66.395  21.850  74.968  1.00  0.00           H  
ATOM   3365  N   TYR A 673     -69.091  21.865  76.489  1.00 34.47           N  
ANISOU 3365  N   TYR A 673     3683   3757   5657    872  -1267   -621
ATOM   3366  CA  TYR A 673     -69.803  22.104  77.747  1.00 34.08           C  
ANISOU 3366  CA  TYR A 673     3561   3714   5672    907  -1240   -827
ATOM   3367  C   TYR A 673     -69.033  21.502  78.919  1.00 37.36           C  
ANISOU 3367  C   TYR A 673     4018   4191   5985    840  -1155   -934
ATOM   3368  O   TYR A 673     -69.115  22.011  80.035  1.00 39.22           O  
ANISOU 3368  O   TYR A 673     4202   4420   6278    875  -1139  -1100
ATOM   3369  CB  TYR A 673     -71.227  21.517  77.721  1.00 34.34           C  
ANISOU 3369  CB  TYR A 673     3512   3886   5650    935  -1231   -904
ATOM   3370  CG  TYR A 673     -72.132  21.978  76.599  1.00 35.84           C  
ANISOU 3370  CG  TYR A 673     3638   4072   5906   1019  -1326   -816
ATOM   3371  CD1 TYR A 673     -72.160  23.313  76.200  1.00 38.91           C  
ANISOU 3371  CD1 TYR A 673     3995   4301   6487   1115  -1410   -734
ATOM   3372  CD2 TYR A 673     -73.048  21.107  76.017  1.00 36.58           C  
ANISOU 3372  CD2 TYR A 673     3680   4324   5897   1012  -1331   -830
ATOM   3373  CE1 TYR A 673     -73.022  23.749  75.190  1.00 41.68           C  
ANISOU 3373  CE1 TYR A 673     4277   4670   6889   1215  -1503   -624
ATOM   3374  CE2 TYR A 673     -73.933  21.536  75.026  1.00 38.68           C  
ANISOU 3374  CE2 TYR A 673     3866   4629   6202   1107  -1433   -766
ATOM   3375  CZ  TYR A 673     -73.908  22.855  74.605  1.00 48.03           C  
ANISOU 3375  CZ  TYR A 673     5031   5674   7543   1216  -1521   -645
ATOM   3376  OH  TYR A 673     -74.771  23.272  73.617  1.00 49.65           O  
ANISOU 3376  OH  TYR A 673     5153   5939   7774   1329  -1626   -548
ATOM   3377  H   TYR A 673     -69.408  21.093  75.921  1.00  0.00           H  
ATOM   3378  HA  TYR A 673     -69.877  23.180  77.901  1.00  0.00           H  
ATOM   3379  HB3 TYR A 673     -71.713  21.712  78.677  1.00  0.00           H  
ATOM   3380  HB2 TYR A 673     -71.166  20.429  77.709  1.00  0.00           H  
ATOM   3381  HD1 TYR A 673     -71.508  24.032  76.673  1.00  0.00           H  
ATOM   3382  HD2 TYR A 673     -73.085  20.074  76.330  1.00  0.00           H  
ATOM   3383  HE1 TYR A 673     -72.998  24.779  74.867  1.00  0.00           H  
ATOM   3384  HE2 TYR A 673     -74.634  20.840  74.590  1.00  0.00           H  
ATOM   3385  HH  TYR A 673     -75.573  22.745  73.649  1.00  0.00           H  
ATOM   3386  N   LEU A 674     -68.317  20.408  78.660  1.00 31.28           N  
ANISOU 3386  N   LEU A 674     3328   3498   5060    754  -1102   -846
ATOM   3387  CA  LEU A 674     -67.548  19.653  79.640  1.00 30.55           C  
ANISOU 3387  CA  LEU A 674     3276   3482   4850    698  -1022   -896
ATOM   3388  C   LEU A 674     -66.047  19.705  79.341  1.00 34.27           C  
ANISOU 3388  C   LEU A 674     3830   3879   5312    646  -1032   -806
ATOM   3389  O   LEU A 674     -65.620  19.594  78.182  1.00 32.99           O  
ANISOU 3389  O   LEU A 674     3716   3674   5145    614  -1058   -663
ATOM   3390  CB  LEU A 674     -68.056  18.196  79.657  1.00 29.94           C  
ANISOU 3390  CB  LEU A 674     3196   3541   4639    644   -936   -872
ATOM   3391  CG  LEU A 674     -67.387  17.175  80.581  1.00 33.39           C  
ANISOU 3391  CG  LEU A 674     3665   4069   4953    595   -837   -865
ATOM   3392  CD1 LEU A 674     -67.642  17.489  82.029  1.00 34.08           C  
ANISOU 3392  CD1 LEU A 674     3695   4253   5001    650   -794   -989
ATOM   3393  CD2 LEU A 674     -67.869  15.784  80.273  1.00 35.25           C  
ANISOU 3393  CD2 LEU A 674     3885   4369   5139    535   -755   -807
ATOM   3394  H   LEU A 674     -68.279  20.040  77.720  1.00  0.00           H  
ATOM   3395  HA  LEU A 674     -67.719  20.090  80.624  1.00  0.00           H  
ATOM   3396  HB3 LEU A 674     -68.054  17.808  78.639  1.00  0.00           H  
ATOM   3397  HB2 LEU A 674     -69.129  18.197  79.847  1.00  0.00           H  
ATOM   3398  HG  LEU A 674     -66.311  17.210  80.408  1.00  0.00           H  
ATOM   3399 HD11 LEU A 674     -67.152  16.743  82.655  1.00  0.00           H  
ATOM   3400 HD12 LEU A 674     -67.244  18.477  82.263  1.00  0.00           H  
ATOM   3401 HD13 LEU A 674     -68.715  17.475  82.221  1.00  0.00           H  
ATOM   3402 HD21 LEU A 674     -67.381  15.074  80.941  1.00  0.00           H  
ATOM   3403 HD22 LEU A 674     -68.949  15.733  80.415  1.00  0.00           H  
ATOM   3404 HD23 LEU A 674     -67.627  15.536  79.240  1.00  0.00           H  
ATOM   3405  N   SER A 675     -65.257  19.894  80.405  1.00 31.93           N  
ANISOU 3405  N   SER A 675     3536   3594   5004    646  -1013   -901
ATOM   3406  CA  SER A 675     -63.801  19.974  80.347  1.00 32.28           C  
ANISOU 3406  CA  SER A 675     3635   3578   5052    600  -1021   -856
ATOM   3407  C   SER A 675     -63.200  19.448  81.665  1.00 37.10           C  
ANISOU 3407  C   SER A 675     4239   4325   5534    599   -973   -958
ATOM   3408  O   SER A 675     -63.894  19.496  82.681  1.00 37.08           O  
ANISOU 3408  O   SER A 675     4173   4437   5480    653   -949  -1089
ATOM   3409  CB  SER A 675     -63.353  21.412  80.076  1.00 36.63           C  
ANISOU 3409  CB  SER A 675     4154   3940   5826    625  -1093   -880
ATOM   3410  OG  SER A 675     -63.789  22.290  81.099  1.00 46.25           O  
ANISOU 3410  OG  SER A 675     5280   5140   7154    692  -1119  -1089
ATOM   3411  H   SER A 675     -65.663  19.992  81.325  1.00  0.00           H  
ATOM   3412  HA  SER A 675     -63.451  19.342  79.530  1.00  0.00           H  
ATOM   3413  HB3 SER A 675     -63.755  21.743  79.118  1.00  0.00           H  
ATOM   3414  HB2 SER A 675     -62.266  21.446  80.007  1.00  0.00           H  
ATOM   3415  HG  SER A 675     -63.421  22.010  81.940  1.00  0.00           H  
ATOM   3416  N   PRO A 676     -61.945  18.924  81.684  1.00 33.76           N  
ANISOU 3416  N   PRO A 676     3869   3917   5042    550   -957   -896
ATOM   3417  CA  PRO A 676     -61.382  18.414  82.947  1.00 34.51           C  
ANISOU 3417  CA  PRO A 676     3945   4173   4993    572   -920   -972
ATOM   3418  C   PRO A 676     -61.347  19.441  84.084  1.00 41.64           C  
ANISOU 3418  C   PRO A 676     4758   5131   5934    643   -966  -1199
ATOM   3419  O   PRO A 676     -61.084  20.630  83.850  1.00 42.39           O  
ANISOU 3419  O   PRO A 676     4812   5069   6226    649  -1037  -1300
ATOM   3420  CB  PRO A 676     -59.978  17.956  82.545  1.00 35.42           C  
ANISOU 3420  CB  PRO A 676     4120   4252   5087    515   -922   -875
ATOM   3421  CG  PRO A 676     -60.059  17.715  81.079  1.00 38.13           C  
ANISOU 3421  CG  PRO A 676     4521   4473   5492    454   -919   -722
ATOM   3422  CD  PRO A 676     -60.993  18.745  80.569  1.00 34.36           C  
ANISOU 3422  CD  PRO A 676     4011   3893   5151    484   -967   -750
ATOM   3423  HA  PRO A 676     -61.960  17.547  83.269  1.00  0.00           H  
ATOM   3424  HB3 PRO A 676     -59.744  17.020  83.053  1.00  0.00           H  
ATOM   3425  HB2 PRO A 676     -59.266  18.758  82.741  1.00  0.00           H  
ATOM   3426  HG3 PRO A 676     -60.478  16.725  80.898  1.00  0.00           H  
ATOM   3427  HG2 PRO A 676     -59.076  17.866  80.633  1.00  0.00           H  
ATOM   3428  HD2 PRO A 676     -60.449  19.676  80.407  1.00  0.00           H  
ATOM   3429  HD3 PRO A 676     -61.524  18.352  79.702  1.00  0.00           H  
ATOM   3430  N   ASP A 677     -61.667  18.976  85.309  1.00 38.96           N  
ANISOU 3430  N   ASP A 677     4369   5020   5414    702   -919  -1280
ATOM   3431  CA  ASP A 677     -61.693  19.785  86.531  1.00 39.92           C  
ANISOU 3431  CA  ASP A 677     4380   5278   5508    786   -955  -1533
ATOM   3432  C   ASP A 677     -60.256  20.003  87.004  1.00 42.83           C  
ANISOU 3432  C   ASP A 677     4729   5691   5855    788  -1010  -1625
ATOM   3433  O   ASP A 677     -59.684  19.163  87.705  1.00 42.38           O  
ANISOU 3433  O   ASP A 677     4677   5842   5582    814   -976  -1571
ATOM   3434  CB  ASP A 677     -62.537  19.077  87.608  1.00 42.50           C  
ANISOU 3434  CB  ASP A 677     4658   5890   5601    854   -867  -1544
ATOM   3435  CG  ASP A 677     -62.748  19.822  88.913  1.00 50.76           C  
ANISOU 3435  CG  ASP A 677     5571   7149   6566    958   -891  -1824
ATOM   3436  OD1 ASP A 677     -62.284  20.970  89.025  1.00 52.06           O  
ANISOU 3436  OD1 ASP A 677     5668   7228   6883    978   -987  -2056
ATOM   3437  OD2 ASP A 677     -63.410  19.267  89.807  1.00 55.38           O1-
ANISOU 3437  OD2 ASP A 677     6105   7988   6950   1018   -807  -1819
ATOM   3438  H   ASP A 677     -61.912  18.004  85.432  1.00  0.00           H  
ATOM   3439  HA  ASP A 677     -62.143  20.752  86.307  1.00  0.00           H  
ATOM   3440  HB3 ASP A 677     -62.103  18.100  87.819  1.00  0.00           H  
ATOM   3441  HB2 ASP A 677     -63.506  18.811  87.186  1.00  0.00           H  
ATOM   3442  N   LEU A 678     -59.675  21.134  86.603  1.00 39.17           N  
ANISOU 3442  N   LEU A 678     4228   5020   5636    764  -1093  -1753
ATOM   3443  CA  LEU A 678     -58.296  21.496  86.921  1.00 39.68           C  
ANISOU 3443  CA  LEU A 678     4248   5081   5749    752  -1153  -1873
ATOM   3444  C   LEU A 678     -58.047  21.759  88.420  1.00 46.63           C  
ANISOU 3444  C   LEU A 678     4998   6244   6476    849  -1191  -2157
ATOM   3445  O   LEU A 678     -56.896  21.692  88.853  1.00 46.89           O  
ANISOU 3445  O   LEU A 678     4992   6373   6452    854  -1234  -2235
ATOM   3446  CB  LEU A 678     -57.847  22.681  86.059  1.00 40.01           C  
ANISOU 3446  CB  LEU A 678     4260   4797   6145    694  -1213  -1924
ATOM   3447  CG  LEU A 678     -57.043  22.347  84.803  1.00 43.43           C  
ANISOU 3447  CG  LEU A 678     4795   5039   6666    594  -1194  -1668
ATOM   3448  CD1 LEU A 678     -57.882  21.647  83.743  1.00 42.41           C  
ANISOU 3448  CD1 LEU A 678     4776   4841   6498    563  -1139  -1407
ATOM   3449  CD2 LEU A 678     -56.460  23.593  84.201  1.00 47.32           C  
ANISOU 3449  CD2 LEU A 678     5221   5254   7505    547  -1242  -1736
ATOM   3450  H   LEU A 678     -60.193  21.798  86.046  1.00  0.00           H  
ATOM   3451  HA  LEU A 678     -57.673  20.647  86.641  1.00  0.00           H  
ATOM   3452  HB3 LEU A 678     -57.278  23.378  86.675  1.00  0.00           H  
ATOM   3453  HB2 LEU A 678     -58.719  23.273  85.780  1.00  0.00           H  
ATOM   3454  HG  LEU A 678     -56.224  21.686  85.085  1.00  0.00           H  
ATOM   3455 HD11 LEU A 678     -57.263  21.432  82.872  1.00  0.00           H  
ATOM   3456 HD12 LEU A 678     -58.275  20.714  84.147  1.00  0.00           H  
ATOM   3457 HD13 LEU A 678     -58.710  22.292  83.449  1.00  0.00           H  
ATOM   3458 HD21 LEU A 678     -55.891  23.334  83.308  1.00  0.00           H  
ATOM   3459 HD22 LEU A 678     -57.264  24.278  83.933  1.00  0.00           H  
ATOM   3460 HD23 LEU A 678     -55.801  24.073  84.924  1.00  0.00           H  
ATOM   3461  N   SER A 679     -59.123  21.996  89.218  1.00 44.01           N  
ANISOU 3461  N   SER A 679     4588   6082   6053    934  -1173  -2314
ATOM   3462  CA  SER A 679     -59.040  22.208  90.672  1.00 45.42           C  
ANISOU 3462  CA  SER A 679     4626   6601   6032   1047  -1201  -2596
ATOM   3463  C   SER A 679     -58.594  20.933  91.412  1.00 48.75           C  
ANISOU 3463  C   SER A 679     5080   7370   6073   1098  -1145  -2430
ATOM   3464  O   SER A 679     -58.237  20.995  92.588  1.00 50.35           O
[truncated: 85,224 more chars]
