# Supplementary material for: Untargeted Diversity-Oriented Synthesis for the Discovery of New Antitumor Agents: An Integrated Approach of Inverse Virtual Screening, Bioinformatics, and Omics for Target Deconvolution
Source: J Med Chem. 2025 Jul 24;68(15):16483–517. doi: 10.1021/acs.jmedchem.5c01344 (PMC12362587; doi:10.1021/acs.jmedchem.5c01344)
Supplement: Supplementary file 2 [file jm5c01344_si_002.zip › FigureS63_panelA/AURKA_4uyn.pdb]

HEADER    TRANSFERASE                             02-SEP-14   4UYN
REMARK   4 4UYN COMPLIES WITH FORMAT V. 3.0, 1-DEC-2006
REMARK 888
REMARK 888 WRITTEN BY MAESTRO (A PRODUCT OF SCHRODINGER, LLC)
TITLE     SAR156497 AN EXQUISITELY SELECTIVE INHIBITOR OF AURORA
TITLE    2 KINASES
EXPDTA    X-RAY DIFFRACTION
REMARK 200  TEMPERATURE           (KELVIN) : NULL
REMARK 200  PH                             : NULL
CRYST1   48.355   45.913   59.595  90.00  97.82  90.00 P 1 21 1      2
MODEL        1
ATOM      1  CH3 ACE A 124      22.393 -20.525  33.867  1.00  0.00           C  
ATOM      2  C   ACE A 124      23.542 -19.722  33.258  1.00  0.00           C  
ATOM      3  O   ACE A 124      23.638 -19.627  32.036  1.00  0.00           O  
ATOM      4 1H   ACE A 124      21.759 -20.941  33.053  1.00  0.00           H  
ATOM      5 2H   ACE A 124      22.805 -21.357  34.482  1.00  0.00           H  
ATOM      6 3H   ACE A 124      21.779 -19.863  34.518  1.00  0.00           H  
ATOM      7  N   LYS A 125      24.469 -19.105  34.073  1.00 40.42           N  
ATOM      8  CA  LYS A 125      25.563 -18.340  33.485  1.00 39.67           C  
ATOM      9  C   LYS A 125      26.420 -19.233  32.591  1.00 42.11           C  
ATOM     10  O   LYS A 125      26.745 -20.357  32.956  1.00 41.28           O  
ATOM     11  CB  LYS A 125      25.028 -17.133  32.697  1.00 41.46           C  
ATOM     12  CG  LYS A 125      25.597 -15.776  33.116  1.00 48.17           C  
ATOM     13  CD  LYS A 125      25.535 -14.767  31.963  1.00 58.19           C  
ATOM     14  CE  LYS A 125      26.915 -14.191  31.646  1.00 68.98           C  
ATOM     15  NZ  LYS A 125      27.726 -15.064  30.743  1.00 76.73           N1+
ATOM     16  H1  LYS A 125      24.390 -19.183  35.077  1.00  0.00           H  
ATOM     17  HA  LYS A 125      26.190 -17.967  34.294  1.00  0.00           H  
ATOM     18  HB3 LYS A 125      23.941 -17.107  32.772  1.00  0.00           H  
ATOM     19  HB2 LYS A 125      25.210 -17.287  31.634  1.00  0.00           H  
ATOM     20  HG3 LYS A 125      26.632 -15.899  33.435  1.00  0.00           H  
ATOM     21  HG2 LYS A 125      25.031 -15.392  33.965  1.00  0.00           H  
ATOM     22  HD3 LYS A 125      24.855 -13.957  32.226  1.00  0.00           H  
ATOM     23  HD2 LYS A 125      25.133 -15.255  31.075  1.00  0.00           H  
ATOM     24  HE3 LYS A 125      27.460 -14.026  32.575  1.00  0.00           H  
ATOM     25  HE2 LYS A 125      26.801 -13.207  31.191  1.00  0.00           H  
ATOM     26  HZ1 LYS A 125      27.239 -15.187  29.867  1.00  0.00           H  
ATOM     27  HZ2 LYS A 125      28.622 -14.631  30.572  1.00  0.00           H  
ATOM     28  HZ3 LYS A 125      27.865 -15.964  31.180  1.00  0.00           H  
ATOM     29  N   ARG A 126      26.796 -18.714  31.430  1.00 37.92           N  
ATOM     30  CA  ARG A 126      27.630 -19.477  30.524  1.00 37.60           C  
ATOM     31  C   ARG A 126      28.894 -18.702  30.247  1.00 41.30           C  
ATOM     32  O   ARG A 126      28.849 -17.506  29.947  1.00 40.95           O  
ATOM     33  CB  ARG A 126      26.894 -19.787  29.225  1.00 37.66           C  
ATOM     34  CG  ARG A 126      27.815 -20.019  28.057  1.00 46.48           C  
ATOM     35  CD  ARG A 126      28.245 -21.467  27.952  1.00 54.82           C  
ATOM     36  NE  ARG A 126      29.478 -21.586  27.176  1.00 66.08           N  
ATOM     37  CZ  ARG A 126      29.717 -22.540  26.281  1.00 79.36           C  
ATOM     38  NH1 ARG A 126      28.822 -23.493  26.066  1.00 62.13           N  
ATOM     39  NH2 ARG A 126      30.865 -22.549  25.618  1.00 70.99           N1+
ATOM     40  H   ARG A 126      26.501 -17.783  31.174  1.00  0.00           H  
ATOM     41  HA  ARG A 126      27.897 -20.418  31.006  1.00  0.00           H  
ATOM     42  HB3 ARG A 126      26.212 -18.969  28.991  1.00  0.00           H  
ATOM     43  HB2 ARG A 126      26.262 -20.664  29.367  1.00  0.00           H  
ATOM     44  HG3 ARG A 126      28.696 -19.386  28.159  1.00  0.00           H  
ATOM     45  HG2 ARG A 126      27.314 -19.722  27.136  1.00  0.00           H  
ATOM     46  HD3 ARG A 126      27.456 -22.046  27.471  1.00  0.00           H  
ATOM     47  HD2 ARG A 126      28.405 -21.872  28.951  1.00  0.00           H  
ATOM     48  HE  ARG A 126      30.175 -20.878  27.358  1.00  0.00           H  
ATOM     49 HH12 ARG A 126      29.007 -24.216  25.385  1.00  0.00           H  
ATOM     50 HH11 ARG A 126      27.954 -23.497  26.583  1.00  0.00           H  
ATOM     51 HH22 ARG A 126      31.050 -23.272  24.938  1.00  0.00           H  
ATOM     52 HH21 ARG A 126      31.555 -21.833  25.793  1.00  0.00           H  
ATOM     53  N   GLN A 127      30.029 -19.367  30.420  1.00 37.13           N  
ATOM     54  CA  GLN A 127      31.313 -18.726  30.201  1.00 36.28           C  
ATOM     55  C   GLN A 127      31.798 -19.021  28.799  1.00 36.71           C  
ATOM     56  O   GLN A 127      31.961 -20.181  28.419  1.00 33.54           O  
ATOM     57  CB  GLN A 127      32.353 -19.205  31.215  1.00 37.82           C  
ATOM     58  CG  GLN A 127      32.681 -18.185  32.297  1.00 55.45           C  
ATOM     59  CD  GLN A 127      33.732 -17.184  31.849  1.00 68.14           C  
ATOM     60  OE1 GLN A 127      33.275 -16.021  31.445  1.00 62.74           O  
ATOM     61  NE2 GLN A 127      34.915 -17.476  31.925  1.00 63.01           N  
ATOM     62  H   GLN A 127      30.008 -20.335  30.708  1.00  0.00           H  
ATOM     63  HA  GLN A 127      31.189 -17.648  30.309  1.00  0.00           H  
ATOM     64  HB3 GLN A 127      33.268 -19.483  30.691  1.00  0.00           H  
ATOM     65  HB2 GLN A 127      32.005 -20.127  31.681  1.00  0.00           H  
ATOM     66  HG3 GLN A 127      33.031 -18.703  33.189  1.00  0.00           H  
ATOM     67  HG2 GLN A 127      31.773 -17.654  32.582  1.00  0.00           H  
ATOM     68 HE22 GLN A 127      35.618 -16.815  31.629  1.00  0.00           H  
ATOM     69 HE21 GLN A 127      35.190 -18.379  32.284  1.00  0.00           H  
ATOM     70  N   TRP A 128      32.034 -17.960  28.040  1.00 33.71           N  
ATOM     71  CA  TRP A 128      32.534 -18.084  26.685  1.00 33.43           C  
ATOM     72  C   TRP A 128      33.973 -17.651  26.710  1.00 35.32           C  
ATOM     73  O   TRP A 128      34.382 -16.910  27.599  1.00 35.86           O  
ATOM     74  CB  TRP A 128      31.778 -17.135  25.775  1.00 32.92           C  
ATOM     75  CG  TRP A 128      30.417 -17.570  25.518  1.00 34.63           C  
ATOM     76  CD1 TRP A 128      29.275 -17.078  26.082  1.00 37.74           C  
ATOM     77  CD2 TRP A 128      30.023 -18.617  24.643  1.00 34.94           C  
ATOM     78  NE1 TRP A 128      28.185 -17.736  25.571  1.00 37.48           N  
ATOM     79  CE2 TRP A 128      28.621 -18.695  24.693  1.00 38.97           C  
ATOM     80  CE3 TRP A 128      30.723 -19.487  23.796  1.00 36.87           C  
ATOM     81  CZ2 TRP A 128      27.902 -19.602  23.924  1.00 38.70           C  
ATOM     82  CZ3 TRP A 128      30.007 -20.399  23.038  1.00 38.93           C  
ATOM     83  CH2 TRP A 128      28.613 -20.449  23.107  1.00 39.74           C  
ATOM     84  H   TRP A 128      31.865 -17.032  28.402  1.00  0.00           H  
ATOM     85  HA  TRP A 128      32.445 -19.112  26.332  1.00  0.00           H  
ATOM     86  HB3 TRP A 128      32.312 -17.037  24.830  1.00  0.00           H  
ATOM     87  HB2 TRP A 128      31.762 -16.141  26.221  1.00  0.00           H  
ATOM     88  HD1 TRP A 128      29.332 -16.286  26.814  1.00  0.00           H  
ATOM     89  HE1 TRP A 128      27.254 -17.475  25.864  1.00  0.00           H  
ATOM     90  HE3 TRP A 128      31.801 -19.438  23.743  1.00  0.00           H  
ATOM     91  HZ2 TRP A 128      26.824 -19.623  23.982  1.00  0.00           H  
ATOM     92  HZ3 TRP A 128      30.527 -21.083  22.383  1.00  0.00           H  
ATOM     93  HH2 TRP A 128      28.094 -21.175  22.499  1.00  0.00           H  
ATOM     94  N   ALA A 129      34.719 -18.073  25.698  1.00 29.95           N  
ATOM     95  CA  ALA A 129      36.114 -17.698  25.573  1.00 30.06           C  
ATOM     96  C   ALA A 129      36.443 -17.566  24.100  1.00 32.00           C  
ATOM     97  O   ALA A 129      35.842 -18.237  23.261  1.00 29.45           O  
ATOM     98  CB  ALA A 129      37.004 -18.742  26.213  1.00 31.04           C  
ATOM     99  H   ALA A 129      34.318 -18.671  24.990  1.00  0.00           H  
ATOM    100  HA  ALA A 129      36.274 -16.738  26.065  1.00  0.00           H  
ATOM    101  HB1 ALA A 129      38.047 -18.444  26.109  1.00  0.00           H  
ATOM    102  HB2 ALA A 129      36.756 -18.833  27.270  1.00  0.00           H  
ATOM    103  HB3 ALA A 129      36.851 -19.702  25.721  1.00  0.00           H  
ATOM    104  N   LEU A 130      37.414 -16.712  23.796  1.00 31.10           N  
ATOM    105  CA  LEU A 130      37.833 -16.473  22.416  1.00 31.21           C  
ATOM    106  C   LEU A 130      38.075 -17.783  21.688  1.00 35.12           C  
ATOM    107  O   LEU A 130      37.714 -17.941  20.509  1.00 33.00           O  
ATOM    108  CB  LEU A 130      39.113 -15.636  22.391  1.00 31.48           C  
ATOM    109  CG  LEU A 130      39.527 -15.092  21.020  1.00 36.11           C  
ATOM    110  CD1 LEU A 130      38.298 -14.689  20.197  1.00 36.26           C  
ATOM    111  CD2 LEU A 130      40.495 -13.927  21.167  1.00 36.84           C  
ATOM    112  H   LEU A 130      37.888 -16.204  24.529  1.00  0.00           H  
ATOM    113  HA  LEU A 130      37.045 -15.925  21.900  1.00  0.00           H  
ATOM    114  HB3 LEU A 130      39.933 -16.220  22.809  1.00  0.00           H  
ATOM    115  HB2 LEU A 130      39.015 -14.807  23.092  1.00  0.00           H  
ATOM    116  HG  LEU A 130      40.042 -15.890  20.485  1.00  0.00           H  
ATOM    117 HD11 LEU A 130      38.619 -14.306  19.228  1.00  0.00           H  
ATOM    118 HD12 LEU A 130      37.658 -15.559  20.050  1.00  0.00           H  
ATOM    119 HD13 LEU A 130      37.743 -13.915  20.727  1.00  0.00           H  
ATOM    120 HD21 LEU A 130      40.774 -13.559  20.180  1.00  0.00           H  
ATOM    121 HD22 LEU A 130      40.017 -13.126  21.731  1.00  0.00           H  
ATOM    122 HD23 LEU A 130      41.388 -14.261  21.695  1.00  0.00           H  
ATOM    123  N   GLU A 131      38.680 -18.722  22.415  1.00 32.38           N  
ATOM    124  CA  GLU A 131      39.048 -20.030  21.884  1.00 33.11           C  
ATOM    125  C   GLU A 131      37.883 -20.896  21.388  1.00 34.92           C  
ATOM    126  O   GLU A 131      38.088 -21.855  20.634  1.00 33.50           O  
ATOM    127  CB  GLU A 131      39.850 -20.787  22.941  1.00 35.48           C  
ATOM    128  CG  GLU A 131      39.677 -20.214  24.360  1.00 52.19           C  
ATOM    129  CD  GLU A 131      39.618 -21.298  25.432  1.00 85.27           C  
ATOM    130  OE1 GLU A 131      40.231 -22.371  25.233  1.00 83.99           O  
ATOM    131  OE2 GLU A 131      38.959 -21.082  26.473  1.00 90.32           O1-
ATOM    132  H   GLU A 131      38.905 -18.544  23.383  1.00  0.00           H  
ATOM    133  HA  GLU A 131      39.710 -19.860  21.035  1.00  0.00           H  
ATOM    134  HB3 GLU A 131      40.906 -20.774  22.672  1.00  0.00           H  
ATOM    135  HB2 GLU A 131      39.555 -21.836  22.936  1.00  0.00           H  
ATOM    136  HG3 GLU A 131      38.767 -19.615  24.400  1.00  0.00           H  
ATOM    137  HG2 GLU A 131      40.500 -19.533  24.578  1.00  0.00           H  
ATOM    138  N   ASP A 132      36.660 -20.554  21.794  1.00 30.08           N  
ATOM    139  CA  ASP A 132      35.472 -21.299  21.363  1.00 28.47           C  
ATOM    140  C   ASP A 132      35.104 -20.972  19.914  1.00 29.86           C  
ATOM    141  O   ASP A 132      34.208 -21.584  19.328  1.00 29.82           O  
ATOM    142  CB  ASP A 132      34.255 -20.934  22.241  1.00 29.83           C  
ATOM    143  CG  ASP A 132      34.466 -21.244  23.718  1.00 32.85           C  
ATOM    144  OD1 ASP A 132      35.217 -22.192  24.027  1.00 34.38           O  
ATOM    145  OD2 ASP A 132      33.855 -20.550  24.558  1.00 30.96           O1-
ATOM    146  H   ASP A 132      36.535 -19.766  22.413  1.00  0.00           H  
ATOM    147  HA  ASP A 132      35.669 -22.368  21.450  1.00  0.00           H  
ATOM    148  HB3 ASP A 132      33.376 -21.468  21.881  1.00  0.00           H  
ATOM    149  HB2 ASP A 132      34.028 -19.875  22.122  1.00  0.00           H  
ATOM    150  N   PHE A 133      35.713 -19.933  19.366  1.00 24.79           N  
ATOM    151  CA  PHE A 133      35.305 -19.461  18.047  1.00 23.46           C  
ATOM    152  C   PHE A 133      36.363 -19.515  16.990  1.00 28.26           C  
ATOM    153  O   PHE A 133      37.535 -19.265  17.243  1.00 28.95           O  
ATOM    154  CB  PHE A 133      34.804 -18.014  18.139  1.00 24.10           C  
ATOM    155  CG  PHE A 133      33.689 -17.831  19.115  1.00 24.31           C  
ATOM    156  CD1 PHE A 133      32.376 -18.037  18.721  1.00 26.11           C  
ATOM    157  CD2 PHE A 133      33.950 -17.521  20.446  1.00 27.27           C  
ATOM    158  CE1 PHE A 133      31.338 -17.901  19.628  1.00 27.90           C  
ATOM    159  CE2 PHE A 133      32.915 -17.370  21.358  1.00 27.61           C  
ATOM    160  CZ  PHE A 133      31.606 -17.569  20.945  1.00 26.13           C  
ATOM    161  H   PHE A 133      36.460 -19.467  19.861  1.00  0.00           H  
ATOM    162  HA  PHE A 133      34.472 -20.081  17.715  1.00  0.00           H  
ATOM    163  HB3 PHE A 133      34.480 -17.680  17.153  1.00  0.00           H  
ATOM    164  HB2 PHE A 133      35.633 -17.361  18.410  1.00  0.00           H  
ATOM    165  HD1 PHE A 133      32.155 -18.306  17.699  1.00  0.00           H  
ATOM    166  HD2 PHE A 133      34.969 -17.395  20.781  1.00  0.00           H  
ATOM    167  HE1 PHE A 133      30.318 -18.054  19.308  1.00  0.00           H  
ATOM    168  HE2 PHE A 133      33.132 -17.099  22.381  1.00  0.00           H  
ATOM    169  HZ  PHE A 133      30.796 -17.465  21.651  1.00  0.00           H  
ATOM    170  N   GLU A 134      35.908 -19.735  15.769  1.00 24.94           N  
ATOM    171  CA  GLU A 134      36.769 -19.651  14.604  1.00 24.78           C  
ATOM    172  C   GLU A 134      36.468 -18.288  13.986  1.00 25.37           C  
ATOM    173  O   GLU A 134      35.387 -18.103  13.421  1.00 24.70           O  
ATOM    174  CB  GLU A 134      36.400 -20.740  13.595  1.00 26.13           C  
ATOM    175  CG  GLU A 134      36.984 -22.104  13.917  1.00 43.36           C  
ATOM    176  CD  GLU A 134      36.607 -23.155  12.891  1.00 73.39           C  
ATOM    177  OE1 GLU A 134      37.053 -23.037  11.729  1.00 81.07           O  
ATOM    178  OE2 GLU A 134      35.904 -24.120  13.260  1.00 64.64           O1-
ATOM    179  H   GLU A 134      34.936 -19.969  15.627  1.00  0.00           H  
ATOM    180  HA  GLU A 134      37.818 -19.725  14.890  1.00  0.00           H  
ATOM    181  HB3 GLU A 134      36.722 -20.435  12.600  1.00  0.00           H  
ATOM    182  HB2 GLU A 134      35.315 -20.818  13.528  1.00  0.00           H  
ATOM    183  HG3 GLU A 134      36.643 -22.421  14.902  1.00  0.00           H  
ATOM    184  HG2 GLU A 134      38.070 -22.028  13.976  1.00  0.00           H  
ATOM    185  N   ILE A 135      37.391 -17.340  14.118  1.00 20.26           N  
ATOM    186  CA  ILE A 135      37.187 -15.997  13.571  1.00 19.66           C  
ATOM    187  C   ILE A 135      37.327 -15.966  12.044  1.00 23.14           C  
ATOM    188  O   ILE A 135      38.294 -16.495  11.470  1.00 23.74           O  
ATOM    189  CB  ILE A 135      38.142 -14.968  14.175  1.00 22.76           C  
ATOM    190  CG1 ILE A 135      38.126 -15.048  15.706  1.00 23.74           C  
ATOM    191  CG2 ILE A 135      37.796 -13.580  13.665  1.00 21.93           C  
ATOM    192  CD1 ILE A 135      36.733 -15.153  16.288  1.00 30.59           C  
ATOM    193  H   ILE A 135      38.254 -17.539  14.604  1.00  0.00           H  
ATOM    194  HA  ILE A 135      36.170 -15.690  13.817  1.00  0.00           H  
ATOM    195  HB  ILE A 135      39.150 -15.208  13.837  1.00  0.00           H  
ATOM    196 HG13 ILE A 135      38.626 -14.172  16.119  1.00  0.00           H  
ATOM    197 HG12 ILE A 135      38.719 -15.903  16.030  1.00  0.00           H  
ATOM    198 HG21 ILE A 135      38.481 -12.852  14.100  1.00  0.00           H  
ATOM    199 HG22 ILE A 135      37.885 -13.559  12.579  1.00  0.00           H  
ATOM    200 HG23 ILE A 135      36.774 -13.332  13.950  1.00  0.00           H  
ATOM    201 HD11 ILE A 135      36.796 -15.206  17.375  1.00  0.00           H  
ATOM    202 HD12 ILE A 135      36.151 -14.277  16.000  1.00  0.00           H  
ATOM    203 HD13 ILE A 135      36.247 -16.052  15.909  1.00  0.00           H  
ATOM    204  N   GLY A 136      36.331 -15.375  11.396  1.00 17.88           N  
ATOM    205  CA  GLY A 136      36.319 -15.238   9.943  1.00 17.40           C  
ATOM    206  C   GLY A 136      36.533 -13.797   9.499  1.00 18.29           C  
ATOM    207  O   GLY A 136      37.199 -13.018  10.174  1.00 16.58           O  
ATOM    208  H   GLY A 136      35.546 -15.001  11.910  1.00  0.00           H  
ATOM    209  HA3 GLY A 136      35.368 -15.600   9.553  1.00  0.00           H  
ATOM    210  HA2 GLY A 136      37.097 -15.869   9.513  1.00  0.00           H  
ATOM    211  N   ARG A 137      35.939 -13.437   8.374  1.00 16.35           N  
ATOM    212  CA  ARG A 137      36.164 -12.114   7.831  1.00 17.18           C  
ATOM    213  C   ARG A 137      35.555 -11.042   8.706  1.00 20.97           C  
ATOM    214  O   ARG A 137      34.549 -11.262   9.362  1.00 18.49           O  
ATOM    215  CB  ARG A 137      35.570 -12.010   6.421  1.00 18.05           C  
ATOM    216  CG  ARG A 137      34.065 -12.145   6.361  1.00 18.10           C  
ATOM    217  CD  ARG A 137      33.581 -12.016   4.924  1.00 23.39           C  
ATOM    218  NE  ARG A 137      32.130 -11.856   4.903  1.00 29.28           N  
ATOM    219  CZ  ARG A 137      31.283 -12.873   4.863  1.00 44.45           C  
ATOM    220  NH1 ARG A 137      31.749 -14.112   4.788  1.00 40.48           N  
ATOM    221  NH2 ARG A 137      29.979 -12.656   4.902  1.00 34.39           N1+
ATOM    222  H   ARG A 137      35.330 -14.085   7.895  1.00  0.00           H  
ATOM    223  HA  ARG A 137      37.239 -11.942   7.769  1.00  0.00           H  
ATOM    224  HB3 ARG A 137      36.026 -12.765   5.781  1.00  0.00           H  
ATOM    225  HB2 ARG A 137      35.865 -11.061   5.974  1.00  0.00           H  
ATOM    226  HG3 ARG A 137      33.606 -11.366   6.970  1.00  0.00           H  
ATOM    227  HG2 ARG A 137      33.772 -13.117   6.757  1.00  0.00           H  
ATOM    228  HD3 ARG A 137      33.856 -12.912   4.367  1.00  0.00           H  
ATOM    229  HD2 ARG A 137      34.049 -11.148   4.460  1.00  0.00           H  
ATOM    230  HE  ARG A 137      31.781 -10.908   4.921  1.00  0.00           H  
ATOM    231 HH12 ARG A 137      31.108 -14.892   4.757  1.00  0.00           H  
ATOM    232 HH11 ARG A 137      32.745 -14.276   4.762  1.00  0.00           H  
ATOM    233 HH22 ARG A 137      29.336 -13.435   4.871  1.00  0.00           H  
ATOM    234 HH21 ARG A 137      29.626 -11.712   4.963  1.00  0.00           H  
ATOM    235  N   PRO A 138      36.109  -9.848   8.608  1.00 18.89           N  
ATOM    236  CA  PRO A 138      35.580  -8.706   9.330  1.00 19.13           C  
ATOM    237  C   PRO A 138      34.284  -8.310   8.639  1.00 22.43           C  
ATOM    238  O   PRO A 138      34.153  -8.416   7.414  1.00 19.56           O  
ATOM    239  CB  PRO A 138      36.644  -7.624   9.114  1.00 20.76           C  
ATOM    240  CG  PRO A 138      37.888  -8.388   8.805  1.00 26.21           C  
ATOM    241  CD  PRO A 138      37.417  -9.563   8.002  1.00 20.92           C  
ATOM    242  HA  PRO A 138      35.429  -8.925  10.387  1.00  0.00           H  
ATOM    243  HB3 PRO A 138      36.784  -7.066  10.040  1.00  0.00           H  
ATOM    244  HB2 PRO A 138      36.370  -7.016   8.252  1.00  0.00           H  
ATOM    245  HG3 PRO A 138      38.335  -8.742   9.734  1.00  0.00           H  
ATOM    246  HG2 PRO A 138      38.547  -7.773   8.192  1.00  0.00           H  
ATOM    247  HD2 PRO A 138      37.273  -9.255   6.966  1.00  0.00           H  
ATOM    248  HD3 PRO A 138      38.084 -10.407   8.176  1.00  0.00           H  
ATOM    249  N   LEU A 139      33.293  -7.955   9.440  1.00 20.35           N  
ATOM    250  CA  LEU A 139      31.998  -7.556   8.913  1.00 20.14           C  
ATOM    251  C   LEU A 139      31.846  -6.040   8.990  1.00 27.56           C  
ATOM    252  O   LEU A 139      30.876  -5.481   8.490  1.00 27.99           O  
ATOM    253  CB  LEU A 139      30.874  -8.212   9.716  1.00 19.48           C  
ATOM    254  CG  LEU A 139      30.696  -9.720   9.612  1.00 22.99           C  
ATOM    255  CD1 LEU A 139      29.767 -10.228  10.712  1.00 21.90           C  
ATOM    256  CD2 LEU A 139      30.183 -10.111   8.230  1.00 25.49           C  
ATOM    257  H   LEU A 139      33.427  -7.957  10.441  1.00  0.00           H  
ATOM    258  HA  LEU A 139      31.924  -7.870   7.872  1.00  0.00           H  
ATOM    259  HB3 LEU A 139      29.930  -7.724   9.473  1.00  0.00           H  
ATOM    260  HB2 LEU A 139      30.978  -7.937  10.766  1.00  0.00           H  
ATOM    261  HG  LEU A 139      31.672 -10.185   9.753  1.00  0.00           H  
ATOM    262 HD11 LEU A 139      29.652 -11.308  10.621  1.00  0.00           H  
ATOM    263 HD12 LEU A 139      30.192  -9.989  11.687  1.00  0.00           H  
ATOM    264 HD13 LEU A 139      28.792  -9.750  10.615  1.00  0.00           H  
ATOM    265 HD21 LEU A 139      30.063 -11.193   8.179  1.00  0.00           H  
ATOM    266 HD22 LEU A 139      29.221  -9.631   8.050  1.00  0.00           H  
ATOM    267 HD23 LEU A 139      30.897  -9.789   7.472  1.00  0.00           H  
ATOM    268  N   GLY A 140      32.786  -5.368   9.636  1.00 25.75           N  
ATOM    269  CA  GLY A 140      32.683  -3.919   9.740  1.00 27.27           C  
ATOM    270  C   GLY A 140      33.420  -3.353  10.936  1.00 35.11           C  
ATOM    271  O   GLY A 140      33.999  -4.097  11.746  1.00 34.20           O  
ATOM    272  H   GLY A 140      33.564  -5.860  10.051  1.00  0.00           H  
ATOM    273  HA3 GLY A 140      31.632  -3.634   9.794  1.00  0.00           H  
ATOM    274  HA2 GLY A 140      33.068  -3.462   8.828  1.00  0.00           H  
ATOM    275  N   LYS A 141      33.396  -2.027  11.036  1.00 33.94           N  
ATOM    276  CA  LYS A 141      34.060  -1.302  12.116  1.00 35.27           C  
ATOM    277  C   LYS A 141      33.073  -0.460  12.941  1.00 41.29           C  
ATOM    278  O   LYS A 141      32.314   0.339  12.386  1.00 40.13           O  
ATOM    279  CB  LYS A 141      35.160  -0.386  11.540  1.00 37.91           C  
ATOM    280  CG  LYS A 141      36.590  -0.759  11.948  1.00 58.82           C  
ATOM    281  CD  LYS A 141      37.635  -0.110  11.035  1.00 69.33           C  
ATOM    282  CE  LYS A 141      38.926  -0.931  10.974  1.00 80.22           C  
ATOM    283  NZ  LYS A 141      39.854  -0.512   9.877  1.00 88.02           N1+
ATOM    284  H   LYS A 141      32.903  -1.477  10.347  1.00  0.00           H  
ATOM    285  HA  LYS A 141      34.530  -2.028  12.779  1.00  0.00           H  
ATOM    286  HB3 LYS A 141      34.959   0.645  11.831  1.00  0.00           H  
ATOM    287  HB2 LYS A 141      35.087  -0.374  10.453  1.00  0.00           H  
ATOM    288  HG3 LYS A 141      36.705  -1.843  11.918  1.00  0.00           H  
ATOM    289  HG2 LYS A 141      36.766  -0.449  12.978  1.00  0.00           H  
ATOM    290  HD3 LYS A 141      37.860   0.893  11.397  1.00  0.00           H  
ATOM    291  HD2 LYS A 141      37.224  -0.005  10.031  1.00  0.00           H  
ATOM    292  HE3 LYS A 141      38.678  -1.986  10.855  1.00  0.00           H  
ATOM    293  HE2 LYS A 141      39.443  -0.863  11.931  1.00  0.00           H  
ATOM    294  HZ1 LYS A 141      39.406  -0.656   8.983  1.00  0.00           H  
ATOM    295  HZ2 LYS A 141      40.083   0.466   9.985  1.00  0.00           H  
ATOM    296  HZ3 LYS A 141      40.700  -1.063   9.922  1.00  0.00           H  
ATOM    297  N   GLY A 142      33.116  -0.619  14.268  1.00 40.28           N  
ATOM    298  CA  GLY A 142      32.314   0.200  15.192  1.00 41.39           C  
ATOM    299  C   GLY A 142      33.238   1.293  15.757  1.00 48.46           C  
ATOM    300  O   GLY A 142      34.453   1.130  15.694  1.00 47.96           O  
ATOM    301  H   GLY A 142      33.716  -1.323  14.673  1.00  0.00           H  
ATOM    302  HA3 GLY A 142      31.950  -0.425  16.008  1.00  0.00           H  
ATOM    303  HA2 GLY A 142      31.494   0.665  14.645  1.00  0.00           H  
ATOM    304  N   LYS A 143      32.686   2.396  16.281  1.00 47.95           N  
ATOM    305  CA  LYS A 143      33.521   3.497  16.815  1.00 49.09           C  
ATOM    306  C   LYS A 143      34.464   2.986  17.921  1.00 53.52           C  
ATOM    307  O   LYS A 143      35.396   3.682  18.349  1.00 53.73           O  
ATOM    308  CB  LYS A 143      32.645   4.650  17.360  1.00 52.45           C  
ATOM    309  CG  LYS A 143      33.204   6.085  17.183  1.00 74.58           C  
ATOM    310  CD  LYS A 143      34.637   6.251  17.708  1.00 86.62           C  
ATOM    311  CE  LYS A 143      34.817   7.516  18.540  1.00 97.34           C  
ATOM    312  NZ  LYS A 143      36.145   7.523  19.227  1.00104.22           N1+
ATOM    313  H   LYS A 143      31.681   2.489  16.318  1.00  0.00           H  
ATOM    314  HA  LYS A 143      34.131   3.888  16.001  1.00  0.00           H  
ATOM    315  HB3 LYS A 143      32.435   4.474  18.415  1.00  0.00           H  
ATOM    316  HB2 LYS A 143      31.654   4.592  16.909  1.00  0.00           H  
ATOM    317  HG3 LYS A 143      32.549   6.794  17.690  1.00  0.00           H  
ATOM    318  HG2 LYS A 143      33.171   6.359  16.128  1.00  0.00           H  
ATOM    319  HD3 LYS A 143      35.331   6.268  16.868  1.00  0.00           H  
ATOM    320  HD2 LYS A 143      34.906   5.382  18.308  1.00  0.00           H  
ATOM    321  HE3 LYS A 143      34.023   7.577  19.284  1.00  0.00           H  
ATOM    322  HE2 LYS A 143      34.738   8.390  17.893  1.00  0.00           H  
ATOM    323  HZ1 LYS A 143      36.225   6.706  19.815  1.00  0.00           H  
ATOM    324  HZ2 LYS A 143      36.882   7.513  18.536  1.00  0.00           H  
ATOM    325  HZ3 LYS A 143      36.227   8.355  19.794  1.00  0.00           H  
ATOM    326  N   PHE A 144      34.227   1.746  18.355  1.00 48.85           N  
ATOM    327  CA  PHE A 144      34.958   1.140  19.470  1.00 47.86           C  
ATOM    328  C   PHE A 144      35.737  -0.153  19.207  1.00 44.06           C  
ATOM    329  O   PHE A 144      36.336  -0.710  20.130  1.00 42.91           O  
ATOM    330  CB  PHE A 144      34.003   0.878  20.638  1.00 51.21           C  
ATOM    331  CG  PHE A 144      33.281   2.107  21.134  1.00 54.53           C  
ATOM    332  CD1 PHE A 144      33.713   3.384  20.784  1.00 59.10           C  
ATOM    333  CD2 PHE A 144      32.185   1.983  21.973  1.00 57.49           C  
ATOM    334  CE1 PHE A 144      33.059   4.515  21.258  1.00 60.26           C  
ATOM    335  CE2 PHE A 144      31.530   3.107  22.455  1.00 60.79           C  
ATOM    336  CZ  PHE A 144      31.968   4.374  22.096  1.00 59.22           C  
ATOM    337  H   PHE A 144      33.517   1.182  17.910  1.00  0.00           H  
ATOM    338  HA  PHE A 144      35.681   1.880  19.813  1.00  0.00           H  
ATOM    339  HB3 PHE A 144      34.555   0.426  21.462  1.00  0.00           H  
ATOM    340  HB2 PHE A 144      33.273   0.124  20.345  1.00  0.00           H  
ATOM    341  HD1 PHE A 144      34.568   3.506  20.135  1.00  0.00           H  
ATOM    342  HD2 PHE A 144      31.832   1.003  22.259  1.00  0.00           H  
ATOM    343  HE1 PHE A 144      33.403   5.498  20.972  1.00  0.00           H  
ATOM    344  HE2 PHE A 144      30.679   2.996  23.110  1.00  0.00           H  
ATOM    345  HZ  PHE A 144      31.458   5.249  22.470  1.00  0.00           H  
ATOM    346  N   GLY A 145      35.675  -0.678  17.993  1.00 34.98           N  
ATOM    347  CA  GLY A 145      36.370  -1.912  17.685  1.00 32.45           C  
ATOM    348  C   GLY A 145      35.775  -2.554  16.438  1.00 33.23           C  
ATOM    349  O   GLY A 145      34.897  -1.983  15.784  1.00 33.20           O  
ATOM    350  H   GLY A 145      35.139  -0.218  17.271  1.00  0.00           H  
ATOM    351  HA3 GLY A 145      36.279  -2.600  18.526  1.00  0.00           H  
ATOM    352  HA2 GLY A 145      37.426  -1.701  17.516  1.00  0.00           H  
ATOM    353  N   ASN A 146      36.212  -3.776  16.155  1.00 26.54           N  
ATOM    354  CA  ASN A 146      35.778  -4.518  14.974  1.00 24.87           C  
ATOM    355  C   ASN A 146      34.725  -5.605  15.221  1.00 23.07           C  
ATOM    356  O   ASN A 146      34.618  -6.143  16.318  1.00 22.09           O  
ATOM    357  CB  ASN A 146      36.986  -5.179  14.305  1.00 25.96           C  
ATOM    358  CG  ASN A 146      37.970  -4.174  13.734  1.00 48.14           C  
ATOM    359  OD1 ASN A 146      39.206  -4.614  13.566  1.00 44.10           O  
ATOM    360  ND2 ASN A 146      37.622  -3.018  13.489  1.00 35.72           N  
ATOM    361  H   ASN A 146      36.873  -4.231  16.769  1.00  0.00           H  
ATOM    362  HA  ASN A 146      35.357  -3.802  14.268  1.00  0.00           H  
ATOM    363  HB3 ASN A 146      36.642  -5.841  13.510  1.00  0.00           H  
ATOM    364  HB2 ASN A 146      37.497  -5.815  15.028  1.00  0.00           H  
ATOM    365 HD22 ASN A 146      38.288  -2.360  13.109  1.00  0.00           H  
ATOM    366 HD21 ASN A 146      36.671  -2.728  13.668  1.00  0.00           H  
ATOM    367  N   VAL A 147      34.049  -5.992  14.134  1.00 16.55           N  
ATOM    368  CA  VAL A 147      33.067  -7.078  14.127  1.00 15.31           C  
ATOM    369  C   VAL A 147      33.498  -8.089  13.090  1.00 19.37           C  
ATOM    370  O   VAL A 147      33.860  -7.732  11.969  1.00 17.99           O  
ATOM    371  CB  VAL A 147      31.655  -6.594  13.784  1.00 18.15           C  
ATOM    372  CG1 VAL A 147      30.639  -7.727  13.972  1.00 17.58           C  
ATOM    373  CG2 VAL A 147      31.283  -5.395  14.662  1.00 17.94           C  
ATOM    374  H   VAL A 147      34.203  -5.527  13.251  1.00  0.00           H  
ATOM    375  HA  VAL A 147      33.054  -7.554  15.107  1.00  0.00           H  
ATOM    376  HB  VAL A 147      31.638  -6.280  12.740  1.00  0.00           H  
ATOM    377 HG11 VAL A 147      29.641  -7.366  13.724  1.00  0.00           H  
ATOM    378 HG12 VAL A 147      30.897  -8.559  13.317  1.00  0.00           H  
ATOM    379 HG13 VAL A 147      30.656  -8.063  15.009  1.00  0.00           H  
ATOM    380 HG21 VAL A 147      30.277  -5.058  14.411  1.00  0.00           H  
ATOM    381 HG22 VAL A 147      31.316  -5.688  15.711  1.00  0.00           H  
ATOM    382 HG23 VAL A 147      31.991  -4.584  14.490  1.00  0.00           H  
ATOM    383  N   TYR A 148      33.509  -9.352  13.490  1.00 16.19           N  
ATOM    384  CA  TYR A 148      33.956 -10.435  12.624  1.00 15.84           C  
ATOM    385  C   TYR A 148      32.898 -11.495  12.462  1.00 18.86           C  
ATOM    386  O   TYR A 148      32.183 -11.804  13.398  1.00 17.87           O  
ATOM    387  CB  TYR A 148      35.168 -11.136  13.248  1.00 16.08           C  
ATOM    388  CG  TYR A 148      36.336 -10.233  13.478  1.00 16.31           C  
ATOM    389  CD1 TYR A 148      37.257  -9.997  12.470  1.00 18.16           C  
ATOM    390  CD2 TYR A 148      36.535  -9.628  14.711  1.00 17.12           C  
ATOM    391  CE1 TYR A 148      38.310  -9.137  12.661  1.00 20.92           C  
ATOM    392  CE2 TYR A 148      37.604  -8.782  14.918  1.00 18.26           C  
ATOM    393  CZ  TYR A 148      38.507  -8.576  13.895  1.00 27.59           C  
ATOM    394  OH  TYR A 148      39.581  -7.748  14.087  1.00 34.33           O  
ATOM    395  H   TYR A 148      33.201  -9.589  14.422  1.00  0.00           H  
ATOM    396  HA  TYR A 148      34.227 -10.035  11.647  1.00  0.00           H  
ATOM    397  HB3 TYR A 148      35.473 -11.966  12.611  1.00  0.00           H  
ATOM    398  HB2 TYR A 148      34.874 -11.594  14.192  1.00  0.00           H  
ATOM    399  HD1 TYR A 148      37.153 -10.493  11.516  1.00  0.00           H  
ATOM    400  HD2 TYR A 148      35.848  -9.818  15.523  1.00  0.00           H  
ATOM    401  HE1 TYR A 148      38.975  -8.908  11.842  1.00  0.00           H  
ATOM    402  HE2 TYR A 148      37.727  -8.290  15.872  1.00  0.00           H  
ATOM    403  HH  TYR A 148      39.586  -7.435  14.994  1.00  0.00           H  
ATOM    404  N   LEU A 149      32.888 -12.159  11.313  1.00 15.13           N  
ATOM    405  CA  LEU A 149      32.022 -13.318  11.178  1.00 15.44           C  
ATOM    406  C   LEU A 149      32.753 -14.400  11.975  1.00 18.91           C  
ATOM    407  O   LEU A 149      33.978 -14.395  12.053  1.00 16.96           O  
ATOM    408  CB  LEU A 149      31.869 -13.716   9.712  1.00 15.83           C  
ATOM    409  CG  LEU A 149      30.897 -14.870   9.421  1.00 20.81           C  
ATOM    410  CD1 LEU A 149      29.486 -14.443   9.755  1.00 21.24           C  
ATOM    411  CD2 LEU A 149      30.979 -15.264   7.964  1.00 24.48           C  
ATOM    412  H   LEU A 149      33.476 -11.856  10.550  1.00  0.00           H  
ATOM    413  HA  LEU A 149      31.046 -13.116  11.620  1.00  0.00           H  
ATOM    414  HB3 LEU A 149      32.849 -13.959   9.302  1.00  0.00           H  
ATOM    415  HB2 LEU A 149      31.574 -12.842   9.131  1.00  0.00           H  
ATOM    416  HG  LEU A 149      31.166 -15.727  10.038  1.00  0.00           H  
ATOM    417 HD11 LEU A 149      28.799 -15.263   9.548  1.00  0.00           H  
ATOM    418 HD12 LEU A 149      29.426 -14.178  10.811  1.00  0.00           H  
ATOM    419 HD13 LEU A 149      29.214 -13.580   9.148  1.00  0.00           H  
ATOM    420 HD21 LEU A 149      30.286 -16.083   7.769  1.00  0.00           H  
ATOM    421 HD22 LEU A 149      30.716 -14.409   7.341  1.00  0.00           H  
ATOM    422 HD23 LEU A 149      31.994 -15.585   7.730  1.00  0.00           H  
ATOM    423  N   ALA A 150      32.014 -15.263  12.660  1.00 16.37           N  
ATOM    424  CA  ALA A 150      32.665 -16.267  13.481  1.00 17.20           C  
ATOM    425  C   ALA A 150      31.838 -17.522  13.484  1.00 24.46           C  
ATOM    426  O   ALA A 150      30.642 -17.495  13.193  1.00 23.64           O  
ATOM    427  CB  ALA A 150      32.892 -15.763  14.905  1.00 18.12           C  
ATOM    428  H   ALA A 150      31.006 -15.218  12.608  1.00  0.00           H  
ATOM    429  HA  ALA A 150      33.635 -16.496  13.039  1.00  0.00           H  
ATOM    430  HB1 ALA A 150      33.381 -16.540  15.492  1.00  0.00           H  
ATOM    431  HB2 ALA A 150      33.524 -14.875  14.880  1.00  0.00           H  
ATOM    432  HB3 ALA A 150      31.933 -15.514  15.360  1.00  0.00           H  
ATOM    433  N   ARG A 151      32.493 -18.630  13.798  1.00 24.51           N  
ATOM    434  CA  ARG A 151      31.825 -19.914  13.888  1.00 25.68           C  
ATOM    435  C   ARG A 151      32.128 -20.463  15.267  1.00 29.81           C  
ATOM    436  O   ARG A 151      33.275 -20.474  15.703  1.00 27.26           O  
ATOM    437  CB  ARG A 151      32.346 -20.870  12.811  1.00 29.64           C  
ATOM    438  CG  ARG A 151      31.322 -21.205  11.719  1.00 45.65           C  
ATOM    439  CD  ARG A 151      31.437 -22.660  11.245  1.00 56.27           C  
ATOM    440  NE  ARG A 151      32.789 -22.996  10.797  1.00 69.61           N  
ATOM    441  CZ  ARG A 151      33.173 -24.220  10.445  1.00 85.54           C  
ATOM    442  NH1 ARG A 151      32.300 -25.219  10.489  1.00 68.98           N  
ATOM    443  NH2 ARG A 151      34.422 -24.454  10.055  1.00 76.16           N1+
ATOM    444  H   ARG A 151      33.485 -18.595  13.982  1.00  0.00           H  
ATOM    445  HA  ARG A 151      30.750 -19.779  13.773  1.00  0.00           H  
ATOM    446  HB3 ARG A 151      32.688 -21.792  13.281  1.00  0.00           H  
ATOM    447  HB2 ARG A 151      33.238 -20.445  12.351  1.00  0.00           H  
ATOM    448  HG3 ARG A 151      31.464 -20.535  10.871  1.00  0.00           H  
ATOM    449  HG2 ARG A 151      30.316 -21.026  12.098  1.00  0.00           H  
ATOM    450  HD3 ARG A 151      30.732 -22.833  10.432  1.00  0.00           H  
ATOM    451  HD2 ARG A 151      31.147 -23.329  12.055  1.00  0.00           H  
ATOM    452  HE  ARG A 151      33.448 -22.231  10.764  1.00  0.00           H  
ATOM    453 HH12 ARG A 151      32.585 -26.151  10.223  1.00  0.00           H  
ATOM    454 HH11 ARG A 151      31.351 -25.047  10.788  1.00  0.00           H  
ATOM    455 HH22 ARG A 151      34.702 -25.388   9.790  1.00  0.00           H  
ATOM    456 HH21 ARG A 151      35.091 -23.698  10.024  1.00  0.00           H  
ATOM    457  N   GLU A 152      31.085 -20.837  15.993  1.00 28.74           N  
ATOM    458  CA  GLU A 152      31.286 -21.419  17.305  1.00 29.73           C  
ATOM    459  C   GLU A 152      31.778 -22.836  17.023  1.00 36.16           C  
ATOM    460  O   GLU A 152      31.166 -23.563  16.238  1.00 33.37           O  
ATOM    461  CB  GLU A 152      29.981 -21.440  18.107  1.00 31.05           C  
ATOM    462  CG  GLU A 152      30.194 -21.508  19.611  1.00 40.28           C  
ATOM    463  CD  GLU A 152      30.454 -22.924  20.080  1.00 62.09           C  
ATOM    464  OE1 GLU A 152      29.775 -23.841  19.571  1.00 54.82           O  
ATOM    465  OE2 GLU A 152      31.388 -23.142  20.883  1.00 60.92           O1-
ATOM    466  H   GLU A 152      30.149 -20.717  15.632  1.00  0.00           H  
ATOM    467  HA  GLU A 152      32.049 -20.861  17.848  1.00  0.00           H  
ATOM    468  HB3 GLU A 152      29.375 -22.288  17.789  1.00  0.00           H  
ATOM    469  HB2 GLU A 152      29.393 -20.555  17.865  1.00  0.00           H  
ATOM    470  HG3 GLU A 152      29.315 -21.113  20.120  1.00  0.00           H  
ATOM    471  HG2 GLU A 152      31.037 -20.874  19.887  1.00  0.00           H  
ATOM    472  N   LYS A 153      32.910 -23.200  17.620  1.00 36.14           N  
ATOM    473  CA  LYS A 153      33.545 -24.495  17.359  1.00 37.23           C  
ATOM    474  C   LYS A 153      32.755 -25.802  17.572  1.00 44.43           C  
ATOM    475  O   LYS A 153      32.917 -26.740  16.788  1.00 44.41           O  
ATOM    476  CB  LYS A 153      34.983 -24.568  17.902  1.00 39.62           C  
ATOM    477  CG  LYS A 153      35.942 -23.502  17.342  1.00 45.31           C  
ATOM    478  CD  LYS A 153      37.361 -24.032  17.149  1.00 50.83           C  
ATOM    479  CE  LYS A 153      38.215 -23.801  18.384  1.00 52.63           C  
ATOM    480  NZ  LYS A 153      39.296 -22.798  18.157  1.00 53.18           N1+
ATOM    481  H   LYS A 153      33.358 -22.576  18.276  1.00  0.00           H  
ATOM    482  HA  LYS A 153      33.695 -24.477  16.280  1.00  0.00           H  
ATOM    483  HB3 LYS A 153      35.392 -25.559  17.707  1.00  0.00           H  
ATOM    484  HB2 LYS A 153      34.962 -24.498  18.990  1.00  0.00           H  
ATOM    485  HG3 LYS A 153      35.964 -22.645  18.015  1.00  0.00           H  
ATOM    486  HG2 LYS A 153      35.560 -23.135  16.389  1.00  0.00           H  
ATOM    487  HD3 LYS A 153      37.820 -23.537  16.293  1.00  0.00           H  
ATOM    488  HD2 LYS A 153      37.323 -25.099  16.929  1.00  0.00           H  
ATOM    489  HE3 LYS A 153      38.658 -24.746  18.700  1.00  0.00           H  
ATOM    490  HE2 LYS A 153      37.581 -23.470  19.206  1.00  0.00           H  
ATOM    491  HZ1 LYS A 153      38.885 -21.913  17.895  1.00  0.00           H  
ATOM    492  HZ2 LYS A 153      39.832 -22.682  19.005  1.00  0.00           H  
ATOM    493  HZ3 LYS A 153      39.904 -23.119  17.417  1.00  0.00           H  
ATOM    494  N   GLN A 154      31.864 -25.854  18.565  1.00 43.42           N  
ATOM    495  CA  GLN A 154      31.076 -27.081  18.822  1.00 44.01           C  
ATOM    496  C   GLN A 154      29.861 -27.248  17.909  1.00 48.34           C  
ATOM    497  O   GLN A 154      29.658 -28.296  17.285  1.00 48.10           O  
ATOM    498  CB  GLN A 154      30.590 -27.114  20.268  1.00 45.77           C  
ATOM    499  CG  GLN A 154      31.522 -27.814  21.217  1.00 72.44           C  
ATOM    500  CD  GLN A 154      32.028 -26.882  22.283  1.00102.35           C  
ATOM    501  OE1 GLN A 154      32.986 -26.033  21.918  1.00 98.38           O  
ATOM    502  NE2 GLN A 154      31.502 -26.858  23.398  1.00100.04           N  
ATOM    503  H   GLN A 154      31.719 -25.048  19.156  1.00  0.00           H  
ATOM    504  HA  GLN A 154      31.731 -27.939  18.669  1.00  0.00           H  
ATOM    505  HB3 GLN A 154      29.610 -27.589  20.309  1.00  0.00           H  
ATOM    506  HB2 GLN A 154      30.419 -26.095  20.615  1.00  0.00           H  
ATOM    507  HG3 GLN A 154      32.366 -28.222  20.661  1.00  0.00           H  
ATOM    508  HG2 GLN A 154      31.003 -28.651  21.684  1.00  0.00           H  
ATOM    509 HE22 GLN A 154      31.850 -26.228  24.107  1.00  0.00           H  
ATOM    510 HE21 GLN A 154      30.724 -27.468  23.602  1.00  0.00           H  
ATOM    511  N   SER A 155      29.025 -26.214  17.887  1.00 44.85           N  
ATOM    512  CA  SER A 155      27.799 -26.206  17.082  1.00 44.17           C  
ATOM    513  C   SER A 155      27.953 -25.874  15.571  1.00 48.89           C  
ATOM    514  O   SER A 155      27.262 -26.456  14.728  1.00 48.80           O  
ATOM    515  CB  SER A 155      26.744 -25.316  17.736  1.00 46.09           C  
ATOM    516  OG  SER A 155      27.156 -23.961  17.700  1.00 48.20           O  
ATOM    517  H   SER A 155      29.224 -25.392  18.439  1.00  0.00           H  
ATOM    518  HA  SER A 155      27.404 -27.221  17.127  1.00  0.00           H  
ATOM    519  HB3 SER A 155      26.600 -25.624  18.772  1.00  0.00           H  
ATOM    520  HB2 SER A 155      25.799 -25.422  17.204  1.00  0.00           H  
ATOM    521  HG  SER A 155      27.581 -23.733  18.530  1.00  0.00           H  
ATOM    522  N   LYS A 156      28.853 -24.948  15.258  1.00 45.97           N  
ATOM    523  CA  LYS A 156      29.148 -24.602  13.873  1.00 46.49           C  
ATOM    524  C   LYS A 156      28.101 -23.648  13.308  1.00 50.99           C  
ATOM    525  O   LYS A 156      27.947 -23.530  12.092  1.00 52.62           O  
ATOM    526  CB  LYS A 156      29.229 -25.864  13.012  1.00 48.59           C  
ATOM    527  CG  LYS A 156      30.317 -26.837  13.436  1.00 55.99           C  
ATOM    528  CD  LYS A 156      31.701 -26.254  13.201  1.00 60.47           C  
ATOM    529  CE  LYS A 156      32.772 -27.330  13.267  1.00 63.10           C  
ATOM    530  NZ  LYS A 156      32.413 -28.414  14.222  1.00 67.22           N1+
ATOM    531  H   LYS A 156      29.354 -24.463  15.989  1.00  0.00           H  
ATOM    532  HA  LYS A 156      30.117 -24.104  13.843  1.00  0.00           H  
ATOM    533  HB3 LYS A 156      29.383 -25.582  11.971  1.00  0.00           H  
ATOM    534  HB2 LYS A 156      28.265 -26.372  13.024  1.00  0.00           H  
ATOM    535  HG3 LYS A 156      30.214 -27.765  12.873  1.00  0.00           H  
ATOM    536  HG2 LYS A 156      30.199 -27.076  14.493  1.00  0.00           H  
ATOM    537  HD3 LYS A 156      31.906 -25.492  13.953  1.00  0.00           H  
ATOM    538  HD2 LYS A 156      31.731 -25.772  12.224  1.00  0.00           H  
ATOM    539  HE3 LYS A 156      33.719 -26.881  13.567  1.00  0.00           H  
ATOM    540  HE2 LYS A 156      32.920 -27.756  12.274  1.00  0.00           H  
ATOM    541  HZ1 LYS A 156      32.510 -28.075  15.169  1.00  0.00           H  
ATOM    542  HZ2 LYS A 156      31.458 -28.700  14.063  1.00  0.00           H  
ATOM    543  HZ3 LYS A 156      33.028 -29.203  14.083  1.00  0.00           H  
ATOM    544  N   PHE A 157      27.701 -23.065  14.348  1.00 45.95           N  
ATOM    545  CA  PHE A 157      26.813 -22.038  13.815  1.00 45.91           C  
ATOM    546  C   PHE A 157      27.562 -20.732  13.574  1.00 40.88           C  
ATOM    547  O   PHE A 157      28.335 -20.283  14.421  1.00 39.63           O  
ATOM    548  CB  PHE A 157      25.637 -21.802  14.764  1.00 49.99           C  
ATOM    549  CG  PHE A 157      24.657 -20.776  14.272  1.00 53.70           C  
ATOM    550  CD1 PHE A 157      23.728 -21.097  13.296  1.00 58.62           C  
ATOM    551  CD2 PHE A 157      24.665 -19.489  14.784  1.00 58.82           C  
ATOM    552  CE1 PHE A 157      22.826 -20.155  12.841  1.00 60.93           C  
ATOM    553  CE2 PHE A 157      23.766 -18.542  14.333  1.00 63.55           C  
ATOM    554  CZ  PHE A 157      22.845 -18.876  13.360  1.00 61.41           C  
ATOM    555  H   PHE A 157      28.024 -23.371  15.255  1.00  0.00           H  
ATOM    556  HA  PHE A 157      26.418 -22.388  12.861  1.00  0.00           H  
ATOM    557  HB3 PHE A 157      26.016 -21.501  15.741  1.00  0.00           H  
ATOM    558  HB2 PHE A 157      25.117 -22.744  14.937  1.00  0.00           H  
ATOM    559  HD1 PHE A 157      23.703 -22.094  12.881  1.00  0.00           H  
ATOM    560  HD2 PHE A 157      25.380 -19.215  15.546  1.00  0.00           H  
ATOM    561  HE1 PHE A 157      22.107 -20.419  12.080  1.00  0.00           H  
ATOM    562  HE2 PHE A 157      23.784 -17.542  14.741  1.00  0.00           H  
ATOM    563  HZ  PHE A 157      22.140 -18.139  13.005  1.00  0.00           H  
ATOM    564  N   ILE A 158      26.933 -20.170  12.973  1.00 30.53           N  
ATOM    565  CA  ILE A 158      27.573 -18.974  12.438  1.00 27.78           C  
ATOM    566  C   ILE A 158      27.038 -17.714  13.109  1.00 28.49           C  
ATOM    567  O   ILE A 158      25.832 -17.464  13.111  1.00 28.47           O  
ATOM    568  CB  ILE A 158      27.369 -18.859  10.915  1.00 29.35           C  
ATOM    569  CG1 ILE A 158      28.050 -20.025  10.196  1.00 28.66           C  
ATOM    570  CG2 ILE A 158      27.902 -17.528  10.406  1.00 28.66           C  
ATOM    571  CD1 ILE A 158      27.704 -20.123   8.727  1.00 36.35           C  
ATOM    572  H   ILE A 158      25.983 -20.474  12.813  1.00  0.00           H  
ATOM    573  HA  ILE A 158      28.643 -19.040  12.636  1.00  0.00           H  
ATOM    574  HB  ILE A 158      26.300 -18.904  10.707  1.00  0.00           H  
ATOM    575 HG13 ILE A 158      27.787 -20.959  10.692  1.00  0.00           H  
ATOM    576 HG12 ILE A 158      29.131 -19.937  10.308  1.00  0.00           H  
ATOM    577 HG21 ILE A 158      27.750 -17.463   9.329  1.00  0.00           H  
ATOM    578 HG22 ILE A 158      27.372 -16.712  10.897  1.00  0.00           H  
ATOM    579 HG23 ILE A 158      28.967 -17.454  10.627  1.00  0.00           H  
ATOM    580 HD11 ILE A 158      28.225 -20.973   8.287  1.00  0.00           H  
ATOM    581 HD12 ILE A 158      26.628 -20.258   8.615  1.00  0.00           H  
ATOM    582 HD13 ILE A 158      28.009 -19.208   8.219  1.00  0.00           H  
ATOM    583  N   LEU A 159      28.017 -16.705  13.529  1.00 21.09           N  
ATOM    584  CA  LEU A 159      27.499 -15.577  14.263  1.00 19.05           C  
ATOM    585  C   LEU A 159      28.448 -14.453  14.046  1.00 19.73           C  
ATOM    586  O   LEU A 159      29.435 -14.616  13.339  1.00 18.02           O  
ATOM    587  CB  LEU A 159      27.455 -15.913  15.764  1.00 19.59           C  
ATOM    588  CG  LEU A 159      28.753 -16.539  16.301  1.00 26.14           C  
ATOM    589  CD1 LEU A 159      29.631 -15.470  16.966  1.00 26.10           C  
ATOM    590  CD2 LEU A 159      28.423 -17.645  17.300  1.00 30.74           C  
ATOM    591  H   LEU A 159      28.994 -16.823  13.301  1.00  0.00           H  
ATOM    592  HA  LEU A 159      26.505 -15.312  13.903  1.00  0.00           H  
ATOM    593  HB3 LEU A 159      26.621 -16.587  15.959  1.00  0.00           H  
ATOM    594  HB2 LEU A 159      27.228 -15.010  16.330  1.00  0.00           H  
ATOM    595  HG  LEU A 159      29.303 -16.974  15.466  1.00  0.00           H  
ATOM    596 HD11 LEU A 159      30.545 -15.931  17.340  1.00  0.00           H  
ATOM    597 HD12 LEU A 159      29.885 -14.702  16.236  1.00  0.00           H  
ATOM    598 HD13 LEU A 159      29.088 -15.017  17.795  1.00  0.00           H  
ATOM    599 HD21 LEU A 159      29.347 -18.083  17.676  1.00  0.00           H  
ATOM    600 HD22 LEU A 159      27.855 -17.227  18.131  1.00  0.00           H  
ATOM    601 HD23 LEU A 159      27.830 -18.415  16.807  1.00  0.00           H  
ATOM    602  N   ALA A 160      28.121 -13.300  14.615  1.00 15.55           N  
ATOM    603  CA  ALA A 160      29.003 -12.148  14.539  1.00 15.24           C  
ATOM    604  C   ALA A 160      29.653 -11.932  15.899  1.00 19.74           C  
ATOM    605  O   ALA A 160      28.977 -11.960  16.927  1.00 20.80           O  
ATOM    606  CB  ALA A 160      28.237 -10.878  14.087  1.00 15.77           C  
ATOM    607  H   ALA A 160      27.246 -13.212  15.112  1.00  0.00           H  
ATOM    608  HA  ALA A 160      29.786 -12.358  13.810  1.00  0.00           H  
ATOM    609  HB1 ALA A 160      28.926 -10.035  14.041  1.00  0.00           H  
ATOM    610  HB2 ALA A 160      27.803 -11.046  13.102  1.00  0.00           H  
ATOM    611  HB3 ALA A 160      27.443 -10.659  14.801  1.00  0.00           H  
ATOM    612  N   LEU A 161      30.967 -11.754  15.916  1.00 15.17           N  
ATOM    613  CA  LEU A 161      31.668 -11.529  17.162  1.00 15.70           C  
ATOM    614  C   LEU A 161      32.137 -10.094  17.163  1.00 19.11           C  
ATOM    615  O   LEU A 161      32.930  -9.694  16.313  1.00 18.01           O  
ATOM    616  CB  LEU A 161      32.843 -12.489  17.302  1.00 16.52           C  
ATOM    617  CG  LEU A 161      33.577 -12.405  18.636  1.00 21.64           C  
ATOM    618  CD1 LEU A 161      32.684 -12.919  19.783  1.00 23.36           C  
ATOM    619  CD2 LEU A 161      34.810 -13.279  18.509  1.00 23.85           C  
ATOM    620  H   LEU A 161      31.491 -11.775  15.053  1.00  0.00           H  
ATOM    621  HA  LEU A 161      30.980 -11.682  17.993  1.00  0.00           H  
ATOM    622  HB3 LEU A 161      33.549 -12.316  16.490  1.00  0.00           H  
ATOM    623  HB2 LEU A 161      32.495 -13.510  17.145  1.00  0.00           H  
ATOM    624  HG  LEU A 161      33.873 -11.374  18.831  1.00  0.00           H  
ATOM    625 HD11 LEU A 161      33.227 -12.850  20.726  1.00  0.00           H  
ATOM    626 HD12 LEU A 161      31.780 -12.313  19.840  1.00  0.00           H  
ATOM    627 HD13 LEU A 161      32.413 -13.958  19.595  1.00  0.00           H  
ATOM    628 HD21 LEU A 161      35.372 -13.253  19.442  1.00  0.00           H  
ATOM    629 HD22 LEU A 161      34.509 -14.305  18.296  1.00  0.00           H  
ATOM    630 HD23 LEU A 161      35.436 -12.909  17.697  1.00  0.00           H  
ATOM    631  N   LYS A 162      31.549  -9.298  18.051  1.00 16.19           N  
ATOM    632  CA  LYS A 162      31.836  -7.873  18.112  1.00 15.99           C  
ATOM    633  C   LYS A 162      32.836  -7.591  19.206  1.00 22.36           C  
ATOM    634  O   LYS A 162      32.646  -7.982  20.360  1.00 22.22           O  
ATOM    635  CB  LYS A 162      30.566  -7.069  18.353  1.00 16.18           C  
ATOM    636  CG  LYS A 162      30.808  -5.581  18.408  1.00 17.08           C  
ATOM    637  CD  LYS A 162      29.495  -4.842  18.307  1.00 18.82           C  
ATOM    638  CE  LYS A 162      29.656  -3.347  18.439  1.00 25.59           C  
ATOM    639  NZ  LYS A 162      28.447  -2.674  17.865  1.00 26.85           N1+
ATOM    640  H   LYS A 162      30.883  -9.679  18.707  1.00  0.00           H  
ATOM    641  HA  LYS A 162      32.267  -7.564  17.160  1.00  0.00           H  
ATOM    642  HB3 LYS A 162      30.102  -7.395  19.284  1.00  0.00           H  
ATOM    643  HB2 LYS A 162      29.843  -7.289  17.567  1.00  0.00           H  
ATOM    644  HG3 LYS A 162      31.454  -5.287  17.581  1.00  0.00           H  
ATOM    645  HG2 LYS A 162      31.296  -5.327  19.349  1.00  0.00           H  
ATOM    646  HD3 LYS A 162      28.816  -5.203  19.080  1.00  0.00           H  
ATOM    647  HD2 LYS A 162      29.022  -5.072  17.352  1.00  0.00           H  
ATOM    648  HE3 LYS A 162      30.543  -3.028  17.892  1.00  0.00           H  
ATOM    649  HE2 LYS A 162      29.752  -3.084  19.492  1.00  0.00           H  
ATOM    650  HZ1 LYS A 162      27.613  -3.080  18.265  1.00  0.00           H  
ATOM    651  HZ2 LYS A 162      28.477  -1.687  18.079  1.00  0.00           H  
ATOM    652  HZ3 LYS A 162      28.435  -2.801  16.863  1.00  0.00           H  
ATOM    653  N   VAL A 163      33.896  -6.885  18.841  1.00 20.09           N  
ATOM    654  CA  VAL A 163      34.978  -6.593  19.773  1.00 20.03           C  
ATOM    655  C   VAL A 163      34.997  -5.115  20.170  1.00 26.87           C  
ATOM    656  O   VAL A 163      34.993  -4.229  19.310  1.00 26.41           O  
ATOM    657  CB  VAL A 163      36.342  -7.000  19.154  1.00 23.07           C  
ATOM    658  CG1 VAL A 163      37.462  -6.894  20.193  1.00 23.89           C  
ATOM    659  CG2 VAL A 163      36.274  -8.428  18.573  1.00 22.16           C  
ATOM    660  H   VAL A 163      33.969  -6.535  17.897  1.00  0.00           H  
ATOM    661  HA  VAL A 163      34.822  -7.186  20.674  1.00  0.00           H  
ATOM    662  HB  VAL A 163      36.566  -6.311  18.340  1.00  0.00           H  
ATOM    663 HG11 VAL A 163      38.409  -7.184  19.738  1.00  0.00           H  
ATOM    664 HG12 VAL A 163      37.531  -5.867  20.551  1.00  0.00           H  
ATOM    665 HG13 VAL A 163      37.245  -7.556  21.031  1.00  0.00           H  
ATOM    666 HG21 VAL A 163      37.241  -8.693  18.144  1.00  0.00           H  
ATOM    667 HG22 VAL A 163      36.024  -9.132  19.367  1.00  0.00           H  
ATOM    668 HG23 VAL A 163      35.509  -8.469  17.797  1.00  0.00           H  
ATOM    669  N   LEU A 164      34.995  -4.851  21.478  1.00 24.79           N  
ATOM    670  CA  LEU A 164      35.058  -3.481  21.984  1.00 26.19           C  
ATOM    671  C   LEU A 164      36.282  -3.347  22.890  1.00 31.87           C  
ATOM    672  O   LEU A 164      36.454  -4.094  23.857  1.00 28.91           O  
ATOM    673  CB  LEU A 164      33.775  -3.099  22.736  1.00 26.64           C  
ATOM    674  CG  LEU A 164      32.441  -3.260  21.995  1.00 32.23           C  
ATOM    675  CD1 LEU A 164      31.280  -2.954  22.919  1.00 33.30           C  
ATOM    676  CD2 LEU A 164      32.379  -2.339  20.786  1.00 37.08           C  
ATOM    677  H   LEU A 164      34.949  -5.607  22.146  1.00  0.00           H  
ATOM    678  HA  LEU A 164      35.178  -2.804  21.138  1.00  0.00           H  
ATOM    679  HB3 LEU A 164      33.863  -2.074  23.095  1.00  0.00           H  
ATOM    680  HB2 LEU A 164      33.732  -3.652  23.674  1.00  0.00           H  
ATOM    681  HG  LEU A 164      32.353  -4.291  21.653  1.00  0.00           H  
ATOM    682 HD11 LEU A 164      30.342  -3.073  22.377  1.00  0.00           H  
ATOM    683 HD12 LEU A 164      31.299  -3.639  23.766  1.00  0.00           H  
ATOM    684 HD13 LEU A 164      31.363  -1.929  23.280  1.00  0.00           H  
ATOM    685 HD21 LEU A 164      31.424  -2.471  20.277  1.00  0.00           H  
ATOM    686 HD22 LEU A 164      32.476  -1.303  21.112  1.00  0.00           H  
ATOM    687 HD23 LEU A 164      33.192  -2.582  20.102  1.00  0.00           H  
ATOM    688  N   PHE A 165      37.153  -2.411  22.552  1.00 32.18           N  
ATOM    689  CA  PHE A 165      38.364  -2.237  23.326  1.00 33.38           C  
ATOM    690  C   PHE A 165      38.073  -1.514  24.638  1.00 41.40           C  
ATOM    691  O   PHE A 165      37.553  -0.396  24.631  1.00 40.66           O  
ATOM    692  CB  PHE A 165      39.423  -1.538  22.485  1.00 34.81           C  
ATOM    693  CG  PHE A 165      40.121  -2.458  21.530  1.00 35.59           C  
ATOM    694  CD1 PHE A 165      41.108  -3.313  21.980  1.00 38.16           C  
ATOM    695  CD2 PHE A 165      39.713  -2.550  20.217  1.00 36.55           C  
ATOM    696  CE1 PHE A 165      41.729  -4.185  21.117  1.00 38.77           C  
ATOM    697  CE2 PHE A 165      40.330  -3.423  19.354  1.00 39.02           C  
ATOM    698  CZ  PHE A 165      41.340  -4.239  19.803  1.00 37.13           C  
ATOM    699  H   PHE A 165      36.973  -1.818  21.754  1.00  0.00           H  
ATOM    700  HA  PHE A 165      38.742  -3.229  23.573  1.00  0.00           H  
ATOM    701  HB3 PHE A 165      40.158  -1.073  23.142  1.00  0.00           H  
ATOM    702  HB2 PHE A 165      38.963  -0.721  21.929  1.00  0.00           H  
ATOM    703  HD1 PHE A 165      41.400  -3.301  23.020  1.00  0.00           H  
ATOM    704  HD2 PHE A 165      38.902  -1.933  19.859  1.00  0.00           H  
ATOM    705  HE1 PHE A 165      42.522  -4.826  21.474  1.00  0.00           H  
ATOM    706  HE2 PHE A 165      40.021  -3.469  18.320  1.00  0.00           H  
ATOM    707  HZ  PHE A 165      41.827  -4.922  19.123  1.00  0.00           H  
ATOM    708  N   LYS A 166      38.328  -2.202  25.754  1.00 41.70           N  
ATOM    709  CA  LYS A 166      38.037  -1.680  27.092  1.00 43.93           C  
ATOM    710  C   LYS A 166      38.571  -0.281  27.264  1.00 56.21           C  
ATOM    711  O   LYS A 166      37.873   0.598  27.769  1.00 55.99           O  
ATOM    712  CB  LYS A 166      38.643  -2.574  28.166  1.00 45.65           C  
ATOM    713  CG  LYS A 166      38.385  -4.041  27.951  1.00 55.89           C  
ATOM    714  CD  LYS A 166      37.571  -4.618  29.084  1.00 62.30           C  
ATOM    715  CE  LYS A 166      38.468  -5.107  30.195  1.00 69.42           C  
ATOM    716  NZ  LYS A 166      37.838  -6.238  30.920  1.00 77.07           N1+
ATOM    717  H   LYS A 166      38.739  -3.123  25.697  1.00  0.00           H  
ATOM    718  HA  LYS A 166      36.956  -1.658  27.228  1.00  0.00           H  
ATOM    719  HB3 LYS A 166      38.258  -2.278  29.142  1.00  0.00           H  
ATOM    720  HB2 LYS A 166      39.718  -2.400  28.217  1.00  0.00           H  
ATOM    721  HG3 LYS A 166      39.335  -4.570  27.881  1.00  0.00           H  
ATOM    722  HG2 LYS A 166      37.850  -4.182  27.012  1.00  0.00           H  
ATOM    723  HD3 LYS A 166      36.968  -5.447  28.713  1.00  0.00           H  
ATOM    724  HD2 LYS A 166      36.896  -3.855  29.472  1.00  0.00           H  
ATOM    725  HE3 LYS A 166      38.660  -4.291  30.892  1.00  0.00           H  
ATOM    726  HE2 LYS A 166      39.421  -5.430  29.776  1.00  0.00           H  
ATOM    727  HZ1 LYS A 166      37.895  -7.074  30.356  1.00  0.00           H  
ATOM    728  HZ2 LYS A 166      38.321  -6.389  31.794  1.00  0.00           H  
ATOM    729  HZ3 LYS A 166      36.869  -6.022  31.104  1.00  0.00           H  
ATOM    730  N   ALA A 167      39.837  -0.105  26.890  1.00 59.00           N  
ATOM    731  CA  ALA A 167      40.499   1.196  26.943  1.00 61.93           C  
ATOM    732  C   ALA A 167      39.568   2.228  26.316  1.00 72.07           C  
ATOM    733  O   ALA A 167      38.666   2.723  26.977  1.00 72.92           O  
ATOM    734  CB  ALA A 167      41.819   1.146  26.197  1.00 62.78           C  
ATOM    735  H   ALA A 167      40.378  -0.889  26.554  1.00  0.00           H  
ATOM    736  HA  ALA A 167      40.684   1.463  27.983  1.00  0.00           H  
ATOM    737  HB1 ALA A 167      42.301   2.122  26.245  1.00  0.00           H  
ATOM    738  HB2 ALA A 167      42.467   0.398  26.654  1.00  0.00           H  
ATOM    739  HB3 ALA A 167      41.638   0.881  25.155  1.00  0.00           H  
ATOM    740  N   GLN A 168      39.723   2.509  25.024  1.00 72.33           N  
ATOM    741  CA  GLN A 168      38.795   3.442  24.388  1.00 74.00           C  
ATOM    742  C   GLN A 168      37.393   2.919  24.160  1.00 79.48           C  
ATOM    743  O   GLN A 168      37.009   2.422  23.089  1.00 79.82           O  
ATOM    744  CB  GLN A 168      39.375   4.302  23.280  1.00 76.00           C  
ATOM    745  CG  GLN A 168      40.069   3.570  22.185  1.00 97.10           C  
ATOM    746  CD  GLN A 168      40.476   4.532  21.112  1.00120.11           C  
ATOM    747  OE1 GLN A 168      41.642   4.909  21.023  1.00115.95           O  
ATOM    748  NE2 GLN A 168      39.487   5.098  20.423  1.00113.74           N  
ATOM    749  H   GLN A 168      40.472   2.080  24.500  1.00  0.00           H  
ATOM    750  HA  GLN A 168      38.635   4.174  25.180  1.00  0.00           H  
ATOM    751  HB3 GLN A 168      40.057   5.034  23.712  1.00  0.00           H  
ATOM    752  HB2 GLN A 168      38.585   4.921  22.855  1.00  0.00           H  
ATOM    753  HG3 GLN A 168      39.397   2.822  21.766  1.00  0.00           H  
ATOM    754  HG2 GLN A 168      40.954   3.075  22.584  1.00  0.00           H  
ATOM    755 HE22 GLN A 168      39.697   5.756  19.686  1.00  0.00           H  
ATOM    756 HE21 GLN A 168      38.527   4.869  20.637  1.00  0.00           H  
ATOM    757  N   LEU A 169      36.630   3.266  25.187  1.00 76.04           N  
ATOM    758  CA  LEU A 169      35.353   2.754  25.628  1.00 75.97           C  
ATOM    759  C   LEU A 169      35.252   3.549  26.942  1.00 81.26           C  
ATOM    760  O   LEU A 169      34.173   3.731  27.499  1.00 81.12           O  
ATOM    761  CB  LEU A 169      35.500   1.260  25.949  1.00 75.71           C  
ATOM    762  CG  LEU A 169      34.610   0.195  25.296  1.00 79.55           C  
ATOM    763  CD1 LEU A 169      33.966  -0.652  26.370  1.00 79.17           C  
ATOM    764  CD2 LEU A 169      33.557   0.791  24.391  1.00 81.09           C  
ATOM    765  H   LEU A 169      36.926   4.004  25.809  1.00  0.00           H  
ATOM    766  HA  LEU A 169      34.541   2.967  24.933  1.00  0.00           H  
ATOM    767  HB3 LEU A 169      35.466   1.129  27.031  1.00  0.00           H  
ATOM    768  HB2 LEU A 169      36.543   0.974  25.815  1.00  0.00           H  
ATOM    769  HG  LEU A 169      35.246  -0.452  24.692  1.00  0.00           H  
ATOM    770 HD11 LEU A 169      33.334  -1.409  25.906  1.00  0.00           H  
ATOM    771 HD12 LEU A 169      34.740  -1.140  26.962  1.00  0.00           H  
ATOM    772 HD13 LEU A 169      33.359  -0.019  27.017  1.00  0.00           H  
ATOM    773 HD21 LEU A 169      32.956  -0.008  23.956  1.00  0.00           H  
ATOM    774 HD22 LEU A 169      32.914   1.455  24.969  1.00  0.00           H  
ATOM    775 HD23 LEU A 169      34.040   1.357  23.594  1.00  0.00           H  
ATOM    776  N   GLU A 170      36.406   4.038  27.406  1.00 78.72           N  
ATOM    777  CA  GLU A 170      36.489   5.006  28.506  1.00 78.71           C  
ATOM    778  C   GLU A 170      37.131   6.258  27.918  1.00 81.12           C  
ATOM    779  O   GLU A 170      37.975   6.900  28.531  1.00 80.96           O  
ATOM    780  CB  GLU A 170      37.269   4.518  29.747  1.00 80.42           C  
ATOM    781  CG  GLU A 170      38.391   3.502  29.531  1.00 95.69           C  
ATOM    782  CD  GLU A 170      39.794   4.119  29.412  1.00129.77           C  
ATOM    783  OE1 GLU A 170      39.997   5.284  29.824  1.00128.34           O  
ATOM    784  OE2 GLU A 170      40.701   3.426  28.902  1.00132.29           O1-
ATOM    785  H   GLU A 170      37.281   3.743  26.996  1.00  0.00           H  
ATOM    786  HA  GLU A 170      35.475   5.257  28.817  1.00  0.00           H  
ATOM    787  HB3 GLU A 170      36.565   4.122  30.479  1.00  0.00           H  
ATOM    788  HB2 GLU A 170      37.666   5.381  30.281  1.00  0.00           H  
ATOM    789  HG3 GLU A 170      38.178   2.914  28.638  1.00  0.00           H  
ATOM    790  HG2 GLU A 170      38.383   2.777  30.345  1.00  0.00           H  
ATOM    791  N   LYS A 171      36.772   6.543  26.673  1.00 76.60           N  
ATOM    792  CA  LYS A 171      37.307   7.689  25.956  1.00 91.26           C  
ATOM    793  C   LYS A 171      36.263   8.220  24.985  1.00139.66           C  
ATOM    794  O   LYS A 171      36.604   8.638  23.879  1.00111.75           O  
ATOM    795  CB  LYS A 171      38.585   7.318  25.193  1.00 93.02           C  
ATOM    796  CG  LYS A 171      39.375   6.180  25.810  1.00 99.28           C  
ATOM    797  CD  LYS A 171      40.804   6.587  26.122  1.00104.68           C  
ATOM    798  CE  LYS A 171      40.894   7.186  27.506  1.00112.09           C  
ATOM    799  NZ  LYS A 171      39.795   8.168  27.697  1.00121.23           N1+
ATOM    800  H   LYS A 171      36.106   5.955  26.192  1.00  0.00           H  
ATOM    801  HA  LYS A 171      37.545   8.472  26.676  1.00  0.00           H  
ATOM    802  HB3 LYS A 171      39.224   8.197  25.109  1.00  0.00           H  
ATOM    803  HB2 LYS A 171      38.330   7.065  24.164  1.00  0.00           H  
ATOM    804  HG3 LYS A 171      39.381   5.331  25.127  1.00  0.00           H  
ATOM    805  HG2 LYS A 171      38.883   5.852  26.726  1.00  0.00           H  
ATOM    806  HD3 LYS A 171      41.142   7.318  25.387  1.00  0.00           H  
ATOM    807  HD2 LYS A 171      41.452   5.712  26.062  1.00  0.00           H  
ATOM    808  HE3 LYS A 171      41.854   7.689  27.622  1.00  0.00           H  
ATOM    809  HE2 LYS A 171      40.807   6.395  28.250  1.00  0.00           H  
ATOM    810  HZ1 LYS A 171      38.905   7.703  27.590  1.00  0.00           H  
ATOM    811  HZ2 LYS A 171      39.857   8.567  28.623  1.00  0.00           H  
ATOM    812  HZ3 LYS A 171      39.875   8.902  27.008  1.00  0.00           H  
ATOM    813  N   NMA A 171A     34.931   8.232  25.347  1.00  0.00           N  
ATOM    814  CA  NMA A 171A     33.930   8.740  24.420  1.00  0.00           C  
ATOM    815  H   NMA A 171A     34.652   7.889  26.254  1.00  0.00           H  
ATOM    816 1HA  NMA A 171A     34.439   9.066  23.485  1.00  0.00           H  
ATOM    817 2HA  NMA A 171A     33.193   7.939  24.187  1.00  0.00           H  
ATOM    818 3HA  NMA A 171A     33.396   9.602  24.878  1.00  0.00           H  
ATOM    819  CH3 ACE A 173      28.001   6.849  26.150  1.00  0.00           C  
ATOM    820  C   ACE A 173      29.197   6.053  26.670  1.00  0.00           C  
ATOM    821  O   ACE A 173      29.541   5.023  26.095  1.00  0.00           O  
ATOM    822 1H   ACE A 173      27.579   6.342  25.253  1.00  0.00           H  
ATOM    823 2H   ACE A 173      27.222   6.914  26.942  1.00  0.00           H  
ATOM    824 3H   ACE A 173      28.327   7.878  25.877  1.00  0.00           H  
ATOM    825  N   VAL A 174      29.890   6.486  27.782  1.00 84.53           N  
ATOM    826  CA  VAL A 174      31.033   5.720  28.275  1.00 84.36           C  
ATOM    827  C   VAL A 174      30.670   4.281  28.679  1.00 87.14           C  
ATOM    828  O   VAL A 174      29.679   3.730  28.203  1.00 86.30           O  
ATOM    829  CB  VAL A 174      32.205   5.715  27.259  1.00 88.54           C  
ATOM    830  CG1 VAL A 174      31.687   5.489  25.840  1.00 88.41           C  
ATOM    831  CG2 VAL A 174      33.008   7.024  27.355  1.00 88.28           C  
ATOM    832  H1  VAL A 174      29.608   7.332  28.255  1.00  0.00           H  
ATOM    833  HA  VAL A 174      31.391   6.223  29.173  1.00  0.00           H  
ATOM    834  HB  VAL A 174      32.870   4.890  27.513  1.00  0.00           H  
ATOM    835 HG11 VAL A 174      32.525   5.489  25.143  1.00  0.00           H  
ATOM    836 HG12 VAL A 174      31.172   4.529  25.789  1.00  0.00           H  
ATOM    837 HG13 VAL A 174      30.994   6.287  25.574  1.00  0.00           H  
ATOM    838 HG21 VAL A 174      33.826   7.003  26.635  1.00  0.00           H  
ATOM    839 HG22 VAL A 174      32.354   7.869  27.137  1.00  0.00           H  
ATOM    840 HG23 VAL A 174      33.413   7.129  28.361  1.00  0.00           H  
ATOM    841  N   GLU A 175      31.481   3.681  29.555  1.00 83.60           N  
ATOM    842  CA  GLU A 175      31.265   2.317  30.062  1.00 83.32           C  
ATOM    843  C   GLU A 175      30.000   2.176  30.923  1.00 87.05           C  
ATOM    844  O   GLU A 175      29.269   3.147  31.113  1.00 86.94           O  
ATOM    845  CB  GLU A 175      32.493   1.858  30.848  1.00 84.76           C  
ATOM    846  CG  GLU A 175      32.882   0.419  30.615  1.00 97.66           C  
ATOM    847  CD  GLU A 175      33.610  -0.173  31.806  1.00128.33           C  
ATOM    848  OE1 GLU A 175      33.518   0.410  32.906  1.00128.41           O  
ATOM    849  OE2 GLU A 175      34.290  -1.208  31.641  1.00124.88           O1-
ATOM    850  H   GLU A 175      32.294   4.167  29.905  1.00  0.00           H  
ATOM    851  HA  GLU A 175      31.156   1.657  29.202  1.00  0.00           H  
ATOM    852  HB3 GLU A 175      32.321   2.018  31.912  1.00  0.00           H  
ATOM    853  HB2 GLU A 175      33.338   2.504  30.608  1.00  0.00           H  
ATOM    854  HG3 GLU A 175      33.518   0.354  29.732  1.00  0.00           H  
ATOM    855  HG2 GLU A 175      31.988  -0.169  30.408  1.00  0.00           H  
ATOM    856  N   HIS A 176      29.771   0.973  31.457  1.00 83.27           N  
ATOM    857  CA  HIS A 176      28.567   0.660  32.241  1.00 83.07           C  
ATOM    858  C   HIS A 176      27.340   1.271  31.572  1.00 84.58           C  
ATOM    859  O   HIS A 176      26.375   1.642  32.241  1.00 83.80           O  
ATOM    860  CB  HIS A 176      28.681   1.117  33.712  1.00 84.52           C  
ATOM    861  CG  HIS A 176      29.114   2.538  33.874  1.00 88.62           C  
ATOM    862  ND1 HIS A 176      28.403   3.663  34.121  1.00 90.81           N  
ATOM    863  CD2 HIS A 176      30.437   2.923  33.831  1.00 90.90           C  
ATOM    864  CE1 HIS A 176      29.298   4.704  34.185  1.00 90.44           C  
ATOM    865  NE2 HIS A 176      30.520   4.230  34.014  1.00 90.81           N  
ATOM    866  H   HIS A 176      30.441   0.228  31.330  1.00  0.00           H  
ATOM    867  HA  HIS A 176      28.442  -0.423  32.239  1.00  0.00           H  
ATOM    868  HB3 HIS A 176      29.376   0.465  34.240  1.00  0.00           H  
ATOM    869  HB2 HIS A 176      27.723   0.972  34.211  1.00  0.00           H  
ATOM    870  HD1 HIS A 176      27.329   3.611  34.227  1.00  0.00           H  
ATOM    871  HD2 HIS A 176      31.159   2.234  33.677  1.00  0.00           H  
ATOM    872  HE1 HIS A 176      28.967   5.645  34.342  1.00  0.00           H  
ATOM    873  N   GLN A 177      27.398   1.308  30.236  1.00 79.80           N  
ATOM    874  CA  GLN A 177      26.362   1.864  29.353  1.00 78.95           C  
ATOM    875  C   GLN A 177      26.915   2.189  27.932  1.00 81.32           C  
ATOM    876  O   GLN A 177      27.296   3.328  27.692  1.00 81.18           O  
ATOM    877  CB  GLN A 177      25.706   3.117  30.023  1.00 80.22           C  
ATOM    878  CG  GLN A 177      26.139   4.553  29.559  1.00 99.32           C  
ATOM    879  CD  GLN A 177      26.472   5.539  30.691  1.00121.15           C  
ATOM    880  OE1 GLN A 177      25.583   5.984  31.417  1.00117.65           O  
ATOM    881  NE2 GLN A 177      27.719   6.003  30.722  1.00112.01           N  
ATOM    882  H   GLN A 177      28.203   0.933  29.755  1.00  0.00           H  
ATOM    883  HA  GLN A 177      25.586   1.107  29.239  1.00  0.00           H  
ATOM    884  HB3 GLN A 177      25.822   3.043  31.104  1.00  0.00           H  
ATOM    885  HB2 GLN A 177      24.622   3.032  29.950  1.00  0.00           H  
ATOM    886  HG3 GLN A 177      25.358   4.979  28.929  1.00  0.00           H  
ATOM    887  HG2 GLN A 177      26.995   4.472  28.888  1.00  0.00           H  
ATOM    888 HE22 GLN A 177      27.998   6.654  31.442  1.00  0.00           H  
ATOM    889 HE21 GLN A 177      28.386   5.704  30.025  1.00  0.00           H  
ATOM    890  N   LEU A 178      26.859   1.325  26.909  1.00 76.15           N  
ATOM    891  CA  LEU A 178      26.659  -0.127  26.821  1.00 75.02           C  
ATOM    892  C   LEU A 178      26.062  -1.075  27.848  1.00 77.41           C  
ATOM    893  O   LEU A 178      25.434  -2.068  27.469  1.00 77.74           O  
ATOM    894  CB  LEU A 178      27.935  -0.776  26.297  1.00 74.84           C  
ATOM    895  CG  LEU A 178      28.577  -1.737  27.303  1.00 78.64           C  
ATOM    896  CD1 LEU A 178      29.622  -2.610  26.637  1.00 78.09           C  
ATOM    897  CD2 LEU A 178      29.165  -0.997  28.491  1.00 80.94           C  
ATOM    898  H   LEU A 178      26.968   1.657  25.961  1.00  0.00           H  
ATOM    899  HA  LEU A 178      25.976  -0.225  25.978  1.00  0.00           H  
ATOM    900  HB3 LEU A 178      28.652  -0.000  26.029  1.00  0.00           H  
ATOM    901  HB2 LEU A 178      27.716  -1.312  25.374  1.00  0.00           H  
ATOM    902  HG  LEU A 178      27.792  -2.393  27.679  1.00  0.00           H  
ATOM    903 HD11 LEU A 178      30.060  -3.281  27.376  1.00  0.00           H  
ATOM    904 HD12 LEU A 178      29.155  -3.196  25.845  1.00  0.00           H  
ATOM    905 HD13 LEU A 178      30.403  -1.981  26.210  1.00  0.00           H  
ATOM    906 HD21 LEU A 178      29.611  -1.713  29.181  1.00  0.00           H  
ATOM    907 HD22 LEU A 178      29.930  -0.302  28.145  1.00  0.00           H  
ATOM    908 HD23 LEU A 178      28.377  -0.443  29.001  1.00  0.00           H  
ATOM    909  N   ARG A 179      26.457  -0.931  29.104  1.00 70.95           N  
ATOM    910  CA  ARG A 179      25.992  -1.860  30.135  1.00 69.15           C  
ATOM    911  C   ARG A 179      24.508  -2.103  30.061  1.00 66.24           C  
ATOM    912  O   ARG A 179      24.032  -3.243  30.128  1.00 64.88           O  
ATOM    913  CB  ARG A 179      26.285  -1.339  31.523  1.00 72.26           C  
ATOM    914  CG  ARG A 179      27.197  -2.248  32.245  1.00 89.44           C  
ATOM    915  CD  ARG A 179      28.291  -2.653  31.289  1.00104.79           C  
ATOM    916  NE  ARG A 179      29.601  -2.467  31.899  1.00116.17           N  
ATOM    917  CZ  ARG A 179      30.762  -2.615  31.274  1.00131.58           C  
ATOM    918  NH1 ARG A 179      30.796  -2.959  29.995  1.00122.11           N  
ATOM    919  NH2 ARG A 179      31.898  -2.443  31.940  1.00115.03           N1+
ATOM    920  H   ARG A 179      27.082  -0.178  29.354  1.00  0.00           H  
ATOM    921  HA  ARG A 179      26.507  -2.811  30.004  1.00  0.00           H  
ATOM    922  HB3 ARG A 179      25.352  -1.244  32.079  1.00  0.00           H  
ATOM    923  HB2 ARG A 179      26.739  -0.351  31.451  1.00  0.00           H  
ATOM    924  HG3 ARG A 179      26.648  -3.134  32.565  1.00  0.00           H  
ATOM    925  HG2 ARG A 179      27.634  -1.724  33.095  1.00  0.00           H  
ATOM    926  HD3 ARG A 179      28.223  -2.050  30.383  1.00  0.00           H  
ATOM    927  HD2 ARG A 179      28.164  -3.700  31.014  1.00  0.00           H  
ATOM    928  HE  ARG A 179      29.582  -2.206  32.874  1.00  0.00           H  
ATOM    929 HH12 ARG A 179      31.683  -3.070  29.525  1.00  0.00           H  
ATOM    930 HH11 ARG A 179      29.935  -3.110  29.490  1.00  0.00           H  
ATOM    931 HH22 ARG A 179      32.783  -2.555  31.466  1.00  0.00           H  
ATOM    932 HH21 ARG A 179      31.877  -2.200  32.920  1.00  0.00           H  
ATOM    933  N   ARG A 180      23.783  -0.992  30.174  1.00 58.38           N  
ATOM    934  CA  ARG A 180      22.356  -0.954  29.994  1.00 55.82           C  
ATOM    935  C   ARG A 180      22.104  -1.765  28.729  1.00 53.02           C  
ATOM    936  O   ARG A 180      21.335  -2.724  28.710  1.00 51.41           O  
ATOM    937  CB  ARG A 180      21.996   0.497  29.694  1.00 56.37           C  
ATOM    938  CG  ARG A 180      20.614   0.929  30.066  1.00 72.90           C  
ATOM    939  CD  ARG A 180      20.389   2.338  29.544  1.00 92.81           C  
ATOM    940  NE  ARG A 180      18.977   2.639  29.320  1.00107.02           N  
ATOM    941  CZ  ARG A 180      18.375   2.598  28.135  1.00121.44           C  
ATOM    942  NH1 ARG A 180      19.058   2.267  27.044  1.00106.57           N  
ATOM    943  NH2 ARG A 180      17.085   2.891  28.044  1.00109.33           N1+
ATOM    944  H   ARG A 180      24.233  -0.116  30.397  1.00  0.00           H  
ATOM    945  HA  ARG A 180      21.817  -1.348  30.856  1.00  0.00           H  
ATOM    946  HB3 ARG A 180      22.162   0.697  28.635  1.00  0.00           H  
ATOM    947  HB2 ARG A 180      22.720   1.154  30.177  1.00  0.00           H  
ATOM    948  HG3 ARG A 180      20.512   0.923  31.151  1.00  0.00           H  
ATOM    949  HG2 ARG A 180      19.888   0.254  29.613  1.00  0.00           H  
ATOM    950  HD3 ARG A 180      20.940   2.472  28.613  1.00  0.00           H  
ATOM    951  HD2 ARG A 180      20.805   3.057  30.250  1.00  0.00           H  
ATOM    952  HE  ARG A 180      18.452   2.892  30.145  1.00  0.00           H  
ATOM    953 HH12 ARG A 180      18.594   2.238  26.147  1.00  0.00           H  
ATOM    954 HH11 ARG A 180      20.041   2.045  27.112  1.00  0.00           H  
ATOM    955 HH22 ARG A 180      16.623   2.862  27.147  1.00  0.00           H  
ATOM    956 HH21 ARG A 180      16.565   3.144  28.872  1.00  0.00           H  
ATOM    957  N   GLU A 181      22.858  -1.408  27.699  1.00 45.28           N  
ATOM    958  CA  GLU A 181      22.718  -1.986  26.375  1.00 43.07           C  
ATOM    959  C   GLU A 181      22.724  -3.494  26.223  1.00 39.64           C  
ATOM    960  O   GLU A 181      21.828  -4.047  25.600  1.00 36.99           O  
ATOM    961  CB  GLU A 181      23.631  -1.296  25.371  1.00 44.58           C  
ATOM    962  CG  GLU A 181      23.378   0.204  25.288  1.00 54.67           C  
ATOM    963  CD  GLU A 181      21.980   0.535  24.796  1.00 67.68           C  
ATOM    964  OE1 GLU A 181      21.561  -0.030  23.759  1.00 51.88           O  
ATOM    965  OE2 GLU A 181      21.307   1.365  25.444  1.00 64.74           O1-
ATOM    966  H   GLU A 181      23.571  -0.702  27.816  1.00  0.00           H  
ATOM    967  HA  GLU A 181      21.715  -1.693  26.064  1.00  0.00           H  
ATOM    968  HB3 GLU A 181      23.490  -1.742  24.387  1.00  0.00           H  
ATOM    969  HB2 GLU A 181      24.671  -1.473  25.645  1.00  0.00           H  
ATOM    970  HG3 GLU A 181      24.113   0.659  24.624  1.00  0.00           H  
ATOM    971  HG2 GLU A 181      23.532   0.652  26.270  1.00  0.00           H  
ATOM    972  N   VAL A 182      23.723  -4.174  26.770  1.00 34.15           N  
ATOM    973  CA  VAL A 182      23.727  -5.624  26.667  1.00 33.58           C  
ATOM    974  C   VAL A 182      22.477  -6.166  27.375  1.00 36.37           C  
ATOM    975  O   VAL A 182      21.810  -7.089  26.875  1.00 34.45           O  
ATOM    976  CB  VAL A 182      25.019  -6.223  27.261  1.00 37.49           C  
ATOM    977  CG1 VAL A 182      24.877  -7.704  27.445  1.00 36.94           C  
ATOM    978  CG2 VAL A 182      26.217  -5.892  26.376  1.00 37.17           C  
ATOM    979  H   VAL A 182      24.465  -3.684  27.249  1.00  0.00           H  
ATOM    980  HA  VAL A 182      23.673  -5.896  25.613  1.00  0.00           H  
ATOM    981  HB  VAL A 182      25.184  -5.773  28.240  1.00  0.00           H  
ATOM    982 HG11 VAL A 182      25.798  -8.108  27.865  1.00  0.00           H  
ATOM    983 HG12 VAL A 182      24.049  -7.909  28.123  1.00  0.00           H  
ATOM    984 HG13 VAL A 182      24.681  -8.173  26.481  1.00  0.00           H  
ATOM    985 HG21 VAL A 182      27.120  -6.322  26.810  1.00  0.00           H  
ATOM    986 HG22 VAL A 182      26.060  -6.307  25.380  1.00  0.00           H  
ATOM    987 HG23 VAL A 182      26.329  -4.810  26.305  1.00  0.00           H  
ATOM    988  N   GLU A 183      22.151  -5.544  28.511  1.00 34.18           N  
ATOM    989  CA  GLU A 183      20.952  -5.841  29.299  1.00 34.95           C  
ATOM    990  C   GLU A 183      19.677  -5.849  28.458  1.00 35.88           C  
ATOM    991  O   GLU A 183      18.996  -6.865  28.318  1.00 33.86           O  
ATOM    992  CB  GLU A 183      21.100  -7.105  30.147  1.00 37.39           C  
ATOM    993  CG  GLU A 183      20.548  -6.982  31.576  1.00 52.51           C  
ATOM    994  CD  GLU A 183      19.746  -5.707  31.802  1.00 85.60           C  
ATOM    995  OE1 GLU A 183      20.355  -4.619  31.718  1.00 90.14           O  
ATOM    996  OE2 GLU A 183      18.532  -5.801  32.119  1.00 82.35           O1-
ATOM    997  H   GLU A 183      22.748  -4.817  28.878  1.00  0.00           H  
ATOM    998  HA  GLU A 183      20.843  -5.017  30.004  1.00  0.00           H  
ATOM    999  HB3 GLU A 183      22.151  -7.390  30.189  1.00  0.00           H  
ATOM   1000  HB2 GLU A 183      20.611  -7.938  29.642  1.00  0.00           H  
ATOM   1001  HG3 GLU A 183      21.373  -7.022  32.287  1.00  0.00           H  
ATOM   1002  HG2 GLU A 183      19.923  -7.847  31.798  1.00  0.00           H  
ATOM   1003  N   ILE A 184      19.395  -4.693  27.876  1.00 31.96           N  
ATOM   1004  CA  ILE A 184      18.230  -4.500  27.035  1.00 32.34           C  
ATOM   1005  C   ILE A 184      18.181  -5.519  25.892  1.00 32.96           C  
ATOM   1006  O   ILE A 184      17.221  -6.276  25.757  1.00 31.88           O  
ATOM   1007  CB  ILE A 184      18.245  -3.076  26.435  1.00 36.92           C  
ATOM   1008  CG1 ILE A 184      18.320  -2.021  27.551  1.00 38.21           C  
ATOM   1009  CG2 ILE A 184      17.031  -2.842  25.534  1.00 38.27           C  
ATOM   1010  CD1 ILE A 184      17.987  -0.603  27.091  1.00 45.76           C  
ATOM   1011  H   ILE A 184      20.004  -3.898  28.010  1.00  0.00           H  
ATOM   1012  HA  ILE A 184      17.334  -4.614  27.645  1.00  0.00           H  
ATOM   1013  HB  ILE A 184      19.141  -2.980  25.822  1.00  0.00           H  
ATOM   1014 HG13 ILE A 184      19.316  -2.033  27.993  1.00  0.00           H  
ATOM   1015 HG12 ILE A 184      17.649  -2.305  28.362  1.00  0.00           H  
ATOM   1016 HG21 ILE A 184      17.070  -1.832  25.127  1.00  0.00           H  
ATOM   1017 HG22 ILE A 184      17.040  -3.563  24.717  1.00  0.00           H  
ATOM   1018 HG23 ILE A 184      16.117  -2.964  26.116  1.00  0.00           H  
ATOM   1019 HD11 ILE A 184      18.063   0.081  27.936  1.00  0.00           H  
ATOM   1020 HD12 ILE A 184      18.688  -0.298  26.314  1.00  0.00           H  
ATOM   1021 HD13 ILE A 184      16.972  -0.578  26.694  1.00  0.00           H  
ATOM   1022  N   GLN A 185      19.236  -5.561  25.087  1.00 27.66           N  
ATOM   1023  CA  GLN A 185      19.253  -6.453  23.933  1.00 26.93           C  
ATOM   1024  C   GLN A 185      19.130  -7.914  24.303  1.00 33.98           C  
ATOM   1025  O   GLN A 185      18.558  -8.705  23.558  1.00 31.95           O  
ATOM   1026  CB  GLN A 185      20.474  -6.217  23.059  1.00 26.72           C  
ATOM   1027  CG  GLN A 185      20.331  -6.875  21.707  1.00 23.47           C  
ATOM   1028  CD  GLN A 185      21.556  -6.713  20.845  1.00 28.95           C  
ATOM   1029  OE1 GLN A 185      22.577  -6.183  21.282  1.00 22.20           O  
ATOM   1030  NE2 GLN A 185      21.457  -7.155  19.596  1.00 23.41           N  
ATOM   1031  H   GLN A 185      20.036  -4.972  25.271  1.00  0.00           H  
ATOM   1032  HA  GLN A 185      18.380  -6.205  23.329  1.00  0.00           H  
ATOM   1033  HB3 GLN A 185      21.360  -6.607  23.560  1.00  0.00           H  
ATOM   1034  HB2 GLN A 185      20.624  -5.145  22.927  1.00  0.00           H  
ATOM   1035  HG3 GLN A 185      19.467  -6.457  21.190  1.00  0.00           H  
ATOM   1036  HG2 GLN A 185      20.120  -7.936  21.841  1.00  0.00           H  
ATOM   1037 HE22 GLN A 185      22.244  -7.075  18.968  1.00  0.00           H  
ATOM   1038 HE21 GLN A 185      20.595  -7.571  19.274  1.00  0.00           H  
ATOM   1039  N   SER A 186      19.611  -8.250  25.493  1.00 34.25           N  
ATOM   1040  CA  SER A 186      19.544  -9.620  25.976  1.00 36.26           C  
ATOM   1041  C   SER A 186      18.118 -10.076  26.296  1.00 41.37           C  
ATOM   1042  O   SER A 186      17.779 -11.236  26.059  1.00 40.00           O  
ATOM   1043  CB  SER A 186      20.457  -9.806  27.193  1.00 41.98           C  
ATOM   1044  OG  SER A 186      20.141  -8.868  28.209  1.00 56.92           O  
ATOM   1045  H   SER A 186      20.034  -7.548  26.083  1.00  0.00           H  
ATOM   1046  HA  SER A 186      19.922 -10.265  25.183  1.00  0.00           H  
ATOM   1047  HB3 SER A 186      21.496  -9.677  26.890  1.00  0.00           H  
ATOM   1048  HB2 SER A 186      20.340 -10.817  27.583  1.00  0.00           H  
ATOM   1049  HG  SER A 186      19.196  -8.882  28.375  1.00  0.00           H  
ATOM   1050  N   HIS A 187      17.285  -9.166  26.809  1.00 40.99           N  
ATOM   1051  CA  HIS A 187      15.890  -9.483  27.174  1.00 42.36           C  
ATOM   1052  C   HIS A 187      14.919  -9.434  25.970  1.00 42.03           C  
ATOM   1053  O   HIS A 187      13.815  -9.998  26.022  1.00 42.24           O  
ATOM   1054  CB  HIS A 187      15.361  -8.526  28.299  1.00 45.06           C  
ATOM   1055  CG  HIS A 187      15.930  -8.783  29.669  1.00 50.33           C  
ATOM   1056  ND1 HIS A 187      16.224 -10.046  30.148  1.00 52.91           N  
ATOM   1057  CD2 HIS A 187      16.222  -7.922  30.677  1.00 53.33           C  
ATOM   1058  CE1 HIS A 187      16.701  -9.947  31.378  1.00 52.93           C  
ATOM   1059  NE2 HIS A 187      16.714  -8.669  31.721  1.00 53.41           N  
ATOM   1060  H   HIS A 187      17.603  -8.219  26.961  1.00  0.00           H  
ATOM   1061  HA  HIS A 187      15.875 -10.498  27.570  1.00  0.00           H  
ATOM   1062  HB3 HIS A 187      14.274  -8.587  28.343  1.00  0.00           H  
ATOM   1063  HB2 HIS A 187      15.558  -7.492  28.015  1.00  0.00           H  
ATOM   1064  HD2 HIS A 187      16.050  -6.863  30.550  1.00  0.00           H  
ATOM   1065  HE1 HIS A 187      16.999 -10.836  31.915  1.00  0.00           H  
ATOM   1066  HE2 HIS A 187      17.011  -8.213  32.572  1.00  0.00           H  
ATOM   1067  N   LEU A 188      15.313  -8.734  24.905  1.00 33.36           N  
ATOM   1068  CA  LEU A 188      14.481  -8.658  23.696  1.00 30.62           C  
ATOM   1069  C   LEU A 188      14.621  -9.942  22.878  1.00 32.94           C  
ATOM   1070  O   LEU A 188      15.727 -10.338  22.519  1.00 33.45           O  
ATOM   1071  CB  LEU A 188      14.842  -7.435  22.840  1.00 29.37           C  
ATOM   1072  CG  LEU A 188      14.630  -6.065  23.491  1.00 31.76           C  
ATOM   1073  CD1 LEU A 188      15.162  -4.937  22.621  1.00 30.28           C  
ATOM   1074  CD2 LEU A 188      13.161  -5.841  23.873  1.00 33.21           C  
ATOM   1075  H   LEU A 188      16.196  -8.245  24.921  1.00  0.00           H  
ATOM   1076  HA  LEU A 188      13.440  -8.562  24.004  1.00  0.00           H  
ATOM   1077  HB3 LEU A 188      14.288  -7.477  21.902  1.00  0.00           H  
ATOM   1078  HB2 LEU A 188      15.878  -7.520  22.511  1.00  0.00           H  
ATOM   1079  HG  LEU A 188      15.207  -6.056  24.416  1.00  0.00           H  
ATOM   1080 HD11 LEU A 188      14.992  -3.982  23.119  1.00  0.00           H  
ATOM   1081 HD12 LEU A 188      16.231  -5.076  22.458  1.00  0.00           H  
ATOM   1082 HD13 LEU A 188      14.645  -4.943  21.661  1.00  0.00           H  
ATOM   1083 HD21 LEU A 188      13.050  -4.859  24.332  1.00  0.00           H  
ATOM   1084 HD22 LEU A 188      12.540  -5.896  22.979  1.00  0.00           H  
ATOM   1085 HD23 LEU A 188      12.848  -6.609  24.580  1.00  0.00           H  
ATOM   1086  N   ARG A 189      13.498 -10.606  22.630  1.00 28.73           N  
ATOM   1087  CA  ARG A 189      13.466 -11.855  21.877  1.00 28.64           C  
ATOM   1088  C   ARG A 189      12.396 -11.768  20.787  1.00 28.81           C  
ATOM   1089  O   ARG A 189      11.230 -12.093  21.020  1.00 29.93           O  
ATOM   1090  CB  ARG A 189      13.140 -13.029  22.820  1.00 33.29           C  
ATOM   1091  CG  ARG A 189      14.133 -14.181  22.783  1.00 51.21           C  
ATOM   1092  CD  ARG A 189      13.780 -15.250  23.820  1.00 72.94           C  
ATOM   1093  NE  ARG A 189      13.595 -16.576  23.225  1.00 88.75           N  
ATOM   1094  CZ  ARG A 189      14.575 -17.460  23.053  1.00108.11           C  
ATOM   1095  NH1 ARG A 189      15.812 -17.155  23.424  1.00 97.87           N  
ATOM   1096  NH2 ARG A 189      14.325 -18.648  22.514  1.00 96.10           N1+
ATOM   1097  H   ARG A 189      12.615 -10.249  22.968  1.00  0.00           H  
ATOM   1098  HA  ARG A 189      14.439 -12.023  21.415  1.00  0.00           H  
ATOM   1099  HB3 ARG A 189      12.142 -13.406  22.595  1.00  0.00           H  
ATOM   1100  HB2 ARG A 189      13.056 -12.658  23.842  1.00  0.00           H  
ATOM   1101  HG3 ARG A 189      15.136 -13.802  22.980  1.00  0.00           H  
ATOM   1102  HG2 ARG A 189      14.135 -14.627  21.788  1.00  0.00           H  
ATOM   1103  HD3 ARG A 189      12.871 -14.959  24.345  1.00  0.00           H  
ATOM   1104  HD2 ARG A 189      14.566 -15.298  24.573  1.00  0.00           H  
ATOM   1105  HE  ARG A 189      12.654 -16.803  22.938  1.00  0.00           H  
ATOM   1106 HH12 ARG A 189      16.557 -17.824  23.295  1.00  0.00           H  
ATOM   1107 HH11 ARG A 189      16.008 -16.254  23.836  1.00  0.00           H  
ATOM   1108 HH22 ARG A 189      15.075 -19.313  22.387  1.00  0.00           H  
ATOM   1109 HH21 ARG A 189      13.385 -18.886  22.231  1.00  0.00           H  
ATOM   1110  N   HIS A 190      12.801 -11.328  19.601  1.00 21.33           N  
ATOM   1111  CA  HIS A 190      11.883 -11.146  18.485  1.00 19.71           C  
ATOM   1112  C   HIS A 190      12.626 -11.443  17.193  1.00 22.57           C  
ATOM   1113  O   HIS A 190      13.766 -11.015  17.019  1.00 22.60           O  
ATOM   1114  CB  HIS A 190      11.374  -9.663  18.480  1.00 19.12           C  
ATOM   1115  CG  HIS A 190      10.136  -9.432  17.661  1.00 21.28           C  
ATOM   1116  ND1 HIS A 190      10.180  -9.079  16.330  1.00 21.97           N  
ATOM   1117  CD2 HIS A 190       8.824  -9.445  18.007  1.00 21.57           C  
ATOM   1118  CE1 HIS A 190       8.945  -8.913  15.884  1.00 20.74           C  
ATOM   1119  NE2 HIS A 190       8.105  -9.145  16.877  1.00 21.04           N  
ATOM   1120  H   HIS A 190      13.775 -11.107  19.450  1.00  0.00           H  
ATOM   1121  HA  HIS A 190      11.037 -11.826  18.589  1.00  0.00           H  
ATOM   1122  HB3 HIS A 190      12.170  -9.009  18.123  1.00  0.00           H  
ATOM   1123  HB2 HIS A 190      11.194  -9.340  19.505  1.00  0.00           H  
ATOM   1124  HD2 HIS A 190       8.536  -9.667  19.024  1.00  0.00           H  
ATOM   1125  HE1 HIS A 190       8.776  -8.633  14.855  1.00  0.00           H  
ATOM   1126  HE2 HIS A 190       7.096  -9.131  16.909  1.00  0.00           H  
ATOM   1127  N   PRO A 191      11.939 -12.073  16.247  1.00 19.16           N  
ATOM   1128  CA  PRO A 191      12.550 -12.417  14.974  1.00 19.09           C  
ATOM   1129  C   PRO A 191      12.944 -11.206  14.136  1.00 21.12           C  
ATOM   1130  O   PRO A 191      13.720 -11.342  13.196  1.00 19.25           O  
ATOM   1131  CB  PRO A 191      11.471 -13.261  14.274  1.00 20.94           C  
ATOM   1132  CG  PRO A 191      10.189 -12.906  14.971  1.00 24.78           C  
ATOM   1133  CD  PRO A 191      10.600 -12.671  16.385  1.00 20.07           C  
ATOM   1134  HA  PRO A 191      13.431 -13.034  15.152  1.00  0.00           H  
ATOM   1135  HB3 PRO A 191      11.684 -14.319  14.427  1.00  0.00           H  
ATOM   1136  HB2 PRO A 191      11.406 -12.968  13.226  1.00  0.00           H  
ATOM   1137  HG3 PRO A 191       9.509 -13.757  14.930  1.00  0.00           H  
ATOM   1138  HG2 PRO A 191       9.795 -11.980  14.551  1.00  0.00           H  
ATOM   1139  HD2 PRO A 191       9.927 -11.944  16.839  1.00  0.00           H  
ATOM   1140  HD3 PRO A 191      10.685 -13.629  16.899  1.00  0.00           H  
ATOM   1141  N   ASN A 192      12.417 -10.030  14.482  1.00 17.55           N  
ATOM   1142  CA  ASN A 192      12.798  -8.805  13.787  1.00 16.67           C  
ATOM   1143  C   ASN A 192      13.681  -7.868  14.619  1.00 18.46           C  
ATOM   1144  O   ASN A 192      13.811  -6.691  14.301  1.00 17.73           O  
ATOM   1145  CB  ASN A 192      11.592  -8.067  13.208  1.00 14.18           C  
ATOM   1146  CG  ASN A 192      10.792  -8.930  12.261  1.00 21.77           C  
ATOM   1147  OD1 ASN A 192       9.635  -9.248  12.526  1.00 18.74           O  
ATOM   1148  ND2 ASN A 192      11.371  -9.245  11.108  1.00 16.85           N  
ATOM   1149  H   ASN A 192      11.745  -9.980  15.234  1.00  0.00           H  
ATOM   1150  HA  ASN A 192      13.403  -9.115  12.935  1.00  0.00           H  
ATOM   1151  HB3 ASN A 192      11.931  -7.173  12.685  1.00  0.00           H  
ATOM   1152  HB2 ASN A 192      10.949  -7.729  14.021  1.00  0.00           H  
ATOM   1153 HD22 ASN A 192      10.881  -9.820  10.437  1.00  0.00           H  
ATOM   1154 HD21 ASN A 192      12.301  -8.910  10.902  1.00  0.00           H  
ATOM   1155  N   ILE A 193      14.330  -8.408  15.647  1.00 14.60           N  
ATOM   1156  CA  ILE A 193      15.275  -7.631  16.453  1.00 13.47           C  
ATOM   1157  C   ILE A 193      16.573  -8.439  16.564  1.00 16.86           C  
ATOM   1158  O   ILE A 193      16.546  -9.617  16.911  1.00 13.91           O  
ATOM   1159  CB  ILE A 193      14.719  -7.310  17.860  1.00 16.52           C  
ATOM   1160  CG1 ILE A 193      13.425  -6.495  17.745  1.00 16.44           C  
ATOM   1161  CG2 ILE A 193      15.731  -6.502  18.672  1.00 15.69           C  
ATOM   1162  CD1 ILE A 193      12.737  -6.303  19.073  1.00 16.82           C  
ATOM   1163  H   ILE A 193      14.177  -9.377  15.889  1.00  0.00           H  
ATOM   1164  HA  ILE A 193      15.488  -6.694  15.938  1.00  0.00           H  
ATOM   1165  HB  ILE A 193      14.507  -8.244  18.381  1.00  0.00           H  
ATOM   1166 HG13 ILE A 193      12.745  -6.991  17.053  1.00  0.00           H  
ATOM   1167 HG12 ILE A 193      13.648  -5.521  17.308  1.00  0.00           H  
ATOM   1168 HG21 ILE A 193      15.318  -6.288  19.658  1.00  0.00           H  
ATOM   1169 HG22 ILE A 193      16.651  -7.076  18.781  1.00  0.00           H  
ATOM   1170 HG23 ILE A 193      15.946  -5.566  18.157  1.00  0.00           H  
ATOM   1171 HD11 ILE A 193      11.827  -5.719  18.931  1.00  0.00           H  
ATOM   1172 HD12 ILE A 193      12.482  -7.275  19.495  1.00  0.00           H  
ATOM   1173 HD13 ILE A 193      13.404  -5.775  19.755  1.00  0.00           H  
ATOM   1174  N   LEU A 194      17.698  -7.819  16.204  1.00 15.00           N  
ATOM   1175  CA  LEU A 194      18.983  -8.510  16.252  1.00 14.64           C  
ATOM   1176  C   LEU A 194      19.240  -9.117  17.636  1.00 20.23           C  
ATOM   1177  O   LEU A 194      19.189  -8.432  18.662  1.00 19.61           O  
ATOM   1178  CB  LEU A 194      20.118  -7.560  15.907  1.00 14.05           C  
ATOM   1179  CG  LEU A 194      21.438  -8.259  15.571  1.00 17.48           C  
ATOM   1180  CD1 LEU A 194      21.267  -9.029  14.256  1.00 17.61           C  
ATOM   1181  CD2 LEU A 194      22.580  -7.276  15.462  1.00 19.25           C  
ATOM   1182  H   LEU A 194      17.668  -6.859  15.893  1.00  0.00           H  
ATOM   1183  HA  LEU A 194      18.971  -9.315  15.518  1.00  0.00           H  
ATOM   1184  HB3 LEU A 194      20.276  -6.869  16.735  1.00  0.00           H  
ATOM   1185  HB2 LEU A 194      19.820  -6.930  15.069  1.00  0.00           H  
ATOM   1186  HG  LEU A 194      21.666  -8.971  16.364  1.00  0.00           H  
ATOM   1187 HD11 LEU A 194      22.201  -9.532  14.005  1.00  0.00           H  
ATOM   1188 HD12 LEU A 194      20.475  -9.769  14.368  1.00  0.00           H  
ATOM   1189 HD13 LEU A 194      21.004  -8.334  13.459  1.00  0.00           H  
ATOM   1190 HD21 LEU A 194      23.499  -7.811  15.223  1.00  0.00           H  
ATOM   1191 HD22 LEU A 194      22.365  -6.554  14.674  1.00  0.00           H  
ATOM   1192 HD23 LEU A 194      22.701  -6.753  16.410  1.00  0.00           H  
ATOM   1193  N   ARG A 195      19.550 -10.405  17.632  1.00 16.45           N  
ATOM   1194  CA  ARG A 195      19.793 -11.170  18.847  1.00 17.34           C  
ATOM   1195  C   ARG A 195      21.220 -10.992  19.407  1.00 22.21           C  
ATOM   1196  O   ARG A 195      22.188 -10.853  18.655  1.00 19.78           O  
ATOM   1197  CB  ARG A 195      19.528 -12.660  18.527  1.00 18.63           C  
ATOM   1198  CG  ARG A 195      19.136 -13.552  19.684  1.00 35.55           C  
ATOM   1199  CD  ARG A 195      17.639 -13.648  19.839  1.00 44.85           C  
ATOM   1200  NE  ARG A 195      17.325 -13.891  21.236  1.00 56.61           N  
ATOM   1201  CZ  ARG A 195      17.798 -13.157  22.240  1.00 78.13           C  
ATOM   1202  NH1 ARG A 195      18.562 -12.099  21.993  1.00 61.60           N  
ATOM   1203  NH2 ARG A 195      17.478 -13.455  23.493  1.00 76.02           N1+
ATOM   1204  H   ARG A 195      19.628 -10.903  16.757  1.00  0.00           H  
ATOM   1205  HA  ARG A 195      19.081 -10.848  19.607  1.00  0.00           H  
ATOM   1206  HB3 ARG A 195      20.402 -13.081  18.030  1.00  0.00           H  
ATOM   1207  HB2 ARG A 195      18.769 -12.730  17.748  1.00  0.00           H  
ATOM   1208  HG3 ARG A 195      19.572 -13.164  20.605  1.00  0.00           H  
ATOM   1209  HG2 ARG A 195      19.549 -14.549  19.530  1.00  0.00           H  
ATOM   1210  HD3 ARG A 195      17.264 -14.473  19.234  1.00  0.00           H  
ATOM   1211  HD2 ARG A 195      17.180 -12.712  19.521  1.00  0.00           H  
ATOM   1212  HE  ARG A 195      16.710 -14.669  21.426  1.00  0.00           H  
ATOM   1213 HH12 ARG A 195      18.919 -11.544  22.758  1.00  0.00           H  
ATOM   1214 HH11 ARG A 195      18.786 -11.849  21.040  1.00  0.00           H  
ATOM   1215 HH22 ARG A 195      17.839 -12.896  24.253  1.00  0.00           H  
ATOM   1216 HH21 ARG A 195      16.874 -14.241  23.687  1.00  0.00           H  
ATOM   1217  N   LEU A 196      21.323 -10.965  20.735  1.00 21.04           N  
ATOM   1218  CA  LEU A 196      22.600 -10.974  21.428  1.00 21.91           C  
ATOM   1219  C   LEU A 196      22.581 -12.306  22.191  1.00 26.52           C  
ATOM   1220  O   LEU A 196      21.675 -12.564  22.997  1.00 25.34           O  
ATOM   1221  CB  LEU A 196      22.744  -9.778  22.372  1.00 22.45           C  
ATOM   1222  CG  LEU A 196      24.032  -9.732  23.212  1.00 28.43           C  
ATOM   1223  CD1 LEU A 196      25.011  -8.642  22.751  1.00 28.85           C  
ATOM   1224  CD2 LEU A 196      23.718  -9.578  24.687  1.00 33.27           C  
ATOM   1225  H   LEU A 196      20.490 -10.937  21.306  1.00  0.00           H  
ATOM   1226  HA  LEU A 196      23.414 -10.974  20.704  1.00  0.00           H  
ATOM   1227  HB3 LEU A 196      21.880  -9.738  23.036  1.00  0.00           H  
ATOM   1228  HB2 LEU A 196      22.655  -8.855  21.799  1.00  0.00           H  
ATOM   1229  HG  LEU A 196      24.534 -10.691  23.087  1.00  0.00           H  
ATOM   1230 HD11 LEU A 196      25.899  -8.660  23.382  1.00  0.00           H  
ATOM   1231 HD12 LEU A 196      25.298  -8.825  21.716  1.00  0.00           H  
ATOM   1232 HD13 LEU A 196      24.531  -7.666  22.828  1.00  0.00           H  
ATOM   1233 HD21 LEU A 196      24.647  -9.548  25.256  1.00  0.00           H  
ATOM   1234 HD22 LEU A 196      23.165  -8.652  24.847  1.00  0.00           H  
ATOM   1235 HD23 LEU A 196      23.115 -10.423  25.021  1.00  0.00           H  
ATOM   1236  N   TYR A 197      23.488 -13.203  21.812  1.00 21.95           N  
ATOM   1237  CA  TYR A 197      23.518 -14.555  22.371  1.00 22.28           C  
ATOM   1238  C   TYR A 197      24.308 -14.635  23.666  1.00 25.16           C  
ATOM   1239  O   TYR A 197      24.079 -15.515  24.486  1.00 26.02           O  
ATOM   1240  CB  TYR A 197      24.065 -15.561  21.344  1.00 23.38           C  
ATOM   1241  CG  TYR A 197      23.315 -15.597  20.032  1.00 25.99           C  
ATOM   1242  CD1 TYR A 197      21.954 -15.875  19.987  1.00 27.81           C  
ATOM   1243  CD2 TYR A 197      23.971 -15.372  18.830  1.00 28.11           C  
ATOM   1244  CE1 TYR A 197      21.267 -15.896  18.789  1.00 28.76           C  
ATOM   1245  CE2 TYR A 197      23.295 -15.427  17.633  1.00 29.15           C  
ATOM   1246  CZ  TYR A 197      21.947 -15.671  17.616  1.00 36.35           C  
ATOM   1247  OH  TYR A 197      21.277 -15.718  16.415  1.00 40.51           O  
ATOM   1248  H   TYR A 197      24.182 -12.958  21.120  1.00  0.00           H  
ATOM   1249  HA  TYR A 197      22.490 -14.841  22.595  1.00  0.00           H  
ATOM   1250  HB3 TYR A 197      24.071 -16.558  21.784  1.00  0.00           H  
ATOM   1251  HB2 TYR A 197      25.116 -15.346  21.153  1.00  0.00           H  
ATOM   1252  HD1 TYR A 197      21.414 -16.080  20.900  1.00  0.00           H  
ATOM   1253  HD2 TYR A 197      25.028 -15.150  18.825  1.00  0.00           H  
ATOM   1254  HE1 TYR A 197      20.204 -16.088  18.779  1.00  0.00           H  
ATOM   1255  HE2 TYR A 197      23.827 -15.278  16.705  1.00  0.00           H  
ATOM   1256  HH  TYR A 197      20.331 -15.711  16.576  1.00  0.00           H  
ATOM   1257  N   GLY A 198      25.237 -13.706  23.857  1.00 21.67           N  
ATOM   1258  CA  GLY A 198      26.052 -13.716  25.057  1.00 20.91           C  
ATOM   1259  C   GLY A 198      27.268 -12.816  24.911  1.00 25.67           C  
ATOM   1260  O   GLY A 198      27.418 -12.068  23.935  1.00 21.00           O  
ATOM   1261  H   GLY A 198      25.380 -12.985  23.164  1.00  0.00           H  
ATOM   1262  HA3 GLY A 198      26.378 -14.735  25.266  1.00  0.00           H  
ATOM   1263  HA2 GLY A 198      25.454 -13.382  25.905  1.00  0.00           H  
ATOM   1264  N   TYR A 199      28.115 -12.859  25.931  1.00 27.01           N  
ATOM   1265  CA  TYR A 199      29.325 -12.054  25.946  1.00 29.25           C  
ATOM   1266  C   TYR A 199      30.398 -12.612  26.872  1.00 30.06           C  
ATOM   1267  O   TYR A 199      30.166 -13.541  27.648  1.00 27.86           O  
ATOM   1268  CB  TYR A 199      28.969 -10.602  26.314  1.00 33.96           C  
ATOM   1269  CG  TYR A 199      28.278 -10.408  27.636  1.00 41.52           C  
ATOM   1270  CD1 TYR A 199      26.963 -10.847  27.828  1.00 44.41           C  
ATOM   1271  CD2 TYR A 199      28.936  -9.782  28.696  1.00 44.36           C  
ATOM   1272  CE1 TYR A 199      26.330 -10.701  29.047  1.00 47.25           C  
ATOM   1273  CE2 TYR A 199      28.325  -9.692  29.948  1.00 46.77           C  
ATOM   1274  CZ  TYR A 199      27.010 -10.030  30.104  1.00 58.27           C  
ATOM   1275  OH  TYR A 199      26.442  -9.894  31.354  1.00 65.13           O  
ATOM   1276  H   TYR A 199      27.925 -13.461  26.720  1.00  0.00           H  
ATOM   1277  HA  TYR A 199      29.731 -12.049  24.935  1.00  0.00           H  
ATOM   1278  HB3 TYR A 199      28.358 -10.170  25.522  1.00  0.00           H  
ATOM   1279  HB2 TYR A 199      29.872  -9.993  26.288  1.00  0.00           H  
ATOM   1280  HD1 TYR A 199      26.424 -11.310  27.015  1.00  0.00           H  
ATOM   1281  HD2 TYR A 199      29.921  -9.365  28.549  1.00  0.00           H  
ATOM   1282  HE1 TYR A 199      25.334 -11.093  29.188  1.00  0.00           H  
ATOM   1283  HE2 TYR A 199      28.892  -9.353  30.802  1.00  0.00           H  
ATOM   1284  HH  TYR A 199      26.962  -9.280  31.877  1.00  0.00           H  
ATOM   1285  N   PHE A 200      31.608 -12.091  26.700  1.00 26.61           N  
ATOM   1286  CA  PHE A 200      32.758 -12.439  27.526  1.00 26.46           C  
ATOM   1287  C   PHE A 200      33.790 -11.329  27.326  1.00 35.82           C  
ATOM   1288  O   PHE A 200      33.593 -10.441  26.496  1.00 34.07           O  
ATOM   1289  CB  PHE A 200      33.303 -13.836  27.204  1.00 26.84           C  
ATOM   1290  CG  PHE A 200      33.795 -13.989  25.796  1.00 26.54           C  
ATOM   1291  CD1 PHE A 200      32.906 -14.268  24.766  1.00 27.99           C  
ATOM   1292  CD2 PHE A 200      35.138 -13.877  25.502  1.00 27.23           C  
ATOM   1293  CE1 PHE A 200      33.333 -14.398  23.473  1.00 28.50           C  
ATOM   1294  CE2 PHE A 200      35.593 -14.032  24.206  1.00 29.30           C  
ATOM   1295  CZ  PHE A 200      34.689 -14.312  23.192  1.00 27.39           C  
ATOM   1296  H   PHE A 200      31.767 -11.416  25.966  1.00  0.00           H  
ATOM   1297  HA  PHE A 200      32.444 -12.428  28.570  1.00  0.00           H  
ATOM   1298  HB3 PHE A 200      32.530 -14.579  27.400  1.00  0.00           H  
ATOM   1299  HB2 PHE A 200      34.109 -14.078  27.897  1.00  0.00           H  
ATOM   1300  HD1 PHE A 200      31.854 -14.387  24.978  1.00  0.00           H  
ATOM   1301  HD2 PHE A 200      35.847 -13.666  26.289  1.00  0.00           H  
ATOM   1302  HE1 PHE A 200      32.617 -14.566  22.682  1.00  0.00           H  
ATOM   1303  HE2 PHE A 200      36.646 -13.935  23.988  1.00  0.00           H  
ATOM   1304  HZ  PHE A 200      35.042 -14.463  22.183  1.00  0.00           H  
ATOM   1305  N   HIS A 201      34.823 -11.305  28.157  1.00 38.45           N  
ATOM   1306  CA  HIS A 201      35.819 -10.245  28.072  1.00 41.70           C  
ATOM   1307  C   HIS A 201      37.178 -10.665  28.604  1.00 46.72           C  
ATOM   1308  O   HIS A 201      37.304 -11.692  29.270  1.00 46.25           O  
ATOM   1309  CB  HIS A 201      35.315  -8.933  28.779  1.00 44.40           C  
ATOM   1310  CG  HIS A 201      35.180  -9.036  30.276  1.00 49.30           C  
ATOM   1311  ND1 HIS A 201      35.940  -8.524  31.274  1.00 51.66           N  
ATOM   1312  CD2 HIS A 201      34.090  -9.618  30.892  1.00 51.69           C  
ATOM   1313  CE1 HIS A 201      35.331  -8.850  32.463  1.00 51.14           C  
ATOM   1314  NE2 HIS A 201      34.218  -9.513  32.204  1.00 51.46           N  
ATOM   1315  H   HIS A 201      34.925 -12.026  28.857  1.00  0.00           H  
ATOM   1316  HA  HIS A 201      35.947 -10.010  27.015  1.00  0.00           H  
ATOM   1317  HB3 HIS A 201      34.358  -8.637  28.350  1.00  0.00           H  
ATOM   1318  HB2 HIS A 201      35.986  -8.110  28.533  1.00  0.00           H  
ATOM   1319  HD2 HIS A 201      33.358 -10.035  30.335  1.00  0.00           H  
ATOM   1320  HE1 HIS A 201      35.754  -8.577  33.339  1.00  0.00           H  
ATOM   1321  HE2 HIS A 201      33.470  -9.940  32.855  1.00  0.00           H  
ATOM   1322  N   ASP A 202      38.201  -9.915  28.202  1.00 44.20           N  
ATOM   1323  CA  ASP A 202      39.547 -10.028  28.752  1.00 43.77           C  
ATOM   1324  C   ASP A 202      39.942  -8.641  29.298  1.00 51.07           C  
ATOM   1325  O   ASP A 202      39.083  -7.935  29.831  1.00 50.38           O  
ATOM   1326  CB  ASP A 202      40.575 -10.674  27.798  1.00 44.03           C  
ATOM   1327  CG  ASP A 202      40.587 -10.062  26.404  1.00 37.29           C  
ATOM   1328  OD1 ASP A 202      40.536  -8.822  26.293  1.00 35.67           O  
ATOM   1329  OD2 ASP A 202      40.832 -10.819  25.437  1.00 34.09           O1-
ATOM   1330  H   ASP A 202      38.066  -9.223  27.479  1.00  0.00           H  
ATOM   1331  HA  ASP A 202      39.472 -10.688  29.616  1.00  0.00           H  
ATOM   1332  HB3 ASP A 202      40.376 -11.743  27.722  1.00  0.00           H  
ATOM   1333  HB2 ASP A 202      41.571 -10.598  28.235  1.00  0.00           H  
ATOM   1334  N   ALA A 203      41.202  -8.231  29.163  1.00 51.01           N  
ATOM   1335  CA  ALA A 203      41.634  -6.960  29.747  1.00 51.76           C  
ATOM   1336  C   ALA A 203      41.723  -5.711  28.868  1.00 58.34           C  
ATOM   1337  O   ALA A 203      42.070  -4.632  29.368  1.00 59.30           O  
ATOM   1338  CB  ALA A 203      42.889  -7.147  30.561  1.00 52.35           C  
ATOM   1339  H   ALA A 203      41.866  -8.798  28.655  1.00  0.00           H  
ATOM   1340  HA  ALA A 203      40.865  -6.722  30.482  1.00  0.00           H  
ATOM   1341  HB1 ALA A 203      43.193  -6.190  30.986  1.00  0.00           H  
ATOM   1342  HB2 ALA A 203      42.698  -7.857  31.365  1.00  0.00           H  
ATOM   1343  HB3 ALA A 203      43.684  -7.529  29.921  1.00  0.00           H  
ATOM   1344  N   THR A 204      41.392  -5.842  27.584  1.00 54.33           N  
ATOM   1345  CA  THR A 204      41.362  -4.699  26.667  1.00 53.26           C  
ATOM   1346  C   THR A 204      40.189  -4.917  25.756  1.00 51.55           C  
ATOM   1347  O   THR A 204      39.884  -4.077  24.907  1.00 52.22           O  
ATOM   1348  CB  THR A 204      42.605  -4.654  25.772  1.00 65.67           C  
ATOM   1349  OG1 THR A 204      43.376  -5.850  25.961  1.00 62.55           O  
ATOM   1350  CG2 THR A 204      43.444  -3.406  26.072  1.00 67.17           C  
ATOM   1351  H   THR A 204      41.151  -6.751  27.215  1.00  0.00           H  
ATOM   1352  HA  THR A 204      41.252  -3.766  27.219  1.00  0.00           H  
ATOM   1353  HB  THR A 204      42.281  -4.612  24.732  1.00  0.00           H  
ATOM   1354  HG1 THR A 204      43.646  -5.915  26.880  1.00  0.00           H  
ATOM   1355 HG21 THR A 204      44.322  -3.394  25.426  1.00  0.00           H  
ATOM   1356 HG22 THR A 204      42.846  -2.513  25.889  1.00  0.00           H  
ATOM   1357 HG23 THR A 204      43.761  -3.423  27.115  1.00  0.00           H  
ATOM   1358  N   ARG A 205      39.552  -6.070  25.928  1.00 42.23           N  
ATOM   1359  CA  ARG A 205      38.448  -6.437  25.068  1.00 39.14           C  
ATOM   1360  C   ARG A 205      37.231  -7.010  25.768  1.00 37.07           C  
ATOM   1361  O   ARG A 205      37.324  -7.817  26.694  1.00 35.73           O  
ATOM   1362  CB  ARG A 205      38.919  -7.425  24.001  1.00 36.37           C  
ATOM   1363  CG  ARG A 205      40.251  -7.068  23.370  1.00 42.29           C  
ATOM   1364  CD  ARG A 205      40.550  -8.010  22.231  1.00 49.70           C  
ATOM   1365  NE  ARG A 205      41.957  -8.392  22.149  1.00 65.89           N  
ATOM   1366  CZ  ARG A 205      42.714  -8.187  21.072  1.00 84.23           C  
ATOM   1367  NH1 ARG A 205      42.209  -7.565  20.014  1.00 72.98           N  
ATOM   1368  NH2 ARG A 205      43.981  -8.579  21.055  1.00 72.34           N1+
ATOM   1369  H   ARG A 205      39.837  -6.700  26.664  1.00  0.00           H  
ATOM   1370  HA  ARG A 205      38.127  -5.533  24.551  1.00  0.00           H  
ATOM   1371  HB3 ARG A 205      38.160  -7.505  23.223  1.00  0.00           H  
ATOM   1372  HB2 ARG A 205      38.981  -8.423  24.435  1.00  0.00           H  
ATOM   1373  HG3 ARG A 205      41.039  -7.142  24.119  1.00  0.00           H  
ATOM   1374  HG2 ARG A 205      40.213  -6.045  22.995  1.00  0.00           H  
ATOM   1375  HD3 ARG A 205      40.245  -7.550  21.291  1.00  0.00           H  
ATOM   1376  HD2 ARG A 205      39.937  -8.906  22.332  1.00  0.00           H  
ATOM   1377  HE  ARG A 205      42.352  -8.833  22.967  1.00  0.00           H  
ATOM   1378 HH12 ARG A 205      42.783  -7.410  19.198  1.00  0.00           H  
ATOM   1379 HH11 ARG A 205      41.250  -7.247  20.025  1.00  0.00           H  
ATOM   1380 HH22 ARG A 205      44.548  -8.420  20.234  1.00  0.00           H  
ATOM   1381 HH21 ARG A 205      44.379  -9.037  21.863  1.00  0.00           H  
ATOM   1382  N   VAL A 206      36.079  -6.612  25.254  1.00 29.78           N  
ATOM   1383  CA  VAL A 206      34.809  -7.183  25.628  1.00 28.03           C  
ATOM   1384  C   VAL A 206      34.297  -7.754  24.300  1.00 27.78           C  
ATOM   1385  O   VAL A 206      34.479  -7.138  23.247  1.00 26.99           O  
ATOM   1386  CB  VAL A 206      33.855  -6.102  26.128  1.00 32.61           C  
ATOM   1387  CG1 VAL A 206      32.457  -6.684  26.338  1.00 32.55           C  
ATOM   1388  CG2 VAL A 206      34.394  -5.472  27.409  1.00 32.47           C  
ATOM   1389  H   VAL A 206      36.062  -5.874  24.565  1.00  0.00           H  
ATOM   1390  HA  VAL A 206      34.936  -7.970  26.371  1.00  0.00           H  
ATOM   1391  HB  VAL A 206      33.790  -5.325  25.366  1.00  0.00           H  
ATOM   1392 HG11 VAL A 206      31.787  -5.902  26.695  1.00  0.00           H  
ATOM   1393 HG12 VAL A 206      32.082  -7.080  25.394  1.00  0.00           H  
ATOM   1394 HG13 VAL A 206      32.504  -7.486  27.075  1.00  0.00           H  
ATOM   1395 HG21 VAL A 206      33.704  -4.703  27.755  1.00  0.00           H  
ATOM   1396 HG22 VAL A 206      34.496  -6.239  28.177  1.00  0.00           H  
ATOM   1397 HG23 VAL A 206      35.368  -5.024  27.212  1.00  0.00           H  
ATOM   1398  N   TYR A 207      33.760  -8.965  24.332  1.00 21.48           N  
ATOM   1399  CA  TYR A 207      33.280  -9.599  23.119  1.00 20.69           C  
ATOM   1400  C   TYR A 207      31.785  -9.813  23.211  1.00 23.68           C  
ATOM   1401  O   TYR A 207      31.291 -10.334  24.206  1.00 22.67           O  
ATOM   1402  CB  TYR A 207      33.962 -10.956  22.912  1.00 21.46           C  
ATOM   1403  CG  TYR A 207      35.466 -10.890  22.891  1.00 24.41           C  
ATOM   1404  CD1 TYR A 207      36.190 -10.931  24.074  1.00 25.82           C  
ATOM   1405  CD2 TYR A 207      36.161 -10.725  21.698  1.00 26.22           C  
ATOM   1406  CE1 TYR A 207      37.554 -10.845  24.067  1.00 26.27           C  
ATOM   1407  CE2 TYR A 207      37.533 -10.610  21.688  1.00 26.73           C  
ATOM   1408  CZ  TYR A 207      38.231 -10.750  22.876  1.00 34.55           C  
ATOM   1409  OH  TYR A 207      39.603 -10.658  22.898  1.00 39.72           O  
ATOM   1410  H   TYR A 207      33.681  -9.459  25.209  1.00  0.00           H  
ATOM   1411  HA  TYR A 207      33.498  -8.955  22.267  1.00  0.00           H  
ATOM   1412  HB3 TYR A 207      33.607 -11.401  21.982  1.00  0.00           H  
ATOM   1413  HB2 TYR A 207      33.641 -11.645  23.694  1.00  0.00           H  
ATOM   1414  HD1 TYR A 207      35.676 -11.032  25.018  1.00  0.00           H  
ATOM   1415  HD2 TYR A 207      35.624 -10.685  20.762  1.00  0.00           H  
ATOM   1416  HE1 TYR A 207      38.100 -10.852  24.999  1.00  0.00           H  
ATOM   1417  HE2 TYR A 207      38.052 -10.413  20.761  1.00  0.00           H  
ATOM   1418  HH  TYR A 207      39.914 -10.724  23.804  1.00  0.00           H  
ATOM   1419  N   LEU A 208      31.070  -9.400  22.173  1.00 19.66           N  
ATOM   1420  CA  LEU A 208      29.625  -9.605  22.093  1.00 18.77           C  
ATOM   1421  C   LEU A 208      29.378 -10.666  21.040  1.00 21.05           C  
ATOM   1422  O   LEU A 208      29.845 -10.533  19.911  1.00 20.08           O  
ATOM   1423  CB  LEU A 208      28.885  -8.318  21.696  1.00 18.19           C  
ATOM   1424  CG  LEU A 208      29.142  -7.115  22.602  1.00 22.30           C  
ATOM   1425  CD1 LEU A 208      28.222  -5.960  22.230  1.00 21.71           C  
ATOM   1426  CD2 LEU A 208      28.957  -7.509  24.069  1.00 24.35           C  
ATOM   1427  H   LEU A 208      31.523  -8.927  21.404  1.00  0.00           H  
ATOM   1428  HA  LEU A 208      29.254  -9.955  23.056  1.00  0.00           H  
ATOM   1429  HB3 LEU A 208      27.814  -8.516  21.655  1.00  0.00           H  
ATOM   1430  HB2 LEU A 208      29.141  -8.057  20.669  1.00  0.00           H  
ATOM   1431  HG  LEU A 208      30.173  -6.792  22.460  1.00  0.00           H  
ATOM   1432 HD11 LEU A 208      28.419  -5.112  22.886  1.00  0.00           H  
ATOM   1433 HD12 LEU A 208      28.404  -5.669  21.196  1.00  0.00           H  
ATOM   1434 HD13 LEU A 208      27.183  -6.271  22.342  1.00  0.00           H  
ATOM   1435 HD21 LEU A 208      29.143  -6.643  24.705  1.00  0.00           H  
ATOM   1436 HD22 LEU A 208      27.937  -7.862  24.225  1.00  0.00           H  
ATOM   1437 HD23 LEU A 208      29.659  -8.303  24.324  1.00  0.00           H  
ATOM   1438  N   ILE A 209      28.629 -11.690  21.431  1.00 17.32           N  
ATOM   1439  CA  ILE A 209      28.245 -12.793  20.561  1.00 16.62           C  
ATOM   1440  C   ILE A 209      26.863 -12.455  19.996  1.00 20.44           C  
ATOM   1441  O   ILE A 209      25.839 -12.569  20.676  1.00 20.51           O  
ATOM   1442  CB  ILE A 209      28.251 -14.149  21.338  1.00 19.00           C  
ATOM   1443  CG1 ILE A 209      29.649 -14.412  21.947  1.00 20.20           C  
ATOM   1444  CG2 ILE A 209      27.869 -15.288  20.422  1.00 17.63           C  
ATOM   1445  CD1 ILE A 209      29.640 -15.238  23.242  1.00 23.65           C  
ATOM   1446  H   ILE A 209      28.291 -11.734  22.382  1.00  0.00           H  
ATOM   1447  HA  ILE A 209      28.956 -12.856  19.737  1.00  0.00           H  
ATOM   1448  HB  ILE A 209      27.523 -14.092  22.147  1.00  0.00           H  
ATOM   1449 HG13 ILE A 209      30.148 -13.460  22.130  1.00  0.00           H  
ATOM   1450 HG12 ILE A 209      30.277 -14.908  21.207  1.00  0.00           H  
ATOM   1451 HG21 ILE A 209      27.879 -16.224  20.981  1.00  0.00           H  
ATOM   1452 HG22 ILE A 209      26.870 -15.114  20.023  1.00  0.00           H  
ATOM   1453 HG23 ILE A 209      28.582 -15.349  19.600  1.00  0.00           H  
ATOM   1454 HD11 ILE A 209      30.662 -15.372  23.595  1.00  0.00           H  
ATOM   1455 HD12 ILE A 209      29.059 -14.716  24.002  1.00  0.00           H  
ATOM   1456 HD13 ILE A 209      29.193 -16.213  23.049  1.00  0.00           H  
ATOM   1457  N   LEU A 210      26.869 -11.938  18.765  1.00 16.25           N  
ATOM   1458  CA  LEU A 210      25.677 -11.407  18.099  1.00 15.30           C  
ATOM   1459  C   LEU A 210      25.154 -12.242  16.915  1.00 20.32           C  
ATOM   1460  O   LEU A 210      25.881 -13.037  16.326  1.00 18.95           O  
ATOM   1461  CB  LEU A 210      25.964  -9.981  17.617  1.00 14.98           C  
ATOM   1462  CG  LEU A 210      26.328  -8.982  18.725  1.00 20.75           C  
ATOM   1463  CD1 LEU A 210      27.144  -7.818  18.214  1.00 20.23           C  
ATOM   1464  CD2 LEU A 210      25.071  -8.499  19.453  1.00 25.30           C  
ATOM   1465  H   LEU A 210      27.730 -11.897  18.239  1.00  0.00           H  
ATOM   1466  HA  LEU A 210      24.881 -11.351  18.841  1.00  0.00           H  
ATOM   1467  HB3 LEU A 210      25.103  -9.607  17.063  1.00  0.00           H  
ATOM   1468  HB2 LEU A 210      26.763 -10.005  16.876  1.00  0.00           H  
ATOM   1469  HG  LEU A 210      26.941  -9.514  19.453  1.00  0.00           H  
ATOM   1470 HD11 LEU A 210      27.373  -7.144  19.039  1.00  0.00           H  
ATOM   1471 HD12 LEU A 210      28.073  -8.188  17.779  1.00  0.00           H  
ATOM   1472 HD13 LEU A 210      26.576  -7.281  17.454  1.00  0.00           H  
ATOM   1473 HD21 LEU A 210      25.352  -7.792  20.234  1.00  0.00           H  
ATOM   1474 HD22 LEU A 210      24.405  -8.009  18.743  1.00  0.00           H  
ATOM   1475 HD23 LEU A 210      24.560  -9.351  19.901  1.00  0.00           H  
ATOM   1476  N   GLU A 211      23.876 -12.043  16.577  1.00 16.21           N  
ATOM   1477  CA  GLU A 211      23.282 -12.696  15.425  1.00 15.63           C  
ATOM   1478  C   GLU A 211      23.967 -12.160  14.176  1.00 18.95           C  
ATOM   1479  O   GLU A 211      24.348 -10.988  14.112  1.00 19.40           O  
ATOM   1480  CB  GLU A 211      21.782 -12.369  15.357  1.00 16.94           C  
ATOM   1481  CG  GLU A 211      21.062 -12.862  14.118  1.00 17.74           C  
ATOM   1482  CD  GLU A 211      19.566 -12.647  14.141  1.00 30.74           C  
ATOM   1483  OE1 GLU A 211      19.093 -11.973  15.075  1.00 23.77           O  
ATOM   1484  OE2 GLU A 211      18.871 -13.051  13.182  1.00 18.64           O1-
ATOM   1485  H   GLU A 211      23.298 -11.425  17.129  1.00  0.00           H  
ATOM   1486  HA  GLU A 211      23.425 -13.774  15.494  1.00  0.00           H  
ATOM   1487  HB3 GLU A 211      21.644 -11.292  15.449  1.00  0.00           H  
ATOM   1488  HB2 GLU A 211      21.286 -12.766  16.243  1.00  0.00           H  
ATOM   1489  HG3 GLU A 211      21.272 -13.922  13.976  1.00  0.00           H  
ATOM   1490  HG2 GLU A 211      21.483 -12.376  13.238  1.00  0.00           H  
ATOM   1491  N   TYR A 212      24.149 -13.043  13.198  1.00 15.22           N  
ATOM   1492  CA  TYR A 212      24.734 -12.689  11.905  1.00 15.52           C  
ATOM   1493  C   TYR A 212      23.572 -12.560  10.926  1.00 17.54           C  
ATOM   1494  O   TYR A 212      22.721 -13.462  10.851  1.00 15.93           O  
ATOM   1495  CB  TYR A 212      25.661 -13.811  11.409  1.00 16.81           C  
ATOM   1496  CG  TYR A 212      26.057 -13.673   9.962  1.00 18.06           C  
ATOM   1497  CD1 TYR A 212      26.614 -12.486   9.477  1.00 19.32           C  
ATOM   1498  CD2 TYR A 212      25.890 -14.733   9.071  1.00 18.83           C  
ATOM   1499  CE1 TYR A 212      27.022 -12.363   8.140  1.00 21.23           C  
ATOM   1500  CE2 TYR A 212      26.286 -14.620   7.749  1.00 19.74           C  
ATOM   1501  CZ  TYR A 212      26.856 -13.432   7.292  1.00 29.20           C  
ATOM   1502  OH  TYR A 212      27.250 -13.301   5.980  1.00 31.38           O  
ATOM   1503  H   TYR A 212      23.879 -14.007  13.331  1.00  0.00           H  
ATOM   1504  HA  TYR A 212      25.279 -11.748  11.977  1.00  0.00           H  
ATOM   1505  HB3 TYR A 212      25.175 -14.775  11.561  1.00  0.00           H  
ATOM   1506  HB2 TYR A 212      26.558 -13.840  12.028  1.00  0.00           H  
ATOM   1507  HD1 TYR A 212      26.738 -11.639  10.136  1.00  0.00           H  
ATOM   1508  HD2 TYR A 212      25.447 -15.658   9.409  1.00  0.00           H  
ATOM   1509  HE1 TYR A 212      27.459 -11.439   7.792  1.00  0.00           H  
ATOM   1510  HE2 TYR A 212      26.153 -15.451   7.073  1.00  0.00           H  
ATOM   1511  HH  TYR A 212      27.090 -14.125   5.514  1.00  0.00           H  
ATOM   1512  N   ALA A 213      23.499 -11.424  10.228  1.00 16.54           N  
ATOM   1513  CA  ALA A 213      22.422 -11.171   9.269  1.00 16.62           C  
ATOM   1514  C   ALA A 213      23.007 -11.306   7.871  1.00 19.96           C  
ATOM   1515  O   ALA A 213      23.634 -10.395   7.354  1.00 18.53           O  
ATOM   1516  CB  ALA A 213      21.861  -9.775   9.487  1.00 16.91           C  
ATOM   1517  H   ALA A 213      24.200 -10.708  10.354  1.00  0.00           H  
ATOM   1518  HA  ALA A 213      21.631 -11.908   9.406  1.00  0.00           H  
ATOM   1519  HB1 ALA A 213      21.060  -9.589   8.772  1.00  0.00           H  
ATOM   1520  HB2 ALA A 213      21.469  -9.695  10.501  1.00  0.00           H  
ATOM   1521  HB3 ALA A 213      22.652  -9.039   9.345  1.00  0.00           H  
ATOM   1522  N   PRO A 214      22.865 -12.486   7.292  1.00 20.37           N  
ATOM   1523  CA  PRO A 214      23.513 -12.780   6.018  1.00 20.61           C  
ATOM   1524  C   PRO A 214      23.154 -11.923   4.807  1.00 23.98           C  
ATOM   1525  O   PRO A 214      23.951 -11.817   3.867  1.00 22.66           O  
ATOM   1526  CB  PRO A 214      23.230 -14.268   5.789  1.00 22.25           C  
ATOM   1527  CG  PRO A 214      22.087 -14.601   6.652  1.00 26.43           C  
ATOM   1528  CD  PRO A 214      21.947 -13.551   7.725  1.00 21.36           C  
ATOM   1529  HA  PRO A 214      24.587 -12.679   6.174  1.00  0.00           H  
ATOM   1530  HB3 PRO A 214      24.097 -14.853   6.095  1.00  0.00           H  
ATOM   1531  HB2 PRO A 214      22.955 -14.428   4.746  1.00  0.00           H  
ATOM   1532  HG3 PRO A 214      22.253 -15.574   7.115  1.00  0.00           H  
ATOM   1533  HG2 PRO A 214      21.177 -14.632   6.053  1.00  0.00           H  
ATOM   1534  HD2 PRO A 214      20.926 -13.169   7.724  1.00  0.00           H  
ATOM   1535  HD3 PRO A 214      22.291 -13.959   8.675  1.00  0.00           H  
ATOM   1536  N   LEU A 215      21.990 -11.273   4.823  1.00 19.82           N  
ATOM   1537  CA  LEU A 215      21.631 -10.427   3.676  1.00 19.12           C  
ATOM   1538  C   LEU A 215      22.063  -8.972   3.735  1.00 21.63           C  
ATOM   1539  O   LEU A 215      21.701  -8.194   2.854  1.00 21.61           O  
ATOM   1540  CB  LEU A 215      20.158 -10.553   3.276  1.00 19.33           C  
ATOM   1541  CG  LEU A 215      19.878 -11.762   2.381  1.00 24.80           C  
ATOM   1542  CD1 LEU A 215      20.476 -13.027   2.993  1.00 25.49           C  
ATOM   1543  CD2 LEU A 215      18.398 -11.957   2.109  1.00 26.05           C  
ATOM   1544  H   LEU A 215      21.370 -11.366   5.615  1.00  0.00           H  
ATOM   1545  HA  LEU A 215      22.184 -10.848   2.836  1.00  0.00           H  
ATOM   1546  HB3 LEU A 215      19.843  -9.643   2.765  1.00  0.00           H  
ATOM   1547  HB2 LEU A 215      19.543 -10.617   4.174  1.00  0.00           H  
ATOM   1548  HG  LEU A 215      20.372 -11.590   1.425  1.00  0.00           H  
ATOM   1549 HD11 LEU A 215      20.268 -13.878   2.345  1.00  0.00           H  
ATOM   1550 HD12 LEU A 215      21.554 -12.906   3.098  1.00  0.00           H  
ATOM   1551 HD13 LEU A 215      20.033 -13.201   3.974  1.00  0.00           H  
ATOM   1552 HD21 LEU A 215      18.257 -12.828   1.469  1.00  0.00           H  
ATOM   1553 HD22 LEU A 215      17.872 -12.110   3.051  1.00  0.00           H  
ATOM   1554 HD23 LEU A 215      18.000 -11.073   1.611  1.00  0.00           H  
ATOM   1555  N   GLY A 216      22.866  -8.624   4.738  1.00 17.15           N  
ATOM   1556  CA  GLY A 216      23.426  -7.285   4.853  1.00 17.71           C  
ATOM   1557  C   GLY A 216      22.446  -6.248   5.411  1.00 21.72           C  
ATOM   1558  O   GLY A 216      21.525  -6.580   6.148  1.00 19.66           O  
ATOM   1559  H   GLY A 216      23.105  -9.298   5.451  1.00  0.00           H  
ATOM   1560  HA3 GLY A 216      23.782  -6.957   3.876  1.00  0.00           H  
ATOM   1561  HA2 GLY A 216      24.315  -7.318   5.483  1.00  0.00           H  
ATOM   1562  N   THR A 217      22.636  -4.995   5.027  1.00 19.54           N  
ATOM   1563  CA  THR A 217      21.770  -3.926   5.519  1.00 18.92           C  
ATOM   1564  C   THR A 217      20.705  -3.529   4.515  1.00 19.54           C  
ATOM   1565  O   THR A 217      20.874  -3.658   3.306  1.00 18.42           O  
ATOM   1566  CB  THR A 217      22.556  -2.676   5.873  1.00 24.49           C  
ATOM   1567  OG1 THR A 217      22.975  -2.023   4.673  1.00 22.66           O  
ATOM   1568  CG2 THR A 217      23.767  -3.045   6.692  1.00 28.35           C  
ATOM   1569  H   THR A 217      23.385  -4.771   4.388  1.00  0.00           H  
ATOM   1570  HA  THR A 217      21.271  -4.281   6.421  1.00  0.00           H  
ATOM   1571  HB  THR A 217      21.922  -2.002   6.449  1.00  0.00           H  
ATOM   1572  HG1 THR A 217      23.784  -1.533   4.840  1.00  0.00           H  
ATOM   1573 HG21 THR A 217      24.326  -2.143   6.942  1.00  0.00           H  
ATOM   1574 HG22 THR A 217      23.449  -3.541   7.609  1.00  0.00           H  
ATOM   1575 HG23 THR A 217      24.403  -3.718   6.118  1.00  0.00           H  
ATOM   1576  N   VAL A 218      19.620  -2.987   5.043  1.00 16.00           N  
ATOM   1577  CA  VAL A 218      18.532  -2.501   4.207  1.00 14.85           C  
ATOM   1578  C   VAL A 218      19.047  -1.288   3.458  1.00 18.26           C  
ATOM   1579  O   VAL A 218      18.705  -1.071   2.320  1.00 17.57           O  
ATOM   1580  CB  VAL A 218      17.325  -2.102   5.048  1.00 17.40           C  
ATOM   1581  CG1 VAL A 218      16.289  -1.477   4.171  1.00 18.30           C  
ATOM   1582  CG2 VAL A 218      16.760  -3.337   5.733  1.00 16.92           C  
ATOM   1583  H   VAL A 218      19.534  -2.904   6.046  1.00  0.00           H  
ATOM   1584  HA  VAL A 218      18.243  -3.275   3.496  1.00  0.00           H  
ATOM   1585  HB  VAL A 218      17.637  -1.382   5.805  1.00  0.00           H  
ATOM   1586 HG11 VAL A 218      15.426  -1.192   4.773  1.00  0.00           H  
ATOM   1587 HG12 VAL A 218      16.705  -0.591   3.691  1.00  0.00           H  
ATOM   1588 HG13 VAL A 218      15.979  -2.191   3.408  1.00  0.00           H  
ATOM   1589 HG21 VAL A 218      15.896  -3.056   6.336  1.00  0.00           H  
ATOM   1590 HG22 VAL A 218      16.456  -4.064   4.980  1.00  0.00           H  
ATOM   1591 HG23 VAL A 218      17.523  -3.778   6.375  1.00  0.00           H  
ATOM   1592  N   TYR A 219      19.953  -0.544   4.074  1.00 17.30           N  
ATOM   1593  CA  TYR A 219      20.520   0.619   3.405  1.00 17.43           C  
ATOM   1594  C   TYR A 219      21.225   0.203   2.101  1.00 20.26           C  
ATOM   1595  O   TYR A 219      21.104   0.862   1.062  1.00 17.55           O  
ATOM   1596  CB  TYR A 219      21.479   1.358   4.342  1.00 20.50           C  
ATOM   1597  CG  TYR A 219      22.316   2.436   3.671  1.00 26.85           C  
ATOM   1598  CD1 TYR A 219      21.835   3.740   3.525  1.00 30.40           C  
ATOM   1599  CD2 TYR A 219      23.587   2.149   3.185  1.00 28.84           C  
ATOM   1600  CE1 TYR A 219      22.602   4.728   2.909  1.00 32.64           C  
ATOM   1601  CE2 TYR A 219      24.364   3.136   2.579  1.00 30.89           C  
ATOM   1602  CZ  TYR A 219      23.873   4.421   2.457  1.00 40.51           C  
ATOM   1603  OH  TYR A 219      24.651   5.400   1.867  1.00 45.23           O  
ATOM   1604  H   TYR A 219      20.252  -0.783   5.009  1.00  0.00           H  
ATOM   1605  HA  TYR A 219      19.705   1.296   3.150  1.00  0.00           H  
ATOM   1606  HB3 TYR A 219      22.139   0.637   4.825  1.00  0.00           H  
ATOM   1607  HB2 TYR A 219      20.913   1.799   5.163  1.00  0.00           H  
ATOM   1608  HD1 TYR A 219      20.853   3.998   3.893  1.00  0.00           H  
ATOM   1609  HD2 TYR A 219      23.986   1.149   3.274  1.00  0.00           H  
ATOM   1610  HE1 TYR A 219      22.203   5.724   2.788  1.00  0.00           H  
ATOM   1611  HE2 TYR A 219      25.348   2.895   2.206  1.00  0.00           H  
ATOM   1612  HH  TYR A 219      24.165   6.228   1.849  1.00  0.00           H  
ATOM   1613  N   ARG A 220      21.942  -0.908   2.164  1.00 17.04           N  
ATOM   1614  CA  ARG A 220      22.661  -1.406   1.006  1.00 17.27           C  
ATOM   1615  C   ARG A 220      21.686  -1.743  -0.096  1.00 19.56           C  
ATOM   1616  O   ARG A 220      21.908  -1.426  -1.264  1.00 18.36           O  
ATOM   1617  CB  ARG A 220      23.451  -2.656   1.381  1.00 19.06           C  
ATOM   1618  CG  ARG A 220      24.195  -3.244   0.222  1.00 37.82           C  
ATOM   1619  CD  ARG A 220      25.112  -4.338   0.689  1.00 58.81           C  
ATOM   1620  NE  ARG A 220      24.653  -5.629   0.200  1.00 84.54           N  
ATOM   1621  CZ  ARG A 220      25.108  -6.207  -0.905  1.00108.69           C  
ATOM   1622  NH1 ARG A 220      26.046  -5.607  -1.631  1.00 97.04           N  
ATOM   1623  NH2 ARG A 220      24.633  -7.388  -1.278  1.00101.41           N1+
ATOM   1624  H   ARG A 220      21.996  -1.426   3.029  1.00  0.00           H  
ATOM   1625  HA  ARG A 220      23.350  -0.638   0.654  1.00  0.00           H  
ATOM   1626  HB3 ARG A 220      22.773  -3.403   1.792  1.00  0.00           H  
ATOM   1627  HB2 ARG A 220      24.154  -2.414   2.178  1.00  0.00           H  
ATOM   1628  HG3 ARG A 220      24.779  -2.465  -0.267  1.00  0.00           H  
ATOM   1629  HG2 ARG A 220      23.484  -3.649  -0.498  1.00  0.00           H  
ATOM   1630  HD3 ARG A 220      25.137  -4.350   1.779  1.00  0.00           H  
ATOM   1631  HD2 ARG A 220      26.120  -4.148   0.321  1.00  0.00           H  
ATOM   1632  HE  ARG A 220      23.946  -6.088   0.756  1.00  0.00           H  
ATOM   1633 HH12 ARG A 220      26.392  -6.047  -2.472  1.00  0.00           H  
ATOM   1634 HH11 ARG A 220      26.413  -4.711  -1.342  1.00  0.00           H  
ATOM   1635 HH22 ARG A 220      24.978  -7.829  -2.119  1.00  0.00           H  
ATOM   1636 HH21 ARG A 220      23.926  -7.847  -0.721  1.00  0.00           H  
ATOM   1637  N   GLU A 221      20.587  -2.381   0.287  1.00 17.19           N  
ATOM   1638  CA  GLU A 221      19.559  -2.761  -0.660  1.00 17.57           C  
ATOM   1639  C   GLU A 221      18.909  -1.533  -1.322  1.00 20.82           C  
ATOM   1640  O   GLU A 221      18.591  -1.539  -2.524  1.00 19.01           O  
ATOM   1641  CB  GLU A 221      18.509  -3.599   0.051  1.00 19.62           C  
ATOM   1642  CG  GLU A 221      17.608  -4.287  -0.878  1.00 36.76           C  
ATOM   1643  CD  GLU A 221      18.129  -5.642  -1.248  1.00 61.08           C  
ATOM   1644  OE1 GLU A 221      19.359  -5.778  -1.423  1.00 54.59           O  
ATOM   1645  OE2 GLU A 221      17.308  -6.575  -1.320  1.00 53.39           O1-
ATOM   1646  H   GLU A 221      20.451  -2.614   1.260  1.00  0.00           H  
ATOM   1647  HA  GLU A 221      20.017  -3.371  -1.439  1.00  0.00           H  
ATOM   1648  HB3 GLU A 221      17.926  -2.962   0.716  1.00  0.00           H  
ATOM   1649  HB2 GLU A 221      19.002  -4.333   0.688  1.00  0.00           H  
ATOM   1650  HG3 GLU A 221      17.488  -3.686  -1.779  1.00  0.00           H  
ATOM   1651  HG2 GLU A 221      16.624  -4.389  -0.420  1.00  0.00           H  
ATOM   1652  N   LEU A 222      18.728  -0.470  -0.545  1.00 18.00           N  
ATOM   1653  CA  LEU A 222      18.082   0.736  -1.059  1.00 17.58           C  
ATOM   1654  C   LEU A 222      19.005   1.444  -2.047  1.00 19.76           C  
ATOM   1655  O   LEU A 222      18.560   2.047  -3.015  1.00 17.82           O  
ATOM   1656  CB  LEU A 222      17.786   1.686   0.109  1.00 18.44           C  
ATOM   1657  CG  LEU A 222      16.490   2.497   0.241  1.00 23.36           C  
ATOM   1658  CD1 LEU A 222      16.758   3.935   0.582  1.00 23.41           C  
ATOM   1659  CD2 LEU A 222      15.432   2.319  -0.869  1.00 20.54           C  
ATOM   1660  H   LEU A 222      19.039  -0.488   0.416  1.00  0.00           H  
ATOM   1661  HA  LEU A 222      17.150   0.468  -1.557  1.00  0.00           H  
ATOM   1662  HB3 LEU A 222      18.632   2.363   0.227  1.00  0.00           H  
ATOM   1663  HB2 LEU A 222      17.956   1.150   1.043  1.00  0.00           H  
ATOM   1664  HG  LEU A 222      16.012   2.094   1.134  1.00  0.00           H  
ATOM   1665 HD11 LEU A 222      15.813   4.471   0.666  1.00  0.00           H  
ATOM   1666 HD12 LEU A 222      17.292   3.991   1.531  1.00  0.00           H  
ATOM   1667 HD13 LEU A 222      17.364   4.388  -0.202  1.00  0.00           H  
ATOM   1668 HD21 LEU A 222      14.568   2.948  -0.653  1.00  0.00           H  
ATOM   1669 HD22 LEU A 222      15.860   2.608  -1.829  1.00  0.00           H  
ATOM   1670 HD23 LEU A 222      15.120   1.275  -0.910  1.00  0.00           H  
ATOM   1671  N   GLN A 223      20.297   1.415  -1.753  1.00 18.30           N  
ATOM   1672  CA  GLN A 223      21.300   2.072  -2.588  1.00 18.98           C  
ATOM   1673  C   GLN A 223      21.358   1.356  -3.919  1.00 23.41           C  
ATOM   1674  O   GLN A 223      21.457   1.968  -4.973  1.00 23.27           O  
ATOM   1675  CB  GLN A 223      22.669   1.992  -1.902  1.00 20.31           C  
ATOM   1676  CG  GLN A 223      22.817   2.895  -0.681  1.00 28.63           C  
ATOM   1677  CD  GLN A 223      22.012   4.193  -0.788  1.00 56.99           C  
ATOM   1678  OE1 GLN A 223      22.641   5.229  -1.315  1.00 55.67           O  
ATOM   1679  NE2 GLN A 223      20.845   4.264  -0.383  1.00 49.48           N  
ATOM   1680  H   GLN A 223      20.616   0.927  -0.928  1.00  0.00           H  
ATOM   1681  HA  GLN A 223      21.025   3.115  -2.742  1.00  0.00           H  
ATOM   1682  HB3 GLN A 223      23.449   2.231  -2.624  1.00  0.00           H  
ATOM   1683  HB2 GLN A 223      22.869   0.960  -1.614  1.00  0.00           H  
ATOM   1684  HG3 GLN A 223      23.870   3.134  -0.533  1.00  0.00           H  
ATOM   1685  HG2 GLN A 223      22.509   2.350   0.211  1.00  0.00           H  
ATOM   1686 HE22 GLN A 223      20.334   5.131  -0.464  1.00  0.00           H  
ATOM   1687 HE21 GLN A 223      20.403   3.455   0.029  1.00  0.00           H  
ATOM   1688  N   LYS A 224      21.269   0.039  -3.856  1.00 21.03           N  
ATOM   1689  CA  LYS A 224      21.327  -0.794  -5.042  1.00 21.40           C  
ATOM   1690  C   LYS A 224      20.088  -0.668  -5.923  1.00 26.27           C  
ATOM   1691  O   LYS A 224      20.205  -0.601  -7.139  1.00 27.55           O  
ATOM   1692  CB  LYS A 224      21.578  -2.240  -4.622  1.00 24.47           C  
ATOM   1693  CG  LYS A 224      21.474  -3.262  -5.726  1.00 47.73           C  
ATOM   1694  CD  LYS A 224      21.762  -4.657  -5.180  1.00 59.07           C  
ATOM   1695  CE  LYS A 224      20.484  -5.475  -5.091  1.00 67.01           C  
ATOM   1696  NZ  LYS A 224      19.635  -5.302  -6.306  1.00 73.78           N1+
ATOM   1697  H   LYS A 224      21.157  -0.417  -2.962  1.00  0.00           H  
ATOM   1698  HA  LYS A 224      22.184  -0.469  -5.631  1.00  0.00           H  
ATOM   1699  HB3 LYS A 224      20.891  -2.506  -3.819  1.00  0.00           H  
ATOM   1700  HB2 LYS A 224      22.560  -2.314  -4.154  1.00  0.00           H  
ATOM   1701  HG3 LYS A 224      22.192  -3.024  -6.510  1.00  0.00           H  
ATOM   1702  HG2 LYS A 224      20.470  -3.238  -6.149  1.00  0.00           H  
ATOM   1703  HD3 LYS A 224      22.209  -4.574  -4.190  1.00  0.00           H  
ATOM   1704  HD2 LYS A 224      22.472  -5.163  -5.834  1.00  0.00           H  
ATOM   1705  HE3 LYS A 224      19.920  -5.172  -4.209  1.00  0.00           H  
ATOM   1706  HE2 LYS A 224      20.735  -6.529  -4.971  1.00  0.00           H  
ATOM   1707  HZ1 LYS A 224      19.661  -4.336  -6.601  1.00  0.00           H  
ATOM   1708  HZ2 LYS A 224      19.985  -5.890  -7.049  1.00  0.00           H  
ATOM   1709  HZ3 LYS A 224      18.683  -5.562  -6.092  1.00  0.00           H  
ATOM   1710  N   LEU A 225      18.907  -0.583  -5.319  1.00 21.72           N  
ATOM   1711  CA  LEU A 225      17.654  -0.464  -6.088  1.00 20.86           C  
ATOM   1712  C   LEU A 225      17.203   0.981  -6.373  1.00 21.35           C  
ATOM   1713  O   LEU A 225      16.370   1.226  -7.253  1.00 21.02           O  
ATOM   1714  CB  LEU A 225      16.521  -1.221  -5.367  1.00 20.84           C  
ATOM   1715  CG  LEU A 225      16.744  -2.720  -5.190  1.00 27.25           C  
ATOM   1716  CD1 LEU A 225      15.529  -3.399  -4.577  1.00 27.50           C  
ATOM   1717  CD2 LEU A 225      17.100  -3.330  -6.538  1.00 32.68           C  
ATOM   1718  H   LEU A 225      18.853  -0.599  -4.311  1.00  0.00           H  
ATOM   1719  HA  LEU A 225      17.813  -0.952  -7.049  1.00  0.00           H  
ATOM   1720  HB3 LEU A 225      15.583  -1.057  -5.898  1.00  0.00           H  
ATOM   1721  HB2 LEU A 225      16.347  -0.765  -4.392  1.00  0.00           H  
ATOM   1722  HG  LEU A 225      17.590  -2.862  -4.517  1.00  0.00           H  
ATOM   1723 HD11 LEU A 225      15.725  -4.465  -4.466  1.00  0.00           H  
ATOM   1724 HD12 LEU A 225      15.324  -2.964  -3.599  1.00  0.00           H  
ATOM   1725 HD13 LEU A 225      14.665  -3.255  -5.226  1.00  0.00           H  
ATOM   1726 HD21 LEU A 225      17.261  -4.402  -6.421  1.00  0.00           H  
ATOM   1727 HD22 LEU A 225      16.284  -3.160  -7.241  1.00  0.00           H  
ATOM   1728 HD23 LEU A 225      18.010  -2.866  -6.919  1.00  0.00           H  
ATOM   1729  N   SER A 226      17.752   1.917  -5.605  1.00 16.44           N  
ATOM   1730  CA  SER A 226      17.408   3.342  -5.659  1.00 16.21           C  
ATOM   1731  C   SER A 226      16.116   3.652  -4.896  1.00 18.05           C  
ATOM   1732  O   SER A 226      16.036   4.635  -4.185  1.00 18.44           O  
ATOM   1733  CB  SER A 226      17.397   3.908  -7.096  1.00 20.50           C  
ATOM   1734  OG  SER A 226      16.204   3.597  -7.790  1.00 32.09           O  
ATOM   1735  H   SER A 226      18.457   1.665  -4.927  1.00  0.00           H  
ATOM   1736  HA  SER A 226      18.205   3.867  -5.132  1.00  0.00           H  
ATOM   1737  HB3 SER A 226      18.250   3.513  -7.647  1.00  0.00           H  
ATOM   1738  HB2 SER A 226      17.524   4.990  -7.060  1.00  0.00           H  
ATOM   1739  HG  SER A 226      16.032   2.655  -7.726  1.00  0.00           H  
ATOM   1740  N   LYS A 227      15.143   2.759  -4.991  1.00 13.33           N  
ATOM   1741  CA  LYS A 227      13.883   2.880  -4.242  1.00 12.49           C  
ATOM   1742  C   LYS A 227      13.212   1.514  -4.184  1.00 16.30           C  
ATOM   1743  O   LYS A 227      13.568   0.617  -4.940  1.00 15.67           O  
ATOM   1744  CB  LYS A 227      12.954   3.963  -4.830  1.00 14.87           C  
ATOM   1745  CG  LYS A 227      12.112   3.560  -6.040  1.00 18.29           C  
ATOM   1746  CD  LYS A 227      11.471   4.807  -6.652  1.00 21.20           C  
ATOM   1747  CE  LYS A 227      10.566   4.504  -7.843  1.00 19.39           C  
ATOM   1748  NZ  LYS A 227       9.574   3.427  -7.580  1.00 21.51           N1+
ATOM   1749  H   LYS A 227      15.251   1.957  -5.595  1.00  0.00           H  
ATOM   1750  HA  LYS A 227      14.130   3.172  -3.221  1.00  0.00           H  
ATOM   1751  HB3 LYS A 227      13.544   4.844  -5.081  1.00  0.00           H  
ATOM   1752  HB2 LYS A 227      12.297   4.338  -4.045  1.00  0.00           H  
ATOM   1753  HG3 LYS A 227      11.331   2.868  -5.725  1.00  0.00           H  
ATOM   1754  HG2 LYS A 227      12.749   3.078  -6.782  1.00  0.00           H  
ATOM   1755  HD3 LYS A 227      12.253   5.502  -6.959  1.00  0.00           H  
ATOM   1756  HD2 LYS A 227      10.899   5.332  -5.887  1.00  0.00           H  
ATOM   1757  HE3 LYS A 227      11.178   4.230  -8.702  1.00  0.00           H  
ATOM   1758  HE2 LYS A 227      10.043   5.413  -8.140  1.00  0.00           H  
ATOM   1759  HZ1 LYS A 227       8.978   3.698  -6.811  1.00  0.00           H  
ATOM   1760  HZ2 LYS A 227       9.011   3.278  -8.405  1.00  0.00           H  
ATOM   1761  HZ3 LYS A 227      10.058   2.572  -7.345  1.00  0.00           H  
ATOM   1762  N   PHE A 228      12.328   1.322  -3.211  1.00 12.84           N  
ATOM   1763  CA  PHE A 228      11.664   0.023  -3.053  1.00 12.98           C  
ATOM   1764  C   PHE A 228      10.253   0.094  -3.606  1.00 16.17           C  
ATOM   1765  O   PHE A 228       9.621   1.142  -3.534  1.00 15.41           O  
ATOM   1766  CB  PHE A 228      11.590  -0.380  -1.570  1.00 13.73           C  
ATOM   1767  CG  PHE A 228      12.917  -0.709  -0.938  1.00 14.59           C  
ATOM   1768  CD1 PHE A 228      13.991  -1.150  -1.704  1.00 15.09           C  
ATOM   1769  CD2 PHE A 228      13.092  -0.554   0.427  1.00 15.42           C  
ATOM   1770  CE1 PHE A 228      15.196  -1.489  -1.117  1.00 17.09           C  
ATOM   1771  CE2 PHE A 228      14.312  -0.874   1.018  1.00 16.85           C  
ATOM   1772  CZ  PHE A 228      15.384  -1.310   0.223  1.00 15.10           C  
ATOM   1773  H   PHE A 228      12.108   2.073  -2.573  1.00  0.00           H  
ATOM   1774  HA  PHE A 228      12.225  -0.734  -3.601  1.00  0.00           H  
ATOM   1775  HB3 PHE A 228      10.917  -1.231  -1.460  1.00  0.00           H  
ATOM   1776  HB2 PHE A 228      11.108   0.417  -1.003  1.00  0.00           H  
ATOM   1777  HD1 PHE A 228      13.892  -1.232  -2.776  1.00  0.00           H  
ATOM   1778  HD2 PHE A 228      12.281  -0.184   1.037  1.00  0.00           H  
ATOM   1779  HE1 PHE A 228      15.994  -1.898  -1.719  1.00  0.00           H  
ATOM   1780  HE2 PHE A 228      14.433  -0.787   2.088  1.00  0.00           H  
ATOM   1781  HZ  PHE A 228      16.351  -1.503   0.663  1.00  0.00           H  
ATOM   1782  N   ASP A 229       9.739  -1.018  -4.125  1.00 13.43           N  
ATOM   1783  CA  ASP A 229       8.348  -1.029  -4.557  1.00 13.07           C  
ATOM   1784  C   ASP A 229       7.408  -1.069  -3.344  1.00 14.55           C  
ATOM   1785  O   ASP A 229       7.850  -1.114  -2.193  1.00 12.49           O  
ATOM   1786  CB  ASP A 229       8.023  -2.128  -5.620  1.00 15.77           C  
ATOM   1787  CG  ASP A 229       8.250  -3.568  -5.129  1.00 23.34           C  
ATOM   1788  OD1 ASP A 229       8.087  -3.885  -3.923  1.00 21.13           O  
ATOM   1789  OD2 ASP A 229       8.428  -4.429  -6.012  1.00 27.10           O1-
ATOM   1790  H   ASP A 229      10.312  -1.844  -4.217  1.00  0.00           H  
ATOM   1791  HA  ASP A 229       8.173  -0.071  -5.046  1.00  0.00           H  
ATOM   1792  HB3 ASP A 229       8.620  -1.953  -6.515  1.00  0.00           H  
ATOM   1793  HB2 ASP A 229       6.990  -2.017  -5.950  1.00  0.00           H  
ATOM   1794  N   GLU A 230       6.110  -1.024  -3.598  1.00 12.10           N  
ATOM   1795  CA  GLU A 230       5.132  -0.994  -2.514  1.00 11.18           C  
ATOM   1796  C   GLU A 230       5.074  -2.274  -1.709  1.00 14.21           C  
ATOM   1797  O   GLU A 230       4.915  -2.243  -0.496  1.00 13.10           O  
ATOM   1798  CB  GLU A 230       3.749  -0.609  -3.031  1.00 12.72           C  
ATOM   1799  CG  GLU A 230       3.719   0.739  -3.720  1.00 17.64           C  
ATOM   1800  CD  GLU A 230       2.303   1.213  -3.941  1.00 21.45           C  
ATOM   1801  OE1 GLU A 230       1.618   0.594  -4.773  1.00 24.90           O  
ATOM   1802  OE2 GLU A 230       1.855   2.138  -3.229  1.00 19.39           O1-
ATOM   1803  H   GLU A 230       5.783  -1.010  -4.553  1.00  0.00           H  
ATOM   1804  HA  GLU A 230       5.444  -0.205  -1.830  1.00  0.00           H  
ATOM   1805  HB3 GLU A 230       3.040  -0.608  -2.203  1.00  0.00           H  
ATOM   1806  HB2 GLU A 230       3.394  -1.375  -3.720  1.00  0.00           H  
ATOM   1807  HG3 GLU A 230       4.232   0.668  -4.679  1.00  0.00           H  
ATOM   1808  HG2 GLU A 230       4.255   1.469  -3.113  1.00  0.00           H  
ATOM   1809  N   GLN A 231       5.284  -3.400  -2.378  1.00 11.64           N  
ATOM   1810  CA  GLN A 231       5.293  -4.679  -1.691  1.00 10.70           C  
ATOM   1811  C   GLN A 231       6.427  -4.764  -0.689  1.00 14.84           C  
ATOM   1812  O   GLN A 231       6.217  -5.142   0.469  1.00 15.38           O  
ATOM   1813  CB  GLN A 231       5.410  -5.838  -2.678  1.00 12.88           C  
ATOM   1814  CG  GLN A 231       5.584  -7.192  -2.009  1.00 30.47           C  
ATOM   1815  CD  GLN A 231       5.737  -8.330  -3.006  1.00 59.35           C  
ATOM   1816  OE1 GLN A 231       6.824  -8.557  -3.546  1.00 59.00           O  
ATOM   1817  NE2 GLN A 231       4.631  -8.997  -3.315  1.00 55.99           N  
ATOM   1818  H   GLN A 231       5.440  -3.373  -3.376  1.00  0.00           H  
ATOM   1819  HA  GLN A 231       4.352  -4.784  -1.151  1.00  0.00           H  
ATOM   1820  HB3 GLN A 231       6.248  -5.657  -3.351  1.00  0.00           H  
ATOM   1821  HB2 GLN A 231       4.526  -5.861  -3.316  1.00  0.00           H  
ATOM   1822  HG3 GLN A 231       4.729  -7.389  -1.363  1.00  0.00           H  
ATOM   1823  HG2 GLN A 231       6.456  -7.164  -1.355  1.00  0.00           H  
ATOM   1824 HE22 GLN A 231       4.670  -9.763  -3.972  1.00  0.00           H  
ATOM   1825 HE21 GLN A 231       3.751  -8.738  -2.893  1.00  0.00           H  
ATOM   1826  N   ARG A 232       7.645  -4.503  -1.162  1.00 11.99           N  
ATOM   1827  CA  ARG A 232       8.817  -4.595  -0.299  1.00 12.56           C  
ATOM   1828  C   ARG A 232       8.710  -3.644   0.881  1.00 14.45           C  
ATOM   1829  O   ARG A 232       9.051  -4.003   2.006  1.00 11.66           O  
ATOM   1830  CB  ARG A 232      10.111  -4.288  -1.073  1.00 13.59           C  
ATOM   1831  CG  ARG A 232      11.363  -4.306  -0.183  1.00 19.96           C  
ATOM   1832  CD  ARG A 232      12.651  -4.111  -0.981  1.00 31.51           C  
ATOM   1833  NE  ARG A 232      12.985  -5.304  -1.755  1.00 44.34           N  
ATOM   1834  CZ  ARG A 232      14.153  -5.934  -1.710  1.00 58.14           C  
ATOM   1835  NH1 ARG A 232      15.130  -5.485  -0.934  1.00 43.90           N  
ATOM   1836  NH2 ARG A 232      14.347  -7.012  -2.452  1.00 51.28           N1+
ATOM   1837  H   ARG A 232       7.765  -4.238  -2.129  1.00  0.00           H  
ATOM   1838  HA  ARG A 232       8.881  -5.613   0.086  1.00  0.00           H  
ATOM   1839  HB3 ARG A 232      10.023  -3.314  -1.554  1.00  0.00           H  
ATOM   1840  HB2 ARG A 232      10.230  -5.011  -1.880  1.00  0.00           H  
ATOM   1841  HG3 ARG A 232      11.411  -5.252   0.356  1.00  0.00           H  
ATOM   1842  HG2 ARG A 232      11.282  -3.524   0.572  1.00  0.00           H  
ATOM   1843  HD3 ARG A 232      13.469  -3.880  -0.299  1.00  0.00           H  
ATOM   1844  HD2 ARG A 232      12.535  -3.262  -1.655  1.00  0.00           H  
ATOM   1845  HE  ARG A 232      12.250  -5.646  -2.357  1.00  0.00           H  
ATOM   1846 HH12 ARG A 232      16.016  -5.970  -0.905  1.00  0.00           H  
ATOM   1847 HH11 ARG A 232      14.989  -4.658  -0.372  1.00  0.00           H  
ATOM   1848 HH22 ARG A 232      15.234  -7.494  -2.420  1.00  0.00           H  
ATOM   1849 HH21 ARG A 232      13.608  -7.353  -3.050  1.00  0.00           H  
ATOM   1850  N   THR A 233       8.302  -2.406   0.594  1.00 11.54           N  
ATOM   1851  CA  THR A 233       8.141  -1.373   1.609  1.00 10.78           C  
ATOM   1852  C   THR A 233       7.089  -1.762   2.645  1.00 13.65           C  
ATOM   1853  O   THR A 233       7.341  -1.692   3.829  1.00 11.83           O  
ATOM   1854  CB  THR A 233       7.700  -0.036   0.946  1.00 13.02           C  
ATOM   1855  OG1 THR A 233       8.722   0.398   0.038  1.00 13.75           O  
ATOM   1856  CG2 THR A 233       7.446   1.076   2.019  1.00 10.08           C  
ATOM   1857  H   THR A 233       8.090  -2.153  -0.361  1.00  0.00           H  
ATOM   1858  HA  THR A 233       9.095  -1.220   2.113  1.00  0.00           H  
ATOM   1859  HB  THR A 233       6.779  -0.205   0.387  1.00  0.00           H  
ATOM   1860  HG1 THR A 233       8.593  -0.024  -0.815  1.00  0.00           H  
ATOM   1861 HG21 THR A 233       7.139   1.997   1.523  1.00  0.00           H  
ATOM   1862 HG22 THR A 233       6.659   0.752   2.700  1.00  0.00           H  
ATOM   1863 HG23 THR A 233       8.362   1.255   2.582  1.00  0.00           H  
ATOM   1864  N   ALA A 234       5.901  -2.149   2.195  1.00 10.62           N  
ATOM   1865  CA  ALA A 234       4.838  -2.516   3.122  1.00 10.89           C  
ATOM   1866  C   ALA A 234       5.255  -3.698   3.972  1.00 12.39           C  
ATOM   1867  O   ALA A 234       4.920  -3.772   5.145  1.00 11.04           O  
ATOM   1868  CB  ALA A 234       3.546  -2.848   2.364  1.00 11.53           C  
ATOM   1869  H   ALA A 234       5.727  -2.191   1.201  1.00  0.00           H  
ATOM   1870  HA  ALA A 234       4.645  -1.668   3.780  1.00  0.00           H  
ATOM   1871  HB1 ALA A 234       2.766  -3.119   3.076  1.00  0.00           H  
ATOM   1872  HB2 ALA A 234       3.227  -1.978   1.790  1.00  0.00           H  
ATOM   1873  HB3 ALA A 234       3.726  -3.683   1.687  1.00  0.00           H  
ATOM   1874  N   THR A 235       5.976  -4.646   3.372  1.00  9.47           N  
ATOM   1875  CA  THR A 235       6.447  -5.800   4.142  1.00  9.30           C  
ATOM   1876  C   THR A 235       7.431  -5.364   5.239  1.00 12.03           C  
ATOM   1877  O   THR A 235       7.331  -5.802   6.381  1.00 10.53           O  
ATOM   1878  CB  THR A 235       7.064  -6.856   3.212  1.00 12.68           C  
ATOM   1879  OG1 THR A 235       6.108  -7.218   2.207  1.00 12.52           O  
ATOM   1880  CG2 THR A 235       7.461  -8.090   3.977  1.00 12.70           C  
ATOM   1881  H   THR A 235       6.196  -4.567   2.389  1.00  0.00           H  
ATOM   1882  HA  THR A 235       5.582  -6.250   4.630  1.00  0.00           H  
ATOM   1883  HB  THR A 235       7.947  -6.435   2.730  1.00  0.00           H  
ATOM   1884  HG1 THR A 235       6.074  -6.533   1.536  1.00  0.00           H  
ATOM   1885 HG21 THR A 235       7.894  -8.819   3.292  1.00  0.00           H  
ATOM   1886 HG22 THR A 235       8.195  -7.826   4.738  1.00  0.00           H  
ATOM   1887 HG23 THR A 235       6.581  -8.520   4.456  1.00  0.00           H  
ATOM   1888  N   TYR A 236       8.395  -4.517   4.880  1.00 11.26           N  
ATOM   1889  CA  TYR A 236       9.383  -4.025   5.845  1.00 10.89           C  
ATOM   1890  C   TYR A 236       8.662  -3.243   6.948  1.00 14.05           C  
ATOM   1891  O   TYR A 236       9.000  -3.345   8.114  1.00 13.06           O  
ATOM   1892  CB  TYR A 236      10.392  -3.082   5.174  1.00 11.69           C  
ATOM   1893  CG  TYR A 236      11.472  -3.752   4.382  1.00 12.88           C  
ATOM   1894  CD1 TYR A 236      11.750  -5.100   4.548  1.00 13.78           C  
ATOM   1895  CD2 TYR A 236      12.214  -3.032   3.451  1.00 14.23           C  
ATOM   1896  CE1 TYR A 236      12.792  -5.708   3.828  1.00 15.94           C  
ATOM   1897  CE2 TYR A 236      13.229  -3.629   2.718  1.00 15.20           C  
ATOM   1898  CZ  TYR A 236      13.525  -4.963   2.916  1.00 19.96           C  
ATOM   1899  OH  TYR A 236      14.506  -5.558   2.146  1.00 19.77           O  
ATOM   1900  H   TYR A 236       8.457  -4.199   3.923  1.00  0.00           H  
ATOM   1901  HA  TYR A 236       9.913  -4.870   6.285  1.00  0.00           H  
ATOM   1902  HB3 TYR A 236      10.845  -2.442   5.931  1.00  0.00           H  
ATOM   1903  HB2 TYR A 236       9.858  -2.380   4.533  1.00  0.00           H  
ATOM   1904  HD1 TYR A 236      11.164  -5.692   5.235  1.00  0.00           H  
ATOM   1905  HD2 TYR A 236      12.005  -1.985   3.287  1.00  0.00           H  
ATOM   1906  HE1 TYR A 236      13.020  -6.752   3.986  1.00  0.00           H  
ATOM   1907  HE2 TYR A 236      13.785  -3.051   1.995  1.00  0.00           H  
ATOM   1908  HH  TYR A 236      14.559  -6.492   2.360  1.00  0.00           H  
ATOM   1909  N   ILE A 237       7.700  -2.419   6.560  1.00  9.43           N  
ATOM   1910  CA  ILE A 237       6.956  -1.628   7.537  1.00  9.13           C  
ATOM   1911  C   ILE A 237       6.141  -2.535   8.486  1.00 12.90           C  
ATOM   1912  O   ILE A 237       6.106  -2.313   9.684  1.00 10.82           O  
ATOM   1913  CB  ILE A 237       6.108  -0.509   6.854  1.00 11.06           C  
ATOM   1914  CG1 ILE A 237       7.024   0.483   6.112  1.00 10.67           C  
ATOM   1915  CG2 ILE A 237       5.245   0.230   7.882  1.00 12.65           C  
ATOM   1916  CD1 ILE A 237       8.021   1.235   7.015  1.00 12.67           C  
ATOM   1917  H   ILE A 237       7.474  -2.333   5.579  1.00  0.00           H  
ATOM   1918  HA  ILE A 237       7.698  -1.121   8.154  1.00  0.00           H  
ATOM   1919  HB  ILE A 237       5.447  -0.977   6.124  1.00  0.00           H  
ATOM   1920 HG13 ILE A 237       6.412   1.205   5.571  1.00  0.00           H  
ATOM   1921 HG12 ILE A 237       7.572  -0.046   5.332  1.00  0.00           H  
ATOM   1922 HG21 ILE A 237       4.664   1.004   7.380  1.00  0.00           H  
ATOM   1923 HG22 ILE A 237       4.569  -0.476   8.364  1.00  0.00           H  
ATOM   1924 HG23 ILE A 237       5.887   0.688   8.634  1.00  0.00           H  
ATOM   1925 HD11 ILE A 237       8.624   1.910   6.408  1.00  0.00           H  
ATOM   1926 HD12 ILE A 237       7.473   1.810   7.762  1.00  0.00           H  
ATOM   1927 HD13 ILE A 237       8.672   0.518   7.515  1.00  0.00           H  
ATOM   1928  N   THR A 238       5.592  -3.627   7.968  1.00 11.80           N  
ATOM   1929  CA  THR A 238       4.903  -4.594   8.818  1.00 10.93           C  
ATOM   1930  C   THR A 238       5.848  -5.193   9.881  1.00 13.55           C  
ATOM   1931  O   THR A 238       5.530  -5.259  11.062  1.00 13.78           O  
ATOM   1932  CB  THR A 238       4.279  -5.718   7.962  1.00 17.92           C  
ATOM   1933  OG1 THR A 238       3.195  -5.167   7.209  1.00 17.47           O  
ATOM   1934  CG2 THR A 238       3.757  -6.852   8.822  1.00 15.38           C  
ATOM   1935  H   THR A 238       5.648  -3.797   6.974  1.00  0.00           H  
ATOM   1936  HA  THR A 238       4.096  -4.075   9.336  1.00  0.00           H  
ATOM   1937  HB  THR A 238       5.032  -6.106   7.276  1.00  0.00           H  
ATOM   1938  HG1 THR A 238       3.542  -4.661   6.471  1.00  0.00           H  
ATOM   1939 HG21 THR A 238       3.326  -7.623   8.184  1.00  0.00           H  
ATOM   1940 HG22 THR A 238       4.577  -7.277   9.401  1.00  0.00           H  
ATOM   1941 HG23 THR A 238       2.993  -6.472   9.500  1.00  0.00           H  
ATOM   1942  N   GLU A 239       6.989  -5.681   9.436  1.00 10.75           N  
ATOM   1943  CA  GLU A 239       7.976  -6.276  10.315  1.00 10.51           C  
ATOM   1944  C   GLU A 239       8.465  -5.259  11.363  1.00 13.94           C  
ATOM   1945  O   GLU A 239       8.599  -5.601  12.534  1.00 12.83           O  
ATOM   1946  CB  GLU A 239       9.155  -6.780   9.464  1.00 11.91           C  
ATOM   1947  CG  GLU A 239       8.769  -7.853   8.455  1.00 17.57           C  
ATOM   1948  CD  GLU A 239       9.965  -8.447   7.750  1.00 29.69           C  
ATOM   1949  OE1 GLU A 239      10.870  -7.671   7.380  1.00 25.30           O  
ATOM   1950  OE2 GLU A 239      10.041  -9.689   7.649  1.00 29.12           O1-
ATOM   1951  H   GLU A 239       7.202  -5.648   8.449  1.00  0.00           H  
ATOM   1952  HA  GLU A 239       7.525  -7.124  10.830  1.00  0.00           H  
ATOM   1953  HB3 GLU A 239       9.936  -7.165  10.120  1.00  0.00           H  
ATOM   1954  HB2 GLU A 239       9.609  -5.938   8.941  1.00  0.00           H  
ATOM   1955  HG3 GLU A 239       8.088  -7.428   7.718  1.00  0.00           H  
ATOM   1956  HG2 GLU A 239       8.217  -8.645   8.962  1.00  0.00           H  
ATOM   1957  N   LEU A 240       8.688  -4.007  10.942  1.00 12.83           N  
ATOM   1958  CA  LEU A 240       9.130  -2.938  11.846  1.00 13.25           C  
ATOM   1959  C   LEU A 240       8.059  -2.572  12.872  1.00 16.32           C  
ATOM   1960  O   LEU A 240       8.370  -2.328  14.042  1.00 14.14           O  
ATOM   1961  CB  LEU A 240       9.504  -1.686  11.074  1.00 13.25           C  
ATOM   1962  CG  LEU A 240      10.929  -1.613  10.545  1.00 18.94           C  
ATOM   1963  CD1 LEU A 240      10.984  -0.526   9.522  1.00 18.68           C  
ATOM   1964  CD2 LEU A 240      11.893  -1.326  11.695  1.00 25.99           C  
ATOM   1965  H   LEU A 240       8.553  -3.770   9.970  1.00  0.00           H  
ATOM   1966  HA  LEU A 240      10.013  -3.286  12.382  1.00  0.00           H  
ATOM   1967  HB3 LEU A 240       9.305  -0.810  11.692  1.00  0.00           H  
ATOM   1968  HB2 LEU A 240       8.807  -1.553  10.247  1.00  0.00           H  
ATOM   1969  HG  LEU A 240      11.192  -2.563  10.080  1.00  0.00           H  
ATOM   1970 HD11 LEU A 240      11.996  -0.451   9.125  1.00  0.00           H  
ATOM   1971 HD12 LEU A 240      10.292  -0.754   8.711  1.00  0.00           H  
ATOM   1972 HD13 LEU A 240      10.704   0.421   9.982  1.00  0.00           H  
ATOM   1973 HD21 LEU A 240      12.912  -1.275  11.311  1.00  0.00           H  
ATOM   1974 HD22 LEU A 240      11.632  -0.375  12.160  1.00  0.00           H  
ATOM   1975 HD23 LEU A 240      11.824  -2.123  12.435  1.00  0.00           H  
ATOM   1976  N   ALA A 241       6.805  -2.512  12.426  1.00 13.44           N  
ATOM   1977  CA  ALA A 241       5.700  -2.156  13.331  1.00 12.97           C  
ATOM   1978  C   ALA A 241       5.517  -3.265  14.364  1.00 16.48           C  
ATOM   1979  O   ALA A 241       5.313  -2.979  15.535  1.00 15.03           O  
ATOM   1980  CB  ALA A 241       4.410  -1.874  12.566  1.00 12.90           C  
ATOM   1981  H   ALA A 241       6.604  -2.712  11.457  1.00  0.00           H  
ATOM   1982  HA  ALA A 241       5.981  -1.246  13.862  1.00  0.00           H  
ATOM   1983  HB1 ALA A 241       3.619  -1.615  13.270  1.00  0.00           H  
ATOM   1984  HB2 ALA A 241       4.569  -1.044  11.878  1.00  0.00           H  
ATOM   1985  HB3 ALA A 241       4.119  -2.761  12.004  1.00  0.00           H  
ATOM   1986  N   ASN A 242       5.689  -4.515  13.936  1.00 14.34           N  
ATOM   1987  CA  ASN A 242       5.625  -5.666  14.846  1.00 14.63           C  
ATOM   1988  C   ASN A 242       6.740  -5.584  15.877  1.00 18.29           C  
ATOM   1989  O   ASN A 242       6.483  -5.751  17.075  1.00 18.17           O  
ATOM   1990  CB  ASN A 242       5.754  -6.993  14.093  1.00 18.32           C  
ATOM   1991  CG  ASN A 242       4.436  -7.485  13.548  1.00 42.18           C  
ATOM   1992  OD1 ASN A 242       4.390  -8.110  12.489  1.00 45.90           O  
ATOM   1993  ND2 ASN A 242       3.359  -7.218  14.268  1.00 31.34           N  
ATOM   1994  H   ASN A 242       5.870  -4.694  12.959  1.00  0.00           H  
ATOM   1995  HA  ASN A 242       4.666  -5.649  15.365  1.00  0.00           H  
ATOM   1996  HB3 ASN A 242       6.175  -7.747  14.758  1.00  0.00           H  
ATOM   1997  HB2 ASN A 242       6.464  -6.877  13.274  1.00  0.00           H  
ATOM   1998 HD22 ASN A 242       2.450  -7.524  13.950  1.00  0.00           H  
ATOM   1999 HD21 ASN A 242       3.445  -6.708  15.136  1.00  0.00           H  
ATOM   2000  N   ALA A 243       7.975  -5.383  15.412  1.00 14.79           N  
ATOM   2001  CA  ALA A 243       9.118  -5.283  16.321  1.00 14.67           C  
ATOM   2002  C   ALA A 243       8.970  -4.104  17.274  1.00 18.49           C  
ATOM   2003  O   ALA A 243       9.327  -4.220  18.453  1.00 17.06           O  
ATOM   2004  CB  ALA A 243      10.442  -5.163  15.550  1.00 15.46           C  
ATOM   2005  H   ALA A 243       8.133  -5.297  14.418  1.00  0.00           H  
ATOM   2006  HA  ALA A 243       9.156  -6.195  16.916  1.00  0.00           H  
ATOM   2007  HB1 ALA A 243      11.269  -5.091  16.256  1.00  0.00           H  
ATOM   2008  HB2 ALA A 243      10.578  -6.043  14.921  1.00  0.00           H  
ATOM   2009  HB3 ALA A 243      10.420  -4.270  14.925  1.00  0.00           H  
ATOM   2010  N   LEU A 244       8.497  -2.969  16.758  1.00 13.22           N  
ATOM   2011  CA  LEU A 244       8.320  -1.798  17.599  1.00 12.47           C  
ATOM   2012  C   LEU A 244       7.219  -1.989  18.630  1.00 17.70           C  
ATOM   2013  O   LEU A 244       7.324  -1.515  19.758  1.00 16.91           O  
ATOM   2014  CB  LEU A 244       8.048  -0.547  16.764  1.00 11.68           C  
ATOM   2015  CG  LEU A 244       9.278  -0.030  16.029  1.00 14.54           C  
ATOM   2016  CD1 LEU A 244       8.823   1.078  15.091  1.00 13.82           C  
ATOM   2017  CD2 LEU A 244      10.339   0.464  17.004  1.00 17.14           C  
ATOM   2018  H   LEU A 244       8.260  -2.920  15.777  1.00  0.00           H  
ATOM   2019  HA  LEU A 244       9.253  -1.637  18.139  1.00  0.00           H  
ATOM   2020  HB3 LEU A 244       7.654   0.239  17.408  1.00  0.00           H  
ATOM   2021  HB2 LEU A 244       7.258  -0.758  16.043  1.00  0.00           H  
ATOM   2022  HG  LEU A 244       9.698  -0.842  15.435  1.00  0.00           H  
ATOM   2023 HD11 LEU A 244       9.683   1.471  14.548  1.00  0.00           H  
ATOM   2024 HD12 LEU A 244       8.097   0.679  14.382  1.00  0.00           H  
ATOM   2025 HD13 LEU A 244       8.363   1.879  15.670  1.00  0.00           H  
ATOM   2026 HD21 LEU A 244      11.204   0.826  16.448  1.00  0.00           H  
ATOM   2027 HD22 LEU A 244       9.930   1.275  17.607  1.00  0.00           H  
ATOM   2028 HD23 LEU A 244      10.644  -0.355  17.656  1.00  0.00           H  
ATOM   2029  N   SER A 245       6.161  -2.681  18.231  1.00 15.48           N  
ATOM   2030  CA  SER A 245       5.066  -2.973  19.132  1.00 17.08           C  
ATOM   2031  C   SER A 245       5.578  -3.890  20.274  1.00 21.29           C  
ATOM   2032  O   SER A 245       5.272  -3.660  21.441  1.00 21.87           O  
ATOM   2033  CB  SER A 245       3.901  -3.605  18.372  1.00 20.58           C  
ATOM   2034  OG  SER A 245       2.903  -4.007  19.281  1.00 34.50           O  
ATOM   2035  H   SER A 245       6.107  -3.017  17.280  1.00  0.00           H  
ATOM   2036  HA  SER A 245       4.723  -2.036  19.571  1.00  0.00           H  
ATOM   2037  HB3 SER A 245       4.258  -4.473  17.817  1.00  0.00           H  
ATOM   2038  HB2 SER A 245       3.485  -2.878  17.675  1.00  0.00           H  
ATOM   2039  HG  SER A 245       3.268  -4.649  19.894  1.00  0.00           H  
ATOM   2040  N   TYR A 246       6.391  -4.887  19.933  1.00 17.17           N  
ATOM   2041  CA  TYR A 246       7.036  -5.747  20.936  1.00 17.41           C  
ATOM   2042  C   TYR A 246       7.960  -4.929  21.856  1.00 20.80           C  
ATOM   2043  O   TYR A 246       7.908  -5.052  23.092  1.00 20.54           O  
ATOM   2044  CB  TYR A 246       7.830  -6.874  20.250  1.00 18.12           C  
ATOM   2045  CG  TYR A 246       8.660  -7.730  21.202  1.00 19.65           C  
ATOM   2046  CD1 TYR A 246       8.082  -8.789  21.907  1.00 21.43           C  
ATOM   2047  CD2 TYR A 246      10.018  -7.498  21.370  1.00 20.22           C  
ATOM   2048  CE1 TYR A 246       8.839  -9.587  22.759  1.00 21.65           C  
ATOM   2049  CE2 TYR A 246      10.775  -8.268  22.252  1.00 21.43           C  
ATOM   2050  CZ  TYR A 246      10.173  -9.308  22.945  1.00 30.13           C  
ATOM   2051  OH  TYR A 246      10.924 -10.104  23.787  1.00 30.95           O  
ATOM   2052  H   TYR A 246       6.582  -5.072  18.959  1.00  0.00           H  
ATOM   2053  HA  TYR A 246       6.257  -6.201  21.549  1.00  0.00           H  
ATOM   2054  HB3 TYR A 246       8.482  -6.445  19.489  1.00  0.00           H  
ATOM   2055  HB2 TYR A 246       7.143  -7.513  19.695  1.00  0.00           H  
ATOM   2056  HD1 TYR A 246       7.029  -9.001  21.796  1.00  0.00           H  
ATOM   2057  HD2 TYR A 246      10.504  -6.711  20.813  1.00  0.00           H  
ATOM   2058  HE1 TYR A 246       8.379 -10.420  23.270  1.00  0.00           H  
ATOM   2059  HE2 TYR A 246      11.824  -8.053  22.393  1.00  0.00           H  
ATOM   2060  HH  TYR A 246      10.368 -10.795  24.154  1.00  0.00           H  
ATOM   2061  N   CYS A 247       8.785  -4.073  21.255  1.00 16.95           N  
ATOM   2062  CA  CYS A 247       9.658  -3.192  22.022  1.00 17.36           C  
ATOM   2063  C   CYS A 247       8.851  -2.369  23.018  1.00 21.66           C  
ATOM   2064  O   CYS A 247       9.198  -2.286  24.191  1.00 20.84           O  
ATOM   2065  CB  CYS A 247      10.427  -2.237  21.109  1.00 17.90           C  
ATOM   2066  SG  CYS A 247      11.869  -2.991  20.290  1.00 22.34           S  
ATOM   2067  H   CYS A 247       8.815  -4.024  20.247  1.00  0.00           H  
ATOM   2068  HA  CYS A 247      10.374  -3.802  22.572  1.00  0.00           H  
ATOM   2069  HB3 CYS A 247      10.751  -1.370  21.684  1.00  0.00           H  
ATOM   2070  HB2 CYS A 247       9.751  -1.836  20.354  1.00  0.00           H  
ATOM   2071  HG  CYS A 247      11.467  -4.018  19.535  1.00  0.00           H  
ATOM   2072  N   HIS A 248       7.802  -1.717  22.537  1.00 16.64           N  
ATOM   2073  CA  HIS A 248       7.015  -0.875  23.412  1.00 15.91           C  
ATOM   2074  C   HIS A 248       6.408  -1.708  24.550  1.00 22.15           C  
ATOM   2075  O   HIS A 248       6.344  -1.244  25.684  1.00 21.84           O  
ATOM   2076  CB  HIS A 248       5.931  -0.152  22.623  1.00 16.07           C  
ATOM   2077  CG  HIS A 248       6.464   0.911  21.720  1.00 19.24           C  
ATOM   2078  ND1 HIS A 248       5.645   1.737  20.983  1.00 20.97           N  
ATOM   2079  CD2 HIS A 248       7.734   1.300  21.453  1.00 19.87           C  
ATOM   2080  CE1 HIS A 248       6.391   2.581  20.291  1.00 20.23           C  
ATOM   2081  NE2 HIS A 248       7.660   2.346  20.572  1.00 19.57           N  
ATOM   2082  H   HIS A 248       7.554  -1.809  21.562  1.00  0.00           H  
ATOM   2083  HA  HIS A 248       7.675  -0.127  23.851  1.00  0.00           H  
ATOM   2084  HB3 HIS A 248       5.212   0.288  23.315  1.00  0.00           H  
ATOM   2085  HB2 HIS A 248       5.367  -0.876  22.036  1.00  0.00           H  
ATOM   2086  HD2 HIS A 248       8.564   0.790  21.919  1.00  0.00           H  
ATOM   2087  HE1 HIS A 248       5.925   3.301  19.635  1.00  0.00           H  
ATOM   2088  HE2 HIS A 248       8.505   2.796  20.251  1.00  0.00           H  
ATOM   2089  N   SER A 249       6.036  -2.953  24.251  1.00 20.31           N  
ATOM   2090  CA  SER A 249       5.466  -3.878  25.244  1.00 20.31           C  
ATOM   2091  C   SER A 249       6.474  -4.230  26.328  1.00 25.97           C  
ATOM   2092  O   SER A 249       6.100  -4.642  27.433  1.00 27.16           O  
ATOM   2093  CB  SER A 249       4.939  -5.152  24.581  1.00 22.53           C  
ATOM   2094  OG  SER A 249       5.908  -6.187  24.581  1.00 29.58           O  
ATOM   2095  H   SER A 249       6.141  -3.299  23.308  1.00  0.00           H  
ATOM   2096  HA  SER A 249       4.624  -3.377  25.721  1.00  0.00           H  
ATOM   2097  HB3 SER A 249       4.644  -4.932  23.555  1.00  0.00           H  
ATOM   2098  HB2 SER A 249       4.046  -5.491  25.106  1.00  0.00           H  
ATOM   2099  HG  SER A 249       6.677  -5.906  24.079  1.00  0.00           H  
ATOM   2100  N   LYS A 250       7.749  -4.017  26.024  1.00 21.68           N  
ATOM   2101  CA  LYS A 250       8.802  -4.240  26.997  1.00 21.37           C  
ATOM   2102  C   LYS A 250       9.374  -2.896  27.478  1.00 25.43           C  
ATOM   2103  O   LYS A 250      10.453  -2.855  28.060  1.00 25.72           O  
ATOM   2104  CB  LYS A 250       9.879  -5.194  26.454  1.00 23.50           C  
ATOM   2105  CG  LYS A 250       9.352  -6.614  26.216  1.00 30.11           C  
ATOM   2106  CD  LYS A 250      10.331  -7.689  26.677  1.00 41.15           C  
ATOM   2107  CE  LYS A 250       9.646  -8.762  27.522  1.00 55.11           C  
ATOM   2108  NZ  LYS A 250      10.525  -9.231  28.645  1.00 67.80           N1+
ATOM   2109  H   LYS A 250       8.001  -3.694  25.101  1.00  0.00           H  
ATOM   2110  HA  LYS A 250       8.347  -4.725  27.860  1.00  0.00           H  
ATOM   2111  HB3 LYS A 250      10.716  -5.230  27.152  1.00  0.00           H  
ATOM   2112  HB2 LYS A 250      10.279  -4.795  25.522  1.00  0.00           H  
ATOM   2113  HG3 LYS A 250       9.139  -6.748  25.155  1.00  0.00           H  
ATOM   2114  HG2 LYS A 250       8.403  -6.740  26.737  1.00  0.00           H  
ATOM   2115  HD3 LYS A 250      11.130  -7.227  27.256  1.00  0.00           H  
ATOM   2116  HD2 LYS A 250      10.795  -8.154  25.807  1.00  0.00           H  
ATOM   2117  HE3 LYS A 250       9.383  -9.609  26.889  1.00  0.00           H  
ATOM   2118  HE2 LYS A 250       8.717  -8.364  27.930  1.00  0.00           H  
ATOM   2119  HZ1 LYS A 250      11.429  -9.493  28.279  1.00  0.00           H  
ATOM   2120  HZ2 LYS A 250      10.638  -8.487  29.318  1.00  0.00           H  
ATOM   2121  HZ3 LYS A 250      10.100 -10.029  29.095  1.00  0.00           H  
ATOM   2122  N   ARG A 251       8.630  -1.808  27.237  1.00 22.40           N  
ATOM   2123  CA  ARG A 251       9.008  -0.452  27.673  1.00 22.59           C  
ATOM   2124  C   ARG A 251      10.218   0.182  27.007  1.00 26.62           C  
ATOM   2125  O   ARG A 251      10.808   1.130  27.543  1.00 25.82           O  
ATOM   2126  CB  ARG A 251       9.186  -0.411  29.192  1.00 24.07           C  
ATOM   2127  CG  ARG A 251       8.005  -0.981  29.946  1.00 26.40           C  
ATOM   2128  CD  ARG A 251       6.716  -0.342  29.454  1.00 32.21           C  
ATOM   2129  NE  ARG A 251       5.601  -0.564  30.374  1.00 41.76           N  
ATOM   2130  CZ  ARG A 251       5.328   0.218  31.417  1.00 57.28           C  
ATOM   2131  NH1 ARG A 251       6.098   1.280  31.677  1.00 37.72           N  
ATOM   2132  NH2 ARG A 251       4.290  -0.060  32.206  1.00 43.49           N1+
ATOM   2133  H   ARG A 251       7.760  -1.893  26.732  1.00  0.00           H  
ATOM   2134  HA  ARG A 251       8.159   0.192  27.445  1.00  0.00           H  
ATOM   2135  HB3 ARG A 251       9.355   0.618  29.509  1.00  0.00           H  
ATOM   2136  HB2 ARG A 251      10.088  -0.958  29.466  1.00  0.00           H  
ATOM   2137  HG3 ARG A 251       8.125  -0.783  31.011  1.00  0.00           H  
ATOM   2138  HG2 ARG A 251       7.959  -2.059  29.788  1.00  0.00           H  
ATOM   2139  HD3 ARG A 251       6.463  -0.745  28.474  1.00  0.00           H  
ATOM   2140  HD2 ARG A 251       6.870   0.729  29.322  1.00  0.00           H  
ATOM   2141  HE  ARG A 251       5.021  -1.368  30.180  1.00  0.00           H  
ATOM   2142 HH12 ARG A 251       5.891   1.873  32.468  1.00  0.00           H  
ATOM   2143 HH11 ARG A 251       6.887   1.489  31.082  1.00  0.00           H  
ATOM   2144 HH22 ARG A 251       4.084   0.533  32.997  1.00  0.00           H  
ATOM   2145 HH21 ARG A 251       3.710  -0.864  32.013  1.00  0.00           H  
ATOM   2146  N   VAL A 252      10.627  -0.377  25.874  1.00 22.35           N  
ATOM   2147  CA  VAL A 252      11.773   0.143  25.151  1.00 21.27           C  
ATOM   2148  C   VAL A 252      11.234   1.013  24.043  1.00 22.70           C  
ATOM   2149  O   VAL A 252      10.440   0.559  23.222  1.00 21.94           O  
ATOM   2150  CB  VAL A 252      12.567  -0.987  24.475  1.00 25.84           C  
ATOM   2151  CG1 VAL A 252      13.807  -0.414  23.751  1.00 26.05           C  
ATOM   2152  CG2 VAL A 252      12.950  -2.052  25.500  1.00 25.70           C  
ATOM   2153  H   VAL A 252      10.138  -1.178  25.501  1.00  0.00           H  
ATOM   2154  HA  VAL A 252      12.416   0.721  25.815  1.00  0.00           H  
ATOM   2155  HB  VAL A 252      11.924  -1.452  23.728  1.00  0.00           H  
ATOM   2156 HG11 VAL A 252      14.359  -1.226  23.277  1.00  0.00           H  
ATOM   2157 HG12 VAL A 252      13.487   0.299  22.991  1.00  0.00           H  
ATOM   2158 HG13 VAL A 252      14.450   0.089  24.473  1.00  0.00           H  
ATOM   2159 HG21 VAL A 252      13.512  -2.846  25.007  1.00  0.00           H  
ATOM   2160 HG22 VAL A 252      13.565  -1.602  26.279  1.00  0.00           H  
ATOM   2161 HG23 VAL A 252      12.047  -2.469  25.946  1.00  0.00           H  
ATOM   2162  N   ILE A 253      11.733   2.228  23.964  1.00 17.61           N  
ATOM   2163  CA  ILE A 253      11.237   3.137  22.959  1.00 17.97           C  
ATOM   2164  C   ILE A 253      12.349   3.900  22.291  1.00 23.26           C  
ATOM   2165  O   ILE A 253      13.504   3.781  22.664  1.00 23.03           O  
ATOM   2166  CB  ILE A 253      10.237   4.121  23.571  1.00 20.96           C  
ATOM   2167  CG1 ILE A 253      10.958   5.051  24.545  1.00 22.09           C  
ATOM   2168  CG2 ILE A 253       9.155   3.365  24.288  1.00 20.25           C  
ATOM   2169  CD1 ILE A 253      10.082   6.146  25.098  1.00 30.42           C  
ATOM   2170  H   ILE A 253      12.458   2.519  24.604  1.00  0.00           H  
ATOM   2171  HA  ILE A 253      10.719   2.554  22.198  1.00  0.00           H  
ATOM   2172  HB  ILE A 253       9.789   4.716  22.775  1.00  0.00           H  
ATOM   2173 HG13 ILE A 253      11.822   5.494  24.049  1.00  0.00           H  
ATOM   2174 HG12 ILE A 253      11.368   4.465  25.368  1.00  0.00           H  
ATOM   2175 HG21 ILE A 253       8.445   4.069  24.722  1.00  0.00           H  
ATOM   2176 HG22 ILE A 253       8.636   2.716  23.583  1.00  0.00           H  
ATOM   2177 HG23 ILE A 253       9.597   2.761  25.080  1.00  0.00           H  
ATOM   2178 HD11 ILE A 253      10.662   6.766  25.782  1.00  0.00           H  
ATOM   2179 HD12 ILE A 253       9.708   6.761  24.279  1.00  0.00           H  
ATOM   2180 HD13 ILE A 253       9.242   5.704  25.633  1.00  0.00           H  
ATOM   2181  N   HIS A 254      11.986   4.700  21.302  1.00 22.39           N  
ATOM   2182  CA  HIS A 254      12.954   5.521  20.616  1.00 24.32           C  
ATOM   2183  C   HIS A 254      14.084   4.669  20.035  1.00 27.32           C  
ATOM   2184  O   HIS A 254      15.245   4.802  20.413  1.00 24.59           O  
ATOM   2185  CB  HIS A 254      13.517   6.577  21.584  1.00 27.50           C  
ATOM   2186  CG  HIS A 254      14.299   7.664  20.913  1.00 33.22           C  
ATOM   2187  ND1 HIS A 254      14.878   8.702  21.613  1.00 36.64           N  
ATOM   2188  CD2 HIS A 254      14.633   7.853  19.613  1.00 36.75           C  
ATOM   2189  CE1 HIS A 254      15.534   9.485  20.774  1.00 36.79           C  
ATOM   2190  NE2 HIS A 254      15.406   8.988  19.555  1.00 37.08           N  
ATOM   2191  H   HIS A 254      11.018   4.743  21.016  1.00  0.00           H  
ATOM   2192  HA  HIS A 254      12.452   6.036  19.796  1.00  0.00           H  
ATOM   2193  HB3 HIS A 254      14.145   6.087  22.328  1.00  0.00           H  
ATOM   2194  HB2 HIS A 254      12.699   7.019  22.153  1.00  0.00           H  
ATOM   2195  HD1 HIS A 254      14.759   8.764  22.614  1.00  0.00           H  
ATOM   2196  HD2 HIS A 254      14.287   7.160  18.860  1.00  0.00           H  
ATOM   2197  HE1 HIS A 254      16.051  10.359  21.143  1.00  0.00           H  
ATOM   2198  N   ARG A 255      13.745   3.833  19.061  1.00 24.51           N  
ATOM   2199  CA  ARG A 255      14.743   3.049  18.343  1.00 25.18           C  
ATOM   2200  C   ARG A 255      15.167   3.877  17.131  1.00 28.83           C  
ATOM   2201  O   ARG A 255      14.392   4.690  16.627  1.00 29.01           O  
ATOM   2202  CB  ARG A 255      14.138   1.730  17.841  1.00 27.98           C  
ATOM   2203  CG  ARG A 255      13.107   1.110  18.761  1.00 39.08           C  
ATOM   2204  CD  ARG A 255      13.748   0.059  19.656  1.00 49.70           C  
ATOM   2205  NE  ARG A 255      14.837   0.594  20.473  1.00 49.97           N  
ATOM   2206  CZ  ARG A 255      16.041   0.037  20.521  1.00 63.47           C  
ATOM   2207  NH1 ARG A 255      16.296  -1.033  19.781  1.00 55.68           N  
ATOM   2208  NH2 ARG A 255      17.003   0.542  21.287  1.00 45.99           N1+
ATOM   2209  H   ARG A 255      12.775   3.728  18.801  1.00  0.00           H  
ATOM   2210  HA  ARG A 255      15.602   2.851  18.985  1.00  0.00           H  
ATOM   2211  HB3 ARG A 255      14.938   1.012  17.660  1.00  0.00           H  
ATOM   2212  HB2 ARG A 255      13.695   1.888  16.857  1.00  0.00           H  
ATOM   2213  HG3 ARG A 255      12.320   0.648  18.165  1.00  0.00           H  
ATOM   2214  HG2 ARG A 255      12.657   1.887  19.379  1.00  0.00           H  
ATOM   2215  HD3 ARG A 255      14.124  -0.759  19.042  1.00  0.00           H  
ATOM   2216  HD2 ARG A 255      12.988  -0.376  20.305  1.00  0.00           H  
ATOM   2217  HE  ARG A 255      14.642   1.423  21.016  1.00  0.00           H  
ATOM   2218 HH12 ARG A 255      17.210  -1.462  19.812  1.00  0.00           H  
ATOM   2219 HH11 ARG A 255      15.577  -1.419  19.186  1.00  0.00           H  
ATOM   2220 HH22 ARG A 255      17.913   0.104  21.310  1.00  0.00           H  
ATOM   2221 HH21 ARG A 255      16.824   1.364  21.846  1.00  0.00           H  
ATOM   2222  N   ASP A 256      16.418   3.707  16.709  1.00 24.12           N  
ATOM   2223  CA  ASP A 256      16.938   4.362  15.509  1.00 23.31           C  
ATOM   2224  C   ASP A 256      16.751   3.333  14.392  1.00 24.83           C  
ATOM   2225  O   ASP A 256      17.426   2.299  14.374  1.00 25.49           O  
ATOM   2226  CB  ASP A 256      18.426   4.675  15.690  1.00 25.07           C  
ATOM   2227  CG  ASP A 256      18.981   5.500  14.567  1.00 38.50           C  
ATOM   2228  OD1 ASP A 256      18.722   5.131  13.406  1.00 41.74           O  
ATOM   2229  OD2 ASP A 256      19.708   6.478  14.835  1.00 44.56           O1-
ATOM   2230  H   ASP A 256      17.047   3.107  17.223  1.00  0.00           H  
ATOM   2231  HA  ASP A 256      16.377   5.271  15.293  1.00  0.00           H  
ATOM   2232  HB3 ASP A 256      18.986   3.743  15.766  1.00  0.00           H  
ATOM   2233  HB2 ASP A 256      18.573   5.201  16.633  1.00  0.00           H  
ATOM   2234  N   ILE A 257      15.749   3.541  13.547  1.00 17.30           N  
ATOM   2235  CA  ILE A 257      15.463   2.575  12.499  1.00 15.53           C  
ATOM   2236  C   ILE A 257      15.826   3.078  11.115  1.00 18.02           C  
ATOM   2237  O   ILE A 257      15.232   2.683  10.114  1.00 17.89           O  
ATOM   2238  CB  ILE A 257      14.014   2.089  12.551  1.00 18.05           C  
ATOM   2239  CG1 ILE A 257      13.066   3.289  12.583  1.00 17.97           C  
ATOM   2240  CG2 ILE A 257      13.817   1.155  13.741  1.00 18.52           C  
ATOM   2241  CD1 ILE A 257      11.620   2.907  12.397  1.00 21.40           C  
ATOM   2242  H   ILE A 257      15.182   4.373  13.631  1.00  0.00           H  
ATOM   2243  HA  ILE A 257      16.093   1.706  12.692  1.00  0.00           H  
ATOM   2244  HB  ILE A 257      13.814   1.524  11.641  1.00  0.00           H  
ATOM   2245 HG13 ILE A 257      13.355   3.999  11.809  1.00  0.00           H  
ATOM   2246 HG12 ILE A 257      13.182   3.817  13.530  1.00  0.00           H  
ATOM   2247 HG21 ILE A 257      12.782   0.815  13.769  1.00  0.00           H  
ATOM   2248 HG22 ILE A 257      14.479   0.295  13.642  1.00  0.00           H  
ATOM   2249 HG23 ILE A 257      14.049   1.687  14.664  1.00  0.00           H  
ATOM   2250 HD11 ILE A 257      11.000   3.803  12.430  1.00  0.00           H  
ATOM   2251 HD12 ILE A 257      11.495   2.414  11.433  1.00  0.00           H  
ATOM   2252 HD13 ILE A 257      11.318   2.227  13.194  1.00  0.00           H  
ATOM   2253  N   LYS A 258      16.852   3.918  11.053  1.00 14.31           N  
ATOM   2254  CA  LYS A 258      17.358   4.362   9.764  1.00 13.72           C  
ATOM   2255  C   LYS A 258      17.843   3.106   9.008  1.00 15.92           C  
ATOM   2256  O   LYS A 258      18.232   2.106   9.613  1.00 15.80           O  
ATOM   2257  CB  LYS A 258      18.467   5.420   9.939  1.00 16.56           C  
ATOM   2258  CG  LYS A 258      19.654   4.999  10.812  1.00 39.74           C  
ATOM   2259  CD  LYS A 258      20.577   6.180  11.192  1.00 49.65           C  
ATOM   2260  CE  LYS A 258      21.998   5.695  11.515  1.00 62.38           C  
ATOM   2261  NZ  LYS A 258      22.591   6.300  12.735  1.00 71.42           N1+
ATOM   2262  H   LYS A 258      17.284   4.251  11.903  1.00  0.00           H  
ATOM   2263  HA  LYS A 258      16.537   4.809   9.204  1.00  0.00           H  
ATOM   2264  HB3 LYS A 258      18.031   6.335  10.341  1.00  0.00           H  
ATOM   2265  HB2 LYS A 258      18.832   5.725   8.958  1.00  0.00           H  
ATOM   2266  HG3 LYS A 258      20.235   4.239  10.290  1.00  0.00           H  
ATOM   2267  HG2 LYS A 258      19.285   4.522  11.720  1.00  0.00           H  
ATOM   2268  HD3 LYS A 258      20.165   6.698  12.058  1.00  0.00           H  
ATOM   2269  HD2 LYS A 258      20.615   6.891  10.367  1.00  0.00           H  
ATOM   2270  HE3 LYS A 258      22.649   5.890  10.662  1.00  0.00           H  
ATOM   2271  HE2 LYS A 258      21.995   4.610  11.615  1.00  0.00           H  
ATOM   2272  HZ1 LYS A 258      21.874   6.414  13.437  1.00  0.00           H  
ATOM   2273  HZ2 LYS A 258      23.318   5.696  13.092  1.00  0.00           H  
ATOM   2274  HZ3 LYS A 258      22.985   7.202  12.507  1.00  0.00           H  
ATOM   2275  N   PRO A 259      17.750   3.130   7.690  1.00 14.21           N  
ATOM   2276  CA  PRO A 259      18.114   1.978   6.862  1.00 14.22           C  
ATOM   2277  C   PRO A 259      19.491   1.350   7.147  1.00 18.61           C  
ATOM   2278  O   PRO A 259      19.660   0.143   7.022  1.00 16.27           O  
ATOM   2279  CB  PRO A 259      18.064   2.545   5.450  1.00 15.71           C  
ATOM   2280  CG  PRO A 259      17.026   3.664   5.542  1.00 20.06           C  
ATOM   2281  CD  PRO A 259      17.210   4.259   6.897  1.00 15.32           C  
ATOM   2282  HA  PRO A 259      17.346   1.211   6.964  1.00  0.00           H  
ATOM   2283  HB3 PRO A 259      17.706   1.776   4.765  1.00  0.00           H  
ATOM   2284  HB2 PRO A 259      19.034   2.973   5.199  1.00  0.00           H  
ATOM   2285  HG3 PRO A 259      16.026   3.237   5.468  1.00  0.00           H  
ATOM   2286  HG2 PRO A 259      17.239   4.418   4.784  1.00  0.00           H  
ATOM   2287  HD2 PRO A 259      17.957   5.051   6.844  1.00  0.00           H  
ATOM   2288  HD3 PRO A 259      16.238   4.548   7.298  1.00  0.00           H  
ATOM   2289  N   GLU A 260      20.465   2.168   7.538  1.00 17.86           N  
ATOM   2290  CA  GLU A 260      21.807   1.658   7.801  1.00 18.15           C  
ATOM   2291  C   GLU A 260      21.848   0.883   9.089  1.00 22.14           C  
ATOM   2292  O   GLU A 260      22.754   0.081   9.314  1.00 22.66           O  
ATOM   2293  CB  GLU A 260      22.825   2.783   7.848  1.00 19.73           C  
ATOM   2294  CG  GLU A 260      22.308   4.054   8.461  1.00 28.47           C  
ATOM   2295  CD  GLU A 260      21.820   5.005   7.396  1.00 48.82           C  
ATOM   2296  OE1 GLU A 260      22.664   5.645   6.734  1.00 65.38           O  
ATOM   2297  OE2 GLU A 260      20.601   5.017   7.136  1.00 19.21           O1-
ATOM   2298  H   GLU A 260      20.280   3.154   7.656  1.00  0.00           H  
ATOM   2299  HA  GLU A 260      22.081   0.984   6.989  1.00  0.00           H  
ATOM   2300  HB3 GLU A 260      23.184   2.988   6.839  1.00  0.00           H  
ATOM   2301  HB2 GLU A 260      23.706   2.450   8.396  1.00  0.00           H  
ATOM   2302  HG3 GLU A 260      23.103   4.529   9.035  1.00  0.00           H  
ATOM   2303  HG2 GLU A 260      21.490   3.822   9.143  1.00  0.00           H  
ATOM   2304  N   ASN A 261      20.820   1.069   9.903  1.00 17.25           N  
ATOM   2305  CA  ASN A 261      20.728   0.341  11.155  1.00 16.93           C  
ATOM   2306  C   ASN A 261      19.749  -0.812  11.083  1.00 19.03           C  
ATOM   2307  O   ASN A 261      19.433  -1.415  12.101  1.00 19.68           O  
ATOM   2308  CB  ASN A 261      20.359   1.271  12.300  1.00 16.55           C  
ATOM   2309  CG  ASN A 261      21.415   2.316  12.545  1.00 39.39           C  
ATOM   2310  OD1 ASN A 261      20.992   3.513  12.934  1.00 29.89           O  
ATOM   2311  ND2 ASN A 261      22.589   2.084  12.274  1.00 32.20           N  
ATOM   2312  H   ASN A 261      20.091   1.722   9.655  1.00  0.00           H  
ATOM   2313  HA  ASN A 261      21.713  -0.074  11.370  1.00  0.00           H  
ATOM   2314  HB3 ASN A 261      20.210   0.687  13.208  1.00  0.00           H  
ATOM   2315  HB2 ASN A 261      19.410   1.760  12.079  1.00  0.00           H  
ATOM   2316 HD22 ASN A 261      23.294   2.788  12.440  1.00  0.00           H  
ATOM   2317 HD21 ASN A 261      22.850   1.189  11.885  1.00  0.00           H  
ATOM   2318  N   LEU A 262      19.309  -1.163   9.878  1.00 13.36           N  
ATOM   2319  CA  LEU A 262      18.406  -2.296   9.737  1.00 12.03           C  
ATOM   2320  C   LEU A 262      19.119  -3.414   8.968  1.00 16.71           C  
ATOM   2321  O   LEU A 262      19.637  -3.199   7.881  1.00 16.32           O  
ATOM   2322  CB  LEU A 262      17.131  -1.882   9.020  1.00 11.96           C  
ATOM   2323  CG  LEU A 262      16.311  -0.786   9.715  1.00 15.00           C  
ATOM   2324  CD1 LEU A 262      15.171  -0.439   8.806  1.00 14.59           C  
ATOM   2325  CD2 LEU A 262      15.789  -1.257  11.059  1.00 13.66           C  
ATOM   2326  H   LEU A 262      19.601  -0.644   9.063  1.00  0.00           H  
ATOM   2327  HA  LEU A 262      18.147  -2.663  10.730  1.00  0.00           H  
ATOM   2328  HB3 LEU A 262      16.503  -2.759   8.867  1.00  0.00           H  
ATOM   2329  HB2 LEU A 262      17.375  -1.562   8.007  1.00  0.00           H  
ATOM   2330  HG  LEU A 262      16.937   0.095   9.860  1.00  0.00           H  
ATOM   2331 HD11 LEU A 262      14.563   0.339   9.266  1.00  0.00           H  
ATOM   2332 HD12 LEU A 262      15.561  -0.079   7.854  1.00  0.00           H  
ATOM   2333 HD13 LEU A 262      14.559  -1.325   8.636  1.00  0.00           H  
ATOM   2334 HD21 LEU A 262      15.213  -0.458  11.526  1.00  0.00           H  
ATOM   2335 HD22 LEU A 262      15.151  -2.129  10.916  1.00  0.00           H  
ATOM   2336 HD23 LEU A 262      16.628  -1.523  11.702  1.00  0.00           H  
ATOM   2337  N   LEU A 263      19.210  -4.586   9.578  1.00 14.65           N  
ATOM   2338  CA  LEU A 263      19.881  -5.722   8.935  1.00 15.05           C  
ATOM   2339  C   LEU A 263      18.858  -6.703   8.348  1.00 17.93           C  
ATOM   2340  O   LEU A 263      17.667  -6.611   8.638  1.00 17.75           O  
ATOM   2341  CB  LEU A 263      20.851  -6.419   9.899  1.00 15.21           C  
ATOM   2342  CG  LEU A 263      22.113  -5.626  10.276  1.00 20.04           C  
ATOM   2343  CD1 LEU A 263      22.828  -6.313  11.445  1.00 19.42           C  
ATOM   2344  CD2 LEU A 263      23.027  -5.541   9.071  1.00 23.08           C  
ATOM   2345  H   LEU A 263      18.814  -4.708  10.499  1.00  0.00           H  
ATOM   2346  HA  LEU A 263      20.470  -5.328   8.106  1.00  0.00           H  
ATOM   2347  HB3 LEU A 263      21.143  -7.382   9.481  1.00  0.00           H  
ATOM   2348  HB2 LEU A 263      20.317  -6.698  10.807  1.00  0.00           H  
ATOM   2349  HG  LEU A 263      21.825  -4.619  10.577  1.00  0.00           H  
ATOM   2350 HD11 LEU A 263      23.722  -5.747  11.708  1.00  0.00           H  
ATOM   2351 HD12 LEU A 263      22.160  -6.357  12.305  1.00  0.00           H  
ATOM   2352 HD13 LEU A 263      23.112  -7.324  11.154  1.00  0.00           H  
ATOM   2353 HD21 LEU A 263      23.924  -4.979   9.333  1.00  0.00           H  
ATOM   2354 HD22 LEU A 263      23.308  -6.546   8.756  1.00  0.00           H  
ATOM   2355 HD23 LEU A 263      22.508  -5.036   8.256  1.00  0.00           H  
ATOM   2356  N   LEU A 264      19.326  -7.588   7.470  1.00 14.03           N  
ATOM   2357  CA  LEU A 264      18.460  -8.553   6.791  1.00 13.77           C  
ATOM   2358  C   LEU A 264      18.883  -9.979   7.066  1.00 19.35           C  
ATOM   2359  O   LEU A 264      20.040 -10.353   6.829  1.00 18.33           O  
ATOM   2360  CB  LEU A 264      18.468  -8.308   5.287  1.00 13.48           C  
ATOM   2361  CG  LEU A 264      17.875  -6.952   4.885  1.00 17.68           C  
ATOM   2362  CD1 LEU A 264      18.300  -6.552   3.495  1.00 17.45           C  
ATOM   2363  CD2 LEU A 264      16.340  -6.952   5.020  1.00 18.93           C  
ATOM   2364  H   LEU A 264      20.312  -7.610   7.251  1.00  0.00           H  
ATOM   2365  HA  LEU A 264      17.442  -8.419   7.156  1.00  0.00           H  
ATOM   2366  HB3 LEU A 264      17.918  -9.106   4.788  1.00  0.00           H  
ATOM   2367  HB2 LEU A 264      19.490  -8.381   4.914  1.00  0.00           H  
ATOM   2368  HG  LEU A 264      18.266  -6.205   5.576  1.00  0.00           H  
ATOM   2369 HD11 LEU A 264      17.861  -5.586   3.244  1.00  0.00           H  
ATOM   2370 HD12 LEU A 264      19.387  -6.478   3.454  1.00  0.00           H  
ATOM   2371 HD13 LEU A 264      17.960  -7.302   2.781  1.00  0.00           H  
ATOM   2372 HD21 LEU A 264      15.949  -5.977   4.728  1.00  0.00           H  
ATOM   2373 HD22 LEU A 264      15.918  -7.721   4.373  1.00  0.00           H  
ATOM   2374 HD23 LEU A 264      16.066  -7.158   6.055  1.00  0.00           H  
ATOM   2375  N   GLY A 265      17.945 -10.753   7.610  1.00 17.56           N  
ATOM   2376  CA  GLY A 265      18.172 -12.158   7.935  1.00 17.23           C  
ATOM   2377  C   GLY A 265      18.175 -13.032   6.678  1.00 20.98           C  
ATOM   2378  O   GLY A 265      18.104 -12.530   5.564  1.00 18.89           O  
ATOM   2379  H   GLY A 265      17.032 -10.372   7.814  1.00  0.00           H  
ATOM   2380  HA3 GLY A 265      17.393 -12.503   8.615  1.00  0.00           H  
ATOM   2381  HA2 GLY A 265      19.127 -12.261   8.451  1.00  0.00           H  
ATOM   2382  N   SER A 266      18.245 -14.342   6.869  1.00 20.43           N  
ATOM   2383  CA  SER A 266      18.355 -15.289   5.751  1.00 22.02           C  
ATOM   2384  C   SER A 266      17.155 -15.281   4.814  1.00 27.51           C  
ATOM   2385  O   SER A 266      17.272 -15.644   3.649  1.00 26.08           O  
ATOM   2386  CB  SER A 266      18.578 -16.705   6.287  1.00 25.82           C  
ATOM   2387  OG  SER A 266      17.439 -17.125   7.013  1.00 38.28           O  
ATOM   2388  H   SER A 266      18.223 -14.718   7.806  1.00  0.00           H  
ATOM   2389  HA  SER A 266      19.233 -15.013   5.168  1.00  0.00           H  
ATOM   2390  HB3 SER A 266      19.449 -16.712   6.942  1.00  0.00           H  
ATOM   2391  HB2 SER A 266      18.749 -17.386   5.453  1.00  0.00           H  
ATOM   2392  HG  SER A 266      17.582 -18.013   7.348  1.00  0.00           H  
ATOM   2393  N   ALA A 267      16.004 -14.879   5.349  1.00 25.95           N  
ATOM   2394  CA  ALA A 267      14.756 -14.860   4.596  1.00 26.29           C  
ATOM   2395  C   ALA A 267      14.458 -13.479   4.012  1.00 27.12           C  
ATOM   2396  O   ALA A 267      13.438 -13.278   3.365  1.00 26.93           O  
ATOM   2397  CB  ALA A 267      13.598 -15.314   5.496  1.00 27.56           C  
ATOM   2398  H   ALA A 267      15.974 -14.572   6.311  1.00  0.00           H  
ATOM   2399  HA  ALA A 267      14.844 -15.567   3.771  1.00  0.00           H  
ATOM   2400  HB1 ALA A 267      12.668 -15.298   4.928  1.00  0.00           H  
ATOM   2401  HB2 ALA A 267      13.789 -16.327   5.851  1.00  0.00           H  
ATOM   2402  HB3 ALA A 267      13.514 -14.640   6.349  1.00  0.00           H  
ATOM   2403  N   GLY A 268      15.351 -12.526   4.233  1.00 21.23           N  
ATOM   2404  CA  GLY A 268      15.117 -11.162   3.764  1.00 19.86           C  
ATOM   2405  C   GLY A 268      14.309 -10.363   4.787  1.00 20.27           C  
ATOM   2406  O   GLY A 268      13.856  -9.254   4.492  1.00 18.71           O  
ATOM   2407  H   GLY A 268      16.204 -12.739   4.730  1.00  0.00           H  
ATOM   2408  HA3 GLY A 268      14.577 -11.191   2.818  1.00  0.00           H  
ATOM   2409  HA2 GLY A 268      16.073 -10.668   3.592  1.00  0.00           H  
ATOM   2410  N   GLU A 269      14.136 -10.940   5.978  1.00 16.43           N  
ATOM   2411  CA  GLU A 269      13.401 -10.318   7.057  1.00 16.75           C  
ATOM   2412  C   GLU A 269      14.282  -9.295   7.759  1.00 20.73           C  
ATOM   2413  O   GLU A 269      15.483  -9.481   7.925  1.00 18.94           O  
ATOM   2414  CB  GLU A 269      12.848 -11.364   8.035  1.00 18.42           C  
ATOM   2415  CG  GLU A 269      13.833 -11.889   9.062  1.00 27.86           C  
ATOM   2416  CD  GLU A 269      14.686 -13.032   8.533  1.00 40.09           C  
ATOM   2417  OE1 GLU A 269      14.843 -13.122   7.301  1.00 33.56           O  
ATOM   2418  OE2 GLU A 269      15.267 -13.787   9.343  1.00 33.72           O1-
ATOM   2419  H   GLU A 269      14.527 -11.854   6.158  1.00  0.00           H  
ATOM   2420  HA  GLU A 269      12.554  -9.787   6.622  1.00  0.00           H  
ATOM   2421  HB3 GLU A 269      12.435 -12.201   7.472  1.00  0.00           H  
ATOM   2422  HB2 GLU A 269      11.978 -10.953   8.548  1.00  0.00           H  
ATOM   2423  HG3 GLU A 269      13.291 -12.221   9.947  1.00  0.00           H  
ATOM   2424  HG2 GLU A 269      14.480 -11.076   9.391  1.00  0.00           H  
ATOM   2425  N   LEU A 270      13.669  -8.166   8.062  1.00 17.59           N  
ATOM   2426  CA  LEU A 270      14.333  -7.023   8.674  1.00 19.66           C  
ATOM   2427  C   LEU A 270      14.671  -7.293  10.143  1.00 21.31           C  
ATOM   2428  O   LEU A 270      13.926  -7.983  10.828  1.00 20.32           O  
ATOM   2429  CB  LEU A 270      13.357  -5.837   8.581  1.00 21.10           C  
ATOM   2430  CG  LEU A 270      13.760  -4.386   8.750  1.00 27.42           C  
ATOM   2431  CD1 LEU A 270      13.021  -3.544   7.703  1.00 26.15           C  
ATOM   2432  CD2 LEU A 270      13.325  -3.987  10.149  1.00 33.17           C  
ATOM   2433  H   LEU A 270      12.683  -8.059   7.870  1.00  0.00           H  
ATOM   2434  HA  LEU A 270      15.245  -6.791   8.124  1.00  0.00           H  
ATOM   2435  HB3 LEU A 270      12.507  -6.037   9.233  1.00  0.00           H  
ATOM   2436  HB2 LEU A 270      12.786  -5.931   7.657  1.00  0.00           H  
ATOM   2437  HG  LEU A 270      14.838  -4.274   8.639  1.00  0.00           H  
ATOM   2438 HD11 LEU A 270      13.302  -2.497   7.814  1.00  0.00           H  
ATOM   2439 HD12 LEU A 270      13.289  -3.888   6.704  1.00  0.00           H  
ATOM   2440 HD13 LEU A 270      11.945  -3.648   7.846  1.00  0.00           H  
ATOM   2441 HD21 LEU A 270      13.590  -2.945  10.329  1.00  0.00           H  
ATOM   2442 HD22 LEU A 270      12.246  -4.108  10.243  1.00  0.00           H  
ATOM   2443 HD23 LEU A 270      13.826  -4.621  10.881  1.00  0.00           H  
ATOM   2444  N   LYS A 271      15.807  -6.764  10.607  1.00 17.19           N  
ATOM   2445  CA  LYS A 271      16.247  -6.890  12.003  1.00 16.39           C  
ATOM   2446  C   LYS A 271      16.654  -5.507  12.498  1.00 20.54           C  
ATOM   2447  O   LYS A 271      17.521  -4.863  11.914  1.00 19.34           O  
ATOM   2448  CB  LYS A 271      17.495  -7.778  12.113  1.00 17.66           C  
ATOM   2449  CG  LYS A 271      17.402  -9.109  11.405  1.00 24.66           C  
ATOM   2450  CD  LYS A 271      16.883 -10.181  12.318  1.00 20.78           C  
ATOM   2451  CE  LYS A 271      16.765 -11.502  11.577  1.00 16.93           C  
ATOM   2452  NZ  LYS A 271      16.226 -12.507  12.508  1.00 17.79           N1+
ATOM   2453  H   LYS A 271      16.413  -6.246   9.987  1.00  0.00           H  
ATOM   2454  HA  LYS A 271      15.442  -7.291  12.619  1.00  0.00           H  
ATOM   2455  HB3 LYS A 271      17.727  -7.945  13.165  1.00  0.00           H  
ATOM   2456  HB2 LYS A 271      18.361  -7.231  11.740  1.00  0.00           H  
ATOM   2457  HG3 LYS A 271      18.387  -9.393  11.035  1.00  0.00           H  
ATOM   2458  HG2 LYS A 271      16.742  -9.016  10.543  1.00  0.00           H  
ATOM   2459  HD3 LYS A 271      15.904  -9.890  12.700  1.00  0.00           H  
ATOM   2460  HD2 LYS A 271      17.562 -10.298  13.163  1.00  0.00           H  
ATOM   2461  HE3 LYS A 271      17.751 -11.816  11.235  1.00  0.00           H  
ATOM   2462  HE2 LYS A 271      16.084 -11.386  10.734  1.00  0.00           H  
ATOM   2463  HZ1 LYS A 271      15.318 -12.210  12.836  1.00  0.00           H  
ATOM   2464  HZ2 LYS A 271      16.139 -13.394  12.033  1.00  0.00           H  
ATOM   2465  HZ3 LYS A 271      16.851 -12.607  13.295  1.00  0.00           H  
ATOM   2466  N   ILE A 272      16.002  -5.047  13.557  1.00 16.63           N  
ATOM   2467  CA  ILE A 272      16.354  -3.796  14.199  1.00 16.33           C  
ATOM   2468  C   ILE A 272      17.690  -4.076  14.880  1.00 19.11           C  
ATOM   2469  O   ILE A 272      17.827  -5.044  15.623  1.00 17.25           O  
ATOM   2470  CB  ILE A 272      15.298  -3.410  15.242  1.00 20.17           C  
ATOM   2471  CG1 ILE A 272      14.065  -2.833  14.524  1.00 21.20           C  
ATOM   2472  CG2 ILE A 272      15.854  -2.375  16.221  1.00 22.03           C  
ATOM   2473  CD1 ILE A 272      13.035  -2.213  15.475  1.00 27.11           C  
ATOM   2474  H   ILE A 272      15.231  -5.573  13.943  1.00  0.00           H  
ATOM   2475  HA  ILE A 272      16.463  -3.005  13.457  1.00  0.00           H  
ATOM   2476  HB  ILE A 272      15.003  -4.301  15.796  1.00  0.00           H  
ATOM   2477 HG13 ILE A 272      13.588  -3.618  13.936  1.00  0.00           H  
ATOM   2478 HG12 ILE A 272      14.386  -2.084  13.800  1.00  0.00           H  
ATOM   2479 HG21 ILE A 272      15.087  -2.116  16.951  1.00  0.00           H  
ATOM   2480 HG22 ILE A 272      16.721  -2.790  16.736  1.00  0.00           H  
ATOM   2481 HG23 ILE A 272      16.151  -1.480  15.674  1.00  0.00           H  
ATOM   2482 HD11 ILE A 272      12.194  -1.827  14.899  1.00  0.00           H  
ATOM   2483 HD12 ILE A 272      12.680  -2.972  16.172  1.00  0.00           H  
ATOM   2484 HD13 ILE A 272      13.498  -1.398  16.032  1.00  0.00           H  
ATOM   2485  N   ALA A 273      18.690  -3.249  14.599  1.00 18.03           N  
ATOM   2486  CA  ALA A 273      20.031  -3.489  15.108  1.00 18.65           C  
ATOM   2487  C   ALA A 273      20.555  -2.236  15.760  1.00 28.17           C  
ATOM   2488  O   ALA A 273      21.759  -1.970  15.709  1.00 29.77           O  
ATOM   2489  CB  ALA A 273      20.959  -3.916  13.985  1.00 19.25           C  
ATOM   2490  H   ALA A 273      18.526  -2.436  14.022  1.00  0.00           H  
ATOM   2491  HA  ALA A 273      19.989  -4.284  15.853  1.00  0.00           H  
ATOM   2492  HB1 ALA A 273      21.958  -4.091  14.385  1.00  0.00           H  
ATOM   2493  HB2 ALA A 273      20.584  -4.834  13.532  1.00  0.00           H  
ATOM   2494  HB3 ALA A 273      21.003  -3.130  13.231  1.00  0.00           H  
ATOM   2495  N   ASP A 274      19.663  -1.464  16.372  1.00 26.91           N  
ATOM   2496  CA  ASP A 274      20.051  -0.523  17.415  1.00 28.67           C  
ATOM   2497  C   ASP A 274      21.485  -0.769  17.875  1.00 36.77           C  
ATOM   2498  O   ASP A 274      22.415  -0.761  17.069  1.00 41.00           O  
ATOM   2499  CB  ASP A 274      19.898   0.917  16.921  1.00 30.03           C  
ATOM   2500  CG  ASP A 274      18.706   1.621  17.539  1.00 39.29           C  
ATOM   2501  OD1 ASP A 274      17.639   0.985  17.668  1.00 45.17           O  
ATOM   2502  OD2 ASP A 274      18.835   2.811  17.896  1.00 38.24           O1-
ATOM   2503  H   ASP A 274      18.687  -1.520  16.118  1.00  0.00           H  
ATOM   2504  HA  ASP A 274      19.388  -0.665  18.269  1.00  0.00           H  
ATOM   2505  HB3 ASP A 274      19.797   0.919  15.836  1.00  0.00           H  
ATOM   2506  HB2 ASP A 274      20.806   1.476  17.147  1.00  0.00           H  
ATOM   2507  N   PHE A 275      21.655  -0.987  19.175  1.00 32.02           N  
ATOM   2508  CA  PHE A 275      22.752  -1.805  19.677  1.00 38.14           C  
ATOM   2509  C   PHE A 275      23.850  -0.940  20.287  1.00 43.83           C  
ATOM   2510  O   PHE A 275      24.813  -0.574  19.613  1.00 33.54           O  
ATOM   2511  CB  PHE A 275      22.241  -2.811  20.710  1.00 39.36           C  
ATOM   2512  CG  PHE A 275      20.883  -3.368  20.392  1.00 40.63           C  
ATOM   2513  CD1 PHE A 275      20.645  -4.005  19.186  1.00 42.77           C  
ATOM   2514  CD2 PHE A 275      19.843  -3.255  21.300  1.00 43.32           C  
ATOM   2515  CE1 PHE A 275      19.396  -4.519  18.891  1.00 45.08           C  
ATOM   2516  CE2 PHE A 275      18.592  -3.766  21.011  1.00 44.48           C  
ATOM   2517  CZ  PHE A 275      18.369  -4.399  19.805  1.00 42.95           C  
ATOM   2518  H   PHE A 275      21.015  -0.582  19.843  1.00  0.00           H  
ATOM   2519  HA  PHE A 275      23.177  -2.359  18.840  1.00  0.00           H  
ATOM   2520  HB3 PHE A 275      22.218  -2.340  21.693  1.00  0.00           H  
ATOM   2521  HB2 PHE A 275      22.955  -3.629  20.802  1.00  0.00           H  
ATOM   2522  HD1 PHE A 275      21.440  -4.105  18.462  1.00  0.00           H  
ATOM   2523  HD2 PHE A 275      20.005  -2.763  22.248  1.00  0.00           H  
ATOM   2524  HE1 PHE A 275      19.225  -5.014  17.946  1.00  0.00           H  
ATOM   2525  HE2 PHE A 275      17.790  -3.670  21.728  1.00  0.00           H  
ATOM   2526  HZ  PHE A 275      17.393  -4.800  19.576  1.00  0.00           H  
ATOM   2527  N   GLY A 276      23.699  -0.617  21.568  1.00 20.00           N  
ATOM   2528  CA  GLY A 276      24.626   0.271  22.244  1.00 20.00           C  
ATOM   2529  C   GLY A 276      25.246   1.288  21.306  1.00 20.00           C  
ATOM   2530  O   GLY A 276      24.645   2.321  21.011  1.00 20.00           O  
ATOM   2531  H   GLY A 276      22.924  -0.992  22.095  1.00  0.00           H  
ATOM   2532  HA3 GLY A 276      25.415  -0.317  22.713  1.00  0.00           H  
ATOM   2533  HA2 GLY A 276      24.108   0.790  23.050  1.00  0.00           H  
ATOM   2534  N   NMA A 276A     26.499   1.045  20.781  1.00  0.00           N  
ATOM   2535  CA  NMA A 276A     27.110   2.010  19.879  1.00  0.00           C  
ATOM   2536  H   NMA A 276A     26.992   0.198  21.023  1.00  0.00           H  
ATOM   2537 1HA  NMA A 276A     26.411   2.866  19.742  1.00  0.00           H  
ATOM   2538 2HA  NMA A 276A     28.070   2.373  20.310  1.00  0.00           H  
ATOM   2539 3HA  NMA A 276A     27.314   1.530  18.896  1.00  0.00           H  
ATOM   2540  CH3 ACE A 292      20.311  10.797  12.273  1.00  0.00           C  
ATOM   2541  C   ACE A 292      19.369  11.999  12.319  1.00  0.00           C  
ATOM   2542  O   ACE A 292      18.214  11.853  12.715  1.00  0.00           O  
ATOM   2543 1H   ACE A 292      19.775   9.890  12.632  1.00  0.00           H  
ATOM   2544 2H   ACE A 292      20.658  10.635  11.228  1.00  0.00           H  
ATOM   2545 3H   ACE A 292      21.195  10.990  12.922  1.00  0.00           H  
ATOM   2546  N   LEU A 293      19.809  13.244  11.919  1.00 38.74           N  
ATOM   2547  CA  LEU A 293      18.900  14.393  11.966  1.00 38.53           C  
ATOM   2548  C   LEU A 293      17.650  14.220  11.096  1.00 37.26           C  
ATOM   2549  O   LEU A 293      16.544  14.634  11.471  1.00 34.29           O  
ATOM   2550  CB  LEU A 293      19.633  15.684  11.610  1.00 39.33           C  
ATOM   2551  CG  LEU A 293      18.781  16.934  11.359  1.00 44.51           C  
ATOM   2552  CD1 LEU A 293      18.008  17.372  12.592  1.00 44.67           C  
ATOM   2553  CD2 LEU A 293      19.667  18.060  10.858  1.00 48.02           C  
ATOM   2554  H1  LEU A 293      20.758  13.364  11.594  1.00  0.00           H  
ATOM   2555  HA  LEU A 293      18.561  14.491  12.997  1.00  0.00           H  
ATOM   2556  HB3 LEU A 293      20.271  15.506  10.744  1.00  0.00           H  
ATOM   2557  HB2 LEU A 293      20.369  15.902  12.383  1.00  0.00           H  
ATOM   2558  HG  LEU A 293      18.060  16.699  10.576  1.00  0.00           H  
ATOM   2559 HD11 LEU A 293      17.422  18.261  12.358  1.00  0.00           H  
ATOM   2560 HD12 LEU A 293      17.340  16.570  12.907  1.00  0.00           H  
ATOM   2561 HD13 LEU A 293      18.706  17.600  13.397  1.00  0.00           H  
ATOM   2562 HD21 LEU A 293      19.061  18.948  10.680  1.00  0.00           H  
ATOM   2563 HD22 LEU A 293      20.428  18.284  11.605  1.00  0.00           H  
ATOM   2564 HD23 LEU A 293      20.149  17.757   9.929  1.00  0.00           H  
ATOM   2565  N   ASP A 294      17.816  13.580   9.945  1.00 31.39           N  
ATOM   2566  CA  ASP A 294      16.692  13.344   9.038  1.00 28.74           C  
ATOM   2567  C   ASP A 294      15.488  12.656   9.695  1.00 26.36           C  
ATOM   2568  O   ASP A 294      14.358  12.824   9.255  1.00 23.36           O  
ATOM   2569  CB  ASP A 294      17.162  12.520   7.833  1.00 30.53           C  
ATOM   2570  CG  ASP A 294      17.834  13.373   6.780  1.00 40.96           C  
ATOM   2571  OD1 ASP A 294      17.245  14.420   6.398  1.00 40.83           O  
ATOM   2572  OD2 ASP A 294      18.941  12.987   6.337  1.00 47.71           O1-
ATOM   2573  H   ASP A 294      18.732  13.245   9.681  1.00  0.00           H  
ATOM   2574  HA  ASP A 294      16.358  14.313   8.666  1.00  0.00           H  
ATOM   2575  HB3 ASP A 294      16.309  12.004   7.392  1.00  0.00           H  
ATOM   2576  HB2 ASP A 294      17.854  11.748   8.170  1.00  0.00           H  
ATOM   2577  N   TYR A 295      15.750  11.873  10.738  1.00 19.48           N  
ATOM   2578  CA  TYR A 295      14.738  11.054  11.373  1.00 18.49           C  
ATOM   2579  C   TYR A 295      14.237  11.584  12.703  1.00 22.52           C  
ATOM   2580  O   TYR A 295      13.413  10.960  13.350  1.00 22.19           O  
ATOM   2581  CB  TYR A 295      15.280   9.630  11.559  1.00 19.16           C  
ATOM   2582  CG  TYR A 295      15.182   8.789  10.293  1.00 20.85           C  
ATOM   2583  CD1 TYR A 295      16.010   9.036   9.203  1.00 21.35           C  
ATOM   2584  CD2 TYR A 295      14.271   7.739  10.200  1.00 22.71           C  
ATOM   2585  CE1 TYR A 295      15.895   8.304   8.013  1.00 21.41           C  
ATOM   2586  CE2 TYR A 295      14.150   6.991   9.020  1.00 24.90           C  
ATOM   2587  CZ  TYR A 295      14.967   7.278   7.934  1.00 29.39           C  
ATOM   2588  OH  TYR A 295      14.844   6.531   6.780  1.00 25.89           O  
ATOM   2589  H   TYR A 295      16.685  11.833  11.118  1.00  0.00           H  
ATOM   2590  HA  TYR A 295      13.885  10.998  10.697  1.00  0.00           H  
ATOM   2591  HB3 TYR A 295      14.735   9.137  12.364  1.00  0.00           H  
ATOM   2592  HB2 TYR A 295      16.320   9.678  11.882  1.00  0.00           H  
ATOM   2593  HD1 TYR A 295      16.764   9.807   9.261  1.00  0.00           H  
ATOM   2594  HD2 TYR A 295      13.645   7.491  11.044  1.00  0.00           H  
ATOM   2595  HE1 TYR A 295      16.526   8.542   7.170  1.00  0.00           H  
ATOM   2596  HE2 TYR A 295      13.423   6.195   8.958  1.00  0.00           H  
ATOM   2597  HH  TYR A 295      15.380   6.922   6.086  1.00  0.00           H  
ATOM   2598  N   LEU A 296      14.758  12.716  13.130  1.00 20.46           N  
ATOM   2599  CA  LEU A 296      14.321  13.280  14.395  1.00 21.52           C  
ATOM   2600  C   LEU A 296      12.957  13.932  14.238  1.00 21.01           C  
ATOM   2601  O   LEU A 296      12.718  14.667  13.282  1.00 17.30           O  
ATOM   2602  CB  LEU A 296      15.340  14.304  14.886  1.00 23.20           C  
ATOM   2603  CG  LEU A 296      16.701  13.680  15.212  1.00 30.05           C  
ATOM   2604  CD1 LEU A 296      17.709  14.759  15.589  1.00 31.61           C  
ATOM   2605  CD2 LEU A 296      16.561  12.638  16.309  1.00 33.04           C  
ATOM   2606  H   LEU A 296      15.459  13.189  12.578  1.00  0.00           H  
ATOM   2607  HA  LEU A 296      14.245  12.479  15.130  1.00  0.00           H  
ATOM   2608  HB3 LEU A 296      14.951  14.807  15.771  1.00  0.00           H  
ATOM   2609  HB2 LEU A 296      15.468  15.078  14.130  1.00  0.00           H  
ATOM   2610  HG  LEU A 296      17.065  13.178  14.315  1.00  0.00           H  
ATOM   2611 HD11 LEU A 296      18.669  14.296  15.817  1.00  0.00           H  
ATOM   2612 HD12 LEU A 296      17.829  15.452  14.756  1.00  0.00           H  
ATOM   2613 HD13 LEU A 296      17.351  15.302  16.464  1.00  0.00           H  
ATOM   2614 HD21 LEU A 296      17.538  12.206  16.527  1.00  0.00           H  
ATOM   2615 HD22 LEU A 296      16.163  13.108  17.208  1.00  0.00           H  
ATOM   2616 HD23 LEU A 296      15.882  11.852  15.980  1.00  0.00           H  
ATOM   2617  N   PRO A 297      12.062  13.646  15.180  1.00 18.27           N  
ATOM   2618  CA  PRO A 297      10.708  14.192  15.165  1.00 17.40           C  
ATOM   2619  C   PRO A 297      10.703  15.660  15.626  1.00 22.06           C  
ATOM   2620  O   PRO A 297      11.643  16.109  16.295  1.00 21.61           O  
ATOM   2621  CB  PRO A 297       9.969  13.320  16.172  1.00 18.49           C  
ATOM   2622  CG  PRO A 297      11.022  12.781  17.065  1.00 23.19           C  
ATOM   2623  CD  PRO A 297      12.355  12.875  16.395  1.00 19.13           C  
ATOM   2624  HA  PRO A 297      10.265  14.097  14.174  1.00  0.00           H  
ATOM   2625  HB3 PRO A 297       9.482  12.497  15.649  1.00  0.00           H  
ATOM   2626  HB2 PRO A 297       9.285  13.939  16.752  1.00  0.00           H  
ATOM   2627  HG3 PRO A 297      10.804  11.738  17.295  1.00  0.00           H  
ATOM   2628  HG2 PRO A 297      11.040  13.354  17.992  1.00  0.00           H  
ATOM   2629  HD2 PRO A 297      13.036  13.445  17.027  1.00  0.00           H  
ATOM   2630  HD3 PRO A 297      12.688  11.876  16.115  1.00  0.00           H  
ATOM   2631  N   PRO A 298       9.634  16.384  15.300  1.00 19.44           N  
ATOM   2632  CA  PRO A 298       9.525  17.803  15.678  1.00 19.99           C  
ATOM   2633  C   PRO A 298       9.700  18.043  17.188  1.00 24.72           C  
ATOM   2634  O   PRO A 298      10.398  18.960  17.589  1.00 25.35           O  
ATOM   2635  CB  PRO A 298       8.098  18.180  15.239  1.00 20.97           C  
ATOM   2636  CG  PRO A 298       7.738  17.179  14.216  1.00 25.00           C  
ATOM   2637  CD  PRO A 298       8.401  15.907  14.647  1.00 19.52           C  
ATOM   2638  HA  PRO A 298      10.253  18.393  15.121  1.00  0.00           H  
ATOM   2639  HB3 PRO A 298       8.109  19.171  14.786  1.00  0.00           H  
ATOM   2640  HB2 PRO A 298       7.422  18.087  16.089  1.00  0.00           H  
ATOM   2641  HG3 PRO A 298       8.140  17.487  13.251  1.00  0.00           H  
ATOM   2642  HG2 PRO A 298       6.657  17.040  14.211  1.00  0.00           H  
ATOM   2643  HD2 PRO A 298       7.774  15.407  15.385  1.00  0.00           H  
ATOM   2644  HD3 PRO A 298       8.664  15.322  13.766  1.00  0.00           H  
ATOM   2645  N   GLU A 299       9.051  17.230  18.014  1.00 21.72           N  
ATOM   2646  CA  GLU A 299       9.121  17.423  19.449  1.00 22.31           C  
ATOM   2647  C   GLU A 299      10.561  17.368  19.909  1.00 30.66           C  
ATOM   2648  O   GLU A 299      10.965  18.091  20.825  1.00 31.06           O  
ATOM   2649  CB  GLU A 299       8.265  16.398  20.197  1.00 23.09           C  
ATOM   2650  CG  GLU A 299       8.634  14.965  19.927  1.00 26.40           C  
ATOM   2651  CD  GLU A 299       7.789  14.364  18.828  1.00 29.01           C  
ATOM   2652  OE1 GLU A 299       7.383  15.124  17.931  1.00 17.61           O  
ATOM   2653  OE2 GLU A 299       7.452  13.163  18.923  1.00 20.56           O1-
ATOM   2654  H   GLU A 299       8.501  16.468  17.644  1.00  0.00           H  
ATOM   2655  HA  GLU A 299       8.732  18.416  19.675  1.00  0.00           H  
ATOM   2656  HB3 GLU A 299       7.215  16.554  19.948  1.00  0.00           H  
ATOM   2657  HB2 GLU A 299       8.325  16.591  21.268  1.00  0.00           H  
ATOM   2658  HG3 GLU A 299       8.511  14.381  20.839  1.00  0.00           H  
ATOM   2659  HG2 GLU A 299       9.686  14.908  19.648  1.00  0.00           H  
ATOM   2660  N   MET A 300      11.359  16.550  19.243  1.00 28.82           N  
ATOM   2661  CA  MET A 300      12.744  16.444  19.631  1.00 30.64           C  
ATOM   2662  C   MET A 300      13.538  17.677  19.242  1.00 36.73           C  
ATOM   2663  O   MET A 300      14.190  18.289  20.086  1.00 36.71           O  
ATOM   2664  CB  MET A 300      13.381  15.155  19.120  1.00 33.60           C  
ATOM   2665  CG  MET A 300      12.865  13.941  19.867  1.00 38.31           C  
ATOM   2666  SD  MET A 300      13.956  12.545  19.781  1.00 44.18           S  
ATOM   2667  CE  MET A 300      12.850  11.266  20.326  1.00 41.28           C  
ATOM   2668  H   MET A 300      10.997  16.008  18.472  1.00  0.00           H  
ATOM   2669  HA  MET A 300      12.761  16.391  20.720  1.00  0.00           H  
ATOM   2670  HB3 MET A 300      14.464  15.216  19.232  1.00  0.00           H  
ATOM   2671  HB2 MET A 300      13.170  15.043  18.056  1.00  0.00           H  
ATOM   2672  HG3 MET A 300      11.888  13.662  19.472  1.00  0.00           H  
ATOM   2673  HG2 MET A 300      12.695  14.204  20.911  1.00  0.00           H  
ATOM   2674  HE1 MET A 300      13.374  10.310  20.333  1.00  0.00           H  
ATOM   2675  HE2 MET A 300      12.498  11.494  21.332  1.00  0.00           H  
ATOM   2676  HE3 MET A 300      11.999  11.208  19.648  1.00  0.00           H  
ATOM   2677  N   ILE A 301      13.461  18.075  17.980  1.00 34.03           N  
ATOM   2678  CA  ILE A 301      14.204  19.252  17.547  1.00 34.80           C  
ATOM   2679  C   ILE A 301      13.703  20.574  18.150  1.00 39.92           C  
ATOM   2680  O   ILE A 301      14.433  21.563  18.177  1.00 40.33           O  
ATOM   2681  CB  ILE A 301      14.307  19.348  16.014  1.00 37.96           C  
ATOM   2682  CG1 ILE A 301      12.938  19.582  15.402  1.00 37.71           C  
ATOM   2683  CG2 ILE A 301      14.889  18.065  15.437  1.00 39.40           C  
ATOM   2684  CD1 ILE A 301      12.954  19.446  13.912  1.00 44.61           C  
ATOM   2685  H   ILE A 301      12.889  17.563  17.323  1.00  0.00           H  
ATOM   2686  HA  ILE A 301      15.223  19.119  17.912  1.00  0.00           H  
ATOM   2687  HB  ILE A 301      14.959  20.182  15.754  1.00  0.00           H  
ATOM   2688 HG13 ILE A 301      12.586  20.578  15.671  1.00  0.00           H  
ATOM   2689 HG12 ILE A 301      12.226  18.872  15.823  1.00  0.00           H  
ATOM   2690 HG21 ILE A 301      14.955  18.151  14.352  1.00  0.00           H  
ATOM   2691 HG22 ILE A 301      15.885  17.900  15.849  1.00  0.00           H  
ATOM   2692 HG23 ILE A 301      14.245  17.225  15.696  1.00  0.00           H  
ATOM   2693 HD11 ILE A 301      11.952  19.622  13.520  1.00  0.00           H  
ATOM   2694 HD12 ILE A 301      13.643  20.176  13.487  1.00  0.00           H  
ATOM   2695 HD13 ILE A 301      13.278  18.441  13.642  1.00  0.00           H  
ATOM   2696  N   GLU A 302      12.478  20.572  18.672  1.00 36.97           N  
ATOM   2697  CA  GLU A 302      11.901  21.763  19.300  1.00 36.71           C  
ATOM   2698  C   GLU A 302      12.124  21.783  20.811  1.00 43.40           C  
ATOM   2699  O   GLU A 302      11.448  22.521  21.543  1.00 43.11           O  
ATOM   2700  CB  GLU A 302      10.408  21.839  19.028  1.00 37.35           C  
ATOM   2701  CG  GLU A 302      10.080  22.434  17.695  1.00 42.12           C  
ATOM   2702  CD  GLU A 302       8.641  22.253  17.337  1.00 51.60           C  
ATOM   2703  OE1 GLU A 302       7.806  22.185  18.269  1.00 45.52           O  
ATOM   2704  OE2 GLU A 302       8.344  22.229  16.118  1.00 37.47           O1-
ATOM   2705  H   GLU A 302      11.918  19.732  18.642  1.00  0.00           H  
ATOM   2706  HA  GLU A 302      12.376  22.645  18.869  1.00  0.00           H  
ATOM   2707  HB3 GLU A 302       9.926  22.422  19.813  1.00  0.00           H  
ATOM   2708  HB2 GLU A 302       9.977  20.840  19.094  1.00  0.00           H  
ATOM   2709  HG3 GLU A 302      10.705  21.974  16.929  1.00  0.00           H  
ATOM   2710  HG2 GLU A 302      10.321  23.497  17.703  1.00  0.00           H  
ATOM   2711  N   GLY A 303      13.087  20.985  21.263  1.00 41.63           N  
ATOM   2712  CA  GLY A 303      13.433  20.916  22.672  1.00 42.42           C  
ATOM   2713  C   GLY A 303      12.187  20.698  23.507  1.00 47.79           C  
ATOM   2714  O   GLY A 303      11.883  21.477  24.406  1.00 48.62           O  
ATOM   2715  H   GLY A 303      13.603  20.402  20.620  1.00  0.00           H  
ATOM   2716  HA3 GLY A 303      13.914  21.846  22.974  1.00  0.00           H  
ATOM   2717  HA2 GLY A 303      14.128  20.092  22.835  1.00  0.00           H  
ATOM   2718  N   ARG A 304      11.055  19.542  23.512  1.00 43.79           N  
ATOM   2719  CA  ARG A 304       9.936  19.133  24.334  1.00 43.32           C  
ATOM   2720  C   ARG A 304      10.184  17.690  24.727  1.00 45.89           C  
ATOM   2721  O   ARG A 304      11.075  17.030  24.185  1.00 45.78           O  
ATOM   2722  CB  ARG A 304       8.612  19.286  23.578  1.00 46.32           C  
ATOM   2723  CG  ARG A 304       8.209  20.744  23.305  1.00 60.30           C  
ATOM   2724  CD  ARG A 304       6.778  20.871  22.756  1.00 69.61           C  
ATOM   2725  NE  ARG A 304       6.633  20.243  21.447  1.00 76.74           N  
ATOM   2726  CZ  ARG A 304       6.914  20.847  20.297  1.00 92.58           C  
ATOM   2727  NH1 ARG A 304       7.330  22.106  20.303  1.00 74.09           N  
ATOM   2728  NH2 ARG A 304       6.766  20.196  19.148  1.00 83.40           N1+
ATOM   2729  H   ARG A 304      11.032  18.854  22.773  1.00  0.00           H  
ATOM   2730  HA  ARG A 304       9.908  19.749  25.233  1.00  0.00           H  
ATOM   2731  HB3 ARG A 304       7.818  18.790  24.136  1.00  0.00           H  
ATOM   2732  HB2 ARG A 304       8.670  18.744  22.634  1.00  0.00           H  
ATOM   2733  HG3 ARG A 304       8.909  21.187  22.597  1.00  0.00           H  
ATOM   2734  HG2 ARG A 304       8.297  21.322  24.225  1.00  0.00           H  
ATOM   2735  HD3 ARG A 304       6.510  21.925  22.684  1.00  0.00           H  
ATOM   2736  HD2 ARG A 304       6.079  20.414  23.457  1.00  0.00           H  
ATOM   2737  HE  ARG A 304       6.296  19.291  21.448  1.00  0.00           H  
ATOM   2738 HH12 ARG A 304       7.545  22.571  19.433  1.00  0.00           H  
ATOM   2739 HH11 ARG A 304       7.432  22.600  21.178  1.00  0.00           H  
ATOM   2740 HH22 ARG A 304       6.980  20.657  18.275  1.00  0.00           H  
ATOM   2741 HH21 ARG A 304       6.439  19.240  19.148  1.00  0.00           H  
ATOM   2742  N   MET A 305       9.609  17.467  25.321  1.00 42.07           N  
ATOM   2743  CA  MET A 305       9.686  16.122  25.834  1.00 42.45           C  
ATOM   2744  C   MET A 305       9.146  15.193  24.753  1.00 41.68           C  
ATOM   2745  O   MET A 305       8.360  15.624  23.907  1.00 40.09           O  
ATOM   2746  CB  MET A 305       8.830  16.027  27.096  1.00 45.91           C  
ATOM   2747  CG  MET A 305       9.481  15.236  28.234  1.00 50.99           C  
ATOM   2748  SD  MET A 305      10.012  16.269  29.627  1.00 55.53           S  
ATOM   2749  CE  MET A 305      10.969  17.465  28.741  1.00 52.00           C  
ATOM   2750  H   MET A 305       8.918  18.135  25.631  1.00  0.00           H  
ATOM   2751  HA  MET A 305      10.721  15.868  26.064  1.00  0.00           H  
ATOM   2752  HB3 MET A 305       7.869  15.578  26.847  1.00  0.00           H  
ATOM   2753  HB2 MET A 305       8.589  17.031  27.446  1.00  0.00           H  
ATOM   2754  HG3 MET A 305      10.337  14.683  27.847  1.00  0.00           H  
ATOM   2755  HG2 MET A 305       8.785  14.477  28.591  1.00  0.00           H  
ATOM   2756  HE1 MET A 305      11.381  18.192  29.441  1.00  0.00           H  
ATOM   2757  HE2 MET A 305      11.783  16.964  28.217  1.00  0.00           H  
ATOM   2758  HE3 MET A 305      10.333  17.977  28.019  1.00  0.00           H  
ATOM   2759  N   HIS A 306       9.553  13.930  24.776  1.00 35.40           N  
ATOM   2760  CA  HIS A 306       9.054  12.966  23.808  1.00 33.53           C  
ATOM   2761  C   HIS A 306       8.654  11.686  24.515  1.00 32.06           C  
ATOM   2762  O   HIS A 306       9.007  11.490  25.681  1.00 31.49           O  
ATOM   2763  CB  HIS A 306      10.108  12.676  22.721  1.00 34.81           C  
ATOM   2764  CG  HIS A 306      11.307  11.938  23.227  1.00 39.30           C  
ATOM   2765  ND1 HIS A 306      11.353  10.557  23.315  1.00 41.45           N  
ATOM   2766  CD2 HIS A 306      12.486  12.382  23.716  1.00 41.50           C  
ATOM   2767  CE1 HIS A 306      12.522  10.192  23.814  1.00 41.12           C  
ATOM   2768  NE2 HIS A 306      13.228  11.284  24.062  1.00 41.54           N  
ATOM   2769  H   HIS A 306      10.218  13.626  25.473  1.00  0.00           H  
ATOM   2770  HA  HIS A 306       8.170  13.385  23.328  1.00  0.00           H  
ATOM   2771  HB3 HIS A 306      10.426  13.614  22.266  1.00  0.00           H  
ATOM   2772  HB2 HIS A 306       9.647  12.107  21.913  1.00  0.00           H  
ATOM   2773  HD1 HIS A 306      10.561  10.005  23.017  1.00  0.00           H  
ATOM   2774  HD2 HIS A 306      12.683  13.442  23.770  1.00  0.00           H  
ATOM   2775  HE1 HIS A 306      12.748   9.145  23.950  1.00  0.00           H  
ATOM   2776  N   ASP A 307       7.903  10.828  23.810  1.00 25.31           N  
ATOM   2777  CA  ASP A 307       7.465   9.526  24.311  1.00 23.45           C  
ATOM   2778  C   ASP A 307       7.596   8.464  23.211  1.00 23.50           C  
ATOM   2779  O   ASP A 307       8.369   8.645  22.273  1.00 22.75           O  
ATOM   2780  CB  ASP A 307       6.035   9.588  24.870  1.00 25.86           C  
ATOM   2781  CG  ASP A 307       5.002  10.018  23.823  1.00 35.71           C  
ATOM   2782  OD1 ASP A 307       5.347  10.115  22.631  1.00 35.69           O  
ATOM   2783  OD2 ASP A 307       3.831  10.227  24.193  1.00 40.36           O1-
ATOM   2784  H   ASP A 307       7.607  11.067  22.875  1.00  0.00           H  
ATOM   2785  HA  ASP A 307       8.129   9.243  25.127  1.00  0.00           H  
ATOM   2786  HB3 ASP A 307       6.005  10.279  25.713  1.00  0.00           H  
ATOM   2787  HB2 ASP A 307       5.760   8.612  25.270  1.00  0.00           H  
ATOM   2788  N   GLU A 308       6.833   7.380  23.316  1.00 17.95           N  
ATOM   2789  CA  GLU A 308       6.925   6.285  22.351  1.00 17.43           C  
ATOM   2790  C   GLU A 308       6.433   6.708  20.969  1.00 21.51           C  
ATOM   2791  O   GLU A 308       6.698   6.022  19.983  1.00 20.54           O  
ATOM   2792  CB  GLU A 308       6.167   5.041  22.848  1.00 17.96           C  
ATOM   2793  CG  GLU A 308       4.688   4.993  22.461  1.00 23.52           C  
ATOM   2794  CD  GLU A 308       3.823   5.996  23.202  1.00 38.94           C  
ATOM   2795  OE1 GLU A 308       4.318   6.619  24.168  1.00 41.10           O  
ATOM   2796  OE2 GLU A 308       2.661   6.196  22.779  1.00 36.75           O1-
ATOM   2797  H   GLU A 308       6.171   7.300  24.075  1.00  0.00           H  
ATOM   2798  HA  GLU A 308       7.977   6.015  22.258  1.00  0.00           H  
ATOM   2799  HB3 GLU A 308       6.259   4.972  23.932  1.00  0.00           H  
ATOM   2800  HB2 GLU A 308       6.665   4.144  22.480  1.00  0.00           H  
ATOM   2801  HG3 GLU A 308       4.302   3.988  22.631  1.00  0.00           H  
ATOM   2802  HG2 GLU A 308       4.590   5.155  21.388  1.00  0.00           H  
ATOM   2803  N   LYS A 309       5.767   7.863  20.892  1.00 18.69           N  
ATOM   2804  CA  LYS A 309       5.255   8.361  19.618  1.00 18.00           C  
ATOM   2805  C   LYS A 309       6.362   8.774  18.634  1.00 19.15           C  
ATOM   2806  O   LYS A 309       6.123   8.954  17.424  1.00 16.30           O  
ATOM   2807  CB  LYS A 309       4.242   9.493  19.830  1.00 17.89           C  
ATOM   2808  CG  LYS A 309       2.875   9.020  20.319  1.00 24.45           C  
ATOM   2809  CD  LYS A 309       2.324   7.980  19.357  1.00 35.72           C  
ATOM   2810  CE  LYS A 309       0.801   7.870  19.406  1.00 43.17           C  
ATOM   2811  NZ  LYS A 309       0.332   6.519  18.973  1.00 48.74           N1+
ATOM   2812  H   LYS A 309       5.609   8.411  21.725  1.00  0.00           H  
ATOM   2813  HA  LYS A 309       4.713   7.537  19.154  1.00  0.00           H  
ATOM   2814  HB3 LYS A 309       4.121  10.048  18.900  1.00  0.00           H  
ATOM   2815  HB2 LYS A 309       4.649  10.215  20.538  1.00  0.00           H  
ATOM   2816  HG3 LYS A 309       2.193   9.869  20.366  1.00  0.00           H  
ATOM   2817  HG2 LYS A 309       2.977   8.579  21.311  1.00  0.00           H  
ATOM   2818  HD3 LYS A 309       2.765   7.009  19.582  1.00  0.00           H  
ATOM   2819  HD2 LYS A 309       2.637   8.224  18.342  1.00  0.00           H  
ATOM   2820  HE3 LYS A 309       0.361   8.631  18.761  1.00  0.00           H  
ATOM   2821  HE2 LYS A 309       0.456   8.066  20.421  1.00  0.00           H  
ATOM   2822  HZ1 LYS A 309       0.399   6.445  17.968  1.00  0.00           H  
ATOM   2823  HZ2 LYS A 309       0.908   5.809  19.402  1.00  0.00           H  
ATOM   2824  HZ3 LYS A 309      -0.629   6.389  19.256  1.00  0.00           H  
ATOM   2825  N   VAL A 310       7.575   8.925  19.162  1.00 15.68           N  
ATOM   2826  CA  VAL A 310       8.723   9.229  18.332  1.00 14.59           C  
ATOM   2827  C   VAL A 310       8.957   8.074  17.374  1.00 17.59           C  
ATOM   2828  O   VAL A 310       9.424   8.283  16.265  1.00 16.50           O  
ATOM   2829  CB  VAL A 310      10.030   9.485  19.145  1.00 18.13           C  
ATOM   2830  CG1 VAL A 310       9.925  10.720  20.022  1.00 17.58           C  
ATOM   2831  CG2 VAL A 310      10.465   8.251  19.927  1.00 18.37           C  
ATOM   2832  H   VAL A 310       7.708   8.828  20.159  1.00  0.00           H  
ATOM   2833  HA  VAL A 310       8.500  10.122  17.748  1.00  0.00           H  
ATOM   2834  HB  VAL A 310      10.816   9.686  18.417  1.00  0.00           H  
ATOM   2835 HG11 VAL A 310      10.858  10.858  20.569  1.00  0.00           H  
ATOM   2836 HG12 VAL A 310       9.737  11.594  19.399  1.00  0.00           H  
ATOM   2837 HG13 VAL A 310       9.105  10.595  20.729  1.00  0.00           H  
ATOM   2838 HG21 VAL A 310      11.379   8.473  20.479  1.00  0.00           H  
ATOM   2839 HG22 VAL A 310       9.679   7.968  20.627  1.00  0.00           H  
ATOM   2840 HG23 VAL A 310      10.649   7.429  19.236  1.00  0.00           H  
ATOM   2841  N   ASP A 311       8.641   6.855  17.796  1.00 15.02           N  
ATOM   2842  CA  ASP A 311       8.853   5.691  16.935  1.00 15.39           C  
ATOM   2843  C   ASP A 311       7.892   5.689  15.741  1.00 17.00           C  
ATOM   2844  O   ASP A 311       8.220   5.177  14.670  1.00 16.57           O  
ATOM   2845  CB  ASP A 311       8.738   4.394  17.735  1.00 16.63           C  
ATOM   2846  CG  ASP A 311       9.879   4.218  18.722  1.00 22.01           C  
ATOM   2847  OD1 ASP A 311      11.028   4.488  18.342  1.00 22.89           O  
ATOM   2848  OD2 ASP A 311       9.635   3.803  19.874  1.00 24.23           O1-
ATOM   2849  H   ASP A 311       8.251   6.725  18.718  1.00  0.00           H  
ATOM   2850  HA  ASP A 311       9.868   5.749  16.543  1.00  0.00           H  
ATOM   2851  HB3 ASP A 311       8.717   3.546  17.050  1.00  0.00           H  
ATOM   2852  HB2 ASP A 311       7.789   4.382  18.272  1.00  0.00           H  
ATOM   2853  N   LEU A 312       6.708   6.257  15.920  1.00 12.88           N  
ATOM   2854  CA  LEU A 312       5.743   6.325  14.825  1.00 12.82           C  
ATOM   2855  C   LEU A 312       6.238   7.327  13.766  1.00 15.18           C  
ATOM   2856  O   LEU A 312       6.115   7.085  12.572  1.00 15.06           O  
ATOM   2857  CB  LEU A 312       4.345   6.711  15.346  1.00 13.19           C  
ATOM   2858  CG  LEU A 312       3.466   5.583  15.914  1.00 16.41           C  
ATOM   2859  CD1 LEU A 312       2.983   4.575  14.838  1.00 15.72           C  
ATOM   2860  CD2 LEU A 312       4.207   4.867  17.044  1.00 21.19           C  
ATOM   2861  H   LEU A 312       6.466   6.648  16.819  1.00  0.00           H  
ATOM   2862  HA  LEU A 312       5.678   5.340  14.363  1.00  0.00           H  
ATOM   2863  HB3 LEU A 312       3.799   7.227  14.557  1.00  0.00           H  
ATOM   2864  HB2 LEU A 312       4.446   7.497  16.094  1.00  0.00           H  
ATOM   2865  HG  LEU A 312       2.580   6.047  16.348  1.00  0.00           H  
ATOM   2866 HD11 LEU A 312       2.369   3.807  15.308  1.00  0.00           H  
ATOM   2867 HD12 LEU A 312       2.394   5.100  14.086  1.00  0.00           H  
ATOM   2868 HD13 LEU A 312       3.846   4.109  14.363  1.00  0.00           H  
ATOM   2869 HD21 LEU A 312       3.580   4.069  17.442  1.00  0.00           H  
ATOM   2870 HD22 LEU A 312       5.134   4.442  16.659  1.00  0.00           H  
ATOM   2871 HD23 LEU A 312       4.436   5.579  17.837  1.00  0.00           H  
ATOM   2872  N   TRP A 313       6.778   8.452  14.218  1.00 11.95           N  
ATOM   2873  CA  TRP A 313       7.361   9.454  13.327  1.00 13.11           C  
ATOM   2874  C   TRP A 313       8.497   8.795  12.503  1.00 15.93           C  
ATOM   2875  O   TRP A 313       8.525   8.908  11.280  1.00 14.24           O  
ATOM   2876  CB  TRP A 313       7.894  10.641  14.130  1.00 11.95           C  
ATOM   2877  CG  TRP A 313       8.688  11.603  13.304  1.00 12.07           C  
ATOM   2878  CD1 TRP A 313      10.005  11.511  12.974  1.00 14.48           C  
ATOM   2879  CD2 TRP A 313       8.181  12.747  12.631  1.00 11.25           C  
ATOM   2880  NE1 TRP A 313      10.349  12.530  12.125  1.00 13.63           N  
ATOM   2881  CE2 TRP A 313       9.248  13.313  11.909  1.00 14.18           C  
ATOM   2882  CE3 TRP A 313       6.930  13.363  12.584  1.00 12.13           C  
ATOM   2883  CZ2 TRP A 313       9.126  14.506  11.205  1.00 13.67           C  
ATOM   2884  CZ3 TRP A 313       6.798  14.526  11.850  1.00 13.32           C  
ATOM   2885  CH2 TRP A 313       7.883  15.074  11.148  1.00 13.61           C  
ATOM   2886  H   TRP A 313       6.796   8.640  15.210  1.00  0.00           H  
ATOM   2887  HA  TRP A 313       6.590   9.809  12.643  1.00  0.00           H  
ATOM   2888  HB3 TRP A 313       8.510  10.275  14.951  1.00  0.00           H  
ATOM   2889  HB2 TRP A 313       7.060  11.166  14.596  1.00  0.00           H  
ATOM   2890  HD1 TRP A 313      10.608  10.711  13.377  1.00  0.00           H  
ATOM   2891  HE1 TRP A 313      11.294  12.598  11.774  1.00  0.00           H  
ATOM   2892  HE3 TRP A 313       6.094  12.930  13.114  1.00  0.00           H  
ATOM   2893  HZ2 TRP A 313       9.992  14.945  10.732  1.00  0.00           H  
ATOM   2894  HZ3 TRP A 313       5.845  15.033  11.808  1.00  0.00           H  
ATOM   2895  HH2 TRP A 313       7.722  15.962  10.554  1.00  0.00           H  
ATOM   2896  N   SER A 314       9.372   8.051  13.181  1.00 12.44           N  
ATOM   2897  CA  SER A 314      10.470   7.334  12.531  1.00 12.82           C  
ATOM   2898  C   SER A 314       9.979   6.399  11.442  1.00 14.96           C  
ATOM   2899  O   SER A 314      10.608   6.289  10.389  1.00 13.72           O  
ATOM   2900  CB  SER A 314      11.288   6.524  13.550  1.00 16.86           C  
ATOM   2901  OG  SER A 314      12.086   7.384  14.367  1.00 23.60           O  
ATOM   2902  H   SER A 314       9.292   7.965  14.184  1.00  0.00           H  
ATOM   2903  HA  SER A 314      11.131   8.070  12.073  1.00  0.00           H  
ATOM   2904  HB3 SER A 314      11.934   5.823  13.022  1.00  0.00           H  
ATOM   2905  HB2 SER A 314      10.612   5.948  14.182  1.00  0.00           H  
ATOM   2906  HG  SER A 314      11.533   7.794  15.036  1.00  0.00           H  
ATOM   2907  N   LEU A 315       8.857   5.735  11.712  1.00 10.97           N  
ATOM   2908  CA  LEU A 315       8.262   4.766  10.793  1.00 12.00           C  
ATOM   2909  C   LEU A 315       7.791   5.480   9.529  1.00 12.94           C  
ATOM   2910  O   LEU A 315       7.899   4.963   8.433  1.00 10.56           O  
ATOM   2911  CB  LEU A 315       7.084   4.066  11.480  1.00 12.26           C  
ATOM   2912  CG  LEU A 315       6.640   2.665  11.049  1.00 18.18           C  
ATOM   2913  CD1 LEU A 315       7.825   1.687  10.859  1.00 16.45           C  
ATOM   2914  CD2 LEU A 315       5.630   2.120  12.047  1.00 20.76           C  
ATOM   2915  H   LEU A 315       8.376   5.891  12.586  1.00  0.00           H  
ATOM   2916  HA  LEU A 315       9.012   4.022  10.524  1.00  0.00           H  
ATOM   2917  HB3 LEU A 315       6.220   4.730  11.462  1.00  0.00           H  
ATOM   2918  HB2 LEU A 315       7.254   4.066  12.557  1.00  0.00           H  
ATOM   2919  HG  LEU A 315       6.135   2.761  10.088  1.00  0.00           H  
ATOM   2920 HD11 LEU A 315       7.446   0.712  10.554  1.00  0.00           H  
ATOM   2921 HD12 LEU A 315       8.495   2.073  10.091  1.00  0.00           H  
ATOM   2922 HD13 LEU A 315       8.369   1.587  11.798  1.00  0.00           H  
ATOM   2923 HD21 LEU A 315       5.315   1.123  11.739  1.00  0.00           H  
ATOM   2924 HD22 LEU A 315       6.087   2.067  13.035  1.00  0.00           H  
ATOM   2925 HD23 LEU A 315       4.763   2.779  12.084  1.00  0.00           H  
ATOM   2926  N   GLY A 316       7.255   6.679   9.702  1.00 10.58           N  
ATOM   2927  CA  GLY A 316       6.803   7.499   8.580  1.00 10.07           C  
ATOM   2928  C   GLY A 316       7.968   7.990   7.714  1.00 12.43           C  
ATOM   2929  O   GLY A 316       7.867   8.026   6.488  1.00 10.72           O  
ATOM   2930  H   GLY A 316       7.148   7.055  10.633  1.00  0.00           H  
ATOM   2931  HA3 GLY A 316       6.246   8.356   8.959  1.00  0.00           H  
ATOM   2932  HA2 GLY A 316       6.112   6.922   7.965  1.00  0.00           H  
ATOM   2933  N   VAL A 317       9.040   8.434   8.366  1.00  8.58           N  
ATOM   2934  CA  VAL A 317      10.197   8.916   7.643  1.00  8.33           C  
ATOM   2935  C   VAL A 317      10.764   7.712   6.884  1.00 12.01           C  
ATOM   2936  O   VAL A 317      11.151   7.825   5.729  1.00 10.07           O  
ATOM   2937  CB  VAL A 317      11.284   9.482   8.599  1.00 12.42           C  
ATOM   2938  CG1 VAL A 317      12.549   9.831   7.831  1.00 11.20           C  
ATOM   2939  CG2 VAL A 317      10.762  10.719   9.374  1.00 11.91           C  
ATOM   2940  H   VAL A 317       9.052   8.437   9.376  1.00  0.00           H  
ATOM   2941  HA  VAL A 317       9.893   9.687   6.935  1.00  0.00           H  
ATOM   2942  HB  VAL A 317      11.532   8.708   9.325  1.00  0.00           H  
ATOM   2943 HG11 VAL A 317      13.296  10.225   8.520  1.00  0.00           H  
ATOM   2944 HG12 VAL A 317      12.939   8.936   7.346  1.00  0.00           H  
ATOM   2945 HG13 VAL A 317      12.320  10.582   7.075  1.00  0.00           H  
ATOM   2946 HG21 VAL A 317      11.545  11.092  10.034  1.00  0.00           H  
ATOM   2947 HG22 VAL A 317      10.481  11.500   8.667  1.00  0.00           H  
ATOM   2948 HG23 VAL A 317       9.892  10.437   9.967  1.00  0.00           H  
ATOM   2949  N   LEU A 318      10.828   6.557   7.549  1.00 11.07           N  
ATOM   2950  CA  LEU A 318      11.321   5.338   6.918  1.00 10.36           C  
ATOM   2951  C   LEU A 318      10.479   4.875   5.729  1.00 14.68           C  
ATOM   2952  O   LEU A 318      11.026   4.435   4.710  1.00 13.05           O  
ATOM   2953  CB  LEU A 318      11.456   4.217   7.941  1.00  9.99           C  
ATOM   2954  CG  LEU A 318      12.266   3.003   7.459  1.00 15.46           C  
ATOM   2955  CD1 LEU A 318      13.716   3.381   7.190  1.00 15.85           C  
ATOM   2956  CD2 LEU A 318      12.212   1.935   8.543  1.00 19.61           C  
ATOM   2957  H   LEU A 318      10.531   6.512   8.513  1.00  0.00           H  
ATOM   2958  HA  LEU A 318      12.321   5.552   6.541  1.00  0.00           H  
ATOM   2959  HB3 LEU A 318      10.464   3.889   8.250  1.00  0.00           H  
ATOM   2960  HB2 LEU A 318      11.905   4.612   8.852  1.00  0.00           H  
ATOM   2961  HG  LEU A 318      11.820   2.612   6.545  1.00  0.00           H  
ATOM   2962 HD11 LEU A 318      14.264   2.502   6.850  1.00  0.00           H  
ATOM   2963 HD12 LEU A 318      13.754   4.152   6.421  1.00  0.00           H  
ATOM   2964 HD13 LEU A 318      14.169   3.760   8.106  1.00  0.00           H  
ATOM   2965 HD21 LEU A 318      12.781   1.062   8.223  1.00  0.00           H  
ATOM   2966 HD22 LEU A 318      12.641   2.330   9.464  1.00  0.00           H  
ATOM   2967 HD23 LEU A 318      11.175   1.648   8.719  1.00  0.00           H  
ATOM   2968  N   CYS A 319       9.157   4.912   5.877  1.00  9.61           N  
ATOM   2969  CA  CYS A 319       8.263   4.508   4.805  1.00 10.23           C  
ATOM   2970  C   CYS A 319       8.467   5.412   3.563  1.00 14.31           C  
ATOM   2971  O   CYS A 319       8.518   4.929   2.414  1.00 11.76           O  
ATOM   2972  CB  CYS A 319       6.800   4.537   5.282  1.00 10.35           C  
ATOM   2973  SG  CYS A 319       5.655   3.748   4.110  1.00 14.27           S  
ATOM   2974  H   CYS A 319       8.755   5.226   6.749  1.00  0.00           H  
ATOM   2975  HA  CYS A 319       8.509   3.484   4.525  1.00  0.00           H  
ATOM   2976  HB3 CYS A 319       6.494   5.570   5.448  1.00  0.00           H  
ATOM   2977  HB2 CYS A 319       6.725   4.042   6.250  1.00  0.00           H  
ATOM   2978  HG  CYS A 319       5.711   4.383   2.936  1.00  0.00           H  
ATOM   2979  N   TYR A 320       8.631   6.714   3.801  1.00 11.00           N  
ATOM   2980  CA  TYR A 320       8.913   7.665   2.719  1.00 10.26           C  
ATOM   2981  C   TYR A 320      10.261   7.346   2.072  1.00 12.43           C  
ATOM   2982  O   TYR A 320      10.363   7.236   0.858  1.00 10.27           O  
ATOM   2983  CB  TYR A 320       8.942   9.097   3.247  1.00 11.03           C  
ATOM   2984  CG  TYR A 320       9.155  10.131   2.170  1.00 11.01           C  
ATOM   2985  CD1 TYR A 320      10.427  10.382   1.653  1.00 11.74           C  
ATOM   2986  CD2 TYR A 320       8.067  10.853   1.652  1.00 12.00           C  
ATOM   2987  CE1 TYR A 320      10.619  11.343   0.671  1.00 12.48           C  
ATOM   2988  CE2 TYR A 320       8.251  11.822   0.643  1.00 12.84           C  
ATOM   2989  CZ  TYR A 320       9.525  12.089   0.192  1.00 14.82           C  
ATOM   2990  OH  TYR A 320       9.695  13.002  -0.830  1.00 12.00           O  
ATOM   2991  H   TYR A 320       8.562   7.068   4.745  1.00  0.00           H  
ATOM   2992  HA  TYR A 320       8.131   7.583   1.964  1.00  0.00           H  
ATOM   2993  HB3 TYR A 320       9.727   9.190   3.998  1.00  0.00           H  
ATOM   2994  HB2 TYR A 320       8.010   9.308   3.772  1.00  0.00           H  
ATOM   2995  HD1 TYR A 320      11.278   9.825   2.017  1.00  0.00           H  
ATOM   2996  HD2 TYR A 320       7.070  10.670   2.026  1.00  0.00           H  
ATOM   2997  HE1 TYR A 320      11.608  11.519   0.274  1.00  0.00           H  
ATOM   2998  HE2 TYR A 320       7.399  12.344   0.234  1.00  0.00           H  
ATOM   2999  HH  TYR A 320       8.914  13.555  -0.899  1.00  0.00           H  
ATOM   3000  N   GLU A 321      11.293   7.176   2.887  1.00 10.28           N  
ATOM   3001  CA  GLU A 321      12.622   6.871   2.351  1.00 10.73           C  
ATOM   3002  C   GLU A 321      12.646   5.573   1.513  1.00 12.85           C  
ATOM   3003  O   GLU A 321      13.244   5.537   0.437  1.00 10.20           O  
ATOM   3004  CB  GLU A 321      13.699   6.858   3.445  1.00 11.74           C  
ATOM   3005  CG  GLU A 321      15.114   6.687   2.845  1.00 16.44           C  
ATOM   3006  CD  GLU A 321      16.248   7.013   3.817  1.00 27.92           C  
ATOM   3007  OE1 GLU A 321      15.993   7.231   5.017  1.00 17.39           O  
ATOM   3008  OE2 GLU A 321      17.407   7.033   3.363  1.00 21.03           O1-
ATOM   3009  H   GLU A 321      11.166   7.257   3.886  1.00  0.00           H  
ATOM   3010  HA  GLU A 321      12.878   7.684   1.672  1.00  0.00           H  
ATOM   3011  HB3 GLU A 321      13.499   6.043   4.141  1.00  0.00           H  
ATOM   3012  HB2 GLU A 321      13.654   7.790   4.009  1.00  0.00           H  
ATOM   3013  HG3 GLU A 321      15.208   7.312   1.957  1.00  0.00           H  
ATOM   3014  HG2 GLU A 321      15.232   5.666   2.482  1.00  0.00           H  
ATOM   3015  N   PHE A 322      11.997   4.518   2.001  1.00  9.27           N  
ATOM   3016  CA  PHE A 322      11.871   3.260   1.240  1.00  8.94           C  
ATOM   3017  C   PHE A 322      11.245   3.474  -0.166  1.00 13.78           C  
ATOM   3018  O   PHE A 322      11.728   2.938  -1.170  1.00 13.87           O  
ATOM   3019  CB  PHE A 322      10.978   2.288   2.023  1.00 10.55           C  
ATOM   3020  CG  PHE A 322      11.643   1.655   3.220  1.00 11.26           C  
ATOM   3021  CD1 PHE A 322      13.011   1.681   3.369  1.00 14.06           C  
ATOM   3022  CD2 PHE A 322      10.874   0.990   4.177  1.00 12.17           C  
ATOM   3023  CE1 PHE A 322      13.624   1.040   4.448  1.00 15.59           C  
ATOM   3024  CE2 PHE A 322      11.469   0.325   5.237  1.00 16.16           C  
ATOM   3025  CZ  PHE A 322      12.851   0.362   5.385  1.00 15.19           C  
ATOM   3026  H   PHE A 322      11.574   4.565   2.917  1.00  0.00           H  
ATOM   3027  HA  PHE A 322      12.860   2.816   1.123  1.00  0.00           H  
ATOM   3028  HB3 PHE A 322      10.621   1.506   1.353  1.00  0.00           H  
ATOM   3029  HB2 PHE A 322      10.075   2.807   2.344  1.00  0.00           H  
ATOM   3030  HD1 PHE A 322      13.623   2.201   2.647  1.00  0.00           H  
ATOM   3031  HD2 PHE A 322       9.797   0.988   4.098  1.00  0.00           H  
ATOM   3032  HE1 PHE A 322      14.698   1.071   4.555  1.00  0.00           H  
ATOM   3033  HE2 PHE A 322      10.860  -0.219   5.944  1.00  0.00           H  
ATOM   3034  HZ  PHE A 322      13.325  -0.131   6.221  1.00  0.00           H  
ATOM   3035  N   LEU A 323      10.136   4.216  -0.235  1.00  9.73           N  
ATOM   3036  CA  LEU A 323       9.426   4.393  -1.506  1.00  9.61           C  
ATOM   3037  C   LEU A 323      10.102   5.396  -2.443  1.00 13.53           C  
ATOM   3038  O   LEU A 323       9.989   5.301  -3.650  1.00 13.19           O  
ATOM   3039  CB  LEU A 323       7.952   4.817  -1.254  1.00  9.84           C  
ATOM   3040  CG  LEU A 323       7.033   3.807  -0.535  1.00 12.86           C  
ATOM   3041  CD1 LEU A 323       5.702   4.448  -0.090  1.00 11.69           C  
ATOM   3042  CD2 LEU A 323       6.765   2.573  -1.393  1.00 12.76           C  
ATOM   3043  H   LEU A 323       9.776   4.664   0.595  1.00  0.00           H  
ATOM   3044  HA  LEU A 323       9.410   3.428  -2.012  1.00  0.00           H  
ATOM   3045  HB3 LEU A 323       7.496   5.105  -2.201  1.00  0.00           H  
ATOM   3046  HB2 LEU A 323       7.939   5.762  -0.711  1.00  0.00           H  
ATOM   3047  HG  LEU A 323       7.552   3.474   0.364  1.00  0.00           H  
ATOM   3048 HD11 LEU A 323       5.088   3.700   0.411  1.00  0.00           H  
ATOM   3049 HD12 LEU A 323       5.906   5.270   0.597  1.00  0.00           H  
ATOM   3050 HD13 LEU A 323       5.171   4.828  -0.963  1.00  0.00           H  
ATOM   3051 HD21 LEU A 323       6.114   1.887  -0.851  1.00  0.00           H  
ATOM   3052 HD22 LEU A 323       6.281   2.874  -2.322  1.00  0.00           H  
ATOM   3053 HD23 LEU A 323       7.708   2.076  -1.620  1.00  0.00           H  
ATOM   3054  N   VAL A 324      10.722   6.415  -1.865  1.00  9.95           N  
ATOM   3055  CA  VAL A 324      11.285   7.527  -2.626  1.00  9.82           C  
ATOM   3056  C   VAL A 324      12.793   7.383  -2.882  1.00 14.57           C  
ATOM   3057  O   VAL A 324      13.276   7.747  -3.949  1.00 13.46           O  
ATOM   3058  CB  VAL A 324      10.902   8.879  -1.970  1.00 12.19           C  
ATOM   3059  CG1 VAL A 324      11.551  10.095  -2.694  1.00 10.66           C  
ATOM   3060  CG2 VAL A 324       9.347   9.024  -1.938  1.00 12.15           C  
ATOM   3061  H   VAL A 324      10.819   6.443  -0.860  1.00  0.00           H  
ATOM   3062  HA  VAL A 324      10.802   7.509  -3.603  1.00  0.00           H  
ATOM   3063  HB  VAL A 324      11.261   8.868  -0.941  1.00  0.00           H  
ATOM   3064 HG11 VAL A 324      11.252  11.017  -2.196  1.00  0.00           H  
ATOM   3065 HG12 VAL A 324      12.636  10.001  -2.661  1.00  0.00           H  
ATOM   3066 HG13 VAL A 324      11.220  10.119  -3.732  1.00  0.00           H  
ATOM   3067 HG21 VAL A 324       9.080   9.975  -1.477  1.00  0.00           H  
ATOM   3068 HG22 VAL A 324       8.958   8.992  -2.956  1.00  0.00           H  
ATOM   3069 HG23 VAL A 324       8.917   8.206  -1.359  1.00  0.00           H  
ATOM   3070  N   GLY A 325      13.514   6.814  -1.915  1.00 13.00           N  
ATOM   3071  CA  GLY A 325      14.961   6.609  -2.034  1.00 12.60           C  
ATOM   3072  C   GLY A 325      15.745   7.644  -1.205  1.00 16.83           C  
ATOM   3073  O   GLY A 325      16.947   7.537  -1.085  1.00 17.02           O  
ATOM   3074  H   GLY A 325      13.065   6.507  -1.064  1.00  0.00           H  
ATOM   3075  HA3 GLY A 325      15.253   6.686  -3.081  1.00  0.00           H  
ATOM   3076  HA2 GLY A 325      15.214   5.605  -1.694  1.00  0.00           H  
ATOM   3077  N   LYS A 326      15.051   8.647  -0.670  1.00 13.97           N  
ATOM   3078  CA  LYS A 326      15.659   9.670   0.187  1.00 13.50           C  
ATOM   3079  C   LYS A 326      14.637  10.019   1.282  1.00 17.45           C  
ATOM   3080  O   LYS A 326      13.433   9.910   1.048  1.00 15.59           O  
ATOM   3081  CB  LYS A 326      15.979  10.925  -0.633  1.00 15.70           C  
ATOM   3082  CG  LYS A 326      17.143  10.750  -1.608  1.00 24.49           C  
ATOM   3083  CD  LYS A 326      18.488  10.648  -0.860  1.00 29.28           C  
ATOM   3084  CE  LYS A 326      19.666  10.553  -1.823  1.00 34.38           C  
ATOM   3085  NZ  LYS A 326      20.896  10.112  -1.119  1.00 29.46           N1+
ATOM   3086  H   LYS A 326      14.060   8.727  -0.849  1.00  0.00           H  
ATOM   3087  HA  LYS A 326      16.570   9.281   0.640  1.00  0.00           H  
ATOM   3088  HB3 LYS A 326      16.195  11.753   0.043  1.00  0.00           H  
ATOM   3089  HB2 LYS A 326      15.090  11.234  -1.183  1.00  0.00           H  
ATOM   3090  HG3 LYS A 326      17.172  11.597  -2.294  1.00  0.00           H  
ATOM   3091  HG2 LYS A 326      16.988   9.848  -2.200  1.00  0.00           H  
ATOM   3092  HD3 LYS A 326      18.477   9.771  -0.213  1.00  0.00           H  
ATOM   3093  HD2 LYS A 326      18.613  11.520  -0.219  1.00  0.00           H  
ATOM   3094  HE3 LYS A 326      19.839  11.527  -2.281  1.00  0.00           H  
ATOM   3095  HE2 LYS A 326      19.429   9.845  -2.617  1.00  0.00           H  
ATOM   3096  HZ1 LYS A 326      20.875   9.109  -0.999  1.00  0.00           H  
ATOM   3097  HZ2 LYS A 326      21.707  10.369  -1.664  1.00  0.00           H  
ATOM   3098  HZ3 LYS A 326      20.945  10.558  -0.214  1.00  0.00           H  
ATOM   3099  N   PRO A 327      15.100  10.470   2.455  1.00 13.87           N  
ATOM   3100  CA  PRO A 327      14.174  10.846   3.518  1.00 12.70           C  
ATOM   3101  C   PRO A 327      13.528  12.187   3.135  1.00 13.97           C  
ATOM   3102  O   PRO A 327      14.072  12.942   2.342  1.00 12.50           O  
ATOM   3103  CB  PRO A 327      15.075  10.958   4.750  1.00 14.51           C  
ATOM   3104  CG  PRO A 327      16.384  11.375   4.201  1.00 19.19           C  
ATOM   3105  CD  PRO A 327      16.494  10.787   2.806  1.00 15.31           C  
ATOM   3106  HA  PRO A 327      13.415  10.077   3.661  1.00  0.00           H  
ATOM   3107  HB3 PRO A 327      15.175   9.977   5.214  1.00  0.00           H  
ATOM   3108  HB2 PRO A 327      14.693  11.740   5.406  1.00  0.00           H  
ATOM   3109  HG3 PRO A 327      17.183  10.977   4.826  1.00  0.00           H  
ATOM   3110  HG2 PRO A 327      16.422  12.463   4.140  1.00  0.00           H  
ATOM   3111  HD2 PRO A 327      16.873  11.548   2.123  1.00  0.00           H  
ATOM   3112  HD3 PRO A 327      17.073   9.865   2.849  1.00  0.00           H  
ATOM   3113  N   PRO A 328      12.343  12.446   3.666  1.00 12.04           N  
ATOM   3114  CA  PRO A 328      11.535  13.585   3.238  1.00 12.87           C  
ATOM   3115  C   PRO A 328      11.958  15.033   3.501  1.00 17.18           C  
ATOM   3116  O   PRO A 328      11.542  15.957   2.774  1.00 14.77           O  
ATOM   3117  CB  PRO A 328      10.163  13.290   3.850  1.00 14.60           C  
ATOM   3118  CG  PRO A 328      10.426  12.399   5.030  1.00 17.27           C  
ATOM   3119  CD  PRO A 328      11.682  11.628   4.706  1.00 12.39           C  
ATOM   3120  HA  PRO A 328      11.417  13.490   2.159  1.00  0.00           H  
ATOM   3121  HB3 PRO A 328       9.550  12.757   3.124  1.00  0.00           H  
ATOM   3122  HB2 PRO A 328       9.712  14.221   4.193  1.00  0.00           H  
ATOM   3123  HG3 PRO A 328       9.595  11.704   5.151  1.00  0.00           H  
ATOM   3124  HG2 PRO A 328      10.595  13.011   5.916  1.00  0.00           H  
ATOM   3125  HD2 PRO A 328      12.318  11.587   5.590  1.00  0.00           H  
ATOM   3126  HD3 PRO A 328      11.412  10.659   4.285  1.00  0.00           H  
ATOM   3127  N   PHE A 329      12.808  15.235   4.503  1.00 15.95           N  
ATOM   3128  CA  PHE A 329      13.170  16.588   4.930  1.00 16.87           C  
ATOM   3129  C   PHE A 329      14.591  16.953   4.568  1.00 26.23           C  
ATOM   3130  O   PHE A 329      15.104  17.990   4.974  1.00 27.40           O  
ATOM   3131  CB  PHE A 329      12.952  16.714   6.435  1.00 17.33           C  
ATOM   3132  CG  PHE A 329      11.561  16.331   6.875  1.00 17.14           C  
ATOM   3133  CD1 PHE A 329      10.480  17.145   6.569  1.00 16.84           C  
ATOM   3134  CD2 PHE A 329      11.333  15.129   7.544  1.00 17.29           C  
ATOM   3135  CE1 PHE A 329       9.184  16.783   6.947  1.00 16.93           C  
ATOM   3136  CE2 PHE A 329      10.038  14.756   7.933  1.00 18.79           C  
ATOM   3137  CZ  PHE A 329       8.962  15.583   7.621  1.00 16.26           C  
ATOM   3138  H   PHE A 329      13.217  14.447   4.985  1.00  0.00           H  
ATOM   3139  HA  PHE A 329      12.502  17.291   4.431  1.00  0.00           H  
ATOM   3140  HB3 PHE A 329      13.161  17.737   6.746  1.00  0.00           H  
ATOM   3141  HB2 PHE A 329      13.680  16.095   6.959  1.00  0.00           H  
ATOM   3142  HD1 PHE A 329      10.635  18.070   6.033  1.00  0.00           H  
ATOM   3143  HD2 PHE A 329      12.159  14.471   7.769  1.00  0.00           H  
ATOM   3144  HE1 PHE A 329       8.353  17.433   6.717  1.00  0.00           H  
ATOM   3145  HE2 PHE A 329       9.881  13.833   8.471  1.00  0.00           H  
ATOM   3146  HZ  PHE A 329       7.958  15.298   7.899  1.00  0.00           H  
ATOM   3147  N   GLU A 330      15.209  16.095   3.774  1.00 25.00           N  
ATOM   3148  CA  GLU A 330      16.578  16.297   3.342  1.00 26.36           C  
ATOM   3149  C   GLU A 330      16.779  17.677   2.720  1.00 31.61           C  
ATOM   3150  O   GLU A 330      15.947  18.167   1.953  1.00 29.78           O  
ATOM   3151  CB  GLU A 330      16.971  15.195   2.358  1.00 28.27           C  
ATOM   3152  CG  GLU A 330      18.364  15.340   1.777  1.00 41.03           C  
ATOM   3153  CD  GLU A 330      18.836  14.065   1.095  1.00 52.80           C  
ATOM   3154  OE1 GLU A 330      19.297  13.146   1.809  1.00 44.26           O  
ATOM   3155  OE2 GLU A 330      18.729  13.986  -0.148  1.00 38.91           O1-
ATOM   3156  H   GLU A 330      14.726  15.269   3.450  1.00  0.00           H  
ATOM   3157  HA  GLU A 330      17.225  16.220   4.216  1.00  0.00           H  
ATOM   3158  HB3 GLU A 330      16.244  15.159   1.547  1.00  0.00           H  
ATOM   3159  HB2 GLU A 330      16.883  14.225   2.848  1.00  0.00           H  
ATOM   3160  HG3 GLU A 330      19.062  15.606   2.571  1.00  0.00           H  
ATOM   3161  HG2 GLU A 330      18.374  16.160   1.059  1.00  0.00           H  
ATOM   3162  N   ALA A 331      17.888  18.305   3.089  1.00 31.48           N  
ATOM   3163  CA  ALA A 331      18.241  19.634   2.597  1.00 32.86           C  
ATOM   3164  C   ALA A 331      19.769  19.849   2.630  1.00 39.36           C  
ATOM   3165  O   ALA A 331      20.525  18.944   2.991  1.00 39.62           O  
ATOM   3166  CB  ALA A 331      17.522  20.697   3.415  1.00 33.75           C  
ATOM   3167  H   ALA A 331      18.527  17.864   3.735  1.00  0.00           H  
ATOM   3168  HA  ALA A 331      17.907  19.715   1.563  1.00  0.00           H  
ATOM   3169  HB1 ALA A 331      17.790  21.686   3.043  1.00  0.00           H  
ATOM   3170  HB2 ALA A 331      16.445  20.556   3.328  1.00  0.00           H  
ATOM   3171  HB3 ALA A 331      17.816  20.612   4.461  1.00  0.00           H  
ATOM   3172  N   ASN A 332      20.223  21.040   2.242  1.00 37.32           N  
ATOM   3173  CA  ASN A 332      21.661  21.332   2.205  1.00 37.65           C  
ATOM   3174  C   ASN A 332      22.286  21.497   3.582  1.00 42.75           C  
ATOM   3175  O   ASN A 332      23.311  20.876   3.889  1.00 43.38           O  
ATOM   3176  CB  ASN A 332      21.944  22.592   1.377  1.00 37.81           C  
ATOM   3177  CG  ASN A 332      21.683  22.394  -0.109  1.00 55.59           C  
ATOM   3178  OD1 ASN A 332      21.804  23.329  -0.893  1.00 55.67           O  
ATOM   3179  ND2 ASN A 332      21.311  21.177  -0.499  1.00 44.04           N  
ATOM   3180  H   ASN A 332      19.574  21.763   1.966  1.00  0.00           H  
ATOM   3181  HA  ASN A 332      22.157  20.495   1.714  1.00  0.00           H  
ATOM   3182  HB3 ASN A 332      22.980  22.898   1.525  1.00  0.00           H  
ATOM   3183  HB2 ASN A 332      21.330  23.413   1.746  1.00  0.00           H  
ATOM   3184 HD22 ASN A 332      21.126  20.994  -1.475  1.00  0.00           H  
ATOM   3185 HD21 ASN A 332      21.214  20.436   0.181  1.00  0.00           H  
ATOM   3186  N   THR A 333      21.692  22.375   4.386  1.00 38.55           N  
ATOM   3187  CA  THR A 333      22.197  22.687   5.712  1.00 38.12           C  
ATOM   3188  C   THR A 333      21.252  22.140   6.787  1.00 43.83           C  
ATOM   3189  O   THR A 333      20.031  22.179   6.632  1.00 41.34           O  
ATOM   3190  CB  THR A 333      22.290  24.230   5.893  1.00 41.94           C  
ATOM   3191  OG1 THR A 333      20.966  24.780   5.916  1.00 36.03           O  
ATOM   3192  CG2 THR A 333      23.052  24.858   4.729  1.00 39.83           C  
ATOM   3193  H   THR A 333      20.857  22.854   4.081  1.00  0.00           H  
ATOM   3194  HA  THR A 333      23.186  22.246   5.838  1.00  0.00           H  
ATOM   3195  HB  THR A 333      22.798  24.459   6.830  1.00  0.00           H  
ATOM   3196  HG1 THR A 333      20.565  24.687   5.049  1.00  0.00           H  
ATOM   3197 HG21 THR A 333      23.108  25.937   4.871  1.00  0.00           H  
ATOM   3198 HG22 THR A 333      24.060  24.445   4.688  1.00  0.00           H  
ATOM   3199 HG23 THR A 333      22.533  24.641   3.795  1.00  0.00           H  
ATOM   3200  N   TYR A 334      21.847  21.612   7.852  1.00 44.76           N  
ATOM   3201  CA  TYR A 334      21.108  21.207   9.037  1.00 46.37           C  
ATOM   3202  C   TYR A 334      20.027  22.222   9.366  1.00 48.32           C  
ATOM   3203  O   TYR A 334      18.888  21.853   9.654  1.00 48.32           O  
ATOM   3204  CB  TYR A 334      22.054  21.042  10.228  1.00 50.57           C  
ATOM   3205  CG  TYR A 334      22.602  22.347  10.760  1.00 56.64           C  
ATOM   3206  CD1 TYR A 334      23.657  22.989  10.126  1.00 59.34           C  
ATOM   3207  CD2 TYR A 334      22.064  22.936  11.896  1.00 59.22           C  
ATOM   3208  CE1 TYR A 334      24.162  24.182  10.608  1.00 61.48           C  
ATOM   3209  CE2 TYR A 334      22.561  24.129  12.386  1.00 60.62           C  
ATOM   3210  CZ  TYR A 334      23.610  24.747  11.738  1.00 66.13           C  
ATOM   3211  OH  TYR A 334      24.109  25.935  12.222  1.00 72.11           O  
ATOM   3212  H   TYR A 334      22.848  21.479   7.857  1.00  0.00           H  
ATOM   3213  HA  TYR A 334      20.632  20.247   8.837  1.00  0.00           H  
ATOM   3214  HB3 TYR A 334      22.881  20.391   9.945  1.00  0.00           H  
ATOM   3215  HB2 TYR A 334      21.538  20.513  11.029  1.00  0.00           H  
ATOM   3216  HD1 TYR A 334      24.098  22.557   9.240  1.00  0.00           H  
ATOM   3217  HD2 TYR A 334      21.243  22.462  12.413  1.00  0.00           H  
ATOM   3218  HE1 TYR A 334      24.984  24.665  10.100  1.00  0.00           H  
ATOM   3219  HE2 TYR A 334      22.128  24.571  13.271  1.00  0.00           H  
ATOM   3220  HH  TYR A 334      23.995  25.966  13.175  1.00  0.00           H  
ATOM   3221  N   GLN A 335      20.380  23.503   9.326  1.00 42.10           N  
ATOM   3222  CA  GLN A 335      19.410  24.550   9.725  1.00 40.56           C  
ATOM   3223  C   GLN A 335      18.166  24.582   8.836  1.00 38.64           C  
ATOM   3224  O   GLN A 335      17.047  24.801   9.298  1.00 35.71           O  
ATOM   3225  CB  GLN A 335      20.067  25.938   9.822  1.00 42.20           C  
ATOM   3226  CG  GLN A 335      19.808  26.851   8.641  1.00 61.55           C  
ATOM   3227  CD  GLN A 335      20.471  28.207   8.794  1.00 90.03           C  
ATOM   3228  OE1 GLN A 335      20.087  29.007   9.642  1.00 86.91           O  
ATOM   3229  NE2 GLN A 335      21.614  28.373   8.148  1.00 89.10           N  
ATOM   3230  H   GLN A 335      21.308  23.762   9.024  1.00  0.00           H  
ATOM   3231  HA  GLN A 335      19.070  24.295  10.729  1.00  0.00           H  
ATOM   3232  HB3 GLN A 335      21.142  25.819   9.957  1.00  0.00           H  
ATOM   3233  HB2 GLN A 335      19.737  26.430  10.737  1.00  0.00           H  
ATOM   3234  HG3 GLN A 335      18.734  26.985   8.516  1.00  0.00           H  
ATOM   3235  HG2 GLN A 335      20.166  26.374   7.729  1.00  0.00           H  
ATOM   3236 HE22 GLN A 335      22.105  29.253   8.209  1.00  0.00           H  
ATOM   3237 HE21 GLN A 335      21.995  27.619   7.594  1.00  0.00           H  
ATOM   3238  N   GLU A 336      18.357  24.286   7.561  1.00 34.18           N  
ATOM   3239  CA  GLU A 336      17.226  24.228   6.650  1.00 33.88           C  
ATOM   3240  C   GLU A 336      16.407  22.957   6.899  1.00 34.83           C  
ATOM   3241  O   GLU A 336      15.184  22.960   6.729  1.00 33.58           O  
ATOM   3242  CB  GLU A 336      17.679  24.313   5.186  1.00 35.66           C  
ATOM   3243  CG  GLU A 336      18.353  25.647   4.788  1.00 47.95           C  
ATOM   3244  CD  GLU A 336      18.866  25.645   3.349  1.00 76.78           C  
ATOM   3245  OE1 GLU A 336      19.281  24.566   2.867  1.00 79.10           O  
ATOM   3246  OE2 GLU A 336      18.838  26.717   2.702  1.00 76.54           O1-
ATOM   3247  H   GLU A 336      19.289  24.100   7.220  1.00  0.00           H  
ATOM   3248  HA  GLU A 336      16.586  25.086   6.854  1.00  0.00           H  
ATOM   3249  HB3 GLU A 336      16.825  24.132   4.533  1.00  0.00           H  
ATOM   3250  HB2 GLU A 336      18.357  23.488   4.970  1.00  0.00           H  
ATOM   3251  HG3 GLU A 336      19.181  25.851   5.467  1.00  0.00           H  
ATOM   3252  HG2 GLU A 336      17.644  26.464   4.918  1.00  0.00           H  
ATOM   3253  N   THR A 337      17.079  21.870   7.278  1.00 29.28           N  
ATOM   3254  CA  THR A 337      16.395  20.598   7.564  1.00 28.09           C  
ATOM   3255  C   THR A 337      15.551  20.725   8.838  1.00 32.41           C  
ATOM   3256  O   THR A 337      14.439  20.205   8.905  1.00 29.00           O  
ATOM   3257  CB  THR A 337      17.392  19.437   7.745  1.00 30.01           C  
ATOM   3258  OG1 THR A 337      18.099  19.227   6.524  1.00 30.57           O  
ATOM   3259  CG2 THR A 337      16.661  18.150   8.127  1.00 24.96           C  
ATOM   3260  H   THR A 337      18.084  21.906   7.376  1.00  0.00           H  
ATOM   3261  HA  THR A 337      15.734  20.363   6.730  1.00  0.00           H  
ATOM   3262  HB  THR A 337      18.102  19.693   8.531  1.00  0.00           H  
ATOM   3263  HG1 THR A 337      18.576  20.026   6.289  1.00  0.00           H  
ATOM   3264 HG21 THR A 337      17.384  17.344   8.250  1.00  0.00           H  
ATOM   3265 HG22 THR A 337      16.124  18.301   9.063  1.00  0.00           H  
ATOM   3266 HG23 THR A 337      15.953  17.886   7.341  1.00  0.00           H  
ATOM   3267  N   TYR A 338      16.092  21.423   9.841  1.00 31.98           N  
ATOM   3268  CA  TYR A 338      15.395  21.646  11.119  1.00 33.47           C  
ATOM   3269  C   TYR A 338      14.067  22.353  10.848  1.00 31.79           C  
ATOM   3270  O   TYR A 338      13.032  21.966  11.377  1.00 29.77           O  
ATOM   3271  CB  TYR A 338      16.238  22.530  12.052  1.00 38.61           C  
ATOM   3272  CG  TYR A 338      17.199  21.809  12.990  1.00 47.12           C  
ATOM   3273  CD1 TYR A 338      16.731  21.064  14.072  1.00 49.49           C  
ATOM   3274  CD2 TYR A 338      18.576  22.006  12.882  1.00 50.82           C  
ATOM   3275  CE1 TYR A 338      17.616  20.466  14.971  1.00 51.58           C  
ATOM   3276  CE2 TYR A 338      19.467  21.419  13.776  1.00 53.82           C  
ATOM   3277  CZ  TYR A 338      18.984  20.648  14.814  1.00 63.38           C  
ATOM   3278  OH  TYR A 338      19.876  20.071  15.701  1.00 67.99           O  
ATOM   3279  H   TYR A 338      17.014  21.822   9.739  1.00  0.00           H  
ATOM   3280  HA  TYR A 338      15.204  20.687  11.601  1.00  0.00           H  
ATOM   3281  HB3 TYR A 338      15.576  23.168  12.637  1.00  0.00           H  
ATOM   3282  HB2 TYR A 338      16.794  23.254  11.456  1.00  0.00           H  
ATOM   3283  HD1 TYR A 338      15.669  20.942  14.225  1.00  0.00           H  
ATOM   3284  HD2 TYR A 338      18.972  22.626  12.091  1.00  0.00           H  
ATOM   3285  HE1 TYR A 338      17.236  19.865  15.784  1.00  0.00           H  
ATOM   3286  HE2 TYR A 338      20.530  21.568  13.655  1.00  0.00           H  
ATOM   3287  HH  TYR A 338      19.401  19.757  16.474  1.00  0.00           H  
ATOM   3288  N   LYS A 339      14.116  23.384  10.011  1.00 26.48           N  
ATOM   3289  CA  LYS A 339      12.932  24.134   9.617  1.00 25.86           C  
ATOM   3290  C   LYS A 339      11.919  23.222   8.918  1.00 26.55           C  
ATOM   3291  O   LYS A 339      10.734  23.254   9.230  1.00 24.69           O  
ATOM   3292  CB  LYS A 339      13.338  25.286   8.687  1.00 29.61           C  
ATOM   3293  CG  LYS A 339      12.184  26.045   8.077  1.00 50.22           C  
ATOM   3294  CD  LYS A 339      12.636  27.422   7.608  1.00 67.03           C  
ATOM   3295  CE  LYS A 339      12.220  28.508   8.602  1.00 84.16           C  
ATOM   3296  NZ  LYS A 339      13.087  29.722   8.549  1.00 97.04           N1+
ATOM   3297  H   LYS A 339      15.001  23.676   9.621  1.00  0.00           H  
ATOM   3298  HA  LYS A 339      12.469  24.552  10.511  1.00  0.00           H  
ATOM   3299  HB3 LYS A 339      13.976  24.900   7.892  1.00  0.00           H  
ATOM   3300  HB2 LYS A 339      13.979  25.980   9.231  1.00  0.00           H  
ATOM   3301  HG3 LYS A 339      11.391  26.156   8.817  1.00  0.00           H  
ATOM   3302  HG2 LYS A 339      11.788  25.485   7.230  1.00  0.00           H  
ATOM   3303  HD3 LYS A 339      12.198  27.635   6.633  1.00  0.00           H  
ATOM   3304  HD2 LYS A 339      13.720  27.429   7.495  1.00  0.00           H  
ATOM   3305  HE3 LYS A 339      12.233  28.098   9.612  1.00  0.00           H  
ATOM   3306  HE2 LYS A 339      11.185  28.794   8.414  1.00  0.00           H  
ATOM   3307  HZ1 LYS A 339      14.047  29.459   8.723  1.00  0.00           H  
ATOM   3308  HZ2 LYS A 339      13.015  30.148   7.636  1.00  0.00           H  
ATOM   3309  HZ3 LYS A 339      12.787  30.382   9.252  1.00  0.00           H  
ATOM   3310  N   ARG A 340      12.378  22.435   7.943  1.00 22.25           N  
ATOM   3311  CA  ARG A 340      11.484  21.523   7.221  1.00 21.04           C  
ATOM   3312  C   ARG A 340      10.758  20.573   8.167  1.00 21.77           C  
ATOM   3313  O   ARG A 340       9.567  20.311   8.000  1.00 22.08           O  
ATOM   3314  CB  ARG A 340      12.266  20.701   6.188  1.00 21.54           C  
ATOM   3315  CG  ARG A 340      13.175  21.539   5.301  1.00 31.42           C  
ATOM   3316  CD  ARG A 340      12.467  21.936   4.026  1.00 38.47           C  
ATOM   3317  NE  ARG A 340      11.817  20.791   3.400  1.00 46.94           N  
ATOM   3318  CZ  ARG A 340      12.437  19.910   2.621  1.00 61.41           C  
ATOM   3319  NH1 ARG A 340      13.728  20.053   2.348  1.00 56.35           N  
ATOM   3320  NH2 ARG A 340      11.762  18.887   2.111  1.00 36.27           N1+
ATOM   3321  H   ARG A 340      13.356  22.461   7.691  1.00  0.00           H  
ATOM   3322  HA  ARG A 340      10.739  22.118   6.693  1.00  0.00           H  
ATOM   3323  HB3 ARG A 340      11.567  20.144   5.565  1.00  0.00           H  
ATOM   3324  HB2 ARG A 340      12.859  19.945   6.702  1.00  0.00           H  
ATOM   3325  HG3 ARG A 340      14.070  20.968   5.056  1.00  0.00           H  
ATOM   3326  HG2 ARG A 340      13.482  22.435   5.840  1.00  0.00           H  
ATOM   3327  HD3 ARG A 340      13.187  22.369   3.331  1.00  0.00           H  
ATOM   3328  HD2 ARG A 340      11.722  22.700   4.248  1.00  0.00           H  
ATOM   3329  HE  ARG A 340      10.830  20.690   3.591  1.00  0.00           H  
ATOM   3330 HH12 ARG A 340      14.196  19.382   1.756  1.00  0.00           H  
ATOM   3331 HH11 ARG A 340      14.242  20.833   2.732  1.00  0.00           H  
ATOM   3332 HH22 ARG A 340      12.232  18.217   1.519  1.00  0.00           H  
ATOM   3333 HH21 ARG A 340      10.779  18.779   2.315  1.00  0.00           H  
ATOM   3334  N   ILE A 341      11.502  20.004   9.112  1.00 16.33           N  
ATOM   3335  CA  ILE A 341      10.930  19.049  10.056  1.00 15.46           C  
ATOM   3336  C   ILE A 341       9.917  19.749  10.964  1.00 20.02           C  
ATOM   3337  O   ILE A 341       8.786  19.289  11.130  1.00 17.39           O  
ATOM   3338  CB  ILE A 341      12.039  18.395  10.907  1.00 17.58           C  
ATOM   3339  CG1 ILE A 341      12.897  17.462  10.038  1.00 16.53           C  
ATOM   3340  CG2 ILE A 341      11.433  17.641  12.072  1.00 19.00           C  
ATOM   3341  CD1 ILE A 341      14.237  17.133  10.665  1.00 21.09           C  
ATOM   3342  H   ILE A 341      12.483  20.230   9.187  1.00  0.00           H  
ATOM   3343  HA  ILE A 341      10.415  18.269   9.495  1.00  0.00           H  
ATOM   3344  HB  ILE A 341      12.680  19.183  11.303  1.00  0.00           H  
ATOM   3345 HG13 ILE A 341      13.057  17.921   9.062  1.00  0.00           H  
ATOM   3346 HG12 ILE A 341      12.350  16.539   9.848  1.00  0.00           H  
ATOM   3347 HG21 ILE A 341      12.227  17.185  12.663  1.00  0.00           H  
ATOM   3348 HG22 ILE A 341      10.866  18.331  12.697  1.00  0.00           H  
ATOM   3349 HG23 ILE A 341      10.769  16.863  11.696  1.00  0.00           H  
ATOM   3350 HD11 ILE A 341      14.796  16.471  10.003  1.00  0.00           H  
ATOM   3351 HD12 ILE A 341      14.802  18.052  10.820  1.00  0.00           H  
ATOM   3352 HD13 ILE A 341      14.079  16.639  11.623  1.00  0.00           H  
ATOM   3353  N   SER A 342      10.329  20.886  11.523  1.00 19.28           N  
ATOM   3354  CA  SER A 342       9.492  21.683  12.425  1.00 19.64           C  
ATOM   3355  C   SER A 342       8.166  22.074  11.781  1.00 22.19           C  
ATOM   3356  O   SER A 342       7.123  22.087  12.432  1.00 21.09           O  
ATOM   3357  CB  SER A 342      10.263  22.939  12.866  1.00 23.74           C  
ATOM   3358  OG  SER A 342       9.485  23.718  13.755  1.00 41.31           O  
ATOM   3359  H   SER A 342      11.257  21.236  11.332  1.00  0.00           H  
ATOM   3360  HA  SER A 342       9.278  21.085  13.311  1.00  0.00           H  
ATOM   3361  HB3 SER A 342      10.518  23.535  11.990  1.00  0.00           H  
ATOM   3362  HB2 SER A 342      11.189  22.642  13.359  1.00  0.00           H  
ATOM   3363  HG  SER A 342       9.166  23.164  14.471  1.00  0.00           H  
ATOM   3364  N   ARG A 343       8.196  22.366  10.485  1.00 19.12           N  
ATOM   3365  CA  ARG A 343       6.982  22.745   9.786  1.00 19.30           C  
ATOM   3366  C   ARG A 343       6.354  21.568   9.031  1.00 23.74           C  
ATOM   3367  O   ARG A 343       5.327  21.732   8.358  1.00 23.45           O  
ATOM   3368  CB  ARG A 343       7.282  23.883   8.815  1.00 23.05           C  
ATOM   3369  CG  ARG A 343       8.052  25.024   9.463  1.00 37.57           C  
ATOM   3370  CD  ARG A 343       9.000  25.679   8.478  1.00 55.33           C  
ATOM   3371  NE  ARG A 343       8.402  26.861   7.860  1.00 75.10           N  
ATOM   3372  CZ  ARG A 343       7.787  26.857   6.684  1.00 92.52           C  
ATOM   3373  NH1 ARG A 343       7.714  25.736   5.975  1.00 78.17           N  
ATOM   3374  NH2 ARG A 343       7.283  27.982   6.187  1.00 81.63           N1+
ATOM   3375  H   ARG A 343       9.069  22.325   9.978  1.00  0.00           H  
ATOM   3376  HA  ARG A 343       6.262  23.103  10.521  1.00  0.00           H  
ATOM   3377  HB3 ARG A 343       6.347  24.264   8.404  1.00  0.00           H  
ATOM   3378  HB2 ARG A 343       7.851  23.497   7.969  1.00  0.00           H  
ATOM   3379  HG3 ARG A 343       8.618  24.643  10.313  1.00  0.00           H  
ATOM   3380  HG2 ARG A 343       7.350  25.768   9.840  1.00  0.00           H  
ATOM   3381  HD3 ARG A 343       9.270  24.962   7.703  1.00  0.00           H  
ATOM   3382  HD2 ARG A 343       9.918  25.964   8.992  1.00  0.00           H  
ATOM   3383  HE  ARG A 343       8.479  27.719   8.387  1.00  0.00           H  
ATOM   3384 HH12 ARG A 343       7.246  25.734   5.080  1.00  0.00           H  
ATOM   3385 HH11 ARG A 343       8.127  24.886   6.331  1.00  0.00           H  
ATOM   3386 HH22 ARG A 343       6.816  27.974   5.292  1.00  0.00           H  
ATOM   3387 HH21 ARG A 343       7.367  28.845   6.705  1.00  0.00           H  
ATOM   3388  N   VAL A 344       6.971  20.393   9.173  1.00 21.02           N  
ATOM   3389  CA  VAL A 344       6.560  19.171   8.467  1.00 20.07           C  
ATOM   3390  C   VAL A 344       6.366  19.496   7.001  1.00 21.71           C  
ATOM   3391  O   VAL A 344       5.288  19.307   6.439  1.00 21.05           O  
ATOM   3392  CB  VAL A 344       5.296  18.525   9.024  1.00 23.47           C  
ATOM   3393  CG1 VAL A 344       5.085  17.173   8.338  1.00 23.33           C  
ATOM   3394  CG2 VAL A 344       5.399  18.353  10.545  1.00 23.49           C  
ATOM   3395  H   VAL A 344       7.765  20.311   9.792  1.00  0.00           H  
ATOM   3396  HA  VAL A 344       7.371  18.447   8.547  1.00  0.00           H  
ATOM   3397  HB  VAL A 344       4.445  19.169   8.800  1.00  0.00           H  
ATOM   3398 HG11 VAL A 344       4.183  16.703   8.730  1.00  0.00           H  
ATOM   3399 HG12 VAL A 344       4.979  17.323   7.264  1.00  0.00           H  
ATOM   3400 HG13 VAL A 344       5.943  16.529   8.531  1.00  0.00           H  
ATOM   3401 HG21 VAL A 344       4.487  17.890  10.921  1.00  0.00           H  
ATOM   3402 HG22 VAL A 344       6.252  17.718  10.782  1.00  0.00           H  
ATOM   3403 HG23 VAL A 344       5.531  19.328  11.013  1.00  0.00           H  
ATOM   3404  N   GLU A 345       7.419  20.052   6.421  1.00 19.67           N  
ATOM   3405  CA  GLU A 345       7.455  20.477   5.030  1.00 19.64           C  
ATOM   3406  C   GLU A 345       8.130  19.431   4.144  1.00 18.00           C  
ATOM   3407  O   GLU A 345       9.341  19.309   4.159  1.00 18.29           O  
ATOM   3408  CB  GLU A 345       8.226  21.810   4.934  1.00 21.59           C  
ATOM   3409  CG  GLU A 345       8.417  22.346   3.501  1.00 33.52           C  
ATOM   3410  CD  GLU A 345       8.860  23.803   3.466  1.00 55.18           C  
ATOM   3411  OE1 GLU A 345       9.138  24.357   4.558  1.00 47.08           O  
ATOM   3412  OE2 GLU A 345       8.978  24.355   2.345  1.00 47.12           O1-
ATOM   3413  H   GLU A 345       8.266  20.204   6.950  1.00  0.00           H  
ATOM   3414  HA  GLU A 345       6.434  20.632   4.680  1.00  0.00           H  
ATOM   3415  HB3 GLU A 345       9.200  21.698   5.410  1.00  0.00           H  
ATOM   3416  HB2 GLU A 345       7.719  22.564   5.537  1.00  0.00           H  
ATOM   3417  HG3 GLU A 345       7.485  22.238   2.947  1.00  0.00           H  
ATOM   3418  HG2 GLU A 345       9.151  21.732   2.979  1.00  0.00           H  
ATOM   3419  N   PHE A 346       7.343  18.695   3.361  1.00 14.31           N  
ATOM   3420  CA  PHE A 346       7.896  17.704   2.440  1.00 12.33           C  
ATOM   3421  C   PHE A 346       6.942  17.457   1.284  1.00 16.84           C  
ATOM   3422  O   PHE A 346       5.747  17.747   1.367  1.00 15.43           O  
ATOM   3423  CB  PHE A 346       8.264  16.393   3.160  1.00 12.93           C  
ATOM   3424  CG  PHE A 346       7.078  15.534   3.531  1.00 12.64           C  
ATOM   3425  CD1 PHE A 346       6.394  15.746   4.736  1.00 13.67           C  
ATOM   3426  CD2 PHE A 346       6.670  14.483   2.707  1.00 12.71           C  
ATOM   3427  CE1 PHE A 346       5.300  14.965   5.088  1.00 14.29           C  
ATOM   3428  CE2 PHE A 346       5.597  13.662   3.074  1.00 15.48           C  
ATOM   3429  CZ  PHE A 346       4.902  13.902   4.251  1.00 13.59           C  
ATOM   3430  H   PHE A 346       6.341  18.816   3.396  1.00  0.00           H  
ATOM   3431  HA  PHE A 346       8.814  18.119   2.024  1.00  0.00           H  
ATOM   3432  HB3 PHE A 346       8.838  16.623   4.057  1.00  0.00           H  
ATOM   3433  HB2 PHE A 346       8.946  15.817   2.535  1.00  0.00           H  
ATOM   3434  HD1 PHE A 346       6.715  16.527   5.409  1.00  0.00           H  
ATOM   3435  HD2 PHE A 346       7.184  14.296   1.775  1.00  0.00           H  
ATOM   3436  HE1 PHE A 346       4.759  15.173   5.999  1.00  0.00           H  
ATOM   3437  HE2 PHE A 346       5.307  12.837   2.440  1.00  0.00           H  
ATOM   3438  HZ  PHE A 346       4.062  13.282   4.528  1.00  0.00           H  
ATOM   3439  N   THR A 347       7.476  16.979   0.174  1.00 13.87           N  
ATOM   3440  CA  THR A 347       6.639  16.745  -1.004  1.00 14.29           C  
ATOM   3441  C   THR A 347       6.672  15.281  -1.426  1.00 16.79           C  
ATOM   3442  O   THR A 347       7.584  14.545  -1.064  1.00 17.39           O  
ATOM   3443  CB  THR A 347       7.067  17.626  -2.194  1.00 18.47           C  
ATOM   3444  OG1 THR A 347       8.418  17.321  -2.533  1.00 17.65           O  
ATOM   3445  CG2 THR A 347       6.994  19.094  -1.846  1.00 17.42           C  
ATOM   3446  H   THR A 347       8.464  16.774   0.137  1.00  0.00           H  
ATOM   3447  HA  THR A 347       5.611  17.000  -0.746  1.00  0.00           H  
ATOM   3448  HB  THR A 347       6.422  17.422  -3.049  1.00  0.00           H  
ATOM   3449  HG1 THR A 347       8.486  16.394  -2.775  1.00  0.00           H  
ATOM   3450 HG21 THR A 347       7.302  19.688  -2.707  1.00  0.00           H  
ATOM   3451 HG22 THR A 347       5.971  19.353  -1.574  1.00  0.00           H  
ATOM   3452 HG23 THR A 347       7.656  19.302  -1.006  1.00  0.00           H  
ATOM   3453  N   PHE A 348       5.626  14.849  -2.127  1.00 12.45           N  
ATOM   3454  CA  PHE A 348       5.537  13.472  -2.620  1.00 11.15           C  
ATOM   3455  C   PHE A 348       5.832  13.451  -4.127  1.00 15.67           C  
ATOM   3456  O   PHE A 348       5.244  14.221  -4.885  1.00 15.97           O  
ATOM   3457  CB  PHE A 348       4.115  12.896  -2.422  1.00 11.18           C  
ATOM   3458  CG  PHE A 348       3.767  12.577  -0.997  1.00 12.34           C  
ATOM   3459  CD1 PHE A 348       4.285  11.460  -0.377  1.00 13.61           C  
ATOM   3460  CD2 PHE A 348       2.841  13.345  -0.306  1.00 13.33           C  
ATOM   3461  CE1 PHE A 348       3.933  11.145   0.943  1.00 13.36           C  
ATOM   3462  CE2 PHE A 348       2.488  13.030   0.998  1.00 14.91           C  
ATOM   3463  CZ  PHE A 348       3.053  11.930   1.625  1.00 12.10           C  
ATOM   3464  H   PHE A 348       4.862  15.477  -2.334  1.00  0.00           H  
ATOM   3465  HA  PHE A 348       6.261  12.848  -2.096  1.00  0.00           H  
ATOM   3466  HB3 PHE A 348       4.001  11.999  -3.031  1.00  0.00           H  
ATOM   3467  HB2 PHE A 348       3.383  13.596  -2.825  1.00  0.00           H  
ATOM   3468  HD1 PHE A 348       4.970  10.816  -0.909  1.00  0.00           H  
ATOM   3469  HD2 PHE A 348       2.385  14.200  -0.783  1.00  0.00           H  
ATOM   3470  HE1 PHE A 348       4.360  10.277   1.423  1.00  0.00           H  
ATOM   3471  HE2 PHE A 348       1.772  13.642   1.526  1.00  0.00           H  
ATOM   3472  HZ  PHE A 348       2.799  11.694   2.648  1.00  0.00           H  
ATOM   3473  N   PRO A 349       6.695  12.539  -4.566  1.00 11.88           N  
ATOM   3474  CA  PRO A 349       6.861  12.296  -5.988  1.00 11.46           C  
ATOM   3475  C   PRO A 349       5.541  11.678  -6.528  1.00 16.33           C  
ATOM   3476  O   PRO A 349       4.779  11.018  -5.801  1.00 14.03           O  
ATOM   3477  CB  PRO A 349       7.998  11.260  -6.023  1.00 13.32           C  
ATOM   3478  CG  PRO A 349       8.829  11.582  -4.822  1.00 16.87           C  
ATOM   3479  CD  PRO A 349       7.795  11.951  -3.771  1.00 11.98           C  
ATOM   3480  HA  PRO A 349       7.129  13.207  -6.524  1.00  0.00           H  
ATOM   3481  HB3 PRO A 349       8.593  11.408  -6.924  1.00  0.00           H  
ATOM   3482  HB2 PRO A 349       7.578  10.260  -5.914  1.00  0.00           H  
ATOM   3483  HG3 PRO A 349       9.450  12.452  -5.037  1.00  0.00           H  
ATOM   3484  HG2 PRO A 349       9.363  10.687  -4.503  1.00  0.00           H  
ATOM   3485  HD2 PRO A 349       7.440  11.044  -3.281  1.00  0.00           H  
ATOM   3486  HD3 PRO A 349       8.209  12.713  -3.111  1.00  0.00           H  
ATOM   3487  N   ASP A 350       5.263  11.916  -7.806  1.00 16.53           N  
ATOM   3488  CA  ASP A 350       4.033  11.451  -8.441  1.00 18.76           C  
ATOM   3489  C   ASP A 350       3.772   9.969  -8.329  1.00 22.05           C  
ATOM   3490  O   ASP A 350       2.617   9.533  -8.333  1.00 21.45           O  
ATOM   3491  CB  ASP A 350       3.996  11.861  -9.914  1.00 23.42           C  
ATOM   3492  CG  ASP A 350       4.583  13.232 -10.149  1.00 49.05           C  
ATOM   3493  OD1 ASP A 350       4.182  14.183  -9.432  1.00 52.01           O  
ATOM   3494  OD2 ASP A 350       5.425  13.359 -11.071  1.00 61.60           O1-
ATOM   3495  H   ASP A 350       5.914  12.436  -8.376  1.00  0.00           H  
ATOM   3496  HA  ASP A 350       3.206  11.960  -7.946  1.00  0.00           H  
ATOM   3497  HB3 ASP A 350       2.966  11.842 -10.270  1.00  0.00           H  
ATOM   3498  HB2 ASP A 350       4.540  11.127 -10.508  1.00  0.00           H  
ATOM   3499  N   PHE A 351       4.845   9.192  -8.223  1.00 17.33           N  
ATOM   3500  CA  PHE A 351       4.686   7.757  -8.147  1.00 16.68           C  
ATOM   3501  C   PHE A 351       4.220   7.258  -6.775  1.00 19.69           C  
ATOM   3502  O   PHE A 351       3.921   6.082  -6.614  1.00 19.74           O  
ATOM   3503  CB  PHE A 351       5.956   7.026  -8.632  1.00 17.47           C  
ATOM   3504  CG  PHE A 351       7.182   7.337  -7.822  1.00 16.48           C  
ATOM   3505  CD1 PHE A 351       7.354   6.776  -6.564  1.00 16.11           C  
ATOM   3506  CD2 PHE A 351       8.151   8.196  -8.313  1.00 17.29           C  
ATOM   3507  CE1 PHE A 351       8.475   7.046  -5.830  1.00 18.18           C  
ATOM   3508  CE2 PHE A 351       9.283   8.485  -7.558  1.00 17.96           C  
ATOM   3509  CZ  PHE A 351       9.428   7.918  -6.311  1.00 16.92           C  
ATOM   3510  H   PHE A 351       5.767   9.605  -8.196  1.00  0.00           H  
ATOM   3511  HA  PHE A 351       3.896   7.499  -8.852  1.00  0.00           H  
ATOM   3512  HB3 PHE A 351       6.140   7.276  -9.677  1.00  0.00           H  
ATOM   3513  HB2 PHE A 351       5.780   5.950  -8.623  1.00  0.00           H  
ATOM   3514  HD1 PHE A 351       6.599   6.120  -6.157  1.00  0.00           H  
ATOM   3515  HD2 PHE A 351       8.030   8.646  -9.287  1.00  0.00           H  
ATOM   3516  HE1 PHE A 351       8.617   6.575  -4.868  1.00  0.00           H  
ATOM   3517  HE2 PHE A 351      10.039   9.149  -7.951  1.00  0.00           H  
ATOM   3518  HZ  PHE A 351      10.292   8.159  -5.710  1.00  0.00           H  
ATOM   3519  N   VAL A 352       4.202   8.131  -5.772  1.00 14.30           N  
ATOM   3520  CA  VAL A 352       3.737   7.716  -4.468  1.00 12.27           C  
ATOM   3521  C   VAL A 352       2.233   7.708  -4.482  1.00 14.94           C  
ATOM   3522  O   VAL A 352       1.589   8.737  -4.704  1.00 15.09           O  
ATOM   3523  CB  VAL A 352       4.270   8.613  -3.359  1.00 13.97           C  
ATOM   3524  CG1 VAL A 352       3.871   8.042  -2.036  1.00 13.45           C  
ATOM   3525  CG2 VAL A 352       5.776   8.663  -3.453  1.00 13.08           C  
ATOM   3526  H   VAL A 352       4.513   9.080  -5.923  1.00  0.00           H  
ATOM   3527  HA  VAL A 352       4.085   6.699  -4.286  1.00  0.00           H  
ATOM   3528  HB  VAL A 352       3.860   9.617  -3.467  1.00  0.00           H  
ATOM   3529 HG11 VAL A 352       4.249   8.679  -1.236  1.00  0.00           H  
ATOM   3530 HG12 VAL A 352       2.784   7.990  -1.975  1.00  0.00           H  
ATOM   3531 HG13 VAL A 352       4.289   7.041  -1.931  1.00  0.00           H  
ATOM   3532 HG21 VAL A 352       6.169   9.303  -2.663  1.00  0.00           H  
ATOM   3533 HG22 VAL A 352       6.181   7.657  -3.340  1.00  0.00           H  
ATOM   3534 HG23 VAL A 352       6.067   9.065  -4.424  1.00  0.00           H  
ATOM   3535  N   THR A 353       1.676   6.523  -4.284  1.00 14.37           N  
ATOM   3536  CA  THR A 353       0.229   6.307  -4.382  1.00 14.45           C  
ATOM   3537  C   THR A 353      -0.619   6.899  -3.285  1.00 15.16           C  
ATOM   3538  O   THR A 353      -0.121   7.339  -2.250  1.00 13.53           O  
ATOM   3539  CB  THR A 353      -0.147   4.808  -4.533  1.00 16.76           C  
ATOM   3540  OG1 THR A 353       0.094   4.118  -3.297  1.00 15.13           O  
ATOM   3541  CG2 THR A 353       0.685   4.183  -5.662  1.00 14.90           C  
ATOM   3542  H   THR A 353       2.253   5.726  -4.056  1.00  0.00           H  
ATOM   3543  HA  THR A 353      -0.088   6.793  -5.305  1.00  0.00           H  
ATOM   3544  HB  THR A 353      -1.205   4.730  -4.784  1.00  0.00           H  
ATOM   3545  HG1 THR A 353       0.309   3.200  -3.479  1.00  0.00           H  
ATOM   3546 HG21 THR A 353       0.421   3.131  -5.768  1.00  0.00           H  
ATOM   3547 HG22 THR A 353       0.480   4.705  -6.597  1.00  0.00           H  
ATOM   3548 HG23 THR A 353       1.745   4.269  -5.423  1.00  0.00           H  
ATOM   3549  N   GLU A 354      -1.924   6.859  -3.514  1.00 12.63           N  
ATOM   3550  CA  GLU A 354      -2.883   7.409  -2.559  1.00 13.06           C  
ATOM   3551  C   GLU A 354      -2.789   6.769  -1.173  1.00 15.59           C  
ATOM   3552  O   GLU A 354      -2.710   7.476  -0.165  1.00 13.41           O  
ATOM   3553  CB  GLU A 354      -4.294   7.287  -3.122  1.00 14.85           C  
ATOM   3554  CG  GLU A 354      -5.297   8.123  -2.372  1.00 28.77           C  
ATOM   3555  CD  GLU A 354      -6.687   8.006  -2.937  1.00 45.95           C  
ATOM   3556  OE1 GLU A 354      -6.819   7.823  -4.164  1.00 28.78           O  
ATOM   3557  OE2 GLU A 354      -7.641   8.065  -2.137  1.00 41.79           O1-
ATOM   3558  H   GLU A 354      -2.275   6.442  -4.364  1.00  0.00           H  
ATOM   3559  HA  GLU A 354      -2.664   8.471  -2.447  1.00  0.00           H  
ATOM   3560  HB3 GLU A 354      -4.604   6.242  -3.099  1.00  0.00           H  
ATOM   3561  HB2 GLU A 354      -4.292   7.580  -4.172  1.00  0.00           H  
ATOM   3562  HG3 GLU A 354      -4.985   9.167  -2.391  1.00  0.00           H  
ATOM   3563  HG2 GLU A 354      -5.306   7.825  -1.324  1.00  0.00           H  
ATOM   3564  N   GLY A 355      -2.759   5.434  -1.119  1.00 13.61           N  
ATOM   3565  CA  GLY A 355      -2.684   4.707   0.157  1.00 12.89           C  
ATOM   3566  C   GLY A 355      -1.376   4.994   0.903  1.00 13.74           C  
ATOM   3567  O   GLY A 355      -1.377   5.117   2.124  1.00 12.12           O  
ATOM   3568  H   GLY A 355      -2.788   4.893  -1.972  1.00  0.00           H  
ATOM   3569  HA3 GLY A 355      -2.767   3.636  -0.030  1.00  0.00           H  
ATOM   3570  HA2 GLY A 355      -3.529   4.989   0.785  1.00  0.00           H  
ATOM   3571  N   ALA A 356      -0.263   5.074   0.173  1.00 11.01           N  
ATOM   3572  CA  ALA A 356       1.036   5.361   0.798  1.00 10.50           C  
ATOM   3573  C   ALA A 356       1.053   6.790   1.392  1.00 13.17           C  
ATOM   3574  O   ALA A 356       1.559   7.004   2.492  1.00 10.26           O  
ATOM   3575  CB  ALA A 356       2.200   5.174  -0.212  1.00 10.86           C  
ATOM   3576  H   ALA A 356      -0.304   4.936  -0.827  1.00  0.00           H  
ATOM   3577  HA  ALA A 356       1.181   4.654   1.615  1.00  0.00           H  
ATOM   3578  HB1 ALA A 356       3.148   5.394   0.280  1.00  0.00           H  
ATOM   3579  HB2 ALA A 356       2.208   4.145  -0.572  1.00  0.00           H  
ATOM   3580  HB3 ALA A 356       2.063   5.852  -1.055  1.00  0.00           H  
ATOM   3581  N   ARG A 357       0.533   7.764   0.648  1.00 11.46           N  
ATOM   3582  CA  ARG A 357       0.476   9.149   1.132  1.00 11.44           C  
ATOM   3583  C   ARG A 357      -0.349   9.257   2.413  1.00 14.63           C  
ATOM   3584  O   ARG A 357      -0.011  10.006   3.314  1.00 11.86           O  
ATOM   3585  CB  ARG A 357      -0.109  10.085   0.070  1.00 10.81           C  
ATOM   3586  CG  ARG A 357       0.738  10.248  -1.172  1.00 12.80           C  
ATOM   3587  CD  ARG A 357       0.018  11.103  -2.214  1.00 14.45           C  
ATOM   3588  NE  ARG A 357       0.765  11.046  -3.456  1.00 14.93           N  
ATOM   3589  CZ  ARG A 357       1.098  12.084  -4.200  1.00 17.83           C  
ATOM   3590  NH1 ARG A 357       0.746  13.321  -3.843  1.00 16.07           N  
ATOM   3591  NH2 ARG A 357       1.775  11.877  -5.317  1.00 13.92           N1+
ATOM   3592  H   ARG A 357       0.167   7.557  -0.270  1.00  0.00           H  
ATOM   3593  HA  ARG A 357       1.492   9.476   1.352  1.00  0.00           H  
ATOM   3594  HB3 ARG A 357      -0.291  11.064   0.513  1.00  0.00           H  
ATOM   3595  HB2 ARG A 357      -1.101   9.733  -0.214  1.00  0.00           H  
ATOM   3596  HG3 ARG A 357       0.955   9.267  -1.595  1.00  0.00           H  
ATOM   3597  HG2 ARG A 357       1.684  10.720  -0.907  1.00  0.00           H  
ATOM   3598  HD3 ARG A 357      -0.030  12.135  -1.866  1.00  0.00           H  
ATOM   3599  HD2 ARG A 357      -0.986  10.710  -2.376  1.00  0.00           H  
ATOM   3600  HE  ARG A 357       1.034  10.115  -3.739  1.00  0.00           H  
ATOM   3601 HH12 ARG A 357       1.007  14.107  -4.421  1.00  0.00           H  
ATOM   3602 HH11 ARG A 357       0.219  13.471  -2.995  1.00  0.00           H  
ATOM   3603 HH22 ARG A 357       2.039  12.659  -5.900  1.00  0.00           H  
ATOM   3604 HH21 ARG A 357       2.028  10.937  -5.587  1.00  0.00           H  
ATOM   3605  N   ASP A 358      -1.468   8.545   2.458  1.00 13.35           N  
ATOM   3606  CA  ASP A 358      -2.342   8.577   3.628  1.00 13.17           C  
ATOM   3607  C   ASP A 358      -1.556   8.061   4.830  1.00 15.40           C  
ATOM   3608  O   ASP A 358      -1.478   8.749   5.847  1.00 13.02           O  
ATOM   3609  CB  ASP A 358      -3.569   7.686   3.393  1.00 13.97           C  
ATOM   3610  CG  ASP A 358      -4.522   7.696   4.563  1.00 23.32           C  
ATOM   3611  OD1 ASP A 358      -5.145   8.759   4.798  1.00 23.63           O  
ATOM   3612  OD2 ASP A 358      -4.507   6.719   5.346  1.00 20.29           O1-
ATOM   3613  H   ASP A 358      -1.730   7.966   1.673  1.00  0.00           H  
ATOM   3614  HA  ASP A 358      -2.665   9.601   3.815  1.00  0.00           H  
ATOM   3615  HB3 ASP A 358      -3.243   6.664   3.200  1.00  0.00           H  
ATOM   3616  HB2 ASP A 358      -4.092   8.019   2.497  1.00  0.00           H  
ATOM   3617  N   LEU A 359      -0.911   6.894   4.678  1.00 11.14           N  
ATOM   3618  CA  LEU A 359      -0.113   6.326   5.764  1.00 10.36           C  
ATOM   3619  C   LEU A 359       1.027   7.253   6.194  1.00 13.39           C  
ATOM   3620  O   LEU A 359       1.172   7.579   7.370  1.00 12.49           O  
ATOM   3621  CB  LEU A 359       0.405   4.904   5.445  1.00  9.67           C  
ATOM   3622  CG  LEU A 359       1.276   4.239   6.552  1.00 12.08           C  
ATOM   3623  CD1 LEU A 359       0.532   4.148   7.903  1.00 12.57           C  
ATOM   3624  CD2 LEU A 359       1.774   2.813   6.142  1.00  9.89           C  
ATOM   3625  H   LEU A 359      -0.972   6.393   3.803  1.00  0.00           H  
ATOM   3626  HA  LEU A 359      -0.778   6.230   6.622  1.00  0.00           H  
ATOM   3627  HB3 LEU A 359       0.966   4.926   4.511  1.00  0.00           H  
ATOM   3628  HB2 LEU A 359      -0.441   4.256   5.215  1.00  0.00           H  
ATOM   3629  HG  LEU A 359       2.155   4.866   6.701  1.00  0.00           H  
ATOM   3630 HD11 LEU A 359       1.179   3.678   8.644  1.00  0.00           H  
ATOM   3631 HD12 LEU A 359       0.264   5.150   8.239  1.00  0.00           H  
ATOM   3632 HD13 LEU A 359      -0.373   3.552   7.781  1.00  0.00           H  
ATOM   3633 HD21 LEU A 359       2.376   2.393   6.947  1.00  0.00           H  
ATOM   3634 HD22 LEU A 359       0.916   2.167   5.956  1.00  0.00           H  
ATOM   3635 HD23 LEU A 359       2.377   2.885   5.237  1.00  0.00           H  
ATOM   3636  N   ILE A 360       1.812   7.721   5.240  1.00  9.82           N  
ATOM   3637  CA  ILE A 360       2.937   8.580   5.600  1.00  8.61           C  
ATOM   3638  C   ILE A 360       2.499   9.864   6.261  1.00 13.15           C  
ATOM   3639  O   ILE A 360       3.090  10.300   7.245  1.00 11.60           O  
ATOM   3640  CB  ILE A 360       3.823   8.867   4.387  1.00  9.87           C  
ATOM   3641  CG1 ILE A 360       4.524   7.562   3.985  1.00  9.06           C  
ATOM   3642  CG2 ILE A 360       4.836   9.994   4.697  1.00  8.67           C  
ATOM   3643  CD1 ILE A 360       4.965   7.551   2.533  1.00 11.55           C  
ATOM   3644  H   ILE A 360       1.631   7.484   4.275  1.00  0.00           H  
ATOM   3645  HA  ILE A 360       3.544   8.034   6.323  1.00  0.00           H  
ATOM   3646  HB  ILE A 360       3.188   9.188   3.562  1.00  0.00           H  
ATOM   3647 HG13 ILE A 360       3.855   6.721   4.167  1.00  0.00           H  
ATOM   3648 HG12 ILE A 360       5.390   7.403   4.628  1.00  0.00           H  
ATOM   3649 HG21 ILE A 360       5.454  10.179   3.819  1.00  0.00           H  
ATOM   3650 HG22 ILE A 360       4.298  10.905   4.961  1.00  0.00           H  
ATOM   3651 HG23 ILE A 360       5.471   9.694   5.531  1.00  0.00           H  
ATOM   3652 HD11 ILE A 360       5.454   6.603   2.308  1.00  0.00           H  
ATOM   3653 HD12 ILE A 360       4.095   7.672   1.888  1.00  0.00           H  
ATOM   3654 HD13 ILE A 360       5.663   8.370   2.359  1.00  0.00           H  
ATOM   3655  N   SER A 361       1.488  10.492   5.699  1.00 12.13           N  
ATOM   3656  CA  SER A 361       1.024  11.762   6.253  1.00 13.60           C  
ATOM   3657  C   SER A 361       0.506  11.651   7.687  1.00 18.89           C  
ATOM   3658  O   SER A 361       0.645  12.578   8.484  1.00 18.76           O  
ATOM   3659  CB  SER A 361      -0.055  12.369   5.365  1.00 17.94           C  
ATOM   3660  OG  SER A 361       0.514  12.771   4.125  1.00 26.04           O  
ATOM   3661  H   SER A 361       1.036  10.096   4.888  1.00  0.00           H  
ATOM   3662  HA  SER A 361       1.871  12.448   6.260  1.00  0.00           H  
ATOM   3663  HB3 SER A 361      -0.490  13.236   5.863  1.00  0.00           H  
ATOM   3664  HB2 SER A 361      -0.835  11.629   5.184  1.00  0.00           H  
ATOM   3665  HG  SER A 361       0.515  12.028   3.517  1.00  0.00           H  
ATOM   3666  N   ARG A 362      -0.110  10.521   8.005  1.00 15.48           N  
ATOM   3667  CA  ARG A 362      -0.616  10.294   9.360  1.00 16.33           C  
ATOM   3668  C   ARG A 362       0.518  10.100  10.335  1.00 19.01           C  
ATOM   3669  O   ARG A 362       0.444  10.518  11.487  1.00 19.13           O  
ATOM   3670  CB  ARG A 362      -1.460   9.027   9.394  1.00 16.14           C  
ATOM   3671  CG  ARG A 362      -2.663   9.113   8.540  1.00 27.09           C  
ATOM   3672  CD  ARG A 362      -3.578   7.959   8.809  1.00 34.49           C  
ATOM   3673  NE  ARG A 362      -4.938   8.424   8.658  1.00 53.55           N  
ATOM   3674  CZ  ARG A 362      -5.920   7.713   8.130  1.00 68.35           C  
ATOM   3675  NH1 ARG A 362      -5.709   6.453   7.769  1.00 58.55           N  
ATOM   3676  NH2 ARG A 362      -7.127   8.257   8.007  1.00 51.84           N1+
ATOM   3677  H   ARG A 362      -0.236   9.801   7.308  1.00  0.00           H  
ATOM   3678  HA  ARG A 362      -1.222  11.145   9.670  1.00  0.00           H  
ATOM   3679  HB3 ARG A 362      -1.759   8.819  10.421  1.00  0.00           H  
ATOM   3680  HB2 ARG A 362      -0.852   8.179   9.079  1.00  0.00           H  
ATOM   3681  HG3 ARG A 362      -2.365   9.103   7.491  1.00  0.00           H  
ATOM   3682  HG2 ARG A 362      -3.187  10.047   8.744  1.00  0.00           H  
ATOM   3683  HD3 ARG A 362      -3.426   7.606   9.829  1.00  0.00           H  
ATOM   3684  HD2 ARG A 362      -3.383   7.166   8.087  1.00  0.00           H  
ATOM   3685  HE  ARG A 362      -5.115   9.362   8.989  1.00  0.00           H  
ATOM   3686 HH12 ARG A 362      -6.460   5.911   7.366  1.00  0.00           H  
ATOM   3687 HH11 ARG A 362      -4.798   6.037   7.898  1.00  0.00           H  
ATOM   3688 HH22 ARG A 362      -7.883   7.722   7.605  1.00  0.00           H  
ATOM   3689 HH21 ARG A 362      -7.287   9.205   8.316  1.00  0.00           H  
ATOM   3690  N   LEU A 363       1.538   9.378   9.902  1.00 14.16           N  
ATOM   3691  CA  LEU A 363       2.660   9.099  10.778  1.00 12.78           C  
ATOM   3692  C   LEU A 363       3.492  10.353  11.015  1.00 15.29           C  
ATOM   3693  O   LEU A 363       4.135  10.511  12.063  1.00 14.34           O  
ATOM   3694  CB  LEU A 363       3.552   7.966  10.211  1.00 11.89           C  
ATOM   3695  CG  LEU A 363       2.993   6.536  10.190  1.00 14.57           C  
ATOM   3696  CD1 LEU A 363       3.806   5.707   9.213  1.00 14.32           C  
ATOM   3697  CD2 LEU A 363       2.959   5.909  11.559  1.00 16.83           C  
ATOM   3698  H   LEU A 363       1.538   9.019   8.958  1.00  0.00           H  
ATOM   3699  HA  LEU A 363       2.265   8.769  11.739  1.00  0.00           H  
ATOM   3700  HB3 LEU A 363       4.507   7.968  10.736  1.00  0.00           H  
ATOM   3701  HB2 LEU A 363       3.876   8.237   9.206  1.00  0.00           H  
ATOM   3702  HG  LEU A 363       1.969   6.583   9.818  1.00  0.00           H  
ATOM   3703 HD11 LEU A 363       3.418   4.689   9.189  1.00  0.00           H  
ATOM   3704 HD12 LEU A 363       3.736   6.145   8.217  1.00  0.00           H  
ATOM   3705 HD13 LEU A 363       4.849   5.691   9.529  1.00  0.00           H  
ATOM   3706 HD21 LEU A 363       2.555   4.899  11.487  1.00  0.00           H  
ATOM   3707 HD22 LEU A 363       3.970   5.868  11.965  1.00  0.00           H  
ATOM   3708 HD23 LEU A 363       2.327   6.506  12.217  1.00  0.00           H  
ATOM   3709  N   LEU A 364       3.542  11.206   9.999  1.00 13.07           N  
ATOM   3710  CA  LEU A 364       4.358  12.410  10.087  1.00 12.78           C  
ATOM   3711  C   LEU A 364       3.538  13.623  10.544  1.00 19.95           C  
ATOM   3712  O   LEU A 364       3.699  14.724  10.035  1.00 21.08           O  
ATOM   3713  CB  LEU A 364       5.082  12.676   8.767  1.00 12.51           C  
ATOM   3714  CG  LEU A 364       6.111  11.605   8.350  1.00 14.38           C  
ATOM   3715  CD1 LEU A 364       6.889  12.062   7.094  1.00 15.33           C  
ATOM   3716  CD2 LEU A 364       7.088  11.331   9.481  1.00 12.83           C  
ATOM   3717  H   LEU A 364       3.013  11.022   9.159  1.00  0.00           H  
ATOM   3718  HA  LEU A 364       5.121  12.230  10.845  1.00  0.00           H  
ATOM   3719  HB3 LEU A 364       5.573  13.648   8.815  1.00  0.00           H  
ATOM   3720  HB2 LEU A 364       4.347  12.799   7.971  1.00  0.00           H  
ATOM   3721  HG  LEU A 364       5.580  10.682   8.116  1.00  0.00           H  
ATOM   3722 HD11 LEU A 364       7.611  11.295   6.814  1.00  0.00           H  
ATOM   3723 HD12 LEU A 364       6.191  12.222   6.272  1.00  0.00           H  
ATOM   3724 HD13 LEU A 364       7.414  12.992   7.310  1.00  0.00           H  
ATOM   3725 HD21 LEU A 364       7.805  10.573   9.167  1.00  0.00           H  
ATOM   3726 HD22 LEU A 364       7.618  12.249   9.734  1.00  0.00           H  
ATOM   3727 HD23 LEU A 364       6.542  10.974  10.355  1.00  0.00           H  
ATOM   3728  N   LYS A 365       2.684  13.408  11.535  1.00 17.04           N  
ATOM   3729  CA  LYS A 365       1.874  14.476  12.128  1.00 16.49           C  
ATOM   3730  C   LYS A 365       2.743  15.209  13.147  1.00 19.91           C  
ATOM   3731  O   LYS A 365       3.456  14.573  13.924  1.00 19.01           O  
ATOM   3732  CB  LYS A 365       0.684  13.858  12.865  1.00 18.70           C  
ATOM   3733  CG  LYS A 365      -0.452  13.445  11.968  1.00 21.00           C  
ATOM   3734  CD  LYS A 365      -0.833  14.592  11.064  1.00 26.08           C  
ATOM   3735  CE  LYS A 365      -2.022  14.229  10.213  1.00 36.70           C  
ATOM   3736  NZ  LYS A 365      -2.293  15.297   9.227  1.00 53.37           N1+
ATOM   3737  H   LYS A 365       2.571  12.478  11.912  1.00  0.00           H  
ATOM   3738  HA  LYS A 365       1.528  15.165  11.357  1.00  0.00           H  
ATOM   3739  HB3 LYS A 365       0.317  14.562  13.612  1.00  0.00           H  
ATOM   3740  HB2 LYS A 365       1.023  12.996  13.439  1.00  0.00           H  
ATOM   3741  HG3 LYS A 365      -1.311  13.162  12.577  1.00  0.00           H  
ATOM   3742  HG2 LYS A 365      -0.145  12.592  11.363  1.00  0.00           H  
ATOM   3743  HD3 LYS A 365       0.011  14.843  10.421  1.00  0.00           H  
ATOM   3744  HD2 LYS A 365      -1.073  15.467  11.669  1.00  0.00           H  
ATOM   3745  HE3 LYS A 365      -2.896  14.093  10.850  1.00  0.00           H  
ATOM   3746  HE2 LYS A 365      -1.822  13.294   9.690  1.00  0.00           H  
ATOM   3747  HZ1 LYS A 365      -1.486  15.418   8.631  1.00  0.00           H  
ATOM   3748  HZ2 LYS A 365      -3.091  15.041   8.664  1.00  0.00           H  
ATOM   3749  HZ3 LYS A 365      -2.486  16.162   9.711  1.00  0.00           H  
ATOM   3750  N   HIS A 366       2.703  16.544  13.129  1.00 16.37           N  
ATOM   3751  CA  HIS A 366       3.514  17.349  14.062  1.00 16.20           C  
ATOM   3752  C   HIS A 366       3.154  16.998  15.505  1.00 19.69           C  
ATOM   3753  O   HIS A 366       4.026  16.837  16.355  1.00 17.83           O  
ATOM   3754  CB  HIS A 366       3.317  18.870  13.822  1.00 17.79           C  
ATOM   3755  CG  HIS A 366       4.245  19.741  14.622  1.00 21.05           C  
ATOM   3756  ND1 HIS A 366       3.954  20.164  15.902  1.00 23.19           N  
ATOM   3757  CD2 HIS A 366       5.436  20.298  14.306  1.00 23.78           C  
ATOM   3758  CE1 HIS A 366       4.939  20.921  16.351  1.00 23.46           C  
ATOM   3759  NE2 HIS A 366       5.849  21.025  15.398  1.00 23.94           N  
ATOM   3760  H   HIS A 366       2.109  17.023  12.467  1.00  0.00           H  
ATOM   3761  HA  HIS A 366       4.565  17.108  13.901  1.00  0.00           H  
ATOM   3762  HB3 HIS A 366       2.285  19.140  14.046  1.00  0.00           H  
ATOM   3763  HB2 HIS A 366       3.442  19.088  12.761  1.00  0.00           H  
ATOM   3764  HD2 HIS A 366       5.873  20.122  13.334  1.00  0.00           H  
ATOM   3765  HE1 HIS A 366       4.894  21.330  17.350  1.00  0.00           H  
ATOM   3766  HE2 HIS A 366       6.727  21.523  15.370  1.00  0.00           H  
ATOM   3767  N   ASN A 367       1.858  16.890  15.761  1.00 18.11           N  
ATOM   3768  CA  ASN A 367       1.341  16.590  17.086  1.00 18.19           C  
ATOM   3769  C   ASN A 367       1.382  15.081  17.296  1.00 20.60           C  
ATOM   3770  O   ASN A 367       0.676  14.341  16.626  1.00 19.03           O  
ATOM   3771  CB  ASN A 367      -0.093  17.094  17.156  1.00 22.87           C  
ATOM   3772  CG  ASN A 367      -0.694  16.953  18.526  1.00 40.49           C  
ATOM   3773  OD1 ASN A 367      -0.228  16.162  19.345  1.00 27.75           O  
ATOM   3774  ND2 ASN A 367      -1.786  17.674  18.760  1.00 32.68           N  
ATOM   3775  H   ASN A 367       1.184  17.018  15.019  1.00  0.00           H  
ATOM   3776  HA  ASN A 367       1.947  17.087  17.843  1.00  0.00           H  
ATOM   3777  HB3 ASN A 367      -0.704  16.550  16.435  1.00  0.00           H  
ATOM   3778  HB2 ASN A 367      -0.124  18.141  16.853  1.00  0.00           H  
ATOM   3779 HD22 ASN A 367      -2.240  17.625  19.661  1.00  0.00           H  
ATOM   3780 HD21 ASN A 367      -2.162  18.270  18.037  1.00  0.00           H  
ATOM   3781  N   PRO A 368       2.297  14.637  18.153  1.00 18.67           N  
ATOM   3782  CA  PRO A 368       2.526  13.218  18.380  1.00 18.70           C  
ATOM   3783  C   PRO A 368       1.260  12.439  18.708  1.00 25.53           C  
ATOM   3784  O   PRO A 368       1.113  11.289  18.304  1.00 23.43           O  
ATOM   3785  CB  PRO A 368       3.478  13.202  19.581  1.00 19.76           C  
ATOM   3786  CG  PRO A 368       4.062  14.564  19.628  1.00 24.30           C  
ATOM   3787  CD  PRO A 368       3.002  15.468  19.144  1.00 19.44           C  
ATOM   3788  HA  PRO A 368       3.017  12.778  17.512  1.00  0.00           H  
ATOM   3789  HB3 PRO A 368       4.271  12.475  19.404  1.00  0.00           H  
ATOM   3790  HB2 PRO A 368       2.907  13.022  20.492  1.00  0.00           H  
ATOM   3791  HG3 PRO A 368       4.917  14.615  18.953  1.00  0.00           H  
ATOM   3792  HG2 PRO A 368       4.310  14.816  20.659  1.00  0.00           H  
ATOM   3793  HD2 PRO A 368       2.324  15.699  19.966  1.00  0.00           H  
ATOM   3794  HD3 PRO A 368       3.459  16.319  18.639  1.00  0.00           H  
ATOM   3795  N   SER A 369       0.356  13.051  19.472  1.00 25.33           N  
ATOM   3796  CA  SER A 369      -0.889  12.378  19.855  1.00 25.24           C  
ATOM   3797  C   SER A 369      -1.763  12.128  18.646  1.00 28.27           C  
ATOM   3798  O   SER A 369      -2.687  11.329  18.699  1.00 28.53           O  
ATOM   3799  CB  SER A 369      -1.655  13.176  20.927  1.00 30.57           C  
ATOM   3800  OG  SER A 369      -1.376  14.566  20.850  1.00 41.28           O  
ATOM   3801  H   SER A 369       0.523  13.993  19.796  1.00  0.00           H  
ATOM   3802  HA  SER A 369      -0.627  11.410  20.283  1.00  0.00           H  
ATOM   3803  HB3 SER A 369      -1.385  12.806  21.916  1.00  0.00           H  
ATOM   3804  HB2 SER A 369      -2.726  13.014  20.804  1.00  0.00           H  
ATOM   3805  HG  SER A 369      -1.634  14.897  19.987  1.00  0.00           H  
ATOM   3806  N   GLN A 370      -1.471  12.814  17.542  1.00 24.74           N  
ATOM   3807  CA  GLN A 370      -2.263  12.640  16.320  1.00 23.36           C  
ATOM   3808  C   GLN A 370      -1.745  11.506  15.430  1.00 26.23           C  
ATOM   3809  O   GLN A 370      -2.394  11.125  14.452  1.00 25.81           O  
ATOM   3810  CB  GLN A 370      -2.384  13.939  15.528  1.00 23.95           C  
ATOM   3811  CG  GLN A 370      -3.179  15.046  16.252  1.00 31.77           C  
ATOM   3812  CD  GLN A 370      -3.313  16.325  15.425  1.00 47.55           C  
ATOM   3813  OE1 GLN A 370      -3.790  17.398  16.057  1.00 36.85           O  
ATOM   3814  NE2 GLN A 370      -2.963  16.353  14.242  1.00 49.75           N  
ATOM   3815  H   GLN A 370      -0.697  13.463  17.540  1.00  0.00           H  
ATOM   3816  HA  GLN A 370      -3.270  12.364  16.632  1.00  0.00           H  
ATOM   3817  HB3 GLN A 370      -2.848  13.732  14.564  1.00  0.00           H  
ATOM   3818  HB2 GLN A 370      -1.388  14.309  15.286  1.00  0.00           H  
ATOM   3819  HG3 GLN A 370      -2.695  15.277  17.201  1.00  0.00           H  
ATOM   3820  HG2 GLN A 370      -4.171  14.673  16.505  1.00  0.00           H  
ATOM   3821 HE22 GLN A 370      -3.057  17.205  13.708  1.00  0.00           H  
ATOM   3822 HE21 GLN A 370      -2.582  15.524  13.808  1.00  0.00           H  
ATOM   3823  N   ARG A 371      -0.586  10.954  15.779  1.00 21.94           N  
ATOM   3824  CA  ARG A 371      -0.018   9.832  15.011  1.00 20.05           C  
ATOM   3825  C   ARG A 371      -0.791   8.559  15.361  1.00 23.04           C  
ATOM   3826  O   ARG A 371      -1.283   8.418  16.483  1.00 23.81           O  
ATOM   3827  CB  ARG A 371       1.482   9.677  15.328  1.00 17.40           C  
ATOM   3828  CG  ARG A 371       2.267  10.946  15.008  1.00 19.51           C  
ATOM   3829  CD  ARG A 371       3.755  10.879  15.306  1.00 16.60           C  
ATOM   3830  NE  ARG A 371       4.316  12.231  15.236  1.00 14.95           N  
ATOM   3831  CZ  ARG A 371       5.252  12.714  16.047  1.00 23.67           C  
ATOM   3832  NH1 ARG A 371       5.810  11.946  16.969  1.00 17.70           N  
ATOM   3833  NH2 ARG A 371       5.633  13.972  15.927  1.00 15.52           N1+
ATOM   3834  H   ARG A 371      -0.082  11.303  16.581  1.00  0.00           H  
ATOM   3835  HA  ARG A 371      -0.136  10.036  13.947  1.00  0.00           H  
ATOM   3836  HB3 ARG A 371       1.890   8.844  14.755  1.00  0.00           H  
ATOM   3837  HB2 ARG A 371       1.606   9.430  16.382  1.00  0.00           H  
ATOM   3838  HG3 ARG A 371       1.829  11.786  15.547  1.00  0.00           H  
ATOM   3839  HG2 ARG A 371       2.121  11.205  13.959  1.00  0.00           H  
ATOM   3840  HD3 ARG A 371       4.245  10.244  14.568  1.00  0.00           H  
ATOM   3841  HD2 ARG A 371       3.907  10.474  16.307  1.00  0.00           H  
ATOM   3842  HE  ARG A 371       3.936  12.811  14.501  1.00  0.00           H  
ATOM   3843 HH12 ARG A 371       6.520  12.325  17.579  1.00  0.00           H  
ATOM   3844 HH11 ARG A 371       5.526  10.981  17.062  1.00  0.00           H  
ATOM   3845 HH22 ARG A 371       6.344  14.345  16.540  1.00  0.00           H  
ATOM   3846 HH21 ARG A 371       5.214  14.562  15.222  1.00  0.00           H  
ATOM   3847  N   PRO A 372      -0.931   7.656  14.399  1.00 18.99           N  
ATOM   3848  CA  PRO A 372      -1.649   6.402  14.631  1.00 18.00           C  
ATOM   3849  C   PRO A 372      -0.904   5.484  15.585  1.00 22.30           C  
ATOM   3850  O   PRO A 372       0.294   5.624  15.809  1.00 23.64           O  
ATOM   3851  CB  PRO A 372      -1.707   5.762  13.240  1.00 19.65           C  
ATOM   3852  CG  PRO A 372      -0.580   6.350  12.476  1.00 23.14           C  
ATOM   3853  CD  PRO A 372      -0.350   7.733  13.043  1.00 18.20           C  
ATOM   3854  HA  PRO A 372      -2.655   6.601  15.001  1.00  0.00           H  
ATOM   3855  HB3 PRO A 372      -2.648   6.027  12.758  1.00  0.00           H  
ATOM   3856  HB2 PRO A 372      -1.561   4.686  13.330  1.00  0.00           H  
ATOM   3857  HG3 PRO A 372      -0.858   6.431  11.425  1.00  0.00           H  
ATOM   3858  HG2 PRO A 372       0.314   5.744  12.625  1.00  0.00           H  
ATOM   3859  HD2 PRO A 372       0.722   7.917  13.120  1.00  0.00           H  
ATOM   3860  HD3 PRO A 372      -0.907   8.461  12.453  1.00  0.00           H  
ATOM   3861  N   MET A 373      -1.628   4.553  16.178  1.00 17.26           N  
ATOM   3862  CA  MET A 373      -0.995   3.594  17.035  1.00 16.49           C  
ATOM   3863  C   MET A 373      -0.372   2.561  16.114  1.00 16.71           C  
ATOM   3864  O   MET A 373      -0.744   2.472  14.946  1.00 14.76           O  
ATOM   3865  CB  MET A 373      -2.048   2.962  17.918  1.00 19.63           C  
ATOM   3866  CG  MET A 373      -2.792   3.968  18.777  1.00 25.51           C  
ATOM   3867  SD  MET A 373      -4.021   3.115  19.769  1.00 31.76           S  
ATOM   3868  CE  MET A 373      -5.307   2.862  18.602  1.00 28.28           C  
ATOM   3869  H   MET A 373      -2.626   4.517  16.028  1.00  0.00           H  
ATOM   3870  HA  MET A 373      -0.228   4.074  17.642  1.00  0.00           H  
ATOM   3871  HB3 MET A 373      -1.581   2.214  18.559  1.00  0.00           H  
ATOM   3872  HB2 MET A 373      -2.761   2.418  17.298  1.00  0.00           H  
ATOM   3873  HG3 MET A 373      -3.286   4.698  18.136  1.00  0.00           H  
ATOM   3874  HG2 MET A 373      -2.086   4.478  19.433  1.00  0.00           H  
ATOM   3875  HE1 MET A 373      -6.136   2.342  19.081  1.00  0.00           H  
ATOM   3876  HE2 MET A 373      -5.652   3.825  18.226  1.00  0.00           H  
ATOM   3877  HE3 MET A 373      -4.933   2.262  17.773  1.00  0.00           H  
ATOM   3878  N   LEU A 374       0.575   1.782  16.624  1.00 14.21           N  
ATOM   3879  CA  LEU A 374       1.211   0.755  15.798  1.00 13.46           C  
ATOM   3880  C   LEU A 374       0.189  -0.231  15.239  1.00 17.28           C  
ATOM   3881  O   LEU A 374       0.338  -0.729  14.119  1.00 15.21           O  
ATOM   3882  CB  LEU A 374       2.294   0.005  16.578  1.00 12.69           C  
ATOM   3883  CG  LEU A 374       3.526   0.855  16.885  1.00 17.86           C  
ATOM   3884  CD1 LEU A 374       4.421   0.131  17.874  1.00 18.50           C  
ATOM   3885  CD2 LEU A 374       4.270   1.142  15.561  1.00 20.34           C  
ATOM   3886  H   LEU A 374       0.859   1.897  17.586  1.00  0.00           H  
ATOM   3887  HA  LEU A 374       1.690   1.253  14.955  1.00  0.00           H  
ATOM   3888  HB3 LEU A 374       2.596  -0.880  16.018  1.00  0.00           H  
ATOM   3889  HB2 LEU A 374       1.873  -0.372  17.510  1.00  0.00           H  
ATOM   3890  HG  LEU A 374       3.205   1.800  17.323  1.00  0.00           H  
ATOM   3891 HD11 LEU A 374       5.297   0.743  18.088  1.00  0.00           H  
ATOM   3892 HD12 LEU A 374       3.871  -0.050  18.797  1.00  0.00           H  
ATOM   3893 HD13 LEU A 374       4.739  -0.821  17.448  1.00  0.00           H  
ATOM   3894 HD21 LEU A 374       5.153   1.748  15.764  1.00  0.00           H  
ATOM   3895 HD22 LEU A 374       4.574   0.201  15.103  1.00  0.00           H  
ATOM   3896 HD23 LEU A 374       3.609   1.680  14.881  1.00  0.00           H  
ATOM   3897  N   ARG A 375      -0.830  -0.565  16.022  1.00 15.57           N  
ATOM   3898  CA  ARG A 375      -1.851  -1.486  15.534  1.00 16.45           C  
ATOM   3899  C   ARG A 375      -2.623  -0.907  14.336  1.00 18.12           C  
ATOM   3900  O   ARG A 375      -3.005  -1.637  13.437  1.00 17.43           O  
ATOM   3901  CB  ARG A 375      -2.811  -1.926  16.664  1.00 21.80           C  
ATOM   3902  CG  ARG A 375      -3.957  -0.958  16.987  1.00 34.41           C  
ATOM   3903  CD  ARG A 375      -4.927  -1.604  18.008  1.00 46.10           C  
ATOM   3904  NE  ARG A 375      -6.089  -0.770  18.309  1.00 53.46           N  
ATOM   3905  CZ  ARG A 375      -7.232  -0.819  17.629  1.00 75.42           C  
ATOM   3906  NH1 ARG A 375      -7.350  -1.651  16.602  1.00 62.33           N  
ATOM   3907  NH2 ARG A 375      -8.251  -0.036  17.965  1.00 69.43           N1+
ATOM   3908  H   ARG A 375      -0.898  -0.182  16.954  1.00  0.00           H  
ATOM   3909  HA  ARG A 375      -1.336  -2.380  15.183  1.00  0.00           H  
ATOM   3910  HB3 ARG A 375      -2.236  -2.118  17.570  1.00  0.00           H  
ATOM   3911  HB2 ARG A 375      -3.225  -2.905  16.423  1.00  0.00           H  
ATOM   3912  HG3 ARG A 375      -4.499  -0.719  16.072  1.00  0.00           H  
ATOM   3913  HG2 ARG A 375      -3.548  -0.039  17.406  1.00  0.00           H  
ATOM   3914  HD3 ARG A 375      -4.389  -1.822  18.931  1.00  0.00           H  
ATOM   3915  HD2 ARG A 375      -5.263  -2.569  17.628  1.00  0.00           H  
ATOM   3916  HE  ARG A 375      -5.989  -0.129  19.083  1.00  0.00           H  
ATOM   3917 HH12 ARG A 375      -8.215  -1.692  16.082  1.00  0.00           H  
ATOM   3918 HH11 ARG A 375      -6.575  -2.243  16.340  1.00  0.00           H  
ATOM   3919 HH22 ARG A 375      -9.115  -0.080  17.443  1.00  0.00           H  
ATOM   3920 HH21 ARG A 375      -8.162   0.603  18.742  1.00  0.00           H  
ATOM   3921  N   GLU A 376      -2.822   0.409  14.320  1.00 13.82           N  
ATOM   3922  CA  GLU A 376      -3.496   1.086  13.208  1.00 14.03           C  
ATOM   3923  C   GLU A 376      -2.620   1.105  11.953  1.00 17.82           C  
ATOM   3924  O   GLU A 376      -3.118   1.098  10.812  1.00 18.80           O  
ATOM   3925  CB  GLU A 376      -3.870   2.514  13.596  1.00 15.69           C  
ATOM   3926  CG  GLU A 376      -4.933   2.572  14.676  1.00 24.34           C  
ATOM   3927  CD  GLU A 376      -5.207   3.986  15.154  1.00 31.69           C  
ATOM   3928  OE1 GLU A 376      -4.264   4.631  15.650  1.00 21.23           O  
ATOM   3929  OE2 GLU A 376      -6.369   4.439  15.056  1.00 35.24           O1-
ATOM   3930  H   GLU A 376      -2.504   0.977  15.092  1.00  0.00           H  
ATOM   3931  HA  GLU A 376      -4.412   0.541  12.979  1.00  0.00           H  
ATOM   3932  HB3 GLU A 376      -4.221   3.049  12.713  1.00  0.00           H  
ATOM   3933  HB2 GLU A 376      -2.979   3.042  13.936  1.00  0.00           H  
ATOM   3934  HG3 GLU A 376      -4.624   1.957  15.522  1.00  0.00           H  
ATOM   3935  HG2 GLU A 376      -5.856   2.132  14.300  1.00  0.00           H  
ATOM   3936  N   VAL A 377      -1.314   1.114  12.151  1.00 13.28           N  
ATOM   3937  CA  VAL A 377      -0.419   1.013  11.016  1.00 11.88           C  
ATOM   3938  C   VAL A 377      -0.585  -0.386  10.446  1.00 15.75           C  
ATOM   3939  O   VAL A 377      -0.740  -0.554   9.254  1.00 15.96           O  
ATOM   3940  CB  VAL A 377       1.068   1.183  11.421  1.00 13.36           C  
ATOM   3941  CG1 VAL A 377       1.978   0.910  10.199  1.00 12.46           C  
ATOM   3942  CG2 VAL A 377       1.320   2.604  11.984  1.00 12.62           C  
ATOM   3943  H   VAL A 377      -0.946   1.191  13.088  1.00  0.00           H  
ATOM   3944  HA  VAL A 377      -0.687   1.755  10.264  1.00  0.00           H  
ATOM   3945  HB  VAL A 377       1.302   0.455  12.198  1.00  0.00           H  
ATOM   3946 HG11 VAL A 377       3.022   1.031  10.489  1.00  0.00           H  
ATOM   3947 HG12 VAL A 377       1.815  -0.108   9.844  1.00  0.00           H  
ATOM   3948 HG13 VAL A 377       1.739   1.615   9.402  1.00  0.00           H  
ATOM   3949 HG21 VAL A 377       2.369   2.704  12.263  1.00  0.00           H  
ATOM   3950 HG22 VAL A 377       1.074   3.345  11.224  1.00  0.00           H  
ATOM   3951 HG23 VAL A 377       0.694   2.764  12.862  1.00  0.00           H  
ATOM   3952  N   LEU A 378      -0.530  -1.399  11.305  1.00 13.92           N  
ATOM   3953  CA  LEU A 378      -0.613  -2.783  10.841  1.00 14.56           C  
ATOM   3954  C   LEU A 378      -1.950  -3.134  10.169  1.00 18.36           C  
ATOM   3955  O   LEU A 378      -2.013  -4.034   9.322  1.00 18.17           O  
ATOM   3956  CB  LEU A 378      -0.294  -3.749  11.985  1.00 14.70           C  
ATOM   3957  CG  LEU A 378       1.184  -3.820  12.360  1.00 19.55           C  
ATOM   3958  CD1 LEU A 378       1.345  -4.533  13.710  1.00 21.42           C  
ATOM   3959  CD2 LEU A 378       1.927  -4.576  11.282  1.00 19.65           C  
ATOM   3960  H   LEU A 378      -0.430  -1.218  12.294  1.00  0.00           H  
ATOM   3961  HA  LEU A 378       0.165  -2.913  10.089  1.00  0.00           H  
ATOM   3962  HB3 LEU A 378      -0.649  -4.746  11.725  1.00  0.00           H  
ATOM   3963  HB2 LEU A 378      -0.877  -3.473  12.864  1.00  0.00           H  
ATOM   3964  HG  LEU A 378       1.586  -2.810  12.435  1.00  0.00           H  
ATOM   3965 HD11 LEU A 378       2.402  -4.581  13.973  1.00  0.00           H  
ATOM   3966 HD12 LEU A 378       0.805  -3.982  14.479  1.00  0.00           H  
ATOM   3967 HD13 LEU A 378       0.943  -5.544  13.638  1.00  0.00           H  
ATOM   3968 HD21 LEU A 378       2.984  -4.633  11.540  1.00  0.00           H  
ATOM   3969 HD22 LEU A 378       1.520  -5.584  11.198  1.00  0.00           H  
ATOM   3970 HD23 LEU A 378       1.813  -4.058  10.330  1.00  0.00           H  
ATOM   3971  N   GLU A 379      -2.986  -2.373  10.506  1.00 15.42           N  
ATOM   3972  CA  GLU A 379      -4.321  -2.546   9.934  1.00 16.68           C  
ATOM   3973  C   GLU A 379      -4.602  -1.621   8.759  1.00 17.12           C  
ATOM   3974  O   GLU A 379      -5.698  -1.659   8.208  1.00 14.71           O  
ATOM   3975  CB  GLU A 379      -5.406  -2.267  10.981  1.00 18.15           C  
ATOM   3976  CG  GLU A 379      -5.263  -3.065  12.247  1.00 32.27           C  
ATOM   3977  CD  GLU A 379      -6.429  -2.848  13.196  1.00 47.92           C  
ATOM   3978  OE1 GLU A 379      -7.080  -1.777  13.128  1.00 38.16           O  
ATOM   3979  OE2 GLU A 379      -6.699  -3.775  13.994  1.00 45.99           O1-
ATOM   3980  H   GLU A 379      -2.871  -1.635  11.186  1.00  0.00           H  
ATOM   3981  HA  GLU A 379      -4.422  -3.577   9.596  1.00  0.00           H  
ATOM   3982  HB3 GLU A 379      -6.387  -2.456  10.544  1.00  0.00           H  
ATOM   3983  HB2 GLU A 379      -5.410  -1.204  11.223  1.00  0.00           H  
ATOM   3984  HG3 GLU A 379      -4.334  -2.790  12.746  1.00  0.00           H  
ATOM   3985  HG2 GLU A 379      -5.188  -4.124  12.001  1.00  0.00           H  
ATOM   3986  N   HIS A 380      -3.682  -0.701   8.474  1.00 13.16           N  
ATOM   3987  CA  HIS A 380      -3.890   0.253   7.389  1.00 11.42           C  
ATOM   3988  C   HIS A 380      -4.061  -0.498   6.067  1.00 16.07           C  
ATOM   3989  O   HIS A 380      -3.279  -1.374   5.714  1.00 14.53           O  
ATOM   3990  CB  HIS A 380      -2.709   1.263   7.307  1.00 10.93           C  
ATOM   3991  CG  HIS A 380      -2.972   2.423   6.396  1.00 12.43           C  
ATOM   3992  ND1 HIS A 380      -2.941   2.320   5.027  1.00 12.64           N  
ATOM   3993  CD2 HIS A 380      -3.263   3.718   6.669  1.00 12.74           C  
ATOM   3994  CE1 HIS A 380      -3.191   3.505   4.489  1.00 11.34           C  
ATOM   3995  NE2 HIS A 380      -3.410   4.364   5.468  1.00 11.91           N  
ATOM   3996  H   HIS A 380      -2.828  -0.658   9.011  1.00  0.00           H  
ATOM   3997  HA  HIS A 380      -4.806   0.809   7.590  1.00  0.00           H  
ATOM   3998  HB3 HIS A 380      -1.810   0.742   6.979  1.00  0.00           H  
ATOM   3999  HB2 HIS A 380      -2.479   1.633   8.306  1.00  0.00           H  
ATOM   4000  HD2 HIS A 380      -3.336   4.050   7.694  1.00  0.00           H  
ATOM   4001  HE1 HIS A 380      -3.188   3.622   3.415  1.00  0.00           H  
ATOM   4002  HE2 HIS A 380      -3.650   5.345   5.448  1.00  0.00           H  
ATOM   4003  N   PRO A 381      -5.058  -0.096   5.305  1.00 14.22           N  
ATOM   4004  CA  PRO A 381      -5.381  -0.762   4.030  1.00 14.36           C  
ATOM   4005  C   PRO A 381      -4.219  -0.817   3.008  1.00 14.81           C  
ATOM   4006  O   PRO A 381      -4.119  -1.743   2.202  1.00 12.50           O  
ATOM   4007  CB  PRO A 381      -6.569   0.055   3.491  1.00 16.85           C  
ATOM   4008  CG  PRO A 381      -6.567   1.356   4.292  1.00 21.06           C  
ATOM   4009  CD  PRO A 381      -5.929   1.059   5.605  1.00 15.05           C  
ATOM   4010  HA  PRO A 381      -5.717  -1.778   4.238  1.00  0.00           H  
ATOM   4011  HB3 PRO A 381      -7.496  -0.486   3.682  1.00  0.00           H  
ATOM   4012  HB2 PRO A 381      -6.405   0.279   2.437  1.00  0.00           H  
ATOM   4013  HG3 PRO A 381      -7.594   1.684   4.454  1.00  0.00           H  
ATOM   4014  HG2 PRO A 381      -5.978   2.106   3.764  1.00  0.00           H  
ATOM   4015  HD2 PRO A 381      -5.312   1.906   5.905  1.00  0.00           H  
ATOM   4016  HD3 PRO A 381      -6.696   0.756   6.317  1.00  0.00           H  
ATOM   4017  N   TRP A 382      -3.355   0.190   3.026  1.00 11.52           N  
ATOM   4018  CA  TRP A 382      -2.217   0.178   2.120  1.00 12.05           C  
ATOM   4019  C   TRP A 382      -1.248  -0.919   2.554  1.00 13.27           C  
ATOM   4020  O   TRP A 382      -0.600  -1.544   1.733  1.00 13.01           O  
ATOM   4021  CB  TRP A 382      -1.514   1.539   2.097  1.00 10.29           C  
ATOM   4022  CG  TRP A 382      -0.366   1.561   1.144  1.00 10.99           C  
ATOM   4023  CD1 TRP A 382      -0.428   1.729  -0.218  1.00 13.48           C  
ATOM   4024  CD2 TRP A 382       1.024   1.400   1.469  1.00 10.73           C  
ATOM   4025  NE1 TRP A 382       0.840   1.727  -0.751  1.00 12.60           N  
ATOM   4026  CE2 TRP A 382       1.745   1.529   0.262  1.00 14.05           C  
ATOM   4027  CE3 TRP A 382       1.734   1.254   2.666  1.00 11.95           C  
ATOM   4028  CZ2 TRP A 382       3.143   1.487   0.215  1.00 13.53           C  
ATOM   4029  CZ3 TRP A 382       3.125   1.187   2.623  1.00 13.31           C  
ATOM   4030  CH2 TRP A 382       3.809   1.306   1.395  1.00 13.83           C  
ATOM   4031  H   TRP A 382      -3.489   0.959   3.666  1.00  0.00           H  
ATOM   4032  HA  TRP A 382      -2.573  -0.048   1.115  1.00  0.00           H  
ATOM   4033  HB3 TRP A 382      -1.158   1.780   3.099  1.00  0.00           H  
ATOM   4034  HB2 TRP A 382      -2.230   2.312   1.820  1.00  0.00           H  
ATOM   4035  HD1 TRP A 382      -1.385   1.838  -0.706  1.00  0.00           H  
ATOM   4036  HE1 TRP A 382       0.971   1.859  -1.744  1.00  0.00           H  
ATOM   4037  HE3 TRP A 382       1.203   1.195   3.605  1.00  0.00           H  
ATOM   4038  HZ2 TRP A 382       3.655   1.596  -0.730  1.00  0.00           H  
ATOM   4039  HZ3 TRP A 382       3.687   1.043   3.534  1.00  0.00           H  
ATOM   4040  HH2 TRP A 382       4.888   1.251   1.403  1.00  0.00           H  
ATOM   4041  N   ILE A 383      -1.180  -1.149   3.858  1.00 10.22           N  
ATOM   4042  CA  ILE A 383      -0.314  -2.179   4.426  1.00  9.99           C  
ATOM   4043  C   ILE A 383      -0.881  -3.575   4.193  1.00 14.30           C  
ATOM   4044  O   ILE A 383      -0.168  -4.483   3.788  1.00 14.07           O  
ATOM   4045  CB  ILE A 383      -0.097  -1.953   5.942  1.00 12.13           C  
ATOM   4046  CG1 ILE A 383       0.837  -0.754   6.187  1.00 12.83           C  
ATOM   4047  CG2 ILE A 383       0.481  -3.194   6.619  1.00 12.72           C  
ATOM   4048  CD1 ILE A 383       2.257  -0.891   5.581  1.00 15.58           C  
ATOM   4049  H   ILE A 383      -1.740  -0.603   4.497  1.00  0.00           H  
ATOM   4050  HA  ILE A 383       0.655  -2.119   3.931  1.00  0.00           H  
ATOM   4051  HB  ILE A 383      -1.063  -1.733   6.397  1.00  0.00           H  
ATOM   4052 HG13 ILE A 383       0.918  -0.574   7.259  1.00  0.00           H  
ATOM   4053 HG12 ILE A 383       0.368   0.152   5.805  1.00  0.00           H  
ATOM   4054 HG21 ILE A 383       0.619  -2.997   7.682  1.00  0.00           H  
ATOM   4055 HG22 ILE A 383      -0.205  -4.031   6.491  1.00  0.00           H  
ATOM   4056 HG23 ILE A 383       1.442  -3.441   6.167  1.00  0.00           H  
ATOM   4057 HD11 ILE A 383       2.837   0.003   5.808  1.00  0.00           H  
ATOM   4058 HD12 ILE A 383       2.752  -1.763   6.008  1.00  0.00           H  
ATOM   4059 HD13 ILE A 383       2.181  -1.010   4.500  1.00  0.00           H  
ATOM   4060  N   THR A 384      -2.174  -3.731   4.434  1.00 10.75           N  
ATOM   4061  CA  THR A 384      -2.819  -5.021   4.259  1.00 10.74           C  
ATOM   4062  C   THR A 384      -3.037  -5.369   2.783  1.00 14.40           C  
ATOM   4063  O   THR A 384      -3.224  -6.520   2.429  1.00 14.19           O  
ATOM   4064  CB  THR A 384      -4.109  -5.123   5.045  1.00 14.79           C  
ATOM   4065  OG1 THR A 384      -5.056  -4.212   4.494  1.00 13.38           O  
ATOM   4066  CG2 THR A 384      -3.867  -4.744   6.516  1.00 16.58           C  
ATOM   4067  H   THR A 384      -2.728  -2.946   4.745  1.00  0.00           H  
ATOM   4068  HA  THR A 384      -2.141  -5.772   4.665  1.00  0.00           H  
ATOM   4069  HB  THR A 384      -4.498  -6.140   4.985  1.00  0.00           H  
ATOM   4070  HG1 THR A 384      -4.711  -3.318   4.550  1.00  0.00           H  
ATOM   4071 HG21 THR A 384      -4.802  -4.821   7.070  1.00  0.00           H  
ATOM   4072 HG22 THR A 384      -3.131  -5.421   6.950  1.00  0.00           H  
ATOM   4073 HG23 THR A 384      -3.496  -3.721   6.572  1.00  0.00           H  
ATOM   4074  N   ALA A 385      -2.928  -4.383   1.913  1.00 11.58           N  
ATOM   4075  CA  ALA A 385      -3.000  -4.655   0.494  1.00 11.95           C  
ATOM   4076  C   ALA A 385      -1.639  -5.116  -0.044  1.00 16.30           C  
ATOM   4077  O   ALA A 385      -1.568  -6.001  -0.902  1.00 16.05           O  
ATOM   4078  CB  ALA A 385      -3.447  -3.387  -0.270  1.00 12.94           C  
ATOM   4079  H   ALA A 385      -2.794  -3.436   2.237  1.00  0.00           H  
ATOM   4080  HA  ALA A 385      -3.732  -5.445   0.324  1.00  0.00           H  
ATOM   4081  HB1 ALA A 385      -3.498  -3.604  -1.337  1.00  0.00           H  
ATOM   4082  HB2 ALA A 385      -4.430  -3.076   0.084  1.00  0.00           H  
ATOM   4083  HB3 ALA A 385      -2.729  -2.586  -0.096  1.00  0.00           H  
ATOM   4084  N   ASN A 386      -0.559  -4.490   0.437  1.00 11.85           N  
ATOM   4085  CA  ASN A 386       0.768  -4.673  -0.142  1.00 12.05           C  
ATOM   4086  C   ASN A 386       1.766  -5.583   0.573  1.00 16.28           C  
ATOM   4087  O   ASN A 386       2.726  -6.040  -0.039  1.00 15.71           O  
ATOM   4088  CB  ASN A 386       1.408  -3.296  -0.413  1.00 10.79           C  
ATOM   4089  CG  ASN A 386       0.681  -2.534  -1.503  1.00 18.33           C  
ATOM   4090  OD1 ASN A 386       0.667  -2.972  -2.643  1.00 14.79           O  
ATOM   4091  ND2 ASN A 386      -0.086  -1.519  -1.119  1.00 12.28           N  
ATOM   4092  H   ASN A 386      -0.647  -3.866   1.227  1.00  0.00           H  
ATOM   4093  HA  ASN A 386       0.605  -5.123  -1.121  1.00  0.00           H  
ATOM   4094  HB3 ASN A 386       2.451  -3.431  -0.699  1.00  0.00           H  
ATOM   4095  HB2 ASN A 386       1.405  -2.708   0.505  1.00  0.00           H  
ATOM   4096 HD22 ASN A 386      -0.592  -0.980  -1.807  1.00  0.00           H  
ATOM   4097 HD21 ASN A 386      -0.163  -1.287  -0.139  1.00  0.00           H  
ATOM   4098  N   SER A 387       1.594  -5.755   1.879  1.00 13.38           N  
ATOM   4099  CA  SER A 387       2.527  -6.554   2.668  1.00 13.09           C  
ATOM   4100  C   SER A 387       2.476  -7.993   2.207  1.00 18.21           C  
ATOM   4101  O   SER A 387       1.396  -8.563   2.070  1.00 16.24           O  
ATOM   4102  CB  SER A 387       2.230  -6.479   4.170  1.00 14.82           C  
ATOM   4103  OG  SER A 387       3.155  -7.282   4.885  1.00 19.22           O  
ATOM   4104  H   SER A 387       0.806  -5.329   2.345  1.00  0.00           H  
ATOM   4105  HA  SER A 387       3.534  -6.174   2.497  1.00  0.00           H  
ATOM   4106  HB3 SER A 387       1.218  -6.836   4.358  1.00  0.00           H  
ATOM   4107  HB2 SER A 387       2.312  -5.445   4.505  1.00  0.00           H  
ATOM   4108  HG  SER A 387       3.820  -6.721   5.291  1.00  0.00           H  
ATOM   4109  N   SER A 388       3.651  -8.576   1.986  1.00 16.20           N  
ATOM   4110  CA  SER A 388       3.749  -9.944   1.514  1.00 16.95           C  
ATOM   4111  C   SER A 388       3.643 -10.922   2.680  1.00 24.21           C  
ATOM   4112  O   SER A 388       3.594 -12.139   2.482  1.00 23.71           O  
ATOM   4113  CB  SER A 388       5.044 -10.131   0.716  1.00 17.45           C  
ATOM   4114  OG  SER A 388       6.113 -10.239   1.624  1.00 31.18           O  
ATOM   4115  H   SER A 388       4.507  -8.064   2.147  1.00  0.00           H  
ATOM   4116  HA  SER A 388       2.911 -10.129   0.843  1.00  0.00           H  
ATOM   4117  HB3 SER A 388       5.201  -9.266   0.071  1.00  0.00           H  
ATOM   4118  HB2 SER A 388       4.977 -11.044   0.124  1.00  0.00           H  
ATOM   4119  HG  SER A 388       6.324  -9.371   1.976  1.00  0.00           H  
ATOM   4120  N   LYS A 389       3.539 -10.383   3.896  1.00 22.97           N  
ATOM   4121  CA  LYS A 389       3.384 -11.212   5.089  1.00 24.95           C  
ATOM   4122  C   LYS A 389       2.354 -10.640   6.043  1.00 31.20           C  
ATOM   4123  O   LYS A 389       2.244  -9.411   6.225  1.00 28.73           O  
ATOM   4124  CB  LYS A 389       4.700 -11.396   5.891  1.00 28.14           C  
ATOM   4125  CG  LYS A 389       6.012 -11.333   5.106  1.00 41.15           C  
ATOM   4126  CD  LYS A 389       7.228 -11.349   6.036  1.00 40.98           C  
ATOM   4127  CE  LYS A 389       8.502 -11.751   5.272  1.00 41.00           C  
ATOM   4128  NZ  LYS A 389       9.718 -11.845   6.150  1.00 36.28           N1+
ATOM   4129  H   LYS A 389       3.567  -9.380   4.008  1.00  0.00           H  
ATOM   4130  HA  LYS A 389       3.041 -12.197   4.773  1.00  0.00           H  
ATOM   4131  HB3 LYS A 389       4.656 -12.336   6.440  1.00  0.00           H  
ATOM   4132  HB2 LYS A 389       4.731 -10.666   6.700  1.00  0.00           H  
ATOM   4133  HG3 LYS A 389       6.030 -10.426   4.501  1.00  0.00           H  
ATOM   4134  HG2 LYS A 389       6.067 -12.180   4.423  1.00  0.00           H  
ATOM   4135  HD3 LYS A 389       7.054 -12.055   6.848  1.00  0.00           H  
ATOM   4136  HD2 LYS A 389       7.364 -10.360   6.473  1.00  0.00           H  
ATOM   4137  HE3 LYS A 389       8.687 -11.033   4.473  1.00  0.00           H  
ATOM   4138  HE2 LYS A 389       8.339 -12.708   4.775  1.00  0.00           H  
ATOM   4139  HZ1 LYS A 389       9.801 -11.003   6.702  1.00  0.00           H  
ATOM   4140  HZ2 LYS A 389       9.630 -12.642   6.764  1.00  0.00           H  
ATOM   4141  HZ3 LYS A 389      10.541 -11.953   5.575  1.00  0.00           H  
ATOM   4142  N   PRO A 390       1.671 -11.555   6.725  1.00 31.70           N  
ATOM   4143  CA  PRO A 390       0.712 -11.192   7.766  1.00 32.88           C  
ATOM   4144  C   PRO A 390       1.519 -10.555   8.892  1.00 38.86           C  
ATOM   4145  O   PRO A 390       2.739 -10.719   8.955  1.00 38.26           O  
ATOM   4146  CB  PRO A 390       0.180 -12.555   8.242  1.00 34.37           C  
ATOM   4147  CG  PRO A 390       0.432 -13.503   7.108  1.00 37.95           C  
ATOM   4148  CD  PRO A 390       1.645 -12.994   6.385  1.00 32.39           C  
ATOM   4149  HA  PRO A 390      -0.079 -10.539   7.397  1.00  0.00           H  
ATOM   4150  HB3 PRO A 390      -0.893 -12.482   8.421  1.00  0.00           H  
ATOM   4151  HB2 PRO A 390       0.745 -12.879   9.116  1.00  0.00           H  
ATOM   4152  HG3 PRO A 390      -0.423 -13.495   6.432  1.00  0.00           H  
ATOM   4153  HG2 PRO A 390       0.638 -14.497   7.505  1.00  0.00           H  
ATOM   4154  HD2 PRO A 390       2.535 -13.476   6.791  1.00  0.00           H  
ATOM   4155  HD3 PRO A 390       1.498 -13.108   5.311  1.00  0.00           H  
ATOM   4156  N   SER A 391       0.846  -9.857   9.800  1.00 36.90           N  
ATOM   4157  CA  SER A 391       1.533  -9.250  10.931  1.00 65.11           C  
ATOM   4158  C   SER A 391       1.956 -10.294  11.968  1.00102.94           C  
ATOM   4159  O   SER A 391       1.256 -11.282  12.200  1.00 71.94           O  
ATOM   4160  CB  SER A 391       0.655  -8.192  11.584  1.00 68.26           C  
ATOM   4161  OG  SER A 391       0.960  -8.090  12.962  1.00 78.21           O  
ATOM   4162  H   SER A 391      -0.153  -9.743   9.710  1.00  0.00           H  
ATOM   4163  HA  SER A 391       2.432  -8.760  10.558  1.00  0.00           H  
ATOM   4164  HB3 SER A 391      -0.393  -8.465  11.463  1.00  0.00           H  
ATOM   4165  HB2 SER A 391       0.827  -7.230  11.102  1.00  0.00           H  
ATOM   4166  HG  SER A 391       0.886  -8.955  13.371  1.00  0.00           H  
ATOM   4167  N   NMA A 391A      3.143 -10.115  12.648  1.00  0.00           N  
ATOM   4168  CA  NMA A 391A      3.569 -11.092  13.639  1.00  0.00           C  
ATOM   4169  H   NMA A 391A      3.716  -9.306  12.458  1.00  0.00           H  
ATOM   4170 1HA  NMA A 391A      2.806 -11.899  13.698  1.00  0.00           H  
ATOM   4171 2HA  NMA A 391A      4.552 -11.524  13.344  1.00  0.00           H  
ATOM   4172 3HA  NMA A 391A      3.674 -10.600  14.632  1.00  0.00           H  
CONECT    1    4    5    6
CONECT    4    1
CONECT    5    1
CONECT    6    1
CONECT  819  822  823  824
CONECT  822  819
CONECT  823  819
CONECT  824  819
CONECT 2540 2543 2544 2545
CONECT 2543 2540
CONECT 2544 2540
CONECT 2545 2540
ENDMDL
END   
