# Supplementary material for: Untargeted Diversity-Oriented Synthesis for the Discovery of New Antitumor Agents: An Integrated Approach of Inverse Virtual Screening, Bioinformatics, and Omics for Target Deconvolution
Source: J Med Chem. 2025 Jul 24;68(15):16483–517. doi: 10.1021/acs.jmedchem.5c01344 (PMC12362587; doi:10.1021/acs.jmedchem.5c01344)
Supplement: Supplementary file 2 [file jm5c01344_si_002.zip › FigureS63_panelB/BRK_6cz4.pdb]

HEADER    TRANSFERASE/TRANSFERASE INHIBITOR       07-APR-18   6CZ4
REMARK   4 6CZ4 COMPLIES WITH FORMAT V. 3.0, 1-DEC-2006
REMARK 888
REMARK 888 WRITTEN BY MAESTRO (A PRODUCT OF SCHRODINGER, LLC)
TITLE     STRUCTURE OF THE PTK6 KINASE DOMAIN BOUND TO A TYPE II
TITLE    2 INHIBITOR 2-
TITLE    3 {[(3R,4S)-3-FLUORO-1-{[4-(TRIFLUOROMETHOXY)PHENYL]ACETYL}PI
TITLE    4 PERIDIN-4-
TITLE    5 YL]OXY}-5-(1-METHYL-1H-IMIDAZOL-4-YL)PYRIDINE-3-CARBOXAMIDE
EXPDTA    X-RAY DIFFRACTION
REMARK 200  TEMPERATURE           (KELVIN) : NULL
REMARK 200  PH                             : NULL
CRYST1   37.914   54.873  134.629  90.00  90.00  90.00 P 21 21 21    4
MODEL        1
ATOM      1  CH3 ACE A 182     -15.824   1.027 -42.489  1.00  0.00           C  
ATOM      2  C   ACE A 182     -14.360   1.453 -42.592  1.00  0.00           C  
ATOM      3  O   ACE A 182     -13.744   1.771 -41.577  1.00  0.00           O  
ATOM      4 1H   ACE A 182     -16.148   1.068 -41.425  1.00  0.00           H  
ATOM      5 2H   ACE A 182     -16.456   1.711 -43.098  1.00  0.00           H  
ATOM      6 3H   ACE A 182     -15.938  -0.011 -42.874  1.00  0.00           H  
ATOM      7  N   ASP A 183     -13.729   1.483 -43.819  1.00 50.43           N  
ATOM      8  CA  ASP A 183     -12.301   1.900 -43.913  1.00 49.54           C  
ATOM      9  C   ASP A 183     -12.128   3.323 -43.392  1.00 47.58           C  
ATOM     10  O   ASP A 183     -13.079   4.106 -43.371  1.00 47.36           O  
ATOM     11  CB  ASP A 183     -11.822   1.821 -45.364  1.00 51.96           C  
ATOM     12  CG  ASP A 183     -10.330   2.057 -45.499  1.00 54.02           C  
ATOM     13  OD1 ASP A 183      -9.581   1.661 -44.580  1.00 55.94           O  
ATOM     14  OD2 ASP A 183      -9.906   2.639 -46.520  1.00 54.87           O1-
ATOM     15  H1  ASP A 183     -14.235   1.222 -44.653  1.00  0.00           H  
ATOM     16  HA  ASP A 183     -11.697   1.226 -43.305  1.00  0.00           H  
ATOM     17  HB3 ASP A 183     -12.361   2.555 -45.964  1.00  0.00           H  
ATOM     18  HB2 ASP A 183     -12.073   0.843 -45.776  1.00  0.00           H  
ATOM     19  N   ALA A 184     -10.909   3.655 -42.976  1.00 44.83           N  
ATOM     20  CA  ALA A 184     -10.642   4.945 -42.351  1.00 41.66           C  
ATOM     21  C   ALA A 184     -10.469   6.067 -43.372  1.00 39.45           C  
ATOM     22  O   ALA A 184     -10.850   7.207 -43.115  1.00 38.19           O  
ATOM     23  CB  ALA A 184      -9.401   4.850 -41.469  1.00 41.41           C  
ATOM     24  H   ALA A 184     -10.143   3.007 -43.090  1.00  0.00           H  
ATOM     25  HA  ALA A 184     -11.491   5.195 -41.715  1.00  0.00           H  
ATOM     26  HB1 ALA A 184      -9.209   5.818 -41.006  1.00  0.00           H  
ATOM     27  HB2 ALA A 184      -9.563   4.102 -40.693  1.00  0.00           H  
ATOM     28  HB3 ALA A 184      -8.544   4.562 -42.077  1.00  0.00           H  
ATOM     29  N   GLU A 185      -9.899   5.742 -44.529  1.00 38.16           N  
ATOM     30  CA  GLU A 185      -9.567   6.758 -45.524  1.00 38.05           C  
ATOM     31  C   GLU A 185     -10.815   7.402 -46.128  1.00 37.22           C  
ATOM     32  O   GLU A 185     -11.737   6.710 -46.556  1.00 37.86           O  
ATOM     33  CB  GLU A 185      -8.719   6.142 -46.641  1.00 38.75           C  
ATOM     34  CG  GLU A 185      -8.139   7.155 -47.616  1.00 38.54           C  
ATOM     35  CD  GLU A 185      -6.987   7.942 -47.019  1.00 40.13           C  
ATOM     36  OE1 GLU A 185      -6.362   7.447 -46.057  1.00 40.62           O  
ATOM     37  OE2 GLU A 185      -6.704   9.054 -47.510  1.00 39.02           O1-
ATOM     38  H   GLU A 185      -9.687   4.776 -44.734  1.00  0.00           H  
ATOM     39  HA  GLU A 185      -8.980   7.537 -45.037  1.00  0.00           H  
ATOM     40  HB3 GLU A 185      -9.317   5.414 -47.189  1.00  0.00           H  
ATOM     41  HB2 GLU A 185      -7.909   5.560 -46.201  1.00  0.00           H  
ATOM     42  HG3 GLU A 185      -8.923   7.843 -47.932  1.00  0.00           H  
ATOM     43  HG2 GLU A 185      -7.799   6.640 -48.514  1.00  0.00           H  
ATOM     44  N   ARG A 186     -10.836   8.731 -46.158  1.00 35.93           N  
ATOM     45  CA  ARG A 186     -11.922   9.471 -46.794  1.00 35.16           C  
ATOM     46  C   ARG A 186     -11.372  10.593 -47.672  1.00 34.29           C  
ATOM     47  O   ARG A 186     -10.258  11.073 -47.458  1.00 33.14           O  
ATOM     48  CB  ARG A 186     -12.858  10.059 -45.733  1.00 36.54           C  
ATOM     49  CG  ARG A 186     -13.701   9.025 -45.001  1.00 39.37           C  
ATOM     50  CD  ARG A 186     -14.648   8.316 -45.956  1.00 43.60           C  
ATOM     51  NE  ARG A 186     -15.648   7.521 -45.248  1.00 48.30           N  
ATOM     52  CZ  ARG A 186     -16.504   6.696 -45.843  1.00 50.42           C  
ATOM     53  NH1 ARG A 186     -16.484   6.554 -47.162  1.00 51.16           N  
ATOM     54  NH2 ARG A 186     -17.383   6.014 -45.121  1.00 51.27           N1+
ATOM     55  H   ARG A 186     -10.086   9.258 -45.733  1.00  0.00           H  
ATOM     56  HA  ARG A 186     -12.492   8.785 -47.421  1.00  0.00           H  
ATOM     57  HB3 ARG A 186     -13.513  10.796 -46.198  1.00  0.00           H  
ATOM     58  HB2 ARG A 186     -12.273  10.626 -45.009  1.00  0.00           H  
ATOM     59  HG3 ARG A 186     -14.277   9.516 -44.217  1.00  0.00           H  
ATOM     60  HG2 ARG A 186     -13.047   8.292 -44.528  1.00  0.00           H  
ATOM     61  HD3 ARG A 186     -14.075   7.670 -46.621  1.00  0.00           H  
ATOM     62  HD2 ARG A 186     -15.149   9.053 -46.584  1.00  0.00           H  
ATOM     63  HE  ARG A 186     -15.664   7.627 -44.244  1.00  0.00           H  
ATOM     64 HH12 ARG A 186     -17.135   5.927 -47.612  1.00  0.00           H  
ATOM     65 HH11 ARG A 186     -15.818   7.073 -47.716  1.00  0.00           H  
ATOM     66 HH22 ARG A 186     -18.032   5.388 -45.575  1.00  0.00           H  
ATOM     67 HH21 ARG A 186     -17.403   6.121 -44.117  1.00  0.00           H  
ATOM     68  N   PRO A 187     -12.152  11.020 -48.678  1.00 33.60           N  
ATOM     69  CA  PRO A 187     -11.756  12.124 -49.560  1.00 33.54           C  
ATOM     70  C   PRO A 187     -11.643  13.436 -48.791  1.00 31.65           C  
ATOM     71  O   PRO A 187     -12.506  13.759 -47.977  1.00 30.69           O  
ATOM     72  CB  PRO A 187     -12.875  12.179 -50.603  1.00 33.90           C  
ATOM     73  CG  PRO A 187     -13.522  10.832 -50.544  1.00 34.83           C  
ATOM     74  CD  PRO A 187     -13.418  10.404 -49.109  1.00 34.69           C  
ATOM     75  HA  PRO A 187     -10.807  11.893 -50.044  1.00  0.00           H  
ATOM     76  HB3 PRO A 187     -12.441  12.328 -51.591  1.00  0.00           H  
ATOM     77  HB2 PRO A 187     -13.600  12.941 -50.316  1.00  0.00           H  
ATOM     78  HG3 PRO A 187     -12.965  10.135 -51.170  1.00  0.00           H  
ATOM     79  HG2 PRO A 187     -14.573  10.923 -50.819  1.00  0.00           H  
ATOM     80  HD2 PRO A 187     -14.241  10.841 -48.543  1.00  0.00           H  
ATOM     81  HD3 PRO A 187     -13.323   9.319 -49.064  1.00  0.00           H  
ATOM     82  N   ARG A 188     -10.583  14.191 -49.064  1.00 30.88           N  
ATOM     83  CA  ARG A 188     -10.364  15.473 -48.406  1.00 30.44           C  
ATOM     84  C   ARG A 188     -11.567  16.394 -48.596  1.00 30.70           C  
ATOM     85  O   ARG A 188     -11.876  17.212 -47.732  1.00 30.01           O  
ATOM     86  CB  ARG A 188      -9.104  16.141 -48.967  1.00 29.40           C  
ATOM     87  CG  ARG A 188      -8.639  17.358 -48.179  1.00 29.60           C  
ATOM     88  CD  ARG A 188      -7.358  17.942 -48.760  1.00 29.82           C  
ATOM     89  NE  ARG A 188      -6.269  16.968 -48.781  1.00 30.10           N  
ATOM     90  CZ  ARG A 188      -5.397  16.793 -47.791  1.00 29.84           C  
ATOM     91  NH1 ARG A 188      -5.479  17.530 -46.690  1.00 30.23           N  
ATOM     92  NH2 ARG A 188      -4.445  15.878 -47.902  1.00 28.37           N1+
ATOM     93  H   ARG A 188      -9.903  13.880 -49.743  1.00  0.00           H  
ATOM     94  HA  ARG A 188     -10.222  15.299 -47.339  1.00  0.00           H  
ATOM     95  HB3 ARG A 188      -9.278  16.427 -50.004  1.00  0.00           H  
ATOM     96  HB2 ARG A 188      -8.297  15.410 -49.012  1.00  0.00           H  
ATOM     97  HG3 ARG A 188      -8.470  17.075 -47.140  1.00  0.00           H  
ATOM     98  HG2 ARG A 188      -9.421  18.117 -48.189  1.00  0.00           H  
ATOM     99  HD3 ARG A 188      -7.057  18.810 -48.174  1.00  0.00           H  
ATOM    100  HD2 ARG A 188      -7.548  18.295 -49.773  1.00  0.00           H  
ATOM    101  HE  ARG A 188      -6.202  16.406 -49.618  1.00  0.00           H  
ATOM    102 HH12 ARG A 188      -4.815  17.394 -45.941  1.00  0.00           H  
ATOM    103 HH11 ARG A 188      -6.205  18.227 -46.601  1.00  0.00           H  
ATOM    104 HH22 ARG A 188      -3.783  15.745 -47.151  1.00  0.00           H  
ATOM    105 HH21 ARG A 188      -4.382  15.314 -48.737  1.00  0.00           H  
ATOM    106  N   GLU A 189     -12.253  16.247 -49.726  1.00 32.51           N  
ATOM    107  CA  GLU A 189     -13.366  17.128 -50.069  1.00 32.92           C  
ATOM    108  C   GLU A 189     -14.559  16.981 -49.127  1.00 32.27           C  
ATOM    109  O   GLU A 189     -15.428  17.854 -49.071  1.00 32.08           O  
ATOM    110  CB  GLU A 189     -13.823  16.860 -51.507  1.00 36.88           C  
ATOM    111  CG  GLU A 189     -14.934  17.780 -51.991  1.00 42.85           C  
ATOM    112  CD  GLU A 189     -14.457  19.202 -52.225  1.00 46.48           C  
ATOM    113  OE1 GLU A 189     -13.230  19.436 -52.178  1.00 48.78           O  
ATOM    114  OE2 GLU A 189     -15.310  20.087 -52.456  1.00 49.10           O1-
ATOM    115  H   GLU A 189     -12.009  15.511 -50.373  1.00  0.00           H  
ATOM    116  HA  GLU A 189     -13.013  18.158 -50.012  1.00  0.00           H  
ATOM    117  HB3 GLU A 189     -14.148  15.823 -51.595  1.00  0.00           H  
ATOM    118  HB2 GLU A 189     -12.968  16.941 -52.179  1.00  0.00           H  
ATOM    119  HG3 GLU A 189     -15.744  17.785 -51.261  1.00  0.00           H  
ATOM    120  HG2 GLU A 189     -15.357  17.383 -52.914  1.00  0.00           H  
ATOM    121  N   GLU A 190     -14.604  15.880 -48.384  1.00 30.73           N  
ATOM    122  CA  GLU A 190     -15.710  15.642 -47.466  1.00 30.08           C  
ATOM    123  C   GLU A 190     -15.582  16.474 -46.194  1.00 28.44           C  
ATOM    124  O   GLU A 190     -16.477  16.472 -45.351  1.00 28.39           O  
ATOM    125  CB  GLU A 190     -15.790  14.156 -47.100  1.00 31.24           C  
ATOM    126  CG  GLU A 190     -16.149  13.249 -48.268  1.00 34.85           C  
ATOM    127  CD  GLU A 190     -16.370  11.808 -47.847  1.00 36.14           C  
ATOM    128  OE1 GLU A 190     -16.372  11.534 -46.629  1.00 36.06           O  
ATOM    129  OE2 GLU A 190     -16.542  10.948 -48.736  1.00 37.79           O1-
ATOM    130  H   GLU A 190     -13.865  15.195 -48.451  1.00  0.00           H  
ATOM    131  HA  GLU A 190     -16.637  15.922 -47.967  1.00  0.00           H  
ATOM    132  HB3 GLU A 190     -16.517  14.020 -46.300  1.00  0.00           H  
ATOM    133  HB2 GLU A 190     -14.839  13.837 -46.674  1.00  0.00           H  
ATOM    134  HG3 GLU A 190     -15.357  13.290 -49.016  1.00  0.00           H  
ATOM    135  HG2 GLU A 190     -17.048  13.626 -48.756  1.00  0.00           H  
ATOM    136  N   PHE A 191     -14.471  17.191 -46.058  1.00 27.55           N  
ATOM    137  CA  PHE A 191     -14.207  17.924 -44.827  1.00 27.80           C  
ATOM    138  C   PHE A 191     -14.067  19.424 -45.022  1.00 26.60           C  
ATOM    139  O   PHE A 191     -13.455  19.885 -45.984  1.00 28.11           O  
ATOM    140  CB  PHE A 191     -12.951  17.366 -44.158  1.00 27.68           C  
ATOM    141  CG  PHE A 191     -13.033  15.897 -43.886  1.00 27.52           C  
ATOM    142  CD1 PHE A 191     -13.735  15.425 -42.789  1.00 29.12           C  
ATOM    143  CD2 PHE A 191     -12.461  14.985 -44.756  1.00 27.44           C  
ATOM    144  CE1 PHE A 191     -13.869  14.069 -42.567  1.00 28.10           C  
ATOM    145  CE2 PHE A 191     -12.593  13.626 -44.538  1.00 28.02           C  
ATOM    146  CZ  PHE A 191     -13.298  13.171 -43.443  1.00 27.08           C  
ATOM    147  H   PHE A 191     -13.800  17.231 -46.812  1.00  0.00           H  
ATOM    148  HA  PHE A 191     -15.046  17.754 -44.153  1.00  0.00           H  
ATOM    149  HB3 PHE A 191     -12.772  17.898 -43.223  1.00  0.00           H  
ATOM    150  HB2 PHE A 191     -12.085  17.570 -44.787  1.00  0.00           H  
ATOM    151  HD1 PHE A 191     -14.185  16.120 -42.096  1.00  0.00           H  
ATOM    152  HD2 PHE A 191     -11.906  15.333 -45.614  1.00  0.00           H  
ATOM    153  HE1 PHE A 191     -14.420  13.714 -41.709  1.00  0.00           H  
ATOM    154  HE2 PHE A 191     -12.145  12.923 -45.224  1.00  0.00           H  
ATOM    155  HZ  PHE A 191     -13.402  12.110 -43.273  1.00  0.00           H  
ATOM    156  N   THR A 192     -14.648  20.184 -44.100  0.50 26.46           N  
ATOM    157  CA  THR A 192     -14.451  21.626 -44.057  0.50 26.20           C  
ATOM    158  C   THR A 192     -13.879  22.031 -42.711  0.50 25.69           C  
ATOM    159  O   THR A 192     -14.437  21.702 -41.662  0.50 25.34           O  
ATOM    160  CB  THR A 192     -15.766  22.389 -44.262  0.50 27.57           C  
ATOM    161  OG1 THR A 192     -16.703  22.018 -43.245  0.50 29.43           O  
ATOM    162  CG2 THR A 192     -16.342  22.075 -45.614  0.50 28.27           C  
ATOM    163  H   THR A 192     -15.246  19.764 -43.403  1.00  0.00           H  
ATOM    164  HA  THR A 192     -13.749  21.912 -44.841  1.00  0.00           H  
ATOM    165  HB  THR A 192     -15.572  23.460 -44.196  1.00  0.00           H  
ATOM    166  HG1 THR A 192     -16.231  21.808 -42.436  1.00  0.00           H  
ATOM    167 HG21 THR A 192     -17.275  22.622 -45.748  1.00  0.00           H  
ATOM    168 HG22 THR A 192     -15.634  22.370 -46.389  1.00  0.00           H  
ATOM    169 HG23 THR A 192     -16.535  21.005 -45.688  1.00  0.00           H  
ATOM    170  N   LEU A 193     -12.765  22.750 -42.744  1.00 24.59           N  
ATOM    171  CA  LEU A 193     -12.126  23.188 -41.514  1.00 25.38           C  
ATOM    172  C   LEU A 193     -12.629  24.570 -41.152  1.00 27.27           C  
ATOM    173  O   LEU A 193     -12.575  25.498 -41.962  1.00 29.69           O  
ATOM    174  CB  LEU A 193     -10.602  23.217 -41.672  1.00 23.86           C  
ATOM    175  CG  LEU A 193      -9.873  21.873 -41.609  1.00 24.81           C  
ATOM    176  CD1 LEU A 193     -10.272  21.005 -42.791  1.00 25.39           C  
ATOM    177  CD2 LEU A 193      -8.372  22.116 -41.609  1.00 23.65           C  
ATOM    178  H   LEU A 193     -12.351  22.999 -43.631  1.00  0.00           H  
ATOM    179  HA  LEU A 193     -12.386  22.495 -40.714  1.00  0.00           H  
ATOM    180  HB3 LEU A 193     -10.177  23.891 -40.928  1.00  0.00           H  
ATOM    181  HB2 LEU A 193     -10.348  23.719 -42.605  1.00  0.00           H  
ATOM    182  HG  LEU A 193     -10.149  21.363 -40.686  1.00  0.00           H  
ATOM    183 HD11 LEU A 193      -9.747  20.051 -42.736  1.00  0.00           H  
ATOM    184 HD12 LEU A 193     -11.347  20.829 -42.767  1.00  0.00           H  
ATOM    185 HD13 LEU A 193     -10.008  21.511 -43.720  1.00  0.00           H  
ATOM    186 HD21 LEU A 193      -7.849  21.161 -41.564  1.00  0.00           H  
ATOM    187 HD22 LEU A 193      -8.089  22.642 -42.520  1.00  0.00           H  
ATOM    188 HD23 LEU A 193      -8.101  22.719 -40.742  1.00  0.00           H  
ATOM    189  N   CYS A 194     -13.126  24.698 -39.931  1.00 29.25           N  
ATOM    190  CA  CYS A 194     -13.619  25.969 -39.438  1.00 32.91           C  
ATOM    191  C   CYS A 194     -12.611  26.517 -38.429  1.00 34.22           C  
ATOM    192  O   CYS A 194     -11.415  26.584 -38.720  1.00 36.64           O  
ATOM    193  CB  CYS A 194     -15.000  25.766 -38.806  1.00 33.48           C  
ATOM    194  SG  CYS A 194     -16.178  24.913 -39.911  1.00 37.95           S  
ATOM    195  H   CYS A 194     -13.169  23.897 -39.317  1.00  0.00           H  
ATOM    196  HA  CYS A 194     -13.706  26.666 -40.271  1.00  0.00           H  
ATOM    197  HB3 CYS A 194     -15.411  26.733 -38.516  1.00  0.00           H  
ATOM    198  HB2 CYS A 194     -14.895  25.198 -37.881  1.00  0.00           H  
ATOM    199  HG  CYS A 194     -15.699  23.707 -40.228  1.00  0.00           H  
ATOM    200  N   ARG A 195     -13.074  26.901 -37.248  1.00 34.47           N  
ATOM    201  CA  ARG A 195     -12.212  27.609 -36.312  1.00 33.98           C  
ATOM    202  C   ARG A 195     -11.109  26.739 -35.714  1.00 31.60           C  
ATOM    203  O   ARG A 195     -11.287  25.537 -35.497  1.00 29.47           O  
ATOM    204  CB  ARG A 195     -13.054  28.226 -35.193  1.00 38.26           C  
ATOM    205  CG  ARG A 195     -14.106  27.298 -34.623  1.00 43.48           C  
ATOM    206  CD  ARG A 195     -14.975  28.025 -33.612  1.00 47.62           C  
ATOM    207  NE  ARG A 195     -14.173  28.637 -32.556  1.00 51.60           N  
ATOM    208  CZ  ARG A 195     -13.588  27.955 -31.577  1.00 53.13           C  
ATOM    209  NH1 ARG A 195     -13.716  26.636 -31.520  1.00 54.65           N  
ATOM    210  NH2 ARG A 195     -12.873  28.588 -30.656  1.00 53.63           N1+
ATOM    211  H   ARG A 195     -14.031  26.703 -36.992  1.00  0.00           H  
ATOM    212  HA  ARG A 195     -11.733  28.424 -36.854  1.00  0.00           H  
ATOM    213  HB3 ARG A 195     -13.533  29.133 -35.560  1.00  0.00           H  
ATOM    214  HB2 ARG A 195     -12.397  28.564 -34.391  1.00  0.00           H  
ATOM    215  HG3 ARG A 195     -13.619  26.451 -34.140  1.00  0.00           H  
ATOM    216  HG2 ARG A 195     -14.731  26.917 -35.431  1.00  0.00           H  
ATOM    217  HD3 ARG A 195     -15.682  27.323 -33.170  1.00  0.00           H  
ATOM    218  HD2 ARG A 195     -15.555  28.796 -34.120  1.00  0.00           H  
ATOM    219  HE  ARG A 195     -14.076  29.641 -32.600  1.00  0.00           H  
ATOM    220 HH12 ARG A 195     -13.272  26.117 -30.776  1.00  0.00           H  
ATOM    221 HH11 ARG A 195     -14.258  26.150 -32.221  1.00  0.00           H  
ATOM    222 HH22 ARG A 195     -12.430  28.066 -29.914  1.00  0.00           H  
ATOM    223 HH21 ARG A 195     -12.772  29.592 -30.697  1.00  0.00           H  
ATOM    224  N   LYS A 196      -9.964  27.360 -35.453  1.00 28.64           N  
ATOM    225  CA  LYS A 196      -8.848  26.670 -34.823  1.00 28.45           C  
ATOM    226  C   LYS A 196      -9.164  26.379 -33.361  1.00 28.72           C  
ATOM    227  O   LYS A 196      -9.677  27.233 -32.638  1.00 30.39           O  
ATOM    228  CB  LYS A 196      -7.581  27.519 -34.921  1.00 28.61           C  
ATOM    229  CG  LYS A 196      -6.334  26.818 -34.416  1.00 30.70           C  
ATOM    230  CD  LYS A 196      -5.083  27.519 -34.909  1.00 31.81           C  
ATOM    231  CE  LYS A 196      -3.824  26.803 -34.443  1.00 34.66           C  
ATOM    232  NZ  LYS A 196      -2.607  27.350 -35.105  1.00 35.15           N1+
ATOM    233  H   LYS A 196      -9.852  28.335 -35.693  1.00  0.00           H  
ATOM    234  HA  LYS A 196      -8.680  25.726 -35.341  1.00  0.00           H  
ATOM    235  HB3 LYS A 196      -7.724  28.447 -34.367  1.00  0.00           H  
ATOM    236  HB2 LYS A 196      -7.430  27.825 -35.956  1.00  0.00           H  
ATOM    237  HG3 LYS A 196      -6.332  25.785 -34.764  1.00  0.00           H  
ATOM    238  HG2 LYS A 196      -6.339  26.809 -33.326  1.00  0.00           H  
ATOM    239  HD3 LYS A 196      -5.074  28.545 -34.542  1.00  0.00           H  
ATOM    240  HD2 LYS A 196      -5.095  27.560 -35.998  1.00  0.00           H  
ATOM    241  HE3 LYS A 196      -3.909  25.739 -34.663  1.00  0.00           H  
ATOM    242  HE2 LYS A 196      -3.727  26.907 -33.362  1.00  0.00           H  
ATOM    243  HZ1 LYS A 196      -2.451  26.865 -35.977  1.00  0.00           H  
ATOM    244  HZ2 LYS A 196      -2.736  28.335 -35.286  1.00  0.00           H  
ATOM    245  HZ3 LYS A 196      -1.808  27.221 -34.501  1.00  0.00           H  
ATOM    246  N   LEU A 197      -8.852  25.163 -32.936  1.00 27.83           N  
ATOM    247  CA  LEU A 197      -9.255  24.683 -31.624  1.00 29.16           C  
ATOM    248  C   LEU A 197      -8.032  24.572 -30.723  1.00 28.85           C  
ATOM    249  O   LEU A 197      -8.087  24.910 -29.538  1.00 30.39           O  
ATOM    250  CB  LEU A 197      -9.931  23.318 -31.780  1.00 31.41           C  
ATOM    251  CG  LEU A 197     -10.964  22.834 -30.767  1.00 33.49           C  
ATOM    252  CD1 LEU A 197     -12.021  23.902 -30.525  1.00 34.73           C  
ATOM    253  CD2 LEU A 197     -11.599  21.562 -31.306  1.00 34.03           C  
ATOM    254  H   LEU A 197      -8.320  24.542 -33.529  1.00  0.00           H  
ATOM    255  HA  LEU A 197      -9.962  25.387 -31.185  1.00  0.00           H  
ATOM    256  HB3 LEU A 197      -9.161  22.554 -31.890  1.00  0.00           H  
ATOM    257  HB2 LEU A 197     -10.359  23.249 -32.780  1.00  0.00           H  
ATOM    258  HG  LEU A 197     -10.462  22.610 -29.826  1.00  0.00           H  
ATOM    259 HD11 LEU A 197     -12.748  23.537 -29.800  1.00  0.00           H  
ATOM    260 HD12 LEU A 197     -11.545  24.804 -30.139  1.00  0.00           H  
ATOM    261 HD13 LEU A 197     -12.528  24.131 -31.462  1.00  0.00           H  
ATOM    262 HD21 LEU A 197     -12.342  21.198 -30.597  1.00  0.00           H  
ATOM    263 HD22 LEU A 197     -12.081  21.772 -32.261  1.00  0.00           H  
ATOM    264 HD23 LEU A 197     -10.830  20.803 -31.448  1.00  0.00           H  
ATOM    265  N   GLY A 198      -6.924  24.107 -31.291  1.00 28.05           N  
ATOM    266  CA  GLY A 198      -5.738  23.854 -30.492  1.00 28.20           C  
ATOM    267  C   GLY A 198      -4.432  23.894 -31.266  1.00 28.12           C  
ATOM    268  O   GLY A 198      -4.417  23.874 -32.498  1.00 25.33           O  
ATOM    269  H   GLY A 198      -6.903  23.927 -32.285  1.00  0.00           H  
ATOM    270  HA3 GLY A 198      -5.835  22.887 -29.998  1.00  0.00           H  
ATOM    271  HA2 GLY A 198      -5.694  24.572 -29.673  1.00  0.00           H  
ATOM    272  N   SER A 199      -3.325  23.947 -30.533  1.00 29.11           N  
ATOM    273  CA  SER A 199      -2.004  24.051 -31.136  1.00 30.34           C  
ATOM    274  C   SER A 199      -1.065  22.990 -30.571  1.00 29.80           C  
ATOM    275  O   SER A 199      -1.331  22.421 -29.514  1.00 30.70           O  
ATOM    276  CB  SER A 199      -1.413  25.438 -30.866  1.00 32.68           C  
ATOM    277  OG  SER A 199      -2.348  26.457 -31.170  1.00 35.17           O  
ATOM    278  H   SER A 199      -3.385  23.915 -29.525  1.00  0.00           H  
ATOM    279  HA  SER A 199      -2.094  23.908 -32.213  1.00  0.00           H  
ATOM    280  HB3 SER A 199      -0.517  25.575 -31.472  1.00  0.00           H  
ATOM    281  HB2 SER A 199      -1.124  25.512 -29.818  1.00  0.00           H  
ATOM    282  HG  SER A 199      -2.592  26.402 -32.097  1.00  0.00           H  
ATOM    283  N   GLY A 200       0.033  22.739 -31.275  1.00 30.14           N  
ATOM    284  CA  GLY A 200       1.087  21.898 -30.732  1.00 30.32           C  
ATOM    285  C   GLY A 200       0.936  20.427 -31.061  1.00 31.13           C  
ATOM    286  O   GLY A 200       0.089  20.044 -31.866  1.00 31.92           O  
ATOM    287  H   GLY A 200       0.142  23.134 -32.198  1.00  0.00           H  
ATOM    288  HA3 GLY A 200       1.128  22.024 -29.650  1.00  0.00           H  
ATOM    289  HA2 GLY A 200       2.053  22.252 -31.092  1.00  0.00           H  
ATOM    290  N   TYR A 201       1.770  19.599 -30.440  1.00 30.55           N  
ATOM    291  CA  TYR A 201       1.690  18.155 -30.617  1.00 31.65           C  
ATOM    292  C   TYR A 201       1.808  17.748 -32.079  1.00 31.64           C  
ATOM    293  O   TYR A 201       1.026  16.934 -32.580  1.00 31.62           O  
ATOM    294  CB  TYR A 201       0.382  17.630 -30.030  1.00 32.22           C  
ATOM    295  CG  TYR A 201       0.272  17.849 -28.541  1.00 35.96           C  
ATOM    296  CD1 TYR A 201       0.998  17.069 -27.652  1.00 37.83           C  
ATOM    297  CD2 TYR A 201      -0.548  18.843 -28.023  1.00 37.83           C  
ATOM    298  CE1 TYR A 201       0.912  17.272 -26.287  1.00 40.07           C  
ATOM    299  CE2 TYR A 201      -0.640  19.053 -26.660  1.00 40.53           C  
ATOM    300  CZ  TYR A 201       0.093  18.264 -25.797  1.00 41.55           C  
ATOM    301  OH  TYR A 201       0.009  18.468 -24.440  1.00 44.19           O  
ATOM    302  H   TYR A 201       2.483  19.967 -29.826  1.00  0.00           H  
ATOM    303  HA  TYR A 201       2.515  17.699 -30.070  1.00  0.00           H  
ATOM    304  HB3 TYR A 201       0.289  16.566 -30.247  1.00  0.00           H  
ATOM    305  HB2 TYR A 201      -0.458  18.112 -30.530  1.00  0.00           H  
ATOM    306  HD1 TYR A 201       1.644  16.287 -28.023  1.00  0.00           H  
ATOM    307  HD2 TYR A 201      -1.127  19.467 -28.688  1.00  0.00           H  
ATOM    308  HE1 TYR A 201       1.485  16.654 -25.612  1.00  0.00           H  
ATOM    309  HE2 TYR A 201      -1.283  19.831 -26.276  1.00  0.00           H  
ATOM    310  HH  TYR A 201       0.467  17.760 -23.981  1.00  0.00           H  
ATOM    311  N   PHE A 202       2.794  18.325 -32.759  1.00 30.83           N  
ATOM    312  CA  PHE A 202       3.138  17.932 -34.120  1.00 31.22           C  
ATOM    313  C   PHE A 202       2.135  18.435 -35.154  1.00 30.90           C  
ATOM    314  O   PHE A 202       2.137  17.972 -36.294  1.00 32.12           O  
ATOM    315  CB  PHE A 202       3.250  16.406 -34.224  1.00 32.53           C  
ATOM    316  CG  PHE A 202       4.135  15.788 -33.178  1.00 35.16           C  
ATOM    317  CD1 PHE A 202       5.511  15.937 -33.236  1.00 36.78           C  
ATOM    318  CD2 PHE A 202       3.588  15.052 -32.139  1.00 36.83           C  
ATOM    319  CE1 PHE A 202       6.326  15.363 -32.277  1.00 37.49           C  
ATOM    320  CE2 PHE A 202       4.396  14.476 -31.177  1.00 37.34           C  
ATOM    321  CZ  PHE A 202       5.768  14.631 -31.246  1.00 37.26           C  
ATOM    322  H   PHE A 202       3.335  19.064 -32.334  1.00  0.00           H  
ATOM    323  HA  PHE A 202       4.112  18.359 -34.359  1.00  0.00           H  
ATOM    324  HB3 PHE A 202       3.618  16.137 -35.214  1.00  0.00           H  
ATOM    325  HB2 PHE A 202       2.255  15.965 -34.162  1.00  0.00           H  
ATOM    326  HD1 PHE A 202       5.959  16.507 -34.037  1.00  0.00           H  
ATOM    327  HD2 PHE A 202       2.518  14.923 -32.074  1.00  0.00           H  
ATOM    328  HE1 PHE A 202       7.397  15.487 -32.334  1.00  0.00           H  
ATOM    329  HE2 PHE A 202       3.955  13.906 -30.373  1.00  0.00           H  
ATOM    330  HZ  PHE A 202       6.403  14.182 -30.497  1.00  0.00           H  
ATOM    331  N   GLY A 203       1.281  19.376 -34.762  1.00 29.82           N  
ATOM    332  CA  GLY A 203       0.350  19.949 -35.721  1.00 28.89           C  
ATOM    333  C   GLY A 203      -0.555  21.029 -35.161  1.00 28.06           C  
ATOM    334  O   GLY A 203      -0.194  21.732 -34.219  1.00 30.02           O  
ATOM    335  H   GLY A 203       1.281  19.690 -33.802  1.00  0.00           H  
ATOM    336  HA3 GLY A 203      -0.260  19.154 -36.151  1.00  0.00           H  
ATOM    337  HA2 GLY A 203       0.906  20.348 -36.569  1.00  0.00           H  
ATOM    338  N   GLU A 204      -1.729  21.165 -35.771  1.00 25.53           N  
ATOM    339  CA  GLU A 204      -2.766  22.091 -35.329  1.00 25.61           C  
ATOM    340  C   GLU A 204      -4.084  21.322 -35.345  1.00 23.92           C  
ATOM    341  O   GLU A 204      -4.221  20.347 -36.080  1.00 24.77           O  
ATOM    342  CB  GLU A 204      -2.870  23.280 -36.291  1.00 27.56           C  
ATOM    343  CG  GLU A 204      -1.568  24.050 -36.488  1.00 30.75           C  
ATOM    344  CD  GLU A 204      -1.601  24.945 -37.719  1.00 32.91           C  
ATOM    345  OE1 GLU A 204      -1.254  24.460 -38.818  1.00 34.80           O  
ATOM    346  OE2 GLU A 204      -1.976  26.127 -37.585  1.00 34.17           O1-
ATOM    347  H   GLU A 204      -1.941  20.609 -36.587  1.00  0.00           H  
ATOM    348  HA  GLU A 204      -2.549  22.443 -34.320  1.00  0.00           H  
ATOM    349  HB3 GLU A 204      -3.643  23.963 -35.939  1.00  0.00           H  
ATOM    350  HB2 GLU A 204      -3.233  22.931 -37.258  1.00  0.00           H  
ATOM    351  HG3 GLU A 204      -0.740  23.346 -36.574  1.00  0.00           H  
ATOM    352  HG2 GLU A 204      -1.368  24.656 -35.604  1.00  0.00           H  
ATOM    353  N   VAL A 205      -5.048  21.751 -34.539  1.00 20.74           N  
ATOM    354  CA  VAL A 205      -6.353  21.099 -34.530  1.00 22.17           C  
ATOM    355  C   VAL A 205      -7.467  22.110 -34.760  1.00 21.36           C  
ATOM    356  O   VAL A 205      -7.458  23.194 -34.179  1.00 21.14           O  
ATOM    357  CB  VAL A 205      -6.611  20.376 -33.195  1.00 22.82           C  
ATOM    358  CG1 VAL A 205      -7.971  19.699 -33.230  1.00 23.82           C  
ATOM    359  CG2 VAL A 205      -5.522  19.354 -32.938  1.00 26.82           C  
ATOM    360  H   VAL A 205      -4.881  22.535 -33.925  1.00  0.00           H  
ATOM    361  HA  VAL A 205      -6.380  20.364 -35.334  1.00  0.00           H  
ATOM    362  HB  VAL A 205      -6.603  21.110 -32.389  1.00  0.00           H  
ATOM    363 HG11 VAL A 205      -8.148  19.189 -32.283  1.00  0.00           H  
ATOM    364 HG12 VAL A 205      -8.746  20.448 -33.389  1.00  0.00           H  
ATOM    365 HG13 VAL A 205      -7.995  18.973 -34.043  1.00  0.00           H  
ATOM    366 HG21 VAL A 205      -5.714  18.848 -31.992  1.00  0.00           H  
ATOM    367 HG22 VAL A 205      -5.512  18.622 -33.745  1.00  0.00           H  
ATOM    368 HG23 VAL A 205      -4.556  19.856 -32.892  1.00  0.00           H  
ATOM    369  N   PHE A 206      -8.422  21.744 -35.613  1.00 20.30           N  
ATOM    370  CA  PHE A 206      -9.524  22.629 -35.988  1.00 22.12           C  
ATOM    371  C   PHE A 206     -10.868  21.972 -35.716  1.00 23.06           C  
ATOM    372  O   PHE A 206     -11.007  20.757 -35.844  1.00 24.20           O  
ATOM    373  CB  PHE A 206      -9.446  22.971 -37.477  1.00 21.44           C  
ATOM    374  CG  PHE A 206      -8.222  23.741 -37.857  1.00 23.08           C  
ATOM    375  CD1 PHE A 206      -8.256  25.123 -37.942  1.00 22.97           C  
ATOM    376  CD2 PHE A 206      -7.029  23.083 -38.112  1.00 22.92           C  
ATOM    377  CE1 PHE A 206      -7.120  25.837 -38.272  1.00 24.30           C  
ATOM    378  CE2 PHE A 206      -5.889  23.790 -38.443  1.00 23.70           C  
ATOM    379  CZ  PHE A 206      -5.934  25.168 -38.522  1.00 23.23           C  
ATOM    380  H   PHE A 206      -8.403  20.823 -36.028  1.00  0.00           H  
ATOM    381  HA  PHE A 206      -9.454  23.549 -35.408  1.00  0.00           H  
ATOM    382  HB3 PHE A 206     -10.332  23.536 -37.765  1.00  0.00           H  
ATOM    383  HB2 PHE A 206      -9.491  22.052 -38.062  1.00  0.00           H  
ATOM    384  HD1 PHE A 206      -9.177  25.653 -37.749  1.00  0.00           H  
ATOM    385  HD2 PHE A 206      -6.983  22.006 -38.053  1.00  0.00           H  
ATOM    386  HE1 PHE A 206      -7.159  26.915 -38.334  1.00  0.00           H  
ATOM    387  HE2 PHE A 206      -4.966  23.265 -38.639  1.00  0.00           H  
ATOM    388  HZ  PHE A 206      -5.044  25.724 -38.779  1.00  0.00           H  
ATOM    389  N   GLU A 207     -11.856  22.781 -35.342  1.00 23.49           N  
ATOM    390  CA  GLU A 207     -13.249  22.361 -35.419  1.00 24.60           C  
ATOM    391  C   GLU A 207     -13.624  22.309 -36.890  1.00 24.96           C  
ATOM    392  O   GLU A 207     -13.215  23.171 -37.668  1.00 27.16           O  
ATOM    393  CB  GLU A 207     -14.160  23.363 -34.707  1.00 28.69           C  
ATOM    394  CG  GLU A 207     -14.071  23.336 -33.200  1.00 35.10           C  
ATOM    395  CD  GLU A 207     -15.267  23.995 -32.538  1.00 38.92           C  
ATOM    396  OE1 GLU A 207     -15.995  24.741 -33.229  1.00 40.67           O  
ATOM    397  OE2 GLU A 207     -15.479  23.766 -31.326  1.00 42.69           O1-
ATOM    398  H   GLU A 207     -11.647  23.707 -34.996  1.00  0.00           H  
ATOM    399  HA  GLU A 207     -13.364  21.373 -34.972  1.00  0.00           H  
ATOM    400  HB3 GLU A 207     -15.193  23.191 -35.011  1.00  0.00           H  
ATOM    401  HB2 GLU A 207     -13.938  24.369 -35.064  1.00  0.00           H  
ATOM    402  HG3 GLU A 207     -13.158  23.839 -32.882  1.00  0.00           H  
ATOM    403  HG2 GLU A 207     -13.992  22.303 -32.860  1.00  0.00           H  
ATOM    404  N   GLY A 208     -14.397  21.304 -37.278  1.00 23.70           N  
ATOM    405  CA  GLY A 208     -14.753  21.177 -38.674  1.00 24.60           C  
ATOM    406  C   GLY A 208     -16.091  20.503 -38.882  1.00 23.78           C  
ATOM    407  O   GLY A 208     -16.819  20.227 -37.924  1.00 23.72           O  
ATOM    408  H   GLY A 208     -14.733  20.634 -36.601  1.00  0.00           H  
ATOM    409  HA3 GLY A 208     -13.979  20.614 -39.195  1.00  0.00           H  
ATOM    410  HA2 GLY A 208     -14.770  22.165 -39.135  1.00  0.00           H  
ATOM    411  N   LEU A 209     -16.412  20.249 -40.145  1.00 24.89           N  
ATOM    412  CA  LEU A 209     -17.641  19.556 -40.514  1.00 26.82           C  
ATOM    413  C   LEU A 209     -17.334  18.437 -41.498  1.00 26.26           C  
ATOM    414  O   LEU A 209     -16.492  18.591 -42.383  1.00 25.80           O  
ATOM    415  CB  LEU A 209     -18.628  20.538 -41.150  1.00 28.18           C  
ATOM    416  CG  LEU A 209     -19.140  21.674 -40.260  1.00 30.11           C  
ATOM    417  CD1 LEU A 209     -19.913  22.679 -41.106  1.00 33.72           C  
ATOM    418  CD2 LEU A 209     -20.020  21.108 -39.158  1.00 32.04           C  
ATOM    419  H   LEU A 209     -15.795  20.538 -40.891  1.00  0.00           H  
ATOM    420  HA  LEU A 209     -18.091  19.129 -39.618  1.00  0.00           H  
ATOM    421  HB3 LEU A 209     -19.478  19.984 -41.549  1.00  0.00           H  
ATOM    422  HB2 LEU A 209     -18.183  20.961 -42.051  1.00  0.00           H  
ATOM    423  HG  LEU A 209     -18.287  22.178 -39.806  1.00  0.00           H  
ATOM    424 HD11 LEU A 209     -20.276  23.486 -40.470  1.00  0.00           H  
ATOM    425 HD12 LEU A 209     -19.257  23.089 -41.874  1.00  0.00           H  
ATOM    426 HD13 LEU A 209     -20.759  22.181 -41.580  1.00  0.00           H  
ATOM    427 HD21 LEU A 209     -20.382  21.920 -38.528  1.00  0.00           H  
ATOM    428 HD22 LEU A 209     -20.869  20.587 -39.601  1.00  0.00           H  
ATOM    429 HD23 LEU A 209     -19.442  20.409 -38.553  1.00  0.00           H  
ATOM    430  N   TRP A 210     -18.020  17.310 -41.340  1.00 28.29           N  
ATOM    431  CA  TRP A 210     -17.949  16.233 -42.319  1.00 31.31           C  
ATOM    432  C   TRP A 210     -19.217  16.222 -43.165  1.00 33.40           C  
ATOM    433  O   TRP A 210     -20.325  16.179 -42.633  1.00 33.40           O  
ATOM    434  CB  TRP A 210     -17.792  14.879 -41.624  1.00 34.52           C  
ATOM    435  CG  TRP A 210     -17.923  13.721 -42.569  1.00 39.87           C  
ATOM    436  CD1 TRP A 210     -16.996  13.290 -43.474  1.00 39.76           C  
ATOM    437  CD2 TRP A 210     -19.058  12.855 -42.716  1.00 42.20           C  
ATOM    438  NE1 TRP A 210     -17.482  12.212 -44.175  1.00 42.59           N  
ATOM    439  CE2 TRP A 210     -18.746  11.925 -43.728  1.00 42.85           C  
ATOM    440  CE3 TRP A 210     -20.306  12.777 -42.089  1.00 43.47           C  
ATOM    441  CZ2 TRP A 210     -19.637  10.928 -44.127  1.00 44.36           C  
ATOM    442  CZ3 TRP A 210     -21.190  11.787 -42.488  1.00 44.58           C  
ATOM    443  CH2 TRP A 210     -20.850  10.876 -43.497  1.00 44.41           C  
ATOM    444  H   TRP A 210     -18.607  17.186 -40.527  1.00  0.00           H  
ATOM    445  HA  TRP A 210     -17.090  16.400 -42.969  1.00  0.00           H  
ATOM    446  HB3 TRP A 210     -18.538  14.788 -40.835  1.00  0.00           H  
ATOM    447  HB2 TRP A 210     -16.821  14.836 -41.130  1.00  0.00           H  
ATOM    448  HD1 TRP A 210     -16.043  13.792 -43.552  1.00  0.00           H  
ATOM    449  HE1 TRP A 210     -16.914  11.775 -44.887  1.00  0.00           H  
ATOM    450  HE3 TRP A 210     -20.564  13.480 -41.311  1.00  0.00           H  
ATOM    451  HZ2 TRP A 210     -19.358  10.234 -44.906  1.00  0.00           H  
ATOM    452  HZ3 TRP A 210     -22.160  11.708 -42.019  1.00  0.00           H  
ATOM    453  HH2 TRP A 210     -21.571  10.121 -43.774  1.00  0.00           H  
ATOM    454  N   LYS A 211     -19.042  16.259 -44.483  1.00 34.36           N  
ATOM    455  CA  LYS A 211     -20.161  16.376 -45.412  1.00 36.94           C  
ATOM    456  C   LYS A 211     -21.136  17.466 -44.984  1.00 37.92           C  
ATOM    457  O   LYS A 211     -22.352  17.294 -45.071  1.00 38.32           O  
ATOM    458  CB  LYS A 211     -20.894  15.039 -45.533  1.00 38.52           C  
ATOM    459  CG  LYS A 211     -20.096  13.963 -46.249  1.00 41.23           C  
ATOM    460  CD  LYS A 211     -20.980  12.788 -46.638  1.00 43.61           C  
ATOM    461  CE  LYS A 211     -20.232  11.809 -47.531  1.00 45.09           C  
ATOM    462  NZ  LYS A 211     -21.098  10.675 -47.964  1.00 46.92           N1+
ATOM    463  H   LYS A 211     -18.111  16.205 -44.870  1.00  0.00           H  
ATOM    464  HA  LYS A 211     -19.765  16.638 -46.393  1.00  0.00           H  
ATOM    465  HB3 LYS A 211     -21.841  15.191 -46.051  1.00  0.00           H  
ATOM    466  HB2 LYS A 211     -21.167  14.685 -44.539  1.00  0.00           H  
ATOM    467  HG3 LYS A 211     -19.293  13.614 -45.599  1.00  0.00           H  
ATOM    468  HG2 LYS A 211     -19.639  14.385 -47.144  1.00  0.00           H  
ATOM    469  HD3 LYS A 211     -21.862  13.156 -47.162  1.00  0.00           H  
ATOM    470  HD2 LYS A 211     -21.317  12.274 -45.738  1.00  0.00           H  
ATOM    471  HE3 LYS A 211     -19.365  11.420 -46.996  1.00  0.00           H  
ATOM    472  HE2 LYS A 211     -19.856  12.334 -48.409  1.00  0.00           H  
ATOM    473  HZ1 LYS A 211     -21.067   9.943 -47.269  1.00  0.00           H  
ATOM    474  HZ2 LYS A 211     -22.049  10.998 -48.070  1.00  0.00           H  
ATOM    475  HZ3 LYS A 211     -20.765  10.314 -48.847  1.00  0.00           H  
ATOM    476  N   ASP A 212     -20.589  18.580 -44.508  1.00 39.44           N  
ATOM    477  CA  ASP A 212     -21.365  19.785 -44.233  1.00 41.32           C  
ATOM    478  C   ASP A 212     -22.254  19.694 -42.994  1.00 42.18           C  
ATOM    479  O   ASP A 212     -22.838  20.694 -42.578  1.00 42.76           O  
ATOM    480  CB  ASP A 212     -22.232  20.143 -45.447  1.00 44.01           C  
ATOM    481  CG  ASP A 212     -21.416  20.344 -46.709  1.00 45.71           C  
ATOM    482  OD1 ASP A 212     -20.320  20.936 -46.625  1.00 47.83           O  
ATOM    483  OD2 ASP A 212     -21.873  19.910 -47.789  1.00 48.46           O1-
ATOM    484  H   ASP A 212     -19.597  18.616 -44.322  1.00  0.00           H  
ATOM    485  HA  ASP A 212     -20.662  20.603 -44.076  1.00  0.00           H  
ATOM    486  HB3 ASP A 212     -22.798  21.050 -45.233  1.00  0.00           H  
ATOM    487  HB2 ASP A 212     -22.967  19.355 -45.612  1.00  0.00           H  
ATOM    488  N   ARG A 213     -22.363  18.508 -42.402  1.00 42.14           N  
ATOM    489  CA  ARG A 213     -23.343  18.310 -41.340  1.00 42.77           C  
ATOM    490  C   ARG A 213     -22.754  17.924 -39.983  1.00 40.87           C  
ATOM    491  O   ARG A 213     -23.050  18.560 -38.973  1.00 42.08           O  
ATOM    492  CB  ARG A 213     -24.370  17.261 -41.771  1.00 45.51           C  
ATOM    493  CG  ARG A 213     -25.634  17.258 -40.930  1.00 49.99           C  
ATOM    494  CD  ARG A 213     -26.690  16.347 -41.529  1.00 53.07           C  
ATOM    495  NE  ARG A 213     -26.272  14.948 -41.516  1.00 55.78           N  
ATOM    496  CZ  ARG A 213     -26.456  14.127 -40.488  1.00 57.19           C  
ATOM    497  NH1 ARG A 213     -27.052  14.566 -39.387  1.00 58.35           N  
ATOM    498  NH2 ARG A 213     -26.045  12.868 -40.560  1.00 57.53           N1+
ATOM    499  H   ARG A 213     -21.767  17.744 -42.688  1.00  0.00           H  
ATOM    500  HA  ARG A 213     -23.875  19.252 -41.208  1.00  0.00           H  
ATOM    501  HB3 ARG A 213     -23.912  16.272 -41.739  1.00  0.00           H  
ATOM    502  HB2 ARG A 213     -24.632  17.420 -42.817  1.00  0.00           H  
ATOM    503  HG3 ARG A 213     -26.027  18.273 -40.861  1.00  0.00           H  
ATOM    504  HG2 ARG A 213     -25.397  16.924 -39.920  1.00  0.00           H  
ATOM    505  HD3 ARG A 213     -26.895  16.655 -42.554  1.00  0.00           H  
ATOM    506  HD2 ARG A 213     -27.620  16.453 -40.970  1.00  0.00           H  
ATOM    507  HE  ARG A 213     -25.818  14.614 -42.354  1.00  0.00           H  
ATOM    508 HH12 ARG A 213     -27.192  13.942 -38.605  1.00  0.00           H  
ATOM    509 HH11 ARG A 213     -27.366  15.524 -39.330  1.00  0.00           H  
ATOM    510 HH22 ARG A 213     -26.186  12.245 -39.777  1.00  0.00           H  
ATOM    511 HH21 ARG A 213     -25.591  12.532 -41.397  1.00  0.00           H  
ATOM    512  N   VAL A 214     -21.925  16.886 -39.958  1.00 38.25           N  
ATOM    513  CA  VAL A 214     -21.447  16.335 -38.694  1.00 35.40           C  
ATOM    514  C   VAL A 214     -20.239  17.098 -38.149  1.00 32.54           C  
ATOM    515  O   VAL A 214     -19.220  17.229 -38.827  1.00 30.94           O  
ATOM    516  CB  VAL A 214     -21.062  14.851 -38.851  1.00 36.70           C  
ATOM    517  CG1 VAL A 214     -20.635  14.282 -37.509  1.00 37.65           C  
ATOM    518  CG2 VAL A 214     -22.239  14.069 -39.417  1.00 38.36           C  
ATOM    519  H   VAL A 214     -21.616  16.466 -40.823  1.00  0.00           H  
ATOM    520  HA  VAL A 214     -22.253  16.404 -37.964  1.00  0.00           H  
ATOM    521  HB  VAL A 214     -20.225  14.777 -39.546  1.00  0.00           H  
ATOM    522 HG11 VAL A 214     -20.364  13.233 -37.628  1.00  0.00           H  
ATOM    523 HG12 VAL A 214     -19.775  14.838 -37.135  1.00  0.00           H  
ATOM    524 HG13 VAL A 214     -21.458  14.366 -36.800  1.00  0.00           H  
ATOM    525 HG21 VAL A 214     -21.961  13.021 -39.526  1.00  0.00           H  
ATOM    526 HG22 VAL A 214     -23.089  14.150 -38.740  1.00  0.00           H  
ATOM    527 HG23 VAL A 214     -22.511  14.475 -40.391  1.00  0.00           H  
ATOM    528  N   GLN A 215     -20.358  17.590 -36.919  1.00 31.07           N  
ATOM    529  CA  GLN A 215     -19.262  18.304 -36.271  1.00 30.69           C  
ATOM    530  C   GLN A 215     -18.153  17.332 -35.898  1.00 29.53           C  
ATOM    531  O   GLN A 215     -18.411  16.279 -35.320  1.00 29.66           O  
ATOM    532  CB  GLN A 215     -19.757  19.013 -35.007  1.00 33.15           C  
ATOM    533  CG  GLN A 215     -20.764  20.124 -35.258  1.00 38.72           C  
ATOM    534  CD  GLN A 215     -21.264  20.752 -33.970  1.00 42.01           C  
ATOM    535  OE1 GLN A 215     -20.761  20.456 -32.886  1.00 44.87           O  
ATOM    536  NE2 GLN A 215     -22.260  21.622 -34.082  1.00 45.42           N  
ATOM    537  H   GLN A 215     -21.223  17.474 -36.410  1.00  0.00           H  
ATOM    538  HA  GLN A 215     -18.865  19.047 -36.962  1.00  0.00           H  
ATOM    539  HB3 GLN A 215     -18.904  19.416 -34.461  1.00  0.00           H  
ATOM    540  HB2 GLN A 215     -20.191  18.279 -34.328  1.00  0.00           H  
ATOM    541  HG3 GLN A 215     -21.610  19.727 -35.820  1.00  0.00           H  
ATOM    542  HG2 GLN A 215     -20.308  20.892 -35.883  1.00  0.00           H  
ATOM    543 HE22 GLN A 215     -22.633  22.071 -33.258  1.00  0.00           H  
ATOM    544 HE21 GLN A 215     -22.645  21.835 -34.991  1.00  0.00           H  
ATOM    545  N   VAL A 216     -16.918  17.694 -36.236  1.00 25.70           N  
ATOM    546  CA  VAL A 216     -15.756  16.864 -35.939  1.00 25.12           C  
ATOM    547  C   VAL A 216     -14.578  17.739 -35.535  1.00 23.67           C  
ATOM    548  O   VAL A 216     -14.607  18.954 -35.710  1.00 22.94           O  
ATOM    549  CB  VAL A 216     -15.331  16.025 -37.163  1.00 24.20           C  
ATOM    550  CG1 VAL A 216     -16.418  15.015 -37.510  1.00 25.74           C  
ATOM    551  CG2 VAL A 216     -15.059  16.944 -38.355  1.00 24.94           C  
ATOM    552  H   VAL A 216     -16.762  18.569 -36.715  1.00  0.00           H  
ATOM    553  HA  VAL A 216     -16.000  16.193 -35.115  1.00  0.00           H  
ATOM    554  HB  VAL A 216     -14.416  15.486 -36.919  1.00  0.00           H  
ATOM    555 HG11 VAL A 216     -16.107  14.429 -38.375  1.00  0.00           H  
ATOM    556 HG12 VAL A 216     -16.582  14.351 -36.661  1.00  0.00           H  
ATOM    557 HG13 VAL A 216     -17.343  15.542 -37.742  1.00  0.00           H  
ATOM    558 HG21 VAL A 216     -14.760  16.345 -39.215  1.00  0.00           H  
ATOM    559 HG22 VAL A 216     -15.963  17.502 -38.598  1.00  0.00           H  
ATOM    560 HG23 VAL A 216     -14.260  17.641 -38.102  1.00  0.00           H  
ATOM    561  N   ALA A 217     -13.546  17.117 -34.979  1.00 21.86           N  
ATOM    562  CA  ALA A 217     -12.268  17.789 -34.822  1.00 21.60           C  
ATOM    563  C   ALA A 217     -11.327  17.271 -35.896  1.00 20.35           C  
ATOM    564  O   ALA A 217     -11.340  16.082 -36.224  1.00 21.06           O  
ATOM    565  CB  ALA A 217     -11.690  17.516 -33.433  1.00 20.21           C  
ATOM    566  H   ALA A 217     -13.644  16.164 -34.659  1.00  0.00           H  
ATOM    567  HA  ALA A 217     -12.406  18.862 -34.951  1.00  0.00           H  
ATOM    568  HB1 ALA A 217     -10.732  18.026 -33.331  1.00  0.00           H  
ATOM    569  HB2 ALA A 217     -12.380  17.883 -32.673  1.00  0.00           H  
ATOM    570  HB3 ALA A 217     -11.545  16.443 -33.304  1.00  0.00           H  
ATOM    571  N   ILE A 218     -10.515  18.168 -36.449  1.00 20.55           N  
ATOM    572  CA  ILE A 218      -9.591  17.801 -37.511  1.00 21.04           C  
ATOM    573  C   ILE A 218      -8.168  18.179 -37.134  1.00 20.59           C  
ATOM    574  O   ILE A 218      -7.837  19.356 -36.996  1.00 20.55           O  
ATOM    575  CB  ILE A 218      -9.971  18.492 -38.838  1.00 21.87           C  
ATOM    576  CG1 ILE A 218     -11.408  18.120 -39.208  1.00 22.27           C  
ATOM    577  CG2 ILE A 218      -9.024  18.059 -39.949  1.00 23.19           C  
ATOM    578  CD1 ILE A 218     -11.893  18.727 -40.515  1.00 24.16           C  
ATOM    579  H   ILE A 218     -10.532  19.127 -36.133  1.00  0.00           H  
ATOM    580  HA  ILE A 218      -9.638  16.722 -37.655  1.00  0.00           H  
ATOM    581  HB  ILE A 218      -9.903  19.572 -38.711  1.00  0.00           H  
ATOM    582 HG13 ILE A 218     -12.077  18.418 -38.401  1.00  0.00           H  
ATOM    583 HG12 ILE A 218     -11.499  17.035 -39.258  1.00  0.00           H  
ATOM    584 HG21 ILE A 218      -9.304  18.554 -40.879  1.00  0.00           H  
ATOM    585 HG22 ILE A 218      -8.003  18.334 -39.685  1.00  0.00           H  
ATOM    586 HG23 ILE A 218      -9.087  16.979 -40.080  1.00  0.00           H  
ATOM    587 HD11 ILE A 218     -12.920  18.414 -40.703  1.00  0.00           H  
ATOM    588 HD12 ILE A 218     -11.852  19.814 -40.449  1.00  0.00           H  
ATOM    589 HD13 ILE A 218     -11.255  18.389 -41.332  1.00  0.00           H  
ATOM    590  N   LYS A 219      -7.339  17.158 -36.953  1.00 21.08           N  
ATOM    591  CA  LYS A 219      -5.931  17.332 -36.629  1.00 21.53           C  
ATOM    592  C   LYS A 219      -5.144  17.404 -37.927  1.00 21.33           C  
ATOM    593  O   LYS A 219      -5.206  16.489 -38.748  1.00 21.87           O  
ATOM    594  CB  LYS A 219      -5.446  16.146 -35.789  1.00 23.26           C  
ATOM    595  CG  LYS A 219      -3.941  16.089 -35.575  1.00 27.09           C  
ATOM    596  CD  LYS A 219      -3.514  17.024 -34.467  1.00 26.39           C  
ATOM    597  CE  LYS A 219      -2.030  16.884 -34.153  1.00 26.87           C  
ATOM    598  NZ  LYS A 219      -1.666  17.728 -32.983  1.00 28.01           N1+
ATOM    599  H   LYS A 219      -7.678  16.211 -37.039  1.00  0.00           H  
ATOM    600  HA  LYS A 219      -5.796  18.257 -36.068  1.00  0.00           H  
ATOM    601  HB3 LYS A 219      -5.780  15.217 -36.250  1.00  0.00           H  
ATOM    602  HB2 LYS A 219      -5.948  16.160 -34.821  1.00  0.00           H  
ATOM    603  HG3 LYS A 219      -3.432  16.365 -36.499  1.00  0.00           H  
ATOM    604  HG2 LYS A 219      -3.649  15.070 -35.322  1.00  0.00           H  
ATOM    605  HD3 LYS A 219      -4.096  16.813 -33.570  1.00  0.00           H  
ATOM    606  HD2 LYS A 219      -3.728  18.053 -34.758  1.00  0.00           H  
ATOM    607  HE3 LYS A 219      -1.445  17.193 -35.019  1.00  0.00           H  
ATOM    608  HE2 LYS A 219      -1.802  15.841 -33.933  1.00  0.00           H  
ATOM    609  HZ1 LYS A 219      -0.708  17.546 -32.721  1.00  0.00           H  
ATOM    610  HZ2 LYS A 219      -1.769  18.703 -33.226  1.00  0.00           H  
ATOM    611  HZ3 LYS A 219      -2.274  17.509 -32.207  1.00  0.00           H  
ATOM    612  N   VAL A 220      -4.411  18.497 -38.115  1.00 20.46           N  
ATOM    613  CA  VAL A 220      -3.626  18.691 -39.327  1.00 20.46           C  
ATOM    614  C   VAL A 220      -2.160  18.406 -39.028  1.00 22.10           C  
ATOM    615  O   VAL A 220      -1.552  19.074 -38.192  1.00 22.24           O  
ATOM    616  CB  VAL A 220      -3.760  20.140 -39.847  1.00 20.75           C  
ATOM    617  CG1 VAL A 220      -2.954  20.307 -41.126  1.00 22.04           C  
ATOM    618  CG2 VAL A 220      -5.226  20.473 -40.093  1.00 22.48           C  
ATOM    619  H   VAL A 220      -4.389  19.218 -37.408  1.00  0.00           H  
ATOM    620  HA  VAL A 220      -3.976  18.001 -40.095  1.00  0.00           H  
ATOM    621  HB  VAL A 220      -3.367  20.822 -39.093  1.00  0.00           H  
ATOM    622 HG11 VAL A 220      -3.053  21.331 -41.487  1.00  0.00           H  
ATOM    623 HG12 VAL A 220      -1.904  20.093 -40.925  1.00  0.00           H  
ATOM    624 HG13 VAL A 220      -3.327  19.617 -41.883  1.00  0.00           H  
ATOM    625 HG21 VAL A 220      -5.310  21.496 -40.459  1.00  0.00           H  
ATOM    626 HG22 VAL A 220      -5.635  19.787 -40.835  1.00  0.00           H  
ATOM    627 HG23 VAL A 220      -5.783  20.374 -39.161  1.00  0.00           H  
ATOM    628  N   ILE A 221      -1.594  17.414 -39.708  1.00 20.90           N  
ATOM    629  CA  ILE A 221      -0.266  16.934 -39.362  1.00 22.81           C  
ATOM    630  C   ILE A 221       0.507  16.500 -40.604  1.00 22.79           C  
ATOM    631  O   ILE A 221      -0.067  15.958 -41.548  1.00 23.38           O  
ATOM    632  CB  ILE A 221      -0.364  15.760 -38.352  1.00 22.74           C  
ATOM    633  CG1 ILE A 221       1.031  15.279 -37.955  1.00 25.21           C  
ATOM    634  CG2 ILE A 221      -1.178  14.624 -38.950  1.00 24.87           C  
ATOM    635  CD1 ILE A 221       1.041  14.471 -36.668  1.00 27.01           C  
ATOM    636  H   ILE A 221      -2.087  16.983 -40.477  1.00  0.00           H  
ATOM    637  HA  ILE A 221       0.280  17.749 -38.887  1.00  0.00           H  
ATOM    638  HB  ILE A 221      -0.874  16.116 -37.457  1.00  0.00           H  
ATOM    639 HG13 ILE A 221       1.693  16.138 -37.848  1.00  0.00           H  
ATOM    640 HG12 ILE A 221       1.450  14.679 -38.762  1.00  0.00           H  
ATOM    641 HG21 ILE A 221      -1.241  13.805 -38.233  1.00  0.00           H  
ATOM    642 HG22 ILE A 221      -2.182  14.979 -39.184  1.00  0.00           H  
ATOM    643 HG23 ILE A 221      -0.696  14.272 -39.862  1.00  0.00           H  
ATOM    644 HD11 ILE A 221       2.061  14.160 -36.442  1.00  0.00           H  
ATOM    645 HD12 ILE A 221       0.659  15.083 -35.851  1.00  0.00           H  
ATOM    646 HD13 ILE A 221       0.410  13.590 -36.787  1.00  0.00           H  
ATOM    647  N   SER A 222       1.810  16.758 -40.600  1.00 26.43           N  
ATOM    648  CA  SER A 222       2.648  16.458 -41.754  1.00 29.37           C  
ATOM    649  C   SER A 222       2.903  14.969 -41.884  1.00 29.93           C  
ATOM    650  O   SER A 222       3.122  14.273 -40.893  1.00 28.84           O  
ATOM    651  CB  SER A 222       3.987  17.182 -41.648  1.00 31.32           C  
ATOM    652  OG  SER A 222       4.862  16.760 -42.682  1.00 34.53           O  
ATOM    653  H   SER A 222       2.241  17.171 -39.785  1.00  0.00           H  
ATOM    654  HA  SER A 222       2.137  16.803 -42.653  1.00  0.00           H  
ATOM    655  HB3 SER A 222       4.440  16.968 -40.680  1.00  0.00           H  
ATOM    656  HB2 SER A 222       3.825  18.257 -41.725  1.00  0.00           H  
ATOM    657  HG  SER A 222       5.771  16.845 -42.387  1.00  0.00           H  
ATOM    658  N   ARG A 223       2.891  14.496 -43.124  1.00 32.36           N  
ATOM    659  CA  ARG A 223       3.114  13.089 -43.414  1.00 34.90           C  
ATOM    660  C   ARG A 223       4.471  12.616 -42.897  1.00 35.21           C  
ATOM    661  O   ARG A 223       4.629  11.449 -42.544  1.00 36.68           O  
ATOM    662  CB  ARG A 223       3.023  12.851 -44.923  1.00 35.94           C  
ATOM    663  CG  ARG A 223       3.097  11.391 -45.328  1.00 39.39           C  
ATOM    664  CD  ARG A 223       1.887  10.622 -44.831  1.00 40.29           C  
ATOM    665  NE  ARG A 223       2.067   9.178 -44.952  1.00 41.16           N  
ATOM    666  CZ  ARG A 223       2.854   8.459 -44.158  1.00 40.81           C  
ATOM    667  NH1 ARG A 223       3.535   9.050 -43.186  1.00 38.67           N  
ATOM    668  NH2 ARG A 223       2.954   7.148 -44.331  1.00 41.72           N1+
ATOM    669  H   ARG A 223       2.723  15.119 -43.901  1.00  0.00           H  
ATOM    670  HA  ARG A 223       2.334  12.506 -42.924  1.00  0.00           H  
ATOM    671  HB3 ARG A 223       3.816  13.406 -45.425  1.00  0.00           H  
ATOM    672  HB2 ARG A 223       2.097  13.285 -45.302  1.00  0.00           H  
ATOM    673  HG3 ARG A 223       4.003  10.946 -44.917  1.00  0.00           H  
ATOM    674  HG2 ARG A 223       3.152  11.318 -46.414  1.00  0.00           H  
ATOM    675  HD3 ARG A 223       1.007  10.926 -45.397  1.00  0.00           H  
ATOM    676  HD2 ARG A 223       1.698  10.878 -43.788  1.00  0.00           H  
ATOM    677  HE  ARG A 223       1.549   8.727 -45.693  1.00  0.00           H  
ATOM    678 HH12 ARG A 223       4.133   8.503 -42.583  1.00  0.00           H  
ATOM    679 HH11 ARG A 223       3.456  10.047 -43.048  1.00  0.00           H  
ATOM    680 HH22 ARG A 223       3.552   6.603 -43.727  1.00  0.00           H  
ATOM    681 HH21 ARG A 223       2.432   6.694 -45.067  1.00  0.00           H  
ATOM    682  N   ASP A 224       5.449  13.516 -42.847  1.00 36.86           N  
ATOM    683  CA  ASP A 224       6.804  13.111 -42.487  1.00 38.43           C  
ATOM    684  C   ASP A 224       7.014  12.966 -40.981  1.00 37.25           C  
ATOM    685  O   ASP A 224       8.064  12.501 -40.539  1.00 36.38           O  
ATOM    686  CB  ASP A 224       7.835  14.083 -43.080  1.00 42.46           C  
ATOM    687  CG  ASP A 224       7.653  15.507 -42.598  1.00 45.32           C  
ATOM    688  OD1 ASP A 224       7.023  15.711 -41.539  1.00 48.69           O  
ATOM    689  OD2 ASP A 224       8.146  16.428 -43.285  1.00 48.12           O1-
ATOM    690  H   ASP A 224       5.255  14.484 -43.059  1.00  0.00           H  
ATOM    691  HA  ASP A 224       6.982  12.134 -42.936  1.00  0.00           H  
ATOM    692  HB3 ASP A 224       7.772  14.058 -44.168  1.00  0.00           H  
ATOM    693  HB2 ASP A 224       8.840  13.742 -42.830  1.00  0.00           H  
ATOM    694  N   ASN A 225       6.011  13.352 -40.196  1.00 35.45           N  
ATOM    695  CA  ASN A 225       6.028  13.096 -38.759  1.00 33.49           C  
ATOM    696  C   ASN A 225       5.441  11.720 -38.449  1.00 32.55           C  
ATOM    697  O   ASN A 225       5.648  11.173 -37.365  1.00 32.66           O  
ATOM    698  CB  ASN A 225       5.224  14.167 -38.014  1.00 34.10           C  
ATOM    699  CG  ASN A 225       5.900  15.525 -38.031  1.00 35.75           C  
ATOM    700  OD1 ASN A 225       7.224  15.525 -38.113  1.00 37.75           O  
ATOM    701  ND2 ASN A 225       5.237  16.561 -37.968  1.00 35.07           N  
ATOM    702  H   ASN A 225       5.216  13.833 -40.592  1.00  0.00           H  
ATOM    703  HA  ASN A 225       7.060  13.125 -38.409  1.00  0.00           H  
ATOM    704  HB3 ASN A 225       5.070  13.852 -36.982  1.00  0.00           H  
ATOM    705  HB2 ASN A 225       4.232  14.250 -38.459  1.00  0.00           H  
ATOM    706 HD22 ASN A 225       5.700  17.458 -37.980  1.00  0.00           H  
ATOM    707 HD21 ASN A 225       4.230  16.513 -37.904  1.00  0.00           H  
ATOM    708  N   LEU A 226       4.707  11.166 -39.407  1.00 31.63           N  
ATOM    709  CA  LEU A 226       3.926   9.956 -39.171  1.00 31.02           C  
ATOM    710  C   LEU A 226       4.650   8.691 -39.615  1.00 31.96           C  
ATOM    711  O   LEU A 226       5.534   8.741 -40.471  1.00 32.31           O  
ATOM    712  CB  LEU A 226       2.583  10.058 -39.896  1.00 30.01           C  
ATOM    713  CG  LEU A 226       1.677  11.192 -39.416  1.00 29.09           C  
ATOM    714  CD1 LEU A 226       0.440  11.278 -40.292  1.00 29.82           C  
ATOM    715  CD2 LEU A 226       1.292  10.947 -37.964  1.00 30.28           C  
ATOM    716  H   LEU A 226       4.680  11.582 -40.327  1.00  0.00           H  
ATOM    717  HA  LEU A 226       3.731   9.879 -38.101  1.00  0.00           H  
ATOM    718  HB3 LEU A 226       2.052   9.110 -39.807  1.00  0.00           H  
ATOM    719  HB2 LEU A 226       2.758  10.165 -40.966  1.00  0.00           H  
ATOM    720  HG  LEU A 226       2.223  12.133 -39.483  1.00  0.00           H  
ATOM    721 HD11 LEU A 226      -0.198  12.089 -39.941  1.00  0.00           H  
ATOM    722 HD12 LEU A 226       0.737  11.470 -41.323  1.00  0.00           H  
ATOM    723 HD13 LEU A 226      -0.108  10.337 -40.241  1.00  0.00           H  
ATOM    724 HD21 LEU A 226       0.646  11.754 -37.618  1.00  0.00           H  
ATOM    725 HD22 LEU A 226       0.762   9.998 -37.883  1.00  0.00           H  
ATOM    726 HD23 LEU A 226       2.192  10.914 -37.350  1.00  0.00           H  
ATOM    727  N   LEU A 227       4.267   7.560 -39.025  1.00 32.46           N  
ATOM    728  CA  LEU A 227       4.810   6.259 -39.407  1.00 34.10           C  
ATOM    729  C   LEU A 227       4.679   6.041 -40.907  1.00 35.07           C  
ATOM    730  O   LEU A 227       3.838   6.656 -41.565  1.00 35.04           O  
ATOM    731  CB  LEU A 227       4.066   5.132 -38.685  1.00 35.00           C  
ATOM    732  CG  LEU A 227       4.095   5.076 -37.158  1.00 34.92           C  
ATOM    733  CD1 LEU A 227       3.170   3.964 -36.686  1.00 36.62           C  
ATOM    734  CD2 LEU A 227       5.517   4.842 -36.672  1.00 36.85           C  
ATOM    735  H   LEU A 227       3.579   7.584 -38.286  1.00  0.00           H  
ATOM    736  HA  LEU A 227       5.864   6.220 -39.134  1.00  0.00           H  
ATOM    737  HB3 LEU A 227       4.401   4.174 -39.082  1.00  0.00           H  
ATOM    738  HB2 LEU A 227       3.029   5.118 -39.021  1.00  0.00           H  
ATOM    739  HG  LEU A 227       3.737   6.026 -36.762  1.00  0.00           H  
ATOM    740 HD11 LEU A 227       3.184   3.917 -35.597  1.00  0.00           H  
ATOM    741 HD12 LEU A 227       2.155   4.166 -37.027  1.00  0.00           H  
ATOM    742 HD13 LEU A 227       3.508   3.012 -37.095  1.00  0.00           H  
ATOM    743 HD21 LEU A 227       5.528   4.804 -35.583  1.00  0.00           H  
ATOM    744 HD22 LEU A 227       5.888   3.898 -37.072  1.00  0.00           H  
ATOM    745 HD23 LEU A 227       6.157   5.656 -37.013  1.00  0.00           H  
ATOM    746  N   HIS A 228       5.506   5.153 -41.444  1.00 35.99           N  
ATOM    747  CA  HIS A 228       5.399   4.789 -42.847  1.00 38.01           C  
ATOM    748  C   HIS A 228       4.046   4.135 -43.109  1.00 37.25           C  
ATOM    749  O   HIS A 228       3.422   3.587 -42.200  1.00 36.91           O  
ATOM    750  CB  HIS A 228       6.541   3.848 -43.234  1.00 40.91           C  
ATOM    751  CG  HIS A 228       7.896   4.471 -43.106  1.00 44.25           C  
ATOM    752  ND1 HIS A 228       8.910   4.234 -42.240  1.00 45.55           N  
ATOM    753  CD2 HIS A 228       8.325   5.493 -43.927  1.00 45.25           C  
ATOM    754  CE1 HIS A 228       9.921   5.111 -42.549  1.00 45.41           C  
ATOM    755  NE2 HIS A 228       9.543   5.859 -43.570  1.00 46.51           N  
ATOM    756  H   HIS A 228       6.221   4.721 -40.876  1.00  0.00           H  
ATOM    757  HA  HIS A 228       5.472   5.694 -43.450  1.00  0.00           H  
ATOM    758  HB3 HIS A 228       6.396   3.505 -44.258  1.00  0.00           H  
ATOM    759  HB2 HIS A 228       6.496   2.951 -42.617  1.00  0.00           H  
ATOM    760  HD2 HIS A 228       7.723   5.838 -44.661  1.00  0.00           H  
ATOM    761  HE1 HIS A 228      10.778   5.102 -42.015  1.00  0.00           H  
ATOM    762  HE2 HIS A 228      10.046   6.653 -44.102  1.00  0.00           H  
ATOM    763  N   GLN A 229       3.599   4.203 -44.359  1.00 37.10           N  
ATOM    764  CA  GLN A 229       2.215   3.908 -44.715  1.00 36.87           C  
ATOM    765  C   GLN A 229       1.654   2.631 -44.098  1.00 36.77           C  
ATOM    766  O   GLN A 229       0.553   2.635 -43.548  1.00 34.77           O  
ATOM    767  CB  GLN A 229       2.078   3.835 -46.238  1.00 38.19           C  
ATOM    768  CG  GLN A 229       0.660   3.589 -46.726  1.00 41.03           C  
ATOM    769  CD  GLN A 229      -0.222   4.816 -46.605  1.00 42.78           C  
ATOM    770  OE1 GLN A 229       0.084   5.745 -45.859  1.00 44.35           O  
ATOM    771  NE2 GLN A 229      -1.326   4.825 -47.344  1.00 44.92           N  
ATOM    772  H   GLN A 229       4.226   4.467 -45.106  1.00  0.00           H  
ATOM    773  HA  GLN A 229       1.601   4.739 -44.368  1.00  0.00           H  
ATOM    774  HB3 GLN A 229       2.733   3.053 -46.623  1.00  0.00           H  
ATOM    775  HB2 GLN A 229       2.457   4.757 -46.679  1.00  0.00           H  
ATOM    776  HG3 GLN A 229       0.219   2.769 -46.159  1.00  0.00           H  
ATOM    777  HG2 GLN A 229       0.686   3.263 -47.766  1.00  0.00           H  
ATOM    778 HE22 GLN A 229      -1.953   5.616 -47.305  1.00  0.00           H  
ATOM    779 HE21 GLN A 229      -1.538   4.041 -47.944  1.00  0.00           H  
ATOM    780  N   GLN A 230       2.402   1.537 -44.190  1.00 36.40           N  
ATOM    781  CA  GLN A 230       1.880   0.243 -43.769  1.00 37.07           C  
ATOM    782  C   GLN A 230       1.579   0.211 -42.276  1.00 35.02           C  
ATOM    783  O   GLN A 230       0.493  -0.203 -41.865  1.00 33.57           O  
ATOM    784  CB  GLN A 230       2.870  -0.866 -44.123  1.00 40.29           C  
ATOM    785  CG  GLN A 230       3.101  -1.018 -45.617  1.00 44.69           C  
ATOM    786  CD  GLN A 230       1.803  -1.102 -46.402  1.00 47.13           C  
ATOM    787  OE1 GLN A 230       1.235  -2.300 -46.482  1.00 49.00           O  
ATOM    788  NE2 GLN A 230       1.317  -0.100 -46.931  1.00 48.01           N  
ATOM    789  H   GLN A 230       3.342   1.597 -44.554  1.00  0.00           H  
ATOM    790  HA  GLN A 230       0.951   0.057 -44.309  1.00  0.00           H  
ATOM    791  HB3 GLN A 230       2.515  -1.812 -43.714  1.00  0.00           H  
ATOM    792  HB2 GLN A 230       3.822  -0.673 -43.628  1.00  0.00           H  
ATOM    793  HG3 GLN A 230       3.695  -1.913 -45.803  1.00  0.00           H  
ATOM    794  HG2 GLN A 230       3.690  -0.176 -45.980  1.00  0.00           H  
ATOM    795 HE22 GLN A 230       0.453  -0.171 -47.450  1.00  0.00           H  
ATOM    796 HE21 GLN A 230       1.783   0.792 -46.846  1.00  0.00           H  
ATOM    797  N   MET A 231       2.540   0.648 -41.471  1.00 33.68           N  
ATOM    798  CA  MET A 231       2.351   0.714 -40.028  1.00 32.34           C  
ATOM    799  C   MET A 231       1.291   1.745 -39.674  1.00 30.56           C  
ATOM    800  O   MET A 231       0.456   1.519 -38.798  1.00 28.74           O  
ATOM    801  CB  MET A 231       3.658   1.087 -39.331  1.00 35.50           C  
ATOM    802  CG  MET A 231       4.705  -0.006 -39.316  1.00 39.38           C  
ATOM    803  SD  MET A 231       6.021   0.401 -38.156  1.00 46.21           S  
ATOM    804  CE  MET A 231       5.092   0.553 -36.627  1.00 43.16           C  
ATOM    805  H   MET A 231       3.426   0.944 -41.856  1.00  0.00           H  
ATOM    806  HA  MET A 231       2.026  -0.263 -39.670  1.00  0.00           H  
ATOM    807  HB3 MET A 231       3.445   1.397 -38.308  1.00  0.00           H  
ATOM    808  HB2 MET A 231       4.074   1.979 -39.799  1.00  0.00           H  
ATOM    809  HG3 MET A 231       5.125  -0.120 -40.315  1.00  0.00           H  
ATOM    810  HG2 MET A 231       4.242  -0.948 -39.023  1.00  0.00           H  
ATOM    811  HE1 MET A 231       5.771   0.804 -35.812  1.00  0.00           H  
ATOM    812  HE2 MET A 231       4.345   1.340 -36.732  1.00  0.00           H  
ATOM    813  HE3 MET A 231       4.595  -0.392 -36.408  1.00  0.00           H  
ATOM    814  N   LEU A 232       1.327   2.882 -40.359  1.00 29.10           N  
ATOM    815  CA  LEU A 232       0.380   3.951 -40.086  1.00 28.62           C  
ATOM    816  C   LEU A 232      -1.051   3.462 -40.269  1.00 28.60           C  
ATOM    817  O   LEU A 232      -1.900   3.669 -39.406  1.00 27.89           O  
ATOM    818  CB  LEU A 232       0.637   5.140 -41.013  1.00 28.63           C  
ATOM    819  CG  LEU A 232      -0.311   6.326 -40.822  1.00 28.43           C  
ATOM    820  CD1 LEU A 232      -0.257   6.796 -39.377  1.00 28.95           C  
ATOM    821  CD2 LEU A 232       0.079   7.452 -41.771  1.00 29.01           C  
ATOM    822  H   LEU A 232       2.020   3.014 -41.082  1.00  0.00           H  
ATOM    823  HA  LEU A 232       0.509   4.278 -39.054  1.00  0.00           H  
ATOM    824  HB3 LEU A 232       0.592   4.806 -42.049  1.00  0.00           H  
ATOM    825  HB2 LEU A 232       1.666   5.477 -40.890  1.00  0.00           H  
ATOM    826  HG  LEU A 232      -1.327   6.006 -41.052  1.00  0.00           H  
ATOM    827 HD11 LEU A 232      -0.933   7.641 -39.244  1.00  0.00           H  
ATOM    828 HD12 LEU A 232      -0.559   5.982 -38.718  1.00  0.00           H  
ATOM    829 HD13 LEU A 232       0.760   7.103 -39.132  1.00  0.00           H  
ATOM    830 HD21 LEU A 232      -0.598   8.295 -41.633  1.00  0.00           H  
ATOM    831 HD22 LEU A 232       1.101   7.768 -41.560  1.00  0.00           H  
ATOM    832 HD23 LEU A 232       0.014   7.099 -42.800  1.00  0.00           H  
ATOM    833  N   GLN A 233      -1.314   2.802 -41.391  1.00 28.47           N  
ATOM    834  CA  GLN A 233      -2.664   2.348 -41.690  1.00 29.09           C  
ATOM    835  C   GLN A 233      -3.128   1.292 -40.695  1.00 27.70           C  
ATOM    836  O   GLN A 233      -4.296   1.261 -40.313  1.00 26.98           O  
ATOM    837  CB  GLN A 233      -2.731   1.792 -43.115  1.00 32.00           C  
ATOM    838  CG  GLN A 233      -2.432   2.831 -44.185  1.00 35.96           C  
ATOM    839  CD  GLN A 233      -3.318   4.058 -44.067  1.00 39.16           C  
ATOM    840  OE1 GLN A 233      -4.503   3.954 -43.750  1.00 40.36           O  
ATOM    841  NE2 GLN A 233      -2.744   5.231 -44.322  1.00 40.68           N  
ATOM    842  H   GLN A 233      -0.573   2.609 -42.049  1.00  0.00           H  
ATOM    843  HA  GLN A 233      -3.337   3.203 -41.623  1.00  0.00           H  
ATOM    844  HB3 GLN A 233      -3.719   1.365 -43.291  1.00  0.00           H  
ATOM    845  HB2 GLN A 233      -2.032   0.961 -43.212  1.00  0.00           H  
ATOM    846  HG3 GLN A 233      -2.562   2.384 -45.171  1.00  0.00           H  
ATOM    847  HG2 GLN A 233      -1.386   3.131 -44.116  1.00  0.00           H  
ATOM    848 HE22 GLN A 233      -3.284   6.082 -44.259  1.00  0.00           H  
ATOM    849 HE21 GLN A 233      -1.768   5.270 -44.578  1.00  0.00           H  
ATOM    850  N   SER A 234      -2.209   0.435 -40.266  1.00 26.48           N  
ATOM    851  CA  SER A 234      -2.540  -0.603 -39.299  1.00 25.44           C  
ATOM    852  C   SER A 234      -2.918   0.002 -37.948  1.00 25.00           C  
ATOM    853  O   SER A 234      -3.885  -0.425 -37.315  1.00 24.39           O  
ATOM    854  CB  SER A 234      -1.356  -1.554 -39.123  1.00 27.21           C  
ATOM    855  OG  SER A 234      -1.637  -2.525 -38.133  1.00 31.35           O  
ATOM    856  H   SER A 234      -1.262   0.496 -40.610  1.00  0.00           H  
ATOM    857  HA  SER A 234      -3.390  -1.172 -39.676  1.00  0.00           H  
ATOM    858  HB3 SER A 234      -0.473  -0.985 -38.833  1.00  0.00           H  
ATOM    859  HB2 SER A 234      -1.146  -2.051 -40.070  1.00  0.00           H  
ATOM    860  HG  SER A 234      -1.811  -2.088 -37.296  1.00  0.00           H  
ATOM    861  N   GLU A 235      -2.158   0.999 -37.509  1.00 23.98           N  
ATOM    862  CA  GLU A 235      -2.442   1.636 -36.227  1.00 22.59           C  
ATOM    863  C   GLU A 235      -3.720   2.469 -36.283  1.00 22.87           C  
ATOM    864  O   GLU A 235      -4.463   2.543 -35.306  1.00 22.19           O  
ATOM    865  CB  GLU A 235      -1.262   2.512 -35.791  1.00 22.25           C  
ATOM    866  CG  GLU A 235       0.006   1.728 -35.458  1.00 23.56           C  
ATOM    867  CD  GLU A 235      -0.146   0.825 -34.239  1.00 25.95           C  
ATOM    868  OE1 GLU A 235      -1.075   1.042 -33.438  1.00 25.44           O  
ATOM    869  OE2 GLU A 235       0.671  -0.106 -34.081  1.00 27.84           O1-
ATOM    870  H   GLU A 235      -1.378   1.321 -38.063  1.00  0.00           H  
ATOM    871  HA  GLU A 235      -2.579   0.853 -35.481  1.00  0.00           H  
ATOM    872  HB3 GLU A 235      -1.555   3.109 -34.927  1.00  0.00           H  
ATOM    873  HB2 GLU A 235      -1.043   3.238 -36.574  1.00  0.00           H  
ATOM    874  HG3 GLU A 235       0.829   2.424 -35.293  1.00  0.00           H  
ATOM    875  HG2 GLU A 235       0.297   1.127 -36.320  1.00  0.00           H  
ATOM    876  N   ILE A 236      -3.982   3.088 -37.429  1.00 23.97           N  
ATOM    877  CA  ILE A 236      -5.217   3.844 -37.602  1.00 24.92           C  
ATOM    878  C   ILE A 236      -6.436   2.925 -37.559  1.00 24.90           C  
ATOM    879  O   ILE A 236      -7.428   3.234 -36.902  1.00 25.39           O  
ATOM    880  CB  ILE A 236      -5.215   4.617 -38.937  1.00 26.70           C  
ATOM    881  CG1 ILE A 236      -4.195   5.755 -38.869  1.00 28.12           C  
ATOM    882  CG2 ILE A 236      -6.613   5.143 -39.240  1.00 27.18           C  
ATOM    883  CD1 ILE A 236      -4.046   6.526 -40.166  1.00 31.99           C  
ATOM    884  H   ILE A 236      -3.322   3.038 -38.192  1.00  0.00           H  
ATOM    885  HA  ILE A 236      -5.298   4.563 -36.787  1.00  0.00           H  
ATOM    886  HB  ILE A 236      -4.921   3.934 -39.734  1.00  0.00           H  
ATOM    887 HG13 ILE A 236      -3.225   5.354 -38.573  1.00  0.00           H  
ATOM    888 HG12 ILE A 236      -4.473   6.442 -38.070  1.00  0.00           H  
ATOM    889 HG21 ILE A 236      -6.600   5.687 -40.184  1.00  0.00           H  
ATOM    890 HG22 ILE A 236      -7.309   4.307 -39.312  1.00  0.00           H  
ATOM    891 HG23 ILE A 236      -6.931   5.812 -38.440  1.00  0.00           H  
ATOM    892 HD11 ILE A 236      -3.305   7.315 -40.037  1.00  0.00           H  
ATOM    893 HD12 ILE A 236      -3.721   5.849 -40.956  1.00  0.00           H  
ATOM    894 HD13 ILE A 236      -5.004   6.968 -40.438  1.00  0.00           H  
ATOM    895  N   GLN A 237      -6.355   1.790 -38.246  1.00 25.55           N  
ATOM    896  CA  GLN A 237      -7.447   0.820 -38.237  1.00 28.23           C  
ATOM    897  C   GLN A 237      -7.734   0.325 -36.822  1.00 26.87           C  
ATOM    898  O   GLN A 237      -8.892   0.166 -36.432  1.00 27.27           O  
ATOM    899  CB  GLN A 237      -7.107  -0.369 -39.141  1.00 30.44           C  
ATOM    900  CG  GLN A 237      -7.036  -0.020 -40.618  1.00 38.61           C  
ATOM    901  CD  GLN A 237      -6.599  -1.194 -41.473  1.00 42.03           C  
ATOM    902  OE1 GLN A 237      -7.525  -2.110 -41.740  1.00 45.89           O  
ATOM    903  NE2 GLN A 237      -5.442  -1.279 -41.889  1.00 44.76           N  
ATOM    904  H   GLN A 237      -5.527   1.585 -38.787  1.00  0.00           H  
ATOM    905  HA  GLN A 237      -8.344   1.304 -38.624  1.00  0.00           H  
ATOM    906  HB3 GLN A 237      -7.843  -1.159 -38.991  1.00  0.00           H  
ATOM    907  HB2 GLN A 237      -6.158  -0.803 -38.826  1.00  0.00           H  
ATOM    908  HG3 GLN A 237      -6.344   0.810 -40.761  1.00  0.00           H  
ATOM    909  HG2 GLN A 237      -8.012   0.330 -40.955  1.00  0.00           H  
ATOM    910 HE22 GLN A 237      -5.166  -2.067 -42.457  1.00  0.00           H  
ATOM    911 HE21 GLN A 237      -4.770  -0.561 -41.662  1.00  0.00           H  
ATOM    912  N   ALA A 238      -6.677   0.093 -36.051  1.00 25.34           N  
ATOM    913  CA  ALA A 238      -6.838  -0.357 -34.673  1.00 24.88           C  
ATOM    914  C   ALA A 238      -7.528   0.710 -33.825  1.00 25.41           C  
ATOM    915  O   ALA A 238      -8.356   0.397 -32.970  1.00 25.67           O  
ATOM    916  CB  ALA A 238      -5.479  -0.705 -34.076  1.00 22.90           C  
ATOM    917  H   ALA A 238      -5.745   0.228 -36.417  1.00  0.00           H  
ATOM    918  HA  ALA A 238      -7.457  -1.254 -34.672  1.00  0.00           H  
ATOM    919  HB1 ALA A 238      -5.609  -1.040 -33.047  1.00  0.00           H  
ATOM    920  HB2 ALA A 238      -5.017  -1.500 -34.661  1.00  0.00           H  
ATOM    921  HB3 ALA A 238      -4.838   0.176 -34.093  1.00  0.00           H  
ATOM    922  N   MET A 239      -7.193   1.974 -34.070  1.00 23.81           N  
ATOM    923  CA  MET A 239      -7.799   3.071 -33.324  1.00 24.25           C  
ATOM    924  C   MET A 239      -9.261   3.246 -33.708  1.00 24.11           C  
ATOM    925  O   MET A 239     -10.108   3.504 -32.855  1.00 25.05           O  
ATOM    926  CB  MET A 239      -7.050   4.377 -33.589  1.00 26.08           C  
ATOM    927  CG  MET A 239      -5.640   4.407 -33.039  1.00 29.38           C  
ATOM    928  SD  MET A 239      -4.845   5.985 -33.384  1.00 35.62           S  
ATOM    929  CE  MET A 239      -6.157   7.067 -33.058  1.00 25.02           C  
ATOM    930  H   MET A 239      -6.509   2.186 -34.782  1.00  0.00           H  
ATOM    931  HA  MET A 239      -7.741   2.844 -32.259  1.00  0.00           H  
ATOM    932  HB3 MET A 239      -7.618   5.210 -33.174  1.00  0.00           H  
ATOM    933  HB2 MET A 239      -7.023   4.567 -34.662  1.00  0.00           H  
ATOM    934  HG3 MET A 239      -5.058   3.602 -33.488  1.00  0.00           H  
ATOM    935  HG2 MET A 239      -5.667   4.242 -31.962  1.00  0.00           H  
ATOM    936  HE1 MET A 239      -5.832   8.094 -33.224  1.00  0.00           H  
ATOM    937  HE2 MET A 239      -6.991   6.838 -33.722  1.00  0.00           H  
ATOM    938  HE3 MET A 239      -6.476   6.951 -32.022  1.00  0.00           H  
ATOM    939  N   LYS A 240      -9.551   3.109 -34.996  1.00 25.12           N  
ATOM    940  CA  LYS A 240     -10.908   3.305 -35.490  1.00 24.42           C  
ATOM    941  C   LYS A 240     -11.844   2.255 -34.902  1.00 24.84           C  
ATOM    942  O   LYS A 240     -13.042   2.496 -34.748  1.00 25.99           O  
ATOM    943  CB  LYS A 240     -10.931   3.229 -37.020  1.00 27.41           C  
ATOM    944  CG  LYS A 240     -12.278   3.577 -37.640  1.00 28.47           C  
ATOM    945  CD  LYS A 240     -12.182   3.635 -39.155  1.00 30.22           C  
ATOM    946  CE  LYS A 240     -13.537   3.884 -39.793  1.00 33.13           C  
ATOM    947  NZ  LYS A 240     -14.462   2.734 -39.588  1.00 36.66           N1+
ATOM    948  H   LYS A 240      -8.825   2.865 -35.654  1.00  0.00           H  
ATOM    949  HA  LYS A 240     -11.253   4.292 -35.183  1.00  0.00           H  
ATOM    950  HB3 LYS A 240     -10.635   2.229 -37.337  1.00  0.00           H  
ATOM    951  HB2 LYS A 240     -10.165   3.889 -37.426  1.00  0.00           H  
ATOM    952  HG3 LYS A 240     -12.614   4.542 -37.260  1.00  0.00           H  
ATOM    953  HG2 LYS A 240     -13.015   2.827 -37.352  1.00  0.00           H  
ATOM    954  HD3 LYS A 240     -11.772   2.697 -39.529  1.00  0.00           H  
ATOM    955  HD2 LYS A 240     -11.493   4.429 -39.445  1.00  0.00           H  
ATOM    956  HE3 LYS A 240     -13.408   4.060 -40.861  1.00  0.00           H  
ATOM    957  HE2 LYS A 240     -13.978   4.785 -39.367  1.00  0.00           H  
ATOM    958  HZ1 LYS A 240     -14.407   2.424 -38.628  1.00  0.00           H  
ATOM    959  HZ2 LYS A 240     -15.408   3.021 -39.795  1.00  0.00           H  
ATOM    960  HZ3 LYS A 240     -14.199   1.976 -40.201  1.00  0.00           H  
ATOM    961  N   LYS A 241     -11.286   1.096 -34.562  1.00 24.62           N  
ATOM    962  CA  LYS A 241     -12.059   0.004 -33.978  1.00 25.65           C  
ATOM    963  C   LYS A 241     -12.301   0.165 -32.479  1.00 24.28           C  
ATOM    964  O   LYS A 241     -13.070  -0.591 -31.887  1.00 25.79           O  
ATOM    965  CB  LYS A 241     -11.362  -1.335 -34.236  1.00 27.78           C  
ATOM    966  CG  LYS A 241     -11.494  -1.841 -35.666  1.00 33.99           C  
ATOM    967  CD  LYS A 241     -10.619  -3.062 -35.901  1.00 38.27           C  
ATOM    968  CE  LYS A 241     -10.876  -4.136 -34.854  1.00 40.50           C  
ATOM    969  NZ  LYS A 241      -9.979  -5.313 -35.033  1.00 43.41           N1+
ATOM    970  H   LYS A 241     -10.297   0.950 -34.706  1.00  0.00           H  
ATOM    971  HA  LYS A 241     -13.030  -0.022 -34.473  1.00  0.00           H  
ATOM    972  HB3 LYS A 241     -11.755  -2.085 -33.550  1.00  0.00           H  
ATOM    973  HB2 LYS A 241     -10.306  -1.248 -33.980  1.00  0.00           H  
ATOM    974  HG3 LYS A 241     -11.207  -1.050 -36.359  1.00  0.00           H  
ATOM    975  HG2 LYS A 241     -12.535  -2.096 -35.866  1.00  0.00           H  
ATOM    976  HD3 LYS A 241      -9.570  -2.768 -35.869  1.00  0.00           H  
ATOM    977  HD2 LYS A 241     -10.820  -3.467 -36.893  1.00  0.00           H  
ATOM    978  HE3 LYS A 241     -11.915  -4.460 -34.914  1.00  0.00           H  
ATOM    979  HE2 LYS A 241     -10.728  -3.715 -33.859  1.00  0.00           H  
ATOM    980  HZ1 LYS A 241      -9.069  -5.000 -35.339  1.00  0.00           H  
ATOM    981  HZ2 LYS A 241      -9.888  -5.804 -34.155  1.00  0.00           H  
ATOM    982  HZ3 LYS A 241     -10.372  -5.934 -35.726  1.00  0.00           H  
ATOM    983  N   LEU A 242     -11.647   1.142 -31.859  1.00 23.15           N  
ATOM    984  CA  LEU A 242     -11.907   1.416 -30.449  1.00 22.35           C  
ATOM    985  C   LEU A 242     -13.186   2.239 -30.327  1.00 23.05           C  
ATOM    986  O   LEU A 242     -13.186   3.450 -30.549  1.00 24.13           O  
ATOM    987  CB  LEU A 242     -10.731   2.177 -29.826  1.00 22.31           C  
ATOM    988  CG  LEU A 242      -9.385   1.445 -29.858  1.00 21.42           C  
ATOM    989  CD1 LEU A 242      -8.286   2.380 -29.377  1.00 23.31           C  
ATOM    990  CD2 LEU A 242      -9.444   0.193 -28.997  1.00 23.11           C  
ATOM    991  H   LEU A 242     -10.969   1.696 -32.363  1.00  0.00           H  
ATOM    992  HA  LEU A 242     -12.040   0.472 -29.921  1.00  0.00           H  
ATOM    993  HB3 LEU A 242     -10.975   2.437 -28.796  1.00  0.00           H  
ATOM    994  HB2 LEU A 242     -10.627   3.144 -30.318  1.00  0.00           H  
ATOM    995  HG  LEU A 242      -9.170   1.153 -30.886  1.00  0.00           H  
ATOM    996 HD11 LEU A 242      -7.329   1.859 -29.400  1.00  0.00           H  
ATOM    997 HD12 LEU A 242      -8.240   3.253 -30.029  1.00  0.00           H  
ATOM    998 HD13 LEU A 242      -8.501   2.700 -28.357  1.00  0.00           H  
ATOM    999 HD21 LEU A 242      -8.481  -0.317 -29.029  1.00  0.00           H  
ATOM   1000 HD22 LEU A 242      -9.674   0.470 -27.968  1.00  0.00           H  
ATOM   1001 HD23 LEU A 242     -10.220  -0.473 -29.376  1.00  0.00           H  
ATOM   1002  N   ARG A 243     -14.280   1.570 -29.982  1.00 22.58           N  
ATOM   1003  CA  ARG A 243     -15.577   2.222 -29.919  1.00 23.07           C  
ATOM   1004  C   ARG A 243     -16.194   2.074 -28.541  1.00 22.88           C  
ATOM   1005  O   ARG A 243     -16.724   1.019 -28.186  1.00 23.28           O  
ATOM   1006  CB  ARG A 243     -16.512   1.637 -30.980  1.00 27.12           C  
ATOM   1007  CG  ARG A 243     -16.187   2.098 -32.392  1.00 32.21           C  
ATOM   1008  CD  ARG A 243     -16.338   3.609 -32.515  1.00 35.32           C  
ATOM   1009  NE  ARG A 243     -16.084   4.085 -33.873  1.00 37.59           N  
ATOM   1010  CZ  ARG A 243     -14.955   4.672 -34.260  1.00 37.02           C  
ATOM   1011  NH1 ARG A 243     -13.972   4.858 -33.391  1.00 38.97           N  
ATOM   1012  NH2 ARG A 243     -14.810   5.071 -35.516  1.00 37.01           N1+
ATOM   1013  H   ARG A 243     -14.221   0.587 -29.757  1.00  0.00           H  
ATOM   1014  HA  ARG A 243     -15.441   3.284 -30.125  1.00  0.00           H  
ATOM   1015  HB3 ARG A 243     -17.542   1.902 -30.741  1.00  0.00           H  
ATOM   1016  HB2 ARG A 243     -16.472   0.549 -30.937  1.00  0.00           H  
ATOM   1017  HG3 ARG A 243     -16.858   1.608 -33.097  1.00  0.00           H  
ATOM   1018  HG2 ARG A 243     -15.164   1.814 -32.640  1.00  0.00           H  
ATOM   1019  HD3 ARG A 243     -15.651   4.099 -31.825  1.00  0.00           H  
ATOM   1020  HD2 ARG A 243     -17.344   3.899 -32.212  1.00  0.00           H  
ATOM   1021  HE  ARG A 243     -16.833   3.944 -34.536  1.00  0.00           H  
ATOM   1022 HH12 ARG A 243     -13.115   5.304 -33.686  1.00  0.00           H  
ATOM   1023 HH11 ARG A 243     -14.080   4.554 -32.434  1.00  0.00           H  
ATOM   1024 HH22 ARG A 243     -13.952   5.517 -35.808  1.00  0.00           H  
ATOM   1025 HH21 ARG A 243     -15.557   4.929 -36.180  1.00  0.00           H  
ATOM   1026  N   HIS A 244     -16.116   3.144 -27.764  1.00 20.70           N  
ATOM   1027  CA  HIS A 244     -16.611   3.133 -26.401  1.00 21.24           C  
ATOM   1028  C   HIS A 244     -16.900   4.562 -25.969  1.00 21.46           C  
ATOM   1029  O   HIS A 244     -16.242   5.497 -26.422  1.00 20.86           O  
ATOM   1030  CB  HIS A 244     -15.570   2.501 -25.476  1.00 21.38           C  
ATOM   1031  CG  HIS A 244     -16.050   2.309 -24.075  1.00 22.05           C  
ATOM   1032  ND1 HIS A 244     -15.942   3.288 -23.113  1.00 23.80           N  
ATOM   1033  CD2 HIS A 244     -16.645   1.252 -23.474  1.00 23.43           C  
ATOM   1034  CE1 HIS A 244     -16.450   2.844 -21.978  1.00 26.35           C  
ATOM   1035  NE2 HIS A 244     -16.883   1.610 -22.170  1.00 25.24           N  
ATOM   1036  H   HIS A 244     -15.704   3.996 -28.117  1.00  0.00           H  
ATOM   1037  HA  HIS A 244     -17.532   2.551 -26.357  1.00  0.00           H  
ATOM   1038  HB3 HIS A 244     -14.671   3.117 -25.469  1.00  0.00           H  
ATOM   1039  HB2 HIS A 244     -15.258   1.541 -25.886  1.00  0.00           H  
ATOM   1040  HD2 HIS A 244     -16.839   0.350 -24.036  1.00  0.00           H  
ATOM   1041  HE1 HIS A 244     -16.454   3.478 -21.104  1.00  0.00           H  
ATOM   1042  HE2 HIS A 244     -17.326   0.957 -21.540  1.00  0.00           H  
ATOM   1043  N   LYS A 245     -17.886   4.726 -25.094  1.00 23.19           N  
ATOM   1044  CA  LYS A 245     -18.344   6.052 -24.712  1.00 24.30           C  
ATOM   1045  C   LYS A 245     -17.265   6.886 -24.023  1.00 22.64           C  
ATOM   1046  O   LYS A 245     -17.349   8.113 -24.004  1.00 25.10           O  
ATOM   1047  CB  LYS A 245     -19.572   5.946 -23.804  1.00 28.01           C  
ATOM   1048  CG  LYS A 245     -19.395   5.032 -22.605  1.00 33.62           C  
ATOM   1049  CD  LYS A 245     -20.660   5.004 -21.761  1.00 38.41           C  
ATOM   1050  CE  LYS A 245     -20.508   4.094 -20.556  1.00 40.27           C  
ATOM   1051  NZ  LYS A 245     -21.658   4.242 -19.616  1.00 43.57           N1+
ATOM   1052  H   LYS A 245     -18.333   3.920 -24.680  1.00  0.00           H  
ATOM   1053  HA  LYS A 245     -18.643   6.577 -25.619  1.00  0.00           H  
ATOM   1054  HB3 LYS A 245     -20.427   5.610 -24.391  1.00  0.00           H  
ATOM   1055  HB2 LYS A 245     -19.854   6.941 -23.461  1.00  0.00           H  
ATOM   1056  HG3 LYS A 245     -18.562   5.386 -21.998  1.00  0.00           H  
ATOM   1057  HG2 LYS A 245     -19.165   4.023 -22.948  1.00  0.00           H  
ATOM   1058  HD3 LYS A 245     -21.496   4.661 -22.371  1.00  0.00           H  
ATOM   1059  HD2 LYS A 245     -20.895   6.014 -21.425  1.00  0.00           H  
ATOM   1060  HE3 LYS A 245     -19.581   4.333 -20.035  1.00  0.00           H  
ATOM   1061  HE2 LYS A 245     -20.443   3.058 -20.889  1.00  0.00           H  
ATOM   1062  HZ1 LYS A 245     -22.516   4.003 -20.093  1.00  0.00           H  
ATOM   1063  HZ2 LYS A 245     -21.529   3.626 -18.826  1.00  0.00           H  
ATOM   1064  HZ3 LYS A 245     -21.708   5.197 -19.292  1.00  0.00           H  
ATOM   1065  N   HIS A 246     -16.250   6.232 -23.468  1.00 20.66           N  
ATOM   1066  CA  HIS A 246     -15.185   6.960 -22.786  1.00 20.57           C  
ATOM   1067  C   HIS A 246     -13.818   6.821 -23.445  1.00 18.39           C  
ATOM   1068  O   HIS A 246     -12.780   7.018 -22.803  1.00 18.79           O  
ATOM   1069  CB  HIS A 246     -15.124   6.532 -21.318  1.00 20.81           C  
ATOM   1070  CG  HIS A 246     -16.368   6.864 -20.556  1.00 23.41           C  
ATOM   1071  ND1 HIS A 246     -16.773   8.162 -20.329  1.00 22.88           N  
ATOM   1072  CD2 HIS A 246     -17.326   6.071 -20.023  1.00 24.99           C  
ATOM   1073  CE1 HIS A 246     -17.931   8.153 -19.692  1.00 24.75           C  
ATOM   1074  NE2 HIS A 246     -18.288   6.898 -19.494  1.00 24.69           N  
ATOM   1075  H   HIS A 246     -16.212   5.224 -23.516  1.00  0.00           H  
ATOM   1076  HA  HIS A 246     -15.450   8.017 -22.806  1.00  0.00           H  
ATOM   1077  HB3 HIS A 246     -14.268   7.006 -20.838  1.00  0.00           H  
ATOM   1078  HB2 HIS A 246     -14.940   5.459 -21.261  1.00  0.00           H  
ATOM   1079  HD1 HIS A 246     -16.199   8.932 -20.642  1.00  0.00           H  
ATOM   1080  HD2 HIS A 246     -17.227   4.997 -20.073  1.00  0.00           H  
ATOM   1081  HE1 HIS A 246     -18.410   9.085 -19.430  1.00  0.00           H  
ATOM   1082  N   ILE A 247     -13.829   6.484 -24.731  1.00 18.56           N  
ATOM   1083  CA  ILE A 247     -12.636   6.536 -25.568  1.00 18.50           C  
ATOM   1084  C   ILE A 247     -12.902   7.500 -26.722  1.00 19.22           C  
ATOM   1085  O   ILE A 247     -13.959   7.446 -27.353  1.00 19.24           O  
ATOM   1086  CB  ILE A 247     -12.304   5.146 -26.151  1.00 17.87           C  
ATOM   1087  CG1 ILE A 247     -12.058   4.146 -25.013  1.00 18.31           C  
ATOM   1088  CG2 ILE A 247     -11.105   5.244 -27.074  1.00 19.73           C  
ATOM   1089  CD1 ILE A 247     -10.895   4.508 -24.107  1.00 19.71           C  
ATOM   1090  H   ILE A 247     -14.688   6.177 -25.165  1.00  0.00           H  
ATOM   1091  HA  ILE A 247     -11.792   6.896 -24.979  1.00  0.00           H  
ATOM   1092  HB  ILE A 247     -13.160   4.803 -26.733  1.00  0.00           H  
ATOM   1093 HG13 ILE A 247     -11.893   3.154 -25.433  1.00  0.00           H  
ATOM   1094 HG12 ILE A 247     -12.964   4.048 -24.416  1.00  0.00           H  
ATOM   1095 HG21 ILE A 247     -10.878   4.259 -27.481  1.00  0.00           H  
ATOM   1096 HG22 ILE A 247     -11.329   5.931 -27.890  1.00  0.00           H  
ATOM   1097 HG23 ILE A 247     -10.245   5.613 -26.515  1.00  0.00           H  
ATOM   1098 HD11 ILE A 247     -10.789   3.751 -23.330  1.00  0.00           H  
ATOM   1099 HD12 ILE A 247      -9.978   4.556 -24.694  1.00  0.00           H  
ATOM   1100 HD13 ILE A 247     -11.081   5.478 -23.645  1.00  0.00           H  
ATOM   1101  N   LEU A 248     -11.952   8.390 -26.991  1.00 18.95           N  
ATOM   1102  CA  LEU A 248     -12.124   9.357 -28.064  1.00 19.77           C  
ATOM   1103  C   LEU A 248     -12.217   8.591 -29.382  1.00 19.62           C  
ATOM   1104  O   LEU A 248     -11.350   7.777 -29.694  1.00 21.40           O  
ATOM   1105  CB  LEU A 248     -10.934  10.323 -28.099  1.00 18.62           C  
ATOM   1106  CG  LEU A 248     -11.100  11.527 -29.029  1.00 20.36           C  
ATOM   1107  CD1 LEU A 248     -12.191  12.443 -28.490  1.00 21.14           C  
ATOM   1108  CD2 LEU A 248      -9.792  12.289 -29.126  1.00 23.00           C  
ATOM   1109  H   LEU A 248     -11.100   8.399 -26.448  1.00  0.00           H  
ATOM   1110  HA  LEU A 248     -13.044   9.919 -27.904  1.00  0.00           H  
ATOM   1111  HB3 LEU A 248     -10.033   9.775 -28.376  1.00  0.00           H  
ATOM   1112  HB2 LEU A 248     -10.725  10.674 -27.089  1.00  0.00           H  
ATOM   1113  HG  LEU A 248     -11.385  11.177 -30.021  1.00  0.00           H  
ATOM   1114 HD11 LEU A 248     -12.308  13.300 -29.154  1.00  0.00           H  
ATOM   1115 HD12 LEU A 248     -13.132  11.895 -28.436  1.00  0.00           H  
ATOM   1116 HD13 LEU A 248     -11.915  12.790 -27.494  1.00  0.00           H  
ATOM   1117 HD21 LEU A 248      -9.918  13.145 -29.790  1.00  0.00           H  
ATOM   1118 HD22 LEU A 248      -9.500  12.638 -28.136  1.00  0.00           H  
ATOM   1119 HD23 LEU A 248      -9.017  11.633 -29.523  1.00  0.00           H  
ATOM   1120  N   ALA A 249     -13.273   8.846 -30.150  1.00 19.63           N  
ATOM   1121  CA  ALA A 249     -13.492   8.116 -31.392  1.00 20.28           C  
ATOM   1122  C   ALA A 249     -12.715   8.715 -32.556  1.00 20.96           C  
ATOM   1123  O   ALA A 249     -12.829   9.907 -32.841  1.00 22.85           O  
ATOM   1124  CB  ALA A 249     -14.983   8.090 -31.726  1.00 21.40           C  
ATOM   1125  H   ALA A 249     -13.938   9.555 -29.875  1.00  0.00           H  
ATOM   1126  HA  ALA A 249     -13.156   7.089 -31.249  1.00  0.00           H  
ATOM   1127  HB1 ALA A 249     -15.138   7.543 -32.656  1.00  0.00           H  
ATOM   1128  HB2 ALA A 249     -15.528   7.598 -30.920  1.00  0.00           H  
ATOM   1129  HB3 ALA A 249     -15.348   9.111 -31.841  1.00  0.00           H  
ATOM   1130  N   LEU A 250     -11.931   7.878 -33.226  1.00 21.50           N  
ATOM   1131  CA  LEU A 250     -11.307   8.259 -34.485  1.00 22.58           C  
ATOM   1132  C   LEU A 250     -12.237   7.837 -35.611  1.00 23.41           C  
ATOM   1133  O   LEU A 250     -12.607   6.667 -35.708  1.00 24.08           O  
ATOM   1134  CB  LEU A 250      -9.955   7.562 -34.647  1.00 24.90           C  
ATOM   1135  CG  LEU A 250      -9.279   7.745 -36.010  1.00 28.63           C  
ATOM   1136  CD1 LEU A 250      -9.005   9.220 -36.246  1.00 31.97           C  
ATOM   1137  CD2 LEU A 250      -7.986   6.946 -36.060  1.00 31.97           C  
ATOM   1138  H   LEU A 250     -11.755   6.952 -32.864  1.00  0.00           H  
ATOM   1139  HA  LEU A 250     -11.167   9.340 -34.512  1.00  0.00           H  
ATOM   1140  HB3 LEU A 250     -10.072   6.498 -34.443  1.00  0.00           H  
ATOM   1141  HB2 LEU A 250      -9.279   7.900 -33.862  1.00  0.00           H  
ATOM   1142  HG  LEU A 250      -9.949   7.381 -36.789  1.00  0.00           H  
ATOM   1143 HD11 LEU A 250      -8.524   9.350 -37.216  1.00  0.00           H  
ATOM   1144 HD12 LEU A 250      -9.945   9.772 -36.230  1.00  0.00           H  
ATOM   1145 HD13 LEU A 250      -8.349   9.598 -35.462  1.00  0.00           H  
ATOM   1146 HD21 LEU A 250      -7.512   7.082 -37.032  1.00  0.00           H  
ATOM   1147 HD22 LEU A 250      -7.313   7.294 -35.276  1.00  0.00           H  
ATOM   1148 HD23 LEU A 250      -8.205   5.889 -35.907  1.00  0.00           H  
ATOM   1149  N   TYR A 251     -12.619   8.791 -36.451  1.00 24.01           N  
ATOM   1150  CA  TYR A 251     -13.599   8.537 -37.504  1.00 26.98           C  
ATOM   1151  C   TYR A 251     -12.952   8.249 -38.849  1.00 28.44           C  
ATOM   1152  O   TYR A 251     -13.347   7.322 -39.558  1.00 29.31           O  
ATOM   1153  CB  TYR A 251     -14.524   9.740 -37.662  1.00 27.79           C  
ATOM   1154  CG  TYR A 251     -15.454   9.978 -36.499  1.00 29.31           C  
ATOM   1155  CD1 TYR A 251     -15.985   8.916 -35.777  1.00 30.70           C  
ATOM   1156  CD2 TYR A 251     -15.836  11.265 -36.149  1.00 30.56           C  
ATOM   1157  CE1 TYR A 251     -16.875   9.134 -34.741  1.00 31.87           C  
ATOM   1158  CE2 TYR A 251     -16.724  11.491 -35.118  1.00 32.62           C  
ATOM   1159  CZ  TYR A 251     -17.240  10.423 -34.419  1.00 31.98           C  
ATOM   1160  OH  TYR A 251     -18.133  10.655 -33.398  1.00 35.47           O  
ATOM   1161  H   TYR A 251     -12.230   9.720 -36.371  1.00  0.00           H  
ATOM   1162  HA  TYR A 251     -14.200   7.674 -37.217  1.00  0.00           H  
ATOM   1163  HB3 TYR A 251     -15.109   9.628 -38.575  1.00  0.00           H  
ATOM   1164  HB2 TYR A 251     -13.926  10.635 -37.835  1.00  0.00           H  
ATOM   1165  HD1 TYR A 251     -15.704   7.902 -36.022  1.00  0.00           H  
ATOM   1166  HD2 TYR A 251     -15.437  12.112 -36.687  1.00  0.00           H  
ATOM   1167  HE1 TYR A 251     -17.279   8.297 -34.191  1.00  0.00           H  
ATOM   1168  HE2 TYR A 251     -17.010  12.501 -34.864  1.00  0.00           H  
ATOM   1169  HH  TYR A 251     -18.359   9.823 -32.975  1.00  0.00           H  
ATOM   1170  N   ALA A 252     -11.964   9.057 -39.211  1.00 28.04           N  
ATOM   1171  CA  ALA A 252     -11.419   9.000 -40.556  1.00 27.31           C  
ATOM   1172  C   ALA A 252     -10.028   9.605 -40.616  1.00 27.47           C  
ATOM   1173  O   ALA A 252      -9.593  10.292 -39.690  1.00 25.84           O  
ATOM   1174  CB  ALA A 252     -12.350   9.727 -41.521  1.00 28.16           C  
ATOM   1175  H   ALA A 252     -11.585   9.719 -38.549  1.00  0.00           H  
ATOM   1176  HA  ALA A 252     -11.355   7.955 -40.859  1.00  0.00           H  
ATOM   1177  HB1 ALA A 252     -11.937   9.682 -42.529  1.00  0.00           H  
ATOM   1178  HB2 ALA A 252     -13.330   9.251 -41.509  1.00  0.00           H  
ATOM   1179  HB3 ALA A 252     -12.449  10.769 -41.216  1.00  0.00           H  
ATOM   1180  N   VAL A 253      -9.330   9.317 -41.707  0.50 27.21           N  
ATOM   1181  CA  VAL A 253      -8.055   9.948 -41.994  0.50 28.13           C  
ATOM   1182  C   VAL A 253      -8.046  10.374 -43.454  0.50 28.15           C  
ATOM   1183  O   VAL A 253      -8.660   9.728 -44.305  0.50 27.79           O  
ATOM   1184  CB  VAL A 253      -6.877   8.979 -41.746  0.50 28.43           C  
ATOM   1185  CG1 VAL A 253      -6.995   7.766 -42.657  0.50 28.66           C  
ATOM   1186  CG2 VAL A 253      -5.558   9.697 -41.982  0.50 30.07           C  
ATOM   1187  H   VAL A 253      -9.683   8.640 -42.368  1.00  0.00           H  
ATOM   1188  HA  VAL A 253      -7.938  10.828 -41.361  1.00  0.00           H  
ATOM   1189  HB  VAL A 253      -6.912   8.643 -40.710  1.00  0.00           H  
ATOM   1190 HG11 VAL A 253      -6.160   7.090 -42.473  1.00  0.00           H  
ATOM   1191 HG12 VAL A 253      -7.932   7.248 -42.453  1.00  0.00           H  
ATOM   1192 HG13 VAL A 253      -6.978   8.090 -43.698  1.00  0.00           H  
ATOM   1193 HG21 VAL A 253      -4.732   9.008 -41.805  1.00  0.00           H  
ATOM   1194 HG22 VAL A 253      -5.518  10.056 -43.011  1.00  0.00           H  
ATOM   1195 HG23 VAL A 253      -5.477  10.543 -41.299  1.00  0.00           H  
ATOM   1196  N   VAL A 254      -7.366  11.478 -43.731  1.00 27.58           N  
ATOM   1197  CA  VAL A 254      -7.066  11.874 -45.101  1.00 27.39           C  
ATOM   1198  C   VAL A 254      -5.550  11.838 -45.256  1.00 29.39           C  
ATOM   1199  O   VAL A 254      -4.851  12.719 -44.761  1.00 28.12           O  
ATOM   1200  CB  VAL A 254      -7.566  13.305 -45.393  1.00 27.02           C  
ATOM   1201  CG1 VAL A 254      -7.314  13.654 -46.853  1.00 27.15           C  
ATOM   1202  CG2 VAL A 254      -9.045  13.421 -45.063  1.00 28.62           C  
ATOM   1203  H   VAL A 254      -7.040  12.072 -42.982  1.00  0.00           H  
ATOM   1204  HA  VAL A 254      -7.525  11.173 -45.797  1.00  0.00           H  
ATOM   1205  HB  VAL A 254      -7.012  14.004 -44.766  1.00  0.00           H  
ATOM   1206 HG11 VAL A 254      -7.669  14.665 -47.052  1.00  0.00           H  
ATOM   1207 HG12 VAL A 254      -6.246  13.597 -47.062  1.00  0.00           H  
ATOM   1208 HG13 VAL A 254      -7.846  12.950 -47.493  1.00  0.00           H  
ATOM   1209 HG21 VAL A 254      -9.386  14.435 -45.273  1.00  0.00           H  
ATOM   1210 HG22 VAL A 254      -9.610  12.715 -45.671  1.00  0.00           H  
ATOM   1211 HG23 VAL A 254      -9.201  13.197 -44.008  1.00  0.00           H  
ATOM   1212  N   SER A 255      -5.044  10.809 -45.930  1.00 31.65           N  
ATOM   1213  CA  SER A 255      -3.602  10.611 -46.039  1.00 34.98           C  
ATOM   1214  C   SER A 255      -3.136  10.665 -47.489  1.00 36.46           C  
ATOM   1215  O   SER A 255      -1.949  10.500 -47.775  1.00 37.64           O  
ATOM   1216  CB  SER A 255      -3.197   9.273 -45.408  1.00 36.08           C  
ATOM   1217  OG  SER A 255      -3.863   8.184 -46.024  1.00 38.43           O  
ATOM   1218  H   SER A 255      -5.661  10.147 -46.378  1.00  0.00           H  
ATOM   1219  HA  SER A 255      -3.105  11.411 -45.491  1.00  0.00           H  
ATOM   1220  HB3 SER A 255      -3.433   9.288 -44.344  1.00  0.00           H  
ATOM   1221  HB2 SER A 255      -2.119   9.139 -45.502  1.00  0.00           H  
ATOM   1222  HG  SER A 255      -4.812   8.291 -45.925  1.00  0.00           H  
ATOM   1223  N   VAL A 256      -4.077  10.893 -48.399  1.00 37.18           N  
ATOM   1224  CA  VAL A 256      -3.741  11.183 -49.788  1.00 39.17           C  
ATOM   1225  C   VAL A 256      -3.452  12.673 -49.932  1.00 39.32           C  
ATOM   1226  O   VAL A 256      -4.347  13.505 -49.781  1.00 40.77           O  
ATOM   1227  CB  VAL A 256      -4.900  10.817 -50.737  1.00 40.00           C  
ATOM   1228  CG1 VAL A 256      -4.534  11.189 -52.167  1.00 41.54           C  
ATOM   1229  CG2 VAL A 256      -5.205   9.330 -50.636  1.00 40.54           C  
ATOM   1230  H   VAL A 256      -5.052  10.868 -48.135  1.00  0.00           H  
ATOM   1231  HA  VAL A 256      -2.854  10.616 -50.069  1.00  0.00           H  
ATOM   1232  HB  VAL A 256      -5.787  11.379 -50.443  1.00  0.00           H  
ATOM   1233 HG11 VAL A 256      -5.357  10.928 -52.833  1.00  0.00           H  
ATOM   1234 HG12 VAL A 256      -4.345  12.261 -52.227  1.00  0.00           H  
ATOM   1235 HG13 VAL A 256      -3.638  10.645 -52.467  1.00  0.00           H  
ATOM   1236 HG21 VAL A 256      -6.025   9.080 -51.310  1.00  0.00           H  
ATOM   1237 HG22 VAL A 256      -4.320   8.757 -50.914  1.00  0.00           H  
ATOM   1238 HG23 VAL A 256      -5.489   9.086 -49.612  1.00  0.00           H  
ATOM   1239  N   GLY A 257      -2.200  13.004 -50.224  1.00 39.67           N  
ATOM   1240  CA  GLY A 257      -1.810  14.399 -50.303  1.00 39.47           C  
ATOM   1241  C   GLY A 257      -1.371  14.935 -48.955  1.00 39.65           C  
ATOM   1242  O   GLY A 257      -1.532  14.268 -47.933  1.00 40.18           O  
ATOM   1243  H   GLY A 257      -1.513  12.283 -50.393  1.00  0.00           H  
ATOM   1244  HA3 GLY A 257      -2.648  14.990 -50.673  1.00  0.00           H  
ATOM   1245  HA2 GLY A 257      -0.996  14.508 -51.019  1.00  0.00           H  
ATOM   1246  N   ASP A 258      -0.811  16.140 -48.951  1.00 38.70           N  
ATOM   1247  CA  ASP A 258      -0.361  16.781 -47.719  1.00 37.30           C  
ATOM   1248  C   ASP A 258      -1.176  18.054 -47.490  1.00 34.82           C  
ATOM   1249  O   ASP A 258      -1.598  18.713 -48.442  1.00 34.86           O  
ATOM   1250  CB  ASP A 258       1.130  17.129 -47.827  1.00 40.23           C  
ATOM   1251  CG  ASP A 258       1.921  16.733 -46.586  1.00 44.21           C  
ATOM   1252  OD1 ASP A 258       1.352  16.081 -45.684  1.00 45.32           O  
ATOM   1253  OD2 ASP A 258       3.122  17.074 -46.515  1.00 46.78           O1-
ATOM   1254  H   ASP A 258      -0.685  16.641 -49.819  1.00  0.00           H  
ATOM   1255  HA  ASP A 258      -0.513  16.100 -46.882  1.00  0.00           H  
ATOM   1256  HB3 ASP A 258       1.240  18.199 -48.001  1.00  0.00           H  
ATOM   1257  HB2 ASP A 258       1.555  16.634 -48.700  1.00  0.00           H  
ATOM   1258  N   PRO A 259      -1.418  18.415 -46.220  1.00 30.47           N  
ATOM   1259  CA  PRO A 259      -1.080  17.636 -45.026  1.00 28.03           C  
ATOM   1260  C   PRO A 259      -2.075  16.511 -44.763  1.00 25.68           C  
ATOM   1261  O   PRO A 259      -3.141  16.445 -45.375  1.00 26.49           O  
ATOM   1262  CB  PRO A 259      -1.099  18.673 -43.911  1.00 27.93           C  
ATOM   1263  CG  PRO A 259      -2.112  19.667 -44.370  1.00 28.95           C  
ATOM   1264  CD  PRO A 259      -1.982  19.730 -45.868  1.00 29.45           C  
ATOM   1265  HA  PRO A 259      -0.076  17.223 -45.128  1.00  0.00           H  
ATOM   1266  HB3 PRO A 259      -0.123  19.155 -43.850  1.00  0.00           H  
ATOM   1267  HB2 PRO A 259      -1.445  18.205 -42.990  1.00  0.00           H  
ATOM   1268  HG3 PRO A 259      -1.880  20.643 -43.945  1.00  0.00           H  
ATOM   1269  HG2 PRO A 259      -3.110  19.315 -44.108  1.00  0.00           H  
ATOM   1270  HD2 PRO A 259      -2.973  19.827 -46.312  1.00  0.00           H  
ATOM   1271  HD3 PRO A 259      -1.270  20.511 -46.135  1.00  0.00           H  
ATOM   1272  N   VAL A 260      -1.722  15.629 -43.836  1.00 23.74           N  
ATOM   1273  CA  VAL A 260      -2.637  14.583 -43.399  1.00 22.84           C  
ATOM   1274  C   VAL A 260      -3.667  15.170 -42.439  1.00 21.86           C  
ATOM   1275  O   VAL A 260      -3.343  16.036 -41.629  1.00 22.65           O  
ATOM   1276  CB  VAL A 260      -1.869  13.455 -42.689  1.00 22.75           C  
ATOM   1277  CG1 VAL A 260      -2.841  12.408 -42.163  1.00 24.79           C  
ATOM   1278  CG2 VAL A 260      -0.879  12.826 -43.655  1.00 26.15           C  
ATOM   1279  H   VAL A 260      -0.803  15.675 -43.419  1.00  0.00           H  
ATOM   1280  HA  VAL A 260      -3.152  14.173 -44.268  1.00  0.00           H  
ATOM   1281  HB  VAL A 260      -1.319  13.879 -41.848  1.00  0.00           H  
ATOM   1282 HG11 VAL A 260      -2.286  11.615 -41.663  1.00  0.00           H  
ATOM   1283 HG12 VAL A 260      -3.528  12.872 -41.455  1.00  0.00           H  
ATOM   1284 HG13 VAL A 260      -3.406  11.986 -42.994  1.00  0.00           H  
ATOM   1285 HG21 VAL A 260      -0.336  12.027 -43.150  1.00  0.00           H  
ATOM   1286 HG22 VAL A 260      -1.416  12.416 -44.510  1.00  0.00           H  
ATOM   1287 HG23 VAL A 260      -0.174  13.583 -43.998  1.00  0.00           H  
ATOM   1288  N   TYR A 261      -4.909  14.710 -42.552  1.00 20.24           N  
ATOM   1289  CA  TYR A 261      -5.954  15.050 -41.591  1.00 20.79           C  
ATOM   1290  C   TYR A 261      -6.263  13.816 -40.763  1.00 22.42           C  
ATOM   1291  O   TYR A 261      -6.438  12.725 -41.311  1.00 23.37           O  
ATOM   1292  CB  TYR A 261      -7.246  15.473 -42.296  1.00 21.85           C  
ATOM   1293  CG  TYR A 261      -7.200  16.797 -43.025  1.00 23.19           C  
ATOM   1294  CD1 TYR A 261      -6.135  17.675 -42.870  1.00 23.30           C  
ATOM   1295  CD2 TYR A 261      -8.248  17.175 -43.856  1.00 24.46           C  
ATOM   1296  CE1 TYR A 261      -6.119  18.898 -43.527  1.00 25.24           C  
ATOM   1297  CE2 TYR A 261      -8.240  18.389 -44.512  1.00 26.04           C  
ATOM   1298  CZ  TYR A 261      -7.176  19.244 -44.344  1.00 26.01           C  
ATOM   1299  OH  TYR A 261      -7.179  20.456 -44.998  1.00 27.12           O  
ATOM   1300  H   TYR A 261      -5.155  14.104 -43.322  1.00  0.00           H  
ATOM   1301  HA  TYR A 261      -5.609  15.854 -40.940  1.00  0.00           H  
ATOM   1302  HB3 TYR A 261      -8.062  15.489 -41.573  1.00  0.00           H  
ATOM   1303  HB2 TYR A 261      -7.549  14.690 -42.991  1.00  0.00           H  
ATOM   1304  HD1 TYR A 261      -5.305  17.410 -42.232  1.00  0.00           H  
ATOM   1305  HD2 TYR A 261      -9.090  16.514 -43.998  1.00  0.00           H  
ATOM   1306  HE1 TYR A 261      -5.284  19.570 -43.397  1.00  0.00           H  
ATOM   1307  HE2 TYR A 261      -9.066  18.662 -45.152  1.00  0.00           H  
ATOM   1308  HH  TYR A 261      -8.085  20.732 -45.156  1.00  0.00           H  
ATOM   1309  N   ILE A 262      -6.349  13.989 -39.449  1.00 22.23           N  
ATOM   1310  CA  ILE A 262      -6.905  12.956 -38.587  1.00 22.33           C  
ATOM   1311  C   ILE A 262      -8.217  13.476 -38.023  1.00 20.90           C  
ATOM   1312  O   ILE A 262      -8.248  14.508 -37.356  1.00 21.77           O  
ATOM   1313  CB  ILE A 262      -5.950  12.621 -37.430  1.00 23.87           C  
ATOM   1314  CG1 ILE A 262      -4.614  12.132 -37.995  1.00 26.75           C  
ATOM   1315  CG2 ILE A 262      -6.580  11.563 -36.531  1.00 24.16           C  
ATOM   1316  CD1 ILE A 262      -3.553  11.891 -36.946  1.00 27.24           C  
ATOM   1317  H   ILE A 262      -6.025  14.849 -39.031  1.00  0.00           H  
ATOM   1318  HA  ILE A 262      -7.093  12.057 -39.174  1.00  0.00           H  
ATOM   1319  HB  ILE A 262      -5.776  13.523 -36.844  1.00  0.00           H  
ATOM   1320 HG13 ILE A 262      -4.244  12.853 -38.724  1.00  0.00           H  
ATOM   1321 HG12 ILE A 262      -4.775  11.216 -38.563  1.00  0.00           H  
ATOM   1322 HG21 ILE A 262      -5.899  11.329 -35.712  1.00  0.00           H  
ATOM   1323 HG22 ILE A 262      -7.518  11.942 -36.126  1.00  0.00           H  
ATOM   1324 HG23 ILE A 262      -6.773  10.661 -37.111  1.00  0.00           H  
ATOM   1325 HD11 ILE A 262      -2.637  11.547 -37.427  1.00  0.00           H  
ATOM   1326 HD12 ILE A 262      -3.354  12.819 -36.410  1.00  0.00           H  
ATOM   1327 HD13 ILE A 262      -3.901  11.133 -36.244  1.00  0.00           H  
ATOM   1328  N   ILE A 263      -9.302  12.763 -38.306  1.00 21.49           N  
ATOM   1329  CA  ILE A 263     -10.630  13.246 -37.967  1.00 22.02           C  
ATOM   1330  C   ILE A 263     -11.217  12.440 -36.816  1.00 22.04           C  
ATOM   1331  O   ILE A 263     -11.305  11.214 -36.889  1.00 22.56           O  
ATOM   1332  CB  ILE A 263     -11.583  13.157 -39.181  1.00 24.69           C  
ATOM   1333  CG1 ILE A 263     -11.041  13.999 -40.344  1.00 28.44           C  
ATOM   1334  CG2 ILE A 263     -12.969  13.643 -38.785  1.00 25.95           C  
ATOM   1335  CD1 ILE A 263     -10.115  13.243 -41.272  1.00 31.73           C  
ATOM   1336  H   ILE A 263      -9.212  11.868 -38.765  1.00  0.00           H  
ATOM   1337  HA  ILE A 263     -10.554  14.289 -37.659  1.00  0.00           H  
ATOM   1338  HB  ILE A 263     -11.652  12.117 -39.500  1.00  0.00           H  
ATOM   1339 HG13 ILE A 263     -10.522  14.871 -39.947  1.00  0.00           H  
ATOM   1340 HG12 ILE A 263     -11.875  14.404 -40.917  1.00  0.00           H  
ATOM   1341 HG21 ILE A 263     -13.637  13.578 -39.644  1.00  0.00           H  
ATOM   1342 HG22 ILE A 263     -13.356  13.021 -37.977  1.00  0.00           H  
ATOM   1343 HG23 ILE A 263     -12.909  14.678 -38.449  1.00  0.00           H  
ATOM   1344 HD11 ILE A 263      -9.775  13.907 -42.067  1.00  0.00           H  
ATOM   1345 HD12 ILE A 263      -9.255  12.879 -40.710  1.00  0.00           H  
ATOM   1346 HD13 ILE A 263     -10.647  12.398 -41.708  1.00  0.00           H  
ATOM   1347  N   THR A 264     -11.610  13.138 -35.755  1.00 21.11           N  
ATOM   1348  CA  THR A 264     -12.155  12.502 -34.557  1.00 20.53           C  
ATOM   1349  C   THR A 264     -13.437  13.205 -34.138  1.00 21.31           C  
ATOM   1350  O   THR A 264     -13.808  14.232 -34.706  1.00 21.37           O  
ATOM   1351  CB  THR A 264     -11.167  12.593 -33.376  1.00 22.21           C  
ATOM   1352  OG1 THR A 264     -11.018  13.963 -32.990  1.00 22.88           O  
ATOM   1353  CG2 THR A 264      -9.811  12.035 -33.767  1.00 24.62           C  
ATOM   1354  H   THR A 264     -11.537  14.145 -35.758  1.00  0.00           H  
ATOM   1355  HA  THR A 264     -12.370  11.455 -34.769  1.00  0.00           H  
ATOM   1356  HB  THR A 264     -11.560  12.023 -32.534  1.00  0.00           H  
ATOM   1357  HG1 THR A 264     -11.870  14.316 -32.724  1.00  0.00           H  
ATOM   1358 HG21 THR A 264      -9.129  12.109 -32.920  1.00  0.00           H  
ATOM   1359 HG22 THR A 264      -9.918  10.990 -34.057  1.00  0.00           H  
ATOM   1360 HG23 THR A 264      -9.411  12.605 -34.605  1.00  0.00           H  
ATOM   1361  N   GLU A 265     -14.121  12.669 -33.134  1.00 21.15           N  
ATOM   1362  CA  GLU A 265     -15.249  13.397 -32.581  1.00 21.86           C  
ATOM   1363  C   GLU A 265     -14.748  14.678 -31.926  1.00 22.12           C  
ATOM   1364  O   GLU A 265     -13.561  14.811 -31.603  1.00 22.85           O  
ATOM   1365  CB  GLU A 265     -16.008  12.544 -31.562  1.00 25.54           C  
ATOM   1366  CG  GLU A 265     -15.222  12.185 -30.324  1.00 24.54           C  
ATOM   1367  CD  GLU A 265     -16.025  11.305 -29.389  1.00 27.69           C  
ATOM   1368  OE1 GLU A 265     -15.563  10.187 -29.080  1.00 25.53           O  
ATOM   1369  OE2 GLU A 265     -17.121  11.732 -28.968  1.00 29.05           O1-
ATOM   1370  H   GLU A 265     -13.854  11.767 -32.766  1.00  0.00           H  
ATOM   1371  HA  GLU A 265     -15.928  13.660 -33.392  1.00  0.00           H  
ATOM   1372  HB3 GLU A 265     -16.358  11.631 -32.045  1.00  0.00           H  
ATOM   1373  HB2 GLU A 265     -16.924  13.059 -31.271  1.00  0.00           H  
ATOM   1374  HG3 GLU A 265     -14.930  13.097 -29.803  1.00  0.00           H  
ATOM   1375  HG2 GLU A 265     -14.307  11.668 -30.613  1.00  0.00           H  
ATOM   1376  N   LEU A 266     -15.661  15.619 -31.739  1.00 22.37           N  
ATOM   1377  CA  LEU A 266     -15.330  16.930 -31.209  1.00 21.73           C  
ATOM   1378  C   LEU A 266     -15.520  16.979 -29.695  1.00 22.57           C  
ATOM   1379  O   LEU A 266     -16.593  16.658 -29.179  1.00 22.54           O  
ATOM   1380  CB  LEU A 266     -16.215  17.983 -31.877  1.00 23.69           C  
ATOM   1381  CG  LEU A 266     -16.047  19.435 -31.437  1.00 24.36           C  
ATOM   1382  CD1 LEU A 266     -14.643  19.918 -31.767  1.00 26.46           C  
ATOM   1383  CD2 LEU A 266     -17.086  20.294 -32.140  1.00 28.01           C  
ATOM   1384  H   LEU A 266     -16.628  15.437 -31.967  1.00  0.00           H  
ATOM   1385  HA  LEU A 266     -14.288  17.149 -31.440  1.00  0.00           H  
ATOM   1386  HB3 LEU A 266     -17.260  17.694 -31.766  1.00  0.00           H  
ATOM   1387  HB2 LEU A 266     -16.091  17.920 -32.958  1.00  0.00           H  
ATOM   1388  HG  LEU A 266     -16.201  19.500 -30.360  1.00  0.00           H  
ATOM   1389 HD11 LEU A 266     -14.531  20.955 -31.450  1.00  0.00           H  
ATOM   1390 HD12 LEU A 266     -13.913  19.298 -31.246  1.00  0.00           H  
ATOM   1391 HD13 LEU A 266     -14.477  19.847 -32.842  1.00  0.00           H  
ATOM   1392 HD21 LEU A 266     -16.970  21.332 -31.829  1.00  0.00           H  
ATOM   1393 HD22 LEU A 266     -16.949  20.221 -33.219  1.00  0.00           H  
ATOM   1394 HD23 LEU A 266     -18.085  19.946 -31.877  1.00  0.00           H  
ATOM   1395  N   MET A 267     -14.470  17.391 -28.993  1.00 21.15           N  
ATOM   1396  CA  MET A 267     -14.517  17.558 -27.546  1.00 22.73           C  
ATOM   1397  C   MET A 267     -14.154  18.999 -27.229  1.00 24.44           C  
ATOM   1398  O   MET A 267     -12.984  19.342 -27.062  1.00 23.28           O  
ATOM   1399  CB  MET A 267     -13.535  16.594 -26.878  1.00 23.80           C  
ATOM   1400  CG  MET A 267     -13.851  15.137 -27.150  1.00 25.49           C  
ATOM   1401  SD  MET A 267     -15.418  14.631 -26.423  1.00 27.46           S  
ATOM   1402  CE  MET A 267     -14.968  14.574 -24.685  1.00 26.45           C  
ATOM   1403  H   MET A 267     -13.600  17.601 -29.461  1.00  0.00           H  
ATOM   1404  HA  MET A 267     -15.526  17.352 -27.190  1.00  0.00           H  
ATOM   1405  HB3 MET A 267     -13.531  16.769 -25.802  1.00  0.00           H  
ATOM   1406  HB2 MET A 267     -12.523  16.815 -27.218  1.00  0.00           H  
ATOM   1407  HG3 MET A 267     -13.050  14.512 -26.755  1.00  0.00           H  
ATOM   1408  HG2 MET A 267     -13.879  14.967 -28.226  1.00  0.00           H  
ATOM   1409  HE1 MET A 267     -15.834  14.275 -24.095  1.00  0.00           H  
ATOM   1410  HE2 MET A 267     -14.164  13.853 -24.541  1.00  0.00           H  
ATOM   1411  HE3 MET A 267     -14.633  15.560 -24.363  1.00  0.00           H  
ATOM   1412  N   ALA A 268     -15.182  19.837 -27.148  1.00 26.99           N  
ATOM   1413  CA  ALA A 268     -15.015  21.280 -27.236  1.00 28.62           C  
ATOM   1414  C   ALA A 268     -14.193  21.883 -26.106  1.00 28.71           C  
ATOM   1415  O   ALA A 268     -13.520  22.895 -26.302  1.00 30.49           O  
ATOM   1416  CB  ALA A 268     -16.385  21.949 -27.296  1.00 29.55           C  
ATOM   1417  H   ALA A 268     -16.117  19.478 -27.021  1.00  0.00           H  
ATOM   1418  HA  ALA A 268     -14.500  21.497 -28.172  1.00  0.00           H  
ATOM   1419  HB1 ALA A 268     -16.260  23.030 -27.362  1.00  0.00           H  
ATOM   1420  HB2 ALA A 268     -16.926  21.592 -28.173  1.00  0.00           H  
ATOM   1421  HB3 ALA A 268     -16.950  21.703 -26.396  1.00  0.00           H  
ATOM   1422  N   LYS A 269     -14.241  21.271 -24.927  1.00 28.06           N  
ATOM   1423  CA  LYS A 269     -13.579  21.850 -23.763  1.00 27.81           C  
ATOM   1424  C   LYS A 269     -12.088  21.527 -23.707  1.00 26.15           C  
ATOM   1425  O   LYS A 269     -11.341  22.163 -22.967  1.00 27.66           O  
ATOM   1426  CB  LYS A 269     -14.256  21.380 -22.474  1.00 28.62           C  
ATOM   1427  CG  LYS A 269     -15.658  21.937 -22.262  1.00 32.65           C  
ATOM   1428  CD  LYS A 269     -16.234  21.457 -20.940  1.00 35.84           C  
ATOM   1429  CE  LYS A 269     -17.694  21.850 -20.789  1.00 38.70           C  
ATOM   1430  NZ  LYS A 269     -17.860  23.321 -20.635  1.00 40.76           N1+
ATOM   1431  H   LYS A 269     -14.739  20.397 -24.831  1.00  0.00           H  
ATOM   1432  HA  LYS A 269     -13.685  22.933 -23.821  1.00  0.00           H  
ATOM   1433  HB3 LYS A 269     -13.630  21.643 -21.621  1.00  0.00           H  
ATOM   1434  HB2 LYS A 269     -14.295  20.291 -22.463  1.00  0.00           H  
ATOM   1435  HG3 LYS A 269     -16.304  21.614 -23.078  1.00  0.00           H  
ATOM   1436  HG2 LYS A 269     -15.620  23.026 -22.267  1.00  0.00           H  
ATOM   1437  HD3 LYS A 269     -15.657  21.881 -20.118  1.00  0.00           H  
ATOM   1438  HD2 LYS A 269     -16.142  20.373 -20.877  1.00  0.00           H  
ATOM   1439  HE3 LYS A 269     -18.118  21.344 -19.921  1.00  0.00           H  
ATOM   1440  HE2 LYS A 269     -18.253  21.511 -21.662  1.00  0.00           H  
ATOM   1441  HZ1 LYS A 269     -17.489  23.789 -21.450  1.00  0.00           H  
ATOM   1442  HZ2 LYS A 269     -18.841  23.541 -20.538  1.00  0.00           H  
ATOM   1443  HZ3 LYS A 269     -17.362  23.632 -19.813  1.00  0.00           H  
ATOM   1444  N   GLY A 270     -11.660  20.539 -24.487  1.00 22.51           N  
ATOM   1445  CA  GLY A 270     -10.244  20.226 -24.565  1.00 20.98           C  
ATOM   1446  C   GLY A 270      -9.748  19.346 -23.436  1.00 21.52           C  
ATOM   1447  O   GLY A 270     -10.490  18.519 -22.910  1.00 21.16           O  
ATOM   1448  H   GLY A 270     -12.321  20.001 -25.029  1.00  0.00           H  
ATOM   1449  HA3 GLY A 270      -9.669  21.152 -24.581  1.00  0.00           H  
ATOM   1450  HA2 GLY A 270     -10.032  19.743 -25.519  1.00  0.00           H  
ATOM   1451  N   SER A 271      -8.488  19.537 -23.061  1.00 20.56           N  
ATOM   1452  CA  SER A 271      -7.817  18.664 -22.107  1.00 20.50           C  
ATOM   1453  C   SER A 271      -8.245  18.890 -20.663  1.00 19.94           C  
ATOM   1454  O   SER A 271      -8.384  20.028 -20.210  1.00 22.27           O  
ATOM   1455  CB  SER A 271      -6.304  18.849 -22.223  1.00 22.61           C  
ATOM   1456  OG  SER A 271      -5.626  18.113 -21.227  1.00 24.58           O  
ATOM   1457  H   SER A 271      -7.960  20.310 -23.440  1.00  0.00           H  
ATOM   1458  HA  SER A 271      -8.052  17.633 -22.371  1.00  0.00           H  
ATOM   1459  HB3 SER A 271      -6.059  19.906 -22.123  1.00  0.00           H  
ATOM   1460  HB2 SER A 271      -5.972  18.519 -23.207  1.00  0.00           H  
ATOM   1461  HG  SER A 271      -5.295  17.294 -21.603  1.00  0.00           H  
ATOM   1462  N   LEU A 272      -8.440  17.787 -19.943  1.00 18.48           N  
ATOM   1463  CA  LEU A 272      -8.761  17.825 -18.523  1.00 19.11           C  
ATOM   1464  C   LEU A 272      -7.713  18.611 -17.732  1.00 19.24           C  
ATOM   1465  O   LEU A 272      -8.047  19.314 -16.780  1.00 19.72           O  
ATOM   1466  CB  LEU A 272      -8.856  16.394 -17.982  1.00 18.89           C  
ATOM   1467  CG  LEU A 272      -9.074  16.242 -16.475  1.00 19.02           C  
ATOM   1468  CD1 LEU A 272     -10.413  16.861 -16.086  1.00 21.28           C  
ATOM   1469  CD2 LEU A 272      -9.025  14.764 -16.100  1.00 20.85           C  
ATOM   1470  H   LEU A 272      -8.367  16.879 -20.380  1.00  0.00           H  
ATOM   1471  HA  LEU A 272      -9.729  18.310 -18.397  1.00  0.00           H  
ATOM   1472  HB3 LEU A 272      -7.963  15.840 -18.273  1.00  0.00           H  
ATOM   1473  HB2 LEU A 272      -9.644  15.861 -18.514  1.00  0.00           H  
ATOM   1474  HG  LEU A 272      -8.277  16.766 -15.948  1.00  0.00           H  
ATOM   1475 HD11 LEU A 272     -10.566  16.752 -15.012  1.00  0.00           H  
ATOM   1476 HD12 LEU A 272     -10.414  17.919 -16.347  1.00  0.00           H  
ATOM   1477 HD13 LEU A 272     -11.217  16.355 -16.621  1.00  0.00           H  
ATOM   1478 HD21 LEU A 272      -9.180  14.656 -15.027  1.00  0.00           H  
ATOM   1479 HD22 LEU A 272      -9.807  14.227 -16.636  1.00  0.00           H  
ATOM   1480 HD23 LEU A 272      -8.052  14.352 -16.369  1.00  0.00           H  
ATOM   1481  N   LEU A 273      -6.448  18.493 -18.121  1.00 20.03           N  
ATOM   1482  CA  LEU A 273      -5.374  19.099 -17.336  1.00 18.56           C  
ATOM   1483  C   LEU A 273      -5.559  20.605 -17.193  1.00 20.62           C  
ATOM   1484  O   LEU A 273      -5.361  21.161 -16.115  1.00 20.53           O  
ATOM   1485  CB  LEU A 273      -4.011  18.813 -17.971  1.00 19.48           C  
ATOM   1486  CG  LEU A 273      -2.802  19.368 -17.210  1.00 19.38           C  
ATOM   1487  CD1 LEU A 273      -2.827  18.883 -15.766  1.00 20.80           C  
ATOM   1488  CD2 LEU A 273      -1.521  18.925 -17.901  1.00 22.09           C  
ATOM   1489  H   LEU A 273      -6.224  17.982 -18.963  1.00  0.00           H  
ATOM   1490  HA  LEU A 273      -5.387  18.657 -16.340  1.00  0.00           H  
ATOM   1491  HB3 LEU A 273      -4.001  19.196 -18.991  1.00  0.00           H  
ATOM   1492  HB2 LEU A 273      -3.892  17.737 -18.100  1.00  0.00           H  
ATOM   1493  HG  LEU A 273      -2.849  20.457 -17.218  1.00  0.00           H  
ATOM   1494 HD11 LEU A 273      -1.964  19.282 -15.233  1.00  0.00           H  
ATOM   1495 HD12 LEU A 273      -3.742  19.225 -15.283  1.00  0.00           H  
ATOM   1496 HD13 LEU A 273      -2.793  17.794 -15.747  1.00  0.00           H  
ATOM   1497 HD21 LEU A 273      -0.661  19.319 -17.360  1.00  0.00           H  
ATOM   1498 HD22 LEU A 273      -1.473  17.836 -17.915  1.00  0.00           H  
ATOM   1499 HD23 LEU A 273      -1.510  19.302 -18.924  1.00  0.00           H  
ATOM   1500  N   GLU A 274      -5.944  21.265 -18.278  1.00 21.74           N  
ATOM   1501  CA  GLU A 274      -6.119  22.710 -18.234  1.00 23.57           C  
ATOM   1502  C   GLU A 274      -7.279  23.074 -17.313  1.00 23.95           C  
ATOM   1503  O   GLU A 274      -7.210  24.061 -16.584  1.00 24.86           O  
ATOM   1504  CB  GLU A 274      -6.378  23.258 -19.640  1.00 26.86           C  
ATOM   1505  CG  GLU A 274      -5.269  22.956 -20.635  1.00 32.79           C  
ATOM   1506  CD  GLU A 274      -3.902  23.377 -20.136  1.00 36.50           C  
ATOM   1507  OE1 GLU A 274      -3.797  24.451 -19.504  1.00 39.26           O  
ATOM   1508  OE2 GLU A 274      -2.929  22.632 -20.375  1.00 39.35           O1-
ATOM   1509  H   GLU A 274      -6.117  20.765 -19.138  1.00  0.00           H  
ATOM   1510  HA  GLU A 274      -5.207  23.162 -17.844  1.00  0.00           H  
ATOM   1511  HB3 GLU A 274      -6.531  24.336 -19.585  1.00  0.00           H  
ATOM   1512  HB2 GLU A 274      -7.320  22.858 -20.016  1.00  0.00           H  
ATOM   1513  HG3 GLU A 274      -5.481  23.460 -21.578  1.00  0.00           H  
ATOM   1514  HG2 GLU A 274      -5.261  21.889 -20.856  1.00  0.00           H  
ATOM   1515  N   LEU A 275      -8.338  22.270 -17.344  1.00 22.89           N  
ATOM   1516  CA  LEU A 275      -9.497  22.510 -16.494  1.00 22.33           C  
ATOM   1517  C   LEU A 275      -9.141  22.361 -15.018  1.00 23.27           C  
ATOM   1518  O   LEU A 275      -9.618  23.126 -14.178  1.00 23.76           O  
ATOM   1519  CB  LEU A 275     -10.623  21.540 -16.849  1.00 23.47           C  
ATOM   1520  CG  LEU A 275     -11.192  21.671 -18.261  1.00 25.65           C  
ATOM   1521  CD1 LEU A 275     -12.278  20.629 -18.476  1.00 27.16           C  
ATOM   1522  CD2 LEU A 275     -11.754  23.079 -18.450  1.00 29.23           C  
ATOM   1523  H   LEU A 275      -8.350  21.474 -17.966  1.00  0.00           H  
ATOM   1524  HA  LEU A 275      -9.848  23.527 -16.665  1.00  0.00           H  
ATOM   1525  HB3 LEU A 275     -11.430  21.645 -16.124  1.00  0.00           H  
ATOM   1526  HB2 LEU A 275     -10.280  20.517 -16.693  1.00  0.00           H  
ATOM   1527  HG  LEU A 275     -10.393  21.507 -18.984  1.00  0.00           H  
ATOM   1528 HD11 LEU A 275     -12.681  20.726 -19.484  1.00  0.00           H  
ATOM   1529 HD12 LEU A 275     -11.856  19.632 -18.348  1.00  0.00           H  
ATOM   1530 HD13 LEU A 275     -13.077  20.781 -17.750  1.00  0.00           H  
ATOM   1531 HD21 LEU A 275     -12.161  23.176 -19.456  1.00  0.00           H  
ATOM   1532 HD22 LEU A 275     -12.544  23.256 -17.720  1.00  0.00           H  
ATOM   1533 HD23 LEU A 275     -10.958  23.810 -18.308  1.00  0.00           H  
ATOM   1534  N   LEU A 276      -8.300  21.380 -14.703  1.00 20.74           N  
ATOM   1535  CA  LEU A 276      -7.887  21.156 -13.319  1.00 20.65           C  
ATOM   1536  C   LEU A 276      -7.132  22.373 -12.793  1.00 22.29           C  
ATOM   1537  O   LEU A 276      -7.317  22.791 -11.649  1.00 22.60           O  
ATOM   1538  CB  LEU A 276      -6.982  19.921 -13.223  1.00 20.43           C  
ATOM   1539  CG  LEU A 276      -7.600  18.554 -13.545  1.00 19.07           C  
ATOM   1540  CD1 LEU A 276      -6.492  17.503 -13.653  1.00 19.21           C  
ATOM   1541  CD2 LEU A 276      -8.605  18.168 -12.465  1.00 19.86           C  
ATOM   1542  H   LEU A 276      -7.936  20.775 -15.426  1.00  0.00           H  
ATOM   1543  HA  LEU A 276      -8.773  20.995 -12.705  1.00  0.00           H  
ATOM   1544  HB3 LEU A 276      -6.531  19.885 -12.231  1.00  0.00           H  
ATOM   1545  HB2 LEU A 276      -6.103  20.072 -13.850  1.00  0.00           H  
ATOM   1546  HG  LEU A 276      -8.119  18.619 -14.502  1.00  0.00           H  
ATOM   1547 HD11 LEU A 276      -6.932  16.532 -13.882  1.00  0.00           H  
ATOM   1548 HD12 LEU A 276      -5.800  17.784 -14.447  1.00  0.00           H  
ATOM   1549 HD13 LEU A 276      -5.954  17.443 -12.707  1.00  0.00           H  
ATOM   1550 HD21 LEU A 276      -9.039  17.196 -12.702  1.00  0.00           H  
ATOM   1551 HD22 LEU A 276      -8.100  18.115 -11.500  1.00  0.00           H  
ATOM   1552 HD23 LEU A 276      -9.396  18.917 -12.420  1.00  0.00           H  
ATOM   1553  N   ARG A 277      -6.281  22.935 -13.641  1.00 23.34           N  
ATOM   1554  CA  ARG A 277      -5.403  24.021 -13.233  1.00 25.17           C  
ATOM   1555  C   ARG A 277      -6.137  25.347 -13.137  1.00 26.76           C  
ATOM   1556  O   ARG A 277      -5.815  26.180 -12.292  1.00 28.08           O  
ATOM   1557  CB  ARG A 277      -4.237  24.138 -14.213  1.00 24.04           C  
ATOM   1558  CG  ARG A 277      -3.284  22.961 -14.130  1.00 23.94           C  
ATOM   1559  CD  ARG A 277      -2.203  23.017 -15.186  1.00 24.04           C  
ATOM   1560  NE  ARG A 277      -1.216  21.969 -14.965  1.00 24.92           N  
ATOM   1561  CZ  ARG A 277      -0.227  21.677 -15.804  1.00 27.00           C  
ATOM   1562  NH1 ARG A 277      -0.085  22.355 -16.933  1.00 29.36           N  
ATOM   1563  NH2 ARG A 277       0.617  20.697 -15.513  1.00 27.56           N1+
ATOM   1564  H   ARG A 277      -6.231  22.610 -14.596  1.00  0.00           H  
ATOM   1565  HA  ARG A 277      -4.999  23.782 -12.249  1.00  0.00           H  
ATOM   1566  HB3 ARG A 277      -3.691  25.061 -14.018  1.00  0.00           H  
ATOM   1567  HB2 ARG A 277      -4.624  24.220 -15.229  1.00  0.00           H  
ATOM   1568  HG3 ARG A 277      -3.845  22.032 -14.235  1.00  0.00           H  
ATOM   1569  HG2 ARG A 277      -2.824  22.936 -13.142  1.00  0.00           H  
ATOM   1570  HD3 ARG A 277      -1.713  23.990 -15.153  1.00  0.00           H  
ATOM   1571  HD2 ARG A 277      -2.651  22.891 -16.172  1.00  0.00           H  
ATOM   1572  HE  ARG A 277      -1.320  21.448 -14.106  1.00  0.00           H  
ATOM   1573 HH12 ARG A 277       0.668  22.129 -17.567  1.00  0.00           H  
ATOM   1574 HH11 ARG A 277      -0.730  23.098 -17.160  1.00  0.00           H  
ATOM   1575 HH22 ARG A 277       1.369  20.473 -16.149  1.00  0.00           H  
ATOM   1576 HH21 ARG A 277       0.508  20.174 -14.656  1.00  0.00           H  
ATOM   1577  N   ASP A 278      -7.126  25.537 -14.000  1.00 28.30           N  
ATOM   1578  CA  ASP A 278      -7.816  26.818 -14.083  1.00 31.66           C  
ATOM   1579  C   ASP A 278      -9.038  26.894 -13.176  1.00 32.56           C  
ATOM   1580  O   ASP A 278      -9.646  27.954 -13.031  1.00 34.06           O  
ATOM   1581  CB  ASP A 278      -8.215  27.100 -15.533  1.00 33.89           C  
ATOM   1582  CG  ASP A 278      -7.011  27.293 -16.438  1.00 38.13           C  
ATOM   1583  OD1 ASP A 278      -5.877  27.334 -15.912  1.00 40.08           O  
ATOM   1584  OD2 ASP A 278      -7.194  27.404 -17.669  1.00 39.36           O1-
ATOM   1585  H   ASP A 278      -7.412  24.787 -14.613  1.00  0.00           H  
ATOM   1586  HA  ASP A 278      -7.118  27.595 -13.771  1.00  0.00           H  
ATOM   1587  HB3 ASP A 278      -8.842  27.991 -15.570  1.00  0.00           H  
ATOM   1588  HB2 ASP A 278      -8.822  26.276 -15.908  1.00  0.00           H  
ATOM   1589  N   SER A 279      -9.393  25.774 -12.555  1.00 32.74           N  
ATOM   1590  CA  SER A 279     -10.557  25.739 -11.677  1.00 33.15           C  
ATOM   1591  C   SER A 279     -10.429  26.735 -10.528  1.00 34.02           C  
ATOM   1592  O   SER A 279      -9.367  26.870  -9.923  1.00 32.76           O  
ATOM   1593  CB  SER A 279     -10.755  24.335 -11.109  1.00 32.72           C  
ATOM   1594  OG  SER A 279     -11.853  24.319 -10.213  1.00 34.11           O  
ATOM   1595  H   SER A 279      -8.854  24.930 -12.688  1.00  0.00           H  
ATOM   1596  HA  SER A 279     -11.438  26.001 -12.263  1.00  0.00           H  
ATOM   1597  HB3 SER A 279      -9.852  24.026 -10.582  1.00  0.00           H  
ATOM   1598  HB2 SER A 279     -10.942  23.636 -11.925  1.00  0.00           H  
ATOM   1599  HG  SER A 279     -12.610  23.912 -10.641  1.00  0.00           H  
ATOM   1600  N   ASP A 280     -11.527  27.420 -10.231  1.00 35.76           N  
ATOM   1601  CA  ASP A 280     -11.541  28.475  -9.226  1.00 37.09           C  
ATOM   1602  C   ASP A 280     -12.216  28.042  -7.925  1.00 37.26           C  
ATOM   1603  O   ASP A 280     -12.281  28.815  -6.967  1.00 36.96           O  
ATOM   1604  CB  ASP A 280     -12.257  29.703  -9.786  1.00 41.36           C  
ATOM   1605  CG  ASP A 280     -13.556  29.345 -10.485  1.00 44.38           C  
ATOM   1606  OD1 ASP A 280     -14.631  29.759 -10.004  1.00 47.83           O  
ATOM   1607  OD2 ASP A 280     -13.499  28.644 -11.519  1.00 47.65           O1-
ATOM   1608  H   ASP A 280     -12.394  27.217 -10.708  1.00  0.00           H  
ATOM   1609  HA  ASP A 280     -10.510  28.750  -9.003  1.00  0.00           H  
ATOM   1610  HB3 ASP A 280     -11.599  30.218 -10.486  1.00  0.00           H  
ATOM   1611  HB2 ASP A 280     -12.462  30.403  -8.976  1.00  0.00           H  
ATOM   1612  N   GLU A 281     -12.722  26.813  -7.892  1.00 36.00           N  
ATOM   1613  CA  GLU A 281     -13.405  26.309  -6.704  1.00 36.04           C  
ATOM   1614  C   GLU A 281     -12.457  26.282  -5.511  1.00 35.06           C  
ATOM   1615  O   GLU A 281     -11.361  25.729  -5.592  1.00 33.65           O  
ATOM   1616  CB  GLU A 281     -13.951  24.902  -6.965  1.00 38.46           C  
ATOM   1617  CG  GLU A 281     -15.097  24.862  -7.960  1.00 43.59           C  
ATOM   1618  CD  GLU A 281     -15.013  23.676  -8.898  1.00 47.30           C  
ATOM   1619  OE1 GLU A 281     -13.882  23.261  -9.231  1.00 49.71           O  
ATOM   1620  OE2 GLU A 281     -16.076  23.158  -9.304  1.00 49.52           O1-
ATOM   1621  H   GLU A 281     -12.637  26.210  -8.698  1.00  0.00           H  
ATOM   1622  HA  GLU A 281     -14.240  26.971  -6.473  1.00  0.00           H  
ATOM   1623  HB3 GLU A 281     -14.275  24.459  -6.023  1.00  0.00           H  
ATOM   1624  HB2 GLU A 281     -13.143  24.261  -7.318  1.00  0.00           H  
ATOM   1625  HG3 GLU A 281     -15.104  25.784  -8.541  1.00  0.00           H  
ATOM   1626  HG2 GLU A 281     -16.044  24.831  -7.421  1.00  0.00           H  
ATOM   1627  N   LYS A 282     -12.882  26.880  -4.401  1.00 34.38           N  
ATOM   1628  CA  LYS A 282     -12.031  26.966  -3.222  1.00 34.06           C  
ATOM   1629  C   LYS A 282     -11.976  25.632  -2.483  1.00 31.55           C  
ATOM   1630  O   LYS A 282     -10.956  25.285  -1.888  1.00 32.66           O  
ATOM   1631  CB  LYS A 282     -12.533  28.068  -2.283  1.00 37.46           C  
ATOM   1632  CG  LYS A 282     -13.926  27.838  -1.727  1.00 41.77           C  
ATOM   1633  CD  LYS A 282     -14.395  29.038  -0.911  1.00 44.21           C  
ATOM   1634  CE  LYS A 282     -15.736  28.768  -0.239  1.00 46.02           C  
ATOM   1635  NZ  LYS A 282     -15.640  27.739   0.838  1.00 47.29           N1+
ATOM   1636  H   LYS A 282     -13.807  27.283  -4.367  1.00  0.00           H  
ATOM   1637  HA  LYS A 282     -11.022  27.222  -3.544  1.00  0.00           H  
ATOM   1638  HB3 LYS A 282     -12.506  29.026  -2.803  1.00  0.00           H  
ATOM   1639  HB2 LYS A 282     -11.830  28.187  -1.458  1.00  0.00           H  
ATOM   1640  HG3 LYS A 282     -13.923  26.949  -1.096  1.00  0.00           H  
ATOM   1641  HG2 LYS A 282     -14.621  27.664  -2.549  1.00  0.00           H  
ATOM   1642  HD3 LYS A 282     -14.484  29.907  -1.563  1.00  0.00           H  
ATOM   1643  HD2 LYS A 282     -13.650  29.274  -0.151  1.00  0.00           H  
ATOM   1644  HE3 LYS A 282     -16.458  28.442  -0.988  1.00  0.00           H  
ATOM   1645  HE2 LYS A 282     -16.125  29.696   0.180  1.00  0.00           H  
ATOM   1646  HZ1 LYS A 282     -15.135  26.935   0.493  1.00  0.00           H  
ATOM   1647  HZ2 LYS A 282     -15.152  28.127   1.632  1.00  0.00           H  
ATOM   1648  HZ3 LYS A 282     -16.568  27.457   1.119  1.00  0.00           H  
ATOM   1649  N   VAL A 283     -13.075  24.887  -2.518  1.00 27.85           N  
ATOM   1650  CA  VAL A 283     -13.076  23.527  -1.997  1.00 26.58           C  
ATOM   1651  C   VAL A 283     -12.943  22.538  -3.149  1.00 25.02           C  
ATOM   1652  O   VAL A 283     -13.717  22.571  -4.104  1.00 25.67           O  
ATOM   1653  CB  VAL A 283     -14.374  23.224  -1.220  1.00 27.90           C  
ATOM   1654  CG1 VAL A 283     -14.375  21.773  -0.750  1.00 28.14           C  
ATOM   1655  CG2 VAL A 283     -14.492  24.170  -0.032  1.00 27.77           C  
ATOM   1656  H   VAL A 283     -13.927  25.262  -2.910  1.00  0.00           H  
ATOM   1657  HA  VAL A 283     -12.226  23.405  -1.326  1.00  0.00           H  
ATOM   1658  HB  VAL A 283     -15.226  23.381  -1.882  1.00  0.00           H  
ATOM   1659 HG11 VAL A 283     -15.295  21.569  -0.203  1.00  0.00           H  
ATOM   1660 HG12 VAL A 283     -14.312  21.111  -1.613  1.00  0.00           H  
ATOM   1661 HG13 VAL A 283     -13.519  21.601  -0.098  1.00  0.00           H  
ATOM   1662 HG21 VAL A 283     -15.410  23.954   0.515  1.00  0.00           H  
ATOM   1663 HG22 VAL A 283     -13.635  24.034   0.628  1.00  0.00           H  
ATOM   1664 HG23 VAL A 283     -14.516  25.200  -0.388  1.00  0.00           H  
ATOM   1665  N   LEU A 284     -11.954  21.660  -3.060  1.00 23.84           N  
ATOM   1666  CA  LEU A 284     -11.714  20.702  -4.126  1.00 23.50           C  
ATOM   1667  C   LEU A 284     -12.990  19.897  -4.357  1.00 23.73           C  
ATOM   1668  O   LEU A 284     -13.552  19.328  -3.423  1.00 23.51           O  
ATOM   1669  CB  LEU A 284     -10.567  19.772  -3.731  1.00 23.41           C  
ATOM   1670  CG  LEU A 284      -9.952  18.953  -4.867  1.00 24.03           C  
ATOM   1671  CD1 LEU A 284      -9.146  19.869  -5.775  1.00 26.76           C  
ATOM   1672  CD2 LEU A 284      -9.063  17.870  -4.286  1.00 24.04           C  
ATOM   1673  H   LEU A 284     -11.358  21.652  -2.245  1.00  0.00           H  
ATOM   1674  HA  LEU A 284     -11.451  21.235  -5.040  1.00  0.00           H  
ATOM   1675  HB3 LEU A 284     -10.905  19.098  -2.944  1.00  0.00           H  
ATOM   1676  HB2 LEU A 284      -9.785  20.353  -3.242  1.00  0.00           H  
ATOM   1677  HG  LEU A 284     -10.750  18.488  -5.446  1.00  0.00           H  
ATOM   1678 HD11 LEU A 284      -8.708  19.285  -6.584  1.00  0.00           H  
ATOM   1679 HD12 LEU A 284      -9.800  20.635  -6.193  1.00  0.00           H  
ATOM   1680 HD13 LEU A 284      -8.352  20.345  -5.200  1.00  0.00           H  
ATOM   1681 HD21 LEU A 284      -8.625  17.286  -5.095  1.00  0.00           H  
ATOM   1682 HD22 LEU A 284      -8.268  18.328  -3.698  1.00  0.00           H  
ATOM   1683 HD23 LEU A 284      -9.656  17.216  -3.647  1.00  0.00           H  
ATOM   1684  N   PRO A 285     -13.475  19.859  -5.608  1.00 24.09           N  
ATOM   1685  CA  PRO A 285     -14.717  19.164  -5.969  1.00 24.08           C  
ATOM   1686  C   PRO A 285     -14.565  17.645  -6.037  1.00 24.25           C  
ATOM   1687  O   PRO A 285     -14.547  17.067  -7.122  1.00 23.05           O  
ATOM   1688  CB  PRO A 285     -15.077  19.762  -7.327  1.00 26.87           C  
ATOM   1689  CG  PRO A 285     -13.767  20.192  -7.900  1.00 24.64           C  
ATOM   1690  CD  PRO A 285     -12.916  20.622  -6.739  1.00 25.50           C  
ATOM   1691  HA  PRO A 285     -15.494  19.416  -5.247  1.00  0.00           H  
ATOM   1692  HB3 PRO A 285     -15.711  20.636  -7.180  1.00  0.00           H  
ATOM   1693  HB2 PRO A 285     -15.510  18.987  -7.959  1.00  0.00           H  
ATOM   1694  HG3 PRO A 285     -13.924  21.039  -8.567  1.00  0.00           H  
ATOM   1695  HG2 PRO A 285     -13.296  19.346  -8.401  1.00  0.00           H  
ATOM   1696  HD2 PRO A 285     -11.887  20.308  -6.911  1.00  0.00           H  
ATOM   1697  HD3 PRO A 285     -13.062  21.688  -6.561  1.00  0.00           H  
ATOM   1698  N   VAL A 286     -14.475  17.004  -4.878  1.00 21.95           N  
ATOM   1699  CA  VAL A 286     -14.115  15.592  -4.812  1.00 22.08           C  
ATOM   1700  C   VAL A 286     -15.133  14.659  -5.470  1.00 23.01           C  
ATOM   1701  O   VAL A 286     -14.752  13.711  -6.159  1.00 20.83           O  
ATOM   1702  CB  VAL A 286     -13.878  15.165  -3.345  1.00 20.65           C  
ATOM   1703  CG1 VAL A 286     -13.750  13.655  -3.241  1.00 21.71           C  
ATOM   1704  CG2 VAL A 286     -12.607  15.831  -2.825  1.00 21.78           C  
ATOM   1705  H   VAL A 286     -14.658  17.494  -4.014  1.00  0.00           H  
ATOM   1706  HA  VAL A 286     -13.171  15.471  -5.343  1.00  0.00           H  
ATOM   1707  HB  VAL A 286     -14.723  15.492  -2.739  1.00  0.00           H  
ATOM   1708 HG11 VAL A 286     -13.584  13.375  -2.201  1.00  0.00           H  
ATOM   1709 HG12 VAL A 286     -14.666  13.187  -3.601  1.00  0.00           H  
ATOM   1710 HG13 VAL A 286     -12.908  13.319  -3.846  1.00  0.00           H  
ATOM   1711 HG21 VAL A 286     -12.437  15.532  -1.791  1.00  0.00           H  
ATOM   1712 HG22 VAL A 286     -11.759  15.523  -3.436  1.00  0.00           H  
ATOM   1713 HG23 VAL A 286     -12.717  16.914  -2.876  1.00  0.00           H  
ATOM   1714  N   SER A 287     -16.421  14.923  -5.277  0.50 24.37           N  
ATOM   1715  CA  SER A 287     -17.443  14.078  -5.887  0.50 25.40           C  
ATOM   1716  C   SER A 287     -17.341  14.136  -7.409  0.50 25.30           C  
ATOM   1717  O   SER A 287     -17.477  13.117  -8.088  0.50 26.33           O  
ATOM   1718  CB  SER A 287     -18.841  14.521  -5.444  0.50 26.99           C  
ATOM   1719  OG  SER A 287     -19.177  15.777  -6.002  0.50 29.30           O  
ATOM   1720  H   SER A 287     -16.695  15.710  -4.707  1.00  0.00           H  
ATOM   1721  HA  SER A 287     -17.284  13.049  -5.565  1.00  0.00           H  
ATOM   1722  HB3 SER A 287     -18.873  14.587  -4.356  1.00  0.00           H  
ATOM   1723  HB2 SER A 287     -19.574  13.777  -5.757  1.00  0.00           H  
ATOM   1724  HG  SER A 287     -20.055  16.033  -5.711  1.00  0.00           H  
ATOM   1725  N   GLU A 288     -17.094  15.328  -7.941  1.00 24.96           N  
ATOM   1726  CA  GLU A 288     -16.961  15.498  -9.381  1.00 25.32           C  
ATOM   1727  C   GLU A 288     -15.702  14.807  -9.892  1.00 24.25           C  
ATOM   1728  O   GLU A 288     -15.722  14.135 -10.926  1.00 24.55           O  
ATOM   1729  CB  GLU A 288     -16.910  16.985  -9.732  1.00 28.72           C  
ATOM   1730  CG  GLU A 288     -16.820  17.259 -11.220  1.00 34.91           C  
ATOM   1731  CD  GLU A 288     -17.061  18.714 -11.565  1.00 38.40           C  
ATOM   1732  OE1 GLU A 288     -17.322  19.515 -10.640  1.00 41.22           O  
ATOM   1733  OE2 GLU A 288     -16.994  19.058 -12.763  1.00 41.30           O1-
ATOM   1734  H   GLU A 288     -16.995  16.137  -7.344  1.00  0.00           H  
ATOM   1735  HA  GLU A 288     -17.828  15.052  -9.868  1.00  0.00           H  
ATOM   1736  HB3 GLU A 288     -16.061  17.447  -9.227  1.00  0.00           H  
ATOM   1737  HB2 GLU A 288     -17.790  17.483  -9.325  1.00  0.00           H  
ATOM   1738  HG3 GLU A 288     -17.544  16.637 -11.747  1.00  0.00           H  
ATOM   1739  HG2 GLU A 288     -15.838  16.958 -11.585  1.00  0.00           H  
ATOM   1740  N   LEU A 289     -14.603  14.971  -9.163  1.00 22.06           N  
ATOM   1741  CA  LEU A 289     -13.334  14.389  -9.581  1.00 19.48           C  
ATOM   1742  C   LEU A 289     -13.384  12.864  -9.534  1.00 18.94           C  
ATOM   1743  O   LEU A 289     -12.822  12.193 -10.399  1.00 18.44           O  
ATOM   1744  CB  LEU A 289     -12.199  14.911  -8.695  1.00 19.67           C  
ATOM   1745  CG  LEU A 289     -11.894  16.400  -8.899  1.00 20.98           C  
ATOM   1746  CD1 LEU A 289     -10.965  16.890  -7.808  1.00 21.52           C  
ATOM   1747  CD2 LEU A 289     -11.267  16.616 -10.272  1.00 22.33           C  
ATOM   1748  H   LEU A 289     -14.640  15.505  -8.307  1.00  0.00           H  
ATOM   1749  HA  LEU A 289     -13.137  14.695 -10.608  1.00  0.00           H  
ATOM   1750  HB3 LEU A 289     -11.297  14.328  -8.882  1.00  0.00           H  
ATOM   1751  HB2 LEU A 289     -12.446  14.732  -7.648  1.00  0.00           H  
ATOM   1752  HG  LEU A 289     -12.827  16.961  -8.846  1.00  0.00           H  
ATOM   1753 HD11 LEU A 289     -10.753  17.948  -7.959  1.00  0.00           H  
ATOM   1754 HD12 LEU A 289     -11.439  16.750  -6.836  1.00  0.00           H  
ATOM   1755 HD13 LEU A 289     -10.034  16.325  -7.842  1.00  0.00           H  
ATOM   1756 HD21 LEU A 289     -11.052  17.676 -10.411  1.00  0.00           H  
ATOM   1757 HD22 LEU A 289     -10.341  16.046 -10.343  1.00  0.00           H  
ATOM   1758 HD23 LEU A 289     -11.959  16.281 -11.045  1.00  0.00           H  
ATOM   1759  N   LEU A 290     -14.065  12.308  -8.536  1.00 18.99           N  
ATOM   1760  CA  LEU A 290     -14.188  10.858  -8.454  1.00 19.01           C  
ATOM   1761  C   LEU A 290     -14.992  10.312  -9.631  1.00 20.34           C  
ATOM   1762  O   LEU A 290     -14.683   9.243 -10.158  1.00 20.85           O  
ATOM   1763  CB  LEU A 290     -14.848  10.446  -7.137  1.00 20.47           C  
ATOM   1764  CG  LEU A 290     -13.939  10.564  -5.917  1.00 21.44           C  
ATOM   1765  CD1 LEU A 290     -14.754  10.304  -4.657  1.00 23.92           C  
ATOM   1766  CD2 LEU A 290     -12.786   9.574  -6.027  1.00 23.54           C  
ATOM   1767  H   LEU A 290     -14.498  12.891  -7.834  1.00  0.00           H  
ATOM   1768  HA  LEU A 290     -13.188  10.425  -8.489  1.00  0.00           H  
ATOM   1769  HB3 LEU A 290     -15.210   9.421  -7.220  1.00  0.00           H  
ATOM   1770  HB2 LEU A 290     -15.744  11.046  -6.979  1.00  0.00           H  
ATOM   1771  HG  LEU A 290     -13.534  11.575  -5.874  1.00  0.00           H  
ATOM   1772 HD11 LEU A 290     -14.109  10.387  -3.783  1.00  0.00           H  
ATOM   1773 HD12 LEU A 290     -15.558  11.037  -4.586  1.00  0.00           H  
ATOM   1774 HD13 LEU A 290     -15.180   9.302  -4.700  1.00  0.00           H  
ATOM   1775 HD21 LEU A 290     -12.143   9.666  -5.152  1.00  0.00           H  
ATOM   1776 HD22 LEU A 290     -13.181   8.560  -6.082  1.00  0.00           H  
ATOM   1777 HD23 LEU A 290     -12.208   9.787  -6.926  1.00  0.00           H  
ATOM   1778  N   ASP A 291     -16.013  11.049 -10.052  1.00 20.49           N  
ATOM   1779  CA  ASP A 291     -16.795  10.620 -11.200  1.00 20.30           C  
ATOM   1780  C   ASP A 291     -15.972  10.669 -12.487  1.00 20.69           C  
ATOM   1781  O   ASP A 291     -16.059   9.769 -13.323  1.00 20.87           O  
ATOM   1782  CB  ASP A 291     -18.035  11.488 -11.366  1.00 21.70           C  
ATOM   1783  CG  ASP A 291     -18.822  11.118 -12.598  1.00 22.96           C  
ATOM   1784  OD1 ASP A 291     -19.469  10.049 -12.579  1.00 26.66           O  
ATOM   1785  OD2 ASP A 291     -18.782  11.886 -13.580  1.00 24.81           O1-
ATOM   1786  H   ASP A 291     -16.247  11.908  -9.575  1.00  0.00           H  
ATOM   1787  HA  ASP A 291     -17.114   9.591 -11.034  1.00  0.00           H  
ATOM   1788  HB3 ASP A 291     -17.739  12.535 -11.426  1.00  0.00           H  
ATOM   1789  HB2 ASP A 291     -18.670  11.385 -10.486  1.00  0.00           H  
ATOM   1790  N   ILE A 292     -15.175  11.719 -12.650  1.00 20.28           N  
ATOM   1791  CA  ILE A 292     -14.288  11.799 -13.809  1.00 18.90           C  
ATOM   1792  C   ILE A 292     -13.284  10.645 -13.788  1.00 17.86           C  
ATOM   1793  O   ILE A 292     -13.040  10.005 -14.813  1.00 17.53           O  
ATOM   1794  CB  ILE A 292     -13.533  13.150 -13.838  1.00 20.58           C  
ATOM   1795  CG1 ILE A 292     -14.529  14.286 -14.088  1.00 21.63           C  
ATOM   1796  CG2 ILE A 292     -12.457  13.137 -14.917  1.00 20.10           C  
ATOM   1797  CD1 ILE A 292     -13.955  15.674 -13.870  1.00 24.37           C  
ATOM   1798  H   ILE A 292     -15.180  12.467 -11.971  1.00  0.00           H  
ATOM   1799  HA  ILE A 292     -14.891  11.719 -14.714  1.00  0.00           H  
ATOM   1800  HB  ILE A 292     -13.057  13.307 -12.870  1.00  0.00           H  
ATOM   1801 HG13 ILE A 292     -15.400  14.150 -13.447  1.00  0.00           H  
ATOM   1802 HG12 ILE A 292     -14.916  14.210 -15.104  1.00  0.00           H  
ATOM   1803 HG21 ILE A 292     -11.936  14.095 -14.923  1.00  0.00           H  
ATOM   1804 HG22 ILE A 292     -11.745  12.338 -14.711  1.00  0.00           H  
ATOM   1805 HG23 ILE A 292     -12.919  12.969 -15.890  1.00  0.00           H  
ATOM   1806 HD11 ILE A 292     -14.724  16.421 -14.068  1.00  0.00           H  
ATOM   1807 HD12 ILE A 292     -13.614  15.769 -12.839  1.00  0.00           H  
ATOM   1808 HD13 ILE A 292     -13.115  15.831 -14.546  1.00  0.00           H  
ATOM   1809  N   ALA A 293     -12.715  10.365 -12.618  1.00 17.92           N  
ATOM   1810  CA  ALA A 293     -11.784   9.250 -12.486  1.00 17.80           C  
ATOM   1811  C   ALA A 293     -12.451   7.923 -12.847  1.00 18.56           C  
ATOM   1812  O   ALA A 293     -11.842   7.056 -13.480  1.00 18.90           O  
ATOM   1813  CB  ALA A 293     -11.222   9.193 -11.058  1.00 18.77           C  
ATOM   1814  H   ALA A 293     -12.926  10.928 -11.806  1.00  0.00           H  
ATOM   1815  HA  ALA A 293     -10.954   9.414 -13.174  1.00  0.00           H  
ATOM   1816  HB1 ALA A 293     -10.529   8.356 -10.973  1.00  0.00           H  
ATOM   1817  HB2 ALA A 293     -10.698  10.123 -10.836  1.00  0.00           H  
ATOM   1818  HB3 ALA A 293     -12.040   9.060 -10.350  1.00  0.00           H  
ATOM   1819  N   TRP A 294     -13.708   7.761 -12.451  1.00 18.74           N  
ATOM   1820  CA  TRP A 294     -14.423   6.534 -12.781  1.00 19.71           C  
ATOM   1821  C   TRP A 294     -14.605   6.411 -14.290  1.00 20.66           C  
ATOM   1822  O   TRP A 294     -14.431   5.327 -14.851  1.00 21.20           O  
ATOM   1823  CB  TRP A 294     -15.787   6.513 -12.093  1.00 21.31           C  
ATOM   1824  CG  TRP A 294     -16.497   5.190 -12.229  1.00 24.92           C  
ATOM   1825  CD1 TRP A 294     -16.557   4.195 -11.301  1.00 26.35           C  
ATOM   1826  CD2 TRP A 294     -17.245   4.730 -13.361  1.00 27.79           C  
ATOM   1827  NE1 TRP A 294     -17.301   3.141 -11.782  1.00 27.43           N  
ATOM   1828  CE2 TRP A 294     -17.733   3.446 -13.046  1.00 27.80           C  
ATOM   1829  CE3 TRP A 294     -17.550   5.280 -14.609  1.00 28.07           C  
ATOM   1830  CZ2 TRP A 294     -18.508   2.704 -13.934  1.00 29.62           C  
ATOM   1831  CZ3 TRP A 294     -18.320   4.543 -15.490  1.00 30.28           C  
ATOM   1832  CH2 TRP A 294     -18.790   3.269 -15.147  1.00 30.45           C  
ATOM   1833  H   TRP A 294     -14.168   8.488 -11.921  1.00  0.00           H  
ATOM   1834  HA  TRP A 294     -13.840   5.683 -12.428  1.00  0.00           H  
ATOM   1835  HB3 TRP A 294     -16.413   7.304 -12.506  1.00  0.00           H  
ATOM   1836  HB2 TRP A 294     -15.663   6.750 -11.036  1.00  0.00           H  
ATOM   1837  HD1 TRP A 294     -16.057   4.312 -10.351  1.00  0.00           H  
ATOM   1838  HE1 TRP A 294     -17.443   2.321 -11.210  1.00  0.00           H  
ATOM   1839  HE3 TRP A 294     -17.186   6.263 -14.870  1.00  0.00           H  
ATOM   1840  HZ2 TRP A 294     -18.861   1.723 -13.653  1.00  0.00           H  
ATOM   1841  HZ3 TRP A 294     -18.568   4.948 -16.460  1.00  0.00           H  
ATOM   1842  HH2 TRP A 294     -19.388   2.731 -15.867  1.00  0.00           H  
ATOM   1843  N   GLN A 295     -14.938   7.522 -14.942  1.00 18.59           N  
ATOM   1844  CA  GLN A 295     -15.102   7.525 -16.397  1.00 18.83           C  
ATOM   1845  C   GLN A 295     -13.812   7.094 -17.088  1.00 20.36           C  
ATOM   1846  O   GLN A 295     -13.835   6.299 -18.029  1.00 20.09           O  
ATOM   1847  CB  GLN A 295     -15.495   8.916 -16.893  1.00 17.71           C  
ATOM   1848  CG  GLN A 295     -16.900   9.345 -16.483  1.00 19.52           C  
ATOM   1849  CD  GLN A 295     -17.308  10.651 -17.117  1.00 22.20           C  
ATOM   1850  OE1 GLN A 295     -17.191  10.823 -18.330  1.00 22.95           O  
ATOM   1851  NE2 GLN A 295     -17.786  11.588 -16.302  1.00 23.20           N  
ATOM   1852  H   GLN A 295     -15.082   8.382 -14.433  1.00  0.00           H  
ATOM   1853  HA  GLN A 295     -15.892   6.823 -16.662  1.00  0.00           H  
ATOM   1854  HB3 GLN A 295     -15.409   8.950 -17.979  1.00  0.00           H  
ATOM   1855  HB2 GLN A 295     -14.773   9.647 -16.529  1.00  0.00           H  
ATOM   1856  HG3 GLN A 295     -16.948   9.438 -15.398  1.00  0.00           H  
ATOM   1857  HG2 GLN A 295     -17.612   8.568 -16.762  1.00  0.00           H  
ATOM   1858 HE22 GLN A 295     -18.074  12.482 -16.674  1.00  0.00           H  
ATOM   1859 HE21 GLN A 295     -17.861  11.406 -15.311  1.00  0.00           H  
ATOM   1860  N   VAL A 296     -12.688   7.632 -16.629  1.00 18.94           N  
ATOM   1861  CA  VAL A 296     -11.397   7.231 -17.172  1.00 18.58           C  
ATOM   1862  C   VAL A 296     -11.155   5.742 -16.932  1.00 19.21           C  
ATOM   1863  O   VAL A 296     -10.731   5.024 -17.835  1.00 20.50           O  
ATOM   1864  CB  VAL A 296     -10.250   8.055 -16.540  1.00 18.78           C  
ATOM   1865  CG1 VAL A 296      -8.903   7.554 -17.046  1.00 18.92           C  
ATOM   1866  CG2 VAL A 296     -10.423   9.528 -16.894  1.00 18.91           C  
ATOM   1867  H   VAL A 296     -12.723   8.326 -15.896  1.00  0.00           H  
ATOM   1868  HA  VAL A 296     -11.402   7.412 -18.247  1.00  0.00           H  
ATOM   1869  HB  VAL A 296     -10.287   7.943 -15.456  1.00  0.00           H  
ATOM   1870 HG11 VAL A 296      -8.103   8.141 -16.595  1.00  0.00           H  
ATOM   1871 HG12 VAL A 296      -8.780   6.505 -16.776  1.00  0.00           H  
ATOM   1872 HG13 VAL A 296      -8.861   7.657 -18.130  1.00  0.00           H  
ATOM   1873 HG21 VAL A 296      -9.614  10.107 -16.448  1.00  0.00           H  
ATOM   1874 HG22 VAL A 296     -10.400   9.647 -17.977  1.00  0.00           H  
ATOM   1875 HG23 VAL A 296     -11.379   9.885 -16.510  1.00  0.00           H  
ATOM   1876  N   ALA A 297     -11.442   5.275 -15.722  1.00 19.37           N  
ATOM   1877  CA  ALA A 297     -11.239   3.870 -15.394  1.00 20.35           C  
ATOM   1878  C   ALA A 297     -12.071   2.974 -16.304  1.00 20.75           C  
ATOM   1879  O   ALA A 297     -11.616   1.909 -16.720  1.00 21.49           O  
ATOM   1880  CB  ALA A 297     -11.602   3.615 -13.935  1.00 19.55           C  
ATOM   1881  H   ALA A 297     -11.806   5.897 -15.014  1.00  0.00           H  
ATOM   1882  HA  ALA A 297     -10.186   3.628 -15.537  1.00  0.00           H  
ATOM   1883  HB1 ALA A 297     -11.447   2.562 -13.700  1.00  0.00           H  
ATOM   1884  HB2 ALA A 297     -10.971   4.227 -13.291  1.00  0.00           H  
ATOM   1885  HB3 ALA A 297     -12.648   3.873 -13.770  1.00  0.00           H  
ATOM   1886  N   GLU A 298     -13.287   3.406 -16.617  1.00 21.15           N  
ATOM   1887  CA  GLU A 298     -14.151   2.610 -17.479  1.00 23.74           C  
ATOM   1888  C   GLU A 298     -13.592   2.564 -18.893  1.00 21.96           C  
ATOM   1889  O   GLU A 298     -13.621   1.521 -19.543  1.00 22.31           O  
ATOM   1890  CB  GLU A 298     -15.570   3.176 -17.512  1.00 26.57           C  
ATOM   1891  CG  GLU A 298     -16.465   2.420 -18.481  1.00 32.46           C  
ATOM   1892  CD  GLU A 298     -17.937   2.674 -18.254  1.00 38.23           C  
ATOM   1893  OE1 GLU A 298     -18.407   3.783 -18.584  1.00 41.15           O  
ATOM   1894  OE2 GLU A 298     -18.625   1.761 -17.746  1.00 41.09           O1-
ATOM   1895  H   GLU A 298     -13.617   4.290 -16.257  1.00  0.00           H  
ATOM   1896  HA  GLU A 298     -14.191   1.593 -17.088  1.00  0.00           H  
ATOM   1897  HB3 GLU A 298     -15.534   4.228 -17.797  1.00  0.00           H  
ATOM   1898  HB2 GLU A 298     -16.001   3.133 -16.512  1.00  0.00           H  
ATOM   1899  HG3 GLU A 298     -16.265   1.352 -18.400  1.00  0.00           H  
ATOM   1900  HG2 GLU A 298     -16.204   2.693 -19.503  1.00  0.00           H  
ATOM   1901  N   GLY A 299     -13.072   3.695 -19.361  1.00 20.03           N  
ATOM   1902  CA  GLY A 299     -12.415   3.712 -20.655  1.00 19.46           C  
ATOM   1903  C   GLY A 299     -11.234   2.760 -20.685  1.00 19.33           C  
ATOM   1904  O   GLY A 299     -11.037   2.028 -21.661  1.00 19.93           O  
ATOM   1905  H   GLY A 299     -13.134   4.543 -18.816  1.00  0.00           H  
ATOM   1906  HA3 GLY A 299     -12.072   4.723 -20.874  1.00  0.00           H  
ATOM   1907  HA2 GLY A 299     -13.129   3.429 -21.428  1.00  0.00           H  
ATOM   1908  N   MET A 300     -10.439   2.757 -19.618  1.00 18.69           N  
ATOM   1909  CA  MET A 300      -9.268   1.891 -19.577  1.00 18.20           C  
ATOM   1910  C   MET A 300      -9.654   0.419 -19.440  1.00 18.46           C  
ATOM   1911  O   MET A 300      -8.934  -0.455 -19.912  1.00 20.66           O  
ATOM   1912  CB  MET A 300      -8.339   2.299 -18.429  1.00 18.85           C  
ATOM   1913  CG  MET A 300      -7.747   3.705 -18.572  1.00 19.75           C  
ATOM   1914  SD  MET A 300      -6.865   3.972 -20.131  1.00 19.75           S  
ATOM   1915  CE  MET A 300      -5.632   2.698 -20.023  1.00 20.33           C  
ATOM   1916  H   MET A 300     -10.646   3.357 -18.832  1.00  0.00           H  
ATOM   1917  HA  MET A 300      -8.723   2.013 -20.513  1.00  0.00           H  
ATOM   1918  HB3 MET A 300      -7.530   1.573 -18.343  1.00  0.00           H  
ATOM   1919  HB2 MET A 300      -8.879   2.229 -17.485  1.00  0.00           H  
ATOM   1920  HG3 MET A 300      -7.073   3.900 -17.738  1.00  0.00           H  
ATOM   1921  HG2 MET A 300      -8.543   4.444 -18.476  1.00  0.00           H  
ATOM   1922  HE1 MET A 300      -5.001   2.726 -20.912  1.00  0.00           H  
ATOM   1923  HE2 MET A 300      -5.018   2.860 -19.137  1.00  0.00           H  
ATOM   1924  HE3 MET A 300      -6.119   1.725 -19.954  1.00  0.00           H  
ATOM   1925  N   CYS A 301     -10.792   0.150 -18.805  1.00 20.39           N  
ATOM   1926  CA  CYS A 301     -11.345  -1.208 -18.781  1.00 21.84           C  
ATOM   1927  C   CYS A 301     -11.624  -1.675 -20.205  1.00 21.17           C  
ATOM   1928  O   CYS A 301     -11.354  -2.826 -20.560  1.00 22.61           O  
ATOM   1929  CB  CYS A 301     -12.653  -1.246 -17.988  1.00 21.86           C  
ATOM   1930  SG  CYS A 301     -12.472  -1.288 -16.197  1.00 27.02           S  
ATOM   1931  H   CYS A 301     -11.291   0.888 -18.328  1.00  0.00           H  
ATOM   1932  HA  CYS A 301     -10.624  -1.881 -18.317  1.00  0.00           H  
ATOM   1933  HB3 CYS A 301     -13.245  -2.103 -18.310  1.00  0.00           H  
ATOM   1934  HB2 CYS A 301     -13.269  -0.391 -18.268  1.00  0.00           H  
ATOM   1935  HG  CYS A 301     -11.816  -0.198 -15.789  1.00  0.00           H  
ATOM   1936  N   TYR A 302     -12.170  -0.782 -21.024  1.00 21.47           N  
ATOM   1937  CA  TYR A 302     -12.452  -1.135 -22.405  1.00 20.41           C  
ATOM   1938  C   TYR A 302     -11.163  -1.403 -23.180  1.00 21.96           C  
ATOM   1939  O   TYR A 302     -11.075  -2.378 -23.921  1.00 22.30           O  
ATOM   1940  CB  TYR A 302     -13.258  -0.029 -23.093  1.00 21.20           C  
ATOM   1941  CG  TYR A 302     -13.456  -0.280 -24.569  1.00 20.95           C  
ATOM   1942  CD1 TYR A 302     -14.422  -1.171 -25.022  1.00 21.33           C  
ATOM   1943  CD2 TYR A 302     -12.656   0.353 -25.508  1.00 20.42           C  
ATOM   1944  CE1 TYR A 302     -14.579  -1.423 -26.373  1.00 22.35           C  
ATOM   1945  CE2 TYR A 302     -12.801   0.108 -26.856  1.00 21.64           C  
ATOM   1946  CZ  TYR A 302     -13.764  -0.780 -27.285  1.00 22.84           C  
ATOM   1947  OH  TYR A 302     -13.909  -1.016 -28.631  1.00 24.04           O  
ATOM   1948  H   TYR A 302     -12.390   0.144 -20.687  1.00  0.00           H  
ATOM   1949  HA  TYR A 302     -13.049  -2.047 -22.410  1.00  0.00           H  
ATOM   1950  HB3 TYR A 302     -12.754   0.927 -22.953  1.00  0.00           H  
ATOM   1951  HB2 TYR A 302     -14.230   0.066 -22.608  1.00  0.00           H  
ATOM   1952  HD1 TYR A 302     -15.063  -1.678 -24.316  1.00  0.00           H  
ATOM   1953  HD2 TYR A 302     -11.900   1.055 -25.188  1.00  0.00           H  
ATOM   1954  HE1 TYR A 302     -15.334  -2.118 -26.708  1.00  0.00           H  
ATOM   1955  HE2 TYR A 302     -12.163   0.610 -27.568  1.00  0.00           H  
ATOM   1956  HH  TYR A 302     -14.674  -1.577 -28.777  1.00  0.00           H  
ATOM   1957  N   LEU A 303     -10.156  -0.553 -23.005  1.00 20.39           N  
ATOM   1958  CA  LEU A 303      -8.897  -0.762 -23.713  1.00 20.28           C  
ATOM   1959  C   LEU A 303      -8.268  -2.082 -23.281  1.00 21.58           C  
ATOM   1960  O   LEU A 303      -7.719  -2.818 -24.102  1.00 23.28           O  
ATOM   1961  CB  LEU A 303      -7.931   0.395 -23.442  1.00 20.03           C  
ATOM   1962  CG  LEU A 303      -8.369   1.766 -23.967  1.00 19.23           C  
ATOM   1963  CD1 LEU A 303      -7.243   2.775 -23.757  1.00 18.23           C  
ATOM   1964  CD2 LEU A 303      -8.718   1.671 -25.450  1.00 20.38           C  
ATOM   1965  H   LEU A 303     -10.263   0.236 -22.383  1.00  0.00           H  
ATOM   1966  HA  LEU A 303      -9.100  -0.805 -24.783  1.00  0.00           H  
ATOM   1967  HB3 LEU A 303      -6.951   0.149 -23.852  1.00  0.00           H  
ATOM   1968  HB2 LEU A 303      -7.743   0.463 -22.371  1.00  0.00           H  
ATOM   1969  HG  LEU A 303      -9.249   2.094 -23.414  1.00  0.00           H  
ATOM   1970 HD11 LEU A 303      -7.554   3.751 -24.130  1.00  0.00           H  
ATOM   1971 HD12 LEU A 303      -7.015   2.849 -22.694  1.00  0.00           H  
ATOM   1972 HD13 LEU A 303      -6.355   2.447 -24.297  1.00  0.00           H  
ATOM   1973 HD21 LEU A 303      -9.028   2.650 -25.814  1.00  0.00           H  
ATOM   1974 HD22 LEU A 303      -7.844   1.336 -26.009  1.00  0.00           H  
ATOM   1975 HD23 LEU A 303      -9.531   0.958 -25.587  1.00  0.00           H  
ATOM   1976  N   GLU A 304      -8.357  -2.374 -21.989  1.00 22.57           N  
ATOM   1977  CA  GLU A 304      -7.873  -3.633 -21.434  1.00 26.54           C  
ATOM   1978  C   GLU A 304      -8.525  -4.815 -22.159  1.00 28.20           C  
ATOM   1979  O   GLU A 304      -7.853  -5.778 -22.532  1.00 29.32           O  
ATOM   1980  CB  GLU A 304      -8.210  -3.674 -19.942  1.00 29.31           C  
ATOM   1981  CG  GLU A 304      -7.509  -4.746 -19.126  1.00 36.63           C  
ATOM   1982  CD  GLU A 304      -7.789  -4.592 -17.637  1.00 40.21           C  
ATOM   1983  OE1 GLU A 304      -8.942  -4.825 -17.222  1.00 43.45           O  
ATOM   1984  OE2 GLU A 304      -6.862  -4.228 -16.879  1.00 43.83           O1-
ATOM   1985  H   GLU A 304      -8.773  -1.712 -21.349  1.00  0.00           H  
ATOM   1986  HA  GLU A 304      -6.792  -3.688 -21.559  1.00  0.00           H  
ATOM   1987  HB3 GLU A 304      -9.288  -3.777 -19.820  1.00  0.00           H  
ATOM   1988  HB2 GLU A 304      -8.009  -2.698 -19.501  1.00  0.00           H  
ATOM   1989  HG3 GLU A 304      -6.435  -4.690 -19.301  1.00  0.00           H  
ATOM   1990  HG2 GLU A 304      -7.841  -5.730 -19.458  1.00  0.00           H  
ATOM   1991  N   SER A 305      -9.836  -4.727 -22.370  0.50 28.17           N  
ATOM   1992  CA  SER A 305     -10.581  -5.806 -23.015  0.50 28.15           C  
ATOM   1993  C   SER A 305     -10.211  -5.945 -24.490  0.50 28.43           C  
ATOM   1994  O   SER A 305     -10.310  -7.032 -25.063  0.50 30.20           O  
ATOM   1995  CB  SER A 305     -12.088  -5.561 -22.888  0.50 27.59           C  
ATOM   1996  OG  SER A 305     -12.510  -4.506 -23.735  0.50 24.60           O  
ATOM   1997  H   SER A 305     -10.339  -3.900 -22.082  1.00  0.00           H  
ATOM   1998  HA  SER A 305     -10.340  -6.741 -22.510  1.00  0.00           H  
ATOM   1999  HB3 SER A 305     -12.330  -5.315 -21.854  1.00  0.00           H  
ATOM   2000  HB2 SER A 305     -12.627  -6.472 -23.147  1.00  0.00           H  
ATOM   2001  HG  SER A 305     -12.048  -3.699 -23.496  1.00  0.00           H  
ATOM   2002  N   GLN A 306      -9.791  -4.842 -25.102  1.00 27.60           N  
ATOM   2003  CA  GLN A 306      -9.374  -4.841 -26.500  1.00 27.27           C  
ATOM   2004  C   GLN A 306      -7.877  -5.105 -26.641  1.00 25.87           C  
ATOM   2005  O   GLN A 306      -7.329  -5.028 -27.741  1.00 28.66           O  
ATOM   2006  CB  GLN A 306      -9.717  -3.498 -27.155  1.00 26.97           C  
ATOM   2007  CG  GLN A 306     -11.199  -3.158 -27.144  1.00 29.37           C  
ATOM   2008  CD  GLN A 306     -12.042  -4.215 -27.829  1.00 30.37           C  
ATOM   2009  OE1 GLN A 306     -11.875  -4.483 -29.018  1.00 31.71           O  
ATOM   2010  NE2 GLN A 306     -12.950  -4.824 -27.079  1.00 31.01           N  
ATOM   2011  H   GLN A 306      -9.753  -3.968 -24.598  1.00  0.00           H  
ATOM   2012  HA  GLN A 306      -9.915  -5.629 -27.023  1.00  0.00           H  
ATOM   2013  HB3 GLN A 306      -9.353  -3.494 -28.182  1.00  0.00           H  
ATOM   2014  HB2 GLN A 306      -9.160  -2.702 -26.660  1.00  0.00           H  
ATOM   2015  HG3 GLN A 306     -11.354  -2.197 -27.635  1.00  0.00           H  
ATOM   2016  HG2 GLN A 306     -11.535  -3.037 -26.114  1.00  0.00           H  
ATOM   2017 HE22 GLN A 306     -13.541  -5.537 -27.481  1.00  0.00           H  
ATOM   2018 HE21 GLN A 306     -13.051  -4.575 -26.105  1.00  0.00           H  
ATOM   2019  N   ASN A 307      -7.220  -5.403 -25.524  1.00 26.45           N  
ATOM   2020  CA  ASN A 307      -5.791  -5.704 -25.527  1.00 26.81           C  
ATOM   2021  C   ASN A 307      -4.993  -4.539 -26.091  1.00 25.23           C  
ATOM   2022  O   ASN A 307      -3.982  -4.731 -26.768  1.00 25.82           O  
ATOM   2023  CB  ASN A 307      -5.517  -6.955 -26.361  1.00 29.05           C  
ATOM   2024  CG  ASN A 307      -6.365  -8.130 -25.937  1.00 30.24           C  
ATOM   2025  OD1 ASN A 307      -6.909  -8.852 -26.912  1.00 33.49           O  
ATOM   2026  ND2 ASN A 307      -6.533  -8.388 -24.748  1.00 33.00           N  
ATOM   2027  H   ASN A 307      -7.710  -5.426 -24.641  1.00  0.00           H  
ATOM   2028  HA  ASN A 307      -5.468  -5.887 -24.502  1.00  0.00           H  
ATOM   2029  HB3 ASN A 307      -4.463  -7.221 -26.280  1.00  0.00           H  
ATOM   2030  HB2 ASN A 307      -5.701  -6.737 -27.413  1.00  0.00           H  
ATOM   2031 HD22 ASN A 307      -7.103  -9.177 -24.478  1.00  0.00           H  
ATOM   2032 HD21 ASN A 307      -6.101  -7.811 -24.040  1.00  0.00           H  
ATOM   2033  N   TYR A 308      -5.455  -3.326 -25.809  1.00 22.75           N  
ATOM   2034  CA  TYR A 308      -4.814  -2.133 -26.334  1.00 20.40           C  
ATOM   2035  C   TYR A 308      -4.046  -1.425 -25.225  1.00 20.01           C  
ATOM   2036  O   TYR A 308      -4.647  -0.799 -24.350  1.00 20.95           O  
ATOM   2037  CB  TYR A 308      -5.877  -1.195 -26.914  1.00 21.58           C  
ATOM   2038  CG  TYR A 308      -5.334  -0.108 -27.807  1.00 21.65           C  
ATOM   2039  CD1 TYR A 308      -5.195  -0.313 -29.174  1.00 22.16           C  
ATOM   2040  CD2 TYR A 308      -4.990   1.136 -27.291  1.00 21.63           C  
ATOM   2041  CE1 TYR A 308      -4.733   0.689 -30.000  1.00 22.41           C  
ATOM   2042  CE2 TYR A 308      -4.526   2.144 -28.111  1.00 22.42           C  
ATOM   2043  CZ  TYR A 308      -4.400   1.916 -29.466  1.00 22.83           C  
ATOM   2044  OH  TYR A 308      -3.944   2.922 -30.289  1.00 25.91           O  
ATOM   2045  H   TYR A 308      -6.268  -3.220 -25.219  1.00  0.00           H  
ATOM   2046  HA  TYR A 308      -4.119  -2.418 -27.124  1.00  0.00           H  
ATOM   2047  HB3 TYR A 308      -6.443  -0.744 -26.099  1.00  0.00           H  
ATOM   2048  HB2 TYR A 308      -6.613  -1.780 -27.465  1.00  0.00           H  
ATOM   2049  HD1 TYR A 308      -5.451  -1.270 -29.605  1.00  0.00           H  
ATOM   2050  HD2 TYR A 308      -5.084   1.326 -26.232  1.00  0.00           H  
ATOM   2051  HE1 TYR A 308      -4.633   0.511 -31.061  1.00  0.00           H  
ATOM   2052  HE2 TYR A 308      -4.264   3.104 -27.691  1.00  0.00           H  
ATOM   2053  HH  TYR A 308      -4.288   2.792 -31.176  1.00  0.00           H  
ATOM   2054  N   ILE A 309      -2.720  -1.521 -25.270  1.00 19.39           N  
ATOM   2055  CA  ILE A 309      -1.871  -0.884 -24.271  1.00 19.01           C  
ATOM   2056  C   ILE A 309      -1.677   0.580 -24.659  1.00 18.86           C  
ATOM   2057  O   ILE A 309      -1.236   0.889 -25.768  1.00 19.83           O  
ATOM   2058  CB  ILE A 309      -0.493  -1.583 -24.191  1.00 20.97           C  
ATOM   2059  CG1 ILE A 309      -0.682  -3.072 -23.886  1.00 22.13           C  
ATOM   2060  CG2 ILE A 309       0.360  -0.936 -23.110  1.00 21.88           C  
ATOM   2061  CD1 ILE A 309       0.586  -3.892 -24.057  1.00 25.35           C  
ATOM   2062  H   ILE A 309      -2.277  -2.046 -26.010  1.00  0.00           H  
ATOM   2063  HA  ILE A 309      -2.359  -0.937 -23.298  1.00  0.00           H  
ATOM   2064  HB  ILE A 309       0.013  -1.479 -25.151  1.00  0.00           H  
ATOM   2065 HG13 ILE A 309      -1.464  -3.477 -24.529  1.00  0.00           H  
ATOM   2066 HG12 ILE A 309      -1.053  -3.188 -22.868  1.00  0.00           H  
ATOM   2067 HG21 ILE A 309       1.328  -1.436 -23.062  1.00  0.00           H  
ATOM   2068 HG22 ILE A 309       0.507   0.118 -23.345  1.00  0.00           H  
ATOM   2069 HG23 ILE A 309      -0.143  -1.026 -22.147  1.00  0.00           H  
ATOM   2070 HD11 ILE A 309       0.378  -4.936 -23.824  1.00  0.00           H  
ATOM   2071 HD12 ILE A 309       0.935  -3.812 -25.087  1.00  0.00           H  
ATOM   2072 HD13 ILE A 309       1.356  -3.517 -23.383  1.00  0.00           H  
ATOM   2073  N   HIS A 310      -2.018   1.486 -23.746  1.00 18.68           N  
ATOM   2074  CA  HIS A 310      -2.069   2.902 -24.077  1.00 18.14           C  
ATOM   2075  C   HIS A 310      -0.676   3.537 -24.052  1.00 19.31           C  
ATOM   2076  O   HIS A 310      -0.257   4.168 -25.025  1.00 19.81           O  
ATOM   2077  CB  HIS A 310      -3.008   3.616 -23.103  1.00 17.51           C  
ATOM   2078  CG  HIS A 310      -3.266   5.045 -23.451  1.00 17.78           C  
ATOM   2079  ND1 HIS A 310      -2.288   6.013 -23.389  1.00 19.81           N  
ATOM   2080  CD2 HIS A 310      -4.393   5.673 -23.863  1.00 18.46           C  
ATOM   2081  CE1 HIS A 310      -2.801   7.176 -23.750  1.00 19.02           C  
ATOM   2082  NE2 HIS A 310      -4.077   6.997 -24.044  1.00 18.46           N  
ATOM   2083  H   HIS A 310      -2.246   1.195 -22.806  1.00  0.00           H  
ATOM   2084  HA  HIS A 310      -2.475   3.005 -25.083  1.00  0.00           H  
ATOM   2085  HB3 HIS A 310      -2.596   3.558 -22.096  1.00  0.00           H  
ATOM   2086  HB2 HIS A 310      -3.955   3.079 -23.055  1.00  0.00           H  
ATOM   2087  HD2 HIS A 310      -5.309   5.114 -23.986  1.00  0.00           H  
ATOM   2088  HE1 HIS A 310      -2.180   8.059 -23.763  1.00  0.00           H  
ATOM   2089  HE2 HIS A 310      -4.784   7.647 -24.356  1.00  0.00           H  
ATOM   2090  N   ARG A 311       0.027   3.354 -22.935  1.00 18.26           N  
ATOM   2091  CA  ARG A 311       1.422   3.772 -22.764  1.00 20.00           C  
ATOM   2092  C   ARG A 311       1.614   5.267 -22.503  1.00 20.48           C  
ATOM   2093  O   ARG A 311       2.715   5.698 -22.159  1.00 21.95           O  
ATOM   2094  CB  ARG A 311       2.276   3.361 -23.976  1.00 21.49           C  
ATOM   2095  CG  ARG A 311       2.400   1.857 -24.193  1.00 21.69           C  
ATOM   2096  CD  ARG A 311       3.486   1.526 -25.214  1.00 23.27           C  
ATOM   2097  NE  ARG A 311       3.613   0.086 -25.440  1.00 25.30           N  
ATOM   2098  CZ  ARG A 311       2.906  -0.599 -26.337  1.00 25.18           C  
ATOM   2099  NH1 ARG A 311       2.016   0.019 -27.098  1.00 25.09           N  
ATOM   2100  NH2 ARG A 311       3.090  -1.904 -26.477  1.00 28.01           N1+
ATOM   2101  H   ARG A 311      -0.399   2.902 -22.138  1.00  0.00           H  
ATOM   2102  HA  ARG A 311       1.814   3.240 -21.897  1.00  0.00           H  
ATOM   2103  HB3 ARG A 311       3.271   3.795 -23.880  1.00  0.00           H  
ATOM   2104  HB2 ARG A 311       1.871   3.823 -24.876  1.00  0.00           H  
ATOM   2105  HG3 ARG A 311       1.445   1.460 -24.538  1.00  0.00           H  
ATOM   2106  HG2 ARG A 311       2.633   1.372 -23.245  1.00  0.00           H  
ATOM   2107  HD3 ARG A 311       4.440   1.924 -24.870  1.00  0.00           H  
ATOM   2108  HD2 ARG A 311       3.260   2.022 -26.158  1.00  0.00           H  
ATOM   2109  HE  ARG A 311       4.290  -0.389 -24.861  1.00  0.00           H  
ATOM   2110 HH12 ARG A 311       1.482  -0.504 -27.777  1.00  0.00           H  
ATOM   2111 HH11 ARG A 311       1.871   1.014 -26.999  1.00  0.00           H  
ATOM   2112 HH22 ARG A 311       2.552  -2.420 -27.158  1.00  0.00           H  
ATOM   2113 HH21 ARG A 311       3.769  -2.383 -25.902  1.00  0.00           H  
ATOM   2114  N   ASP A 312       0.557   6.059 -22.663  1.00 19.71           N  
ATOM   2115  CA  ASP A 312       0.679   7.509 -22.527  1.00 22.35           C  
ATOM   2116  C   ASP A 312      -0.456   8.114 -21.691  1.00 20.78           C  
ATOM   2117  O   ASP A 312      -0.865   9.248 -21.926  1.00 23.78           O  
ATOM   2118  CB  ASP A 312       0.705   8.152 -23.923  1.00 26.11           C  
ATOM   2119  CG  ASP A 312       1.362   9.527 -23.934  1.00 32.69           C  
ATOM   2120  OD1 ASP A 312       1.211  10.250 -24.946  1.00 37.34           O  
ATOM   2121  OD2 ASP A 312       2.028   9.888 -22.939  1.00 33.24           O  
ATOM   2122  H   ASP A 312      -0.345   5.660 -22.881  1.00  0.00           H  
ATOM   2123  HA  ASP A 312       1.624   7.728 -22.031  1.00  0.00           H  
ATOM   2124  HB3 ASP A 312      -0.313   8.234 -24.303  1.00  0.00           H  
ATOM   2125  HB2 ASP A 312       1.231   7.494 -24.615  1.00  0.00           H  
ATOM   2126  HD2 ASP A 312       2.429  10.898 -23.112  1.00  0.00           H  
ATOM   2127  N   LEU A 313      -0.967   7.367 -20.717  1.00 20.24           N  
ATOM   2128  CA  LEU A 313      -2.087   7.863 -19.917  1.00 19.13           C  
ATOM   2129  C   LEU A 313      -1.619   8.960 -18.963  1.00 20.29           C  
ATOM   2130  O   LEU A 313      -0.614   8.806 -18.269  1.00 22.52           O  
ATOM   2131  CB  LEU A 313      -2.736   6.717 -19.133  1.00 20.33           C  
ATOM   2132  CG  LEU A 313      -3.997   7.035 -18.317  1.00 20.15           C  
ATOM   2133  CD1 LEU A 313      -5.110   7.577 -19.224  1.00 20.71           C  
ATOM   2134  CD2 LEU A 313      -4.465   5.772 -17.614  1.00 20.68           C  
ATOM   2135  H   LEU A 313      -0.582   6.453 -20.527  1.00  0.00           H  
ATOM   2136  HA  LEU A 313      -2.832   8.286 -20.591  1.00  0.00           H  
ATOM   2137  HB3 LEU A 313      -1.991   6.265 -18.478  1.00  0.00           H  
ATOM   2138  HB2 LEU A 313      -2.949   5.893 -19.814  1.00  0.00           H  
ATOM   2139  HG  LEU A 313      -3.753   7.788 -17.567  1.00  0.00           H  
ATOM   2140 HD11 LEU A 313      -5.994   7.795 -18.625  1.00  0.00           H  
ATOM   2141 HD12 LEU A 313      -4.769   8.489 -19.713  1.00  0.00           H  
ATOM   2142 HD13 LEU A 313      -5.359   6.832 -19.979  1.00  0.00           H  
ATOM   2143 HD21 LEU A 313      -5.361   5.990 -17.032  1.00  0.00           H  
ATOM   2144 HD22 LEU A 313      -4.692   5.006 -18.355  1.00  0.00           H  
ATOM   2145 HD23 LEU A 313      -3.679   5.413 -16.949  1.00  0.00           H  
ATOM   2146  N   ALA A 314      -2.360  10.066 -18.946  1.00 17.77           N  
ATOM   2147  CA  ALA A 314      -1.996  11.268 -18.198  1.00 16.80           C  
ATOM   2148  C   ALA A 314      -3.187  12.217 -18.247  1.00 17.49           C  
ATOM   2149  O   ALA A 314      -4.031  12.102 -19.131  1.00 17.52           O  
ATOM   2150  CB  ALA A 314      -0.777  11.933 -18.833  1.00 17.90           C  
ATOM   2151  H   ALA A 314      -3.224  10.103 -19.469  1.00  0.00           H  
ATOM   2152  HA  ALA A 314      -1.776  11.006 -17.163  1.00  0.00           H  
ATOM   2153  HB1 ALA A 314      -0.515  12.827 -18.268  1.00  0.00           H  
ATOM   2154  HB2 ALA A 314       0.063  11.238 -18.823  1.00  0.00           H  
ATOM   2155  HB3 ALA A 314      -1.008  12.209 -19.862  1.00  0.00           H  
ATOM   2156  N   ALA A 315      -3.267  13.158 -17.312  1.00 16.19           N  
ATOM   2157  CA  ALA A 315      -4.410  14.068 -17.294  1.00 17.51           C  
ATOM   2158  C   ALA A 315      -4.490  14.870 -18.590  1.00 17.69           C  
ATOM   2159  O   ALA A 315      -5.583  15.198 -19.056  1.00 19.21           O  
ATOM   2160  CB  ALA A 315      -4.322  15.015 -16.095  1.00 19.45           C  
ATOM   2161  H   ALA A 315      -2.539  13.242 -16.617  1.00  0.00           H  
ATOM   2162  HA  ALA A 315      -5.320  13.476 -17.199  1.00  0.00           H  
ATOM   2163  HB1 ALA A 315      -5.181  15.686 -16.097  1.00  0.00           H  
ATOM   2164  HB2 ALA A 315      -4.317  14.435 -15.172  1.00  0.00           H  
ATOM   2165  HB3 ALA A 315      -3.405  15.600 -16.160  1.00  0.00           H  
ATOM   2166  N   ARG A 316      -3.335  15.177 -19.171  1.00 18.01           N  
ATOM   2167  CA  ARG A 316      -3.287  15.875 -20.449  1.00 19.80           C  
ATOM   2168  C   ARG A 316      -4.125  15.154 -21.502  1.00 19.75           C  
ATOM   2169  O   ARG A 316      -4.707  15.787 -22.375  1.00 22.62           O  
ATOM   2170  CB  ARG A 316      -1.836  15.987 -20.934  1.00 22.98           C  
ATOM   2171  CG  ARG A 316      -1.695  16.353 -22.407  1.00 29.90           C  
ATOM   2172  CD  ARG A 316      -2.261  17.735 -22.689  1.00 35.17           C  
ATOM   2173  NE  ARG A 316      -1.457  18.780 -22.065  1.00 38.44           N  
ATOM   2174  CZ  ARG A 316      -1.949  19.920 -21.592  1.00 40.45           C  
ATOM   2175  NH1 ARG A 316      -3.249  20.167 -21.669  1.00 40.45           N  
ATOM   2176  NH2 ARG A 316      -1.139  20.815 -21.040  1.00 42.33           N1+
ATOM   2177  H   ARG A 316      -2.464  14.926 -18.726  1.00  0.00           H  
ATOM   2178  HA  ARG A 316      -3.687  16.880 -20.313  1.00  0.00           H  
ATOM   2179  HB3 ARG A 316      -1.318  15.047 -20.744  1.00  0.00           H  
ATOM   2180  HB2 ARG A 316      -1.308  16.722 -20.327  1.00  0.00           H  
ATOM   2181  HG3 ARG A 316      -2.218  15.616 -23.016  1.00  0.00           H  
ATOM   2182  HG2 ARG A 316      -0.642  16.328 -22.688  1.00  0.00           H  
ATOM   2183  HD3 ARG A 316      -3.283  17.792 -22.315  1.00  0.00           H  
ATOM   2184  HD2 ARG A 316      -2.297  17.899 -23.766  1.00  0.00           H  
ATOM   2185  HE  ARG A 316      -0.466  18.594 -22.004  1.00  0.00           H  
ATOM   2186 HH12 ARG A 316      -3.620  21.034 -21.309  1.00  0.00           H  
ATOM   2187 HH11 ARG A 316      -3.868  19.488 -22.088  1.00  0.00           H  
ATOM   2188 HH22 ARG A 316      -1.514  21.681 -20.681  1.00  0.00           H  
ATOM   2189 HH21 ARG A 316      -0.148  20.630 -20.979  1.00  0.00           H  
ATOM   2190  N   ASN A 317      -4.194  13.832 -21.412  1.00 16.81           N  
ATOM   2191  CA  ASN A 317      -4.770  13.049 -22.498  1.00 17.55           C  
ATOM   2192  C   ASN A 317      -6.195  12.605 -22.239  1.00 18.82           C  
ATOM   2193  O   ASN A 317      -6.724  11.740 -22.936  1.00 20.70           O  
ATOM   2194  CB  ASN A 317      -3.870  11.852 -22.796  1.00 18.23           C  
ATOM   2195  CG  ASN A 317      -2.561  12.272 -23.425  1.00 19.16           C  
ATOM   2196  OD1 ASN A 317      -2.521  13.225 -24.206  1.00 21.31           O  
ATOM   2197  ND2 ASN A 317      -1.480  11.578 -23.083  1.00 22.27           N  
ATOM   2198  H   ASN A 317      -3.846  13.363 -20.588  1.00  0.00           H  
ATOM   2199  HA  ASN A 317      -4.780  13.680 -23.387  1.00  0.00           H  
ATOM   2200  HB3 ASN A 317      -4.390  11.165 -23.464  1.00  0.00           H  
ATOM   2201  HB2 ASN A 317      -3.671  11.309 -21.872  1.00  0.00           H  
ATOM   2202 HD22 ASN A 317      -0.581  11.818 -23.475  1.00  0.00           H  
ATOM   2203 HD21 ASN A 317      -1.558  10.811 -22.431  1.00  0.00           H  
ATOM   2204  N   ILE A 318      -6.825  13.218 -21.244  1.00 17.10           N  
ATOM   2205  CA  ILE A 318      -8.255  13.056 -21.065  1.00 18.30           C  
ATOM   2206  C   ILE A 318      -8.947  14.260 -21.681  1.00 18.87           C  
ATOM   2207  O   ILE A 318      -8.646  15.401 -21.339  1.00 19.50           O  
ATOM   2208  CB  ILE A 318      -8.632  12.970 -19.572  1.00 17.38           C  
ATOM   2209  CG1 ILE A 318      -7.828  11.857 -18.893  1.00 18.46           C  
ATOM   2210  CG2 ILE A 318     -10.138  12.737 -19.426  1.00 19.41           C  
ATOM   2211  CD1 ILE A 318      -7.871  10.516 -19.618  1.00 17.59           C  
ATOM   2212  H   ILE A 318      -6.308  13.803 -20.603  1.00  0.00           H  
ATOM   2213  HA  ILE A 318      -8.583  12.150 -21.574  1.00  0.00           H  
ATOM   2214  HB  ILE A 318      -8.381  13.918 -19.096  1.00  0.00           H  
ATOM   2215 HG13 ILE A 318      -8.184  11.727 -17.871  1.00  0.00           H  
ATOM   2216 HG12 ILE A 318      -6.791  12.175 -18.784  1.00  0.00           H  
ATOM   2217 HG21 ILE A 318     -10.396  12.677 -18.369  1.00  0.00           H  
ATOM   2218 HG22 ILE A 318     -10.680  13.563 -19.886  1.00  0.00           H  
ATOM   2219 HG23 ILE A 318     -10.411  11.804 -19.919  1.00  0.00           H  
ATOM   2220 HD11 ILE A 318      -7.276   9.786 -19.069  1.00  0.00           H  
ATOM   2221 HD12 ILE A 318      -8.902  10.169 -19.681  1.00  0.00           H  
ATOM   2222 HD13 ILE A 318      -7.465  10.633 -20.623  1.00  0.00           H  
ATOM   2223  N   LEU A 319      -9.869  14.004 -22.601  1.00 19.32           N  
ATOM   2224  CA  LEU A 319     -10.600  15.088 -23.239  1.00 20.32           C  
ATOM   2225  C   LEU A 319     -11.978  15.251 -22.631  1.00 20.04           C  
ATOM   2226  O   LEU A 319     -12.592  14.288 -22.166  1.00 19.98           O  
ATOM   2227  CB  LEU A 319     -10.714  14.847 -24.746  1.00 23.37           C  
ATOM   2228  CG  LEU A 319      -9.438  15.176 -25.524  1.00 28.38           C  
ATOM   2229  CD1 LEU A 319      -8.563  13.933 -25.606  1.00 27.18           C  
ATOM   2230  CD2 LEU A 319      -9.789  15.688 -26.906  1.00 32.22           C  
ATOM   2231  H   LEU A 319     -10.069  13.049 -22.864  1.00  0.00           H  
ATOM   2232  HA  LEU A 319     -10.045  16.013 -23.082  1.00  0.00           H  
ATOM   2233  HB3 LEU A 319     -11.542  15.434 -25.144  1.00  0.00           H  
ATOM   2234  HB2 LEU A 319     -10.989  13.808 -24.926  1.00  0.00           H  
ATOM   2235  HG  LEU A 319      -8.893  15.954 -24.990  1.00  0.00           H  
ATOM   2236 HD11 LEU A 319      -7.653  14.164 -26.160  1.00  0.00           H  
ATOM   2237 HD12 LEU A 319      -8.302  13.605 -24.600  1.00  0.00           H  
ATOM   2238 HD13 LEU A 319      -9.107  13.138 -26.117  1.00  0.00           H  
ATOM   2239 HD21 LEU A 319      -8.874  15.919 -27.452  1.00  0.00           H  
ATOM   2240 HD22 LEU A 319     -10.350  14.925 -27.445  1.00  0.00           H  
ATOM   2241 HD23 LEU A 319     -10.396  16.589 -26.817  1.00  0.00           H  
ATOM   2242  N   VAL A 320     -12.451  16.490 -22.620  1.00 20.59           N  
ATOM   2243  CA  VAL A 320     -13.707  16.820 -21.973  1.00 23.94           C  
ATOM   2244  C   VAL A 320     -14.623  17.479 -22.994  1.00 26.07           C  
ATOM   2245  O   VAL A 320     -14.227  18.419 -23.685  1.00 25.42           O  
ATOM   2246  CB  VAL A 320     -13.479  17.783 -20.788  1.00 25.82           C  
ATOM   2247  CG1 VAL A 320     -14.788  18.042 -20.064  1.00 25.44           C  
ATOM   2248  CG2 VAL A 320     -12.447  17.192 -19.835  1.00 26.50           C  
ATOM   2249  H   VAL A 320     -11.934  17.232 -23.070  1.00  0.00           H  
ATOM   2250  HA  VAL A 320     -14.175  15.905 -21.608  1.00  0.00           H  
ATOM   2251  HB  VAL A 320     -13.099  18.729 -21.173  1.00  0.00           H  
ATOM   2252 HG11 VAL A 320     -14.614  18.722 -19.230  1.00  0.00           H  
ATOM   2253 HG12 VAL A 320     -15.503  18.489 -20.754  1.00  0.00           H  
ATOM   2254 HG13 VAL A 320     -15.188  17.101 -19.687  1.00  0.00           H  
ATOM   2255 HG21 VAL A 320     -12.289  17.875 -19.000  1.00  0.00           H  
ATOM   2256 HG22 VAL A 320     -12.806  16.235 -19.458  1.00  0.00           H  
ATOM   2257 HG23 VAL A 320     -11.506  17.043 -20.365  1.00  0.00           H  
ATOM   2258  N   GLY A 321     -15.847  16.977 -23.088  1.00 28.98           N  
ATOM   2259  CA  GLY A 321     -16.754  17.452 -24.111  1.00 32.23           C  
ATOM   2260  C   GLY A 321     -17.652  18.571 -23.632  1.00 36.60           C  
ATOM   2261  O   GLY A 321     -17.643  18.933 -22.454  1.00 35.54           O  
ATOM   2262  H   GLY A 321     -16.150  16.260 -22.444  1.00  0.00           H  
ATOM   2263  HA3 GLY A 321     -17.366  16.623 -24.465  1.00  0.00           H  
ATOM   2264  HA2 GLY A 321     -16.181  17.792 -24.974  1.00  0.00           H  
ATOM   2265  N   GLU A 322     -18.432  19.118 -24.558  1.00 40.40           N  
ATOM   2266  CA  GLU A 322     -19.366  20.187 -24.244  1.00 44.33           C  
ATOM   2267  C   GLU A 322     -20.312  19.731 -23.140  1.00 44.86           C  
ATOM   2268  O   GLU A 322     -20.733  20.529 -22.304  1.00 46.20           O  
ATOM   2269  CB  GLU A 322     -20.161  20.566 -25.499  1.00 46.81           C  
ATOM   2270  CG  GLU A 322     -21.137  21.715 -25.304  1.00 50.44           C  
ATOM   2271  CD  GLU A 322     -22.468  21.263 -24.736  1.00 52.53           C  
ATOM   2272  OE1 GLU A 322     -22.879  20.118 -25.024  1.00 52.75           O  
ATOM   2273  OE2 GLU A 322     -23.101  22.054 -24.004  1.00 53.66           O1-
ATOM   2274  H   GLU A 322     -18.387  18.793 -25.513  1.00  0.00           H  
ATOM   2275  HA  GLU A 322     -18.808  21.058 -23.899  1.00  0.00           H  
ATOM   2276  HB3 GLU A 322     -20.701  19.691 -25.862  1.00  0.00           H  
ATOM   2277  HB2 GLU A 322     -19.469  20.813 -26.304  1.00  0.00           H  
ATOM   2278  HG3 GLU A 322     -21.302  22.216 -26.258  1.00  0.00           H  
ATOM   2279  HG2 GLU A 322     -20.694  22.458 -24.641  1.00  0.00           H  
ATOM   2280  N   ASN A 323     -20.632  18.441 -23.135  1.00 45.05           N  
ATOM   2281  CA  ASN A 323     -21.577  17.892 -22.169  1.00 44.71           C  
ATOM   2282  C   ASN A 323     -20.888  17.370 -20.910  1.00 43.95           C  
ATOM   2283  O   ASN A 323     -21.506  16.665 -20.116  1.00 44.66           O  
ATOM   2284  CB  ASN A 323     -22.390  16.765 -22.811  1.00 45.55           C  
ATOM   2285  CG  ASN A 323     -21.521  15.628 -23.301  1.00 46.15           C  
ATOM   2286  OD1 ASN A 323     -20.325  15.578 -23.011  1.00 45.02           O  
ATOM   2287  ND2 ASN A 323     -22.117  14.706 -24.049  1.00 46.49           N  
ATOM   2288  H   ASN A 323     -20.218  17.815 -23.811  1.00  0.00           H  
ATOM   2289  HA  ASN A 323     -22.265  18.685 -21.877  1.00  0.00           H  
ATOM   2290  HB3 ASN A 323     -22.968  17.165 -23.644  1.00  0.00           H  
ATOM   2291  HB2 ASN A 323     -23.113  16.384 -22.090  1.00  0.00           H  
ATOM   2292 HD22 ASN A 323     -21.586  13.924 -24.404  1.00  0.00           H  
ATOM   2293 HD21 ASN A 323     -23.101  14.787 -24.262  1.00  0.00           H  
ATOM   2294  N   THR A 324     -19.610  17.711 -20.754  1.00 42.10           N  
ATOM   2295  CA  THR A 324     -18.829  17.436 -19.542  1.00 39.87           C  
ATOM   2296  C   THR A 324     -18.415  15.975 -19.387  1.00 37.22           C  
ATOM   2297  O   THR A 324     -17.758  15.605 -18.411  1.00 37.69           O  
ATOM   2298  CB  THR A 324     -19.579  17.862 -18.257  1.00 41.43           C  
ATOM   2299  OG1 THR A 324     -18.623  18.193 -17.243  1.00 45.22           O  
ATOM   2300  CG2 THR A 324     -20.442  16.726 -17.730  1.00 39.50           C  
ATOM   2301  H   THR A 324     -19.121  18.189 -21.497  1.00  0.00           H  
ATOM   2302  HA  THR A 324     -17.917  18.030 -19.600  1.00  0.00           H  
ATOM   2303  HB  THR A 324     -20.204  18.729 -18.468  1.00  0.00           H  
ATOM   2304  HG1 THR A 324     -18.075  17.427 -17.057  1.00  0.00           H  
ATOM   2305 HG21 THR A 324     -20.959  17.050 -16.827  1.00  0.00           H  
ATOM   2306 HG22 THR A 324     -21.175  16.445 -18.486  1.00  0.00           H  
ATOM   2307 HG23 THR A 324     -19.812  15.867 -17.499  1.00  0.00           H  
ATOM   2308  N   LEU A 325     -18.796  15.145 -20.349  1.00 33.17           N  
ATOM   2309  CA  LEU A 325     -18.369  13.754 -20.354  1.00 30.30           C  
ATOM   2310  C   LEU A 325     -16.890  13.698 -20.733  1.00 27.84           C  
ATOM   2311  O   LEU A 325     -16.408  14.535 -21.497  1.00 28.18           O  
ATOM   2312  CB  LEU A 325     -19.212  12.955 -21.352  1.00 33.48           C  
ATOM   2313  CG  LEU A 325     -19.099  11.430 -21.304  1.00 35.58           C  
ATOM   2314  CD1 LEU A 325     -20.356  10.812 -21.901  1.00 38.73           C  
ATOM   2315  CD2 LEU A 325     -17.858  10.972 -22.053  1.00 39.39           C  
ATOM   2316  H   LEU A 325     -19.392  15.475 -21.094  1.00  0.00           H  
ATOM   2317  HA  LEU A 325     -18.500  13.335 -19.357  1.00  0.00           H  
ATOM   2318  HB3 LEU A 325     -18.992  13.299 -22.363  1.00  0.00           H  
ATOM   2319  HB2 LEU A 325     -20.259  13.240 -21.245  1.00  0.00           H  
ATOM   2320  HG  LEU A 325     -19.015  11.117 -20.263  1.00  0.00           H  
ATOM   2321 HD11 LEU A 325     -20.278   9.725 -21.868  1.00  0.00           H  
ATOM   2322 HD12 LEU A 325     -21.226  11.131 -21.327  1.00  0.00           H  
ATOM   2323 HD13 LEU A 325     -20.465  11.137 -22.936  1.00  0.00           H  
ATOM   2324 HD21 LEU A 325     -17.789   9.885 -22.012  1.00  0.00           H  
ATOM   2325 HD22 LEU A 325     -17.922  11.292 -23.093  1.00  0.00           H  
ATOM   2326 HD23 LEU A 325     -16.973  11.410 -21.592  1.00  0.00           H  
ATOM   2327  N   CYS A 326     -16.171  12.719 -20.190  1.00 25.23           N  
ATOM   2328  CA  CYS A 326     -14.729  12.620 -20.408  1.00 23.46           C  
ATOM   2329  C   CYS A 326     -14.347  11.378 -21.200  1.00 22.43           C  
ATOM   2330  O   CYS A 326     -14.956  10.317 -21.055  1.00 22.83           O  
ATOM   2331  CB  CYS A 326     -13.993  12.609 -19.069  1.00 24.27           C  
ATOM   2332  SG  CYS A 326     -14.221  14.108 -18.087  1.00 27.63           S  
ATOM   2333  H   CYS A 326     -16.620  12.023 -19.612  1.00  0.00           H  
ATOM   2334  HA  CYS A 326     -14.406  13.497 -20.969  1.00  0.00           H  
ATOM   2335  HB3 CYS A 326     -12.929  12.449 -19.243  1.00  0.00           H  
ATOM   2336  HB2 CYS A 326     -14.313  11.744 -18.488  1.00  0.00           H  
ATOM   2337  HG  CYS A 326     -15.519  14.272 -17.819  1.00  0.00           H  
ATOM   2338  N   LYS A 327     -13.327  11.517 -22.041  1.00 18.99           N  
ATOM   2339  CA  LYS A 327     -12.875  10.412 -22.873  1.00 19.75           C  
ATOM   2340  C   LYS A 327     -11.357  10.341 -22.937  1.00 18.70           C  
ATOM   2341  O   LYS A 327     -10.674  11.367 -22.983  1.00 20.22           O  
ATOM   2342  CB  LYS A 327     -13.449  10.562 -24.280  1.00 20.88           C  
ATOM   2343  CG  LYS A 327     -14.960  10.679 -24.274  1.00 22.48           C  
ATOM   2344  CD  LYS A 327     -15.547  10.695 -25.663  1.00 23.66           C  
ATOM   2345  CE  LYS A 327     -17.037  10.990 -25.583  1.00 26.53           C  
ATOM   2346  NZ  LYS A 327     -17.812  10.261 -26.616  1.00 27.86           N1+
ATOM   2347  H   LYS A 327     -12.848  12.404 -22.112  1.00  0.00           H  
ATOM   2348  HA  LYS A 327     -13.247   9.481 -22.445  1.00  0.00           H  
ATOM   2349  HB3 LYS A 327     -13.154   9.705 -24.885  1.00  0.00           H  
ATOM   2350  HB2 LYS A 327     -13.019  11.444 -24.755  1.00  0.00           H  
ATOM   2351  HG3 LYS A 327     -15.251  11.588 -23.747  1.00  0.00           H  
ATOM   2352  HG2 LYS A 327     -15.385   9.849 -23.711  1.00  0.00           H  
ATOM   2353  HD3 LYS A 327     -15.394   9.724 -26.133  1.00  0.00           H  
ATOM   2354  HD2 LYS A 327     -15.056  11.466 -26.256  1.00  0.00           H  
ATOM   2355  HE3 LYS A 327     -17.201  12.062 -25.696  1.00  0.00           H  
ATOM   2356  HE2 LYS A 327     -17.407  10.720 -24.594  1.00  0.00           H  
ATOM   2357  HZ1 LYS A 327     -17.684   9.267 -26.495  1.00  0.00           H  
ATOM   2358  HZ2 LYS A 327     -18.792  10.487 -26.524  1.00  0.00           H  
ATOM   2359  HZ3 LYS A 327     -17.489  10.532 -27.534  1.00  0.00           H  
ATOM   2360  N   VAL A 328     -10.834   9.121 -22.944  1.00 16.89           N  
ATOM   2361  CA  VAL A 328      -9.396   8.908 -23.069  1.00 16.85           C  
ATOM   2362  C   VAL A 328      -8.962   9.085 -24.519  1.00 17.77           C  
ATOM   2363  O   VAL A 328      -9.553   8.497 -25.428  1.00 18.32           O  
ATOM   2364  CB  VAL A 328      -9.004   7.484 -22.612  1.00 16.80           C  
ATOM   2365  CG1 VAL A 328      -7.504   7.292 -22.751  1.00 17.68           C  
ATOM   2366  CG2 VAL A 328      -9.438   7.259 -21.173  1.00 18.67           C  
ATOM   2367  H   VAL A 328     -11.435   8.313 -22.862  1.00  0.00           H  
ATOM   2368  HA  VAL A 328      -8.873   9.637 -22.450  1.00  0.00           H  
ATOM   2369  HB  VAL A 328      -9.511   6.759 -23.249  1.00  0.00           H  
ATOM   2370 HG11 VAL A 328      -7.234   6.287 -22.427  1.00  0.00           H  
ATOM   2371 HG12 VAL A 328      -7.215   7.427 -23.793  1.00  0.00           H  
ATOM   2372 HG13 VAL A 328      -6.985   8.024 -22.132  1.00  0.00           H  
ATOM   2373 HG21 VAL A 328      -9.157   6.253 -20.861  1.00  0.00           H  
ATOM   2374 HG22 VAL A 328      -8.949   7.989 -20.527  1.00  0.00           H  
ATOM   2375 HG23 VAL A 328     -10.519   7.374 -21.097  1.00  0.00           H  
ATOM   2376  N   GLY A 329      -7.931   9.904 -24.720  1.00 16.30           N  
ATOM   2377  CA  GLY A 329      -7.291  10.023 -26.018  1.00 16.76           C  
ATOM   2378  C   GLY A 329      -5.783   9.986 -25.848  1.00 18.19           C  
ATOM   2379  O   GLY A 329      -5.276   9.403 -24.888  1.00 17.57           O  
ATOM   2380  H   GLY A 329      -7.574  10.463 -23.958  1.00  0.00           H  
ATOM   2381  HA3 GLY A 329      -7.581  10.966 -26.481  1.00  0.00           H  
ATOM   2382  HA2 GLY A 329      -7.605   9.196 -26.655  1.00  0.00           H  
ATOM   2383  N   ASP A 330      -5.062  10.601 -26.778  1.00 18.74           N  
ATOM   2384  CA  ASP A 330      -3.610  10.690 -26.686  1.00 19.26           C  
ATOM   2385  C   ASP A 330      -3.109  11.838 -27.553  1.00 19.55           C  
ATOM   2386  O   ASP A 330      -2.941  11.684 -28.763  1.00 19.68           O  
ATOM   2387  CB  ASP A 330      -2.961   9.377 -27.140  1.00 20.71           C  
ATOM   2388  CG  ASP A 330      -1.455   9.374 -26.944  1.00 24.05           C  
ATOM   2389  OD1 ASP A 330      -0.939  10.301 -26.282  1.00 26.13           O  
ATOM   2390  OD2 ASP A 330      -0.785   8.449 -27.450  1.00 25.92           O1-
ATOM   2391  H   ASP A 330      -5.519  11.022 -27.574  1.00  0.00           H  
ATOM   2392  HA  ASP A 330      -3.332  10.882 -25.650  1.00  0.00           H  
ATOM   2393  HB3 ASP A 330      -3.190   9.204 -28.192  1.00  0.00           H  
ATOM   2394  HB2 ASP A 330      -3.400   8.546 -26.588  1.00  0.00           H  
ATOM   2395  N   PHE A 331      -2.876  12.988 -26.930  1.00 20.19           N  
ATOM   2396  CA  PHE A 331      -2.367  14.157 -27.644  1.00 20.80           C  
ATOM   2397  C   PHE A 331      -1.018  13.870 -28.292  1.00 22.86           C  
ATOM   2398  O   PHE A 331      -0.689  14.447 -29.329  1.00 25.03           O  
ATOM   2399  CB  PHE A 331      -2.215  15.348 -26.690  1.00 21.29           C  
ATOM   2400  CG  PHE A 331      -3.479  16.127 -26.486  1.00 21.18           C  
ATOM   2401  CD1 PHE A 331      -3.753  17.244 -27.257  1.00 23.31           C  
ATOM   2402  CD2 PHE A 331      -4.388  15.752 -25.515  1.00 21.59           C  
ATOM   2403  CE1 PHE A 331      -4.913  17.972 -27.060  1.00 23.48           C  
ATOM   2404  CE2 PHE A 331      -5.553  16.476 -25.312  1.00 24.07           C  
ATOM   2405  CZ  PHE A 331      -5.814  17.588 -26.087  1.00 22.24           C  
ATOM   2406  H   PHE A 331      -3.051  13.070 -25.939  1.00  0.00           H  
ATOM   2407  HA  PHE A 331      -3.078  14.425 -28.425  1.00  0.00           H  
ATOM   2408  HB3 PHE A 331      -1.437  16.013 -27.064  1.00  0.00           H  
ATOM   2409  HB2 PHE A 331      -1.849  14.995 -25.726  1.00  0.00           H  
ATOM   2410  HD1 PHE A 331      -3.058  17.556 -28.022  1.00  0.00           H  
ATOM   2411  HD2 PHE A 331      -4.196  14.884 -24.902  1.00  0.00           H  
ATOM   2412  HE1 PHE A 331      -5.114  18.842 -27.668  1.00  0.00           H  
ATOM   2413  HE2 PHE A 331      -6.253  16.169 -24.549  1.00  0.00           H  
ATOM   2414  HZ  PHE A 331      -6.719  18.157 -25.934  1.00  0.00           H  
ATOM   2415  N   GLY A 332      -0.248  12.978 -27.675  1.00 23.43           N  
ATOM   2416  CA  GLY A 332       1.084  12.673 -28.172  1.00 26.55           C  
ATOM   2417  C   GLY A 332       1.067  11.779 -29.397  1.00 27.18           C  
ATOM   2418  O   GLY A 332       2.080  11.641 -30.090  1.00 27.55           O  
ATOM   2419  H   GLY A 332      -0.587  12.503 -26.850  1.00  0.00           H  
ATOM   2420  HA3 GLY A 332       1.664  12.195 -27.383  1.00  0.00           H  
ATOM   2421  HA2 GLY A 332       1.604  13.602 -28.409  1.00  0.00           H  
ATOM   2422  N   LEU A 333      -0.087  11.174 -29.666  1.00 24.94           N  
ATOM   2423  CA  LEU A 333      -0.247  10.290 -30.815  1.00 25.51           C  
ATOM   2424  C   LEU A 333       0.902   9.291 -30.865  1.00 26.82           C  
ATOM   2425  O   LEU A 333       1.507   9.072 -31.916  1.00 26.53           O  
ATOM   2426  CB  LEU A 333      -0.292  11.111 -32.109  1.00 25.53           C  
ATOM   2427  CG  LEU A 333      -1.464  12.091 -32.231  1.00 26.59           C  
ATOM   2428  CD1 LEU A 333      -1.353  12.874 -33.533  1.00 28.16           C  
ATOM   2429  CD2 LEU A 333      -2.774  11.323 -32.177  1.00 26.62           C  
ATOM   2430  H   LEU A 333      -0.886  11.321 -29.066  1.00  0.00           H  
ATOM   2431  HA  LEU A 333      -1.185   9.744 -30.711  1.00  0.00           H  
ATOM   2432  HB3 LEU A 333      -0.297  10.435 -32.964  1.00  0.00           H  
ATOM   2433  HB2 LEU A 333       0.646  11.655 -32.223  1.00  0.00           H  
ATOM   2434  HG  LEU A 333      -1.429  12.789 -31.395  1.00  0.00           H  
ATOM   2435 HD11 LEU A 333      -2.189  13.568 -33.612  1.00  0.00           H  
ATOM   2436 HD12 LEU A 333      -0.416  13.432 -33.544  1.00  0.00           H  
ATOM   2437 HD13 LEU A 333      -1.374  12.183 -34.376  1.00  0.00           H  
ATOM   2438 HD21 LEU A 333      -3.608  12.020 -32.264  1.00  0.00           H  
ATOM   2439 HD22 LEU A 333      -2.811  10.608 -32.999  1.00  0.00           H  
ATOM   2440 HD23 LEU A 333      -2.844  10.789 -31.229  1.00  0.00           H  
ATOM   2441  N   ALA A 334       1.187   8.684 -29.718  1.00 27.00           N  
ATOM   2442  CA  ALA A 334       2.331   7.790 -29.567  1.00 29.03           C  
ATOM   2443  C   ALA A 334       2.335   6.651 -30.585  1.00 29.81           C  
ATOM   2444  O   ALA A 334       3.397   6.176 -30.988  1.00 31.90           O  
ATOM   2445  CB  ALA A 334       2.357   7.222 -28.149  1.00 30.52           C  
ATOM   2446  H   ALA A 334       0.602   8.834 -28.908  1.00  0.00           H  
ATOM   2447  HA  ALA A 334       3.239   8.376 -29.713  1.00  0.00           H  
ATOM   2448  HB1 ALA A 334       3.212   6.555 -28.040  1.00  0.00           H  
ATOM   2449  HB2 ALA A 334       2.440   8.038 -27.431  1.00  0.00           H  
ATOM   2450  HB3 ALA A 334       1.438   6.667 -27.963  1.00  0.00           H  
ATOM   2451  N   ARG A 335       1.151   6.212 -30.998  1.00 28.29           N  
ATOM   2452  CA  ARG A 335       1.041   5.094 -31.931  1.00 27.80           C  
ATOM   2453  C   ARG A 335       1.299   5.498 -33.379  1.00 28.65           C  
ATOM   2454  O   ARG A 335       1.616   4.650 -34.216  1.00 29.14           O  
ATOM   2455  CB  ARG A 335      -0.345   4.455 -31.833  1.00 27.12           C  
ATOM   2456  CG  ARG A 335      -0.608   3.722 -30.531  1.00 27.13           C  
ATOM   2457  CD  ARG A 335       0.142   2.401 -30.473  1.00 26.82           C  
ATOM   2458  NE  ARG A 335      -0.319   1.581 -29.357  1.00 25.10           N  
ATOM   2459  CZ  ARG A 335      -0.993   0.444 -29.486  1.00 25.68           C  
ATOM   2460  NH1 ARG A 335      -1.291  -0.027 -30.691  1.00 25.63           N  
ATOM   2461  NH2 ARG A 335      -1.374  -0.222 -28.406  1.00 22.71           N1+
ATOM   2462  H   ARG A 335       0.305   6.653 -30.666  1.00  0.00           H  
ATOM   2463  HA  ARG A 335       1.781   4.344 -31.651  1.00  0.00           H  
ATOM   2464  HB3 ARG A 335      -0.486   3.769 -32.668  1.00  0.00           H  
ATOM   2465  HB2 ARG A 335      -1.107   5.221 -31.976  1.00  0.00           H  
ATOM   2466  HG3 ARG A 335      -1.677   3.537 -30.429  1.00  0.00           H  
ATOM   2467  HG2 ARG A 335      -0.303   4.349 -29.694  1.00  0.00           H  
ATOM   2468  HD3 ARG A 335       1.209   2.594 -30.365  1.00  0.00           H  
ATOM   2469  HD2 ARG A 335      -0.006   1.859 -31.407  1.00  0.00           H  
ATOM   2470  HE  ARG A 335      -0.093   1.932 -28.438  1.00  0.00           H  
ATOM   2471 HH12 ARG A 335      -1.804  -0.892 -30.782  1.00  0.00           H  
ATOM   2472 HH11 ARG A 335      -1.005   0.480 -31.516  1.00  0.00           H  
ATOM   2473 HH22 ARG A 335      -1.887  -1.087 -28.501  1.00  0.00           H  
ATOM   2474 HH21 ARG A 335      -1.152   0.135 -27.488  1.00  0.00           H  
ATOM   2475  N   LEU A 336       1.159   6.787 -33.676  1.00 27.44           N  
ATOM   2476  CA  LEU A 336       1.162   7.247 -35.061  1.00 27.42           C  
ATOM   2477  C   LEU A 336       2.437   7.987 -35.452  1.00 27.80           C  
ATOM   2478  O   LEU A 336       2.783   8.053 -36.630  1.00 27.92           O  
ATOM   2479  CB  LEU A 336      -0.049   8.151 -35.313  1.00 26.46           C  
ATOM   2480  CG  LEU A 336      -1.406   7.548 -34.954  1.00 26.79           C  
ATOM   2481  CD1 LEU A 336      -2.513   8.521 -35.324  1.00 27.35           C  
ATOM   2482  CD2 LEU A 336      -1.585   6.222 -35.684  1.00 26.08           C  
ATOM   2483  H   LEU A 336       1.048   7.466 -32.937  1.00  0.00           H  
ATOM   2484  HA  LEU A 336       1.069   6.373 -35.706  1.00  0.00           H  
ATOM   2485  HB3 LEU A 336      -0.057   8.459 -36.359  1.00  0.00           H  
ATOM   2486  HB2 LEU A 336       0.083   9.088 -34.773  1.00  0.00           H  
ATOM   2487  HG  LEU A 336      -1.439   7.367 -33.880  1.00  0.00           H  
ATOM   2488 HD11 LEU A 336      -3.479   8.088 -35.067  1.00  0.00           H  
ATOM   2489 HD12 LEU A 336      -2.376   9.453 -34.776  1.00  0.00           H  
ATOM   2490 HD13 LEU A 336      -2.479   8.721 -36.395  1.00  0.00           H  
ATOM   2491 HD21 LEU A 336      -2.553   5.793 -35.427  1.00  0.00           H  
ATOM   2492 HD22 LEU A 336      -1.536   6.390 -36.760  1.00  0.00           H  
ATOM   2493 HD23 LEU A 336      -0.793   5.534 -35.388  1.00  0.00           H  
ATOM   2494  N   ILE A 337       3.130   8.549 -34.467  1.00 30.41           N  
ATOM   2495  CA  ILE A 337       4.324   9.347 -34.735  1.00 32.36           C  
ATOM   2496  C   ILE A 337       5.559   8.454 -34.853  1.00 33.90           C  
ATOM   2497  O   ILE A 337       5.737   7.526 -34.066  1.00 34.54           O  
ATOM   2498  CB  ILE A 337       4.575  10.377 -33.606  1.00 33.22           C  
ATOM   2499  CG1 ILE A 337       3.345  11.268 -33.421  1.00 34.25           C  
ATOM   2500  CG2 ILE A 337       5.788  11.235 -33.943  1.00 33.47           C  
ATOM   2501  CD1 ILE A 337       3.009  12.108 -34.628  1.00 34.66           C  
ATOM   2502  H   ILE A 337       2.834   8.429 -33.509  1.00  0.00           H  
ATOM   2503  HA  ILE A 337       4.186   9.882 -35.675  1.00  0.00           H  
ATOM   2504  HB  ILE A 337       4.767   9.842 -32.676  1.00  0.00           H  
ATOM   2505 HG13 ILE A 337       3.496  11.918 -32.559  1.00  0.00           H  
ATOM   2506 HG12 ILE A 337       2.486  10.649 -33.161  1.00  0.00           H  
ATOM   2507 HG21 ILE A 337       5.957  11.956 -33.143  1.00  0.00           H  
ATOM   2508 HG22 ILE A 337       6.666  10.598 -34.048  1.00  0.00           H  
ATOM   2509 HG23 ILE A 337       5.610  11.765 -34.879  1.00  0.00           H  
ATOM   2510 HD11 ILE A 337       2.126  12.711 -34.417  1.00  0.00           H  
ATOM   2511 HD12 ILE A 337       3.848  12.763 -34.860  1.00  0.00           H  
ATOM   2512 HD13 ILE A 337       2.810  11.458 -35.480  1.00  0.00           H  
ATOM   2513  N   LYS A 338       6.410   8.736 -35.835  1.00 36.23           N  
ATOM   2514  CA  LYS A 338       7.684   8.033 -35.946  1.00 39.02           C  
ATOM   2515  C   LYS A 338       8.366   8.064 -34.587  1.00 40.64           C  
ATOM   2516  O   LYS A 338       8.446   9.114 -33.953  1.00 39.98           O  
ATOM   2517  CB  LYS A 338       8.590   8.709 -36.977  1.00 40.44           C  
ATOM   2518  CG  LYS A 338       8.124   8.593 -38.416  1.00 43.10           C  
ATOM   2519  CD  LYS A 338       9.125   9.256 -39.352  1.00 44.80           C  
ATOM   2520  CE  LYS A 338       8.695   9.142 -40.805  1.00 46.80           C  
ATOM   2521  NZ  LYS A 338       9.597   9.913 -41.705  1.00 47.61           N1+
ATOM   2522  H   LYS A 338       6.178   9.445 -36.516  1.00  0.00           H  
ATOM   2523  HA  LYS A 338       7.505   6.999 -36.240  1.00  0.00           H  
ATOM   2524  HB3 LYS A 338       9.599   8.305 -36.891  1.00  0.00           H  
ATOM   2525  HB2 LYS A 338       8.706   9.762 -36.719  1.00  0.00           H  
ATOM   2526  HG3 LYS A 338       7.152   9.075 -38.523  1.00  0.00           H  
ATOM   2527  HG2 LYS A 338       8.021   7.541 -38.681  1.00  0.00           H  
ATOM   2528  HD3 LYS A 338      10.103   8.791 -39.226  1.00  0.00           H  
ATOM   2529  HD2 LYS A 338       9.229  10.308 -39.086  1.00  0.00           H  
ATOM   2530  HE3 LYS A 338       7.675   9.511 -40.911  1.00  0.00           H  
ATOM   2531  HE2 LYS A 338       8.696   8.093 -41.102  1.00  0.00           H  
ATOM   2532  HZ1 LYS A 338       9.400  10.899 -41.616  1.00  0.00           H  
ATOM   2533  HZ2 LYS A 338      10.558   9.738 -41.449  1.00  0.00           H  
ATOM   2534  HZ3 LYS A 338       9.446   9.625 -42.661  1.00  0.00           H  
ATOM   2535  N   GLU A 339       8.858   6.914 -34.140  1.00 42.49           N  
ATOM   2536  CA  GLU A 339       9.475   6.830 -32.824  1.00 45.64           C  
ATOM   2537  C   GLU A 339      10.658   7.787 -32.715  1.00 47.00           C  
ATOM   2538  O   GLU A 339      10.964   8.285 -31.632  1.00 47.46           O  
ATOM   2539  CB  GLU A 339       9.936   5.396 -32.541  1.00 46.19           C  
ATOM   2540  CG  GLU A 339      10.503   5.200 -31.143  1.00 47.89           C  
ATOM   2541  CD  GLU A 339      10.631   3.736 -30.757  1.00 49.34           C  
ATOM   2542  OE1 GLU A 339      10.009   2.882 -31.426  1.00 49.07           O  
ATOM   2543  OE2 GLU A 339      11.352   3.441 -29.780  1.00 49.76           O1-
ATOM   2544  H   GLU A 339       8.806   6.085 -34.715  1.00  0.00           H  
ATOM   2545  HA  GLU A 339       8.734   7.109 -32.075  1.00  0.00           H  
ATOM   2546  HB3 GLU A 339      10.684   5.104 -33.279  1.00  0.00           H  
ATOM   2547  HB2 GLU A 339       9.101   4.711 -32.692  1.00  0.00           H  
ATOM   2548  HG3 GLU A 339       9.868   5.711 -30.420  1.00  0.00           H  
ATOM   2549  HG2 GLU A 339      11.480   5.678 -31.078  1.00  0.00           H  
ATOM   2550  N   ASP A 340      11.315   8.051 -33.840  1.00 49.06           N  
ATOM   2551  CA  ASP A 340      12.457   8.957 -33.851  1.00 50.93           C  
ATOM   2552  C   ASP A 340      12.018  10.417 -33.761  1.00 51.40           C  
ATOM   2553  O   ASP A 340      12.761  11.269 -33.274  1.00 51.66           O  
ATOM   2554  CB  ASP A 340      13.297   8.736 -35.116  1.00 52.57           C  
ATOM   2555  CG  ASP A 340      12.478   8.832 -36.389  1.00 54.44           C  
ATOM   2556  OD1 ASP A 340      11.584   9.701 -36.459  1.00 56.45           O  
ATOM   2557  OD2 ASP A 340      12.728   8.038 -37.322  1.00 54.52           O1-
ATOM   2558  H   ASP A 340      11.025   7.621 -34.707  1.00  0.00           H  
ATOM   2559  HA  ASP A 340      13.079   8.733 -32.984  1.00  0.00           H  
ATOM   2560  HB3 ASP A 340      13.776   7.758 -35.066  1.00  0.00           H  
ATOM   2561  HB2 ASP A 340      14.103   9.469 -35.148  1.00  0.00           H  
ATOM   2562  N   VAL A 341      10.805  10.698 -34.228  1.00 51.20           N  
ATOM   2563  CA  VAL A 341      10.250  12.045 -34.167  1.00 51.33           C  
ATOM   2564  C   VAL A 341       9.610  12.305 -32.809  1.00 51.44           C  
ATOM   2565  O   VAL A 341       9.651  13.421 -32.294  1.00 52.00           O  
ATOM   2566  CB  VAL A 341       9.181  12.260 -35.261  1.00 50.68           C  
ATOM   2567  CG1 VAL A 341       8.579  13.649 -35.137  1.00 50.05           C  
ATOM   2568  CG2 VAL A 341       9.799  12.071 -36.637  1.00 50.85           C  
ATOM   2569  H   VAL A 341      10.241   9.968 -34.639  1.00  0.00           H  
ATOM   2570  HA  VAL A 341      11.056  12.763 -34.318  1.00  0.00           H  
ATOM   2571  HB  VAL A 341       8.390  11.522 -35.128  1.00  0.00           H  
ATOM   2572 HG11 VAL A 341       7.827  13.790 -35.913  1.00  0.00           H  
ATOM   2573 HG12 VAL A 341       8.114  13.758 -34.157  1.00  0.00           H  
ATOM   2574 HG13 VAL A 341       9.363  14.397 -35.252  1.00  0.00           H  
ATOM   2575 HG21 VAL A 341       9.038  12.225 -37.402  1.00  0.00           H  
ATOM   2576 HG22 VAL A 341      10.604  12.792 -36.776  1.00  0.00           H  
ATOM   2577 HG23 VAL A 341      10.199  11.060 -36.721  1.00  0.00           H  
ATOM   2578  N   TYR A 342       9.019  11.262 -32.233  1.00 52.00           N  
ATOM   2579  CA  TYR A 342       8.324  11.375 -30.957  1.00 52.58           C  
ATOM   2580  C   TYR A 342       9.316  11.570 -29.815  1.00 53.92           C  
ATOM   2581  O   TYR A 342       9.038  12.288 -28.854  1.00 53.70           O  
ATOM   2582  CB  TYR A 342       7.488  10.115 -30.705  1.00 51.91           C  
ATOM   2583  CG  TYR A 342       6.679  10.146 -29.426  1.00 51.45           C  
ATOM   2584  CD1 TYR A 342       5.400  10.690 -29.403  1.00 51.19           C  
ATOM   2585  CD2 TYR A 342       7.191   9.625 -28.244  1.00 51.20           C  
ATOM   2586  CE1 TYR A 342       4.652  10.712 -28.239  1.00 50.87           C  
ATOM   2587  CE2 TYR A 342       6.451   9.642 -27.075  1.00 50.95           C  
ATOM   2588  CZ  TYR A 342       5.182  10.187 -27.078  1.00 51.28           C  
ATOM   2589  OH  TYR A 342       4.440  10.206 -25.918  1.00 50.72           O  
ATOM   2590  H   TYR A 342       9.043  10.357 -32.681  1.00  0.00           H  
ATOM   2591  HA  TYR A 342       7.658  12.237 -30.995  1.00  0.00           H  
ATOM   2592  HB3 TYR A 342       8.142   9.243 -30.697  1.00  0.00           H  
ATOM   2593  HB2 TYR A 342       6.820   9.950 -31.551  1.00  0.00           H  
ATOM   2594  HD1 TYR A 342       4.974  11.105 -30.304  1.00  0.00           H  
ATOM   2595  HD2 TYR A 342       8.183   9.197 -28.227  1.00  0.00           H  
ATOM   2596  HE1 TYR A 342       3.660  11.138 -28.243  1.00  0.00           H  
ATOM   2597  HE2 TYR A 342       6.866   9.231 -26.167  1.00  0.00           H  
ATOM   2598  HH  TYR A 342       3.505  10.214 -26.136  1.00  0.00           H  
ATOM   2599  N   LEU A 343      10.475  10.931 -29.933  1.00 55.09           N  
ATOM   2600  CA  LEU A 343      11.474  10.948 -28.871  1.00 56.87           C  
ATOM   2601  C   LEU A 343      12.345  12.200 -28.904  1.00 58.13           C  
ATOM   2602  O   LEU A 343      13.104  12.459 -27.970  1.00 58.13           O  
ATOM   2603  CB  LEU A 343      12.357   9.701 -28.965  1.00 56.82           C  
ATOM   2604  CG  LEU A 343      11.656   8.372 -28.670  1.00 56.76           C  
ATOM   2605  CD1 LEU A 343      12.596   7.213 -28.956  1.00 56.73           C  
ATOM   2606  CD2 LEU A 343      11.201   8.352 -27.218  1.00 56.77           C  
ATOM   2607  H   LEU A 343      10.684  10.415 -30.776  1.00  0.00           H  
ATOM   2608  HA  LEU A 343      10.952  10.923 -27.914  1.00  0.00           H  
ATOM   2609  HB3 LEU A 343      13.211   9.814 -28.297  1.00  0.00           H  
ATOM   2610  HB2 LEU A 343      12.812   9.656 -29.954  1.00  0.00           H  
ATOM   2611  HG  LEU A 343      10.782   8.284 -29.315  1.00  0.00           H  
ATOM   2612 HD11 LEU A 343      12.089   6.272 -28.743  1.00  0.00           H  
ATOM   2613 HD12 LEU A 343      12.893   7.236 -30.004  1.00  0.00           H  
ATOM   2614 HD13 LEU A 343      13.481   7.298 -28.326  1.00  0.00           H  
ATOM   2615 HD21 LEU A 343      10.702   7.407 -27.006  1.00  0.00           H  
ATOM   2616 HD22 LEU A 343      12.066   8.460 -26.564  1.00  0.00           H  
ATOM   2617 HD23 LEU A 343      10.509   9.175 -27.042  1.00  0.00           H  
ATOM   2618  N   SER A 344      12.236  12.972 -29.980  1.00 59.54           N  
ATOM   2619  CA  SER A 344      13.001  14.209 -30.107  1.00 60.91           C  
ATOM   2620  C   SER A 344      12.188  15.407 -29.626  1.00 61.80           C  
ATOM   2621  O   SER A 344      12.616  16.555 -29.759  1.00 62.22           O  
ATOM   2622  CB  SER A 344      13.422  14.425 -31.563  1.00 60.62           C  
ATOM   2623  OG  SER A 344      12.292  14.591 -32.401  1.00 60.93           O  
ATOM   2624  H   SER A 344      11.614  12.707 -30.731  1.00  0.00           H  
ATOM   2625  HA  SER A 344      13.898  14.128 -29.493  1.00  0.00           H  
ATOM   2626  HB3 SER A 344      14.004  13.568 -31.903  1.00  0.00           H  
ATOM   2627  HB2 SER A 344      14.056  15.309 -31.630  1.00  0.00           H  
ATOM   2628  HG  SER A 344      11.796  13.770 -32.437  1.00  0.00           H  
ATOM   2629  N   HIS A 345      11.009  15.136 -29.075  1.00 62.58           N  
ATOM   2630  CA  HIS A 345      10.144  16.192 -28.562  1.00 63.23           C  
ATOM   2631  C   HIS A 345       9.383  15.725 -27.327  1.00 63.49           C  
ATOM   2632  O   HIS A 345       8.386  16.332 -26.935  1.00 63.73           O  
ATOM   2633  CB  HIS A 345       9.155  16.634 -29.645  1.00 64.07           C  
ATOM   2634  CG  HIS A 345       9.812  17.125 -30.897  1.00 65.23           C  
ATOM   2635  ND1 HIS A 345       9.909  16.573 -32.129  1.00 65.74           N  
ATOM   2636  CD2 HIS A 345      10.491  18.324 -30.960  1.00 65.57           C  
ATOM   2637  CE1 HIS A 345      10.639  17.440 -32.906  1.00 65.95           C  
ATOM   2638  NE2 HIS A 345      10.978  18.488 -32.177  1.00 66.00           N  
ATOM   2639  H   HIS A 345      10.693  14.179 -29.004  1.00  0.00           H  
ATOM   2640  HA  HIS A 345      10.763  17.046 -28.287  1.00  0.00           H  
ATOM   2641  HB3 HIS A 345       8.507  17.415 -29.246  1.00  0.00           H  
ATOM   2642  HB2 HIS A 345       8.490  15.805 -29.887  1.00  0.00           H  
ATOM   2643  HD1 HIS A 345       9.448  15.617 -32.330  1.00  0.00           H  
ATOM   2644  HD2 HIS A 345      10.549  18.915 -30.143  1.00  0.00           H  
ATOM   2645  HE1 HIS A 345      10.830  17.214 -33.872  1.00  0.00           H  
ATOM   2646  N   NMA A 345A      9.823  14.608 -26.646  1.00  0.00           N  
ATOM   2647  CA  NMA A 345A      9.108  14.148 -25.464  1.00  0.00           C  
ATOM   2648  H   NMA A 345A     10.640  14.111 -26.967  1.00  0.00           H  
ATOM   2649 1HA  NMA A 345A      8.246  14.827 -25.280  1.00  0.00           H  
ATOM   2650 2HA  NMA A 345A      8.742  13.109 -25.627  1.00  0.00           H  
ATOM   2651 3HA  NMA A 345A      9.790  14.158 -24.585  1.00  0.00           H  
ATOM   2652  CH3 ACE A 349       9.729  10.018 -23.085  1.00  0.00           C  
ATOM   2653  C   ACE A 349       9.186  10.497 -21.739  1.00  0.00           C  
ATOM   2654  O   ACE A 349       9.945  11.019 -20.926  1.00  0.00           O  
ATOM   2655 1H   ACE A 349      10.821  10.227 -23.140  1.00  0.00           H  
ATOM   2656 2H   ACE A 349       9.552   8.924 -23.190  1.00  0.00           H  
ATOM   2657 3H   ACE A 349       9.205  10.551 -23.910  1.00  0.00           H  
ATOM   2658  N   PRO A 350       7.848  10.346 -21.435  1.00 35.88           N  
ATOM   2659  CA  PRO A 350       7.150  10.741 -20.205  1.00 33.85           C  
ATOM   2660  C   PRO A 350       7.594   9.940 -18.984  1.00 32.31           C  
ATOM   2661  O   PRO A 350       6.812   9.177 -18.410  1.00 32.17           O  
ATOM   2662  CB  PRO A 350       5.676  10.515 -20.541  1.00 34.47           C  
ATOM   2663  CG  PRO A 350       5.690   9.471 -21.610  1.00 35.90           C  
ATOM   2664  CD  PRO A 350       6.937   9.720 -22.410  1.00 35.58           C  
ATOM   2665  HA  PRO A 350       7.319  11.802 -20.020  1.00  0.00           H  
ATOM   2666  HB3 PRO A 350       5.252  11.436 -20.941  1.00  0.00           H  
ATOM   2667  HB2 PRO A 350       5.161  10.126 -19.663  1.00  0.00           H  
ATOM   2668  HG3 PRO A 350       4.817   9.598 -22.251  1.00  0.00           H  
ATOM   2669  HG2 PRO A 350       5.745   8.484 -21.151  1.00  0.00           H  
ATOM   2670  HD2 PRO A 350       7.355   8.766 -22.732  1.00  0.00           H  
ATOM   2671  HD3 PRO A 350       6.718  10.431 -23.206  1.00  0.00           H  
ATOM   2672  N   TYR A 351       8.849  10.131 -18.586  1.00 30.11           N  
ATOM   2673  CA  TYR A 351       9.423   9.420 -17.451  1.00 28.93           C  
ATOM   2674  C   TYR A 351       8.501   9.438 -16.236  1.00 27.69           C  
ATOM   2675  O   TYR A 351       8.314   8.419 -15.578  1.00 28.13           O  
ATOM   2676  CB  TYR A 351      10.771  10.036 -17.061  1.00 32.06           C  
ATOM   2677  CG  TYR A 351      11.927   9.617 -17.941  1.00 34.34           C  
ATOM   2678  CD1 TYR A 351      12.653   8.467 -17.662  1.00 34.12           C  
ATOM   2679  CD2 TYR A 351      12.291  10.371 -19.049  1.00 36.60           C  
ATOM   2680  CE1 TYR A 351      13.711   8.077 -18.464  1.00 37.07           C  
ATOM   2681  CE2 TYR A 351      13.348   9.990 -19.859  1.00 36.51           C  
ATOM   2682  CZ  TYR A 351      14.053   8.842 -19.562  1.00 37.44           C  
ATOM   2683  OH  TYR A 351      15.101   8.451 -20.367  1.00 38.13           O  
ATOM   2684  H   TYR A 351       9.440  10.788 -19.076  1.00  0.00           H  
ATOM   2685  HA  TYR A 351       9.589   8.383 -17.742  1.00  0.00           H  
ATOM   2686  HB3 TYR A 351      10.997   9.785 -16.025  1.00  0.00           H  
ATOM   2687  HB2 TYR A 351      10.687  11.123 -17.068  1.00  0.00           H  
ATOM   2688  HD1 TYR A 351      12.395   7.860 -16.807  1.00  0.00           H  
ATOM   2689  HD2 TYR A 351      11.747  11.272 -19.292  1.00  0.00           H  
ATOM   2690  HE1 TYR A 351      14.264   7.179 -18.230  1.00  0.00           H  
ATOM   2691  HE2 TYR A 351      13.615  10.590 -20.716  1.00  0.00           H  
ATOM   2692  HH  TYR A 351      15.210   9.084 -21.081  1.00  0.00           H  
ATOM   2693  N   LYS A 352       7.925  10.596 -15.939  1.00 23.56           N  
ATOM   2694  CA  LYS A 352       7.216  10.763 -14.677  1.00 19.67           C  
ATOM   2695  C   LYS A 352       5.869  10.046 -14.625  1.00 19.53           C  
ATOM   2696  O   LYS A 352       5.303   9.868 -13.544  1.00 18.06           O  
ATOM   2697  CB  LYS A 352       7.030  12.253 -14.368  1.00 18.46           C  
ATOM   2698  CG  LYS A 352       8.338  12.969 -14.006  1.00 18.72           C  
ATOM   2699  CD  LYS A 352       8.104  14.416 -13.614  1.00 20.10           C  
ATOM   2700  CE  LYS A 352       9.381  15.038 -13.049  1.00 19.59           C  
ATOM   2701  NZ  LYS A 352       9.145  16.421 -12.562  1.00 21.66           N1+
ATOM   2702  H   LYS A 352       7.977  11.367 -16.589  1.00  0.00           H  
ATOM   2703  HA  LYS A 352       7.842  10.341 -13.891  1.00  0.00           H  
ATOM   2704  HB3 LYS A 352       6.317  12.367 -13.551  1.00  0.00           H  
ATOM   2705  HB2 LYS A 352       6.573  12.746 -15.226  1.00  0.00           H  
ATOM   2706  HG3 LYS A 352       9.020  12.929 -14.855  1.00  0.00           H  
ATOM   2707  HG2 LYS A 352       8.823  12.444 -13.183  1.00  0.00           H  
ATOM   2708  HD3 LYS A 352       7.314  14.466 -12.865  1.00  0.00           H  
ATOM   2709  HD2 LYS A 352       7.781  14.981 -14.488  1.00  0.00           H  
ATOM   2710  HE3 LYS A 352      10.150  15.052 -13.821  1.00  0.00           H  
ATOM   2711  HE2 LYS A 352       9.752  14.423 -12.229  1.00  0.00           H  
ATOM   2712  HZ1 LYS A 352       8.447  16.407 -11.832  1.00  0.00           H  
ATOM   2713  HZ2 LYS A 352      10.006  16.801 -12.196  1.00  0.00           H  
ATOM   2714  HZ3 LYS A 352       8.821  16.997 -13.326  1.00  0.00           H  
ATOM   2715  N   TRP A 353       5.363   9.621 -15.780  1.00 19.20           N  
ATOM   2716  CA  TRP A 353       4.075   8.927 -15.833  1.00 17.52           C  
ATOM   2717  C   TRP A 353       4.217   7.421 -16.038  1.00 18.13           C  
ATOM   2718  O   TRP A 353       3.238   6.682 -15.939  1.00 19.73           O  
ATOM   2719  CB  TRP A 353       3.198   9.494 -16.960  1.00 19.20           C  
ATOM   2720  CG  TRP A 353       2.515  10.790 -16.624  1.00 17.61           C  
ATOM   2721  CD1 TRP A 353       1.229  10.951 -16.197  1.00 18.94           C  
ATOM   2722  CD2 TRP A 353       3.085  12.104 -16.694  1.00 20.08           C  
ATOM   2723  NE1 TRP A 353       0.960  12.288 -15.994  1.00 19.81           N  
ATOM   2724  CE2 TRP A 353       2.084  13.015 -16.294  1.00 19.15           C  
ATOM   2725  CE3 TRP A 353       4.343  12.600 -17.057  1.00 19.94           C  
ATOM   2726  CZ2 TRP A 353       2.303  14.393 -16.246  1.00 20.16           C  
ATOM   2727  CZ3 TRP A 353       4.560  13.970 -17.008  1.00 20.73           C  
ATOM   2728  CH2 TRP A 353       3.543  14.850 -16.606  1.00 21.22           C  
ATOM   2729  H   TRP A 353       5.869   9.775 -16.640  1.00  0.00           H  
ATOM   2730  HA  TRP A 353       3.561   9.094 -14.886  1.00  0.00           H  
ATOM   2731  HB3 TRP A 353       2.449   8.754 -17.242  1.00  0.00           H  
ATOM   2732  HB2 TRP A 353       3.803   9.627 -17.857  1.00  0.00           H  
ATOM   2733  HD1 TRP A 353       0.591  10.089 -16.067  1.00  0.00           H  
ATOM   2734  HE1 TRP A 353       0.047  12.576 -15.674  1.00  0.00           H  
ATOM   2735  HE3 TRP A 353       5.122  11.920 -17.368  1.00  0.00           H  
ATOM   2736  HZ2 TRP A 353       1.509  15.055 -15.933  1.00  0.00           H  
ATOM   2737  HZ3 TRP A 353       5.523  14.374 -17.282  1.00  0.00           H  
ATOM   2738  HH2 TRP A 353       3.756  15.909 -16.584  1.00  0.00           H  
ATOM   2739  N   THR A 354       5.431   6.967 -16.322  1.00 18.53           N  
ATOM   2740  CA  THR A 354       5.623   5.598 -16.793  1.00 18.92           C  
ATOM   2741  C   THR A 354       6.120   4.658 -15.694  1.00 19.65           C  
ATOM   2742  O   THR A 354       6.991   5.015 -14.903  1.00 21.04           O  
ATOM   2743  CB  THR A 354       6.615   5.579 -17.972  1.00 19.95           C  
ATOM   2744  OG1 THR A 354       6.128   6.437 -19.011  1.00 20.75           O  
ATOM   2745  CG2 THR A 354       6.785   4.162 -18.517  1.00 20.64           C  
ATOM   2746  H   THR A 354       6.234   7.570 -16.213  1.00  0.00           H  
ATOM   2747  HA  THR A 354       4.664   5.224 -17.151  1.00  0.00           H  
ATOM   2748  HB  THR A 354       7.582   5.947 -17.630  1.00  0.00           H  
ATOM   2749  HG1 THR A 354       6.357   7.347 -18.809  1.00  0.00           H  
ATOM   2750 HG21 THR A 354       7.490   4.174 -19.348  1.00  0.00           H  
ATOM   2751 HG22 THR A 354       7.165   3.512 -17.729  1.00  0.00           H  
ATOM   2752 HG23 THR A 354       5.822   3.787 -18.863  1.00  0.00           H  
ATOM   2753  N   ALA A 355       5.560   3.453 -15.651  1.00 18.49           N  
ATOM   2754  CA  ALA A 355       5.946   2.468 -14.648  1.00 18.44           C  
ATOM   2755  C   ALA A 355       7.423   2.122 -14.805  1.00 19.56           C  
ATOM   2756  O   ALA A 355       7.943   2.085 -15.915  1.00 19.55           O  
ATOM   2757  CB  ALA A 355       5.101   1.212 -14.797  1.00 18.48           C  
ATOM   2758  H   ALA A 355       4.849   3.202 -16.323  1.00  0.00           H  
ATOM   2759  HA  ALA A 355       5.784   2.889 -13.656  1.00  0.00           H  
ATOM   2760  HB1 ALA A 355       5.397   0.483 -14.043  1.00  0.00           H  
ATOM   2761  HB2 ALA A 355       4.049   1.464 -14.665  1.00  0.00           H  
ATOM   2762  HB3 ALA A 355       5.251   0.789 -15.790  1.00  0.00           H  
ATOM   2763  N   PRO A 356       8.116   1.861 -13.689  1.00 20.89           N  
ATOM   2764  CA  PRO A 356       9.565   1.639 -13.730  1.00 21.88           C  
ATOM   2765  C   PRO A 356       9.989   0.484 -14.635  1.00 21.16           C  
ATOM   2766  O   PRO A 356      11.023   0.564 -15.296  1.00 22.05           O  
ATOM   2767  CB  PRO A 356       9.935   1.378 -12.268  1.00 24.49           C  
ATOM   2768  CG  PRO A 356       8.838   2.000 -11.483  1.00 26.18           C  
ATOM   2769  CD  PRO A 356       7.595   1.848 -12.312  1.00 22.81           C  
ATOM   2770  HA  PRO A 356      10.056   2.553 -14.064  1.00  0.00           H  
ATOM   2771  HB3 PRO A 356      10.874   1.881 -12.038  1.00  0.00           H  
ATOM   2772  HB2 PRO A 356       9.946   0.304 -12.085  1.00  0.00           H  
ATOM   2773  HG3 PRO A 356       9.051   3.059 -11.340  1.00  0.00           H  
ATOM   2774  HG2 PRO A 356       8.715   1.461 -10.543  1.00  0.00           H  
ATOM   2775  HD2 PRO A 356       7.143   0.877 -12.108  1.00  0.00           H  
ATOM   2776  HD3 PRO A 356       6.954   2.717 -12.162  1.00  0.00           H  
ATOM   2777  N   GLU A 357       9.197  -0.583 -14.660  1.00 20.94           N  
ATOM   2778  CA  GLU A 357       9.552  -1.752 -15.460  1.00 22.03           C  
ATOM   2779  C   GLU A 357       9.407  -1.465 -16.952  1.00 23.77           C  
ATOM   2780  O   GLU A 357      10.068  -2.095 -17.783  1.00 22.56           O  
ATOM   2781  CB  GLU A 357       8.698  -2.966 -15.064  1.00 22.74           C  
ATOM   2782  CG  GLU A 357       7.260  -2.958 -15.580  1.00 23.35           C  
ATOM   2783  CD  GLU A 357       6.282  -2.254 -14.647  1.00 23.79           C  
ATOM   2784  OE1 GLU A 357       6.727  -1.663 -13.634  1.00 23.27           O  
ATOM   2785  OE2 GLU A 357       5.062  -2.297 -14.934  1.00 21.62           O1-
ATOM   2786  H   GLU A 357       8.342  -0.590 -14.123  1.00  0.00           H  
ATOM   2787  HA  GLU A 357      10.596  -1.994 -15.262  1.00  0.00           H  
ATOM   2788  HB3 GLU A 357       8.690  -3.062 -13.978  1.00  0.00           H  
ATOM   2789  HB2 GLU A 357       9.194  -3.878 -15.395  1.00  0.00           H  
ATOM   2790  HG3 GLU A 357       6.929  -3.983 -15.744  1.00  0.00           H  
ATOM   2791  HG2 GLU A 357       7.230  -2.483 -16.561  1.00  0.00           H  
ATOM   2792  N   ALA A 358       8.554  -0.505 -17.295  1.00 20.28           N  
ATOM   2793  CA  ALA A 358       8.412  -0.092 -18.686  1.00 20.80           C  
ATOM   2794  C   ALA A 358       9.579   0.797 -19.102  1.00 21.90           C  
ATOM   2795  O   ALA A 358      10.105   0.674 -20.210  1.00 23.67           O  
ATOM   2796  CB  ALA A 358       7.084   0.640 -18.887  1.00 20.34           C  
ATOM   2797  H   ALA A 358       7.993  -0.051 -16.588  1.00  0.00           H  
ATOM   2798  HA  ALA A 358       8.415  -0.983 -19.314  1.00  0.00           H  
ATOM   2799  HB1 ALA A 358       6.990   0.943 -19.930  1.00  0.00           H  
ATOM   2800  HB2 ALA A 358       6.260  -0.024 -18.626  1.00  0.00           H  
ATOM   2801  HB3 ALA A 358       7.055   1.523 -18.248  1.00  0.00           H  
ATOM   2802  N   LEU A 359      10.000   1.684 -18.205  1.00 21.92           N  
ATOM   2803  CA  LEU A 359      11.131   2.558 -18.482  1.00 23.61           C  
ATOM   2804  C   LEU A 359      12.433   1.776 -18.602  1.00 24.69           C  
ATOM   2805  O   LEU A 359      13.244   2.044 -19.488  1.00 27.61           O  
ATOM   2806  CB  LEU A 359      11.262   3.608 -17.378  1.00 24.10           C  
ATOM   2807  CG  LEU A 359      10.173   4.680 -17.381  1.00 22.70           C  
ATOM   2808  CD1 LEU A 359      10.351   5.582 -16.171  1.00 22.66           C  
ATOM   2809  CD2 LEU A 359      10.260   5.492 -18.664  1.00 23.36           C  
ATOM   2810  H   LEU A 359       9.533   1.760 -17.313  1.00  0.00           H  
ATOM   2811  HA  LEU A 359      10.948   3.071 -19.426  1.00  0.00           H  
ATOM   2812  HB3 LEU A 359      12.239   4.086 -17.449  1.00  0.00           H  
ATOM   2813  HB2 LEU A 359      11.277   3.111 -16.408  1.00  0.00           H  
ATOM   2814  HG  LEU A 359       9.197   4.198 -17.328  1.00  0.00           H  
ATOM   2815 HD11 LEU A 359       9.575   6.348 -16.171  1.00  0.00           H  
ATOM   2816 HD12 LEU A 359      10.275   4.988 -15.260  1.00  0.00           H  
ATOM   2817 HD13 LEU A 359      11.331   6.058 -16.213  1.00  0.00           H  
ATOM   2818 HD21 LEU A 359       9.483   6.256 -18.664  1.00  0.00           H  
ATOM   2819 HD22 LEU A 359      11.238   5.969 -18.727  1.00  0.00           H  
ATOM   2820 HD23 LEU A 359      10.122   4.833 -19.521  1.00  0.00           H  
ATOM   2821  N   SER A 360      12.625   0.801 -17.719  1.00 24.11           N  
ATOM   2822  CA  SER A 360      13.907   0.111 -17.635  1.00 25.33           C  
ATOM   2823  C   SER A 360      14.114  -0.924 -18.740  1.00 26.71           C  
ATOM   2824  O   SER A 360      15.211  -1.040 -19.288  1.00 27.52           O  
ATOM   2825  CB  SER A 360      14.060  -0.557 -16.268  1.00 27.41           C  
ATOM   2826  OG  SER A 360      13.029  -1.496 -16.028  1.00 32.79           O  
ATOM   2827  H   SER A 360      11.878   0.530 -17.096  1.00  0.00           H  
ATOM   2828  HA  SER A 360      14.694   0.859 -17.729  1.00  0.00           H  
ATOM   2829  HB3 SER A 360      14.046   0.205 -15.488  1.00  0.00           H  
ATOM   2830  HB2 SER A 360      15.027  -1.058 -16.215  1.00  0.00           H  
ATOM   2831  HG  SER A 360      12.231  -1.034 -15.761  1.00  0.00           H  
ATOM   2832  N   ARG A 361      13.070  -1.678 -19.072  1.00 25.44           N  
ATOM   2833  CA  ARG A 361      13.219  -2.766 -20.035  1.00 26.39           C  
ATOM   2834  C   ARG A 361      12.150  -2.791 -21.120  1.00 24.98           C  
ATOM   2835  O   ARG A 361      12.121  -3.699 -21.950  1.00 24.17           O  
ATOM   2836  CB  ARG A 361      13.244  -4.111 -19.306  1.00 28.74           C  
ATOM   2837  CG  ARG A 361      14.542  -4.367 -18.543  1.00 34.10           C  
ATOM   2838  CD  ARG A 361      14.765  -5.854 -18.297  1.00 37.94           C  
ATOM   2839  NE  ARG A 361      15.973  -6.127 -17.518  1.00 40.60           N  
ATOM   2840  CZ  ARG A 361      17.214  -6.092 -18.002  1.00 43.49           C  
ATOM   2841  NH1 ARG A 361      17.428  -5.789 -19.277  1.00 44.09           N  
ATOM   2842  NH2 ARG A 361      18.247  -6.373 -17.210  1.00 43.22           N1+
ATOM   2843  H   ARG A 361      12.166  -1.500 -18.657  1.00  0.00           H  
ATOM   2844  HA  ARG A 361      14.184  -2.640 -20.527  1.00  0.00           H  
ATOM   2845  HB3 ARG A 361      13.082  -4.915 -20.024  1.00  0.00           H  
ATOM   2846  HB2 ARG A 361      12.402  -4.164 -18.616  1.00  0.00           H  
ATOM   2847  HG3 ARG A 361      14.511  -3.842 -17.588  1.00  0.00           H  
ATOM   2848  HG2 ARG A 361      15.381  -3.963 -19.109  1.00  0.00           H  
ATOM   2849  HD3 ARG A 361      14.825  -6.374 -19.253  1.00  0.00           H  
ATOM   2850  HD2 ARG A 361      13.900  -6.269 -17.781  1.00  0.00           H  
ATOM   2851  HE  ARG A 361      15.816  -6.355 -16.547  1.00  0.00           H  
ATOM   2852 HH12 ARG A 361      18.371  -5.764 -19.639  1.00  0.00           H  
ATOM   2853 HH11 ARG A 361      16.648  -5.584 -19.885  1.00  0.00           H  
ATOM   2854 HH22 ARG A 361      19.187  -6.346 -17.578  1.00  0.00           H  
ATOM   2855 HH21 ARG A 361      18.090  -6.613 -16.242  1.00  0.00           H  
ATOM   2856  N   GLY A 362      11.270  -1.797 -21.108  1.00 22.22           N  
ATOM   2857  CA  GLY A 362      10.259  -1.702 -22.146  1.00 22.08           C  
ATOM   2858  C   GLY A 362       9.101  -2.662 -21.952  1.00 22.02           C  
ATOM   2859  O   GLY A 362       8.399  -2.990 -22.914  1.00 20.94           O  
ATOM   2860  H   GLY A 362      11.302  -1.103 -20.375  1.00  0.00           H  
ATOM   2861  HA3 GLY A 362      10.720  -1.882 -23.117  1.00  0.00           H  
ATOM   2862  HA2 GLY A 362       9.879  -0.681 -22.189  1.00  0.00           H  
ATOM   2863  N   HIS A 363       8.898  -3.109 -20.715  1.00 20.04           N  
ATOM   2864  CA  HIS A 363       7.810  -4.022 -20.388  1.00 21.74           C  
ATOM   2865  C   HIS A 363       6.531  -3.246 -20.116  1.00 22.42           C  
ATOM   2866  O   HIS A 363       6.128  -3.072 -18.960  1.00 22.74           O  
ATOM   2867  CB  HIS A 363       8.161  -4.870 -19.161  1.00 24.63           C  
ATOM   2868  CG  HIS A 363       9.320  -5.793 -19.374  1.00 28.42           C  
ATOM   2869  ND1 HIS A 363      10.072  -6.496 -18.494  1.00 31.76           N  
ATOM   2870  CD2 HIS A 363       9.833  -6.069 -20.622  1.00 30.67           C  
ATOM   2871  CE1 HIS A 363      11.019  -7.175 -19.223  1.00 30.49           C  
ATOM   2872  NE2 HIS A 363      10.852  -6.900 -20.503  1.00 31.03           N  
ATOM   2873  H   HIS A 363       9.509  -2.816 -19.966  1.00  0.00           H  
ATOM   2874  HA  HIS A 363       7.643  -4.686 -21.236  1.00  0.00           H  
ATOM   2875  HB3 HIS A 363       7.288  -5.449 -18.860  1.00  0.00           H  
ATOM   2876  HB2 HIS A 363       8.372  -4.214 -18.316  1.00  0.00           H  
ATOM   2877  HD2 HIS A 363       9.420  -5.648 -21.442  1.00  0.00           H  
ATOM   2878  HE1 HIS A 363      11.691  -7.765 -18.753  1.00  0.00           H  
ATOM   2879  HE2 HIS A 363      11.385  -7.231 -21.382  1.00  0.00           H  
ATOM   2880  N   TYR A 364       5.900  -2.775 -21.187  1.00 20.00           N  
ATOM   2881  CA  TYR A 364       4.596  -2.138 -21.080  1.00 20.63           C  
ATOM   2882  C   TYR A 364       3.493  -3.185 -21.019  1.00 22.39           C  
ATOM   2883  O   TYR A 364       3.586  -4.250 -21.634  1.00 23.76           O  
ATOM   2884  CB  TYR A 364       4.358  -1.203 -22.270  1.00 20.65           C  
ATOM   2885  CG  TYR A 364       5.237   0.026 -22.267  1.00 21.01           C  
ATOM   2886  CD1 TYR A 364       4.776   1.234 -21.752  1.00 21.15           C  
ATOM   2887  CD2 TYR A 364       6.532  -0.019 -22.772  1.00 21.41           C  
ATOM   2888  CE1 TYR A 364       5.581   2.363 -21.741  1.00 22.02           C  
ATOM   2889  CE2 TYR A 364       7.344   1.103 -22.768  1.00 23.88           C  
ATOM   2890  CZ  TYR A 364       6.865   2.290 -22.250  1.00 22.82           C  
ATOM   2891  OH  TYR A 364       7.673   3.403 -22.238  1.00 26.56           O  
ATOM   2892  H   TYR A 364       6.325  -2.855 -22.100  1.00  0.00           H  
ATOM   2893  HA  TYR A 364       4.569  -1.549 -20.163  1.00  0.00           H  
ATOM   2894  HB3 TYR A 364       3.311  -0.899 -22.287  1.00  0.00           H  
ATOM   2895  HB2 TYR A 364       4.510  -1.754 -23.198  1.00  0.00           H  
ATOM   2896  HD1 TYR A 364       3.775   1.304 -21.352  1.00  0.00           H  
ATOM   2897  HD2 TYR A 364       6.922  -0.941 -23.177  1.00  0.00           H  
ATOM   2898  HE1 TYR A 364       5.204   3.291 -21.337  1.00  0.00           H  
ATOM   2899  HE2 TYR A 364       8.345   1.046 -23.168  1.00  0.00           H  
ATOM   2900  HH  TYR A 364       8.591   3.132 -22.164  1.00  0.00           H  
ATOM   2901  N   SER A 365       2.448  -2.878 -20.265  1.00 20.99           N  
ATOM   2902  CA  SER A 365       1.321  -3.782 -20.122  1.00 21.03           C  
ATOM   2903  C   SER A 365       0.146  -2.964 -19.624  1.00 21.98           C  
ATOM   2904  O   SER A 365       0.286  -1.775 -19.346  1.00 21.03           O  
ATOM   2905  CB  SER A 365       1.645  -4.880 -19.108  1.00 22.70           C  
ATOM   2906  OG  SER A 365       1.738  -4.340 -17.794  1.00 24.20           O  
ATOM   2907  H   SER A 365       2.422  -1.997 -19.772  1.00  0.00           H  
ATOM   2908  HA  SER A 365       1.079  -4.228 -21.087  1.00  0.00           H  
ATOM   2909  HB3 SER A 365       2.591  -5.352 -19.374  1.00  0.00           H  
ATOM   2910  HB2 SER A 365       0.864  -5.640 -19.134  1.00  0.00           H  
ATOM   2911  HG  SER A 365       2.343  -4.872 -17.271  1.00  0.00           H  
ATOM   2912  N   THR A 366      -1.014  -3.591 -19.500  1.00 22.15           N  
ATOM   2913  CA  THR A 366      -2.132  -2.897 -18.886  1.00 21.82           C  
ATOM   2914  C   THR A 366      -1.750  -2.488 -17.461  1.00 22.34           C  
ATOM   2915  O   THR A 366      -2.203  -1.458 -16.959  1.00 20.65           O  
ATOM   2916  CB  THR A 366      -3.387  -3.781 -18.875  1.00 23.90           C  
ATOM   2917  OG1 THR A 366      -3.744  -4.095 -20.229  1.00 30.93           O  
ATOM   2918  CG2 THR A 366      -4.546  -3.055 -18.215  1.00 22.95           C  
ATOM   2919  H   THR A 366      -1.113  -4.540 -19.831  1.00  0.00           H  
ATOM   2920  HA  THR A 366      -2.344  -1.997 -19.463  1.00  0.00           H  
ATOM   2921  HB  THR A 366      -3.178  -4.702 -18.331  1.00  0.00           H  
ATOM   2922  HG1 THR A 366      -4.529  -4.648 -20.233  1.00  0.00           H  
ATOM   2923 HG21 THR A 366      -5.426  -3.698 -18.217  1.00  0.00           H  
ATOM   2924 HG22 THR A 366      -4.281  -2.805 -17.188  1.00  0.00           H  
ATOM   2925 HG23 THR A 366      -4.764  -2.140 -18.766  1.00  0.00           H  
ATOM   2926  N   LYS A 367      -0.891  -3.276 -16.821  1.00 21.30           N  
ATOM   2927  CA  LYS A 367      -0.458  -2.957 -15.462  1.00 21.07           C  
ATOM   2928  C   LYS A 367       0.459  -1.735 -15.398  1.00 20.48           C  
ATOM   2929  O   LYS A 367       0.468  -1.026 -14.392  1.00 19.20           O  
ATOM   2930  CB  LYS A 367       0.229  -4.165 -14.811  1.00 24.14           C  
ATOM   2931  CG  LYS A 367      -0.731  -5.296 -14.439  1.00 26.55           C  
ATOM   2932  CD  LYS A 367      -1.930  -4.787 -13.646  1.00 29.66           C  
ATOM   2933  CE  LYS A 367      -2.804  -5.931 -13.138  1.00 31.47           C  
ATOM   2934  NZ  LYS A 367      -2.239  -6.592 -11.926  1.00 33.62           N1+
ATOM   2935  H   LYS A 367      -0.531  -4.104 -17.274  1.00  0.00           H  
ATOM   2936  HA  LYS A 367      -1.349  -2.731 -14.877  1.00  0.00           H  
ATOM   2937  HB3 LYS A 367       0.766  -3.839 -13.920  1.00  0.00           H  
ATOM   2938  HB2 LYS A 367       0.997  -4.549 -15.482  1.00  0.00           H  
ATOM   2939  HG3 LYS A 367      -0.199  -6.045 -13.852  1.00  0.00           H  
ATOM   2940  HG2 LYS A 367      -1.079  -5.789 -15.347  1.00  0.00           H  
ATOM   2941  HD3 LYS A 367      -2.527  -4.126 -14.275  1.00  0.00           H  
ATOM   2942  HD2 LYS A 367      -1.580  -4.195 -12.800  1.00  0.00           H  
ATOM   2943  HE3 LYS A 367      -2.929  -6.670 -13.929  1.00  0.00           H  
ATOM   2944  HE2 LYS A 367      -3.801  -5.553 -12.913  1.00  0.00           H  
ATOM   2945  HZ1 LYS A 367      -2.500  -6.067 -11.103  1.00  0.00           H  
ATOM   2946  HZ2 LYS A 367      -2.602  -7.532 -11.854  1.00  0.00           H  
ATOM   2947  HZ3 LYS A 367      -1.232  -6.625 -11.999  1.00  0.00           H  
ATOM   2948  N   SER A 368       1.219  -1.462 -16.455  1.00 18.61           N  
ATOM   2949  CA  SER A 368       1.937  -0.188 -16.475  1.00 18.98           C  
ATOM   2950  C   SER A 368       0.985   0.974 -16.775  1.00 18.83           C  
ATOM   2951  O   SER A 368       1.216   2.095 -16.334  1.00 19.17           O  
ATOM   2952  CB  SER A 368       3.121  -0.212 -17.463  1.00 19.07           C  
ATOM   2953  OG  SER A 368       2.726  -0.454 -18.803  1.00 20.53           O  
ATOM   2954  H   SER A 368       1.287  -2.126 -17.213  1.00  0.00           H  
ATOM   2955  HA  SER A 368       2.346  -0.027 -15.478  1.00  0.00           H  
ATOM   2956  HB3 SER A 368       3.836  -0.974 -17.153  1.00  0.00           H  
ATOM   2957  HB2 SER A 368       3.657   0.736 -17.409  1.00  0.00           H  
ATOM   2958  HG  SER A 368       2.567   0.383 -19.246  1.00  0.00           H  
ATOM   2959  N   ASP A 369      -0.107   0.711 -17.491  1.00 17.59           N  
ATOM   2960  CA  ASP A 369      -1.151   1.729 -17.629  1.00 16.99           C  
ATOM   2961  C   ASP A 369      -1.807   2.035 -16.278  1.00 17.22           C  
ATOM   2962  O   ASP A 369      -2.189   3.173 -16.006  1.00 17.12           O  
ATOM   2963  CB  ASP A 369      -2.227   1.282 -18.628  1.00 18.52           C  
ATOM   2964  CG  ASP A 369      -1.805   1.477 -20.082  1.00 20.12           C  
ATOM   2965  OD1 ASP A 369      -0.841   2.228 -20.352  1.00 19.05           O  
ATOM   2966  OD2 ASP A 369      -2.457   0.871 -20.961  1.00 20.67           O1-
ATOM   2967  H   ASP A 369      -0.214  -0.189 -17.937  1.00  0.00           H  
ATOM   2968  HA  ASP A 369      -0.692   2.644 -18.004  1.00  0.00           H  
ATOM   2969  HB3 ASP A 369      -3.147   1.835 -18.441  1.00  0.00           H  
ATOM   2970  HB2 ASP A 369      -2.465   0.232 -18.458  1.00  0.00           H  
ATOM   2971  N   VAL A 370      -1.933   1.018 -15.431  1.00 17.33           N  
ATOM   2972  CA  VAL A 370      -2.459   1.223 -14.088  1.00 17.41           C  
ATOM   2973  C   VAL A 370      -1.554   2.157 -13.274  1.00 17.80           C  
ATOM   2974  O   VAL A 370      -2.050   3.058 -12.589  1.00 16.95           O  
ATOM   2975  CB  VAL A 370      -2.628  -0.129 -13.354  1.00 17.72           C  
ATOM   2976  CG1 VAL A 370      -2.903   0.101 -11.871  1.00 18.53           C  
ATOM   2977  CG2 VAL A 370      -3.784  -0.908 -13.974  1.00 19.64           C  
ATOM   2978  H   VAL A 370      -1.662   0.087 -15.715  1.00  0.00           H  
ATOM   2979  HA  VAL A 370      -3.441   1.689 -14.174  1.00  0.00           H  
ATOM   2980  HB  VAL A 370      -1.711  -0.709 -13.460  1.00  0.00           H  
ATOM   2981 HG11 VAL A 370      -3.019  -0.860 -11.369  1.00  0.00           H  
ATOM   2982 HG12 VAL A 370      -2.069   0.644 -11.426  1.00  0.00           H  
ATOM   2983 HG13 VAL A 370      -3.817   0.683 -11.757  1.00  0.00           H  
ATOM   2984 HG21 VAL A 370      -3.901  -1.860 -13.455  1.00  0.00           H  
ATOM   2985 HG22 VAL A 370      -4.703  -0.329 -13.882  1.00  0.00           H  
ATOM   2986 HG23 VAL A 370      -3.575  -1.092 -15.028  1.00  0.00           H  
ATOM   2987  N   TRP A 371      -0.239   1.964 -13.372  1.00 17.42           N  
ATOM   2988  CA  TRP A 371       0.707   2.888 -12.746  1.00 17.03           C  
ATOM   2989  C   TRP A 371       0.408   4.322 -13.173  1.00 16.51           C  
ATOM   2990  O   TRP A 371       0.292   5.229 -12.338  1.00 17.12           O  
ATOM   2991  CB  TRP A 371       2.147   2.529 -13.134  1.00 17.63           C  
ATOM   2992  CG  TRP A 371       3.179   3.443 -12.527  1.00 16.90           C  
ATOM   2993  CD1 TRP A 371       3.458   4.734 -12.893  1.00 18.07           C  
ATOM   2994  CD2 TRP A 371       4.048   3.142 -11.429  1.00 18.30           C  
ATOM   2995  NE1 TRP A 371       4.445   5.251 -12.087  1.00 18.28           N  
ATOM   2996  CE2 TRP A 371       4.824   4.294 -11.182  1.00 18.26           C  
ATOM   2997  CE3 TRP A 371       4.246   2.007 -10.632  1.00 18.00           C  
ATOM   2998  CZ2 TRP A 371       5.784   4.347 -10.168  1.00 18.68           C  
ATOM   2999  CZ3 TRP A 371       5.199   2.060  -9.627  1.00 19.17           C  
ATOM   3000  CH2 TRP A 371       5.957   3.224  -9.404  1.00 19.34           C  
ATOM   3001  H   TRP A 371       0.118   1.170 -13.884  1.00  0.00           H  
ATOM   3002  HA  TRP A 371       0.606   2.815 -11.663  1.00  0.00           H  
ATOM   3003  HB3 TRP A 371       2.244   2.545 -14.220  1.00  0.00           H  
ATOM   3004  HB2 TRP A 371       2.356   1.501 -12.838  1.00  0.00           H  
ATOM   3005  HD1 TRP A 371       2.923   5.191 -13.712  1.00  0.00           H  
ATOM   3006  HE1 TRP A 371       4.766   6.198 -12.226  1.00  0.00           H  
ATOM   3007  HE3 TRP A 371       3.662   1.116 -10.807  1.00  0.00           H  
ATOM   3008  HZ2 TRP A 371       6.355   5.250 -10.012  1.00  0.00           H  
ATOM   3009  HZ3 TRP A 371       5.370   1.198  -8.999  1.00  0.00           H  
ATOM   3010  HH2 TRP A 371       6.688   3.219  -8.609  1.00  0.00           H  
ATOM   3011  N   SER A 372       0.279   4.523 -14.482  1.00 15.58           N  
ATOM   3012  CA  SER A 372       0.009   5.843 -15.036  1.00 15.39           C  
ATOM   3013  C   SER A 372      -1.320   6.394 -14.541  1.00 17.14           C  
ATOM   3014  O   SER A 372      -1.444   7.592 -14.306  1.00 17.34           O  
ATOM   3015  CB  SER A 372      -0.009   5.776 -16.564  1.00 17.33           C  
ATOM   3016  OG  SER A 372       1.215   5.268 -17.072  1.00 18.43           O  
ATOM   3017  H   SER A 372       0.368   3.748 -15.123  1.00  0.00           H  
ATOM   3018  HA  SER A 372       0.805   6.521 -14.726  1.00  0.00           H  
ATOM   3019  HB3 SER A 372      -0.184   6.773 -16.969  1.00  0.00           H  
ATOM   3020  HB2 SER A 372      -0.830   5.137 -16.889  1.00  0.00           H  
ATOM   3021  HG  SER A 372       1.948   5.753 -16.686  1.00  0.00           H  
ATOM   3022  N   PHE A 373      -2.316   5.523 -14.386  1.00 16.29           N  
ATOM   3023  CA  PHE A 373      -3.604   5.948 -13.852  1.00 16.49           C  
ATOM   3024  C   PHE A 373      -3.443   6.536 -12.449  1.00 16.98           C  
ATOM   3025  O   PHE A 373      -4.124   7.496 -12.097  1.00 16.73           O  
ATOM   3026  CB  PHE A 373      -4.582   4.765 -13.821  1.00 17.01           C  
ATOM   3027  CG  PHE A 373      -5.956   5.126 -13.323  1.00 17.21           C  
ATOM   3028  CD1 PHE A 373      -6.882   5.723 -14.165  1.00 18.51           C  
ATOM   3029  CD2 PHE A 373      -6.324   4.863 -12.014  1.00 18.73           C  
ATOM   3030  CE1 PHE A 373      -8.157   6.053 -13.707  1.00 20.30           C  
ATOM   3031  CE2 PHE A 373      -7.595   5.188 -11.553  1.00 19.64           C  
ATOM   3032  CZ  PHE A 373      -8.510   5.783 -12.402  1.00 18.39           C  
ATOM   3033  H   PHE A 373      -2.184   4.554 -14.640  1.00  0.00           H  
ATOM   3034  HA  PHE A 373      -4.013   6.718 -14.506  1.00  0.00           H  
ATOM   3035  HB3 PHE A 373      -4.169   3.971 -13.199  1.00  0.00           H  
ATOM   3036  HB2 PHE A 373      -4.661   4.335 -14.819  1.00  0.00           H  
ATOM   3037  HD1 PHE A 373      -6.620   5.938 -15.190  1.00  0.00           H  
ATOM   3038  HD2 PHE A 373      -5.620   4.400 -11.338  1.00  0.00           H  
ATOM   3039  HE1 PHE A 373      -8.867   6.519 -14.374  1.00  0.00           H  
ATOM   3040  HE2 PHE A 373      -7.869   4.976 -10.530  1.00  0.00           H  
ATOM   3041  HZ  PHE A 373      -9.498   6.036 -12.046  1.00  0.00           H  
ATOM   3042  N   GLY A 374      -2.537   5.967 -11.658  1.00 17.42           N  
ATOM   3043  CA  GLY A 374      -2.277   6.508 -10.335  1.00 16.82           C  
ATOM   3044  C   GLY A 374      -1.659   7.893 -10.402  1.00 15.50           C  
ATOM   3045  O   GLY A 374      -1.997   8.770  -9.599  1.00 15.95           O  
ATOM   3046  H   GLY A 374      -2.027   5.156 -11.977  1.00  0.00           H  
ATOM   3047  HA3 GLY A 374      -1.608   5.838  -9.794  1.00  0.00           H  
ATOM   3048  HA2 GLY A 374      -3.209   6.554  -9.772  1.00  0.00           H  
ATOM   3049  N   ILE A 375      -0.758   8.103 -11.361  1.00 16.10           N  
ATOM   3050  CA  ILE A 375      -0.182   9.429 -11.560  1.00 15.88           C  
ATOM   3051  C   ILE A 375      -1.291  10.391 -11.998  1.00 17.00           C  
ATOM   3052  O   ILE A 375      -1.357  11.533 -11.542  1.00 16.42           O  
ATOM   3053  CB  ILE A 375       0.938   9.414 -12.635  1.00 16.22           C  
ATOM   3054  CG1 ILE A 375       2.011   8.376 -12.283  1.00 16.08           C  
ATOM   3055  CG2 ILE A 375       1.573  10.798 -12.734  1.00 17.16           C  
ATOM   3056  CD1 ILE A 375       2.822   8.700 -11.025  1.00 17.13           C  
ATOM   3057  H   ILE A 375      -0.468   7.341 -11.957  1.00  0.00           H  
ATOM   3058  HA  ILE A 375       0.237   9.778 -10.616  1.00  0.00           H  
ATOM   3059  HB  ILE A 375       0.499   9.156 -13.599  1.00  0.00           H  
ATOM   3060 HG13 ILE A 375       2.689   8.256 -13.128  1.00  0.00           H  
ATOM   3061 HG12 ILE A 375       1.543   7.398 -12.169  1.00  0.00           H  
ATOM   3062 HG21 ILE A 375       2.359  10.785 -13.489  1.00  0.00           H  
ATOM   3063 HG22 ILE A 375       0.813  11.528 -13.014  1.00  0.00           H  
ATOM   3064 HG23 ILE A 375       2.001  11.072 -11.770  1.00  0.00           H  
ATOM   3065 HD11 ILE A 375       3.556   7.913 -10.853  1.00  0.00           H  
ATOM   3066 HD12 ILE A 375       3.335   9.652 -11.158  1.00  0.00           H  
ATOM   3067 HD13 ILE A 375       2.152   8.766 -10.167  1.00  0.00           H  
ATOM   3068  N   LEU A 376      -2.175   9.929 -12.880  0.70 15.04           N  
ATOM   3069  CA  LEU A 376      -3.292  10.752 -13.334  0.70 16.26           C  
ATOM   3070  C   LEU A 376      -4.200  11.148 -12.160  0.70 16.01           C  
ATOM   3071  O   LEU A 376      -4.652  12.293 -12.076  0.70 15.74           O  
ATOM   3072  CB  LEU A 376      -4.077   9.990 -14.412  0.70 18.22           C  
ATOM   3073  CG  LEU A 376      -5.340  10.608 -15.011  0.70 19.16           C  
ATOM   3074  CD1 LEU A 376      -5.570  10.059 -16.412  0.70 19.58           C  
ATOM   3075  CD2 LEU A 376      -6.518  10.297 -14.115  0.70 20.24           C  
ATOM   3076  H   LEU A 376      -2.080   8.993 -13.248  1.00  0.00           H  
ATOM   3077  HA  LEU A 376      -2.890  11.662 -13.780  1.00  0.00           H  
ATOM   3078  HB3 LEU A 376      -4.312   8.993 -14.040  1.00  0.00           H  
ATOM   3079  HB2 LEU A 376      -3.398   9.719 -15.220  1.00  0.00           H  
ATOM   3080  HG  LEU A 376      -5.213  11.689 -15.069  1.00  0.00           H  
ATOM   3081 HD11 LEU A 376      -6.472  10.503 -16.833  1.00  0.00           H  
ATOM   3082 HD12 LEU A 376      -4.716  10.304 -17.043  1.00  0.00           H  
ATOM   3083 HD13 LEU A 376      -5.687   8.976 -16.364  1.00  0.00           H  
ATOM   3084 HD21 LEU A 376      -7.422  10.735 -14.537  1.00  0.00           H  
ATOM   3085 HD22 LEU A 376      -6.641   9.217 -14.037  1.00  0.00           H  
ATOM   3086 HD23 LEU A 376      -6.341  10.714 -13.124  1.00  0.00           H  
ATOM   3087  N   LEU A 377      -4.451  10.213 -11.247  1.00 16.18           N  
ATOM   3088  CA  LEU A 377      -5.241  10.509 -10.056  1.00 16.80           C  
ATOM   3089  C   LEU A 377      -4.554  11.589  -9.226  1.00 15.30           C  
ATOM   3090  O   LEU A 377      -5.202  12.490  -8.688  1.00 16.58           O  
ATOM   3091  CB  LEU A 377      -5.417   9.250  -9.201  1.00 18.21           C  
ATOM   3092  CG  LEU A 377      -6.464   8.223  -9.630  1.00 21.73           C  
ATOM   3093  CD1 LEU A 377      -6.459   7.047  -8.656  1.00 23.63           C  
ATOM   3094  CD2 LEU A 377      -7.842   8.886  -9.647  1.00 22.72           C  
ATOM   3095  H   LEU A 377      -4.092   9.277 -11.371  1.00  0.00           H  
ATOM   3096  HA  LEU A 377      -6.223  10.869 -10.363  1.00  0.00           H  
ATOM   3097  HB3 LEU A 377      -5.608   9.544  -8.169  1.00  0.00           H  
ATOM   3098  HB2 LEU A 377      -4.453   8.753  -9.095  1.00  0.00           H  
ATOM   3099  HG  LEU A 377      -6.226   7.863 -10.631  1.00  0.00           H  
ATOM   3100 HD11 LEU A 377      -7.207   6.316  -8.964  1.00  0.00           H  
ATOM   3101 HD12 LEU A 377      -5.474   6.580  -8.654  1.00  0.00           H  
ATOM   3102 HD13 LEU A 377      -6.693   7.404  -7.653  1.00  0.00           H  
ATOM   3103 HD21 LEU A 377      -8.593   8.157  -9.953  1.00  0.00           H  
ATOM   3104 HD22 LEU A 377      -8.080   9.256  -8.650  1.00  0.00           H  
ATOM   3105 HD23 LEU A 377      -7.837   9.718 -10.351  1.00  0.00           H  
ATOM   3106  N   HIS A 378      -3.236  11.500  -9.110  1.00 15.64           N  
ATOM   3107  CA  HIS A 378      -2.529  12.483  -8.318  1.00 16.36           C  
ATOM   3108  C   HIS A 378      -2.672  13.862  -8.949  1.00 16.45           C  
ATOM   3109  O   HIS A 378      -2.870  14.854  -8.249  1.00 17.85           O  
ATOM   3110  CB  HIS A 378      -1.052  12.113  -8.180  1.00 15.55           C  
ATOM   3111  CG  HIS A 378      -0.332  12.927  -7.152  1.00 17.16           C  
ATOM   3112  ND1 HIS A 378       0.110  14.210  -7.396  1.00 19.10           N  
ATOM   3113  CD2 HIS A 378      -0.022  12.660  -5.862  1.00 18.03           C  
ATOM   3114  CE1 HIS A 378       0.662  14.697  -6.298  1.00 18.11           C  
ATOM   3115  NE2 HIS A 378       0.594  13.777  -5.353  1.00 19.67           N  
ATOM   3116  H   HIS A 378      -2.738  10.752  -9.572  1.00  0.00           H  
ATOM   3117  HA  HIS A 378      -2.973  12.510  -7.323  1.00  0.00           H  
ATOM   3118  HB3 HIS A 378      -0.558  12.229  -9.145  1.00  0.00           H  
ATOM   3119  HB2 HIS A 378      -0.966  11.056  -7.930  1.00  0.00           H  
ATOM   3120  HD2 HIS A 378      -0.271  11.700  -5.434  1.00  0.00           H  
ATOM   3121  HE1 HIS A 378       1.068  15.698  -6.296  1.00  0.00           H  
ATOM   3122  HE2 HIS A 378       0.907  13.788  -4.393  1.00  0.00           H  
ATOM   3123  N   GLU A 379      -2.583  13.923 -10.275  1.00 15.96           N  
ATOM   3124  CA  GLU A 379      -2.822  15.172 -10.991  1.00 15.57           C  
ATOM   3125  C   GLU A 379      -4.226  15.702 -10.717  1.00 15.88           C  
ATOM   3126  O   GLU A 379      -4.423  16.900 -10.496  1.00 17.60           O  
ATOM   3127  CB  GLU A 379      -2.680  14.960 -12.499  1.00 16.29           C  
ATOM   3128  CG  GLU A 379      -1.283  14.665 -12.993  1.00 16.41           C  
ATOM   3129  CD  GLU A 379      -1.247  14.537 -14.502  1.00 19.46           C  
ATOM   3130  OE1 GLU A 379      -1.539  13.432 -15.009  1.00 18.38           O  
ATOM   3131  OE2 GLU A 379      -0.939  15.540 -15.183  1.00 19.72           O1-
ATOM   3132  H   GLU A 379      -2.346  13.096 -10.804  1.00  0.00           H  
ATOM   3133  HA  GLU A 379      -2.092  15.914 -10.666  1.00  0.00           H  
ATOM   3134  HB3 GLU A 379      -3.070  15.832 -13.023  1.00  0.00           H  
ATOM   3135  HB2 GLU A 379      -3.350  14.160 -12.814  1.00  0.00           H  
ATOM   3136  HG3 GLU A 379      -0.927  13.739 -12.542  1.00  0.00           H  
ATOM   3137  HG2 GLU A 379      -0.611  15.465 -12.681  1.00  0.00           H  
ATOM   3138  N   MET A 380      -5.205  14.802 -10.757  1.00 16.38           N  
ATOM   3139  CA  MET A 380      -6.601  15.191 -10.616  1.00 17.75           C  
ATOM   3140  C   MET A 380      -6.944  15.737  -9.238  1.00 19.26           C  
ATOM   3141  O   MET A 380      -7.889  16.516  -9.098  1.00 21.19           O  
ATOM   3142  CB  MET A 380      -7.502  14.000 -10.918  1.00 18.74           C  
ATOM   3143  CG  MET A 380      -7.567  13.648 -12.392  1.00 18.37           C  
ATOM   3144  SD  MET A 380      -8.725  12.296 -12.662  1.00 20.27           S  
ATOM   3145  CE  MET A 380     -10.265  13.034 -12.111  1.00 23.12           C  
ATOM   3146  H   MET A 380      -4.987  13.824 -10.888  1.00  0.00           H  
ATOM   3147  HA  MET A 380      -6.811  15.969 -11.350  1.00  0.00           H  
ATOM   3148  HB3 MET A 380      -8.507  14.205 -10.550  1.00  0.00           H  
ATOM   3149  HB2 MET A 380      -7.157  13.133 -10.354  1.00  0.00           H  
ATOM   3150  HG3 MET A 380      -6.577  13.353 -12.739  1.00  0.00           H  
ATOM   3151  HG2 MET A 380      -7.889  14.521 -12.960  1.00  0.00           H  
ATOM   3152  HE1 MET A 380     -11.074  12.312 -12.220  1.00  0.00           H  
ATOM   3153  HE2 MET A 380     -10.176  13.324 -11.064  1.00  0.00           H  
ATOM   3154  HE3 MET A 380     -10.482  13.916 -12.714  1.00  0.00           H  
ATOM   3155  N   PHE A 381      -6.199  15.320  -8.219  1.00 18.09           N  
ATOM   3156  CA  PHE A 381      -6.510  15.750  -6.864  1.00 17.93           C  
ATOM   3157  C   PHE A 381      -5.499  16.748  -6.312  1.00 18.58           C  
ATOM   3158  O   PHE A 381      -5.471  17.019  -5.111  1.00 20.94           O  
ATOM   3159  CB  PHE A 381      -6.655  14.525  -5.948  1.00 19.09           C  
ATOM   3160  CG  PHE A 381      -7.940  13.771  -6.169  1.00 18.53           C  
ATOM   3161  CD1 PHE A 381      -9.046  14.012  -5.365  1.00 20.47           C  
ATOM   3162  CD2 PHE A 381      -8.069  12.881  -7.224  1.00 20.75           C  
ATOM   3163  CE1 PHE A 381     -10.251  13.385  -5.614  1.00 20.72           C  
ATOM   3164  CE2 PHE A 381      -9.282  12.247  -7.479  1.00 19.77           C  
ATOM   3165  CZ  PHE A 381     -10.370  12.503  -6.672  1.00 21.62           C  
ATOM   3166  H   PHE A 381      -5.416  14.704  -8.385  1.00  0.00           H  
ATOM   3167  HA  PHE A 381      -7.478  16.250  -6.895  1.00  0.00           H  
ATOM   3168  HB3 PHE A 381      -6.596  14.842  -4.907  1.00  0.00           H  
ATOM   3169  HB2 PHE A 381      -5.810  13.854  -6.104  1.00  0.00           H  
ATOM   3170  HD1 PHE A 381      -8.970  14.697  -4.533  1.00  0.00           H  
ATOM   3171  HD2 PHE A 381      -7.222  12.672  -7.861  1.00  0.00           H  
ATOM   3172  HE1 PHE A 381     -11.104  13.583  -4.981  1.00  0.00           H  
ATOM   3173  HE2 PHE A 381      -9.368  11.558  -8.306  1.00  0.00           H  
ATOM   3174  HZ  PHE A 381     -11.314  12.016  -6.865  1.00  0.00           H  
ATOM   3175  N   SER A 382      -4.686  17.300  -7.208  1.00 17.87           N  
ATOM   3176  CA  SER A 382      -3.703  18.323  -6.860  1.00 18.23           C  
ATOM   3177  C   SER A 382      -3.858  19.557  -7.751  1.00 19.20           C  
ATOM   3178  O   SER A 382      -2.933  20.358  -7.876  1.00 20.58           O  
ATOM   3179  CB  SER A 382      -2.288  17.765  -7.016  1.00 18.72           C  
ATOM   3180  OG  SER A 382      -2.018  17.471  -8.381  1.00 19.31           O  
ATOM   3181  H   SER A 382      -4.733  17.015  -8.176  1.00  0.00           H  
ATOM   3182  HA  SER A 382      -3.853  18.617  -5.821  1.00  0.00           H  
ATOM   3183  HB3 SER A 382      -2.189  16.856  -6.422  1.00  0.00           H  
ATOM   3184  HB2 SER A 382      -1.567  18.497  -6.653  1.00  0.00           H  
ATOM   3185  HG  SER A 382      -2.254  16.559  -8.565  1.00  0.00           H  
ATOM   3186  N   ARG A 383      -5.023  19.700  -8.380  1.00 18.48           N  
ATOM   3187  CA  ARG A 383      -5.277  20.820  -9.281  1.00 20.31           C  
ATOM   3188  C   ARG A 383      -4.248  20.859 -10.406  1.00 20.48           C  
ATOM   3189  O   ARG A 383      -3.808  21.927 -10.837  1.00 20.52           O  
ATOM   3190  CB  ARG A 383      -5.272  22.138  -8.495  1.00 22.12           C  
ATOM   3191  CG  ARG A 383      -6.415  22.237  -7.488  1.00 23.19           C  
ATOM   3192  CD  ARG A 383      -6.392  23.542  -6.706  1.00 26.27           C  
ATOM   3193  NE  ARG A 383      -7.346  23.524  -5.596  1.00 26.17           N  
ATOM   3194  CZ  ARG A 383      -8.612  23.920  -5.688  1.00 26.73           C  
ATOM   3195  NH1 ARG A 383      -9.089  24.372  -6.840  1.00 27.97           N  
ATOM   3196  NH2 ARG A 383      -9.407  23.862  -4.627  1.00 27.18           N1+
ATOM   3197  H   ARG A 383      -5.759  19.023  -8.239  1.00  0.00           H  
ATOM   3198  HA  ARG A 383      -6.264  20.688  -9.723  1.00  0.00           H  
ATOM   3199  HB3 ARG A 383      -5.329  22.975  -9.191  1.00  0.00           H  
ATOM   3200  HB2 ARG A 383      -4.320  22.245  -7.974  1.00  0.00           H  
ATOM   3201  HG3 ARG A 383      -6.360  21.398  -6.794  1.00  0.00           H  
ATOM   3202  HG2 ARG A 383      -7.367  22.144  -8.010  1.00  0.00           H  
ATOM   3203  HD3 ARG A 383      -6.629  24.370  -7.375  1.00  0.00           H  
ATOM   3204  HD2 ARG A 383      -5.388  23.715  -6.319  1.00  0.00           H  
ATOM   3205  HE  ARG A 383      -6.986  23.182  -4.716  1.00  0.00           H  
ATOM   3206 HH12 ARG A 383     -10.051  24.672  -6.905  1.00  0.00           H  
ATOM   3207 HH11 ARG A 383      -8.490  24.416  -7.652  1.00  0.00           H  
ATOM   3208 HH22 ARG A 383     -10.368  24.163  -4.699  1.00  0.00           H  
ATOM   3209 HH21 ARG A 383      -9.051  23.517  -3.747  1.00  0.00           H  
ATOM   3210  N   GLY A 384      -3.863  19.677 -10.877  1.00 18.60           N  
ATOM   3211  CA  GLY A 384      -3.036  19.597 -12.067  1.00 17.88           C  
ATOM   3212  C   GLY A 384      -1.566  19.888 -11.835  1.00 18.37           C  
ATOM   3213  O   GLY A 384      -0.859  20.268 -12.767  1.00 20.37           O  
ATOM   3214  H   GLY A 384      -4.146  18.829 -10.406  1.00  0.00           H  
ATOM   3215  HA3 GLY A 384      -3.424  20.280 -12.823  1.00  0.00           H  
ATOM   3216  HA2 GLY A 384      -3.142  18.609 -12.514  1.00  0.00           H  
ATOM   3217  N   GLN A 385      -1.094  19.714 -10.605  1.00 19.35           N  
ATOM   3218  CA  GLN A 385       0.326  19.907 -10.327  1.00 20.22           C  
ATOM   3219  C   GLN A 385       1.168  18.923 -11.132  1.00 20.22           C  
ATOM   3220  O   GLN A 385       0.769  17.778 -11.345  1.00 19.99           O  
ATOM   3221  CB  GLN A 385       0.614  19.718  -8.837  1.00 24.70           C  
ATOM   3222  CG  GLN A 385       2.085  19.886  -8.488  1.00 29.92           C  
ATOM   3223  CD  GLN A 385       2.351  19.832  -6.998  1.00 33.15           C  
ATOM   3224  OE1 GLN A 385       1.954  18.886  -6.318  1.00 32.93           O  
ATOM   3225  NE2 GLN A 385       3.031  20.852  -6.483  1.00 36.71           N  
ATOM   3226  H   GLN A 385      -1.719  19.447  -9.857  1.00  0.00           H  
ATOM   3227  HA  GLN A 385       0.604  20.922 -10.612  1.00  0.00           H  
ATOM   3228  HB3 GLN A 385       0.279  18.728  -8.526  1.00  0.00           H  
ATOM   3229  HB2 GLN A 385       0.022  20.429  -8.261  1.00  0.00           H  
ATOM   3230  HG3 GLN A 385       2.445  20.835  -8.886  1.00  0.00           H  
ATOM   3231  HG2 GLN A 385       2.666  19.111  -8.988  1.00  0.00           H  
ATOM   3232 HE22 GLN A 385       3.239  20.873  -5.495  1.00  0.00           H  
ATOM   3233 HE21 GLN A 385       3.339  21.606  -7.080  1.00  0.00           H  
ATOM   3234  N   VAL A 386       2.339  19.368 -11.580  1.00 19.59           N  
ATOM   3235  CA  VAL A 386       3.260  18.480 -12.276  1.00 20.02           C  
ATOM   3236  C   VAL A 386       3.747  17.407 -11.307  1.00 18.55           C  
ATOM   3237  O   VAL A 386       4.076  17.698 -10.158  1.00 18.91           O  
ATOM   3238  CB  VAL A 386       4.481  19.257 -12.817  1.00 21.71           C  
ATOM   3239  CG1 VAL A 386       5.412  18.312 -13.559  1.00 23.52           C  
ATOM   3240  CG2 VAL A 386       4.016  20.377 -13.736  1.00 25.29           C  
ATOM   3241  H   VAL A 386       2.600  20.334 -11.439  1.00  0.00           H  
ATOM   3242  HA  VAL A 386       2.740  18.004 -13.107  1.00  0.00           H  
ATOM   3243  HB  VAL A 386       5.020  19.693 -11.976  1.00  0.00           H  
ATOM   3244 HG11 VAL A 386       6.270  18.868 -13.937  1.00  0.00           H  
ATOM   3245 HG12 VAL A 386       5.756  17.532 -12.880  1.00  0.00           H  
ATOM   3246 HG13 VAL A 386       4.879  17.857 -14.394  1.00  0.00           H  
ATOM   3247 HG21 VAL A 386       4.882  20.921 -14.114  1.00  0.00           H  
ATOM   3248 HG22 VAL A 386       3.460  19.954 -14.573  1.00  0.00           H  
ATOM   3249 HG23 VAL A 386       3.373  21.060 -13.181  1.00  0.00           H  
ATOM   3250  N   PRO A 387       3.799  16.144 -11.756  1.00 17.26           N  
ATOM   3251  CA  PRO A 387       4.321  15.078 -10.898  1.00 17.64           C  
ATOM   3252  C   PRO A 387       5.768  15.323 -10.463  1.00 18.06           C  
ATOM   3253  O   PRO A 387       6.559  15.892 -11.211  1.00 18.52           O  
ATOM   3254  CB  PRO A 387       4.191  13.823 -11.759  1.00 18.47           C  
ATOM   3255  CG  PRO A 387       3.099  14.156 -12.741  1.00 18.94           C  
ATOM   3256  CD  PRO A 387       3.268  15.622 -13.028  1.00 18.12           C  
ATOM   3257  HA  PRO A 387       3.689  14.980 -10.016  1.00  0.00           H  
ATOM   3258  HB3 PRO A 387       3.873  12.988 -11.135  1.00  0.00           H  
ATOM   3259  HB2 PRO A 387       5.123  13.657 -12.299  1.00  0.00           H  
ATOM   3260  HG3 PRO A 387       2.129  13.989 -12.273  1.00  0.00           H  
ATOM   3261  HG2 PRO A 387       3.253  13.588 -13.659  1.00  0.00           H  
ATOM   3262  HD2 PRO A 387       4.016  15.751 -13.810  1.00  0.00           H  
ATOM   3263  HD3 PRO A 387       2.291  16.066 -13.219  1.00  0.00           H  
ATOM   3264  N   TYR A 388       6.089  14.890  -9.248  1.00 18.19           N  
ATOM   3265  CA  TYR A 388       7.452  14.961  -8.719  1.00 18.59           C  
ATOM   3266  C   TYR A 388       8.075  16.341  -8.896  1.00 20.80           C  
ATOM   3267  O   TYR A 388       9.100  16.488  -9.561  1.00 20.21           O  
ATOM   3268  CB  TYR A 388       8.348  13.915  -9.392  1.00 18.20           C  
ATOM   3269  CG  TYR A 388       7.767  12.523  -9.391  1.00 17.41           C  
ATOM   3270  CD1 TYR A 388       7.859  11.709  -8.270  1.00 16.20           C  
ATOM   3271  CD2 TYR A 388       7.092  12.036 -10.500  1.00 17.49           C  
ATOM   3272  CE1 TYR A 388       7.289  10.448  -8.253  1.00 17.18           C  
ATOM   3273  CE2 TYR A 388       6.522  10.781 -10.495  1.00 17.08           C  
ATOM   3274  CZ  TYR A 388       6.619   9.992  -9.372  1.00 17.86           C  
ATOM   3275  OH  TYR A 388       6.032   8.751  -9.358  1.00 17.95           O  
ATOM   3276  H   TYR A 388       5.379  14.493  -8.650  1.00  0.00           H  
ATOM   3277  HA  TYR A 388       7.414  14.740  -7.652  1.00  0.00           H  
ATOM   3278  HB3 TYR A 388       9.320  13.901  -8.900  1.00  0.00           H  
ATOM   3279  HB2 TYR A 388       8.553  14.221 -10.418  1.00  0.00           H  
ATOM   3280  HD1 TYR A 388       8.382  12.057  -7.392  1.00  0.00           H  
ATOM   3281  HD2 TYR A 388       7.005  12.643 -11.389  1.00  0.00           H  
ATOM   3282  HE1 TYR A 388       7.370   9.831  -7.371  1.00  0.00           H  
ATOM   3283  HE2 TYR A 388       6.002  10.421 -11.370  1.00  0.00           H  
ATOM   3284  HH  TYR A 388       5.676   8.555 -10.228  1.00  0.00           H  
ATOM   3285  N   PRO A 389       7.469  17.371  -8.288  1.00 22.40           N  
ATOM   3286  CA  PRO A 389       8.034  18.724  -8.347  1.00 26.82           C  
ATOM   3287  C   PRO A 389       9.450  18.729  -7.768  1.00 26.42           C  
ATOM   3288  O   PRO A 389       9.711  18.099  -6.750  1.00 28.78           O  
ATOM   3289  CB  PRO A 389       7.079  19.556  -7.487  1.00 28.34           C  
ATOM   3290  CG  PRO A 389       5.839  18.735  -7.368  1.00 28.47           C  
ATOM   3291  CD  PRO A 389       6.271  17.306  -7.436  1.00 22.96           C  
ATOM   3292  HA  PRO A 389       8.040  19.090  -9.374  1.00  0.00           H  
ATOM   3293  HB3 PRO A 389       6.847  20.488  -8.002  1.00  0.00           H  
ATOM   3294  HB2 PRO A 389       7.514  19.699  -6.498  1.00  0.00           H  
ATOM   3295  HG3 PRO A 389       5.178  18.954  -8.206  1.00  0.00           H  
ATOM   3296  HG2 PRO A 389       5.369  18.926  -6.403  1.00  0.00           H  
ATOM   3297  HD2 PRO A 389       6.557  16.969  -6.439  1.00  0.00           H  
ATOM   3298  HD3 PRO A 389       5.502  16.722  -7.941  1.00  0.00           H  
ATOM   3299  N   GLY A 390      10.363  19.437  -8.417  1.00 30.05           N  
ATOM   3300  CA  GLY A 390      11.711  19.517  -7.885  1.00 29.32           C  
ATOM   3301  C   GLY A 390      12.554  18.289  -8.175  1.00 28.40           C  
ATOM   3302  O   GLY A 390      13.656  18.151  -7.646  1.00 29.26           O  
ATOM   3303  H   GLY A 390      10.118  19.914  -9.273  1.00  0.00           H  
ATOM   3304  HA3 GLY A 390      11.666  19.678  -6.808  1.00  0.00           H  
ATOM   3305  HA2 GLY A 390      12.207  20.400  -8.288  1.00  0.00           H  
ATOM   3306  N   MET A 391      12.036  17.388  -9.005  1.00 25.52           N  
ATOM   3307  CA  MET A 391      12.856  16.323  -9.572  1.00 24.09           C  
ATOM   3308  C   MET A 391      12.932  16.472 -11.080  1.00 24.91           C  
ATOM   3309  O   MET A 391      11.953  16.853 -11.725  1.00 26.02           O  
ATOM   3310  CB  MET A 391      12.268  14.947  -9.263  1.00 23.17           C  
ATOM   3311  CG  MET A 391      12.159  14.613  -7.795  1.00 21.76           C  
ATOM   3312  SD  MET A 391      11.675  12.905  -7.563  1.00 22.63           S  
ATOM   3313  CE  MET A 391      11.462  12.874  -5.775  1.00 22.54           C  
ATOM   3314  H   MET A 391      11.058  17.434  -9.253  1.00  0.00           H  
ATOM   3315  HA  MET A 391      13.861  16.385  -9.155  1.00  0.00           H  
ATOM   3316  HB3 MET A 391      12.860  14.181  -9.764  1.00  0.00           H  
ATOM   3317  HB2 MET A 391      11.285  14.863  -9.726  1.00  0.00           H  
ATOM   3318  HG3 MET A 391      11.422  15.266  -7.328  1.00  0.00           H  
ATOM   3319  HG2 MET A 391      13.120  14.787  -7.311  1.00  0.00           H  
ATOM   3320  HE1 MET A 391      11.159  11.875  -5.462  1.00  0.00           H  
ATOM   3321  HE2 MET A 391      12.403  13.135  -5.292  1.00  0.00           H  
ATOM   3322  HE3 MET A 391      10.695  13.593  -5.487  1.00  0.00           H  
ATOM   3323  N   SER A 392      14.091  16.156 -11.646  1.00 24.21           N  
ATOM   3324  CA  SER A 392      14.195  16.026 -13.092  1.00 24.34           C  
ATOM   3325  C   SER A 392      13.394  14.797 -13.498  1.00 23.97           C  
ATOM   3326  O   SER A 392      13.067  13.954 -12.662  1.00 22.73           O  
ATOM   3327  CB  SER A 392      15.657  15.852 -13.511  1.00 24.05           C  
ATOM   3328  OG  SER A 392      16.149  14.576 -13.138  1.00 27.06           O  
ATOM   3329  H   SER A 392      14.908  16.004 -11.072  1.00  0.00           H  
ATOM   3330  HA  SER A 392      13.778  16.912 -13.572  1.00  0.00           H  
ATOM   3331  HB3 SER A 392      16.264  16.626 -13.041  1.00  0.00           H  
ATOM   3332  HB2 SER A 392      15.742  15.972 -14.591  1.00  0.00           H  
ATOM   3333  HG  SER A 392      16.520  14.621 -12.254  1.00  0.00           H  
ATOM   3334  N   ASN A 393      13.079  14.693 -14.783  1.00 24.61           N  
ATOM   3335  CA  ASN A 393      12.340  13.539 -15.271  1.00 24.39           C  
ATOM   3336  C   ASN A 393      13.047  12.242 -14.921  1.00 22.71           C  
ATOM   3337  O   ASN A 393      12.423  11.296 -14.443  1.00 23.75           O  
ATOM   3338  CB  ASN A 393      12.149  13.631 -16.787  1.00 26.30           C  
ATOM   3339  CG  ASN A 393      11.200  14.741 -17.182  1.00 30.82           C  
ATOM   3340  OD1 ASN A 393      11.541  15.460 -18.245  1.00 30.95           O  
ATOM   3341  ND2 ASN A 393      10.169  14.954 -16.537  1.00 32.50           N  
ATOM   3342  H   ASN A 393      13.353  15.418 -15.430  1.00  0.00           H  
ATOM   3343  HA  ASN A 393      11.357  13.534 -14.799  1.00  0.00           H  
ATOM   3344  HB3 ASN A 393      11.771  12.680 -17.163  1.00  0.00           H  
ATOM   3345  HB2 ASN A 393      13.115  13.793 -17.265  1.00  0.00           H  
ATOM   3346 HD22 ASN A 393       9.545  15.699 -16.813  1.00  0.00           H  
ATOM   3347 HD21 ASN A 393       9.949  14.383 -15.733  1.00  0.00           H  
ATOM   3348  N   HIS A 394      14.357  12.189 -15.146  1.00 23.47           N  
ATOM   3349  CA  HIS A 394      15.070  10.944 -14.935  1.00 22.58           C  
ATOM   3350  C   HIS A 394      15.265  10.661 -13.450  1.00 22.90           C  
ATOM   3351  O   HIS A 394      15.228   9.508 -13.016  1.00 23.92           O  
ATOM   3352  CB  HIS A 394      16.429  10.971 -15.635  1.00 24.27           C  
ATOM   3353  CG  HIS A 394      17.020   9.612 -15.822  1.00 25.18           C  
ATOM   3354  ND1 HIS A 394      16.959   8.750 -16.864  1.00 26.11           N  
ATOM   3355  CD2 HIS A 394      17.728   8.967 -14.832  1.00 26.38           C  
ATOM   3356  CE1 HIS A 394      17.620   7.609 -16.485  1.00 29.56           C  
ATOM   3357  NE2 HIS A 394      18.076   7.765 -15.255  1.00 26.86           N  
ATOM   3358  H   HIS A 394      14.849  13.013 -15.462  1.00  0.00           H  
ATOM   3359  HA  HIS A 394      14.480  10.134 -15.364  1.00  0.00           H  
ATOM   3360  HB3 HIS A 394      17.119  11.590 -15.062  1.00  0.00           H  
ATOM   3361  HB2 HIS A 394      16.327  11.458 -16.605  1.00  0.00           H  
ATOM   3362  HD1 HIS A 394      16.450   9.036 -17.773  1.00  0.00           H  
ATOM   3363  HD2 HIS A 394      17.901   9.430 -13.951  1.00  0.00           H  
ATOM   3364  HE1 HIS A 394      17.689   6.830 -17.124  1.00  0.00           H  
ATOM   3365  N   GLU A 395      15.465  11.718 -12.672  1.00 24.61           N  
ATOM   3366  CA  GLU A 395      15.609  11.572 -11.231  1.00 25.69           C  
ATOM   3367  C   GLU A 395      14.367  10.918 -10.625  1.00 24.93           C  
ATOM   3368  O   GLU A 395      14.469  10.066  -9.745  1.00 24.27           O  
ATOM   3369  CB  GLU A 395      15.844  12.937 -10.584  1.00 28.05           C  
ATOM   3370  CG  GLU A 395      15.896  12.890  -9.076  1.00 33.94           C  
ATOM   3371  CD  GLU A 395      16.058  14.259  -8.455  1.00 37.55           C  
ATOM   3372  OE1 GLU A 395      16.077  15.264  -9.202  1.00 41.09           O  
ATOM   3373  OE2 GLU A 395      16.167  14.324  -7.214  1.00 42.52           O1-
ATOM   3374  H   GLU A 395      15.519  12.641 -13.078  1.00  0.00           H  
ATOM   3375  HA  GLU A 395      16.472  10.937 -11.029  1.00  0.00           H  
ATOM   3376  HB3 GLU A 395      15.060  13.626 -10.898  1.00  0.00           H  
ATOM   3377  HB2 GLU A 395      16.772  13.363 -10.965  1.00  0.00           H  
ATOM   3378  HG3 GLU A 395      16.720  12.250  -8.762  1.00  0.00           H  
ATOM   3379  HG2 GLU A 395      14.986  12.425  -8.696  1.00  0.00           H  
ATOM   3380  N   ALA A 396      13.191  11.306 -11.107  1.00 23.14           N  
ATOM   3381  CA  ALA A 396      11.952  10.744 -10.584  1.00 21.82           C  
ATOM   3382  C   ALA A 396      11.892   9.238 -10.812  1.00 21.74           C  
ATOM   3383  O   ALA A 396      11.429   8.482  -9.955  1.00 22.68           O  
ATOM   3384  CB  ALA A 396      10.755  11.425 -11.242  1.00 21.59           C  
ATOM   3385  H   ALA A 396      13.150  11.997 -11.843  1.00  0.00           H  
ATOM   3386  HA  ALA A 396      11.912  10.934  -9.511  1.00  0.00           H  
ATOM   3387  HB1 ALA A 396       9.832  11.000 -10.847  1.00  0.00           H  
ATOM   3388  HB2 ALA A 396      10.783  12.494 -11.030  1.00  0.00           H  
ATOM   3389  HB3 ALA A 396      10.794  11.268 -12.320  1.00  0.00           H  
ATOM   3390  N   PHE A 397      12.358   8.805 -11.979  1.00 23.71           N  
ATOM   3391  CA  PHE A 397      12.392   7.388 -12.323  1.00 24.50           C  
ATOM   3392  C   PHE A 397      13.209   6.580 -11.311  1.00 25.34           C  
ATOM   3393  O   PHE A 397      12.753   5.555 -10.801  1.00 24.84           O  
ATOM   3394  CB  PHE A 397      12.965   7.237 -13.741  1.00 24.38           C  
ATOM   3395  CG  PHE A 397      13.431   5.849 -14.077  1.00 25.75           C  
ATOM   3396  CD1 PHE A 397      12.704   4.734 -13.693  1.00 26.18           C  
ATOM   3397  CD2 PHE A 397      14.601   5.663 -14.799  1.00 27.11           C  
ATOM   3398  CE1 PHE A 397      13.131   3.463 -14.019  1.00 26.28           C  
ATOM   3399  CE2 PHE A 397      15.033   4.392 -15.129  1.00 28.88           C  
ATOM   3400  CZ  PHE A 397      14.298   3.291 -14.738  1.00 28.04           C  
ATOM   3401  H   PHE A 397      12.704   9.465 -12.661  1.00  0.00           H  
ATOM   3402  HA  PHE A 397      11.370   7.009 -12.322  1.00  0.00           H  
ATOM   3403  HB3 PHE A 397      13.790   7.937 -13.873  1.00  0.00           H  
ATOM   3404  HB2 PHE A 397      12.217   7.553 -14.468  1.00  0.00           H  
ATOM   3405  HD1 PHE A 397      11.790   4.853 -13.131  1.00  0.00           H  
ATOM   3406  HD2 PHE A 397      15.185   6.517 -15.110  1.00  0.00           H  
ATOM   3407  HE1 PHE A 397      12.553   2.604 -13.712  1.00  0.00           H  
ATOM   3408  HE2 PHE A 397      15.945   4.261 -15.692  1.00  0.00           H  
ATOM   3409  HZ  PHE A 397      14.634   2.297 -14.993  1.00  0.00           H  
ATOM   3410  N   LEU A 398      14.409   7.048 -11.009  1.00 25.31           N  
ATOM   3411  CA  LEU A 398      15.266   6.334 -10.078  1.00 27.58           C  
ATOM   3412  C   LEU A 398      14.691   6.349  -8.666  1.00 27.25           C  
ATOM   3413  O   LEU A 398      14.747   5.342  -7.960  1.00 27.26           O  
ATOM   3414  CB  LEU A 398      16.664   6.946 -10.074  1.00 28.76           C  
ATOM   3415  CG  LEU A 398      17.390   6.901 -11.419  1.00 31.15           C  
ATOM   3416  CD1 LEU A 398      18.850   7.279 -11.207  1.00 31.94           C  
ATOM   3417  CD2 LEU A 398      17.280   5.507 -12.032  1.00 31.42           C  
ATOM   3418  H   LEU A 398      14.736   7.908 -11.427  1.00  0.00           H  
ATOM   3419  HA  LEU A 398      15.344   5.298 -10.407  1.00  0.00           H  
ATOM   3420  HB3 LEU A 398      17.273   6.449  -9.319  1.00  0.00           H  
ATOM   3421  HB2 LEU A 398      16.605   7.979  -9.731  1.00  0.00           H  
ATOM   3422  HG  LEU A 398      16.931   7.623 -12.094  1.00  0.00           H  
ATOM   3423 HD11 LEU A 398      19.376   7.250 -12.161  1.00  0.00           H  
ATOM   3424 HD12 LEU A 398      18.909   8.285 -10.791  1.00  0.00           H  
ATOM   3425 HD13 LEU A 398      19.312   6.573 -10.516  1.00  0.00           H  
ATOM   3426 HD21 LEU A 398      17.801   5.488 -12.989  1.00  0.00           H  
ATOM   3427 HD22 LEU A 398      17.731   4.777 -11.359  1.00  0.00           H  
ATOM   3428 HD23 LEU A 398      16.230   5.259 -12.186  1.00  0.00           H  
ATOM   3429  N   ARG A 399      14.129   7.486  -8.264  1.00 25.66           N  
ATOM   3430  CA  ARG A 399      13.557   7.608  -6.926  1.00 25.79           C  
ATOM   3431  C   ARG A 399      12.425   6.602  -6.721  1.00 25.35           C  
ATOM   3432  O   ARG A 399      12.367   5.931  -5.696  1.00 24.01           O  
ATOM   3433  CB  ARG A 399      13.028   9.030  -6.688  1.00 27.43           C  
ATOM   3434  CG  ARG A 399      14.054  10.158  -6.867  1.00 30.15           C  
ATOM   3435  CD  ARG A 399      15.072  10.242  -5.735  1.00 34.77           C  
ATOM   3436  NE  ARG A 399      14.454  10.632  -4.472  1.00 33.46           N  
ATOM   3437  CZ  ARG A 399      14.509  11.851  -3.937  1.00 31.83           C  
ATOM   3438  NH1 ARG A 399      15.161  12.832  -4.544  1.00 34.89           N  
ATOM   3439  NH2 ARG A 399      13.892  12.089  -2.788  1.00 25.57           N1+
ATOM   3440  H   ARG A 399      14.094   8.280  -8.887  1.00  0.00           H  
ATOM   3441  HA  ARG A 399      14.339   7.403  -6.195  1.00  0.00           H  
ATOM   3442  HB3 ARG A 399      12.596   9.091  -5.689  1.00  0.00           H  
ATOM   3443  HB2 ARG A 399      12.176   9.211  -7.343  1.00  0.00           H  
ATOM   3444  HG3 ARG A 399      13.532  11.111  -6.956  1.00  0.00           H  
ATOM   3445  HG2 ARG A 399      14.577  10.025  -7.814  1.00  0.00           H  
ATOM   3446  HD3 ARG A 399      15.847  10.962  -5.997  1.00  0.00           H  
ATOM   3447  HD2 ARG A 399      15.562   9.276  -5.616  1.00  0.00           H  
ATOM   3448  HE  ARG A 399      13.955   9.894  -3.996  1.00  0.00           H  
ATOM   3449 HH12 ARG A 399      15.194  13.751  -4.126  1.00  0.00           H  
ATOM   3450 HH11 ARG A 399      15.625  12.661  -5.425  1.00  0.00           H  
ATOM   3451 HH22 ARG A 399      13.929  13.011  -2.376  1.00  0.00           H  
ATOM   3452 HH21 ARG A 399      13.385  11.349  -2.324  1.00  0.00           H  
ATOM   3453  N   VAL A 400      11.526   6.489  -7.696  1.00 22.97           N  
ATOM   3454  CA  VAL A 400      10.370   5.612  -7.537  1.00 26.59           C  
ATOM   3455  C   VAL A 400      10.746   4.134  -7.617  1.00 27.81           C  
ATOM   3456  O   VAL A 400      10.169   3.301  -6.917  1.00 28.46           O  
ATOM   3457  CB  VAL A 400       9.274   5.904  -8.596  1.00 27.61           C  
ATOM   3458  CG1 VAL A 400       8.828   7.351  -8.492  1.00 28.32           C  
ATOM   3459  CG2 VAL A 400       9.793   5.610  -9.991  1.00 29.38           C  
ATOM   3460  H   VAL A 400      11.641   7.012  -8.552  1.00  0.00           H  
ATOM   3461  HA  VAL A 400       9.942   5.796  -6.552  1.00  0.00           H  
ATOM   3462  HB  VAL A 400       8.417   5.259  -8.399  1.00  0.00           H  
ATOM   3463 HG11 VAL A 400       8.059   7.549  -9.238  1.00  0.00           H  
ATOM   3464 HG12 VAL A 400       8.424   7.537  -7.497  1.00  0.00           H  
ATOM   3465 HG13 VAL A 400       9.680   8.008  -8.666  1.00  0.00           H  
ATOM   3466 HG21 VAL A 400       9.012   5.820 -10.722  1.00  0.00           H  
ATOM   3467 HG22 VAL A 400      10.660   6.238 -10.196  1.00  0.00           H  
ATOM   3468 HG23 VAL A 400      10.080   4.561 -10.059  1.00  0.00           H  
ATOM   3469  N   ASP A 401      11.711   3.803  -8.467  1.00 30.55           N  
ATOM   3470  CA  ASP A 401      12.139   2.416  -8.586  1.00 31.48           C  
ATOM   3471  C   ASP A 401      12.780   1.970  -7.271  1.00 32.33           C  
ATOM   3472  O   ASP A 401      12.809   0.781  -6.954  1.00 34.13           O  
ATOM   3473  CB  ASP A 401      13.133   2.263  -9.741  1.00 33.56           C  
ATOM   3474  CG  ASP A 401      13.330   0.818 -10.149  1.00 36.59           C  
ATOM   3475  OD1 ASP A 401      12.371   0.025 -10.017  1.00 36.02           O  
ATOM   3476  OD2 ASP A 401      14.442   0.473 -10.600  1.00 39.15           O1-
ATOM   3477  H   ASP A 401      12.151   4.514  -9.034  1.00  0.00           H  
ATOM   3478  HA  ASP A 401      11.267   1.792  -8.784  1.00  0.00           H  
ATOM   3479  HB3 ASP A 401      14.093   2.692  -9.452  1.00  0.00           H  
ATOM   3480  HB2 ASP A 401      12.783   2.837 -10.599  1.00  0.00           H  
ATOM   3481  N   ALA A 402      13.274   2.939  -6.503  1.00 30.75           N  
ATOM   3482  CA  ALA A 402      13.916   2.673  -5.219  1.00 30.34           C  
ATOM   3483  C   ALA A 402      12.938   2.724  -4.046  1.00 29.90           C  
ATOM   3484  O   ALA A 402      13.227   2.206  -2.965  1.00 31.07           O  
ATOM   3485  CB  ALA A 402      15.045   3.666  -4.990  1.00 28.39           C  
ATOM   3486  H   ALA A 402      13.212   3.902  -6.802  1.00  0.00           H  
ATOM   3487  HA  ALA A 402      14.347   1.673  -5.257  1.00  0.00           H  
ATOM   3488  HB1 ALA A 402      15.520   3.462  -4.030  1.00  0.00           H  
ATOM   3489  HB2 ALA A 402      15.782   3.569  -5.787  1.00  0.00           H  
ATOM   3490  HB3 ALA A 402      14.643   4.679  -4.988  1.00  0.00           H  
ATOM   3491  N   GLY A 403      11.789   3.359  -4.251  1.00 27.20           N  
ATOM   3492  CA  GLY A 403      10.761   3.342  -3.228  1.00 24.87           C  
ATOM   3493  C   GLY A 403      10.079   4.666  -2.936  1.00 23.34           C  
ATOM   3494  O   GLY A 403       9.100   4.684  -2.195  1.00 23.15           O  
ATOM   3495  H   GLY A 403      11.633   3.853  -5.118  1.00  0.00           H  
ATOM   3496  HA3 GLY A 403      11.180   2.942  -2.304  1.00  0.00           H  
ATOM   3497  HA2 GLY A 403      10.007   2.599  -3.489  1.00  0.00           H  
ATOM   3498  N   TYR A 404      10.570   5.767  -3.502  1.00 22.24           N  
ATOM   3499  CA  TYR A 404       9.895   7.055  -3.322  1.00 19.92           C  
ATOM   3500  C   TYR A 404       8.502   6.985  -3.926  1.00 20.50           C  
ATOM   3501  O   TYR A 404       8.319   6.428  -5.003  1.00 21.01           O  
ATOM   3502  CB  TYR A 404      10.660   8.198  -4.002  1.00 19.43           C  
ATOM   3503  CG  TYR A 404      10.005   9.551  -3.791  1.00 19.39           C  
ATOM   3504  CD1 TYR A 404      10.238  10.281  -2.631  1.00 18.91           C  
ATOM   3505  CD2 TYR A 404       9.113  10.077  -4.724  1.00 19.04           C  
ATOM   3506  CE1 TYR A 404       9.603  11.485  -2.399  1.00 20.90           C  
ATOM   3507  CE2 TYR A 404       8.470  11.289  -4.496  1.00 19.17           C  
ATOM   3508  CZ  TYR A 404       8.716  11.988  -3.329  1.00 20.53           C  
ATOM   3509  OH  TYR A 404       8.057  13.175  -3.071  1.00 21.34           O  
ATOM   3510  H   TYR A 404      11.411   5.717  -4.058  1.00  0.00           H  
ATOM   3511  HA  TYR A 404       9.811   7.267  -2.256  1.00  0.00           H  
ATOM   3512  HB3 TYR A 404      10.738   7.996  -5.070  1.00  0.00           H  
ATOM   3513  HB2 TYR A 404      11.681   8.227  -3.622  1.00  0.00           H  
ATOM   3514  HD1 TYR A 404      10.928   9.909  -1.888  1.00  0.00           H  
ATOM   3515  HD2 TYR A 404       8.912   9.542  -5.640  1.00  0.00           H  
ATOM   3516  HE1 TYR A 404       9.800  12.033  -1.490  1.00  0.00           H  
ATOM   3517  HE2 TYR A 404       7.781  11.681  -5.229  1.00  0.00           H  
ATOM   3518  HH  TYR A 404       8.328  13.512  -2.214  1.00  0.00           H  
ATOM   3519  N   ARG A 405       7.527   7.556  -3.230  1.00 19.56           N  
ATOM   3520  CA  ARG A 405       6.194   7.734  -3.799  1.00 18.88           C  
ATOM   3521  C   ARG A 405       5.713   9.142  -3.483  1.00 19.16           C  
ATOM   3522  O   ARG A 405       5.979   9.664  -2.399  1.00 19.13           O  
ATOM   3523  CB  ARG A 405       5.206   6.717  -3.214  1.00 19.68           C  
ATOM   3524  CG  ARG A 405       5.524   5.253  -3.518  1.00 20.82           C  
ATOM   3525  CD  ARG A 405       5.410   4.950  -5.001  1.00 22.07           C  
ATOM   3526  NE  ARG A 405       5.589   3.529  -5.293  1.00 23.88           N  
ATOM   3527  CZ  ARG A 405       6.752   2.972  -5.615  1.00 24.38           C  
ATOM   3528  NH1 ARG A 405       7.849   3.713  -5.682  1.00 24.98           N  
ATOM   3529  NH2 ARG A 405       6.815   1.673  -5.889  1.00 26.66           N1+
ATOM   3530  H   ARG A 405       7.700   7.877  -2.288  1.00  0.00           H  
ATOM   3531  HA  ARG A 405       6.244   7.605  -4.880  1.00  0.00           H  
ATOM   3532  HB3 ARG A 405       4.200   6.948  -3.566  1.00  0.00           H  
ATOM   3533  HB2 ARG A 405       5.143   6.856  -2.135  1.00  0.00           H  
ATOM   3534  HG3 ARG A 405       4.840   4.611  -2.963  1.00  0.00           H  
ATOM   3535  HG2 ARG A 405       6.534   5.023  -3.177  1.00  0.00           H  
ATOM   3536  HD3 ARG A 405       6.155   5.529  -5.547  1.00  0.00           H  
ATOM   3537  HD2 ARG A 405       4.434   5.274  -5.363  1.00  0.00           H  
ATOM   3538  HE  ARG A 405       4.755   2.961  -5.238  1.00  0.00           H  
ATOM   3539 HH12 ARG A 405       8.732   3.288  -5.927  1.00  0.00           H  
ATOM   3540 HH11 ARG A 405       7.802   4.703  -5.488  1.00  0.00           H  
ATOM   3541 HH22 ARG A 405       7.699   1.251  -6.134  1.00  0.00           H  
ATOM   3542 HH21 ARG A 405       5.979   1.108  -5.853  1.00  0.00           H  
ATOM   3543  N   MET A 406       5.006   9.760  -4.425  1.00 18.32           N  
ATOM   3544  CA  MET A 406       4.446  11.081  -4.176  1.00 18.76           C  
ATOM   3545  C   MET A 406       3.523  11.035  -2.970  1.00 18.28           C  
ATOM   3546  O   MET A 406       2.753  10.088  -2.792  1.00 18.55           O  
ATOM   3547  CB  MET A 406       3.669  11.582  -5.394  1.00 17.83           C  
ATOM   3548  CG  MET A 406       4.559  12.029  -6.542  1.00 18.48           C  
ATOM   3549  SD  MET A 406       3.643  12.957  -7.778  1.00 18.81           S  
ATOM   3550  CE  MET A 406       2.861  11.602  -8.715  1.00 19.99           C  
ATOM   3551  H   MET A 406       4.855   9.313  -5.318  1.00  0.00           H  
ATOM   3552  HA  MET A 406       5.261  11.775  -3.969  1.00  0.00           H  
ATOM   3553  HB3 MET A 406       3.022  12.407  -5.096  1.00  0.00           H  
ATOM   3554  HB2 MET A 406       2.997  10.798  -5.742  1.00  0.00           H  
ATOM   3555  HG3 MET A 406       5.015  11.156  -7.009  1.00  0.00           H  
ATOM   3556  HG2 MET A 406       5.370  12.645  -6.153  1.00  0.00           H  
ATOM   3557  HE1 MET A 406       2.256  12.018  -9.520  1.00  0.00           H  
ATOM   3558  HE2 MET A 406       3.633  10.958  -9.137  1.00  0.00           H  
ATOM   3559  HE3 MET A 406       2.226  11.018  -8.049  1.00  0.00           H  
ATOM   3560  N   PRO A 407       3.607  12.058  -2.110  1.00 19.39           N  
ATOM   3561  CA  PRO A 407       2.757  12.152  -0.922  1.00 19.56           C  
ATOM   3562  C   PRO A 407       1.337  12.592  -1.259  1.00 19.36           C  
ATOM   3563  O   PRO A 407       1.042  12.993  -2.387  1.00 20.31           O  
ATOM   3564  CB  PRO A 407       3.479  13.172  -0.048  1.00 19.51           C  
ATOM   3565  CG  PRO A 407       4.179  14.057  -1.025  1.00 19.85           C  
ATOM   3566  CD  PRO A 407       4.558  13.179  -2.200  1.00 20.61           C  
ATOM   3567  HA  PRO A 407       2.731  11.188  -0.414  1.00  0.00           H  
ATOM   3568  HB3 PRO A 407       4.218  12.660   0.569  1.00  0.00           H  
ATOM   3569  HB2 PRO A 407       2.744  13.756   0.506  1.00  0.00           H  
ATOM   3570  HG3 PRO A 407       5.083  14.459  -0.567  1.00  0.00           H  
ATOM   3571  HG2 PRO A 407       3.496  14.837  -1.361  1.00  0.00           H  
ATOM   3572  HD2 PRO A 407       4.385  13.724  -3.128  1.00  0.00           H  
ATOM   3573  HD3 PRO A 407       5.571  12.804  -2.057  1.00  0.00           H  
ATOM   3574  N   CYS A 408       0.459  12.521  -0.267  1.00 20.32           N  
ATOM   3575  CA  CYS A 408      -0.932  12.905  -0.456  1.00 19.66           C  
ATOM   3576  C   CYS A 408      -1.050  14.424  -0.599  1.00 19.84           C  
ATOM   3577  O   CYS A 408      -0.566  15.173   0.252  1.00 21.31           O  
ATOM   3578  CB  CYS A 408      -1.757  12.426   0.741  1.00 20.48           C  
ATOM   3579  SG  CYS A 408      -3.528  12.736   0.607  1.00 20.40           S  
ATOM   3580  H   CYS A 408       0.751  12.195   0.643  1.00  0.00           H  
ATOM   3581  HA  CYS A 408      -1.312  12.432  -1.362  1.00  0.00           H  
ATOM   3582  HB3 CYS A 408      -1.377  12.891   1.651  1.00  0.00           H  
ATOM   3583  HB2 CYS A 408      -1.588  11.360   0.893  1.00  0.00           H  
ATOM   3584  HG  CYS A 408      -3.735  14.025   0.325  1.00  0.00           H  
ATOM   3585  N   PRO A 409      -1.691  14.900  -1.680  1.00 19.93           N  
ATOM   3586  CA  PRO A 409      -1.941  16.341  -1.787  1.00 21.11           C  
ATOM   3587  C   PRO A 409      -2.794  16.817  -0.615  1.00 22.31           C  
ATOM   3588  O   PRO A 409      -3.633  16.074  -0.107  1.00 20.63           O  
ATOM   3589  CB  PRO A 409      -2.679  16.484  -3.118  1.00 21.75           C  
ATOM   3590  CG  PRO A 409      -2.279  15.274  -3.901  1.00 21.62           C  
ATOM   3591  CD  PRO A 409      -2.137  14.175  -2.884  1.00 20.33           C  
ATOM   3592  HA  PRO A 409      -0.998  16.888  -1.816  1.00  0.00           H  
ATOM   3593  HB3 PRO A 409      -2.327  17.379  -3.631  1.00  0.00           H  
ATOM   3594  HB2 PRO A 409      -3.754  16.459  -2.939  1.00  0.00           H  
ATOM   3595  HG3 PRO A 409      -1.315  15.453  -4.376  1.00  0.00           H  
ATOM   3596  HG2 PRO A 409      -3.074  15.018  -4.602  1.00  0.00           H  
ATOM   3597  HD2 PRO A 409      -3.115  13.732  -2.695  1.00  0.00           H  
ATOM   3598  HD3 PRO A 409      -1.351  13.490  -3.203  1.00  0.00           H  
ATOM   3599  N   LEU A 410      -2.580  18.059  -0.199  1.00 24.04           N  
ATOM   3600  CA  LEU A 410      -3.226  18.587   0.995  1.00 25.50           C  
ATOM   3601  C   LEU A 410      -4.750  18.480   0.927  1.00 23.25           C  
ATOM   3602  O   LEU A 410      -5.397  18.154   1.921  1.00 22.19           O  
ATOM   3603  CB  LEU A 410      -2.810  20.046   1.195  1.00 30.72           C  
ATOM   3604  CG  LEU A 410      -3.131  20.709   2.536  1.00 33.71           C  
ATOM   3605  CD1 LEU A 410      -2.234  21.921   2.718  1.00 36.80           C  
ATOM   3606  CD2 LEU A 410      -4.599  21.106   2.592  1.00 35.91           C  
ATOM   3607  H   LEU A 410      -1.956  18.664  -0.714  1.00  0.00           H  
ATOM   3608  HA  LEU A 410      -2.880  18.012   1.854  1.00  0.00           H  
ATOM   3609  HB3 LEU A 410      -3.227  20.650   0.389  1.00  0.00           H  
ATOM   3610  HB2 LEU A 410      -1.743  20.144   0.995  1.00  0.00           H  
ATOM   3611  HG  LEU A 410      -2.928  19.998   3.337  1.00  0.00           H  
ATOM   3612 HD11 LEU A 410      -2.457  22.399   3.672  1.00  0.00           H  
ATOM   3613 HD12 LEU A 410      -1.190  21.607   2.705  1.00  0.00           H  
ATOM   3614 HD13 LEU A 410      -2.410  22.629   1.908  1.00  0.00           H  
ATOM   3615 HD21 LEU A 410      -4.812  21.576   3.552  1.00  0.00           H  
ATOM   3616 HD22 LEU A 410      -4.817  21.808   1.787  1.00  0.00           H  
ATOM   3617 HD23 LEU A 410      -5.221  20.218   2.477  1.00  0.00           H  
ATOM   3618  N   GLU A 411      -5.315  18.747  -0.245  1.00 22.11           N  
ATOM   3619  CA  GLU A 411      -6.768  18.758  -0.415  1.00 22.12           C  
ATOM   3620  C   GLU A 411      -7.336  17.378  -0.737  1.00 21.54           C  
ATOM   3621  O   GLU A 411      -8.551  17.196  -0.808  1.00 21.64           O  
ATOM   3622  CB  GLU A 411      -7.161  19.726  -1.531  1.00 24.66           C  
ATOM   3623  CG  GLU A 411      -6.752  21.165  -1.286  1.00 28.55           C  
ATOM   3624  CD  GLU A 411      -7.222  22.086  -2.391  1.00 29.72           C  
ATOM   3625  OE1 GLU A 411      -6.493  22.234  -3.397  1.00 31.70           O  
ATOM   3626  OE2 GLU A 411      -8.323  22.660  -2.255  1.00 30.77           O1-
ATOM   3627  H   GLU A 411      -4.738  18.950  -1.049  1.00  0.00           H  
ATOM   3628  HA  GLU A 411      -7.219  19.106   0.514  1.00  0.00           H  
ATOM   3629  HB3 GLU A 411      -8.239  19.679  -1.687  1.00  0.00           H  
ATOM   3630  HB2 GLU A 411      -6.732  19.384  -2.473  1.00  0.00           H  
ATOM   3631  HG3 GLU A 411      -5.667  21.224  -1.202  1.00  0.00           H  
ATOM   3632  HG2 GLU A 411      -7.163  21.502  -0.334  1.00  0.00           H  
ATOM   3633  N   CYS A 412      -6.456  16.407  -0.932  1.00 19.54           N  
ATOM   3634  CA  CYS A 412      -6.873  15.086  -1.390  1.00 18.76           C  
ATOM   3635  C   CYS A 412      -7.206  14.174  -0.214  1.00 18.90           C  
ATOM   3636  O   CYS A 412      -6.410  14.035   0.710  1.00 18.16           O  
ATOM   3637  CB  CYS A 412      -5.756  14.457  -2.227  1.00 19.68           C  
ATOM   3638  SG  CYS A 412      -6.101  12.777  -2.816  1.00 20.01           S  
ATOM   3639  H   CYS A 412      -5.474  16.574  -0.763  1.00  0.00           H  
ATOM   3640  HA  CYS A 412      -7.761  15.194  -2.013  1.00  0.00           H  
ATOM   3641  HB3 CYS A 412      -4.831  14.454  -1.650  1.00  0.00           H  
ATOM   3642  HB2 CYS A 412      -5.538  15.100  -3.079  1.00  0.00           H  
ATOM   3643  HG  CYS A 412      -6.560  12.035  -1.804  1.00  0.00           H  
ATOM   3644  N   PRO A 413      -8.382  13.522  -0.245  1.00 18.71           N  
ATOM   3645  CA  PRO A 413      -8.713  12.568   0.820  1.00 19.51           C  
ATOM   3646  C   PRO A 413      -7.689  11.442   0.883  1.00 20.31           C  
ATOM   3647  O   PRO A 413      -7.292  10.893  -0.143  1.00 19.42           O  
ATOM   3648  CB  PRO A 413     -10.097  12.049   0.427  1.00 20.62           C  
ATOM   3649  CG  PRO A 413     -10.664  13.108  -0.455  1.00 20.84           C  
ATOM   3650  CD  PRO A 413      -9.484  13.670  -1.208  1.00 19.58           C  
ATOM   3651  HA  PRO A 413      -8.764  13.082   1.780  1.00  0.00           H  
ATOM   3652  HB3 PRO A 413     -10.714  11.954   1.320  1.00  0.00           H  
ATOM   3653  HB2 PRO A 413      -9.988  11.125  -0.141  1.00  0.00           H  
ATOM   3654  HG3 PRO A 413     -11.107  13.892   0.160  1.00  0.00           H  
ATOM   3655  HG2 PRO A 413     -11.361  12.656  -1.161  1.00  0.00           H  
ATOM   3656  HD2 PRO A 413      -9.285  13.048  -2.080  1.00  0.00           H  
ATOM   3657  HD3 PRO A 413      -9.653  14.729  -1.401  1.00  0.00           H  
ATOM   3658  N   PRO A 414      -7.247  11.083   2.091  1.00 19.77           N  
ATOM   3659  CA  PRO A 414      -6.295   9.983   2.263  1.00 19.13           C  
ATOM   3660  C   PRO A 414      -6.684   8.703   1.520  1.00 20.93           C  
ATOM   3661  O   PRO A 414      -5.820   7.999   0.993  1.00 21.44           O  
ATOM   3662  CB  PRO A 414      -6.253   9.790   3.778  1.00 22.00           C  
ATOM   3663  CG  PRO A 414      -6.540  11.159   4.312  1.00 21.43           C  
ATOM   3664  CD  PRO A 414      -7.547  11.754   3.369  1.00 20.46           C  
ATOM   3665  HA  PRO A 414      -5.313  10.307   1.920  1.00  0.00           H  
ATOM   3666  HB3 PRO A 414      -5.248   9.491   4.075  1.00  0.00           H  
ATOM   3667  HB2 PRO A 414      -7.052   9.112   4.077  1.00  0.00           H  
ATOM   3668  HG3 PRO A 414      -5.627  11.755   4.290  1.00  0.00           H  
ATOM   3669  HG2 PRO A 414      -6.980  11.075   5.305  1.00  0.00           H  
ATOM   3670  HD2 PRO A 414      -8.550  11.478   3.693  1.00  0.00           H  
ATOM   3671  HD3 PRO A 414      -7.357  12.823   3.267  1.00  0.00           H  
ATOM   3672  N   SER A 415      -7.978   8.403   1.466  1.00 20.63           N  
ATOM   3673  CA  SER A 415      -8.433   7.181   0.811  1.00 21.53           C  
ATOM   3674  C   SER A 415      -8.104   7.180  -0.681  1.00 21.06           C  
ATOM   3675  O   SER A 415      -7.821   6.132  -1.259  1.00 22.43           O  
ATOM   3676  CB  SER A 415      -9.942   6.997   1.013  1.00 20.99           C  
ATOM   3677  OG  SER A 415     -10.674   8.064   0.449  1.00 25.12           O  
ATOM   3678  H   SER A 415      -8.658   9.024   1.881  1.00  0.00           H  
ATOM   3679  HA  SER A 415      -7.922   6.336   1.273  1.00  0.00           H  
ATOM   3680  HB3 SER A 415     -10.160   6.931   2.079  1.00  0.00           H  
ATOM   3681  HB2 SER A 415     -10.257   6.059   0.556  1.00  0.00           H  
ATOM   3682  HG  SER A 415     -11.612   7.920   0.592  1.00  0.00           H  
ATOM   3683  N   VAL A 416      -8.133   8.352  -1.304  1.00 20.66           N  
ATOM   3684  CA  VAL A 416      -7.800   8.438  -2.719  1.00 19.49           C  
ATOM   3685  C   VAL A 416      -6.299   8.282  -2.919  1.00 19.33           C  
ATOM   3686  O   VAL A 416      -5.855   7.642  -3.874  1.00 19.32           O  
ATOM   3687  CB  VAL A 416      -8.269   9.776  -3.327  1.00 18.68           C  
ATOM   3688  CG1 VAL A 416      -7.899   9.830  -4.802  1.00 20.00           C  
ATOM   3689  CG2 VAL A 416      -9.779   9.912  -3.168  1.00 21.19           C  
ATOM   3690  H   VAL A 416      -8.387   9.188  -0.796  1.00  0.00           H  
ATOM   3691  HA  VAL A 416      -8.304   7.626  -3.242  1.00  0.00           H  
ATOM   3692  HB  VAL A 416      -7.779  10.598  -2.805  1.00  0.00           H  
ATOM   3693 HG11 VAL A 416      -8.233  10.777  -5.226  1.00  0.00           H  
ATOM   3694 HG12 VAL A 416      -6.818   9.745  -4.909  1.00  0.00           H  
ATOM   3695 HG13 VAL A 416      -8.381   9.007  -5.329  1.00  0.00           H  
ATOM   3696 HG21 VAL A 416     -10.106  10.858  -3.599  1.00  0.00           H  
ATOM   3697 HG22 VAL A 416     -10.275   9.089  -3.682  1.00  0.00           H  
ATOM   3698 HG23 VAL A 416     -10.037   9.887  -2.109  1.00  0.00           H  
ATOM   3699  N   HIS A 417      -5.509   8.850  -2.015  1.00 19.04           N  
ATOM   3700  CA  HIS A 417      -4.068   8.665  -2.086  1.00 19.12           C  
ATOM   3701  C   HIS A 417      -3.690   7.203  -1.859  1.00 19.99           C  
ATOM   3702  O   HIS A 417      -2.762   6.694  -2.486  1.00 20.42           O  
ATOM   3703  CB  HIS A 417      -3.350   9.559  -1.062  1.00 19.25           C  
ATOM   3704  CG  HIS A 417      -1.856   9.445  -1.108  1.00 18.31           C  
ATOM   3705  ND1 HIS A 417      -1.112   8.965  -0.052  1.00 21.86           N  
ATOM   3706  CD2 HIS A 417      -0.971   9.730  -2.093  1.00 19.13           C  
ATOM   3707  CE1 HIS A 417       0.167   8.957  -0.384  1.00 20.81           C  
ATOM   3708  NE2 HIS A 417       0.281   9.416  -1.618  1.00 20.08           N  
ATOM   3709  H   HIS A 417      -5.909   9.412  -1.277  1.00  0.00           H  
ATOM   3710  HA  HIS A 417      -3.735   8.953  -3.083  1.00  0.00           H  
ATOM   3711  HB3 HIS A 417      -3.701   9.314  -0.059  1.00  0.00           H  
ATOM   3712  HB2 HIS A 417      -3.639  10.598  -1.223  1.00  0.00           H  
ATOM   3713  HD2 HIS A 417      -1.320  10.128  -3.034  1.00  0.00           H  
ATOM   3714  HE1 HIS A 417       0.906   8.609   0.323  1.00  0.00           H  
ATOM   3715  HE2 HIS A 417       1.092   9.554  -2.204  1.00  0.00           H  
ATOM   3716  N   LYS A 418      -4.404   6.520  -0.967  1.00 20.29           N  
ATOM   3717  CA  LYS A 418      -4.120   5.109  -0.731  1.00 21.83           C  
ATOM   3718  C   LYS A 418      -4.393   4.301  -1.993  1.00 21.64           C  
ATOM   3719  O   LYS A 418      -3.670   3.354  -2.299  1.00 22.14           O  
ATOM   3720  CB  LYS A 418      -4.956   4.584   0.441  1.00 25.91           C  
ATOM   3721  CG  LYS A 418      -4.575   5.221   1.765  1.00 32.35           C  
ATOM   3722  CD  LYS A 418      -5.244   4.548   2.953  1.00 35.45           C  
ATOM   3723  CE  LYS A 418      -4.695   5.104   4.263  1.00 38.08           C  
ATOM   3724  NZ  LYS A 418      -5.495   4.684   5.451  1.00 41.22           N1+
ATOM   3725  H   LYS A 418      -5.143   6.979  -0.453  1.00  0.00           H  
ATOM   3726  HA  LYS A 418      -3.065   5.007  -0.476  1.00  0.00           H  
ATOM   3727  HB3 LYS A 418      -4.840   3.503   0.513  1.00  0.00           H  
ATOM   3728  HB2 LYS A 418      -6.012   4.765   0.242  1.00  0.00           H  
ATOM   3729  HG3 LYS A 418      -4.843   6.277   1.749  1.00  0.00           H  
ATOM   3730  HG2 LYS A 418      -3.493   5.181   1.888  1.00  0.00           H  
ATOM   3731  HD3 LYS A 418      -5.064   3.474   2.911  1.00  0.00           H  
ATOM   3732  HD2 LYS A 418      -6.320   4.719   2.909  1.00  0.00           H  
ATOM   3733  HE3 LYS A 418      -4.668   6.192   4.211  1.00  0.00           H  
ATOM   3734  HE2 LYS A 418      -3.662   4.780   4.389  1.00  0.00           H  
ATOM   3735  HZ1 LYS A 418      -6.460   4.561   5.181  1.00  0.00           H  
ATOM   3736  HZ2 LYS A 418      -5.133   3.812   5.810  1.00  0.00           H  
ATOM   3737  HZ3 LYS A 418      -5.434   5.394   6.167  1.00  0.00           H  
ATOM   3738  N   LEU A 419      -5.420   4.695  -2.738  1.00 20.50           N  
ATOM   3739  CA  LEU A 419      -5.696   4.077  -4.031  1.00 20.82           C  
ATOM   3740  C   LEU A 419      -4.539   4.305  -5.006  1.00 21.12           C  
ATOM   3741  O   LEU A 419      -4.143   3.390  -5.728  1.00 19.96           O  
ATOM   3742  CB  LEU A 419      -6.988   4.644  -4.623  1.00 23.62           C  
ATOM   3743  CG  LEU A 419      -7.525   3.941  -5.871  1.00 26.30           C  
ATOM   3744  CD1 LEU A 419      -7.866   2.501  -5.525  1.00 28.62           C  
ATOM   3745  CD2 LEU A 419      -8.754   4.670  -6.388  1.00 28.38           C  
ATOM   3746  H   LEU A 419      -6.026   5.434  -2.412  1.00  0.00           H  
ATOM   3747  HA  LEU A 419      -5.822   3.004  -3.884  1.00  0.00           H  
ATOM   3748  HB3 LEU A 419      -6.850   5.703  -4.839  1.00  0.00           H  
ATOM   3749  HB2 LEU A 419      -7.761   4.653  -3.855  1.00  0.00           H  
ATOM   3750  HG  LEU A 419      -6.755   3.949  -6.643  1.00  0.00           H  
ATOM   3751 HD11 LEU A 419      -8.249   1.995  -6.411  1.00  0.00           H  
ATOM   3752 HD12 LEU A 419      -6.970   1.989  -5.174  1.00  0.00           H  
ATOM   3753 HD13 LEU A 419      -8.624   2.485  -4.742  1.00  0.00           H  
ATOM   3754 HD21 LEU A 419      -9.131   4.163  -7.277  1.00  0.00           H  
ATOM   3755 HD22 LEU A 419      -9.526   4.674  -5.618  1.00  0.00           H  
ATOM   3756 HD23 LEU A 419      -8.489   5.697  -6.641  1.00  0.00           H  
ATOM   3757  N   MET A 420      -3.995   5.521  -5.025  1.00 18.85           N  
ATOM   3758  CA  MET A 420      -2.824   5.812  -5.856  1.00 19.88           C  
ATOM   3759  C   MET A 420      -1.665   4.887  -5.511  1.00 18.98           C  
ATOM   3760  O   MET A 420      -0.990   4.361  -6.394  1.00 19.13           O  
ATOM   3761  CB  MET A 420      -2.354   7.250  -5.653  1.00 19.58           C  
ATOM   3762  CG  MET A 420      -3.321   8.324  -6.081  1.00 19.35           C  
ATOM   3763  SD  MET A 420      -2.659   9.935  -5.620  1.00 19.26           S  
ATOM   3764  CE  MET A 420      -4.189  10.912  -5.483  1.00 20.82           C  
ATOM   3765  H   MET A 420      -4.390   6.260  -4.461  1.00  0.00           H  
ATOM   3766  HA  MET A 420      -3.090   5.671  -6.904  1.00  0.00           H  
ATOM   3767  HB3 MET A 420      -1.405   7.394  -6.169  1.00  0.00           H  
ATOM   3768  HB2 MET A 420      -2.092   7.398  -4.605  1.00  0.00           H  
ATOM   3769  HG3 MET A 420      -4.279   8.169  -5.584  1.00  0.00           H  
ATOM   3770  HG2 MET A 420      -3.455   8.282  -7.162  1.00  0.00           H  
ATOM   3771  HE1 MET A 420      -3.943  11.936  -5.203  1.00  0.00           H  
ATOM   3772  HE2 MET A 420      -4.707  10.913  -6.442  1.00  0.00           H  
ATOM   3773  HE3 MET A 420      -4.834  10.473  -4.722  1.00  0.00           H  
ATOM   3774  N   LEU A 421      -1.424   4.698  -4.218  1.00 19.71           N  
ATOM   3775  CA  LEU A 421      -0.313   3.872  -3.784  1.00 19.00           C  
ATOM   3776  C   LEU A 421      -0.446   2.434  -4.284  1.00 19.57           C  
ATOM   3777  O   LEU A 421       0.557   1.801  -4.597  1.00 21.84           O  
ATOM   3778  CB  LEU A 421      -0.199   3.889  -2.253  1.00 18.99           C  
ATOM   3779  CG  LEU A 421       0.240   5.216  -1.625  1.00 19.44           C  
ATOM   3780  CD1 LEU A 421       0.307   5.058  -0.103  1.00 20.01           C  
ATOM   3781  CD2 LEU A 421       1.595   5.633  -2.165  1.00 20.57           C  
ATOM   3782  H   LEU A 421      -2.017   5.132  -3.525  1.00  0.00           H  
ATOM   3783  HA  LEU A 421       0.604   4.292  -4.197  1.00  0.00           H  
ATOM   3784  HB3 LEU A 421       0.480   3.098  -1.934  1.00  0.00           H  
ATOM   3785  HB2 LEU A 421      -1.151   3.583  -1.818  1.00  0.00           H  
ATOM   3786  HG  LEU A 421      -0.492   5.985  -1.871  1.00  0.00           H  
ATOM   3787 HD11 LEU A 421       0.619   6.000   0.347  1.00  0.00           H  
ATOM   3788 HD12 LEU A 421      -0.676   4.782   0.278  1.00  0.00           H  
ATOM   3789 HD13 LEU A 421       1.026   4.279   0.151  1.00  0.00           H  
ATOM   3790 HD21 LEU A 421       1.893   6.577  -1.710  1.00  0.00           H  
ATOM   3791 HD22 LEU A 421       2.333   4.867  -1.928  1.00  0.00           H  
ATOM   3792 HD23 LEU A 421       1.534   5.755  -3.246  1.00  0.00           H  
ATOM   3793  N   THR A 422      -1.671   1.918  -4.370  1.00 21.03           N  
ATOM   3794  CA  THR A 422      -1.847   0.560  -4.889  1.00 22.09           C  
ATOM   3795  C   THR A 422      -1.526   0.491  -6.380  1.00 21.51           C  
ATOM   3796  O   THR A 422      -1.084  -0.546  -6.878  1.00 22.77           O  
ATOM   3797  CB  THR A 422      -3.281   0.022  -4.668  1.00 22.35           C  
ATOM   3798  OG1 THR A 422      -4.214   0.751  -5.476  1.00 24.99           O  
ATOM   3799  CG2 THR A 422      -3.674   0.144  -3.197  1.00 24.01           C  
ATOM   3800  H   THR A 422      -2.470   2.463  -4.078  1.00  0.00           H  
ATOM   3801  HA  THR A 422      -1.154  -0.096  -4.363  1.00  0.00           H  
ATOM   3802  HB  THR A 422      -3.312  -1.029  -4.955  1.00  0.00           H  
ATOM   3803  HG1 THR A 422      -4.014   1.689  -5.430  1.00  0.00           H  
ATOM   3804 HG21 THR A 422      -4.685  -0.238  -3.058  1.00  0.00           H  
ATOM   3805 HG22 THR A 422      -2.980  -0.433  -2.586  1.00  0.00           H  
ATOM   3806 HG23 THR A 422      -3.637   1.191  -2.896  1.00  0.00           H  
ATOM   3807  N   CYS A 423      -1.739   1.596  -7.087  1.00 20.57           N  
ATOM   3808  CA  CYS A 423      -1.384   1.670  -8.502  1.00 19.45           C  
ATOM   3809  C   CYS A 423       0.123   1.680  -8.685  1.00 20.02           C  
ATOM   3810  O   CYS A 423       0.619   1.354  -9.763  1.00 20.26           O  
ATOM   3811  CB  CYS A 423      -1.964   2.935  -9.144  1.00 19.30           C  
ATOM   3812  SG  CYS A 423      -3.752   2.964  -9.276  1.00 20.55           S  
ATOM   3813  H   CYS A 423      -2.154   2.405  -6.647  1.00  0.00           H  
ATOM   3814  HA  CYS A 423      -1.794   0.798  -9.012  1.00  0.00           H  
ATOM   3815  HB3 CYS A 423      -1.527   3.070 -10.133  1.00  0.00           H  
ATOM   3816  HB2 CYS A 423      -1.629   3.809  -8.585  1.00  0.00           H  
ATOM   3817  HG  CYS A 423      -4.291   2.872  -8.057  1.00  0.00           H  
ATOM   3818  N   TRP A 424       0.848   2.066  -7.639  1.00 19.67           N  
ATOM   3819  CA  TRP A 424       2.290   2.244  -7.739  1.00 20.62           C  
ATOM   3820  C   TRP A 424       3.087   1.130  -7.054  1.00 21.93           C  
ATOM   3821  O   TRP A 424       4.253   1.317  -6.712  1.00 21.91           O  
ATOM   3822  CB  TRP A 424       2.700   3.600  -7.148  1.00 19.87           C  
ATOM   3823  CG  TRP A 424       2.068   4.796  -7.818  1.00 18.09           C  
ATOM   3824  CD1 TRP A 424       1.684   4.908  -9.128  1.00 16.68           C  
ATOM   3825  CD2 TRP A 424       1.772   6.059  -7.207  1.00 17.37           C  
ATOM   3826  NE1 TRP A 424       1.170   6.160  -9.366  1.00 18.15           N  
ATOM   3827  CE2 TRP A 424       1.213   6.886  -8.204  1.00 17.05           C  
ATOM   3828  CE3 TRP A 424       1.926   6.571  -5.915  1.00 16.56           C  
ATOM   3829  CZ2 TRP A 424       0.808   8.198  -7.947  1.00 18.65           C  
ATOM   3830  CZ3 TRP A 424       1.526   7.874  -5.661  1.00 17.99           C  
ATOM   3831  CH2 TRP A 424       0.973   8.672  -6.673  1.00 16.97           C  
ATOM   3832  H   TRP A 424       0.400   2.242  -6.751  1.00  0.00           H  
ATOM   3833  HA  TRP A 424       2.555   2.245  -8.796  1.00  0.00           H  
ATOM   3834  HB3 TRP A 424       3.785   3.697  -7.186  1.00  0.00           H  
ATOM   3835  HB2 TRP A 424       2.464   3.616  -6.084  1.00  0.00           H  
ATOM   3836  HD1 TRP A 424       1.809   4.072  -9.801  1.00  0.00           H  
ATOM   3837  HE1 TRP A 424       0.840   6.403 -10.289  1.00  0.00           H  
ATOM   3838  HE3 TRP A 424       2.350   5.954  -5.137  1.00  0.00           H  
ATOM   3839  HZ2 TRP A 424       0.383   8.797  -8.739  1.00  0.00           H  
ATOM   3840  HZ3 TRP A 424       1.638   8.290  -4.671  1.00  0.00           H  
ATOM   3841  HH2 TRP A 424       0.675   9.681  -6.429  1.00  0.00           H  
ATOM   3842  N   CYS A 425       2.460  -0.023  -6.850  0.70 22.97           N  
ATOM   3843  CA  CYS A 425       3.200  -1.185  -6.371  0.70 24.49           C  
ATOM   3844  C   CYS A 425       4.366  -1.445  -7.311  0.70 24.58           C  
ATOM   3845  O   CYS A 425       4.218  -1.355  -8.529  0.70 23.75           O  
ATOM   3846  CB  CYS A 425       2.300  -2.419  -6.325  0.70 23.18           C  
ATOM   3847  SG  CYS A 425       1.080  -2.383  -5.003  0.70 27.35           S  
ATOM   3848  H   CYS A 425       1.468  -0.097  -7.027  1.00  0.00           H  
ATOM   3849  HA  CYS A 425       3.582  -0.981  -5.371  1.00  0.00           H  
ATOM   3850  HB3 CYS A 425       2.916  -3.312  -6.224  1.00  0.00           H  
ATOM   3851  HB2 CYS A 425       1.792  -2.532  -7.283  1.00  0.00           H  
ATOM   3852  HG  CYS A 425       0.008  -1.694  -5.404  1.00  0.00           H  
ATOM   3853  N   ARG A 426       5.526  -1.771  -6.752  1.00 25.94           N  
ATOM   3854  CA  ARG A 426       6.685  -2.059  -7.586  1.00 27.00           C  
ATOM   3855  C   ARG A 426       6.417  -3.289  -8.446  1.00 27.03           C  
ATOM   3856  O   ARG A 426       6.781  -3.329  -9.620  1.00 28.42           O  
ATOM   3857  CB  ARG A 426       7.929  -2.298  -6.726  1.00 28.48           C  
ATOM   3858  CG  ARG A 426       9.202  -2.430  -7.546  1.00 32.24           C  
ATOM   3859  CD  ARG A 426      10.422  -2.672  -6.674  1.00 36.99           C  
ATOM   3860  NE  ARG A 426      11.641  -2.192  -7.321  1.00 42.19           N  
ATOM   3861  CZ  ARG A 426      12.273  -2.833  -8.299  1.00 43.18           C  
ATOM   3862  NH1 ARG A 426      11.804  -3.989  -8.750  1.00 45.32           N  
ATOM   3863  NH2 ARG A 426      13.374  -2.317  -8.828  1.00 44.56           N1+
ATOM   3864  H   ARG A 426       5.606  -1.820  -5.746  1.00  0.00           H  
ATOM   3865  HA  ARG A 426       6.868  -1.206  -8.240  1.00  0.00           H  
ATOM   3866  HB3 ARG A 426       7.788  -3.199  -6.128  1.00  0.00           H  
ATOM   3867  HB2 ARG A 426       8.040  -1.480  -6.014  1.00  0.00           H  
ATOM   3868  HG3 ARG A 426       9.350  -1.524  -8.134  1.00  0.00           H  
ATOM   3869  HG2 ARG A 426       9.094  -3.252  -8.254  1.00  0.00           H  
ATOM   3870  HD3 ARG A 426      10.516  -3.738  -6.469  1.00  0.00           H  
ATOM   3871  HD2 ARG A 426      10.293  -2.162  -5.720  1.00  0.00           H  
ATOM   3872  HE  ARG A 426      12.001  -1.312  -6.979  1.00  0.00           H  
ATOM   3873 HH12 ARG A 426      12.286  -4.474  -9.493  1.00  0.00           H  
ATOM   3874 HH11 ARG A 426      10.965  -4.384  -8.350  1.00  0.00           H  
ATOM   3875 HH22 ARG A 426      13.854  -2.805  -9.571  1.00  0.00           H  
ATOM   3876 HH21 ARG A 426      13.733  -1.436  -8.488  1.00  0.00           H  
ATOM   3877  N   ASP A 427       5.774  -4.287  -7.850  1.00 28.61           N  
ATOM   3878  CA  ASP A 427       5.426  -5.516  -8.555  1.00 29.59           C  
ATOM   3879  C   ASP A 427       4.142  -5.302  -9.350  1.00 28.43           C  
ATOM   3880  O   ASP A 427       3.072  -5.102  -8.778  1.00 28.28           O  
ATOM   3881  CB  ASP A 427       5.236  -6.654  -7.546  1.00 31.54           C  
ATOM   3882  CG  ASP A 427       4.885  -7.978  -8.205  1.00 33.74           C  
ATOM   3883  OD1 ASP A 427       4.751  -8.024  -9.445  1.00 34.98           O  
ATOM   3884  OD2 ASP A 427       4.742  -8.979  -7.471  1.00 37.46           O1-
ATOM   3885  H   ASP A 427       5.510  -4.209  -6.878  1.00  0.00           H  
ATOM   3886  HA  ASP A 427       6.232  -5.776  -9.241  1.00  0.00           H  
ATOM   3887  HB3 ASP A 427       4.453  -6.383  -6.838  1.00  0.00           H  
ATOM   3888  HB2 ASP A 427       6.146  -6.772  -6.958  1.00  0.00           H  
ATOM   3889  N   PRO A 428       4.235  -5.348 -10.687  1.00 28.05           N  
ATOM   3890  CA  PRO A 428       3.077  -5.088 -11.551  1.00 28.59           C  
ATOM   3891  C   PRO A 428       1.893  -5.992 -11.224  1.00 30.19           C  
ATOM   3892  O   PRO A 428       0.736  -5.588 -11.339  1.00 28.35           O  
ATOM   3893  CB  PRO A 428       3.614  -5.339 -12.961  1.00 29.16           C  
ATOM   3894  CG  PRO A 428       5.096  -5.130 -12.841  1.00 29.37           C  
ATOM   3895  CD  PRO A 428       5.456  -5.618 -11.464  1.00 28.65           C  
ATOM   3896  HA  PRO A 428       2.777  -4.045 -11.455  1.00  0.00           H  
ATOM   3897  HB3 PRO A 428       3.199  -4.597 -13.643  1.00  0.00           H  
ATOM   3898  HB2 PRO A 428       3.417  -6.373 -13.244  1.00  0.00           H  
ATOM   3899  HG3 PRO A 428       5.318  -4.066 -12.917  1.00  0.00           H  
ATOM   3900  HG2 PRO A 428       5.609  -5.739 -13.586  1.00  0.00           H  
ATOM   3901  HD2 PRO A 428       5.630  -6.693 -11.498  1.00  0.00           H  
ATOM   3902  HD3 PRO A 428       6.273  -5.014 -11.071  1.00  0.00           H  
ATOM   3903  N   GLU A 429       2.193  -7.219 -10.809  1.00 31.18           N  
ATOM   3904  CA  GLU A 429       1.158  -8.202 -10.519  1.00 33.27           C  
ATOM   3905  C   GLU A 429       0.359  -7.857  -9.266  1.00 32.48           C  
ATOM   3906  O   GLU A 429      -0.748  -8.360  -9.073  1.00 34.12           O  
ATOM   3907  CB  GLU A 429       1.784  -9.590 -10.363  1.00 36.47           C  
ATOM   3908  CG  GLU A 429       2.435 -10.112 -11.632  1.00 42.36           C  
ATOM   3909  CD  GLU A 429       1.464 -10.184 -12.795  1.00 45.64           C  
ATOM   3910  OE1 GLU A 429       0.248 -10.326 -12.547  1.00 48.48           O  
ATOM   3911  OE2 GLU A 429       1.915 -10.097 -13.957  1.00 48.71           O1-
ATOM   3912  H   GLU A 429       3.159  -7.489 -10.688  1.00  0.00           H  
ATOM   3913  HA  GLU A 429       0.470  -8.232 -11.364  1.00  0.00           H  
ATOM   3914  HB3 GLU A 429       1.022 -10.295 -10.031  1.00  0.00           H  
ATOM   3915  HB2 GLU A 429       2.522  -9.566  -9.561  1.00  0.00           H  
ATOM   3916  HG3 GLU A 429       2.851 -11.102 -11.445  1.00  0.00           H  
ATOM   3917  HG2 GLU A 429       3.274  -9.470 -11.900  1.00  0.00           H  
ATOM   3918  N   GLN A 430       0.919  -7.001  -8.417  1.00 31.98           N  
ATOM   3919  CA  GLN A 430       0.249  -6.618  -7.181  1.00 31.31           C  
ATOM   3920  C   GLN A 430      -0.637  -5.379  -7.344  1.00 29.68           C  
ATOM   3921  O   GLN A 430      -1.423  -5.051  -6.454  1.00 29.52           O  
ATOM   3922  CB  GLN A 430       1.282  -6.383  -6.075  1.00 34.37           C  
ATOM   3923  CG  GLN A 430       2.073  -7.633  -5.704  1.00 40.25           C  
ATOM   3924  CD  GLN A 430       3.040  -7.405  -4.556  1.00 43.53           C  
ATOM   3925  OE1 GLN A 430       3.150  -6.295  -4.030  1.00 47.16           O  
ATOM   3926  NE2 GLN A 430       3.749  -8.458  -4.162  1.00 45.40           N  
ATOM   3927  H   GLN A 430       1.824  -6.604  -8.624  1.00  0.00           H  
ATOM   3928  HA  GLN A 430      -0.388  -7.448  -6.874  1.00  0.00           H  
ATOM   3929  HB3 GLN A 430       0.781  -5.996  -5.188  1.00  0.00           H  
ATOM   3930  HB2 GLN A 430       1.971  -5.597  -6.385  1.00  0.00           H  
ATOM   3931  HG3 GLN A 430       2.623  -7.985  -6.576  1.00  0.00           H  
ATOM   3932  HG2 GLN A 430       1.382  -8.434  -5.442  1.00  0.00           H  
ATOM   3933 HE22 GLN A 430       4.409  -8.367  -3.403  1.00  0.00           H  
ATOM   3934 HE21 GLN A 430       3.628  -9.349  -4.622  1.00  0.00           H  
ATOM   3935  N   ARG A 431      -0.513  -4.696  -8.479  1.00 27.12           N  
ATOM   3936  CA  ARG A 431      -1.384  -3.563  -8.785  1.00 25.15           C  
ATOM   3937  C   ARG A 431      -2.789  -4.052  -9.121  1.00 25.91           C  
ATOM   3938  O   ARG A 431      -2.963  -5.139  -9.672  1.00 27.74           O  
ATOM   3939  CB  ARG A 431      -0.822  -2.770  -9.969  1.00 24.16           C  
ATOM   3940  CG  ARG A 431       0.575  -2.242  -9.729  1.00 21.72           C  
ATOM   3941  CD  ARG A 431       1.182  -1.577 -10.963  1.00 22.02           C  
ATOM   3942  NE  ARG A 431       2.629  -1.472 -10.808  1.00 21.38           N  
ATOM   3943  CZ  ARG A 431       3.507  -1.440 -11.806  1.00 19.77           C  
ATOM   3944  NH1 ARG A 431       3.101  -1.492 -13.072  1.00 18.86           N  
ATOM   3945  NH2 ARG A 431       4.803  -1.394 -11.535  1.00 21.53           N1+
ATOM   3946  H   ARG A 431       0.195  -4.957  -9.151  1.00  0.00           H  
ATOM   3947  HA  ARG A 431      -1.435  -2.910  -7.914  1.00  0.00           H  
ATOM   3948  HB3 ARG A 431      -1.489  -1.938 -10.197  1.00  0.00           H  
ATOM   3949  HB2 ARG A 431      -0.823  -3.399 -10.859  1.00  0.00           H  
ATOM   3950  HG3 ARG A 431       1.220  -3.058  -9.404  1.00  0.00           H  
ATOM   3951  HG2 ARG A 431       0.556  -1.528  -8.906  1.00  0.00           H  
ATOM   3952  HD3 ARG A 431       0.757  -0.581 -11.085  1.00  0.00           H  
ATOM   3953  HD2 ARG A 431       0.954  -2.174 -11.846  1.00  0.00           H  
ATOM   3954  HE  ARG A 431       2.950  -1.422  -9.852  1.00  0.00           H  
ATOM   3955 HH12 ARG A 431       3.778  -1.467 -13.821  1.00  0.00           H  
ATOM   3956 HH11 ARG A 431       2.116  -1.557 -13.284  1.00  0.00           H  
ATOM   3957 HH22 ARG A 431       5.476  -1.369 -12.288  1.00  0.00           H  
ATOM   3958 HH21 ARG A 431       5.118  -1.383 -10.576  1.00  0.00           H  
ATOM   3959  N   PRO A 432      -3.815  -3.254  -8.793  1.00 24.96           N  
ATOM   3960  CA  PRO A 432      -5.185  -3.631  -9.151  1.00 24.95           C  
ATOM   3961  C   PRO A 432      -5.378  -3.591 -10.664  1.00 25.17           C  
ATOM   3962  O   PRO A 432      -4.659  -2.883 -11.367  1.00 26.55           O  
ATOM   3963  CB  PRO A 432      -6.043  -2.587  -8.440  1.00 25.03           C  
ATOM   3964  CG  PRO A 432      -5.147  -1.393  -8.328  1.00 26.38           C  
ATOM   3965  CD  PRO A 432      -3.758  -1.940  -8.125  1.00 25.11           C  
ATOM   3966  HA  PRO A 432      -5.412  -4.627  -8.770  1.00  0.00           H  
ATOM   3967  HB3 PRO A 432      -6.293  -2.945  -7.441  1.00  0.00           H  
ATOM   3968  HB2 PRO A 432      -6.900  -2.337  -9.066  1.00  0.00           H  
ATOM   3969  HG3 PRO A 432      -5.435  -0.805  -7.457  1.00  0.00           H  
ATOM   3970  HG2 PRO A 432      -5.181  -0.827  -9.259  1.00  0.00           H  
ATOM   3971  HD2 PRO A 432      -3.041  -1.303  -8.644  1.00  0.00           H  
ATOM   3972  HD3 PRO A 432      -3.581  -2.086  -7.059  1.00  0.00           H  
ATOM   3973  N   CYS A 433      -6.339  -4.357 -11.165  1.00 26.02           N  
ATOM   3974  CA  CYS A 433      -6.743  -4.225 -12.557  1.00 25.64           C  
ATOM   3975  C   CYS A 433      -7.725  -3.065 -12.651  1.00 24.70           C  
ATOM   3976  O   CYS A 433      -8.236  -2.588 -11.634  1.00 24.04           O  
ATOM   3977  CB  CYS A 433      -7.408  -5.514 -13.043  1.00 28.31           C  
ATOM   3978  SG  CYS A 433      -8.906  -5.936 -12.144  1.00 34.08           S  
ATOM   3979  H   CYS A 433      -6.798  -5.040 -10.579  1.00  0.00           H  
ATOM   3980  HA  CYS A 433      -5.868  -4.012 -13.172  1.00  0.00           H  
ATOM   3981  HB3 CYS A 433      -6.698  -6.337 -12.969  1.00  0.00           H  
ATOM   3982  HB2 CYS A 433      -7.637  -5.425 -14.105  1.00  0.00           H  
ATOM   3983  HG  CYS A 433      -9.050  -7.264 -12.115  1.00  0.00           H  
ATOM   3984  N   PHE A 434      -7.990  -2.605 -13.868  1.00 22.62           N  
ATOM   3985  CA  PHE A 434      -8.864  -1.457 -14.037  1.00 22.12           C  
ATOM   3986  C   PHE A 434     -10.297  -1.730 -13.594  1.00 22.92           C  
ATOM   3987  O   PHE A 434     -10.995  -0.820 -13.164  1.00 23.06           O  
ATOM   3988  CB  PHE A 434      -8.826  -0.968 -15.487  1.00 21.74           C  
ATOM   3989  CG  PHE A 434      -7.658  -0.060 -15.780  1.00 19.59           C  
ATOM   3990  CD1 PHE A 434      -7.578   1.187 -15.181  1.00 19.14           C  
ATOM   3991  CD2 PHE A 434      -6.633  -0.460 -16.628  1.00 20.51           C  
ATOM   3992  CE1 PHE A 434      -6.496   2.023 -15.415  1.00 18.61           C  
ATOM   3993  CE2 PHE A 434      -5.546   0.376 -16.866  1.00 19.82           C  
ATOM   3994  CZ  PHE A 434      -5.481   1.621 -16.254  1.00 19.40           C  
ATOM   3995  H   PHE A 434      -7.584  -3.053 -14.677  1.00  0.00           H  
ATOM   3996  HA  PHE A 434      -8.475  -0.654 -13.411  1.00  0.00           H  
ATOM   3997  HB3 PHE A 434      -9.756  -0.448 -15.718  1.00  0.00           H  
ATOM   3998  HB2 PHE A 434      -8.794  -1.827 -16.158  1.00  0.00           H  
ATOM   3999  HD1 PHE A 434      -8.365   1.521 -14.521  1.00  0.00           H  
ATOM   4000  HD2 PHE A 434      -6.676  -1.426 -17.108  1.00  0.00           H  
ATOM   4001  HE1 PHE A 434      -6.449   2.991 -14.939  1.00  0.00           H  
ATOM   4002  HE2 PHE A 434      -4.753   0.056 -17.526  1.00  0.00           H  
ATOM   4003  HZ  PHE A 434      -4.639   2.273 -16.434  1.00  0.00           H  
ATOM   4004  N   LYS A 435     -10.736  -2.982 -13.683  1.00 25.51           N  
ATOM   4005  CA  LYS A 435     -12.064  -3.334 -13.186  1.00 26.68           C  
ATOM   4006  C   LYS A 435     -12.148  -3.136 -11.675  1.00 26.30           C  
ATOM   4007  O   LYS A 435     -13.153  -2.643 -11.161  1.00 26.61           O  
ATOM   4008  CB  LYS A 435     -12.398  -4.785 -13.536  1.00 28.29           C  
ATOM   4009  CG  LYS A 435     -12.584  -5.028 -15.021  1.00 32.89           C  
ATOM   4010  CD  LYS A 435     -13.071  -6.444 -15.290  1.00 36.73           C  
ATOM   4011  CE  LYS A 435     -13.299  -6.670 -16.775  1.00 39.50           C  
ATOM   4012  NZ  LYS A 435     -13.824  -8.036 -17.046  1.00 42.95           N1+
ATOM   4013  H   LYS A 435     -10.151  -3.694 -14.096  1.00  0.00           H  
ATOM   4014  HA  LYS A 435     -12.797  -2.684 -13.663  1.00  0.00           H  
ATOM   4015  HB3 LYS A 435     -13.301  -5.087 -13.004  1.00  0.00           H  
ATOM   4016  HB2 LYS A 435     -11.611  -5.438 -13.158  1.00  0.00           H  
ATOM   4017  HG3 LYS A 435     -11.637  -4.866 -15.537  1.00  0.00           H  
ATOM   4018  HG2 LYS A 435     -13.306  -4.314 -15.418  1.00  0.00           H  
ATOM   4019  HD3 LYS A 435     -14.002  -6.616 -14.750  1.00  0.00           H  
ATOM   4020  HD2 LYS A 435     -12.333  -7.157 -14.924  1.00  0.00           H  
ATOM   4021  HE3 LYS A 435     -12.361  -6.529 -17.312  1.00  0.00           H  
ATOM   4022  HE2 LYS A 435     -14.005  -5.929 -17.151  1.00  0.00           H  
ATOM   4023  HZ1 LYS A 435     -13.589  -8.306 -17.990  1.00  0.00           H  
ATOM   4024  HZ2 LYS A 435     -13.412  -8.691 -16.396  1.00  0.00           H  
ATOM   4025  HZ3 LYS A 435     -14.828  -8.039 -16.935  1.00  0.00           H  
ATOM   4026  N   ALA A 436     -11.086  -3.508 -10.970  1.00 26.98           N  
ATOM   4027  CA  ALA A 436     -11.032  -3.316  -9.525  1.00 26.68           C  
ATOM   4028  C   ALA A 436     -10.989  -1.830  -9.165  1.00 26.82           C  
ATOM   4029  O   ALA A 436     -11.646  -1.400  -8.220  1.00 26.60           O  
ATOM   4030  CB  ALA A 436      -9.818  -4.029  -8.948  1.00 28.60           C  
ATOM   4031  H   ALA A 436     -10.296  -3.933 -11.434  1.00  0.00           H  
ATOM   4032  HA  ALA A 436     -11.929  -3.752  -9.085  1.00  0.00           H  
ATOM   4033  HB1 ALA A 436      -9.787  -3.879  -7.869  1.00  0.00           H  
ATOM   4034  HB2 ALA A 436      -9.885  -5.095  -9.165  1.00  0.00           H  
ATOM   4035  HB3 ALA A 436      -8.911  -3.624  -9.397  1.00  0.00           H  
ATOM   4036  N   LEU A 437     -10.216  -1.048  -9.916  1.00 24.98           N  
ATOM   4037  CA  LEU A 437     -10.159   0.399  -9.694  1.00 25.15           C  
ATOM   4038  C   LEU A 437     -11.516   1.044  -9.947  1.00 26.31           C  
ATOM   4039  O   LEU A 437     -11.958   1.909  -9.188  1.00 26.01           O  
ATOM   4040  CB  LEU A 437      -9.112   1.043 -10.610  1.00 24.51           C  
ATOM   4041  CG  LEU A 437      -7.649   0.747 -10.273  1.00 23.77           C  
ATOM   4042  CD1 LEU A 437      -6.764   1.169 -11.431  1.00 25.42           C  
ATOM   4043  CD2 LEU A 437      -7.250   1.485  -8.999  1.00 26.06           C  
ATOM   4044  H   LEU A 437      -9.656  -1.450 -10.654  1.00  0.00           H  
ATOM   4045  HA  LEU A 437      -9.874   0.581  -8.658  1.00  0.00           H  
ATOM   4046  HB3 LEU A 437      -9.265   2.122 -10.628  1.00  0.00           H  
ATOM   4047  HB2 LEU A 437      -9.309   0.752 -11.642  1.00  0.00           H  
ATOM   4048  HG  LEU A 437      -7.533  -0.325 -10.112  1.00  0.00           H  
ATOM   4049 HD11 LEU A 437      -5.723   0.957 -11.189  1.00  0.00           H  
ATOM   4050 HD12 LEU A 437      -7.048   0.616 -12.326  1.00  0.00           H  
ATOM   4051 HD13 LEU A 437      -6.885   2.237 -11.611  1.00  0.00           H  
ATOM   4052 HD21 LEU A 437      -6.207   1.270  -8.765  1.00  0.00           H  
ATOM   4053 HD22 LEU A 437      -7.375   2.558  -9.146  1.00  0.00           H  
ATOM   4054 HD23 LEU A 437      -7.882   1.156  -8.174  1.00  0.00           H  
ATOM   4055  N   ARG A 438     -12.173   0.615 -11.018  1.00 25.68           N  
ATOM   4056  CA  ARG A 438     -13.501   1.106 -11.348  1.00 28.56           C  
ATOM   4057  C   ARG A 438     -14.457   0.875 -10.177  1.00 29.60           C  
ATOM   4058  O   ARG A 438     -15.213   1.768  -9.797  1.00 30.26           O  
ATOM   4059  CB  ARG A 438     -14.019   0.391 -12.596  1.00 30.52           C  
ATOM   4060  CG  ARG A 438     -15.324   0.944 -13.134  1.00 32.84           C  
ATOM   4061  CD  ARG A 438     -15.767   0.186 -14.373  1.00 34.73           C  
ATOM   4062  NE  ARG A 438     -15.952  -1.236 -14.102  1.00 39.06           N  
ATOM   4063  CZ  ARG A 438     -16.167  -2.154 -15.040  1.00 40.01           C  
ATOM   4064  NH1 ARG A 438     -16.222  -1.799 -16.317  1.00 41.10           N  
ATOM   4065  NH2 ARG A 438     -16.329  -3.426 -14.702  1.00 41.92           N1+
ATOM   4066  H   ARG A 438     -11.751  -0.070 -11.628  1.00  0.00           H  
ATOM   4067  HA  ARG A 438     -13.442   2.175 -11.551  1.00  0.00           H  
ATOM   4068  HB3 ARG A 438     -14.138  -0.671 -12.381  1.00  0.00           H  
ATOM   4069  HB2 ARG A 438     -13.260   0.432 -13.377  1.00  0.00           H  
ATOM   4070  HG3 ARG A 438     -15.198   1.998 -13.380  1.00  0.00           H  
ATOM   4071  HG2 ARG A 438     -16.094   0.867 -12.367  1.00  0.00           H  
ATOM   4072  HD3 ARG A 438     -15.023   0.311 -15.160  1.00  0.00           H  
ATOM   4073  HD2 ARG A 438     -16.701   0.609 -14.742  1.00  0.00           H  
ATOM   4074  HE  ARG A 438     -15.908  -1.508 -13.130  1.00  0.00           H  
ATOM   4075 HH12 ARG A 438     -16.385  -2.497 -17.029  1.00  0.00           H  
ATOM   4076 HH11 ARG A 438     -16.101  -0.831 -16.578  1.00  0.00           H  
ATOM   4077 HH22 ARG A 438     -16.492  -4.121 -15.416  1.00  0.00           H  
ATOM   4078 HH21 ARG A 438     -16.289  -3.699 -13.731  1.00  0.00           H  
ATOM   4079  N   GLU A 439     -14.409  -0.321  -9.599  1.00 30.43           N  
ATOM   4080  CA  GLU A 439     -15.279  -0.660  -8.476  1.00 33.21           C  
ATOM   4081  C   GLU A 439     -14.972   0.179  -7.240  1.00 32.55           C  
ATOM   4082  O   GLU A 439     -15.885   0.674  -6.577  1.00 34.17           O  
ATOM   4083  CB  GLU A 439     -15.141  -2.143  -8.126  1.00 36.00           C  
ATOM   4084  CG  GLU A 439     -15.651  -3.094  -9.193  1.00 41.72           C  
ATOM   4085  CD  GLU A 439     -15.601  -4.543  -8.742  1.00 44.72           C  
ATOM   4086  OE1 GLU A 439     -16.147  -4.847  -7.658  1.00 47.15           O  
ATOM   4087  OE2 GLU A 439     -15.016  -5.376  -9.466  1.00 47.07           O1-
ATOM   4088  H   GLU A 439     -13.761  -1.019  -9.935  1.00  0.00           H  
ATOM   4089  HA  GLU A 439     -16.311  -0.471  -8.772  1.00  0.00           H  
ATOM   4090  HB3 GLU A 439     -15.659  -2.342  -7.188  1.00  0.00           H  
ATOM   4091  HB2 GLU A 439     -14.096  -2.368  -7.912  1.00  0.00           H  
ATOM   4092  HG3 GLU A 439     -15.056  -2.975 -10.099  1.00  0.00           H  
ATOM   4093  HG2 GLU A 439     -16.676  -2.831  -9.453  1.00  0.00           H  
ATOM   4094  N   ARG A 440     -13.688   0.339  -6.929  1.00 31.36           N  
ATOM   4095  CA  ARG A 440     -13.282   1.098  -5.749  1.00 32.47           C  
ATOM   4096  C   ARG A 440     -13.721   2.557  -5.850  1.00 32.31           C  
ATOM   4097  O   ARG A 440     -14.116   3.169  -4.853  1.00 32.22           O  
ATOM   4098  CB  ARG A 440     -11.760   1.038  -5.573  1.00 34.74           C  
ATOM   4099  CG  ARG A 440     -11.206  -0.359  -5.329  1.00 39.99           C  
ATOM   4100  CD  ARG A 440     -11.544  -0.863  -3.936  1.00 44.66           C  
ATOM   4101  NE  ARG A 440     -11.137   0.077  -2.895  1.00 48.98           N  
ATOM   4102  CZ  ARG A 440      -9.883   0.250  -2.487  1.00 50.81           C  
ATOM   4103  NH1 ARG A 440      -8.900  -0.454  -3.033  1.00 52.30           N  
ATOM   4104  NH2 ARG A 440      -9.610   1.126  -1.530  1.00 51.68           N1+
ATOM   4105  H   ARG A 440     -12.972  -0.068  -7.514  1.00  0.00           H  
ATOM   4106  HA  ARG A 440     -13.751   0.654  -4.871  1.00  0.00           H  
ATOM   4107  HB3 ARG A 440     -11.466   1.692  -4.752  1.00  0.00           H  
ATOM   4108  HB2 ARG A 440     -11.278   1.469  -6.450  1.00  0.00           H  
ATOM   4109  HG3 ARG A 440     -10.124  -0.348  -5.458  1.00  0.00           H  
ATOM   4110  HG2 ARG A 440     -11.613  -1.045  -6.072  1.00  0.00           H  
ATOM   4111  HD3 ARG A 440     -11.055  -1.823  -3.769  1.00  0.00           H  
ATOM   4112  HD2 ARG A 440     -12.617  -1.040  -3.865  1.00  0.00           H  
ATOM   4113  HE  ARG A 440     -11.883   0.616  -2.478  1.00  0.00           H  
ATOM   4114 HH12 ARG A 440      -7.949  -0.320  -2.721  1.00  0.00           H  
ATOM   4115 HH11 ARG A 440      -9.103  -1.124  -3.761  1.00  0.00           H  
ATOM   4116 HH22 ARG A 440      -8.657   1.256  -1.221  1.00  0.00           H  
ATOM   4117 HH21 ARG A 440     -10.355   1.663  -1.110  1.00  0.00           H  
ATOM   4118  N   LEU A 441     -13.653   3.112  -7.056  1.00 30.84           N  
ATOM   4119  CA  LEU A 441     -13.965   4.521  -7.263  1.00 31.41           C  
ATOM   4120  C   LEU A 441     -15.459   4.807  -7.179  1.00 34.46           C  
ATOM   4121  O   LEU A 441     -15.862   5.913  -6.824  1.00 35.98           O  
ATOM   4122  CB  LEU A 441     -13.429   4.988  -8.620  1.00 27.94           C  
ATOM   4123  CG  LEU A 441     -11.913   5.157  -8.726  1.00 26.66           C  
ATOM   4124  CD1 LEU A 441     -11.517   5.316 -10.184  1.00 25.07           C  
ATOM   4125  CD2 LEU A 441     -11.475   6.367  -7.915  1.00 26.76           C  
ATOM   4126  H   LEU A 441     -13.380   2.555  -7.853  1.00  0.00           H  
ATOM   4127  HA  LEU A 441     -13.465   5.097  -6.484  1.00  0.00           H  
ATOM   4128  HB3 LEU A 441     -13.915   5.924  -8.896  1.00  0.00           H  
ATOM   4129  HB2 LEU A 441     -13.769   4.302  -9.396  1.00  0.00           H  
ATOM   4130  HG  LEU A 441     -11.429   4.267  -8.323  1.00  0.00           H  
ATOM   4131 HD11 LEU A 441     -10.436   5.436 -10.256  1.00  0.00           H  
ATOM   4132 HD12 LEU A 441     -11.822   4.431 -10.742  1.00  0.00           H  
ATOM   4133 HD13 LEU A 441     -12.009   6.195 -10.601  1.00  0.00           H  
ATOM   4134 HD21 LEU A 441     -10.394   6.485  -7.992  1.00  0.00           H  
ATOM   4135 HD22 LEU A 441     -11.966   7.261  -8.300  1.00  0.00           H  
ATOM   4136 HD23 LEU A 441     -11.750   6.224  -6.870  1.00  0.00           H  
ATOM   4137  N   SER A 442     -16.276   3.811  -7.504  1.00 37.89           N  
ATOM   4138  CA  SER A 442     -17.724   3.993  -7.543  1.00 41.91           C  
ATOM   4139  C   SER A 442     -18.371   3.721  -6.190  1.00 43.90           C  
ATOM   4140  O   SER A 442     -19.594   3.779  -6.054  1.00 44.79           O  
ATOM   4141  CB  SER A 442     -18.343   3.079  -8.604  1.00 42.50           C  
ATOM   4142  OG  SER A 442     -18.042   1.720  -8.346  1.00 44.59           O  
ATOM   4143  H   SER A 442     -15.899   2.902  -7.731  1.00  0.00           H  
ATOM   4144  HA  SER A 442     -17.931   5.027  -7.819  1.00  0.00           H  
ATOM   4145  HB3 SER A 442     -17.962   3.355  -9.587  1.00  0.00           H  
ATOM   4146  HB2 SER A 442     -19.424   3.216  -8.614  1.00  0.00           H  
ATOM   4147  HG  SER A 442     -18.391   1.472  -7.487  1.00  0.00           H  
ATOM   4148  N   SER A 443     -17.547   3.416  -5.194  1.00 45.80           N  
ATOM   4149  CA  SER A 443     -18.033   3.192  -3.839  1.00 48.91           C  
ATOM   4150  C   SER A 443     -17.689   4.386  -2.955  1.00 50.12           C  
ATOM   4151  O   SER A 443     -18.200   5.491  -3.235  1.00 52.42           O  
ATOM   4152  CB  SER A 443     -17.413   1.919  -3.256  1.00 49.40           C  
ATOM   4153  OG  SER A 443     -16.000   2.018  -3.198  1.00 50.45           O  
ATOM   4154  H   SER A 443     -16.555   3.334  -5.366  1.00  0.00           H  
ATOM   4155  HA  SER A 443     -19.116   3.075  -3.868  1.00  0.00           H  
ATOM   4156  HB3 SER A 443     -17.692   1.064  -3.872  1.00  0.00           H  
ATOM   4157  HB2 SER A 443     -17.806   1.750  -2.254  1.00  0.00           H  
ATOM   4158  HG  SER A 443     -15.613   1.146  -3.308  1.00  0.00           H  
ATOM   4159  N   NMA A 443A    -16.827   4.184  -1.897  1.00  0.00           N  
ATOM   4160  CA  NMA A 443A    -16.464   5.296  -1.030  1.00  0.00           C  
ATOM   4161  H   NMA A 443A    -16.447   3.265  -1.724  1.00  0.00           H  
ATOM   4162 1HA  NMA A 443A    -16.984   6.213  -1.388  1.00  0.00           H  
ATOM   4163 2HA  NMA A 443A    -16.771   5.073   0.016  1.00  0.00           H  
ATOM   4164 3HA  NMA A 443A    -15.362   5.452  -1.060  1.00  0.00           H  
CONECT    1    4    5    6
CONECT    4    1
CONECT    5    1
CONECT    6    1
CONECT 2121 2126
CONECT 2652 2655 2656 2657
CONECT 2655 2652
CONECT 2656 2652
CONECT 2657 2652
CONECT 2126 2121
ENDMDL
END   
