# Supplementary material for: Untargeted Diversity-Oriented Synthesis for the Discovery of New Antitumor Agents: An Integrated Approach of Inverse Virtual Screening, Bioinformatics, and Omics for Target Deconvolution
Source: J Med Chem. 2025 Jul 24;68(15):16483–517. doi: 10.1021/acs.jmedchem.5c01344 (PMC12362587; doi:10.1021/acs.jmedchem.5c01344)
Supplement: Supplementary file 2 [file jm5c01344_si_002.zip › FigureS63_panelC/63_KRAS_8afc.pdb]

REMARK   4      COMPLIES WITH FORMAT V. 3.0, 1-DEC-2006
REMARK 888
REMARK 888 WRITTEN BY MAESTRO (A PRODUCT OF SCHRODINGER, LLC)
TITLE     63
MODEL        1
HETATM    1  C1  UNK   900     -32.761  53.316 -13.904  1.00  0.00           C  
HETATM    2  C2  UNK   900     -31.498  53.706 -13.473  1.00  0.00           C  
HETATM    3  C3  UNK   900     -30.705  52.861 -12.707  1.00  0.00           C  
HETATM    4  C4  UNK   900     -31.134  51.556 -12.464  1.00  0.00           C  
HETATM    5  C5  UNK   900     -32.387  51.138 -12.911  1.00  0.00           C  
HETATM    6  C6  UNK   900     -33.199  52.031 -13.608  1.00  0.00           C  
HETATM    7  N1  UNK   900     -30.981  54.932 -13.832  1.00  0.00           N  
HETATM    8  C7  UNK   900     -29.711  55.359 -13.737  1.00  0.00           C  
HETATM    9  N2  UNK   900     -28.847  54.535 -13.042  1.00  0.00           N  
HETATM   10  C8  UNK   900     -29.407  53.438 -12.184  1.00  0.00           C  
HETATM   11  O1  UNK   900     -29.417  56.412 -14.305  1.00  0.00           O  
HETATM   12  C9  UNK   900     -27.414  54.959 -12.866  1.00  0.00           C  
HETATM   13  C10 UNK   900     -26.702  55.196 -14.157  1.00  0.00           C  
HETATM   14  O2  UNK   900     -26.971  54.531 -15.145  1.00  0.00           O  
HETATM   15  O3  UNK   900     -25.884  56.261 -14.078  1.00  0.00           O  
HETATM   16  C11 UNK   900     -24.485  56.158 -14.305  1.00  0.00           C  
HETATM   17  C12 UNK   900     -23.680  56.462 -13.028  1.00  0.00           C  
HETATM   18  C13 UNK   900     -26.588  53.973 -11.998  1.00  0.00           C  
HETATM   19  C14 UNK   900     -26.014  52.681 -12.666  1.00  0.00           C  
HETATM   20  C15 UNK   900     -26.797  52.021 -13.822  1.00  0.00           C  
HETATM   21  C16 UNK   900     -24.493  52.813 -12.905  1.00  0.00           C  
HETATM   22  C17 UNK   900     -22.286  56.531 -13.104  1.00  0.00           C  
HETATM   23  C18 UNK   900     -21.526  56.806 -11.970  1.00  0.00           C  
HETATM   24  C19 UNK   900     -22.156  56.998 -10.744  1.00  0.00           C  
HETATM   25  C20 UNK   900     -23.542  56.941 -10.649  1.00  0.00           C  
HETATM   26  C21 UNK   900     -24.298  56.685 -11.788  1.00  0.00           C  
HETATM   27  H1  UNK   900     -33.394  53.985 -14.469  1.00  0.00           H  
HETATM   28  H2  UNK   900     -30.510  50.876 -11.905  1.00  0.00           H  
HETATM   29  H3  UNK   900     -32.733  50.136 -12.704  1.00  0.00           H  
HETATM   30  H4  UNK   900     -34.171  51.731 -13.938  1.00  0.00           H  
HETATM   31  H5  UNK   900     -31.602  55.578 -14.293  1.00  0.00           H  
HETATM   32  H6  UNK   900     -28.708  52.613 -12.073  1.00  0.00           H  
HETATM   33  H7  UNK   900     -29.582  53.836 -11.183  1.00  0.00           H  
HETATM   34  H8  UNK   900     -27.371  55.943 -12.401  1.00  0.00           H  
HETATM   35  H9  UNK   900     -24.230  56.897 -15.058  1.00  0.00           H  
HETATM   36  H10 UNK   900     -24.197  55.183 -14.703  1.00  0.00           H  
HETATM   37  H11 UNK   900     -25.777  54.531 -11.538  1.00  0.00           H  
HETATM   38  H12 UNK   900     -27.155  53.702 -11.108  1.00  0.00           H  
HETATM   39  H13 UNK   900     -26.122  51.926 -11.906  1.00  0.00           H  
HETATM   40  H14 UNK   900     -26.971  50.963 -13.626  1.00  0.00           H  
HETATM   41  H15 UNK   900     -26.261  52.131 -14.762  1.00  0.00           H  
HETATM   42  H16 UNK   900     -27.783  52.432 -14.002  1.00  0.00           H  
HETATM   43  H17 UNK   900     -24.207  52.532 -13.906  1.00  0.00           H  
HETATM   44  H18 UNK   900     -23.933  52.164 -12.237  1.00  0.00           H  
HETATM   45  H19 UNK   900     -24.113  53.818 -12.740  1.00  0.00           H  
HETATM   46  H20 UNK   900     -21.785  56.380 -14.043  1.00  0.00           H  
HETATM   47  H21 UNK   900     -20.451  56.872 -12.036  1.00  0.00           H  
HETATM   48  H22 UNK   900     -21.567  57.208  -9.864  1.00  0.00           H  
HETATM   49  H23 UNK   900     -24.033  57.111  -9.701  1.00  0.00           H  
HETATM   50  H24 UNK   900     -25.371  56.694 -11.696  1.00  0.00           H  
CONECT    1    2    6   27
CONECT    1    6
CONECT    2    1    3    7
CONECT    2    3
CONECT    3    2    4   10
CONECT    3    2
CONECT    4    3    5   28
CONECT    4    5
CONECT    5    4    6   29
CONECT    5    4
CONECT    6    1    5   30
CONECT    6    1
CONECT    7    2    8   31
CONECT    8    7    9   11
CONECT    8   11
CONECT    9    8   10   12
CONECT   10    3    9   32   33
CONECT   11    8
CONECT   11    8
CONECT   12    9   13   18   34
CONECT   13   12   14   15
CONECT   13   14
CONECT   14   13
CONECT   14   13
CONECT   15   13   16
CONECT   16   15   17   35   36
CONECT   17   16   26   22
CONECT   17   22
CONECT   18   12   19   37   38
CONECT   19   18   20   21   39
CONECT   20   19   40   41   42
CONECT   21   19   43   44   45
CONECT   22   17   23   46
CONECT   22   17
CONECT   23   22   24   47
CONECT   23   24
CONECT   24   23   25   48
CONECT   24   23
CONECT   25   24   26   49
CONECT   25   26
CONECT   26   17   25   50
CONECT   26   25
CONECT   27    1
CONECT   28    4
CONECT   29    5
CONECT   30    6
CONECT   31    7
CONECT   32   10
CONECT   33   10
CONECT   34   12
CONECT   35   16
CONECT   36   16
CONECT   37   18
CONECT   38   18
CONECT   39   19
CONECT   40   20
CONECT   41   20
CONECT   42   20
CONECT   43   21
CONECT   44   21
CONECT   45   21
CONECT   46   22
CONECT   47   23
CONECT   48   24
CONECT   49   25
CONECT   50   26
ENDMDL
END   
