# Supplementary material for: Untargeted Diversity-Oriented Synthesis for the Discovery of New Antitumor Agents: An Integrated Approach of Inverse Virtual Screening, Bioinformatics, and Omics for Target Deconvolution
Source: J Med Chem. 2025 Jul 24;68(15):16483–517. doi: 10.1021/acs.jmedchem.5c01344 (PMC12362587; doi:10.1021/acs.jmedchem.5c01344)
Supplement: Supplementary file 2 [file jm5c01344_si_002.zip › FigureS63_panelC/KRAS_8afc.pdb]

HEADER    ONCOPROTEIN                             16-JUL-22   8AFC
REMARK   4 8AFC COMPLIES WITH FORMAT V. 3.0, 1-DEC-2006
REMARK 888
REMARK 888 WRITTEN BY MAESTRO (A PRODUCT OF SCHRODINGER, LLC)
TITLE     CRYSTAL STRUCTURE OF KRAS-G12C IN COMPLEX WITH COMPOUND 12
EXPDTA    X-RAY DIFFRACTION
REMARK 200  TEMPERATURE           (KELVIN) : NULL
REMARK 200  PH                             : NULL
CRYST1  136.040  136.040   91.260  90.00  90.00 120.00 P 63 2 2     24
HET    GDP  A 201      40
HETNAM     GDP GUANOSINE-5'-DIPHOSPHATE
FORMUL   1  GDP    C10 H15 N5 O11 P2
MODEL        1
ATOM      1  CH3 ACE A   0     -28.427  38.932 -38.998  1.00  0.00           C  
ATOM      2  C   ACE A   0     -27.678  38.583 -37.712  1.00  0.00           C  
ATOM      3  O   ACE A   0     -27.179  39.479 -37.034  1.00  0.00           O  
ATOM      4 1H   ACE A   0     -28.412  40.035 -39.148  1.00  0.00           H  
ATOM      5 2H   ACE A   0     -27.938  38.431 -39.862  1.00  0.00           H  
ATOM      6 3H   ACE A   0     -29.480  38.580 -38.923  1.00  0.00           H  
ATOM      7  N   MET A   1     -27.561  37.268 -37.310  1.00 76.71           N  
ATOM      8  CA  MET A   1     -26.844  36.941 -36.080  1.00 76.70           C  
ATOM      9  C   MET A   1     -27.465  37.597 -34.834  1.00 80.68           C  
ATOM     10  O   MET A   1     -28.103  38.649 -34.932  1.00 80.92           O  
ATOM     11  CB  MET A   1     -25.348  37.283 -36.188  1.00 78.76           C  
ATOM     12  CG  MET A   1     -25.073  38.759 -36.326  1.00 82.00           C  
ATOM     13  SD  MET A   1     -23.331  39.155 -36.112  1.00 86.10           S  
ATOM     14  CE  MET A   1     -23.380  40.847 -36.601  1.00 83.25           C  
ATOM     15  H2  MET A   1     -27.971  36.532 -37.867  1.00  0.00           H  
ATOM     16  HA  MET A   1     -26.917  35.862 -35.944  1.00  0.00           H  
ATOM     17  HB3 MET A   1     -24.916  36.754 -37.038  1.00  0.00           H  
ATOM     18  HB2 MET A   1     -24.825  36.898 -35.313  1.00  0.00           H  
ATOM     19  HG3 MET A   1     -25.662  39.308 -35.591  1.00  0.00           H  
ATOM     20  HG2 MET A   1     -25.404  39.099 -37.307  1.00  0.00           H  
ATOM     21  HE1 MET A   1     -22.379  41.274 -36.535  1.00  0.00           H  
ATOM     22  HE2 MET A   1     -23.738  40.919 -37.628  1.00  0.00           H  
ATOM     23  HE3 MET A   1     -24.053  41.397 -35.943  1.00  0.00           H  
ATOM     24  N   THR A   2     -27.238  36.978 -33.670  1.00 76.00           N  
ATOM     25  CA  THR A   2     -27.743  37.425 -32.372  1.00 75.37           C  
ATOM     26  C   THR A   2     -27.059  38.709 -31.878  1.00 76.64           C  
ATOM     27  O   THR A   2     -25.831  38.847 -31.961  1.00 75.65           O  
ATOM     28  CB  THR A   2     -27.600  36.301 -31.334  1.00 85.52           C  
ATOM     29  OG1 THR A   2     -27.818  35.035 -31.958  1.00 85.80           O  
ATOM     30  CG2 THR A   2     -28.541  36.478 -30.139  1.00 86.03           C  
ATOM     31  H   THR A   2     -26.681  36.136 -33.646  1.00  0.00           H  
ATOM     32  HA  THR A   2     -28.806  37.638 -32.485  1.00  0.00           H  
ATOM     33  HB  THR A   2     -26.576  36.318 -30.960  1.00  0.00           H  
ATOM     34  HG1 THR A   2     -27.728  34.336 -31.306  1.00  0.00           H  
ATOM     35 HG21 THR A   2     -28.397  35.656 -29.438  1.00  0.00           H  
ATOM     36 HG22 THR A   2     -28.323  37.422 -29.641  1.00  0.00           H  
ATOM     37 HG23 THR A   2     -29.574  36.482 -30.487  1.00  0.00           H  
ATOM     38  N   GLU A   3     -27.868  39.625 -31.329  1.00 71.54           N  
ATOM     39  CA  GLU A   3     -27.388  40.867 -30.735  1.00 70.42           C  
ATOM     40  C   GLU A   3     -27.514  40.769 -29.211  1.00 71.50           C  
ATOM     41  O   GLU A   3     -28.561  40.354 -28.696  1.00 71.17           O  
ATOM     42  CB  GLU A   3     -28.138  42.098 -31.287  1.00 71.78           C  
ATOM     43  CG  GLU A   3     -27.415  43.404 -30.990  1.00 81.56           C  
ATOM     44  CD  GLU A   3     -28.196  44.681 -31.225  1.00103.07           C  
ATOM     45  OE1 GLU A   3     -28.756  44.850 -32.332  1.00114.58           O  
ATOM     46  OE2 GLU A   3     -28.194  45.544 -30.319  1.00 90.94           O1-
ATOM     47  H   GLU A   3     -28.866  39.472 -31.313  1.00  0.00           H  
ATOM     48  HA  GLU A   3     -26.332  40.975 -30.982  1.00  0.00           H  
ATOM     49  HB3 GLU A   3     -29.140  42.133 -30.860  1.00  0.00           H  
ATOM     50  HB2 GLU A   3     -28.266  41.991 -32.364  1.00  0.00           H  
ATOM     51  HG3 GLU A   3     -26.488  43.440 -31.563  1.00  0.00           H  
ATOM     52  HG2 GLU A   3     -27.054  43.388 -29.962  1.00  0.00           H  
ATOM     53  N   TYR A   4     -26.436  41.122 -28.492  1.00 66.43           N  
ATOM     54  CA  TYR A   4     -26.429  41.108 -27.029  1.00 65.31           C  
ATOM     55  C   TYR A   4     -26.331  42.526 -26.472  1.00 66.05           C  
ATOM     56  O   TYR A   4     -25.359  43.242 -26.758  1.00 64.73           O  
ATOM     57  CB  TYR A   4     -25.332  40.188 -26.473  1.00 67.15           C  
ATOM     58  CG  TYR A   4     -25.530  38.734 -26.846  1.00 70.03           C  
ATOM     59  CD1 TYR A   4     -26.352  37.904 -26.090  1.00 72.24           C  
ATOM     60  CD2 TYR A   4     -24.899  38.190 -27.960  1.00 71.44           C  
ATOM     61  CE1 TYR A   4     -26.548  36.569 -26.439  1.00 74.94           C  
ATOM     62  CE2 TYR A   4     -25.086  36.859 -28.320  1.00 73.08           C  
ATOM     63  CZ  TYR A   4     -25.915  36.050 -27.561  1.00 84.76           C  
ATOM     64  OH  TYR A   4     -26.084  34.733 -27.926  1.00 88.87           O  
ATOM     65  H   TYR A   4     -25.589  41.411 -28.960  1.00  0.00           H  
ATOM     66  HA  TYR A   4     -27.387  40.700 -26.706  1.00  0.00           H  
ATOM     67  HB3 TYR A   4     -25.297  40.282 -25.388  1.00  0.00           H  
ATOM     68  HB2 TYR A   4     -24.360  40.525 -26.833  1.00  0.00           H  
ATOM     69  HD1 TYR A   4     -26.852  38.291 -25.215  1.00  0.00           H  
ATOM     70  HD2 TYR A   4     -24.248  38.804 -28.565  1.00  0.00           H  
ATOM     71  HE1 TYR A   4     -27.190  35.942 -25.838  1.00  0.00           H  
ATOM     72  HE2 TYR A   4     -24.585  36.459 -29.189  1.00  0.00           H  
ATOM     73  HH  TYR A   4     -26.877  34.385 -27.512  1.00  0.00           H  
ATOM     74  N   LYS A   5     -27.369  42.942 -25.700  1.00 60.03           N  
ATOM     75  CA  LYS A   5     -27.445  44.274 -25.093  1.00 58.25           C  
ATOM     76  C   LYS A   5     -26.875  44.229 -23.699  1.00 60.22           C  
ATOM     77  O   LYS A   5     -27.450  43.597 -22.818  1.00 61.02           O  
ATOM     78  CB  LYS A   5     -28.874  44.861 -25.139  1.00 59.77           C  
ATOM     79  CG  LYS A   5     -29.376  45.164 -26.554  1.00 69.59           C  
ATOM     80  CD  LYS A   5     -30.593  46.102 -26.560  1.00 82.46           C  
ATOM     81  CE  LYS A   5     -30.240  47.570 -26.697  1.00101.19           C  
ATOM     82  NZ  LYS A   5     -29.855  47.938 -28.090  1.00117.85           N1+
ATOM     83  H   LYS A   5     -28.144  42.320 -25.518  1.00  0.00           H  
ATOM     84  HA  LYS A   5     -26.807  44.933 -25.681  1.00  0.00           H  
ATOM     85  HB3 LYS A   5     -28.910  45.771 -24.540  1.00  0.00           H  
ATOM     86  HB2 LYS A   5     -29.564  44.172 -24.651  1.00  0.00           H  
ATOM     87  HG3 LYS A   5     -29.635  44.231 -27.054  1.00  0.00           H  
ATOM     88  HG2 LYS A   5     -28.571  45.612 -27.136  1.00  0.00           H  
ATOM     89  HD3 LYS A   5     -31.169  45.953 -25.647  1.00  0.00           H  
ATOM     90  HD2 LYS A   5     -31.266  45.815 -27.368  1.00  0.00           H  
ATOM     91  HE3 LYS A   5     -29.421  47.810 -26.019  1.00  0.00           H  
ATOM     92  HE2 LYS A   5     -31.089  48.178 -26.383  1.00  0.00           H  
ATOM     93  HZ1 LYS A   5     -29.413  47.148 -28.538  1.00  0.00           H  
ATOM     94  HZ2 LYS A   5     -30.680  48.200 -28.610  1.00  0.00           H  
ATOM     95  HZ3 LYS A   5     -29.211  48.715 -28.067  1.00  0.00           H  
ATOM     96  N   LEU A   6     -25.690  44.831 -23.522  1.00 54.89           N  
ATOM     97  CA  LEU A   6     -24.963  44.843 -22.254  1.00 53.24           C  
ATOM     98  C   LEU A   6     -24.904  46.232 -21.683  1.00 55.01           C  
ATOM     99  O   LEU A   6     -24.757  47.196 -22.434  1.00 55.09           O  
ATOM    100  CB  LEU A   6     -23.541  44.266 -22.406  1.00 53.01           C  
ATOM    101  CG  LEU A   6     -23.353  43.018 -23.283  1.00 56.16           C  
ATOM    102  CD1 LEU A   6     -21.893  42.662 -23.397  1.00 55.64           C  
ATOM    103  CD2 LEU A   6     -24.162  41.838 -22.785  1.00 55.12           C  
ATOM    104  H   LEU A   6     -25.248  45.313 -24.292  1.00  0.00           H  
ATOM    105  HA  LEU A   6     -25.507  44.214 -21.550  1.00  0.00           H  
ATOM    106  HB3 LEU A   6     -23.127  44.072 -21.416  1.00  0.00           H  
ATOM    107  HB2 LEU A   6     -22.872  45.052 -22.756  1.00  0.00           H  
ATOM    108  HG  LEU A   6     -23.710  43.263 -24.283  1.00  0.00           H  
ATOM    109 HD11 LEU A   6     -21.782  41.776 -24.022  1.00  0.00           H  
ATOM    110 HD12 LEU A   6     -21.350  43.493 -23.847  1.00  0.00           H  
ATOM    111 HD13 LEU A   6     -21.489  42.459 -22.405  1.00  0.00           H  
ATOM    112 HD21 LEU A   6     -23.995  40.981 -23.438  1.00  0.00           H  
ATOM    113 HD22 LEU A   6     -23.853  41.587 -21.770  1.00  0.00           H  
ATOM    114 HD23 LEU A   6     -25.221  42.096 -22.788  1.00  0.00           H  
ATOM    115  N   VAL A   7     -25.065  46.342 -20.353  1.00 48.87           N  
ATOM    116  CA  VAL A   7     -25.059  47.615 -19.637  1.00 47.11           C  
ATOM    117  C   VAL A   7     -23.946  47.575 -18.594  1.00 50.07           C  
ATOM    118  O   VAL A   7     -23.860  46.623 -17.832  1.00 50.27           O  
ATOM    119  CB  VAL A   7     -26.440  47.968 -19.017  1.00 50.07           C  
ATOM    120  CG1 VAL A   7     -26.403  49.323 -18.312  1.00 49.30           C  
ATOM    121  CG2 VAL A   7     -27.553  47.947 -20.064  1.00 49.12           C  
ATOM    122  H   VAL A   7     -25.200  45.514 -19.790  1.00  0.00           H  
ATOM    123  HA  VAL A   7     -24.810  48.396 -20.355  1.00  0.00           H  
ATOM    124  HB  VAL A   7     -26.672  47.210 -18.269  1.00  0.00           H  
ATOM    125 HG11 VAL A   7     -27.384  49.540 -17.889  1.00  0.00           H  
ATOM    126 HG12 VAL A   7     -25.661  49.298 -17.514  1.00  0.00           H  
ATOM    127 HG13 VAL A   7     -26.137  50.099 -19.029  1.00  0.00           H  
ATOM    128 HG21 VAL A   7     -28.502  48.199 -19.591  1.00  0.00           H  
ATOM    129 HG22 VAL A   7     -27.332  48.675 -20.845  1.00  0.00           H  
ATOM    130 HG23 VAL A   7     -27.620  46.952 -20.504  1.00  0.00           H  
ATOM    131  N   VAL A   8     -23.095  48.605 -18.577  1.00 45.03           N  
ATOM    132  CA  VAL A   8     -21.968  48.725 -17.652  1.00 44.19           C  
ATOM    133  C   VAL A   8     -22.347  49.729 -16.568  1.00 44.97           C  
ATOM    134  O   VAL A   8     -22.626  50.899 -16.847  1.00 42.51           O  
ATOM    135  CB  VAL A   8     -20.621  49.059 -18.374  1.00 48.05           C  
ATOM    136  CG1 VAL A   8     -19.446  48.991 -17.406  1.00 47.52           C  
ATOM    137  CG2 VAL A   8     -20.384  48.103 -19.541  1.00 47.87           C  
ATOM    138  H   VAL A   8     -23.210  49.366 -19.232  1.00  0.00           H  
ATOM    139  HA  VAL A   8     -21.843  47.757 -17.167  1.00  0.00           H  
ATOM    140  HB  VAL A   8     -20.684  50.073 -18.768  1.00  0.00           H  
ATOM    141 HG11 VAL A   8     -18.524  49.228 -17.936  1.00  0.00           H  
ATOM    142 HG12 VAL A   8     -19.596  49.710 -16.600  1.00  0.00           H  
ATOM    143 HG13 VAL A   8     -19.377  47.987 -16.988  1.00  0.00           H  
ATOM    144 HG21 VAL A   8     -19.442  48.352 -20.030  1.00  0.00           H  
ATOM    145 HG22 VAL A   8     -20.340  47.079 -19.170  1.00  0.00           H  
ATOM    146 HG23 VAL A   8     -21.200  48.194 -20.258  1.00  0.00           H  
ATOM    147  N   VAL A   9     -22.397  49.241 -15.323  1.00 41.27           N  
ATOM    148  CA  VAL A   9     -22.810  50.062 -14.191  1.00 40.51           C  
ATOM    149  C   VAL A   9     -21.731  50.029 -13.143  1.00 43.30           C  
ATOM    150  O   VAL A   9     -20.921  49.112 -13.117  1.00 44.64           O  
ATOM    151  CB  VAL A   9     -24.237  49.639 -13.641  1.00 43.45           C  
ATOM    152  CG1 VAL A   9     -25.270  49.559 -14.765  1.00 42.32           C  
ATOM    153  CG2 VAL A   9     -24.192  48.319 -12.882  1.00 42.33           C  
ATOM    154  H   VAL A   9     -22.145  48.279 -15.147  1.00  0.00           H  
ATOM    155  HA  VAL A   9     -22.889  51.090 -14.545  1.00  0.00           H  
ATOM    156  HB  VAL A   9     -24.565  50.410 -12.944  1.00  0.00           H  
ATOM    157 HG11 VAL A   9     -26.235  49.267 -14.352  1.00  0.00           H  
ATOM    158 HG12 VAL A   9     -25.361  50.533 -15.246  1.00  0.00           H  
ATOM    159 HG13 VAL A   9     -24.951  48.820 -15.500  1.00  0.00           H  
ATOM    160 HG21 VAL A   9     -25.191  48.071 -12.525  1.00  0.00           H  
ATOM    161 HG22 VAL A   9     -23.837  47.530 -13.545  1.00  0.00           H  
ATOM    162 HG23 VAL A   9     -23.515  48.411 -12.032  1.00  0.00           H  
ATOM    163  N   GLY A  10     -21.727  51.016 -12.279  1.00 40.92           N  
ATOM    164  CA  GLY A  10     -20.766  51.072 -11.183  1.00 40.96           C  
ATOM    165  C   GLY A  10     -20.576  52.498 -10.749  1.00 46.47           C  
ATOM    166  O   GLY A  10     -20.931  53.405 -11.501  1.00 46.33           O  
ATOM    167  H   GLY A  10     -22.401  51.763 -12.363  1.00  0.00           H  
ATOM    168  HA3 GLY A  10     -19.812  50.663 -11.516  1.00  0.00           H  
ATOM    169  HA2 GLY A  10     -21.137  50.484 -10.344  1.00  0.00           H  
ATOM    170  N   ALA A  11     -20.020  52.705  -9.541  1.00 44.24           N  
ATOM    171  CA  ALA A  11     -19.733  54.035  -8.969  1.00 44.74           C  
ATOM    172  C   ALA A  11     -18.790  54.893  -9.857  1.00 51.19           C  
ATOM    173  O   ALA A  11     -18.070  54.379 -10.720  1.00 49.97           O  
ATOM    174  CB  ALA A  11     -19.126  53.877  -7.573  1.00 44.59           C  
ATOM    175  H   ALA A  11     -19.769  51.919  -8.959  1.00  0.00           H  
ATOM    176  HA  ALA A  11     -20.678  54.569  -8.867  1.00  0.00           H  
ATOM    177  HB1 ALA A  11     -18.916  54.861  -7.154  1.00  0.00           H  
ATOM    178  HB2 ALA A  11     -19.830  53.351  -6.928  1.00  0.00           H  
ATOM    179  HB3 ALA A  11     -18.200  53.306  -7.641  1.00  0.00           H  
ATOM    180  N   CYS A  12     -18.791  56.199  -9.614  1.00 50.12           N  
ATOM    181  CA  CYS A  12     -17.917  57.149 -10.302  1.00 49.63           C  
ATOM    182  C   CYS A  12     -16.440  56.686 -10.260  1.00 53.76           C  
ATOM    183  O   CYS A  12     -15.953  56.361  -9.187  1.00 54.75           O  
ATOM    184  CB  CYS A  12     -18.070  58.528  -9.665  1.00 48.59           C  
ATOM    185  SG  CYS A  12     -16.800  59.714 -10.172  1.00 51.77           S  
ATOM    186  H   CYS A  12     -19.419  56.583  -8.922  1.00  0.00           H  
ATOM    187  HA  CYS A  12     -18.229  57.213 -11.344  1.00  0.00           H  
ATOM    188  HB3 CYS A  12     -18.059  58.428  -8.580  1.00  0.00           H  
ATOM    189  HB2 CYS A  12     -19.055  58.929  -9.904  1.00  0.00           H  
ATOM    190  HG  CYS A  12     -15.595  59.251  -9.828  1.00  0.00           H  
ATOM    191  N   GLY A  13     -15.763  56.680 -11.410  1.00 48.84           N  
ATOM    192  CA  GLY A  13     -14.346  56.357 -11.518  1.00 48.03           C  
ATOM    193  C   GLY A  13     -13.880  54.932 -11.286  1.00 53.63           C  
ATOM    194  O   GLY A  13     -12.678  54.701 -11.153  1.00 53.83           O  
ATOM    195  H   GLY A  13     -16.233  56.909 -12.274  1.00  0.00           H  
ATOM    196  HA3 GLY A  13     -13.780  57.025 -10.869  1.00  0.00           H  
ATOM    197  HA2 GLY A  13     -13.978  56.697 -12.486  1.00  0.00           H  
ATOM    198  N   VAL A  14     -14.780  53.947 -11.313  1.00 49.12           N  
ATOM    199  CA  VAL A  14     -14.360  52.540 -11.119  1.00 46.08           C  
ATOM    200  C   VAL A  14     -13.686  51.960 -12.376  1.00 48.48           C  
ATOM    201  O   VAL A  14     -12.988  50.945 -12.281  1.00 45.43           O  
ATOM    202  CB  VAL A  14     -15.502  51.632 -10.590  1.00 46.57           C  
ATOM    203  CG1 VAL A  14     -15.988  52.125  -9.251  1.00 44.63           C  
ATOM    204  CG2 VAL A  14     -16.657  51.534 -11.597  1.00 46.10           C  
ATOM    205  H   VAL A  14     -15.756  54.158 -11.467  1.00  0.00           H  
ATOM    206  HA  VAL A  14     -13.596  52.554 -10.342  1.00  0.00           H  
ATOM    207  HB  VAL A  14     -15.095  50.631 -10.450  1.00  0.00           H  
ATOM    208 HG11 VAL A  14     -16.789  51.478  -8.894  1.00  0.00           H  
ATOM    209 HG12 VAL A  14     -15.164  52.111  -8.537  1.00  0.00           H  
ATOM    210 HG13 VAL A  14     -16.363  53.143  -9.352  1.00  0.00           H  
ATOM    211 HG21 VAL A  14     -17.438  50.890 -11.193  1.00  0.00           H  
ATOM    212 HG22 VAL A  14     -17.065  52.528 -11.781  1.00  0.00           H  
ATOM    213 HG23 VAL A  14     -16.289  51.114 -12.533  1.00  0.00           H  
ATOM    214  N   GLY A  15     -13.937  52.591 -13.534  1.00 46.34           N  
ATOM    215  CA  GLY A  15     -13.374  52.186 -14.820  1.00 45.08           C  
ATOM    216  C   GLY A  15     -14.371  51.712 -15.851  1.00 49.49           C  
ATOM    217  O   GLY A  15     -13.979  50.980 -16.747  1.00 50.14           O  
ATOM    218  H   GLY A  15     -14.547  53.396 -13.549  1.00  0.00           H  
ATOM    219  HA3 GLY A  15     -12.627  51.409 -14.657  1.00  0.00           H  
ATOM    220  HA2 GLY A  15     -12.793  53.010 -15.234  1.00  0.00           H  
ATOM    221  N   LYS A  16     -15.660  52.141 -15.773  1.00 46.09           N  
ATOM    222  CA  LYS A  16     -16.713  51.741 -16.733  1.00 45.07           C  
ATOM    223  C   LYS A  16     -16.327  52.090 -18.172  1.00 47.60           C  
ATOM    224  O   LYS A  16     -16.333  51.225 -19.046  1.00 48.13           O  
ATOM    225  CB  LYS A  16     -18.096  52.363 -16.384  1.00 46.76           C  
ATOM    226  CG  LYS A  16     -18.656  51.993 -14.999  1.00 48.80           C  
ATOM    227  CD  LYS A  16     -19.909  52.792 -14.634  1.00 45.14           C  
ATOM    228  CE  LYS A  16     -19.777  54.298 -14.572  1.00 43.09           C  
ATOM    229  NZ  LYS A  16     -19.020  54.721 -13.382  1.00 43.85           N1+
ATOM    230  H   LYS A  16     -15.940  52.766 -15.031  1.00  0.00           H  
ATOM    231  HA  LYS A  16     -16.816  50.657 -16.674  1.00  0.00           H  
ATOM    232  HB3 LYS A  16     -18.819  52.086 -17.151  1.00  0.00           H  
ATOM    233  HB2 LYS A  16     -18.035  53.448 -16.470  1.00  0.00           H  
ATOM    234  HG3 LYS A  16     -17.889  52.157 -14.242  1.00  0.00           H  
ATOM    235  HG2 LYS A  16     -18.886  50.928 -14.974  1.00  0.00           H  
ATOM    236  HD3 LYS A  16     -20.302  52.428 -13.685  1.00  0.00           H  
ATOM    237  HD2 LYS A  16     -20.713  52.531 -15.322  1.00  0.00           H  
ATOM    238  HE3 LYS A  16     -20.769  54.749 -14.550  1.00  0.00           H  
ATOM    239  HE2 LYS A  16     -19.272  54.655 -15.469  1.00  0.00           H  
ATOM    240  HZ1 LYS A  16     -18.030  54.640 -13.566  1.00  0.00           H  
ATOM    241  HZ2 LYS A  16     -19.244  55.681 -13.164  1.00  0.00           H  
ATOM    242  HZ3 LYS A  16     -19.266  54.132 -12.599  1.00  0.00           H  
ATOM    243  N   SER A  17     -15.982  53.354 -18.410  1.00 44.30           N  
ATOM    244  CA  SER A  17     -15.569  53.839 -19.734  1.00 44.29           C  
ATOM    245  C   SER A  17     -14.268  53.166 -20.206  1.00 50.88           C  
ATOM    246  O   SER A  17     -14.232  52.653 -21.320  1.00 49.35           O  
ATOM    247  CB  SER A  17     -15.409  55.345 -19.701  1.00 43.97           C  
ATOM    248  OG  SER A  17     -16.648  55.932 -19.353  1.00 44.90           O  
ATOM    249  H   SER A  17     -15.997  54.031 -17.661  1.00  0.00           H  
ATOM    250  HA  SER A  17     -16.357  53.596 -20.447  1.00  0.00           H  
ATOM    251  HB3 SER A  17     -15.103  55.699 -20.685  1.00  0.00           H  
ATOM    252  HB2 SER A  17     -14.658  55.614 -18.958  1.00  0.00           H  
ATOM    253  HG  SER A  17     -17.344  55.558 -19.898  1.00  0.00           H  
ATOM    254  N   ALA A  18     -13.241  53.090 -19.320  1.00 49.30           N  
ATOM    255  CA  ALA A  18     -11.961  52.457 -19.643  1.00 50.12           C  
ATOM    256  C   ALA A  18     -12.123  51.012 -20.096  1.00 54.90           C  
ATOM    257  O   ALA A  18     -11.494  50.611 -21.074  1.00 56.58           O  
ATOM    258  CB  ALA A  18     -11.006  52.553 -18.458  1.00 50.92           C  
ATOM    259  H   ALA A  18     -13.343  53.480 -18.394  1.00  0.00           H  
ATOM    260  HA  ALA A  18     -11.518  53.013 -20.469  1.00  0.00           H  
ATOM    261  HB1 ALA A  18     -10.059  52.078 -18.714  1.00  0.00           H  
ATOM    262  HB2 ALA A  18     -10.832  53.601 -18.215  1.00  0.00           H  
ATOM    263  HB3 ALA A  18     -11.443  52.049 -17.596  1.00  0.00           H  
ATOM    264  N   LEU A  19     -13.017  50.254 -19.440  1.00 50.81           N  
ATOM    265  CA  LEU A  19     -13.273  48.853 -19.757  1.00 49.94           C  
ATOM    266  C   LEU A  19     -14.001  48.686 -21.084  1.00 52.31           C  
ATOM    267  O   LEU A  19     -13.722  47.754 -21.830  1.00 52.81           O  
ATOM    268  CB  LEU A  19     -14.082  48.224 -18.630  1.00 50.35           C  
ATOM    269  CG  LEU A  19     -13.341  47.819 -17.365  1.00 55.38           C  
ATOM    270  CD1 LEU A  19     -14.342  47.485 -16.256  1.00 55.49           C  
ATOM    271  CD2 LEU A  19     -12.434  46.612 -17.618  1.00 57.09           C  
ATOM    272  H   LEU A  19     -13.555  50.649 -18.682  1.00  0.00           H  
ATOM    273  HA  LEU A  19     -12.316  48.335 -19.823  1.00  0.00           H  
ATOM    274  HB3 LEU A  19     -14.625  47.362 -19.018  1.00  0.00           H  
ATOM    275  HB2 LEU A  19     -14.904  48.890 -18.365  1.00  0.00           H  
ATOM    276  HG  LEU A  19     -12.725  48.656 -17.038  1.00  0.00           H  
ATOM    277 HD11 LEU A  19     -13.803  47.196 -15.354  1.00  0.00           H  
ATOM    278 HD12 LEU A  19     -14.958  48.360 -16.046  1.00  0.00           H  
ATOM    279 HD13 LEU A  19     -14.979  46.661 -16.577  1.00  0.00           H  
ATOM    280 HD21 LEU A  19     -11.917  46.345 -16.696  1.00  0.00           H  
ATOM    281 HD22 LEU A  19     -13.037  45.768 -17.953  1.00  0.00           H  
ATOM    282 HD23 LEU A  19     -11.701  46.862 -18.385  1.00  0.00           H  
ATOM    283  N   THR A  20     -14.943  49.575 -21.361  1.00 48.30           N  
ATOM    284  CA  THR A  20     -15.739  49.571 -22.579  1.00 49.20           C  
ATOM    285  C   THR A  20     -14.864  49.888 -23.788  1.00 55.27           C  
ATOM    286  O   THR A  20     -14.872  49.113 -24.741  1.00 54.71           O  
ATOM    287  CB  THR A  20     -16.921  50.532 -22.430  1.00 52.09           C  
ATOM    288  OG1 THR A  20     -17.665  50.116 -21.290  1.00 49.29           O  
ATOM    289  CG2 THR A  20     -17.808  50.560 -23.652  1.00 48.74           C  
ATOM    290  H   THR A  20     -15.146  50.316 -20.706  1.00  0.00           H  
ATOM    291  HA  THR A  20     -16.140  48.566 -22.712  1.00  0.00           H  
ATOM    292  HB  THR A  20     -16.537  51.536 -22.252  1.00  0.00           H  
ATOM    293  HG1 THR A  20     -17.256  50.466 -20.495  1.00  0.00           H  
ATOM    294 HG21 THR A  20     -18.629  51.258 -23.490  1.00  0.00           H  
ATOM    295 HG22 THR A  20     -17.226  50.879 -24.517  1.00  0.00           H  
ATOM    296 HG23 THR A  20     -18.210  49.563 -23.833  1.00  0.00           H  
ATOM    297  N   ILE A  21     -14.104  51.006 -23.740  1.00 53.38           N  
ATOM    298  CA  ILE A  21     -13.195  51.417 -24.821  1.00 53.83           C  
ATOM    299  C   ILE A  21     -12.164  50.336 -25.078  1.00 59.44           C  
ATOM    300  O   ILE A  21     -11.887  50.054 -26.231  1.00 59.69           O  
ATOM    301  CB  ILE A  21     -12.523  52.780 -24.552  1.00 56.45           C  
ATOM    302  CG1 ILE A  21     -13.561  53.874 -24.361  1.00 56.31           C  
ATOM    303  CG2 ILE A  21     -11.541  53.162 -25.685  1.00 57.07           C  
ATOM    304  CD1 ILE A  21     -13.001  54.963 -23.489  1.00 68.93           C  
ATOM    305  H   ILE A  21     -14.143  51.609 -22.931  1.00  0.00           H  
ATOM    306  HA  ILE A  21     -13.792  51.521 -25.727  1.00  0.00           H  
ATOM    307  HB  ILE A  21     -11.952  52.695 -23.628  1.00  0.00           H  
ATOM    308 HG13 ILE A  21     -14.450  53.453 -23.891  1.00  0.00           H  
ATOM    309 HG12 ILE A  21     -13.833  54.290 -25.331  1.00  0.00           H  
ATOM    310 HG21 ILE A  21     -11.086  54.127 -25.462  1.00  0.00           H  
ATOM    311 HG22 ILE A  21     -10.762  52.403 -25.763  1.00  0.00           H  
ATOM    312 HG23 ILE A  21     -12.082  53.225 -26.629  1.00  0.00           H  
ATOM    313 HD11 ILE A  21     -13.750  55.744 -23.356  1.00  0.00           H  
ATOM    314 HD12 ILE A  21     -12.732  54.549 -22.517  1.00  0.00           H  
ATOM    315 HD13 ILE A  21     -12.114  55.387 -23.961  1.00  0.00           H  
ATOM    316  N   GLN A  22     -11.641  49.710 -24.004  1.00 56.93           N  
ATOM    317  CA  GLN A  22     -10.667  48.627 -24.045  1.00 56.74           C  
ATOM    318  C   GLN A  22     -11.229  47.419 -24.799  1.00 62.94           C  
ATOM    319  O   GLN A  22     -10.569  46.877 -25.684  1.00 63.40           O  
ATOM    320  CB  GLN A  22     -10.215  48.284 -22.611  1.00 57.74           C  
ATOM    321  CG  GLN A  22      -8.947  47.460 -22.451  1.00 70.96           C  
ATOM    322  CD  GLN A  22      -7.744  47.887 -23.279  1.00 69.68           C  
ATOM    323  OE1 GLN A  22      -7.663  47.597 -24.474  1.00 62.31           O  
ATOM    324  NE2 GLN A  22      -6.710  48.404 -22.634  1.00 46.47           N  
ATOM    325  H   GLN A  22     -11.921  49.984 -23.073  1.00  0.00           H  
ATOM    326  HA  GLN A  22      -9.795  48.984 -24.592  1.00  0.00           H  
ATOM    327  HB3 GLN A  22     -11.032  47.788 -22.087  1.00  0.00           H  
ATOM    328  HB2 GLN A  22     -10.118  49.205 -22.037  1.00  0.00           H  
ATOM    329  HG3 GLN A  22      -9.171  46.413 -22.657  1.00  0.00           H  
ATOM    330  HG2 GLN A  22      -8.667  47.434 -21.398  1.00  0.00           H  
ATOM    331 HE22 GLN A  22      -5.892  48.700 -23.147  1.00  0.00           H  
ATOM    332 HE21 GLN A  22      -6.739  48.502 -21.629  1.00  0.00           H  
ATOM    333  N   LEU A  23     -12.482  47.073 -24.538  1.00 61.07           N  
ATOM    334  CA  LEU A  23     -13.125  45.975 -25.243  1.00 60.59           C  
ATOM    335  C   LEU A  23     -13.390  46.304 -26.693  1.00 62.72           C  
ATOM    336  O   LEU A  23     -13.073  45.497 -27.567  1.00 62.40           O  
ATOM    337  CB  LEU A  23     -14.444  45.566 -24.564  1.00 60.83           C  
ATOM    338  CG  LEU A  23     -15.100  44.345 -25.224  1.00 66.05           C  
ATOM    339  CD1 LEU A  23     -14.606  43.033 -24.619  1.00 66.02           C  
ATOM    340  CD2 LEU A  23     -16.581  44.482 -25.296  1.00 67.07           C  
ATOM    341  H   LEU A  23     -13.009  47.575 -23.838  1.00  0.00           H  
ATOM    342  HA  LEU A  23     -12.453  45.118 -25.212  1.00  0.00           H  
ATOM    343  HB3 LEU A  23     -15.138  46.406 -24.586  1.00  0.00           H  
ATOM    344  HB2 LEU A  23     -14.258  45.353 -23.511  1.00  0.00           H  
ATOM    345  HG  LEU A  23     -14.752  44.344 -26.257  1.00  0.00           H  
ATOM    346 HD11 LEU A  23     -15.096  42.196 -25.116  1.00  0.00           H  
ATOM    347 HD12 LEU A  23     -13.527  42.954 -24.754  1.00  0.00           H  
ATOM    348 HD13 LEU A  23     -14.841  43.012 -23.555  1.00  0.00           H  
ATOM    349 HD21 LEU A  23     -17.006  43.597 -25.770  1.00  0.00           H  
ATOM    350 HD22 LEU A  23     -16.986  44.585 -24.289  1.00  0.00           H  
ATOM    351 HD23 LEU A  23     -16.837  45.365 -25.882  1.00  0.00           H  
ATOM    352  N   ILE A  24     -14.023  47.455 -26.944  1.00 58.31           N  
ATOM    353  CA  ILE A  24     -14.435  47.872 -28.281  1.00 57.85           C  
ATOM    354  C   ILE A  24     -13.257  48.226 -29.213  1.00 62.55           C  
ATOM    355  O   ILE A  24     -13.236  47.791 -30.371  1.00 61.51           O  
ATOM    356  CB  ILE A  24     -15.485  49.046 -28.191  1.00 59.81           C  
ATOM    357  CG1 ILE A  24     -16.762  48.644 -27.421  1.00 58.83           C  
ATOM    358  CG2 ILE A  24     -15.831  49.672 -29.560  1.00 59.90           C  
ATOM    359  CD1 ILE A  24     -17.545  47.449 -27.883  1.00 58.94           C  
ATOM    360  H   ILE A  24     -14.240  48.088 -26.187  1.00  0.00           H  
ATOM    361  HA  ILE A  24     -14.949  47.023 -28.731  1.00  0.00           H  
ATOM    362  HB  ILE A  24     -15.012  49.834 -27.606  1.00  0.00           H  
ATOM    363 HG13 ILE A  24     -17.428  49.505 -27.363  1.00  0.00           H  
ATOM    364 HG12 ILE A  24     -16.518  48.523 -26.366  1.00  0.00           H  
ATOM    365 HG21 ILE A  24     -16.558  50.472 -29.421  1.00  0.00           H  
ATOM    366 HG22 ILE A  24     -14.927  50.078 -30.013  1.00  0.00           H  
ATOM    367 HG23 ILE A  24     -16.252  48.908 -30.213  1.00  0.00           H  
ATOM    368 HD11 ILE A  24     -18.409  47.307 -27.234  1.00  0.00           H  
ATOM    369 HD12 ILE A  24     -17.883  47.609 -28.907  1.00  0.00           H  
ATOM    370 HD13 ILE A  24     -16.912  46.562 -27.844  1.00  0.00           H  
ATOM    371  N   GLN A  25     -12.306  49.019 -28.713  1.00 59.81           N  
ATOM    372  CA  GLN A  25     -11.233  49.600 -29.514  1.00 60.11           C  
ATOM    373  C   GLN A  25      -9.808  49.112 -29.208  1.00 65.65           C  
ATOM    374  O   GLN A  25      -8.862  49.558 -29.868  1.00 65.82           O  
ATOM    375  CB  GLN A  25     -11.315  51.121 -29.391  1.00 60.89           C  
ATOM    376  CG  GLN A  25     -12.600  51.689 -29.965  1.00 61.71           C  
ATOM    377  CD  GLN A  25     -12.905  53.094 -29.507  1.00 68.51           C  
ATOM    378  OE1 GLN A  25     -14.125  53.546 -29.756  1.00 63.67           O  
ATOM    379  NE2 GLN A  25     -12.061  53.803 -28.967  1.00 61.30           N  
ATOM    380  H   GLN A  25     -12.304  49.247 -27.729  1.00  0.00           H  
ATOM    381  HA  GLN A  25     -11.440  49.351 -30.555  1.00  0.00           H  
ATOM    382  HB3 GLN A  25     -10.462  51.572 -29.898  1.00  0.00           H  
ATOM    383  HB2 GLN A  25     -11.231  51.405 -28.342  1.00  0.00           H  
ATOM    384  HG3 GLN A  25     -13.432  51.035 -29.704  1.00  0.00           H  
ATOM    385  HG2 GLN A  25     -12.551  51.666 -31.054  1.00  0.00           H  
ATOM    386 HE22 GLN A  25     -12.301  54.739 -28.673  1.00  0.00           H  
ATOM    387 HE21 GLN A  25     -11.127  53.450 -28.816  1.00  0.00           H  
ATOM    388  N   ASN A  26      -9.656  48.194 -28.243  1.00 61.92           N  
ATOM    389  CA  ASN A  26      -8.391  47.564 -27.860  1.00 61.90           C  
ATOM    390  C   ASN A  26      -7.269  48.546 -27.476  1.00 65.56           C  
ATOM    391  O   ASN A  26      -6.090  48.231 -27.624  1.00 65.48           O  
ATOM    392  CB  ASN A  26      -7.930  46.559 -28.918  1.00 63.48           C  
ATOM    393  CG  ASN A  26      -8.880  45.379 -29.041  1.00 93.40           C  
ATOM    394  OD1 ASN A  26     -10.028  45.500 -29.492  1.00 84.10           O  
ATOM    395  ND2 ASN A  26      -8.426  44.208 -28.632  1.00 89.84           N  
ATOM    396  H   ASN A  26     -10.456  47.883 -27.711  1.00  0.00           H  
ATOM    397  HA  ASN A  26      -8.603  46.982 -26.963  1.00  0.00           H  
ATOM    398  HB3 ASN A  26      -6.934  46.197 -28.664  1.00  0.00           H  
ATOM    399  HB2 ASN A  26      -7.848  47.060 -29.882  1.00  0.00           H  
ATOM    400 HD22 ASN A  26      -9.015  43.390 -28.691  1.00  0.00           H  
ATOM    401 HD21 ASN A  26      -7.490  44.131 -28.261  1.00  0.00           H  
ATOM    402  N   HIS A  27      -7.639  49.667 -26.847  1.00 62.27           N  
ATOM    403  CA  HIS A  27      -6.696  50.632 -26.284  1.00 61.59           C  
ATOM    404  C   HIS A  27      -7.233  51.206 -24.954  1.00 63.04           C  
ATOM    405  O   HIS A  27      -8.457  51.210 -24.724  1.00 61.36           O  
ATOM    406  CB  HIS A  27      -6.285  51.715 -27.292  1.00 63.23           C  
ATOM    407  CG  HIS A  27      -7.381  52.646 -27.718  1.00 68.09           C  
ATOM    408  ND1 HIS A  27      -7.436  53.974 -27.264  1.00 70.55           N  
ATOM    409  CD2 HIS A  27      -8.396  52.442 -28.592  1.00 70.91           C  
ATOM    410  CE1 HIS A  27      -8.497  54.515 -27.855  1.00 70.60           C  
ATOM    411  NE2 HIS A  27      -9.114  53.638 -28.664  1.00 70.95           N  
ATOM    412  H   HIS A  27      -8.619  49.886 -26.740  1.00  0.00           H  
ATOM    413  HA  HIS A  27      -5.791  50.076 -26.039  1.00  0.00           H  
ATOM    414  HB3 HIS A  27      -5.852  51.241 -28.173  1.00  0.00           H  
ATOM    415  HB2 HIS A  27      -5.459  52.295 -26.881  1.00  0.00           H  
ATOM    416  HD1 HIS A  27      -6.740  54.316 -26.617  1.00  0.00           H  
ATOM    417  HD2 HIS A  27      -8.510  51.481 -29.072  1.00  0.00           H  
ATOM    418  HE1 HIS A  27      -8.762  55.543 -27.654  1.00  0.00           H  
ATOM    419  N   PHE A  28      -6.306  51.648 -24.069  1.00 56.86           N  
ATOM    420  CA  PHE A  28      -6.611  52.221 -22.765  1.00 54.98           C  
ATOM    421  C   PHE A  28      -6.740  53.723 -22.851  1.00 59.94           C  
ATOM    422  O   PHE A  28      -5.882  54.373 -23.416  1.00 60.32           O  
ATOM    423  CB  PHE A  28      -5.555  51.816 -21.712  1.00 55.61           C  
ATOM    424  CG  PHE A  28      -5.744  52.437 -20.337  1.00 56.47           C  
ATOM    425  CD1 PHE A  28      -6.868  52.139 -19.561  1.00 57.57           C  
ATOM    426  CD2 PHE A  28      -4.778  53.277 -19.795  1.00 56.56           C  
ATOM    427  CE1 PHE A  28      -7.023  52.685 -18.282  1.00 56.36           C  
ATOM    428  CE2 PHE A  28      -4.949  53.830 -18.520  1.00 58.10           C  
ATOM    429  CZ  PHE A  28      -6.076  53.540 -17.783  1.00 55.04           C  
ATOM    430  H   PHE A  28      -5.324  51.592 -24.296  1.00  0.00           H  
ATOM    431  HA  PHE A  28      -7.573  51.822 -22.443  1.00  0.00           H  
ATOM    432  HB3 PHE A  28      -4.561  52.062 -22.085  1.00  0.00           H  
ATOM    433  HB2 PHE A  28      -5.538  50.730 -21.618  1.00  0.00           H  
ATOM    434  HD1 PHE A  28      -7.631  51.479 -19.947  1.00  0.00           H  
ATOM    435  HD2 PHE A  28      -3.886  53.508 -20.358  1.00  0.00           H  
ATOM    436  HE1 PHE A  28      -7.889  52.432 -17.688  1.00  0.00           H  
ATOM    437  HE2 PHE A  28      -4.196  54.487 -18.111  1.00  0.00           H  
ATOM    438  HZ  PHE A  28      -6.212  53.988 -16.810  1.00  0.00           H  
ATOM    439  N   VAL A  29      -7.803  54.278 -22.266  1.00 58.27           N  
ATOM    440  CA  VAL A  29      -8.072  55.712 -22.253  1.00 57.96           C  
ATOM    441  C   VAL A  29      -8.093  56.145 -20.816  1.00 64.98           C  
ATOM    442  O   VAL A  29      -8.909  55.661 -20.033  1.00 67.63           O  
ATOM    443  CB  VAL A  29      -9.351  56.074 -23.038  1.00 61.52           C  
ATOM    444  CG1 VAL A  29      -9.676  57.552 -22.924  1.00 61.04           C  
ATOM    445  CG2 VAL A  29      -9.203  55.684 -24.501  1.00 61.44           C  
ATOM    446  H   VAL A  29      -8.481  53.696 -21.795  1.00  0.00           H  
ATOM    447  HA  VAL A  29      -7.233  56.211 -22.738  1.00  0.00           H  
ATOM    448  HB  VAL A  29     -10.182  55.508 -22.616  1.00  0.00           H  
ATOM    449 HG11 VAL A  29     -10.582  57.770 -23.489  1.00  0.00           H  
ATOM    450 HG12 VAL A  29      -9.830  57.811 -21.877  1.00  0.00           H  
ATOM    451 HG13 VAL A  29      -8.849  58.138 -23.325  1.00  0.00           H  
ATOM    452 HG21 VAL A  29     -10.113  55.946 -25.041  1.00  0.00           H  
ATOM    453 HG22 VAL A  29      -8.357  56.217 -24.936  1.00  0.00           H  
ATOM    454 HG23 VAL A  29      -9.033  54.610 -24.576  1.00  0.00           H  
ATOM    455  N   ASP A  30      -7.167  57.024 -20.468  1.00 61.41           N  
ATOM    456  CA  ASP A  30      -6.918  57.524 -19.132  1.00 62.46           C  
ATOM    457  C   ASP A  30      -7.833  58.627 -18.665  1.00 69.00           C  
ATOM    458  O   ASP A  30      -8.126  58.721 -17.476  1.00 68.91           O  
ATOM    459  CB  ASP A  30      -5.474  58.043 -19.068  1.00 65.73           C  
ATOM    460  CG  ASP A  30      -4.667  57.417 -17.959  1.00 88.73           C  
ATOM    461  OD1 ASP A  30      -5.010  57.644 -16.766  1.00 90.25           O  
ATOM    462  OD2 ASP A  30      -3.681  56.715 -18.272  1.00100.05           O1-
ATOM    463  H   ASP A  30      -6.550  57.412 -21.168  1.00  0.00           H  
ATOM    464  HA  ASP A  30      -7.010  56.690 -18.436  1.00  0.00           H  
ATOM    465  HB3 ASP A  30      -5.484  59.126 -18.942  1.00  0.00           H  
ATOM    466  HB2 ASP A  30      -4.981  57.859 -20.023  1.00  0.00           H  
ATOM    467  N   GLU A  31      -8.213  59.513 -19.566  1.00 68.44           N  
ATOM    468  CA  GLU A  31      -8.989  60.682 -19.197  1.00 70.08           C  
ATOM    469  C   GLU A  31     -10.341  60.737 -19.920  1.00 74.01           C  
ATOM    470  O   GLU A  31     -10.717  61.796 -20.450  1.00 76.96           O  
ATOM    471  CB  GLU A  31      -8.144  61.960 -19.485  1.00 72.21           C  
ATOM    472  CG  GLU A  31      -6.945  62.154 -18.568  0.00 82.88           C  
ATOM    473  CD  GLU A  31      -6.020  63.316 -18.890  0.00103.19           C  
ATOM    474  OE1 GLU A  31      -6.210  63.975 -19.938  0.00 98.01           O  
ATOM    475  OE2 GLU A  31      -5.088  63.559 -18.089  0.00 97.71           O1-
ATOM    476  H   GLU A  31      -7.964  59.385 -20.536  1.00  0.00           H  
ATOM    477  HA  GLU A  31      -9.180  60.637 -18.125  1.00  0.00           H  
ATOM    478  HB3 GLU A  31      -8.787  62.838 -19.428  1.00  0.00           H  
ATOM    479  HB2 GLU A  31      -7.807  61.943 -20.521  1.00  0.00           H  
ATOM    480  HG3 GLU A  31      -6.365  61.232 -18.536  1.00  0.00           H  
ATOM    481  HG2 GLU A  31      -7.292  62.246 -17.539  1.00  0.00           H  
ATOM    482  N   TYR A  32     -11.085  59.626 -19.951  1.00 66.31           N  
ATOM    483  CA  TYR A  32     -12.377  59.672 -20.624  1.00 63.70           C  
ATOM    484  C   TYR A  32     -13.325  60.505 -19.787  1.00 62.29           C  
ATOM    485  O   TYR A  32     -13.277  60.434 -18.560  1.00 61.70           O  
ATOM    486  CB  TYR A  32     -12.934  58.282 -20.861  1.00 64.65           C  
ATOM    487  CG  TYR A  32     -14.145  58.240 -21.769  1.00 67.44           C  
ATOM    488  CD1 TYR A  32     -14.006  58.070 -23.140  1.00 69.92           C  
ATOM    489  CD2 TYR A  32     -15.430  58.301 -21.250  1.00 68.67           C  
ATOM    490  CE1 TYR A  32     -15.116  57.891 -23.963  1.00 71.27           C  
ATOM    491  CE2 TYR A  32     -16.551  58.175 -22.069  1.00 70.24           C  
ATOM    492  CZ  TYR A  32     -16.392  57.983 -23.432  1.00 78.93           C  
ATOM    493  OH  TYR A  32     -17.505  57.816 -24.239  1.00 76.70           O  
ATOM    494  H   TYR A  32     -10.748  58.780 -19.514  1.00  0.00           H  
ATOM    495  HA  TYR A  32     -12.247  60.161 -21.589  1.00  0.00           H  
ATOM    496  HB3 TYR A  32     -13.185  57.825 -19.904  1.00  0.00           H  
ATOM    497  HB2 TYR A  32     -12.151  57.645 -21.273  1.00  0.00           H  
ATOM    498  HD1 TYR A  32     -13.023  58.075 -23.588  1.00  0.00           H  
ATOM    499  HD2 TYR A  32     -15.578  58.449 -20.190  1.00  0.00           H  
ATOM    500  HE1 TYR A  32     -14.981  57.681 -25.014  1.00  0.00           H  
ATOM    501  HE2 TYR A  32     -17.541  58.227 -21.641  1.00  0.00           H  
ATOM    502  HH  TYR A  32     -18.301  57.912 -23.711  1.00  0.00           H  
ATOM    503  N   ASP A  33     -14.146  61.326 -20.466  1.00 55.78           N  
ATOM    504  CA  ASP A  33     -15.098  62.246 -19.864  1.00 53.58           C  
ATOM    505  C   ASP A  33     -15.931  61.516 -18.806  1.00 56.15           C  
ATOM    506  O   ASP A  33     -16.647  60.576 -19.137  1.00 55.88           O  
ATOM    507  CB  ASP A  33     -15.994  62.894 -20.933  1.00 53.26           C  
ATOM    508  CG  ASP A  33     -16.745  64.127 -20.477  1.00 54.55           C  
ATOM    509  OD1 ASP A  33     -17.092  64.210 -19.284  1.00 57.34           O  
ATOM    510  OD2 ASP A  33     -17.010  64.994 -21.313  1.00 56.77           O1-
ATOM    511  H   ASP A  33     -14.130  61.334 -21.476  1.00  0.00           H  
ATOM    512  HA  ASP A  33     -14.537  63.037 -19.367  1.00  0.00           H  
ATOM    513  HB3 ASP A  33     -16.705  62.155 -21.304  1.00  0.00           H  
ATOM    514  HB2 ASP A  33     -15.391  63.142 -21.807  1.00  0.00           H  
ATOM    515  N   PRO A  34     -15.813  61.917 -17.526  1.00 51.33           N  
ATOM    516  CA  PRO A  34     -16.564  61.215 -16.468  1.00 50.80           C  
ATOM    517  C   PRO A  34     -18.089  61.340 -16.540  1.00 55.56           C  
ATOM    518  O   PRO A  34     -18.759  60.527 -15.926  1.00 56.87           O  
ATOM    519  CB  PRO A  34     -16.001  61.817 -15.175  1.00 52.07           C  
ATOM    520  CG  PRO A  34     -14.723  62.524 -15.580  1.00 55.98           C  
ATOM    521  CD  PRO A  34     -14.983  63.002 -16.961  1.00 51.23           C  
ATOM    522  HA  PRO A  34     -16.301  60.158 -16.501  1.00  0.00           H  
ATOM    523  HB3 PRO A  34     -15.765  61.015 -14.476  1.00  0.00           H  
ATOM    524  HB2 PRO A  34     -16.707  62.546 -14.778  1.00  0.00           H  
ATOM    525  HG3 PRO A  34     -13.903  61.807 -15.595  1.00  0.00           H  
ATOM    526  HG2 PRO A  34     -14.561  63.381 -14.926  1.00  0.00           H  
ATOM    527  HD2 PRO A  34     -15.571  63.919 -16.919  1.00  0.00           H  
ATOM    528  HD3 PRO A  34     -14.041  63.054 -17.506  1.00  0.00           H  
ATOM    529  N   THR A  35     -18.636  62.288 -17.335  1.00 52.27           N  
ATOM    530  CA  THR A  35     -20.085  62.567 -17.455  1.00 51.72           C  
ATOM    531  C   THR A  35     -20.760  62.069 -18.750  1.00 54.88           C  
ATOM    532  O   THR A  35     -21.983  62.157 -18.863  1.00 54.49           O  
ATOM    533  CB  THR A  35     -20.350  64.076 -17.279  1.00 59.60           C  
ATOM    534  OG1 THR A  35     -19.764  64.776 -18.375  1.00 62.53           O  
ATOM    535  CG2 THR A  35     -19.819  64.624 -15.955  1.00 55.98           C  
ATOM    536  H   THR A  35     -18.042  62.872 -17.907  1.00  0.00           H  
ATOM    537  HA  THR A  35     -20.576  62.059 -16.625  1.00  0.00           H  
ATOM    538  HB  THR A  35     -21.427  64.239 -17.308  1.00  0.00           H  
ATOM    539  HG1 THR A  35     -20.352  65.481 -18.656  1.00  0.00           H  
ATOM    540 HG21 THR A  35     -20.036  65.690 -15.890  1.00  0.00           H  
ATOM    541 HG22 THR A  35     -20.301  64.104 -15.127  1.00  0.00           H  
ATOM    542 HG23 THR A  35     -18.741  64.469 -15.903  1.00  0.00           H  
ATOM    543  N   ILE A  36     -19.989  61.558 -19.722  1.00 52.05           N  
ATOM    544  CA  ILE A  36     -20.573  61.092 -20.977  1.00 51.08           C  
ATOM    545  C   ILE A  36     -21.091  59.668 -20.868  1.00 51.49           C  
ATOM    546  O   ILE A  36     -20.361  58.747 -20.489  1.00 51.35           O  
ATOM    547  CB  ILE A  36     -19.631  61.277 -22.210  1.00 54.42           C  
ATOM    548  CG1 ILE A  36     -19.394  62.749 -22.515  1.00 55.30           C  
ATOM    549  CG2 ILE A  36     -20.198  60.580 -23.471  1.00 55.64           C  
ATOM    550  CD1 ILE A  36     -18.577  63.012 -23.876  1.00 55.66           C  
ATOM    551  H   ILE A  36     -18.990  61.491 -19.591  1.00  0.00           H  
ATOM    552  HA  ILE A  36     -21.444  61.721 -21.161  1.00  0.00           H  
ATOM    553  HB  ILE A  36     -18.670  60.821 -21.974  1.00  0.00           H  
ATOM    554 HG13 ILE A  36     -18.865  63.210 -21.681  1.00  0.00           H  
ATOM    555 HG12 ILE A  36     -20.352  63.267 -22.563  1.00  0.00           H  
ATOM    556 HG21 ILE A  36     -19.516  60.730 -24.308  1.00  0.00           H  
ATOM    557 HG22 ILE A  36     -20.307  59.513 -23.279  1.00  0.00           H  
ATOM    558 HG23 ILE A  36     -21.171  61.006 -23.715  1.00  0.00           H  
ATOM    559 HD11 ILE A  36     -18.449  64.085 -24.022  1.00  0.00           H  
ATOM    560 HD12 ILE A  36     -17.599  62.536 -23.811  1.00  0.00           H  
ATOM    561 HD13 ILE A  36     -19.129  62.594 -24.718  1.00  0.00           H  
ATOM    562  N   GLU A  37     -22.337  59.491 -21.266  1.00 46.03           N  
ATOM    563  CA  GLU A  37     -22.954  58.189 -21.335  1.00 45.80           C  
ATOM    564  C   GLU A  37     -23.124  57.901 -22.822  1.00 49.71           C  
ATOM    565  O   GLU A  37     -23.637  58.746 -23.550  1.00 47.76           O  
ATOM    566  CB  GLU A  37     -24.324  58.192 -20.632  1.00 47.24           C  
ATOM    567  CG  GLU A  37     -25.115  56.935 -20.971  1.00 51.22           C  
ATOM    568  CD  GLU A  37     -26.263  56.642 -20.048  1.00 58.37           C  
ATOM    569  OE1 GLU A  37     -26.011  56.483 -18.834  1.00 55.58           O  
ATOM    570  OE2 GLU A  37     -27.397  56.486 -20.551  1.00 51.21           O1-
ATOM    571  H   GLU A  37     -22.898  60.286 -21.537  1.00  0.00           H  
ATOM    572  HA  GLU A  37     -22.303  57.442 -20.881  1.00  0.00           H  
ATOM    573  HB3 GLU A  37     -24.889  59.071 -20.942  1.00  0.00           H  
ATOM    574  HB2 GLU A  37     -24.178  58.249 -19.553  1.00  0.00           H  
ATOM    575  HG3 GLU A  37     -24.441  56.079 -20.991  1.00  0.00           H  
ATOM    576  HG2 GLU A  37     -25.484  57.006 -21.994  1.00  0.00           H  
ATOM    577  N   ASP A  38     -22.727  56.704 -23.274  1.00 48.75           N  
ATOM    578  CA  ASP A  38     -22.848  56.374 -24.683  1.00 48.82           C  
ATOM    579  C   ASP A  38     -22.879  54.887 -24.920  1.00 49.76           C  
ATOM    580  O   ASP A  38     -22.478  54.115 -24.055  1.00 48.76           O  
ATOM    581  CB  ASP A  38     -21.679  57.017 -25.472  1.00 51.90           C  
ATOM    582  CG  ASP A  38     -21.917  57.136 -26.976  1.00 64.31           C  
ATOM    583  OD1 ASP A  38     -23.090  57.007 -27.412  1.00 64.32           O  
ATOM    584  OD2 ASP A  38     -20.951  57.396 -27.701  1.00 70.49           O1-
ATOM    585  H   ASP A  38     -22.341  56.025 -22.634  1.00  0.00           H  
ATOM    586  HA  ASP A  38     -23.782  56.797 -25.053  1.00  0.00           H  
ATOM    587  HB3 ASP A  38     -20.767  56.447 -25.295  1.00  0.00           H  
ATOM    588  HB2 ASP A  38     -21.466  58.004 -25.061  1.00  0.00           H  
ATOM    589  N   SER A  39     -23.304  54.481 -26.108  1.00 46.30           N  
ATOM    590  CA  SER A  39     -23.311  53.069 -26.476  1.00 47.05           C  
ATOM    591  C   SER A  39     -22.372  52.769 -27.646  1.00 54.93           C  
ATOM    592  O   SER A  39     -22.114  53.637 -28.475  1.00 54.34           O  
ATOM    593  CB  SER A  39     -24.723  52.581 -26.751  1.00 47.52           C  
ATOM    594  OG  SER A  39     -25.264  53.346 -27.804  1.00 55.70           O  
ATOM    595  H   SER A  39     -23.634  55.155 -26.784  1.00  0.00           H  
ATOM    596  HA  SER A  39     -22.940  52.511 -25.616  1.00  0.00           H  
ATOM    597  HB3 SER A  39     -25.333  52.712 -25.857  1.00  0.00           H  
ATOM    598  HB2 SER A  39     -24.694  51.531 -27.043  1.00  0.00           H  
ATOM    599  HG  SER A  39     -24.722  53.239 -28.589  1.00  0.00           H  
ATOM    600  N   TYR A  40     -21.852  51.533 -27.690  1.00 53.82           N  
ATOM    601  CA  TYR A  40     -20.860  51.060 -28.637  1.00 54.27           C  
ATOM    602  C   TYR A  40     -21.206  49.679 -29.208  1.00 64.31           C  
ATOM    603  O   TYR A  40     -21.595  48.763 -28.468  1.00 65.22           O  
ATOM    604  CB  TYR A  40     -19.521  50.960 -27.896  1.00 55.08           C  
ATOM    605  CG  TYR A  40     -18.925  52.294 -27.521  1.00 55.62           C  
ATOM    606  CD1 TYR A  40     -19.261  52.919 -26.322  1.00 56.89           C  
ATOM    607  CD2 TYR A  40     -17.983  52.913 -28.342  1.00 56.18           C  
ATOM    608  CE1 TYR A  40     -18.748  54.176 -25.995  1.00 57.16           C  
ATOM    609  CE2 TYR A  40     -17.438  54.153 -28.011  1.00 56.92           C  
ATOM    610  CZ  TYR A  40     -17.839  54.792 -26.848  1.00 63.01           C  
ATOM    611  OH  TYR A  40     -17.314  56.026 -26.545  1.00 63.56           O  
ATOM    612  H   TYR A  40     -22.149  50.836 -27.022  1.00  0.00           H  
ATOM    613  HA  TYR A  40     -20.769  51.776 -29.453  1.00  0.00           H  
ATOM    614  HB3 TYR A  40     -18.810  50.406 -28.508  1.00  0.00           H  
ATOM    615  HB2 TYR A  40     -19.649  50.356 -26.998  1.00  0.00           H  
ATOM    616  HD1 TYR A  40     -19.929  52.431 -25.627  1.00  0.00           H  
ATOM    617  HD2 TYR A  40     -17.662  52.432 -29.254  1.00  0.00           H  
ATOM    618  HE1 TYR A  40     -19.058  54.665 -25.083  1.00  0.00           H  
ATOM    619  HE2 TYR A  40     -16.707  54.612 -28.660  1.00  0.00           H  
ATOM    620  HH  TYR A  40     -17.611  56.295 -25.673  1.00  0.00           H  
ATOM    621  N   ARG A  41     -21.024  49.509 -30.524  1.00 63.18           N  
ATOM    622  CA  ARG A  41     -21.263  48.220 -31.171  1.00 63.38           C  
ATOM    623  C   ARG A  41     -19.952  47.563 -31.606  1.00 69.04           C  
ATOM    624  O   ARG A  41     -19.014  48.266 -31.996  1.00 68.18           O  
ATOM    625  CB  ARG A  41     -22.262  48.338 -32.334  1.00 62.97           C  
ATOM    626  CG  ARG A  41     -23.620  48.857 -31.880  1.00 76.64           C  
ATOM    627  CD  ARG A  41     -24.773  48.421 -32.758  1.00 94.85           C  
ATOM    628  NE  ARG A  41     -26.031  48.507 -32.011  1.00112.73           N  
ATOM    629  CZ  ARG A  41     -27.231  48.221 -32.505  1.00133.00           C  
ATOM    630  NH1 ARG A  41     -27.362  47.829 -33.767  1.00124.56           N  
ATOM    631  NH2 ARG A  41     -28.311  48.328 -31.741  1.00120.35           N1+
ATOM    632  H   ARG A  41     -20.714  50.282 -31.095  1.00  0.00           H  
ATOM    633  HA  ARG A  41     -21.716  47.567 -30.425  1.00  0.00           H  
ATOM    634  HB3 ARG A  41     -22.386  47.363 -32.806  1.00  0.00           H  
ATOM    635  HB2 ARG A  41     -21.855  49.004 -33.095  1.00  0.00           H  
ATOM    636  HG3 ARG A  41     -23.593  49.946 -31.833  1.00  0.00           H  
ATOM    637  HG2 ARG A  41     -23.805  48.536 -30.855  1.00  0.00           H  
ATOM    638  HD3 ARG A  41     -24.613  47.393 -33.083  1.00  0.00           H  
ATOM    639  HD2 ARG A  41     -24.826  49.067 -33.634  1.00  0.00           H  
ATOM    640  HE  ARG A  41     -25.939  48.810 -31.052  1.00  0.00           H  
ATOM    641 HH12 ARG A  41     -28.277  47.613 -34.136  1.00  0.00           H  
ATOM    642 HH11 ARG A  41     -26.547  47.747 -34.357  1.00  0.00           H  
ATOM    643 HH22 ARG A  41     -29.221  48.110 -32.120  1.00  0.00           H  
ATOM    644 HH21 ARG A  41     -28.222  48.628 -30.781  1.00  0.00           H  
ATOM    645  N   LYS A  42     -19.866  46.220 -31.465  1.00 66.89           N  
ATOM    646  CA  LYS A  42     -18.716  45.421 -31.892  1.00 66.94           C  
ATOM    647  C   LYS A  42     -19.091  43.971 -32.207  1.00 72.93           C  
ATOM    648  O   LYS A  42     -19.616  43.251 -31.352  1.00 72.04           O  
ATOM    649  CB  LYS A  42     -17.534  45.491 -30.917  1.00 68.13           C  
ATOM    650  CG  LYS A  42     -16.218  45.027 -31.535  1.00 76.98           C  
ATOM    651  CD  LYS A  42     -15.250  44.569 -30.463  1.00 86.58           C  
ATOM    652  CE  LYS A  42     -13.880  44.208 -30.978  1.00 88.12           C  
ATOM    653  NZ  LYS A  42     -13.029  43.678 -29.876  1.00 95.56           N1+
ATOM    654  H   LYS A  42     -20.626  45.707 -31.042  1.00  0.00           H  
ATOM    655  HA  LYS A  42     -18.368  45.859 -32.828  1.00  0.00           H  
ATOM    656  HB3 LYS A  42     -17.754  44.886 -30.037  1.00  0.00           H  
ATOM    657  HB2 LYS A  42     -17.423  46.513 -30.555  1.00  0.00           H  
ATOM    658  HG3 LYS A  42     -15.773  45.847 -32.099  1.00  0.00           H  
ATOM    659  HG2 LYS A  42     -16.411  44.205 -32.225  1.00  0.00           H  
ATOM    660  HD3 LYS A  42     -15.674  43.715 -29.935  1.00  0.00           H  
ATOM    661  HD2 LYS A  42     -15.157  45.346 -29.704  1.00  0.00           H  
ATOM    662  HE3 LYS A  42     -13.409  45.092 -31.407  1.00  0.00           H  
ATOM    663  HE2 LYS A  42     -13.973  43.454 -31.760  1.00  0.00           H  
ATOM    664  HZ1 LYS A  42     -13.056  44.315 -29.093  1.00  0.00           H  
ATOM    665  HZ2 LYS A  42     -13.376  42.775 -29.587  1.00  0.00           H  
ATOM    666  HZ3 LYS A  42     -12.077  43.585 -30.200  1.00  0.00           H  
ATOM    667  N   GLN A  43     -18.793  43.550 -33.447  1.00 71.30           N  
ATOM    668  CA  GLN A  43     -19.021  42.189 -33.923  1.00 71.59           C  
ATOM    669  C   GLN A  43     -17.864  41.343 -33.390  1.00 74.63           C  
ATOM    670  O   GLN A  43     -16.701  41.702 -33.590  1.00 74.51           O  
ATOM    671  CB  GLN A  43     -19.065  42.175 -35.454  1.00 73.37           C  
ATOM    672  CG  GLN A  43     -19.787  40.968 -36.022  1.00 94.24           C  
ATOM    673  CD  GLN A  43     -19.928  41.068 -37.516  1.00112.11           C  
ATOM    674  OE1 GLN A  43     -19.394  40.244 -38.260  1.00108.07           O  
ATOM    675  NE2 GLN A  43     -20.652  42.079 -37.991  1.00102.59           N  
ATOM    676  H   GLN A  43     -18.385  44.190 -34.113  1.00  0.00           H  
ATOM    677  HA  GLN A  43     -19.964  41.814 -33.525  1.00  0.00           H  
ATOM    678  HB3 GLN A  43     -18.048  42.206 -35.846  1.00  0.00           H  
ATOM    679  HB2 GLN A  43     -19.546  43.086 -35.811  1.00  0.00           H  
ATOM    680  HG3 GLN A  43     -20.775  40.890 -35.569  1.00  0.00           H  
ATOM    681  HG2 GLN A  43     -19.235  40.063 -35.769  1.00  0.00           H  
ATOM    682 HE22 GLN A  43     -20.775  42.188 -38.988  1.00  0.00           H  
ATOM    683 HE21 GLN A  43     -21.078  42.738 -37.355  1.00  0.00           H  
ATOM    684  N   VAL A  44     -18.181  40.286 -32.626  1.00 70.18           N  
ATOM    685  CA  VAL A  44     -17.179  39.423 -31.978  1.00 69.58           C  
ATOM    686  C   VAL A  44     -17.503  37.951 -32.173  1.00 74.40           C  
ATOM    687  O   VAL A  44     -18.635  37.590 -32.502  1.00 73.46           O  
ATOM    688  CB  VAL A  44     -17.028  39.709 -30.442  1.00 72.66           C  
ATOM    689  CG1 VAL A  44     -16.504  41.109 -30.150  1.00 72.63           C  
ATOM    690  CG2 VAL A  44     -18.322  39.446 -29.694  1.00 71.97           C  
ATOM    691  H   VAL A  44     -19.150  40.048 -32.471  1.00  0.00           H  
ATOM    692  HA  VAL A  44     -16.216  39.618 -32.450  1.00  0.00           H  
ATOM    693  HB  VAL A  44     -16.289  39.006 -30.058  1.00  0.00           H  
ATOM    694 HG11 VAL A  44     -16.420  41.249 -29.072  1.00  0.00           H  
ATOM    695 HG12 VAL A  44     -15.523  41.234 -30.609  1.00  0.00           H  
ATOM    696 HG13 VAL A  44     -17.193  41.848 -30.559  1.00  0.00           H  
ATOM    697 HG21 VAL A  44     -18.178  39.655 -28.634  1.00  0.00           H  
ATOM    698 HG22 VAL A  44     -19.107  40.091 -30.088  1.00  0.00           H  
ATOM    699 HG23 VAL A  44     -18.611  38.403 -29.822  1.00  0.00           H  
ATOM    700  N   VAL A  45     -16.536  37.094 -31.865  1.00 72.96           N  
ATOM    701  CA  VAL A  45     -16.791  35.661 -31.898  1.00 73.95           C  
ATOM    702  C   VAL A  45     -16.624  35.127 -30.484  1.00 77.71           C  
ATOM    703  O   VAL A  45     -15.533  35.229 -29.909  1.00 77.13           O  
ATOM    704  CB  VAL A  45     -15.996  34.871 -32.983  1.00 77.86           C  
ATOM    705  CG1 VAL A  45     -16.224  33.362 -32.848  1.00 77.40           C  
ATOM    706  CG2 VAL A  45     -16.382  35.346 -34.386  1.00 77.49           C  
ATOM    707  H   VAL A  45     -15.621  37.436 -31.607  1.00  0.00           H  
ATOM    708  HA  VAL A  45     -17.846  35.544 -32.146  1.00  0.00           H  
ATOM    709  HB  VAL A  45     -14.934  35.069 -32.837  1.00  0.00           H  
ATOM    710 HG11 VAL A  45     -15.657  32.838 -33.618  1.00  0.00           H  
ATOM    711 HG12 VAL A  45     -15.892  33.030 -31.864  1.00  0.00           H  
ATOM    712 HG13 VAL A  45     -17.285  33.142 -32.966  1.00  0.00           H  
ATOM    713 HG21 VAL A  45     -15.817  34.783 -35.129  1.00  0.00           H  
ATOM    714 HG22 VAL A  45     -17.449  35.186 -34.544  1.00  0.00           H  
ATOM    715 HG23 VAL A  45     -16.156  36.408 -34.486  1.00  0.00           H  
ATOM    716  N   ILE A  46     -17.732  34.639 -29.908  1.00 74.73           N  
ATOM    717  CA  ILE A  46     -17.741  34.061 -28.567  1.00 75.77           C  
ATOM    718  C   ILE A  46     -18.047  32.585 -28.699  1.00 82.46           C  
ATOM    719  O   ILE A  46     -19.118  32.192 -29.186  1.00 80.28           O  
ATOM    720  CB  ILE A  46     -18.616  34.798 -27.517  1.00 78.68           C  
ATOM    721  CG1 ILE A  46     -18.220  36.297 -27.439  1.00 78.96           C  
ATOM    722  CG2 ILE A  46     -18.491  34.106 -26.130  1.00 78.81           C  
ATOM    723  CD1 ILE A  46     -19.261  37.224 -26.888  1.00 83.73           C  
ATOM    724  H   ILE A  46     -18.611  34.661 -30.405  1.00  0.00           H  
ATOM    725  HA  ILE A  46     -16.715  34.125 -28.204  1.00  0.00           H  
ATOM    726  HB  ILE A  46     -19.656  34.736 -27.836  1.00  0.00           H  
ATOM    727 HG13 ILE A  46     -17.919  36.641 -28.428  1.00  0.00           H  
ATOM    728 HG12 ILE A  46     -17.304  36.397 -26.856  1.00  0.00           H  
ATOM    729 HG21 ILE A  46     -19.110  34.633 -25.403  1.00  0.00           H  
ATOM    730 HG22 ILE A  46     -18.825  33.071 -26.208  1.00  0.00           H  
ATOM    731 HG23 ILE A  46     -17.451  34.128 -25.805  1.00  0.00           H  
ATOM    732 HD11 ILE A  46     -18.874  38.243 -26.881  1.00  0.00           H  
ATOM    733 HD12 ILE A  46     -20.154  37.179 -27.511  1.00  0.00           H  
ATOM    734 HD13 ILE A  46     -19.513  36.925 -25.871  1.00  0.00           H  
ATOM    735  N   ASP A  47     -17.071  31.773 -28.256  1.00 82.72           N  
ATOM    736  CA  ASP A  47     -17.067  30.322 -28.366  1.00 83.79           C  
ATOM    737  C   ASP A  47     -16.955  30.046 -29.879  1.00 89.60           C  
ATOM    738  O   ASP A  47     -15.883  30.305 -30.443  1.00 90.11           O  
ATOM    739  CB  ASP A  47     -18.272  29.676 -27.629  1.00 85.44           C  
ATOM    740  CG  ASP A  47     -18.331  30.028 -26.141  1.00 93.06           C  
ATOM    741  OD1 ASP A  47     -17.269  29.994 -25.476  1.00 92.69           O  
ATOM    742  OD2 ASP A  47     -19.439  30.322 -25.640  1.00 99.96           O1-
ATOM    743  H   ASP A  47     -16.256  32.163 -27.804  1.00  0.00           H  
ATOM    744  HA  ASP A  47     -16.155  29.956 -27.894  1.00  0.00           H  
ATOM    745  HB3 ASP A  47     -18.228  28.593 -27.743  1.00  0.00           H  
ATOM    746  HB2 ASP A  47     -19.199  29.986 -28.111  1.00  0.00           H  
ATOM    747  N   GLY A  48     -18.052  29.694 -30.539  1.00 85.76           N  
ATOM    748  CA  GLY A  48     -18.025  29.476 -31.981  1.00 85.61           C  
ATOM    749  C   GLY A  48     -18.886  30.452 -32.748  1.00 90.19           C  
ATOM    750  O   GLY A  48     -18.658  30.687 -33.936  1.00 90.33           O  
ATOM    751  H   GLY A  48     -18.923  29.573 -30.042  1.00  0.00           H  
ATOM    752  HA3 GLY A  48     -18.349  28.458 -32.199  1.00  0.00           H  
ATOM    753  HA2 GLY A  48     -16.997  29.542 -32.338  1.00  0.00           H  
ATOM    754  N   GLU A  49     -19.886  31.019 -32.061  1.00 86.66           N  
ATOM    755  CA  GLU A  49     -20.884  31.947 -32.586  1.00 86.42           C  
ATOM    756  C   GLU A  49     -20.354  33.373 -32.823  1.00 88.84           C  
ATOM    757  O   GLU A  49     -19.682  33.948 -31.961  1.00 88.33           O  
ATOM    758  CB  GLU A  49     -22.106  31.945 -31.635  1.00 88.17           C  
ATOM    759  CG  GLU A  49     -23.344  32.703 -32.096  1.00102.40           C  
ATOM    760  CD  GLU A  49     -24.442  32.803 -31.047  1.00122.69           C  
ATOM    761  OE1 GLU A  49     -25.139  31.787 -30.816  1.00125.97           O  
ATOM    762  OE2 GLU A  49     -24.598  33.893 -30.448  1.00103.02           O1-
ATOM    763  H   GLU A  49     -20.003  30.815 -31.079  1.00  0.00           H  
ATOM    764  HA  GLU A  49     -21.218  31.558 -33.548  1.00  0.00           H  
ATOM    765  HB3 GLU A  49     -21.800  32.319 -30.658  1.00  0.00           H  
ATOM    766  HB2 GLU A  49     -22.381  30.915 -31.407  1.00  0.00           H  
ATOM    767  HG3 GLU A  49     -23.744  32.230 -32.993  1.00  0.00           H  
ATOM    768  HG2 GLU A  49     -23.056  33.705 -32.414  1.00  0.00           H  
ATOM    769  N   THR A  50     -20.664  33.926 -34.013  1.00 84.48           N  
ATOM    770  CA  THR A  50     -20.373  35.307 -34.414  1.00 83.26           C  
ATOM    771  C   THR A  50     -21.588  36.074 -33.910  1.00 85.04           C  
ATOM    772  O   THR A  50     -22.730  35.719 -34.245  1.00 86.03           O  
ATOM    773  CB  THR A  50     -20.239  35.451 -35.954  1.00 89.14           C  
ATOM    774  OG1 THR A  50     -19.197  34.598 -36.429  1.00 91.59           O  
ATOM    775  CG2 THR A  50     -19.966  36.899 -36.396  1.00 84.90           C  
ATOM    776  H   THR A  50     -21.137  33.378 -34.717  1.00  0.00           H  
ATOM    777  HA  THR A  50     -19.469  35.663 -33.920  1.00  0.00           H  
ATOM    778  HB  THR A  50     -21.176  35.128 -36.408  1.00  0.00           H  
ATOM    779  HG1 THR A  50     -19.117  34.690 -37.381  1.00  0.00           H  
ATOM    780 HG21 THR A  50     -19.882  36.938 -37.482  1.00  0.00           H  
ATOM    781 HG22 THR A  50     -20.787  37.539 -36.072  1.00  0.00           H  
ATOM    782 HG23 THR A  50     -19.036  37.247 -35.947  1.00  0.00           H  
ATOM    783  N   CYS A  51     -21.355  37.082 -33.069  1.00 77.39           N  
ATOM    784  CA  CYS A  51     -22.447  37.872 -32.513  1.00 75.55           C  
ATOM    785  C   CYS A  51     -22.099  39.372 -32.436  1.00 73.97           C  
ATOM    786  O   CYS A  51     -20.926  39.740 -32.530  1.00 73.82           O  
ATOM    787  CB  CYS A  51     -22.878  37.312 -31.160  1.00 75.87           C  
ATOM    788  SG  CYS A  51     -21.585  37.360 -29.893  1.00 79.69           S  
ATOM    789  H   CYS A  51     -20.407  37.311 -32.806  1.00  0.00           H  
ATOM    790  HA  CYS A  51     -23.296  37.771 -33.190  1.00  0.00           H  
ATOM    791  HB3 CYS A  51     -23.222  36.285 -31.287  1.00  0.00           H  
ATOM    792  HB2 CYS A  51     -23.752  37.858 -30.805  1.00  0.00           H  
ATOM    793  HG  CYS A  51     -21.205  38.625 -29.691  1.00  0.00           H  
ATOM    794  N   LEU A  52     -23.126  40.227 -32.339  1.00 66.13           N  
ATOM    795  CA  LEU A  52     -22.947  41.672 -32.230  1.00 64.55           C  
ATOM    796  C   LEU A  52     -23.245  42.125 -30.775  1.00 65.05           C  
ATOM    797  O   LEU A  52     -24.306  41.799 -30.221  1.00 63.86           O  
ATOM    798  CB  LEU A  52     -23.846  42.413 -33.232  1.00 64.13           C  
ATOM    799  CG  LEU A  52     -23.831  43.940 -33.167  1.00 68.42           C  
ATOM    800  CD1 LEU A  52     -22.639  44.517 -33.905  1.00 68.43           C  
ATOM    801  CD2 LEU A  52     -25.108  44.514 -33.738  1.00 71.23           C  
ATOM    802  H   LEU A  52     -24.074  39.879 -32.339  1.00  0.00           H  
ATOM    803  HA  LEU A  52     -21.908  41.909 -32.459  1.00  0.00           H  
ATOM    804  HB3 LEU A  52     -24.871  42.059 -33.124  1.00  0.00           H  
ATOM    805  HB2 LEU A  52     -23.594  42.094 -34.244  1.00  0.00           H  
ATOM    806  HG  LEU A  52     -23.761  44.237 -32.120  1.00  0.00           H  
ATOM    807 HD11 LEU A  52     -22.661  45.605 -33.838  1.00  0.00           H  
ATOM    808 HD12 LEU A  52     -21.718  44.144 -33.456  1.00  0.00           H  
ATOM    809 HD13 LEU A  52     -22.680  44.217 -34.952  1.00  0.00           H  
ATOM    810 HD21 LEU A  52     -25.075  45.602 -33.681  1.00  0.00           H  
ATOM    811 HD22 LEU A  52     -25.211  44.208 -34.779  1.00  0.00           H  
ATOM    812 HD23 LEU A  52     -25.960  44.147 -33.166  1.00  0.00           H  
ATOM    813  N   LEU A  53     -22.293  42.835 -30.163  1.00 57.39           N  
ATOM    814  CA  LEU A  53     -22.477  43.364 -28.812  1.00 55.62           C  
ATOM    815  C   LEU A  53     -22.862  44.822 -28.908  1.00 62.12           C  
ATOM    816  O   LEU A  53     -22.255  45.568 -29.676  1.00 62.41           O  
ATOM    817  CB  LEU A  53     -21.198  43.246 -27.957  1.00 54.29           C  
ATOM    818  CG  LEU A  53     -20.424  41.928 -27.948  1.00 56.57           C  
ATOM    819  CD1 LEU A  53     -19.156  42.062 -27.157  1.00 55.99           C  
ATOM    820  CD2 LEU A  53     -21.223  40.816 -27.363  1.00 54.95           C  
ATOM    821  H   LEU A  53     -21.419  43.019 -30.634  1.00  0.00           H  
ATOM    822  HA  LEU A  53     -23.282  42.816 -28.323  1.00  0.00           H  
ATOM    823  HB3 LEU A  53     -21.430  43.529 -26.930  1.00  0.00           H  
ATOM    824  HB2 LEU A  53     -20.518  44.056 -28.222  1.00  0.00           H  
ATOM    825  HG  LEU A  53     -20.167  41.669 -28.975  1.00  0.00           H  
ATOM    826 HD11 LEU A  53     -18.621  41.112 -27.164  1.00  0.00           H  
ATOM    827 HD12 LEU A  53     -18.529  42.835 -27.602  1.00  0.00           H  
ATOM    828 HD13 LEU A  53     -19.395  42.336 -26.130  1.00  0.00           H  
ATOM    829 HD21 LEU A  53     -20.634  39.899 -27.377  1.00  0.00           H  
ATOM    830 HD22 LEU A  53     -21.489  41.061 -26.335  1.00  0.00           H  
ATOM    831 HD23 LEU A  53     -22.131  40.673 -27.949  1.00  0.00           H  
ATOM    832  N   ASP A  54     -23.883  45.229 -28.148  1.00 61.34           N  
ATOM    833  CA  ASP A  54     -24.295  46.630 -28.023  1.00 61.47           C  
ATOM    834  C   ASP A  54     -24.106  46.938 -26.563  1.00 62.22           C  
ATOM    835  O   ASP A  54     -24.856  46.427 -25.728  1.00 61.78           O  
ATOM    836  CB  ASP A  54     -25.742  46.918 -28.465  1.00 64.24           C  
ATOM    837  CG  ASP A  54     -26.123  48.373 -28.185  1.00 80.01           C  
ATOM    838  OD1 ASP A  54     -25.666  49.267 -28.944  1.00 80.06           O  
ATOM    839  OD2 ASP A  54     -26.763  48.629 -27.130  1.00 90.09           O1-
ATOM    840  H   ASP A  54     -24.419  44.556 -27.619  1.00  0.00           H  
ATOM    841  HA  ASP A  54     -23.616  47.252 -28.607  1.00  0.00           H  
ATOM    842  HB3 ASP A  54     -26.423  46.255 -27.931  1.00  0.00           H  
ATOM    843  HB2 ASP A  54     -25.843  46.715 -29.531  1.00  0.00           H  
ATOM    844  N   ILE A  55     -23.061  47.709 -26.256  1.00 56.44           N  
ATOM    845  CA  ILE A  55     -22.698  48.042 -24.893  1.00 54.93           C  
ATOM    846  C   ILE A  55     -23.037  49.472 -24.547  1.00 57.25           C  
ATOM    847  O   ILE A  55     -22.528  50.397 -25.177  1.00 57.23           O  
ATOM    848  CB  ILE A  55     -21.215  47.674 -24.600  1.00 57.46           C  
ATOM    849  CG1 ILE A  55     -21.023  46.149 -24.748  1.00 58.27           C  
ATOM    850  CG2 ILE A  55     -20.772  48.123 -23.203  1.00 55.29           C  
ATOM    851  CD1 ILE A  55     -19.930  45.776 -25.546  1.00 64.20           C  
ATOM    852  H   ILE A  55     -22.481  48.090 -26.990  1.00  0.00           H  
ATOM    853  HA  ILE A  55     -23.308  47.412 -24.246  1.00  0.00           H  
ATOM    854  HB  ILE A  55     -20.585  48.173 -25.337  1.00  0.00           H  
ATOM    855 HG13 ILE A  55     -21.934  45.708 -25.154  1.00  0.00           H  
ATOM    856 HG12 ILE A  55     -20.918  45.701 -23.760  1.00  0.00           H  
ATOM    857 HG21 ILE A  55     -19.730  47.844 -23.045  1.00  0.00           H  
ATOM    858 HG22 ILE A  55     -20.875  49.205 -23.119  1.00  0.00           H  
ATOM    859 HG23 ILE A  55     -21.395  47.640 -22.451  1.00  0.00           H  
ATOM    860 HD11 ILE A  55     -19.870  44.689 -25.596  1.00  0.00           H  
ATOM    861 HD12 ILE A  55     -20.059  46.178 -26.551  1.00  0.00           H  
ATOM    862 HD13 ILE A  55     -19.011  46.171 -25.112  1.00  0.00           H  
ATOM    863  N   LEU A  56     -23.898  49.642 -23.520  1.00 51.27           N  
ATOM    864  CA  LEU A  56     -24.240  50.930 -22.952  1.00 49.13           C  
ATOM    865  C   LEU A  56     -23.296  51.184 -21.760  1.00 52.64           C  
ATOM    866  O   LEU A  56     -23.298  50.433 -20.785  1.00 51.02           O  
ATOM    867  CB  LEU A  56     -25.716  51.021 -22.513  1.00 48.37           C  
ATOM    868  CG  LEU A  56     -26.088  52.345 -21.805  1.00 52.47           C  
ATOM    869  CD1 LEU A  56     -26.049  53.520 -22.763  1.00 51.99           C  
ATOM    870  CD2 LEU A  56     -27.427  52.256 -21.103  1.00 52.02           C  
ATOM    871  H   LEU A  56     -24.348  48.841 -23.100  1.00  0.00           H  
ATOM    872  HA  LEU A  56     -24.057  51.697 -23.705  1.00  0.00           H  
ATOM    873  HB3 LEU A  56     -25.950  50.183 -21.857  1.00  0.00           H  
ATOM    874  HB2 LEU A  56     -26.360  50.882 -23.381  1.00  0.00           H  
ATOM    875  HG  LEU A  56     -25.333  52.526 -21.040  1.00  0.00           H  
ATOM    876 HD11 LEU A  56     -26.316  54.433 -22.230  1.00  0.00           H  
ATOM    877 HD12 LEU A  56     -25.045  53.621 -23.175  1.00  0.00           H  
ATOM    878 HD13 LEU A  56     -26.758  53.352 -23.573  1.00  0.00           H  
ATOM    879 HD21 LEU A  56     -27.648  53.208 -20.619  1.00  0.00           H  
ATOM    880 HD22 LEU A  56     -28.205  52.030 -21.832  1.00  0.00           H  
ATOM    881 HD23 LEU A  56     -27.392  51.467 -20.352  1.00  0.00           H  
ATOM    882  N   ASP A  57     -22.464  52.228 -21.873  1.00 50.01           N  
ATOM    883  CA  ASP A  57     -21.549  52.669 -20.827  1.00 49.06           C  
ATOM    884  C   ASP A  57     -22.296  53.783 -20.082  1.00 49.68           C  
ATOM    885  O   ASP A  57     -22.489  54.850 -20.647  1.00 47.96           O  
ATOM    886  CB  ASP A  57     -20.212  53.172 -21.448  1.00 51.71           C  
ATOM    887  CG  ASP A  57     -19.293  53.908 -20.473  1.00 63.27           C  
ATOM    888  OD1 ASP A  57     -19.229  53.502 -19.288  1.00 63.24           O  
ATOM    889  OD2 ASP A  57     -18.623  54.870 -20.900  1.00 69.14           O1-
ATOM    890  H   ASP A  57     -22.444  52.768 -22.727  1.00  0.00           H  
ATOM    891  HA  ASP A  57     -21.348  51.843 -20.145  1.00  0.00           H  
ATOM    892  HB3 ASP A  57     -20.430  53.819 -22.297  1.00  0.00           H  
ATOM    893  HB2 ASP A  57     -19.676  52.328 -21.882  1.00  0.00           H  
ATOM    894  N   THR A  58     -22.767  53.517 -18.843  1.00 46.68           N  
ATOM    895  CA  THR A  58     -23.573  54.484 -18.084  1.00 46.16           C  
ATOM    896  C   THR A  58     -22.725  55.527 -17.386  1.00 50.05           C  
ATOM    897  O   THR A  58     -21.589  55.251 -17.019  1.00 50.28           O  
ATOM    898  CB  THR A  58     -24.572  53.798 -17.103  1.00 51.16           C  
ATOM    899  OG1 THR A  58     -23.856  53.112 -16.075  1.00 48.38           O  
ATOM    900  CG2 THR A  58     -25.579  52.872 -17.801  1.00 42.74           C  
ATOM    901  H   THR A  58     -22.568  52.628 -18.407  1.00  0.00           H  
ATOM    902  HA  THR A  58     -24.179  55.020 -18.815  1.00  0.00           H  
ATOM    903  HB  THR A  58     -25.145  54.591 -16.621  1.00  0.00           H  
ATOM    904  HG1 THR A  58     -23.444  52.326 -16.441  1.00  0.00           H  
ATOM    905 HG21 THR A  58     -26.242  52.429 -17.058  1.00  0.00           H  
ATOM    906 HG22 THR A  58     -26.168  53.447 -18.516  1.00  0.00           H  
ATOM    907 HG23 THR A  58     -25.043  52.081 -18.326  1.00  0.00           H  
ATOM    908  N   ALA A  59     -23.280  56.742 -17.221  1.00 46.42           N  
ATOM    909  CA  ALA A  59     -22.627  57.874 -16.552  1.00 45.88           C  
ATOM    910  C   ALA A  59     -23.690  58.876 -16.138  1.00 53.78           C  
ATOM    911  O   ALA A  59     -24.834  58.781 -16.596  1.00 55.01           O  
ATOM    912  CB  ALA A  59     -21.631  58.539 -17.475  1.00 45.82           C  
ATOM    913  H   ALA A  59     -24.210  56.924 -17.569  1.00  0.00           H  
ATOM    914  HA  ALA A  59     -22.108  57.514 -15.664  1.00  0.00           H  
ATOM    915  HB1 ALA A  59     -21.159  59.375 -16.959  1.00  0.00           H  
ATOM    916  HB2 ALA A  59     -20.869  57.817 -17.769  1.00  0.00           H  
ATOM    917  HB3 ALA A  59     -22.146  58.905 -18.363  1.00  0.00           H  
ATOM    918  N   GLY A  60     -23.309  59.821 -15.282  1.00 50.79           N  
ATOM    919  CA  GLY A  60     -24.201  60.870 -14.805  1.00 50.81           C  
ATOM    920  C   GLY A  60     -25.011  60.473 -13.582  1.00 57.34           C  
ATOM    921  O   GLY A  60     -24.967  59.317 -13.122  1.00 57.28           O  
ATOM    922  H   GLY A  60     -22.362  59.833 -14.932  1.00  0.00           H  
ATOM    923  HA3 GLY A  60     -24.878  61.162 -15.608  1.00  0.00           H  
ATOM    924  HA2 GLY A  60     -23.620  61.764 -14.579  1.00  0.00           H  
ATOM    925  N   GLN A  61     -25.770  61.445 -13.056  1.00 54.51           N  
ATOM    926  CA  GLN A  61     -26.636  61.245 -11.896  1.00 54.82           C  
ATOM    927  C   GLN A  61     -27.720  60.199 -12.230  1.00 57.30           C  
ATOM    928  O   GLN A  61     -28.167  60.112 -13.372  1.00 56.29           O  
ATOM    929  CB  GLN A  61     -27.251  62.593 -11.459  1.00 56.59           C  
ATOM    930  CG  GLN A  61     -27.763  62.620 -10.025  0.00 72.71           C  
ATOM    931  CD  GLN A  61     -28.362  63.961  -9.688  0.00 92.88           C  
ATOM    932  OE1 GLN A  61     -27.538  64.874  -9.199  0.00 88.62           O  
ATOM    933  NE2 GLN A  61     -29.560  64.197  -9.873  0.00 85.32           N  
ATOM    934  H   GLN A  61     -25.761  62.369 -13.463  1.00  0.00           H  
ATOM    935  HA  GLN A  61     -26.029  60.862 -11.076  1.00  0.00           H  
ATOM    936  HB3 GLN A  61     -28.063  62.856 -12.137  1.00  0.00           H  
ATOM    937  HB2 GLN A  61     -26.516  63.386 -11.595  1.00  0.00           H  
ATOM    938  HG3 GLN A  61     -26.940  62.408  -9.342  1.00  0.00           H  
ATOM    939  HG2 GLN A  61     -28.516  61.843  -9.894  1.00  0.00           H  
ATOM    940 HE22 GLN A  61     -29.938  65.104  -9.639  1.00  0.00           H  
ATOM    941 HE21 GLN A  61     -30.162  63.483 -10.258  1.00  0.00           H  
ATOM    942  N   GLU A  62     -28.074  59.366 -11.244  1.00 54.66           N  
ATOM    943  CA  GLU A  62     -29.093  58.324 -11.356  1.00 54.50           C  
ATOM    944  C   GLU A  62     -30.466  58.986 -11.478  1.00 61.54           C  
ATOM    945  O   GLU A  62     -30.690  60.051 -10.904  1.00 61.74           O  
ATOM    946  CB  GLU A  62     -29.062  57.430 -10.130  1.00 54.87           C  
ATOM    947  CG  GLU A  62     -27.903  56.457 -10.078  1.00 52.88           C  
ATOM    948  CD  GLU A  62     -27.821  55.692  -8.768  1.00 72.83           C  
ATOM    949  OE1 GLU A  62     -28.808  55.710  -7.997  1.00 71.37           O  
ATOM    950  OE2 GLU A  62     -26.744  55.126  -8.478  1.00 65.17           O1-
ATOM    951  H   GLU A  62     -27.626  59.432 -10.341  1.00  0.00           H  
ATOM    952  HA  GLU A  62     -28.901  57.724 -12.246  1.00  0.00           H  
ATOM    953  HB3 GLU A  62     -29.999  56.878 -10.062  1.00  0.00           H  
ATOM    954  HB2 GLU A  62     -29.054  58.049  -9.233  1.00  0.00           H  
ATOM    955  HG3 GLU A  62     -26.970  56.996 -10.241  1.00  0.00           H  
ATOM    956  HG2 GLU A  62     -27.985  55.751 -10.905  1.00  0.00           H  
ATOM    957  N   GLU A  63     -31.368  58.377 -12.247  1.00 59.50           N  
ATOM    958  CA  GLU A  63     -32.698  58.923 -12.532  1.00 59.20           C  
ATOM    959  C   GLU A  63     -33.657  57.760 -12.543  1.00 58.81           C  
ATOM    960  O   GLU A  63     -33.492  56.822 -13.335  1.00 54.88           O  
ATOM    961  CB  GLU A  63     -32.668  59.688 -13.895  1.00 60.96           C  
ATOM    962  CG  GLU A  63     -34.012  59.951 -14.573  1.00 73.70           C  
ATOM    963  CD  GLU A  63     -33.987  60.179 -16.078  1.00 96.76           C  
ATOM    964  OE1 GLU A  63     -32.890  60.162 -16.686  1.00 91.49           O  
ATOM    965  OE2 GLU A  63     -35.081  60.368 -16.655  1.00 92.50           O1-
ATOM    966  H   GLU A  63     -31.151  57.487 -12.672  1.00  0.00           H  
ATOM    967  HA  GLU A  63     -32.980  59.614 -11.738  1.00  0.00           H  
ATOM    968  HB3 GLU A  63     -32.014  59.159 -14.588  1.00  0.00           H  
ATOM    969  HB2 GLU A  63     -32.142  60.633 -13.764  1.00  0.00           H  
ATOM    970  HG3 GLU A  63     -34.498  60.799 -14.090  1.00  0.00           H  
ATOM    971  HG2 GLU A  63     -34.695  59.132 -14.345  1.00  0.00           H  
ATOM    972  N   TYR A  64     -34.655  57.809 -11.639  1.00 56.80           N  
ATOM    973  CA  TYR A  64     -35.639  56.726 -11.528  1.00 55.42           C  
ATOM    974  C   TYR A  64     -36.981  57.123 -12.089  1.00 62.17           C  
ATOM    975  O   TYR A  64     -38.017  56.991 -11.452  1.00 65.79           O  
ATOM    976  CB  TYR A  64     -35.703  56.176 -10.102  1.00 54.33           C  
ATOM    977  CG  TYR A  64     -34.379  55.555  -9.725  1.00 54.27           C  
ATOM    978  CD1 TYR A  64     -33.983  54.339 -10.264  1.00 55.62           C  
ATOM    979  CD2 TYR A  64     -33.463  56.244  -8.935  1.00 55.05           C  
ATOM    980  CE1 TYR A  64     -32.736  53.793  -9.978  1.00 55.97           C  
ATOM    981  CE2 TYR A  64     -32.214  55.702  -8.634  1.00 55.31           C  
ATOM    982  CZ  TYR A  64     -31.865  54.466  -9.144  1.00 62.12           C  
ATOM    983  OH  TYR A  64     -30.641  53.909  -8.859  1.00 67.19           O  
ATOM    984  H   TYR A  64     -34.737  58.603 -11.020  1.00  0.00           H  
ATOM    985  HA  TYR A  64     -35.273  55.913 -12.155  1.00  0.00           H  
ATOM    986  HB3 TYR A  64     -36.488  55.423 -10.038  1.00  0.00           H  
ATOM    987  HB2 TYR A  64     -35.934  56.986  -9.410  1.00  0.00           H  
ATOM    988  HD1 TYR A  64     -34.648  53.797 -10.920  1.00  0.00           H  
ATOM    989  HD2 TYR A  64     -33.714  57.218  -8.542  1.00  0.00           H  
ATOM    990  HE1 TYR A  64     -32.450  52.844 -10.408  1.00  0.00           H  
ATOM    991  HE2 TYR A  64     -31.526  56.248  -8.006  1.00  0.00           H  
ATOM    992  HH  TYR A  64     -30.039  54.594  -8.560  1.00  0.00           H  
ATOM    993  N   SER A  65     -36.953  57.565 -13.327  1.00 58.36           N  
ATOM    994  CA  SER A  65     -38.141  57.923 -14.083  1.00 57.76           C  
ATOM    995  C   SER A  65     -38.555  56.648 -14.806  1.00 63.25           C  
ATOM    996  O   SER A  65     -37.718  55.751 -14.994  1.00 63.37           O  
ATOM    997  CB  SER A  65     -37.825  59.033 -15.088  1.00 57.28           C  
ATOM    998  OG  SER A  65     -36.982  58.552 -16.118  1.00 61.84           O  
ATOM    999  H   SER A  65     -36.070  57.672 -13.805  1.00  0.00           H  
ATOM   1000  HA  SER A  65     -38.933  58.244 -13.407  1.00  0.00           H  
ATOM   1001  HB3 SER A  65     -37.334  59.859 -14.574  1.00  0.00           H  
ATOM   1002  HB2 SER A  65     -38.753  59.404 -15.522  1.00  0.00           H  
ATOM   1003  HG  SER A  65     -36.303  59.204 -16.307  1.00  0.00           H  
ATOM   1004  N   ALA A  66     -39.843  56.566 -15.204  1.00 59.55           N  
ATOM   1005  CA  ALA A  66     -40.408  55.437 -15.933  1.00 58.67           C  
ATOM   1006  C   ALA A  66     -39.601  55.196 -17.210  1.00 61.68           C  
ATOM   1007  O   ALA A  66     -39.262  54.049 -17.505  1.00 61.30           O  
ATOM   1008  CB  ALA A  66     -41.863  55.723 -16.273  1.00 59.03           C  
ATOM   1009  H   ALA A  66     -40.484  57.319 -14.999  1.00  0.00           H  
ATOM   1010  HA  ALA A  66     -40.357  54.547 -15.306  1.00  0.00           H  
ATOM   1011  HB1 ALA A  66     -42.282  54.877 -16.818  1.00  0.00           H  
ATOM   1012  HB2 ALA A  66     -42.428  55.878 -15.354  1.00  0.00           H  
ATOM   1013  HB3 ALA A  66     -41.923  56.619 -16.891  1.00  0.00           H  
ATOM   1014  N   MET A  67     -39.257  56.287 -17.928  1.00 59.35           N  
ATOM   1015  CA  MET A  67     -38.481  56.288 -19.173  1.00 59.76           C  
ATOM   1016  C   MET A  67     -37.098  55.618 -19.005  1.00 60.36           C  
ATOM   1017  O   MET A  67     -36.800  54.681 -19.735  1.00 58.84           O  
ATOM   1018  CB  MET A  67     -38.340  57.721 -19.727  1.00 63.01           C  
ATOM   1019  CG  MET A  67     -37.843  57.752 -21.173  1.00 68.14           C  
ATOM   1020  SD  MET A  67     -37.245  59.339 -21.802  1.00 73.60           S  
ATOM   1021  CE  MET A  67     -35.780  59.646 -20.674  1.00 70.28           C  
ATOM   1022  H   MET A  67     -39.538  57.206 -17.617  1.00  0.00           H  
ATOM   1023  HA  MET A  67     -39.039  55.707 -19.907  1.00  0.00           H  
ATOM   1024  HB3 MET A  67     -37.655  58.287 -19.096  1.00  0.00           H  
ATOM   1025  HB2 MET A  67     -39.302  58.230 -19.664  1.00  0.00           H  
ATOM   1026  HG3 MET A  67     -38.629  57.379 -21.830  1.00  0.00           H  
ATOM   1027  HG2 MET A  67     -37.065  57.000 -21.301  1.00  0.00           H  
ATOM   1028  HE1 MET A  67     -35.307  60.591 -20.941  1.00  0.00           H  
ATOM   1029  HE2 MET A  67     -36.120  59.690 -19.639  1.00  0.00           H  
ATOM   1030  HE3 MET A  67     -35.059  58.836 -20.785  1.00  0.00           H  
ATOM   1031  N   ARG A  68     -36.282  56.089 -18.031  1.00 56.00           N  
ATOM   1032  CA  ARG A  68     -34.956  55.551 -17.729  1.00 55.71           C  
ATOM   1033  C   ARG A  68     -35.055  54.093 -17.254  1.00 58.05           C  
ATOM   1034  O   ARG A  68     -34.223  53.273 -17.668  1.00 56.35           O  
ATOM   1035  CB  ARG A  68     -34.216  56.448 -16.722  1.00 57.03           C  
ATOM   1036  CG  ARG A  68     -32.777  56.031 -16.442  1.00 64.67           C  
ATOM   1037  CD  ARG A  68     -31.755  56.718 -17.304  1.00 69.73           C  
ATOM   1038  NE  ARG A  68     -30.416  56.558 -16.734  1.00 79.33           N  
ATOM   1039  CZ  ARG A  68     -29.317  56.372 -17.453  1.00 76.90           C  
ATOM   1040  NH1 ARG A  68     -29.387  56.296 -18.768  1.00 50.65           N  
ATOM   1041  NH2 ARG A  68     -28.140  56.223 -16.853  1.00 60.67           N1+
ATOM   1042  H   ARG A  68     -36.578  56.864 -17.455  1.00  0.00           H  
ATOM   1043  HA  ARG A  68     -34.382  55.555 -18.655  1.00  0.00           H  
ATOM   1044  HB3 ARG A  68     -34.773  56.475 -15.785  1.00  0.00           H  
ATOM   1045  HB2 ARG A  68     -34.231  57.478 -17.078  1.00  0.00           H  
ATOM   1046  HG3 ARG A  68     -32.684  54.952 -16.562  1.00  0.00           H  
ATOM   1047  HG2 ARG A  68     -32.546  56.214 -15.393  1.00  0.00           H  
ATOM   1048  HD3 ARG A  68     -31.995  57.779 -17.376  1.00  0.00           H  
ATOM   1049  HD2 ARG A  68     -31.777  56.288 -18.305  1.00  0.00           H  
ATOM   1050  HE  ARG A  68     -30.360  56.597 -15.726  1.00  0.00           H  
ATOM   1051 HH12 ARG A  68     -28.547  56.154 -19.311  1.00  0.00           H  
ATOM   1052 HH11 ARG A  68     -30.280  56.380 -19.232  1.00  0.00           H  
ATOM   1053 HH22 ARG A  68     -27.306  56.082 -17.405  1.00  0.00           H  
ATOM   1054 HH21 ARG A  68     -28.080  56.251 -15.845  1.00  0.00           H  
ATOM   1055  N   ASP A  69     -36.104  53.763 -16.450  1.00 54.91           N  
ATOM   1056  CA  ASP A  69     -36.390  52.385 -15.998  1.00 55.23           C  
ATOM   1057  C   ASP A  69     -36.678  51.465 -17.215  1.00 61.72           C  
ATOM   1058  O   ASP A  69     -36.134  50.354 -17.275  1.00 62.86           O  
ATOM   1059  CB  ASP A  69     -37.599  52.354 -15.041  1.00 56.24           C  
ATOM   1060  CG  ASP A  69     -37.368  52.710 -13.580  1.00 62.83           C  
ATOM   1061  OD1 ASP A  69     -36.195  52.967 -13.197  1.00 60.28           O  
ATOM   1062  OD2 ASP A  69     -38.353  52.694 -12.807  1.00 70.06           O1-
ATOM   1063  H   ASP A  69     -36.739  54.480 -16.129  1.00  0.00           H  
ATOM   1064  HA  ASP A  69     -35.517  52.002 -15.470  1.00  0.00           H  
ATOM   1065  HB3 ASP A  69     -38.075  51.375 -15.099  1.00  0.00           H  
ATOM   1066  HB2 ASP A  69     -38.388  52.989 -15.443  1.00  0.00           H  
ATOM   1067  N   GLN A  70     -37.532  51.928 -18.181  1.00 58.61           N  
ATOM   1068  CA  GLN A  70     -37.892  51.168 -19.397  1.00 59.30           C  
ATOM   1069  C   GLN A  70     -36.653  50.981 -20.242  1.00 62.85           C  
ATOM   1070  O   GLN A  70     -36.451  49.913 -20.815  1.00 62.34           O  
ATOM   1071  CB  GLN A  70     -38.967  51.886 -20.238  1.00 61.04           C  
ATOM   1072  CG  GLN A  70     -40.380  51.829 -19.663  0.00 77.23           C  
ATOM   1073  CD  GLN A  70     -41.382  52.693 -20.399  0.00 97.37           C  
ATOM   1074  OE1 GLN A  70     -42.657  52.375 -20.236  0.00 93.10           O  
ATOM   1075  NE2 GLN A  70     -41.043  53.669 -21.083  0.00 89.79           N  
ATOM   1076  H   GLN A  70     -37.957  52.839 -18.085  1.00  0.00           H  
ATOM   1077  HA  GLN A  70     -38.270  50.189 -19.103  1.00  0.00           H  
ATOM   1078  HB3 GLN A  70     -38.971  51.473 -21.247  1.00  0.00           H  
ATOM   1079  HB2 GLN A  70     -38.677  52.927 -20.381  1.00  0.00           H  
ATOM   1080  HG3 GLN A  70     -40.355  52.120 -18.613  1.00  0.00           H  
ATOM   1081  HG2 GLN A  70     -40.727  50.796 -19.660  1.00  0.00           H  
ATOM   1082 HE22 GLN A  70     -41.743  54.220 -21.559  1.00  0.00           H  
ATOM   1083 HE21 GLN A  70     -40.066  53.913 -21.165  1.00  0.00           H  
ATOM   1084  N   TYR A  71     -35.806  52.022 -20.286  1.00 58.86           N  
ATOM   1085  CA  TYR A  71     -34.549  52.029 -21.010  1.00 58.39           C  
ATOM   1086  C   TYR A  71     -33.568  50.959 -20.473  1.00 61.26           C  
ATOM   1087  O   TYR A  71     -33.043  50.176 -21.263  1.00 61.48           O  
ATOM   1088  CB  TYR A  71     -33.956  53.438 -20.992  1.00 59.74           C  
ATOM   1089  CG  TYR A  71     -32.694  53.584 -21.801  1.00 61.85           C  
ATOM   1090  CD1 TYR A  71     -32.656  53.217 -23.144  1.00 63.99           C  
ATOM   1091  CD2 TYR A  71     -31.534  54.102 -21.230  1.00 62.51           C  
ATOM   1092  CE1 TYR A  71     -31.490  53.349 -23.898  1.00 65.33           C  
ATOM   1093  CE2 TYR A  71     -30.366  54.257 -21.980  1.00 63.11           C  
ATOM   1094  CZ  TYR A  71     -30.349  53.881 -23.315  1.00 67.91           C  
ATOM   1095  OH  TYR A  71     -29.215  54.050 -24.069  1.00 63.89           O  
ATOM   1096  H   TYR A  71     -36.028  52.875 -19.792  1.00  0.00           H  
ATOM   1097  HA  TYR A  71     -34.768  51.780 -22.048  1.00  0.00           H  
ATOM   1098  HB3 TYR A  71     -33.761  53.735 -19.961  1.00  0.00           H  
ATOM   1099  HB2 TYR A  71     -34.700  54.148 -21.352  1.00  0.00           H  
ATOM   1100  HD1 TYR A  71     -33.541  52.821 -23.621  1.00  0.00           H  
ATOM   1101  HD2 TYR A  71     -31.527  54.392 -20.190  1.00  0.00           H  
ATOM   1102  HE1 TYR A  71     -31.477  53.038 -24.932  1.00  0.00           H  
ATOM   1103  HE2 TYR A  71     -29.480  54.669 -21.520  1.00  0.00           H  
ATOM   1104  HH  TYR A  71     -28.575  54.567 -23.574  1.00  0.00           H  
ATOM   1105  N   MET A  72     -33.377  50.892 -19.140  1.00 56.02           N  
ATOM   1106  CA  MET A  72     -32.526  49.894 -18.463  1.00 54.33           C  
ATOM   1107  C   MET A  72     -33.067  48.437 -18.549  1.00 59.32           C  
ATOM   1108  O   MET A  72     -32.275  47.501 -18.564  1.00 59.53           O  
ATOM   1109  CB  MET A  72     -32.276  50.298 -17.002  1.00 55.31           C  
ATOM   1110  CG  MET A  72     -31.445  51.540 -16.873  1.00 57.41           C  
ATOM   1111  SD  MET A  72     -29.848  51.368 -17.714  1.00 59.71           S  
ATOM   1112  CE  MET A  72     -29.484  53.016 -17.980  1.00 56.13           C  
ATOM   1113  H   MET A  72     -33.833  51.556 -18.531  1.00  0.00           H  
ATOM   1114  HA  MET A  72     -31.559  49.905 -18.967  1.00  0.00           H  
ATOM   1115  HB3 MET A  72     -31.785  49.478 -16.478  1.00  0.00           H  
ATOM   1116  HB2 MET A  72     -33.231  50.448 -16.499  1.00  0.00           H  
ATOM   1117  HG3 MET A  72     -31.278  51.757 -15.818  1.00  0.00           H  
ATOM   1118  HG2 MET A  72     -31.988  52.385 -17.295  1.00  0.00           H  
ATOM   1119  HE1 MET A  72     -28.526  53.099 -18.493  1.00  0.00           H  
ATOM   1120  HE2 MET A  72     -30.264  53.466 -18.594  1.00  0.00           H  
ATOM   1121  HE3 MET A  72     -29.430  53.536 -17.023  1.00  0.00           H  
ATOM   1122  N   ARG A  73     -34.398  48.264 -18.587  1.00 56.05           N  
ATOM   1123  CA  ARG A  73     -35.132  46.993 -18.715  1.00 56.35           C  
ATOM   1124  C   ARG A  73     -34.749  46.296 -20.020  1.00 60.60           C  
ATOM   1125  O   ARG A  73     -34.703  45.075 -20.083  1.00 60.80           O  
ATOM   1126  CB  ARG A  73     -36.630  47.302 -18.722  1.00 56.99           C  
ATOM   1127  CG  ARG A  73     -37.547  46.169 -18.349  1.00 67.46           C  
ATOM   1128  CD  ARG A  73     -38.941  46.725 -18.099  1.00 74.85           C  
ATOM   1129  NE  ARG A  73     -39.050  47.389 -16.792  1.00 82.18           N  
ATOM   1130  CZ  ARG A  73     -39.607  48.580 -16.578  1.00 88.08           C  
ATOM   1131  NH1 ARG A  73     -40.124  49.271 -17.586  1.00 67.52           N  
ATOM   1132  NH2 ARG A  73     -39.666  49.082 -15.349  1.00 67.68           N1+
ATOM   1133  H   ARG A  73     -35.013  49.063 -18.525  1.00  0.00           H  
ATOM   1134  HA  ARG A  73     -34.895  46.346 -17.870  1.00  0.00           H  
ATOM   1135  HB3 ARG A  73     -36.913  47.685 -19.702  1.00  0.00           H  
ATOM   1136  HB2 ARG A  73     -36.825  48.152 -18.068  1.00  0.00           H  
ATOM   1137  HG3 ARG A  73     -37.180  45.688 -17.442  1.00  0.00           H  
ATOM   1138  HG2 ARG A  73     -37.585  45.448 -19.166  1.00  0.00           H  
ATOM   1139  HD3 ARG A  73     -39.669  45.916 -18.157  1.00  0.00           H  
ATOM   1140  HD2 ARG A  73     -39.196  47.433 -18.888  1.00  0.00           H  
ATOM   1141  HE  ARG A  73     -38.659  46.868 -16.020  1.00  0.00           H  
ATOM   1142 HH12 ARG A  73     -40.545  50.173 -17.416  1.00  0.00           H  
ATOM   1143 HH11 ARG A  73     -40.097  48.895 -18.523  1.00  0.00           H  
ATOM   1144 HH22 ARG A  73     -40.089  49.985 -15.192  1.00  0.00           H  
ATOM   1145 HH21 ARG A  73     -39.287  48.560 -14.572  1.00  0.00           H  
ATOM   1146  N   THR A  74     -34.467  47.094 -21.046  1.00 57.62           N  
ATOM   1147  CA  THR A  74     -33.998  46.761 -22.395  1.00 57.37           C  
ATOM   1148  C   THR A  74     -32.664  45.971 -22.354  1.00 62.71           C  
ATOM   1149  O   THR A  74     -32.486  45.042 -23.151  1.00 63.74           O  
ATOM   1150  CB  THR A  74     -33.967  48.086 -23.162  1.00 63.93           C  
ATOM   1151  OG1 THR A  74     -35.248  48.309 -23.733  1.00 65.60           O  
ATOM   1152  CG2 THR A  74     -32.873  48.190 -24.179  1.00 65.37           C  
ATOM   1153  H   THR A  74     -34.569  48.094 -20.951  1.00  0.00           H  
ATOM   1154  HA  THR A  74     -34.749  46.123 -22.861  1.00  0.00           H  
ATOM   1155  HB  THR A  74     -33.800  48.876 -22.430  1.00  0.00           H  
ATOM   1156  HG1 THR A  74     -35.907  48.350 -23.036  1.00  0.00           H  
ATOM   1157 HG21 THR A  74     -32.927  49.160 -24.673  1.00  0.00           H  
ATOM   1158 HG22 THR A  74     -31.907  48.087 -23.686  1.00  0.00           H  
ATOM   1159 HG23 THR A  74     -32.988  47.398 -24.919  1.00  0.00           H  
ATOM   1160  N   GLY A  75     -31.771  46.331 -21.415  1.00 58.27           N  
ATOM   1161  CA  GLY A  75     -30.493  45.655 -21.187  1.00 56.97           C  
ATOM   1162  C   GLY A  75     -30.705  44.187 -20.876  1.00 58.64           C  
ATOM   1163  O   GLY A  75     -31.572  43.864 -20.064  1.00 57.64           O  
ATOM   1164  H   GLY A  75     -31.964  47.116 -20.809  1.00  0.00           H  
ATOM   1165  HA3 GLY A  75     -29.974  46.131 -20.355  1.00  0.00           H  
ATOM   1166  HA2 GLY A  75     -29.868  45.751 -22.075  1.00  0.00           H  
ATOM   1167  N   GLU A  76     -29.977  43.276 -21.559  1.00 54.36           N  
ATOM   1168  CA  GLU A  76     -30.136  41.818 -21.348  1.00 53.02           C  
ATOM   1169  C   GLU A  76     -29.204  41.301 -20.280  1.00 57.01           C  
ATOM   1170  O   GLU A  76     -29.516  40.295 -19.648  1.00 57.69           O  
ATOM   1171  CB  GLU A  76     -29.898  41.019 -22.638  1.00 54.15           C  
ATOM   1172  CG  GLU A  76     -30.816  41.366 -23.795  1.00 63.71           C  
ATOM   1173  CD  GLU A  76     -30.378  40.715 -25.087  1.00 86.11           C  
ATOM   1174  OE1 GLU A  76     -29.651  41.379 -25.859  1.00 78.58           O  
ATOM   1175  OE2 GLU A  76     -30.726  39.532 -25.312  1.00 88.02           O1-
ATOM   1176  H   GLU A  76     -29.297  43.581 -22.240  1.00  0.00           H  
ATOM   1177  HA  GLU A  76     -31.159  41.634 -21.021  1.00  0.00           H  
ATOM   1178  HB3 GLU A  76     -29.978  39.954 -22.422  1.00  0.00           H  
ATOM   1179  HB2 GLU A  76     -28.861  41.141 -22.951  1.00  0.00           H  
ATOM   1180  HG3 GLU A  76     -30.842  42.448 -23.925  1.00  0.00           H  
ATOM   1181  HG2 GLU A  76     -31.833  41.053 -23.558  1.00  0.00           H  
ATOM   1182  N   GLY A  77     -28.050  41.965 -20.126  1.00 53.15           N  
ATOM   1183  CA  GLY A  77     -26.991  41.618 -19.182  1.00 51.90           C  
ATOM   1184  C   GLY A  77     -26.358  42.854 -18.573  1.00 54.77           C  
ATOM   1185  O   GLY A  77     -26.305  43.914 -19.202  1.00 54.21           O  
ATOM   1186  H   GLY A  77     -27.857  42.780 -20.691  1.00  0.00           H  
ATOM   1187  HA3 GLY A  77     -26.226  41.033 -19.694  1.00  0.00           H  
ATOM   1188  HA2 GLY A  77     -27.402  40.993 -18.389  1.00  0.00           H  
ATOM   1189  N   PHE A  78     -25.909  42.733 -17.329  1.00 49.71           N  
ATOM   1190  CA  PHE A  78     -25.346  43.846 -16.592  1.00 49.17           C  
ATOM   1191  C   PHE A  78     -23.958  43.551 -16.043  1.00 52.97           C  
ATOM   1192  O   PHE A  78     -23.753  42.564 -15.338  1.00 52.13           O  
ATOM   1193  CB  PHE A  78     -26.311  44.297 -15.473  1.00 50.70           C  
ATOM   1194  CG  PHE A  78     -27.595  44.907 -15.994  1.00 52.19           C  
ATOM   1195  CD1 PHE A  78     -28.649  44.100 -16.423  1.00 54.62           C  
ATOM   1196  CD2 PHE A  78     -27.752  46.291 -16.061  1.00 53.53           C  
ATOM   1197  CE1 PHE A  78     -29.818  44.666 -16.942  1.00 55.35           C  
ATOM   1198  CE2 PHE A  78     -28.930  46.855 -16.560  1.00 55.52           C  
ATOM   1199  CZ  PHE A  78     -29.955  46.040 -16.994  1.00 53.91           C  
ATOM   1200  H   PHE A  78     -25.953  41.839 -16.861  1.00  0.00           H  
ATOM   1201  HA  PHE A  78     -25.248  44.678 -17.289  1.00  0.00           H  
ATOM   1202  HB3 PHE A  78     -25.806  45.015 -14.827  1.00  0.00           H  
ATOM   1203  HB2 PHE A  78     -26.548  43.446 -14.835  1.00  0.00           H  
ATOM   1204  HD1 PHE A  78     -28.568  43.025 -16.356  1.00  0.00           H  
ATOM   1205  HD2 PHE A  78     -26.958  46.941 -15.725  1.00  0.00           H  
ATOM   1206  HE1 PHE A  78     -30.613  44.029 -17.302  1.00  0.00           H  
ATOM   1207  HE2 PHE A  78     -29.038  47.929 -16.606  1.00  0.00           H  
ATOM   1208  HZ  PHE A  78     -30.866  46.478 -17.375  1.00  0.00           H  
ATOM   1209  N   LEU A  79     -22.997  44.413 -16.400  1.00 50.04           N  
ATOM   1210  CA  LEU A  79     -21.618  44.344 -15.917  1.00 49.43           C  
ATOM   1211  C   LEU A  79     -21.576  45.295 -14.718  1.00 51.05           C  
ATOM   1212  O   LEU A  79     -21.749  46.505 -14.882  1.00 48.78           O  
ATOM   1213  CB  LEU A  79     -20.651  44.754 -17.052  1.00 49.09           C  
ATOM   1214  CG  LEU A  79     -19.278  44.098 -17.045  1.00 53.77           C  
ATOM   1215  CD1 LEU A  79     -19.325  42.658 -17.530  1.00 53.43           C  
ATOM   1216  CD2 LEU A  79     -18.310  44.882 -17.874  1.00 56.30           C  
ATOM   1217  H   LEU A  79     -23.206  45.166 -17.039  1.00  0.00           H  
ATOM   1218  HA  LEU A  79     -21.393  43.329 -15.590  1.00  0.00           H  
ATOM   1219  HB3 LEU A  79     -20.531  45.837 -17.048  1.00  0.00           H  
ATOM   1220  HB2 LEU A  79     -21.130  44.574 -18.014  1.00  0.00           H  
ATOM   1221  HG  LEU A  79     -18.913  44.094 -16.018  1.00  0.00           H  
ATOM   1222 HD11 LEU A  79     -18.321  42.233 -17.507  1.00  0.00           H  
ATOM   1223 HD12 LEU A  79     -19.980  42.077 -16.881  1.00  0.00           H  
ATOM   1224 HD13 LEU A  79     -19.707  42.630 -18.550  1.00  0.00           H  
ATOM   1225 HD21 LEU A  79     -17.335  44.394 -17.854  1.00  0.00           H  
ATOM   1226 HD22 LEU A  79     -18.669  44.933 -18.902  1.00  0.00           H  
ATOM   1227 HD23 LEU A  79     -18.219  45.891 -17.471  1.00  0.00           H  
ATOM   1228  N   CYS A  80     -21.471  44.728 -13.501  1.00 49.22           N  
ATOM   1229  CA  CYS A  80     -21.486  45.481 -12.236  1.00 49.99           C  
ATOM   1230  C   CYS A  80     -20.069  45.679 -11.753  1.00 50.80           C  
ATOM   1231  O   CYS A  80     -19.435  44.751 -11.255  1.00 49.78           O  
ATOM   1232  CB  CYS A  80     -22.370  44.788 -11.195  1.00 51.73           C  
ATOM   1233  SG  CYS A  80     -24.135  44.752 -11.639  1.00 56.17           S  
ATOM   1234  H   CYS A  80     -21.375  43.726 -13.417  1.00  0.00           H  
ATOM   1235  HA  CYS A  80     -21.912  46.464 -12.436  1.00  0.00           H  
ATOM   1236  HB3 CYS A  80     -22.250  45.283 -10.231  1.00  0.00           H  
ATOM   1237  HB2 CYS A  80     -22.015  43.769 -11.040  1.00  0.00           H  
ATOM   1238  HG  CYS A  80     -24.708  43.670 -11.104  1.00  0.00           H  
ATOM   1239  N   VAL A  81     -19.565  46.916 -11.915  1.00 45.04           N  
ATOM   1240  CA  VAL A  81     -18.159  47.207 -11.689  1.00 43.18           C  
ATOM   1241  C   VAL A  81     -17.858  47.970 -10.441  1.00 46.04           C  
ATOM   1242  O   VAL A  81     -18.475  48.989 -10.155  1.00 46.03           O  
ATOM   1243  CB  VAL A  81     -17.547  47.946 -12.937  1.00 45.59           C  
ATOM   1244  CG1 VAL A  81     -16.013  48.029 -12.847  1.00 45.26           C  
ATOM   1245  CG2 VAL A  81     -17.988  47.301 -14.255  1.00 43.81           C  
ATOM   1246  H   VAL A  81     -20.168  47.674 -12.201  1.00  0.00           H  
ATOM   1247  HA  VAL A  81     -17.647  46.249 -11.606  1.00  0.00           H  
ATOM   1248  HB  VAL A  81     -17.929  48.967 -12.930  1.00  0.00           H  
ATOM   1249 HG11 VAL A  81     -15.624  48.545 -13.725  1.00  0.00           H  
ATOM   1250 HG12 VAL A  81     -15.730  48.578 -11.949  1.00  0.00           H  
ATOM   1251 HG13 VAL A  81     -15.596  47.023 -12.804  1.00  0.00           H  
ATOM   1252 HG21 VAL A  81     -17.544  47.841 -15.091  1.00  0.00           H  
ATOM   1253 HG22 VAL A  81     -17.660  46.262 -14.279  1.00  0.00           H  
ATOM   1254 HG23 VAL A  81     -19.074  47.341 -14.334  1.00  0.00           H  
ATOM   1255  N   PHE A  82     -16.823  47.529  -9.740  1.00 42.68           N  
ATOM   1256  CA  PHE A  82     -16.265  48.271  -8.603  1.00 41.56           C  
ATOM   1257  C   PHE A  82     -14.734  48.297  -8.856  1.00 46.14           C  
ATOM   1258  O   PHE A  82     -14.271  47.561  -9.716  1.00 45.58           O  
ATOM   1259  CB  PHE A  82     -16.638  47.611  -7.268  1.00 41.70           C  
ATOM   1260  CG  PHE A  82     -15.976  46.282  -6.981  1.00 42.81           C  
ATOM   1261  CD1 PHE A  82     -16.521  45.097  -7.459  1.00 44.63           C  
ATOM   1262  CD2 PHE A  82     -14.813  46.215  -6.218  1.00 44.02           C  
ATOM   1263  CE1 PHE A  82     -15.912  43.874  -7.181  1.00 45.89           C  
ATOM   1264  CE2 PHE A  82     -14.190  44.992  -5.967  1.00 45.66           C  
ATOM   1265  CZ  PHE A  82     -14.754  43.829  -6.430  1.00 44.02           C  
ATOM   1266  H   PHE A  82     -16.387  46.651  -9.981  1.00  0.00           H  
ATOM   1267  HA  PHE A  82     -16.648  49.291  -8.618  1.00  0.00           H  
ATOM   1268  HB3 PHE A  82     -17.720  47.493  -7.215  1.00  0.00           H  
ATOM   1269  HB2 PHE A  82     -16.425  48.303  -6.453  1.00  0.00           H  
ATOM   1270  HD1 PHE A  82     -17.424  45.118  -8.051  1.00  0.00           H  
ATOM   1271  HD2 PHE A  82     -14.381  47.118  -5.811  1.00  0.00           H  
ATOM   1272  HE1 PHE A  82     -16.346  42.958  -7.553  1.00  0.00           H  
ATOM   1273  HE2 PHE A  82     -13.266  44.961  -5.409  1.00  0.00           H  
ATOM   1274  HZ  PHE A  82     -14.292  42.879  -6.207  1.00  0.00           H  
ATOM   1275  N   ALA A  83     -13.985  49.134  -8.148  1.00 45.02           N  
ATOM   1276  CA  ALA A  83     -12.527  49.201  -8.209  1.00 45.17           C  
ATOM   1277  C   ALA A  83     -12.025  48.588  -6.899  1.00 50.34           C  
ATOM   1278  O   ALA A  83     -12.505  48.949  -5.812  1.00 50.73           O  
ATOM   1279  CB  ALA A  83     -12.059  50.647  -8.346  1.00 45.57           C  
ATOM   1280  H   ALA A  83     -14.420  49.786  -7.511  1.00  0.00           H  
ATOM   1281  HA  ALA A  83     -12.165  48.614  -9.054  1.00  0.00           H  
ATOM   1282  HB1 ALA A  83     -10.970  50.674  -8.390  1.00  0.00           H  
ATOM   1283  HB2 ALA A  83     -12.470  51.077  -9.259  1.00  0.00           H  
ATOM   1284  HB3 ALA A  83     -12.402  51.223  -7.487  1.00  0.00           H  
ATOM   1285  N   ILE A  84     -11.065  47.667  -6.997  1.00 47.80           N  
ATOM   1286  CA  ILE A  84     -10.509  46.911  -5.865  1.00 48.66           C  
ATOM   1287  C   ILE A  84      -9.799  47.773  -4.807  1.00 54.13           C  
ATOM   1288  O   ILE A  84      -9.489  47.244  -3.730  1.00 54.81           O  
ATOM   1289  CB  ILE A  84      -9.604  45.747  -6.344  1.00 52.14           C  
ATOM   1290  CG1 ILE A  84      -8.356  46.284  -7.076  1.00 52.82           C  
ATOM   1291  CG2 ILE A  84     -10.415  44.745  -7.217  1.00 50.70           C  
ATOM   1292  CD1 ILE A  84      -7.188  45.499  -6.889  1.00 60.36           C  
ATOM   1293  H   ILE A  84     -10.667  47.446  -7.899  1.00  0.00           H  
ATOM   1294  HA  ILE A  84     -11.358  46.449  -5.361  1.00  0.00           H  
ATOM   1295  HB  ILE A  84      -9.261  45.211  -5.459  1.00  0.00           H  
ATOM   1296 HG13 ILE A  84      -8.160  47.306  -6.753  1.00  0.00           H  
ATOM   1297 HG12 ILE A  84      -8.570  46.366  -8.142  1.00  0.00           H  
ATOM   1298 HG21 ILE A  84      -9.762  43.935  -7.543  1.00  0.00           H  
ATOM   1299 HG22 ILE A  84     -11.237  44.334  -6.631  1.00  0.00           H  
ATOM   1300 HG23 ILE A  84     -10.815  45.263  -8.089  1.00  0.00           H  
ATOM   1301 HD11 ILE A  84      -6.358  45.946  -7.436  1.00  0.00           H  
ATOM   1302 HD12 ILE A  84      -6.943  45.459  -5.828  1.00  0.00           H  
ATOM   1303 HD13 ILE A  84      -7.365  44.489  -7.259  1.00  0.00           H  
ATOM   1304  N   ASN A  85      -9.592  49.087  -5.081  1.00 50.25           N  
ATOM   1305  CA  ASN A  85      -8.955  50.050  -4.160  1.00 50.37           C  
ATOM   1306  C   ASN A  85      -9.982  51.105  -3.699  1.00 56.49           C  
ATOM   1307  O   ASN A  85      -9.624  52.177  -3.212  1.00 56.27           O  
ATOM   1308  CB  ASN A  85      -7.776  50.727  -4.851  1.00 51.25           C  
ATOM   1309  CG  ASN A  85      -8.209  51.676  -5.937  1.00 71.09           C  
ATOM   1310  OD1 ASN A  85      -9.210  51.435  -6.648  1.00 58.08           O  
ATOM   1311  ND2 ASN A  85      -7.533  52.828  -6.002  1.00 62.81           N  
ATOM   1312  H   ASN A  85      -9.882  49.469  -5.970  1.00  0.00           H  
ATOM   1313  HA  ASN A  85      -8.588  49.511  -3.286  1.00  0.00           H  
ATOM   1314  HB3 ASN A  85      -7.119  49.967  -5.275  1.00  0.00           H  
ATOM   1315  HB2 ASN A  85      -7.185  51.268  -4.112  1.00  0.00           H  
ATOM   1316 HD22 ASN A  85      -7.769  53.513  -6.706  1.00  0.00           H  
ATOM   1317 HD21 ASN A  85      -6.787  53.013  -5.347  1.00  0.00           H  
ATOM   1318  N   ASN A  86     -11.270  50.795  -3.886  1.00 54.46           N  
ATOM   1319  CA  ASN A  86     -12.371  51.655  -3.496  1.00 53.82           C  
ATOM   1320  C   ASN A  86     -13.463  50.759  -2.857  1.00 58.16           C  
ATOM   1321  O   ASN A  86     -14.210  50.066  -3.564  1.00 57.16           O  
ATOM   1322  CB  ASN A  86     -12.857  52.457  -4.714  1.00 50.60           C  
ATOM   1323  CG  ASN A  86     -13.947  53.462  -4.447  1.00 61.26           C  
ATOM   1324  OD1 ASN A  86     -14.538  53.531  -3.369  1.00 58.24           O  
ATOM   1325  ND2 ASN A  86     -14.267  54.242  -5.454  1.00 53.77           N  
ATOM   1326  H   ASN A  86     -11.520  49.919  -4.321  1.00  0.00           H  
ATOM   1327  HA  ASN A  86     -12.013  52.355  -2.741  1.00  0.00           H  
ATOM   1328  HB3 ASN A  86     -13.186  51.767  -5.491  1.00  0.00           H  
ATOM   1329  HB2 ASN A  86     -12.008  52.961  -5.175  1.00  0.00           H  
ATOM   1330 HD22 ASN A  86     -14.990  54.938  -5.343  1.00  0.00           H  
ATOM   1331 HD21 ASN A  86     -13.790  54.145  -6.339  1.00  0.00           H  
ATOM   1332  N   THR A  87     -13.479  50.732  -1.504  1.00 55.11           N  
ATOM   1333  CA  THR A  87     -14.417  49.959  -0.679  1.00 54.59           C  
ATOM   1334  C   THR A  87     -15.862  50.442  -0.876  1.00 55.98           C  
ATOM   1335  O   THR A  87     -16.763  49.617  -1.022  1.00 55.65           O  
ATOM   1336  CB  THR A  87     -13.965  49.932   0.793  1.00 59.85           C  
ATOM   1337  OG1 THR A  87     -12.672  49.346   0.835  1.00 60.88           O  
ATOM   1338  CG2 THR A  87     -14.882  49.089   1.671  1.00 59.90           C  
ATOM   1339  H   THR A  87     -12.807  51.274  -0.980  1.00  0.00           H  
ATOM   1340  HA  THR A  87     -14.378  48.931  -1.039  1.00  0.00           H  
ATOM   1341  HB  THR A  87     -13.919  50.949   1.181  1.00  0.00           H  
ATOM   1342  HG1 THR A  87     -12.182  49.595   0.048  1.00  0.00           H  
ATOM   1343 HG21 THR A  87     -14.517  49.104   2.698  1.00  0.00           H  
ATOM   1344 HG22 THR A  87     -15.892  49.497   1.638  1.00  0.00           H  
ATOM   1345 HG23 THR A  87     -14.893  48.062   1.305  1.00  0.00           H  
ATOM   1346  N   LYS A  88     -16.063  51.761  -0.952  1.00 51.54           N  
ATOM   1347  CA  LYS A  88     -17.372  52.348  -1.178  1.00 51.36           C  
ATOM   1348  C   LYS A  88     -18.013  51.873  -2.490  1.00 53.81           C  
ATOM   1349  O   LYS A  88     -19.208  51.586  -2.493  1.00 54.65           O  
ATOM   1350  CB  LYS A  88     -17.337  53.889  -1.065  1.00 55.14           C  
ATOM   1351  CG  LYS A  88     -18.718  54.516  -1.232  1.00 65.93           C  
ATOM   1352  CD  LYS A  88     -18.798  55.986  -0.907  1.00 78.70           C  
ATOM   1353  CE  LYS A  88     -20.241  56.460  -0.905  1.00 88.05           C  
ATOM   1354  NZ  LYS A  88     -20.934  56.212  -2.206  1.00 93.34           N1+
ATOM   1355  H   LYS A  88     -15.285  52.397  -0.851  1.00  0.00           H  
ATOM   1356  HA  LYS A  88     -18.015  51.993  -0.372  1.00  0.00           H  
ATOM   1357  HB3 LYS A  88     -16.662  54.292  -1.820  1.00  0.00           H  
ATOM   1358  HB2 LYS A  88     -16.925  54.172  -0.096  1.00  0.00           H  
ATOM   1359  HG3 LYS A  88     -19.437  53.972  -0.620  1.00  0.00           H  
ATOM   1360  HG2 LYS A  88     -19.067  54.353  -2.252  1.00  0.00           H  
ATOM   1361  HD3 LYS A  88     -18.231  56.552  -1.646  1.00  0.00           H  
ATOM   1362  HD2 LYS A  88     -18.356  56.166   0.073  1.00  0.00           H  
ATOM   1363  HE3 LYS A  88     -20.272  57.525  -0.675  1.00  0.00           H  
ATOM   1364  HE2 LYS A  88     -20.785  55.960  -0.104  1.00  0.00           H  
ATOM   1365  HZ1 LYS A  88     -21.150  55.229  -2.291  1.00  0.00           H  
ATOM   1366  HZ2 LYS A  88     -21.789  56.748  -2.240  1.00  0.00           H  
ATOM   1367  HZ3 LYS A  88     -20.332  56.491  -2.967  1.00  0.00           H  
ATOM   1368  N   SER A  89     -17.226  51.735  -3.575  1.00 47.24           N  
ATOM   1369  CA  SER A  89     -17.728  51.268  -4.873  1.00 45.18           C  
ATOM   1370  C   SER A  89     -18.147  49.811  -4.817  1.00 46.83           C  
ATOM   1371  O   SER A  89     -19.029  49.394  -5.580  1.00 45.35           O  
ATOM   1372  CB  SER A  89     -16.707  51.496  -5.987  1.00 46.20           C  
ATOM   1373  OG  SER A  89     -15.522  50.730  -5.846  1.00 50.27           O  
ATOM   1374  H   SER A  89     -16.242  51.957  -3.517  1.00  0.00           H  
ATOM   1375  HA  SER A  89     -18.614  51.856  -5.114  1.00  0.00           H  
ATOM   1376  HB3 SER A  89     -16.450  52.554  -6.031  1.00  0.00           H  
ATOM   1377  HB2 SER A  89     -17.167  51.276  -6.950  1.00  0.00           H  
ATOM   1378  HG  SER A  89     -15.092  50.954  -5.017  1.00  0.00           H  
ATOM   1379  N   PHE A  90     -17.509  49.039  -3.925  1.00 42.65           N  
ATOM   1380  CA  PHE A  90     -17.822  47.628  -3.700  1.00 43.49           C  
ATOM   1381  C   PHE A  90     -19.142  47.539  -2.908  1.00 49.75           C  
ATOM   1382  O   PHE A  90     -19.975  46.700  -3.208  1.00 50.33           O  
ATOM   1383  CB  PHE A  90     -16.683  46.936  -2.920  1.00 44.77           C  
ATOM   1384  CG  PHE A  90     -16.935  45.476  -2.614  1.00 45.41           C  
ATOM   1385  CD1 PHE A  90     -17.096  44.550  -3.638  1.00 46.14           C  
ATOM   1386  CD2 PHE A  90     -17.034  45.027  -1.297  1.00 47.36           C  
ATOM   1387  CE1 PHE A  90     -17.308  43.195  -3.354  1.00 45.85           C  
ATOM   1388  CE2 PHE A  90     -17.266  43.669  -1.015  1.00 47.50           C  
ATOM   1389  CZ  PHE A  90     -17.389  42.766  -2.043  1.00 44.42           C  
ATOM   1390  H   PHE A  90     -16.765  49.427  -3.362  1.00  0.00           H  
ATOM   1391  HA  PHE A  90     -17.949  47.132  -4.662  1.00  0.00           H  
ATOM   1392  HB3 PHE A  90     -16.504  47.474  -1.989  1.00  0.00           H  
ATOM   1393  HB2 PHE A  90     -15.752  47.032  -3.479  1.00  0.00           H  
ATOM   1394  HD1 PHE A  90     -17.058  44.872  -4.668  1.00  0.00           H  
ATOM   1395  HD2 PHE A  90     -16.932  45.725  -0.479  1.00  0.00           H  
ATOM   1396  HE1 PHE A  90     -17.408  42.484  -4.160  1.00  0.00           H  
ATOM   1397  HE2 PHE A  90     -17.347  43.336   0.009  1.00  0.00           H  
ATOM   1398  HZ  PHE A  90     -17.549  41.720  -1.826  1.00  0.00           H  
ATOM   1399  N   GLU A  91     -19.334  48.423  -1.926  1.00 47.13           N  
ATOM   1400  CA  GLU A  91     -20.558  48.462  -1.135  1.00 46.95           C  
ATOM   1401  C   GLU A  91     -21.740  49.040  -1.951  1.00 52.05           C  
ATOM   1402  O   GLU A  91     -22.887  48.711  -1.651  1.00 53.16           O  
ATOM   1403  CB  GLU A  91     -20.350  49.162   0.221  1.00 47.70           C  
ATOM   1404  CG  GLU A  91     -19.281  48.532   1.114  1.00 55.51           C  
ATOM   1405  CD  GLU A  91     -19.420  47.097   1.624  1.00 73.72           C  
ATOM   1406  OE1 GLU A  91     -20.434  46.416   1.335  1.00 54.95           O  
ATOM   1407  OE2 GLU A  91     -18.489  46.657   2.336  1.00 69.87           O1-
ATOM   1408  H   GLU A  91     -18.616  49.099  -1.707  1.00  0.00           H  
ATOM   1409  HA  GLU A  91     -20.814  47.426  -0.912  1.00  0.00           H  
ATOM   1410  HB3 GLU A  91     -21.297  49.194   0.760  1.00  0.00           H  
ATOM   1411  HB2 GLU A  91     -20.106  50.211   0.052  1.00  0.00           H  
ATOM   1412  HG3 GLU A  91     -19.099  49.191   1.963  1.00  0.00           H  
ATOM   1413  HG2 GLU A  91     -18.310  48.641   0.631  1.00  0.00           H  
ATOM   1414  N   ASP A  92     -21.461  49.813  -3.027  1.00 45.75           N  
ATOM   1415  CA  ASP A  92     -22.504  50.344  -3.913  1.00 44.67           C  
ATOM   1416  C   ASP A  92     -23.027  49.232  -4.842  1.00 47.49           C  
ATOM   1417  O   ASP A  92     -24.043  49.451  -5.496  1.00 47.67           O  
ATOM   1418  CB  ASP A  92     -22.017  51.531  -4.789  1.00 46.29           C  
ATOM   1419  CG  ASP A  92     -21.447  52.757  -4.107  1.00 53.86           C  
ATOM   1420  OD1 ASP A  92     -21.872  53.068  -2.976  1.00 56.86           O  
ATOM   1421  OD2 ASP A  92     -20.601  53.421  -4.714  1.00 59.52           O1-
ATOM   1422  H   ASP A  92     -20.503  50.046  -3.247  1.00  0.00           H  
ATOM   1423  HA  ASP A  92     -23.332  50.692  -3.296  1.00  0.00           H  
ATOM   1424  HB3 ASP A  92     -22.824  51.837  -5.454  1.00  0.00           H  
ATOM   1425  HB2 ASP A  92     -21.296  51.162  -5.519  1.00  0.00           H  
ATOM   1426  N   ILE A  93     -22.357  48.061  -4.906  1.00 44.86           N  
ATOM   1427  CA  ILE A  93     -22.803  46.951  -5.764  1.00 46.46           C  
ATOM   1428  C   ILE A  93     -24.249  46.542  -5.423  1.00 51.89           C  
ATOM   1429  O   ILE A  93     -25.079  46.429  -6.334  1.00 51.70           O  
ATOM   1430  CB  ILE A  93     -21.821  45.726  -5.765  1.00 50.40           C  
ATOM   1431  CG1 ILE A  93     -20.410  46.054  -6.391  1.00 50.57           C  
ATOM   1432  CG2 ILE A  93     -22.446  44.469  -6.433  1.00 50.95           C  
ATOM   1433  CD1 ILE A  93     -20.339  46.528  -7.846  1.00 50.08           C  
ATOM   1434  H   ILE A  93     -21.522  47.926  -4.354  1.00  0.00           H  
ATOM   1435  HA  ILE A  93     -22.821  47.335  -6.784  1.00  0.00           H  
ATOM   1436  HB  ILE A  93     -21.645  45.468  -4.721  1.00  0.00           H  
ATOM   1437 HG13 ILE A  93     -19.756  45.191  -6.265  1.00  0.00           H  
ATOM   1438 HG12 ILE A  93     -19.898  46.777  -5.756  1.00  0.00           H  
ATOM   1439 HG21 ILE A  93     -21.728  43.649  -6.409  1.00  0.00           H  
ATOM   1440 HG22 ILE A  93     -23.346  44.179  -5.891  1.00  0.00           H  
ATOM   1441 HG23 ILE A  93     -22.702  44.696  -7.468  1.00  0.00           H  
ATOM   1442 HD11 ILE A  93     -19.300  46.709  -8.119  1.00  0.00           H  
ATOM   1443 HD12 ILE A  93     -20.758  45.762  -8.499  1.00  0.00           H  
ATOM   1444 HD13 ILE A  93     -20.909  47.450  -7.956  1.00  0.00           H  
ATOM   1445  N   HIS A  94     -24.549  46.350  -4.101  1.00 48.39           N  
ATOM   1446  CA  HIS A  94     -25.871  45.919  -3.619  1.00 47.07           C  
ATOM   1447  C   HIS A  94     -26.978  46.718  -4.286  1.00 48.48           C  
ATOM   1448  O   HIS A  94     -27.858  46.155  -4.922  1.00 49.08           O  
ATOM   1449  CB  HIS A  94     -25.965  46.003  -2.077  1.00 47.70           C  
ATOM   1450  CG  HIS A  94     -27.260  45.466  -1.538  1.00 51.24           C  
ATOM   1451  ND1 HIS A  94     -28.345  46.297  -1.292  1.00 52.41           N  
ATOM   1452  CD2 HIS A  94     -27.621  44.187  -1.274  1.00 52.10           C  
ATOM   1453  CE1 HIS A  94     -29.316  45.499  -0.883  1.00 50.98           C  
ATOM   1454  NE2 HIS A  94     -28.933  44.223  -0.880  1.00 51.38           N  
ATOM   1455  H   HIS A  94     -23.843  46.505  -3.395  1.00  0.00           H  
ATOM   1456  HA  HIS A  94     -26.001  44.874  -3.902  1.00  0.00           H  
ATOM   1457  HB3 HIS A  94     -25.844  47.040  -1.763  1.00  0.00           H  
ATOM   1458  HB2 HIS A  94     -25.133  45.456  -1.633  1.00  0.00           H  
ATOM   1459  HD2 HIS A  94     -26.905  43.388  -1.395  1.00  0.00           H  
ATOM   1460  HE1 HIS A  94     -30.274  45.913  -0.604  1.00  0.00           H  
ATOM   1461  HE2 HIS A  94     -29.416  43.365  -0.654  1.00  0.00           H  
ATOM   1462  N   HIS A  95     -26.869  48.029  -4.202  1.00 44.83           N  
ATOM   1463  CA  HIS A  95     -27.795  49.006  -4.736  1.00 44.63           C  
ATOM   1464  C   HIS A  95     -27.986  48.862  -6.259  1.00 49.68           C  
ATOM   1465  O   HIS A  95     -29.128  48.947  -6.708  1.00 48.42           O  
ATOM   1466  CB  HIS A  95     -27.336  50.406  -4.286  1.00 45.58           C  
ATOM   1467  CG  HIS A  95     -27.421  51.480  -5.313  1.00 49.66           C  
ATOM   1468  ND1 HIS A  95     -28.609  52.144  -5.570  1.00 52.38           N  
ATOM   1469  CD2 HIS A  95     -26.454  51.995  -6.099  1.00 52.09           C  
ATOM   1470  CE1 HIS A  95     -28.327  53.034  -6.503  1.00 51.62           C  
ATOM   1471  NE2 HIS A  95     -27.046  52.967  -6.866  1.00 52.01           N  
ATOM   1472  H   HIS A  95     -26.078  48.441  -3.727  1.00  0.00           H  
ATOM   1473  HA  HIS A  95     -28.763  48.820  -4.271  1.00  0.00           H  
ATOM   1474  HB3 HIS A  95     -26.314  50.346  -3.912  1.00  0.00           H  
ATOM   1475  HB2 HIS A  95     -27.904  50.705  -3.405  1.00  0.00           H  
ATOM   1476  HD2 HIS A  95     -25.445  51.617  -6.031  1.00  0.00           H  
ATOM   1477  HE1 HIS A  95     -29.098  53.695  -6.870  1.00  0.00           H  
ATOM   1478  HE2 HIS A  95     -26.501  53.472  -7.550  1.00  0.00           H  
ATOM   1479  N   TYR A  96     -26.894  48.592  -7.046  1.00 47.13           N  
ATOM   1480  CA  TYR A  96     -27.033  48.392  -8.491  1.00 47.08           C  
ATOM   1481  C   TYR A  96     -27.800  47.131  -8.773  1.00 50.36           C  
ATOM   1482  O   TYR A  96     -28.676  47.156  -9.636  1.00 50.54           O  
ATOM   1483  CB  TYR A  96     -25.686  48.400  -9.268  1.00 48.04           C  
ATOM   1484  CG  TYR A  96     -25.003  49.747  -9.236  1.00 48.17           C  
ATOM   1485  CD1 TYR A  96     -25.514  50.829  -9.953  1.00 49.08           C  
ATOM   1486  CD2 TYR A  96     -23.821  49.933  -8.525  1.00 47.93           C  
ATOM   1487  CE1 TYR A  96     -24.906  52.079  -9.899  1.00 47.26           C  
ATOM   1488  CE2 TYR A  96     -23.216  51.179  -8.449  1.00 48.26           C  
ATOM   1489  CZ  TYR A  96     -23.764  52.252  -9.134  1.00 52.73           C  
ATOM   1490  OH  TYR A  96     -23.160  53.477  -9.059  1.00 51.61           O  
ATOM   1491  H   TYR A  96     -25.976  48.528  -6.631  1.00  0.00           H  
ATOM   1492  HA  TYR A  96     -27.628  49.221  -8.873  1.00  0.00           H  
ATOM   1493  HB3 TYR A  96     -25.863  48.108 -10.303  1.00  0.00           H  
ATOM   1494  HB2 TYR A  96     -25.021  47.646  -8.847  1.00  0.00           H  
ATOM   1495  HD1 TYR A  96     -26.396  50.704 -10.563  1.00  0.00           H  
ATOM   1496  HD2 TYR A  96     -23.358  49.099  -8.019  1.00  0.00           H  
ATOM   1497  HE1 TYR A  96     -25.324  52.907 -10.451  1.00  0.00           H  
ATOM   1498  HE2 TYR A  96     -22.322  51.310  -7.858  1.00  0.00           H  
ATOM   1499  HH  TYR A  96     -23.649  54.109  -9.592  1.00  0.00           H  
ATOM   1500  N   ARG A  97     -27.487  46.043  -8.051  0.60 46.78           N  
ATOM   1501  CA  ARG A  97     -28.159  44.750  -8.182  0.60 47.25           C  
ATOM   1502  C   ARG A  97     -29.665  44.886  -7.894  0.60 52.53           C  
ATOM   1503  O   ARG A  97     -30.472  44.381  -8.674  0.60 53.25           O  
ATOM   1504  CB  ARG A  97     -27.501  43.716  -7.257  0.60 48.36           C  
ATOM   1505  CG  ARG A  97     -28.071  42.323  -7.404  0.60 61.09           C  
ATOM   1506  CD  ARG A  97     -27.244  41.310  -6.663  0.60 66.23           C  
ATOM   1507  NE  ARG A  97     -28.029  40.132  -6.294  0.60 70.15           N  
ATOM   1508  CZ  ARG A  97     -28.693  39.995  -5.150  0.60 72.31           C  
ATOM   1509  NH1 ARG A  97     -28.693  40.976  -4.250  0.60 52.96           N  
ATOM   1510  NH2 ARG A  97     -29.366  38.882  -4.898  0.60 54.18           N1+
ATOM   1511  H   ARG A  97     -26.746  46.087  -7.366  1.00  0.00           H  
ATOM   1512  HA  ARG A  97     -28.040  44.409  -9.210  1.00  0.00           H  
ATOM   1513  HB3 ARG A  97     -27.602  44.041  -6.221  1.00  0.00           H  
ATOM   1514  HB2 ARG A  97     -26.428  43.690  -7.449  1.00  0.00           H  
ATOM   1515  HG3 ARG A  97     -28.110  42.057  -8.460  1.00  0.00           H  
ATOM   1516  HG2 ARG A  97     -29.092  42.307  -7.023  1.00  0.00           H  
ATOM   1517  HD3 ARG A  97     -26.831  41.767  -5.764  1.00  0.00           H  
ATOM   1518  HD2 ARG A  97     -26.402  41.005  -7.284  1.00  0.00           H  
ATOM   1519  HE  ARG A  97     -28.046  39.390  -6.980  1.00  0.00           H  
ATOM   1520 HH12 ARG A  97     -29.199  40.866  -3.383  1.00  0.00           H  
ATOM   1521 HH11 ARG A  97     -28.187  41.830  -4.434  1.00  0.00           H  
ATOM   1522 HH22 ARG A  97     -29.869  38.782  -4.028  1.00  0.00           H  
ATOM   1523 HH21 ARG A  97     -29.376  38.133  -5.576  1.00  0.00           H  
ATOM   1524  N   GLU A  98     -30.027  45.608  -6.810  1.00 48.66           N  
ATOM   1525  CA  GLU A  98     -31.422  45.867  -6.398  1.00 48.58           C  
ATOM   1526  C   GLU A  98     -32.190  46.659  -7.452  1.00 54.39           C  
ATOM   1527  O   GLU A  98     -33.301  46.286  -7.777  1.00 56.39           O  
ATOM   1528  CB  GLU A  98     -31.505  46.547  -5.010  1.00 49.33           C  
ATOM   1529  CG  GLU A  98     -30.917  45.716  -3.879  1.00 60.29           C  
ATOM   1530  CD  GLU A  98     -31.189  44.217  -3.802  1.00 85.49           C  
ATOM   1531  OE1 GLU A  98     -32.379  43.838  -3.763  1.00 62.95           O  
ATOM   1532  OE2 GLU A  98     -30.218  43.425  -3.724  1.00 91.82           O1-
ATOM   1533  H   GLU A  98     -29.320  46.015  -6.215  1.00  0.00           H  
ATOM   1534  HA  GLU A  98     -31.913  44.898  -6.308  1.00  0.00           H  
ATOM   1535  HB3 GLU A  98     -32.545  46.781  -4.784  1.00  0.00           H  
ATOM   1536  HB2 GLU A  98     -31.000  47.512  -5.050  1.00  0.00           H  
ATOM   1537  HG3 GLU A  98     -31.187  46.173  -2.927  1.00  0.00           H  
ATOM   1538  HG2 GLU A  98     -29.840  45.882  -3.841  1.00  0.00           H  
ATOM   1539  N   GLN A  99     -31.570  47.677  -8.055  1.00 50.39           N  
ATOM   1540  CA  GLN A  99     -32.185  48.453  -9.133  1.00 49.03           C  
ATOM   1541  C   GLN A  99     -32.368  47.626 -10.414  1.00 52.38           C  
ATOM   1542  O   GLN A  99     -33.391  47.741 -11.078  1.00 53.57           O  
ATOM   1543  CB  GLN A  99     -31.396  49.740  -9.384  1.00 49.55           C  
ATOM   1544  CG  GLN A  99     -31.456  50.698  -8.186  1.00 49.76           C  
ATOM   1545  CD  GLN A  99     -32.877  51.021  -7.742  1.00 65.49           C  
ATOM   1546  OE1 GLN A  99     -33.800  51.237  -8.546  1.00 54.39           O  
ATOM   1547  NE2 GLN A  99     -33.095  50.982  -6.445  1.00 60.05           N  
ATOM   1548  H   GLN A  99     -30.637  47.940  -7.771  1.00  0.00           H  
ATOM   1549  HA  GLN A  99     -33.179  48.745  -8.793  1.00  0.00           H  
ATOM   1550  HB3 GLN A  99     -31.790  50.240 -10.268  1.00  0.00           H  
ATOM   1551  HB2 GLN A  99     -30.356  49.492  -9.598  1.00  0.00           H  
ATOM   1552  HG3 GLN A  99     -30.936  51.623  -8.436  1.00  0.00           H  
ATOM   1553  HG2 GLN A  99     -30.905  50.267  -7.350  1.00  0.00           H  
ATOM   1554 HE22 GLN A  99     -34.015  51.186  -6.081  1.00  0.00           H  
ATOM   1555 HE21 GLN A  99     -32.342  50.748  -5.813  1.00  0.00           H  
ATOM   1556  N   ILE A 100     -31.411  46.767 -10.726  1.00 48.45           N  
ATOM   1557  CA  ILE A 100     -31.465  45.876 -11.879  1.00 48.77           C  
ATOM   1558  C   ILE A 100     -32.604  44.869 -11.649  1.00 55.31           C  
ATOM   1559  O   ILE A 100     -33.482  44.773 -12.502  1.00 53.98           O  
ATOM   1560  CB  ILE A 100     -30.097  45.172 -12.123  1.00 51.17           C  
ATOM   1561  CG1 ILE A 100     -29.032  46.171 -12.609  1.00 50.11           C  
ATOM   1562  CG2 ILE A 100     -30.236  44.013 -13.116  1.00 52.24           C  
ATOM   1563  CD1 ILE A 100     -27.578  45.729 -12.334  1.00 51.08           C  
ATOM   1564  H   ILE A 100     -30.583  46.702 -10.151  1.00  0.00           H  
ATOM   1565  HA  ILE A 100     -31.706  46.470 -12.760  1.00  0.00           H  
ATOM   1566  HB  ILE A 100     -29.759  44.759 -11.172  1.00  0.00           H  
ATOM   1567 HG13 ILE A 100     -29.208  47.141 -12.145  1.00  0.00           H  
ATOM   1568 HG12 ILE A 100     -29.161  46.345 -13.677  1.00  0.00           H  
ATOM   1569 HG21 ILE A 100     -29.264  43.543 -13.265  1.00  0.00           H  
ATOM   1570 HG22 ILE A 100     -30.938  43.278 -12.722  1.00  0.00           H  
ATOM   1571 HG23 ILE A 100     -30.605  44.393 -14.069  1.00  0.00           H  
ATOM   1572 HD11 ILE A 100     -26.890  46.488 -12.707  1.00  0.00           H  
ATOM   1573 HD12 ILE A 100     -27.433  45.604 -11.261  1.00  0.00           H  
ATOM   1574 HD13 ILE A 100     -27.383  44.783 -12.840  1.00  0.00           H  
ATOM   1575  N   LYS A 101     -32.598  44.157 -10.491  1.00 53.77           N  
ATOM   1576  CA  LYS A 101     -33.643  43.192 -10.097  1.00 54.51           C  
ATOM   1577  C   LYS A 101     -35.027  43.834 -10.160  1.00 59.77           C  
ATOM   1578  O   LYS A 101     -35.914  43.250 -10.764  1.00 61.55           O  
ATOM   1579  CB  LYS A 101     -33.385  42.599  -8.693  1.00 56.41           C  
ATOM   1580  CG  LYS A 101     -32.487  41.353  -8.705  1.00 64.97           C  
ATOM   1581  CD  LYS A 101     -31.730  41.133  -7.398  1.00 69.22           C  
ATOM   1582  CE  LYS A 101     -32.519  40.498  -6.293  1.00 76.62           C  
ATOM   1583  NZ  LYS A 101     -31.982  40.869  -4.956  1.00 84.20           N1+
ATOM   1584  H   LYS A 101     -31.841  44.271  -9.832  1.00  0.00           H  
ATOM   1585  HA  LYS A 101     -33.624  42.371 -10.813  1.00  0.00           H  
ATOM   1586  HB3 LYS A 101     -34.338  42.354  -8.223  1.00  0.00           H  
ATOM   1587  HB2 LYS A 101     -32.937  43.361  -8.055  1.00  0.00           H  
ATOM   1588  HG3 LYS A 101     -31.775  41.428  -9.527  1.00  0.00           H  
ATOM   1589  HG2 LYS A 101     -33.092  40.473  -8.925  1.00  0.00           H  
ATOM   1590  HD3 LYS A 101     -31.326  42.084  -7.051  1.00  0.00           H  
ATOM   1591  HD2 LYS A 101     -30.840  40.536  -7.594  1.00  0.00           H  
ATOM   1592  HE3 LYS A 101     -32.494  39.414  -6.406  1.00  0.00           H  
ATOM   1593  HE2 LYS A 101     -33.561  40.811  -6.365  1.00  0.00           H  
ATOM   1594  HZ1 LYS A 101     -32.024  41.872  -4.842  1.00  0.00           H  
ATOM   1595  HZ2 LYS A 101     -32.535  40.426  -4.236  1.00  0.00           H  
ATOM   1596  HZ3 LYS A 101     -31.023  40.562  -4.881  1.00  0.00           H  
ATOM   1597  N   ARG A 102     -35.188  45.057  -9.608  1.00 54.83           N  
ATOM   1598  CA  ARG A 102     -36.442  45.799  -9.640  1.00 54.66           C  
ATOM   1599  C   ARG A 102     -36.957  46.093 -11.047  1.00 61.98           C  
ATOM   1600  O   ARG A 102     -38.103  45.752 -11.322  1.00 64.95           O  
ATOM   1601  CB  ARG A 102     -36.348  47.087  -8.817  1.00 52.61           C  
ATOM   1602  CG  ARG A 102     -37.632  47.924  -8.856  1.00 56.46           C  
ATOM   1603  CD  ARG A 102     -37.465  49.311  -8.247  1.00 50.46           C  
ATOM   1604  NE  ARG A 102     -36.441  50.111  -8.934  1.00 54.00           N  
ATOM   1605  CZ  ARG A 102     -36.667  50.904  -9.974  1.00 64.90           C  
ATOM   1606  NH1 ARG A 102     -37.877  50.975 -10.514  1.00 50.67           N  
ATOM   1607  NH2 ARG A 102     -35.678  51.604 -10.507  1.00 58.22           N1+
ATOM   1608  H   ARG A 102     -34.413  45.506  -9.141  1.00  0.00           H  
ATOM   1609  HA  ARG A 102     -37.191  45.171  -9.156  1.00  0.00           H  
ATOM   1610  HB3 ARG A 102     -35.513  47.688  -9.179  1.00  0.00           H  
ATOM   1611  HB2 ARG A 102     -36.109  46.839  -7.783  1.00  0.00           H  
ATOM   1612  HG3 ARG A 102     -38.427  47.392  -8.333  1.00  0.00           H  
ATOM   1613  HG2 ARG A 102     -37.970  48.020  -9.888  1.00  0.00           H  
ATOM   1614  HD3 ARG A 102     -37.203  49.215  -7.193  1.00  0.00           H  
ATOM   1615  HD2 ARG A 102     -38.419  49.838  -8.279  1.00  0.00           H  
ATOM   1616  HE  ARG A 102     -35.508  50.025  -8.558  1.00  0.00           H  
ATOM   1617 HH12 ARG A 102     -38.042  51.581 -11.305  1.00  0.00           H  
ATOM   1618 HH11 ARG A 102     -38.633  50.424 -10.134  1.00  0.00           H  
ATOM   1619 HH22 ARG A 102     -35.855  52.206 -11.298  1.00  0.00           H  
ATOM   1620 HH21 ARG A 102     -34.747  51.536 -10.122  1.00  0.00           H  
ATOM   1621  N   VAL A 103     -36.151  46.730 -11.934  1.00 58.54           N  
ATOM   1622  CA  VAL A 103     -36.619  47.075 -13.294  1.00 57.89           C  
ATOM   1623  C   VAL A 103     -36.843  45.836 -14.160  1.00 60.92           C  
ATOM   1624  O   VAL A 103     -37.727  45.822 -15.008  1.00 60.55           O  
ATOM   1625  CB  VAL A 103     -35.792  48.155 -14.050  1.00 61.88           C  
ATOM   1626  CG1 VAL A 103     -35.774  49.463 -13.273  1.00 61.66           C  
ATOM   1627  CG2 VAL A 103     -34.371  47.681 -14.418  1.00 61.28           C  
ATOM   1628  H   VAL A 103     -35.208  46.979 -11.671  1.00  0.00           H  
ATOM   1629  HA  VAL A 103     -37.608  47.513 -13.156  1.00  0.00           H  
ATOM   1630  HB  VAL A 103     -36.312  48.352 -14.988  1.00  0.00           H  
ATOM   1631 HG11 VAL A 103     -35.190  50.203 -13.820  1.00  0.00           H  
ATOM   1632 HG12 VAL A 103     -36.794  49.826 -13.148  1.00  0.00           H  
ATOM   1633 HG13 VAL A 103     -35.325  49.298 -12.294  1.00  0.00           H  
ATOM   1634 HG21 VAL A 103     -33.846  48.479 -14.943  1.00  0.00           H  
ATOM   1635 HG22 VAL A 103     -33.826  47.425 -13.509  1.00  0.00           H  
ATOM   1636 HG23 VAL A 103     -34.435  46.804 -15.062  1.00  0.00           H  
ATOM   1637  N   LYS A 104     -36.071  44.801 -13.940  1.00 58.49           N  
ATOM   1638  CA  LYS A 104     -36.207  43.567 -14.700  1.00 58.39           C  
ATOM   1639  C   LYS A 104     -37.308  42.688 -14.114  1.00 64.56           C  
ATOM   1640  O   LYS A 104     -37.688  41.702 -14.740  1.00 64.64           O  
ATOM   1641  CB  LYS A 104     -34.871  42.823 -14.724  1.00 59.90           C  
ATOM   1642  CG  LYS A 104     -33.774  43.598 -15.440  1.00 65.77           C  
ATOM   1643  CD  LYS A 104     -33.328  42.881 -16.687  1.00 68.43           C  
ATOM   1644  CE  LYS A 104     -34.046  43.414 -17.878  1.00 60.41           C  
ATOM   1645  NZ  LYS A 104     -33.860  42.553 -19.068  1.00 52.63           N1+
ATOM   1646  H   LYS A 104     -35.357  44.846 -13.227  1.00  0.00           H  
ATOM   1647  HA  LYS A 104     -36.478  43.822 -15.725  1.00  0.00           H  
ATOM   1648  HB3 LYS A 104     -35.004  41.855 -15.207  1.00  0.00           H  
ATOM   1649  HB2 LYS A 104     -34.556  42.611 -13.702  1.00  0.00           H  
ATOM   1650  HG3 LYS A 104     -32.923  43.725 -14.771  1.00  0.00           H  
ATOM   1651  HG2 LYS A 104     -34.143  44.589 -15.704  1.00  0.00           H  
ATOM   1652  HD3 LYS A 104     -33.533  41.815 -16.586  1.00  0.00           H  
ATOM   1653  HD2 LYS A 104     -32.255  43.017 -16.819  1.00  0.00           H  
ATOM   1654  HE3 LYS A 104     -33.687  44.419 -18.098  1.00  0.00           H  
ATOM   1655  HE2 LYS A 104     -35.109  43.497 -17.653  1.00  0.00           H  
ATOM   1656  HZ1 LYS A 104     -34.215  41.628 -18.874  1.00  0.00           H  
ATOM   1657  HZ2 LYS A 104     -34.361  42.948 -19.851  1.00  0.00           H  
ATOM   1658  HZ3 LYS A 104     -32.877  42.495 -19.292  1.00  0.00           H  
ATOM   1659  N   ASP A 105     -37.817  43.051 -12.918  1.00 63.68           N  
ATOM   1660  CA  ASP A 105     -38.844  42.335 -12.165  1.00 65.29           C  
ATOM   1661  C   ASP A 105     -38.535  40.822 -12.142  1.00 69.43           C  
ATOM   1662  O   ASP A 105     -39.350  39.998 -12.551  1.00 69.90           O  
ATOM   1663  CB  ASP A 105     -40.254  42.678 -12.701  1.00 68.73           C  
ATOM   1664  CG  ASP A 105     -41.429  42.088 -11.927  1.00 81.78           C  
ATOM   1665  OD1 ASP A 105     -41.383  42.093 -10.663  1.00 79.18           O  
ATOM   1666  OD2 ASP A 105     -42.396  41.621 -12.584  1.00 92.01           O1-
ATOM   1667  H   ASP A 105     -37.487  43.890 -12.462  1.00  0.00           H  
ATOM   1668  HA  ASP A 105     -38.795  42.690 -11.136  1.00  0.00           H  
ATOM   1669  HB3 ASP A 105     -40.324  42.377 -13.746  1.00  0.00           H  
ATOM   1670  HB2 ASP A 105     -40.365  43.761 -12.753  1.00  0.00           H  
ATOM   1671  N   SER A 106     -37.295  40.485 -11.728  1.00 64.75           N  
ATOM   1672  CA  SER A 106     -36.751  39.132 -11.658  1.00 62.98           C  
ATOM   1673  C   SER A 106     -35.544  39.095 -10.727  1.00 68.85           C  
ATOM   1674  O   SER A 106     -34.791  40.068 -10.636  1.00 68.11           O  
ATOM   1675  CB  SER A 106     -36.332  38.648 -13.044  1.00 62.49           C  
ATOM   1676  OG  SER A 106     -35.629  37.420 -12.953  1.00 66.46           O  
ATOM   1677  H   SER A 106     -36.650  41.203 -11.430  1.00  0.00           H  
ATOM   1678  HA  SER A 106     -37.518  38.463 -11.268  1.00  0.00           H  
ATOM   1679  HB3 SER A 106     -35.694  39.397 -13.513  1.00  0.00           H  
ATOM   1680  HB2 SER A 106     -37.218  38.514 -13.665  1.00  0.00           H  
ATOM   1681  HG  SER A 106     -35.224  37.219 -13.800  1.00  0.00           H  
ATOM   1682  N   GLU A 107     -35.343  37.941 -10.081  1.00 66.65           N  
ATOM   1683  CA  GLU A 107     -34.219  37.659  -9.196  1.00 67.00           C  
ATOM   1684  C   GLU A 107     -33.125  36.981 -10.022  1.00 70.68           C  
ATOM   1685  O   GLU A 107     -32.021  36.758  -9.527  1.00 70.03           O  
ATOM   1686  CB  GLU A 107     -34.671  36.710  -8.083  1.00 68.67           C  
ATOM   1687  CG  GLU A 107     -35.810  37.256  -7.245  1.00 80.14           C  
ATOM   1688  CD  GLU A 107     -35.484  37.273  -5.771  1.00101.00           C  
ATOM   1689  OE1 GLU A 107     -34.670  38.128  -5.350  1.00 87.69           O  
ATOM   1690  OE2 GLU A 107     -36.021  36.409  -5.041  1.00102.69           O1-
ATOM   1691  H   GLU A 107     -35.999  37.181 -10.189  1.00  0.00           H  
ATOM   1692  HA  GLU A 107     -33.841  38.586  -8.765  1.00  0.00           H  
ATOM   1693  HB3 GLU A 107     -33.824  36.481  -7.437  1.00  0.00           H  
ATOM   1694  HB2 GLU A 107     -34.968  35.756  -8.519  1.00  0.00           H  
ATOM   1695  HG3 GLU A 107     -36.703  36.654  -7.412  1.00  0.00           H  
ATOM   1696  HG2 GLU A 107     -36.050  38.267  -7.575  1.00  0.00           H  
ATOM   1697  N   ASP A 108     -33.456  36.637 -11.278  1.00 67.74           N  
ATOM   1698  CA  ASP A 108     -32.575  35.965 -12.214  1.00 67.99           C  
ATOM   1699  C   ASP A 108     -32.318  36.848 -13.434  1.00 70.83           C  
ATOM   1700  O   ASP A 108     -33.037  36.799 -14.441  1.00 71.71           O  
ATOM   1701  CB  ASP A 108     -33.155  34.592 -12.592  1.00 70.63           C  
ATOM   1702  CG  ASP A 108     -32.340  33.805 -13.596  1.00 86.44           C  
ATOM   1703  OD1 ASP A 108     -31.090  33.858 -13.524  1.00 87.29           O  
ATOM   1704  OD2 ASP A 108     -32.951  33.126 -14.449  1.00 96.42           O1-
ATOM   1705  H   ASP A 108     -34.379  36.846 -11.632  1.00  0.00           H  
ATOM   1706  HA  ASP A 108     -31.621  35.799 -11.714  1.00  0.00           H  
ATOM   1707  HB3 ASP A 108     -34.168  34.721 -12.972  1.00  0.00           H  
ATOM   1708  HB2 ASP A 108     -33.288  33.996 -11.689  1.00  0.00           H  
ATOM   1709  N   VAL A 109     -31.316  37.716 -13.295  1.00 64.86           N  
ATOM   1710  CA  VAL A 109     -30.879  38.646 -14.338  1.00 62.26           C  
ATOM   1711  C   VAL A 109     -29.451  38.270 -14.693  1.00 60.76           C  
ATOM   1712  O   VAL A 109     -28.622  38.177 -13.782  1.00 58.93           O  
ATOM   1713  CB  VAL A 109     -30.936  40.141 -13.894  1.00 65.85           C  
ATOM   1714  CG1 VAL A 109     -30.572  41.079 -15.055  1.00 64.95           C  
ATOM   1715  CG2 VAL A 109     -32.300  40.514 -13.296  1.00 65.85           C  
ATOM   1716  H   VAL A 109     -30.804  37.761 -12.426  1.00  0.00           H  
ATOM   1717  HA  VAL A 109     -31.509  38.513 -15.217  1.00  0.00           H  
ATOM   1718  HB  VAL A 109     -30.187  40.280 -13.114  1.00  0.00           H  
ATOM   1719 HG11 VAL A 109     -30.620  42.114 -14.716  1.00  0.00           H  
ATOM   1720 HG12 VAL A 109     -29.562  40.857 -15.399  1.00  0.00           H  
ATOM   1721 HG13 VAL A 109     -31.275  40.933 -15.875  1.00  0.00           H  
ATOM   1722 HG21 VAL A 109     -32.293  41.563 -13.001  1.00  0.00           H  
ATOM   1723 HG22 VAL A 109     -33.080  40.351 -14.040  1.00  0.00           H  
ATOM   1724 HG23 VAL A 109     -32.496  39.893 -12.422  1.00  0.00           H  
ATOM   1725  N   PRO A 110     -29.107  38.065 -15.983  1.00 55.74           N  
ATOM   1726  CA  PRO A 110     -27.681  37.839 -16.322  1.00 54.55           C  
ATOM   1727  C   PRO A 110     -26.824  39.027 -15.810  1.00 55.60           C  
ATOM   1728  O   PRO A 110     -27.143  40.209 -16.031  1.00 53.04           O  
ATOM   1729  CB  PRO A 110     -27.696  37.720 -17.838  1.00 55.56           C  
ATOM   1730  CG  PRO A 110     -29.115  37.364 -18.175  1.00 59.74           C  
ATOM   1731  CD  PRO A 110     -29.943  38.106 -17.195  1.00 55.71           C  
ATOM   1732  HA  PRO A 110     -27.333  36.907 -15.877  1.00  0.00           H  
ATOM   1733  HB3 PRO A 110     -27.038  36.907 -18.143  1.00  0.00           H  
ATOM   1734  HB2 PRO A 110     -27.452  38.687 -18.278  1.00  0.00           H  
ATOM   1735  HG3 PRO A 110     -29.262  36.293 -18.035  1.00  0.00           H  
ATOM   1736  HG2 PRO A 110     -29.346  37.713 -19.181  1.00  0.00           H  
ATOM   1737  HD2 PRO A 110     -30.048  39.140 -17.524  1.00  0.00           H  
ATOM   1738  HD3 PRO A 110     -30.865  37.554 -17.014  1.00  0.00           H  
ATOM   1739  N   MET A 111     -25.812  38.699 -15.012  1.00 51.78           N  
ATOM   1740  CA  MET A 111     -24.978  39.678 -14.343  1.00 52.00           C  
ATOM   1741  C   MET A 111     -23.589  39.119 -14.088  1.00 54.36           C  
ATOM   1742  O   MET A 111     -23.457  37.920 -13.857  1.00 52.38           O  
ATOM   1743  CB  MET A 111     -25.622  39.990 -12.990  1.00 55.00           C  
ATOM   1744  CG  MET A 111     -25.609  41.423 -12.616  1.00 59.86           C  
ATOM   1745  SD  MET A 111     -26.467  41.684 -11.023  1.00 65.18           S  
ATOM   1746  CE  MET A 111     -28.125  41.650 -11.537  1.00 61.63           C  
ATOM   1747  H   MET A 111     -25.593  37.727 -14.848  1.00  0.00           H  
ATOM   1748  HA  MET A 111     -24.911  40.585 -14.943  1.00  0.00           H  
ATOM   1749  HB3 MET A 111     -25.126  39.409 -12.212  1.00  0.00           H  
ATOM   1750  HB2 MET A 111     -26.649  39.625 -12.987  1.00  0.00           H  
ATOM   1751  HG3 MET A 111     -26.103  42.006 -13.394  1.00  0.00           H  
ATOM   1752  HG2 MET A 111     -24.578  41.767 -12.534  1.00  0.00           H  
ATOM   1753  HE1 MET A 111     -28.776  41.796 -10.675  1.00  0.00           H  
ATOM   1754  HE2 MET A 111     -28.298  42.446 -12.261  1.00  0.00           H  
ATOM   1755  HE3 MET A 111     -28.343  40.687 -11.998  1.00  0.00           H  
ATOM   1756  N   VAL A 112     -22.550  39.997 -14.096  1.00 50.24           N  
ATOM   1757  CA  VAL A 112     -21.167  39.622 -13.759  1.00 48.60           C  
ATOM   1758  C   VAL A 112     -20.655  40.669 -12.803  1.00 51.84           C  
ATOM   1759  O   VAL A 112     -20.911  41.848 -13.013  1.00 52.74           O  
ATOM   1760  CB  VAL A 112     -20.238  39.475 -15.003  1.00 51.65           C  
ATOM   1761  CG1 VAL A 112     -18.764  39.358 -14.602  1.00 50.85           C  
ATOM   1762  CG2 VAL A 112     -20.654  38.286 -15.868  1.00 50.96           C  
ATOM   1763  H   VAL A 112     -22.708  40.964 -14.342  1.00  0.00           H  
ATOM   1764  HA  VAL A 112     -21.191  38.666 -13.236  1.00  0.00           H  
ATOM   1765  HB  VAL A 112     -20.347  40.377 -15.606  1.00  0.00           H  
ATOM   1766 HG11 VAL A 112     -18.150  39.257 -15.497  1.00  0.00           H  
ATOM   1767 HG12 VAL A 112     -18.464  40.252 -14.055  1.00  0.00           H  
ATOM   1768 HG13 VAL A 112     -18.628  38.482 -13.968  1.00  0.00           H  
ATOM   1769 HG21 VAL A 112     -19.987  38.210 -16.727  1.00  0.00           H  
ATOM   1770 HG22 VAL A 112     -20.594  37.370 -15.280  1.00  0.00           H  
ATOM   1771 HG23 VAL A 112     -21.678  38.429 -16.214  1.00  0.00           H  
ATOM   1772  N   LEU A 113     -19.958  40.254 -11.744  1.00 47.68           N  
ATOM   1773  CA  LEU A 113     -19.337  41.193 -10.802  1.00 45.78           C  
ATOM   1774  C   LEU A 113     -17.901  41.425 -11.305  1.00 52.08           C  
ATOM   1775  O   LEU A 113     -17.182  40.457 -11.578  1.00 52.14           O  
ATOM   1776  CB  LEU A 113     -19.343  40.644  -9.354  1.00 44.09           C  
ATOM   1777  CG  LEU A 113     -18.670  41.515  -8.276  1.00 46.22           C  
ATOM   1778  CD1 LEU A 113     -19.358  42.834  -8.108  1.00 45.25           C  
ATOM   1779  CD2 LEU A 113     -18.562  40.786  -6.957  1.00 46.44           C  
ATOM   1780  H   LEU A 113     -19.844  39.266 -11.570  1.00  0.00           H  
ATOM   1781  HA  LEU A 113     -19.881  42.137 -10.828  1.00  0.00           H  
ATOM   1782  HB3 LEU A 113     -18.893  39.651  -9.345  1.00  0.00           H  
ATOM   1783  HB2 LEU A 113     -20.370  40.433  -9.055  1.00  0.00           H  
ATOM   1784  HG  LEU A 113     -17.655  41.721  -8.615  1.00  0.00           H  
ATOM   1785 HD11 LEU A 113     -18.849  43.414  -7.338  1.00  0.00           H  
ATOM   1786 HD12 LEU A 113     -19.332  43.381  -9.051  1.00  0.00           H  
ATOM   1787 HD13 LEU A 113     -20.394  42.669  -7.813  1.00  0.00           H  
ATOM   1788 HD21 LEU A 113     -18.082  41.432  -6.222  1.00  0.00           H  
ATOM   1789 HD22 LEU A 113     -19.559  40.517  -6.607  1.00  0.00           H  
ATOM   1790 HD23 LEU A 113     -17.967  39.882  -7.088  1.00  0.00           H  
ATOM   1791  N   VAL A 114     -17.497  42.704 -11.445  1.00 48.29           N  
ATOM   1792  CA  VAL A 114     -16.176  43.051 -11.941  1.00 47.07           C  
ATOM   1793  C   VAL A 114     -15.412  43.876 -10.945  1.00 51.22           C  
ATOM   1794  O   VAL A 114     -15.846  44.969 -10.587  1.00 51.88           O  
ATOM   1795  CB  VAL A 114     -16.213  43.716 -13.357  1.00 50.08           C  
ATOM   1796  CG1 VAL A 114     -14.826  44.133 -13.816  1.00 48.41           C  
ATOM   1797  CG2 VAL A 114     -16.892  42.818 -14.405  1.00 49.36           C  
ATOM   1798  H   VAL A 114     -18.121  43.460 -11.202  1.00  0.00           H  
ATOM   1799  HA  VAL A 114     -15.630  42.114 -12.052  1.00  0.00           H  
ATOM   1800  HB  VAL A 114     -16.812  44.623 -13.272  1.00  0.00           H  
ATOM   1801 HG11 VAL A 114     -14.892  44.591 -14.803  1.00  0.00           H  
ATOM   1802 HG12 VAL A 114     -14.410  44.851 -13.110  1.00  0.00           H  
ATOM   1803 HG13 VAL A 114     -14.180  43.256 -13.865  1.00  0.00           H  
ATOM   1804 HG21 VAL A 114     -16.893  43.323 -15.371  1.00  0.00           H  
ATOM   1805 HG22 VAL A 114     -16.346  41.878 -14.488  1.00  0.00           H  
ATOM   1806 HG23 VAL A 114     -17.919  42.615 -14.100  1.00  0.00           H  
ATOM   1807  N   GLY A 115     -14.269  43.346 -10.516  1.00 48.37           N  
ATOM   1808  CA  GLY A 115     -13.312  44.055  -9.669  1.00 47.94           C  
ATOM   1809  C   GLY A 115     -12.209  44.611 -10.572  1.00 49.73           C  
ATOM   1810  O   GLY A 115     -11.339  43.859 -11.026  1.00 46.45           O  
ATOM   1811  H   GLY A 115     -14.022  42.401 -10.775  1.00  0.00           H  
ATOM   1812  HA3 GLY A 115     -12.877  43.359  -8.952  1.00  0.00           H  
ATOM   1813  HA2 GLY A 115     -13.816  44.878  -9.163  1.00  0.00           H  
ATOM   1814  N   ASN A 116     -12.310  45.913 -10.915  1.00 45.07           N  
ATOM   1815  CA  ASN A 116     -11.403  46.600 -11.813  1.00 45.29           C  
ATOM   1816  C   ASN A 116     -10.195  47.161 -11.130  1.00 49.79           C  
ATOM   1817  O   ASN A 116     -10.147  47.184  -9.908  1.00 48.92           O  
ATOM   1818  CB  ASN A 116     -12.144  47.685 -12.612  1.00 48.51           C  
ATOM   1819  CG  ASN A 116     -11.393  48.146 -13.840  1.00 53.54           C  
ATOM   1820  OD1 ASN A 116     -10.923  47.350 -14.655  1.00 46.11           O  
ATOM   1821  ND2 ASN A 116     -11.210  49.434 -13.955  1.00 41.17           N  
ATOM   1822  H   ASN A 116     -13.058  46.478 -10.538  1.00  0.00           H  
ATOM   1823  HA  ASN A 116     -11.048  45.862 -12.532  1.00  0.00           H  
ATOM   1824  HB3 ASN A 116     -12.340  48.540 -11.965  1.00  0.00           H  
ATOM   1825  HB2 ASN A 116     -13.125  47.311 -12.907  1.00  0.00           H  
ATOM   1826 HD22 ASN A 116     -10.715  49.804 -14.754  1.00  0.00           H  
ATOM   1827 HD21 ASN A 116     -11.563  50.060 -13.245  1.00  0.00           H  
ATOM   1828  N   LYS A 117      -9.197  47.640 -11.934  1.00 48.98           N  
ATOM   1829  CA  LYS A 117      -7.938  48.244 -11.465  1.00 47.41           C  
ATOM   1830  C   LYS A 117      -7.065  47.227 -10.708  1.00 51.75           C  
ATOM   1831  O   LYS A 117      -6.397  47.596  -9.740  1.00 53.01           O  
ATOM   1832  CB  LYS A 117      -8.225  49.500 -10.604  1.00 48.22           C  
ATOM   1833  CG  LYS A 117      -9.143  50.518 -11.284  1.00 41.65           C  
ATOM   1834  CD  LYS A 117      -9.130  51.825 -10.558  1.00 36.07           C  
ATOM   1835  CE  LYS A 117     -10.057  52.791 -11.241  1.00 38.61           C  
ATOM   1836  NZ  LYS A 117     -10.097  54.110 -10.511  1.00 46.80           N1+
ATOM   1837  H   LYS A 117      -9.292  47.595 -12.938  1.00  0.00           H  
ATOM   1838  HA  LYS A 117      -7.380  48.567 -12.344  1.00  0.00           H  
ATOM   1839  HB3 LYS A 117      -7.283  49.981 -10.342  1.00  0.00           H  
ATOM   1840  HB2 LYS A 117      -8.664  49.195  -9.654  1.00  0.00           H  
ATOM   1841  HG3 LYS A 117     -10.160  50.128 -11.311  1.00  0.00           H  
ATOM   1842  HG2 LYS A 117      -8.816  50.671 -12.313  1.00  0.00           H  
ATOM   1843  HD3 LYS A 117      -8.118  52.231 -10.559  1.00  0.00           H  
ATOM   1844  HD2 LYS A 117      -9.458  51.672  -9.530  1.00  0.00           H  
ATOM   1845  HE3 LYS A 117     -11.060  52.366 -11.278  1.00  0.00           H  
ATOM   1846  HE2 LYS A 117      -9.722  52.953 -12.265  1.00  0.00           H  
ATOM   1847  HZ1 LYS A 117      -9.931  53.956  -9.527  1.00  0.00           H  
ATOM   1848  HZ2 LYS A 117      -9.383  54.722 -10.881  1.00  0.00           H  
ATOM   1849  HZ3 LYS A 117     -11.004  54.537 -10.636  1.00  0.00           H  
ATOM   1850  N   SER A 118      -7.077  45.943 -11.135  1.00 48.34           N  
ATOM   1851  CA  SER A 118      -6.313  44.873 -10.476  1.00 48.45           C  
ATOM   1852  C   SER A 118      -4.787  45.114 -10.506  1.00 57.76           C  
ATOM   1853  O   SER A 118      -4.053  44.582  -9.658  1.00 56.95           O  
ATOM   1854  CB  SER A 118      -6.667  43.514 -11.055  1.00 48.96           C  
ATOM   1855  OG  SER A 118      -6.234  43.413 -12.404  1.00 59.34           O  
ATOM   1856  H   SER A 118      -7.628  45.684 -11.941  1.00  0.00           H  
ATOM   1857  HA  SER A 118      -6.615  44.863  -9.429  1.00  0.00           H  
ATOM   1858  HB3 SER A 118      -7.746  43.370 -11.009  1.00  0.00           H  
ATOM   1859  HB2 SER A 118      -6.193  42.732 -10.462  1.00  0.00           H  
ATOM   1860  HG  SER A 118      -6.885  43.820 -12.981  1.00  0.00           H  
ATOM   1861  N   ASP A 119      -4.338  45.981 -11.452  1.00 57.74           N  
ATOM   1862  CA  ASP A 119      -2.942  46.395 -11.656  1.00 58.21           C  
ATOM   1863  C   ASP A 119      -2.443  47.273 -10.536  1.00 65.72           C  
ATOM   1864  O   ASP A 119      -1.237  47.387 -10.368  1.00 65.66           O  
ATOM   1865  CB  ASP A 119      -2.790  47.151 -12.989  1.00 59.24           C  
ATOM   1866  CG  ASP A 119      -3.661  48.386 -13.095  1.00 61.80           C  
ATOM   1867  OD1 ASP A 119      -4.844  48.246 -13.472  1.00 60.94           O  
ATOM   1868  OD2 ASP A 119      -3.162  49.486 -12.798  1.00 64.30           O1-
ATOM   1869  H   ASP A 119      -4.989  46.405 -12.098  1.00  0.00           H  
ATOM   1870  HA  ASP A 119      -2.320  45.501 -11.695  1.00  0.00           H  
ATOM   1871  HB3 ASP A 119      -3.017  46.477 -13.815  1.00  0.00           H  
ATOM   1872  HB2 ASP A 119      -1.746  47.432 -13.128  1.00  0.00           H  
ATOM   1873  N   LEU A 120      -3.356  47.933  -9.803  1.00 65.52           N  
ATOM   1874  CA  LEU A 120      -2.992  48.852  -8.736  1.00 66.64           C  
ATOM   1875  C   LEU A 120      -2.353  48.161  -7.524  1.00 74.30           C  
ATOM   1876  O   LEU A 120      -2.807  47.078  -7.155  1.00 74.20           O  
ATOM   1877  CB  LEU A 120      -4.183  49.737  -8.320  1.00 66.46           C  
ATOM   1878  CG  LEU A 120      -4.576  50.867  -9.282  1.00 71.22           C  
ATOM   1879  CD1 LEU A 120      -5.596  51.783  -8.642  1.00 70.92           C  
ATOM   1880  CD2 LEU A 120      -3.375  51.703  -9.689  1.00 73.91           C  
ATOM   1881  H   LEU A 120      -4.341  47.800  -9.984  1.00  0.00           H  
ATOM   1882  HA  LEU A 120      -2.236  49.521  -9.147  1.00  0.00           H  
ATOM   1883  HB3 LEU A 120      -3.990  50.157  -7.333  1.00  0.00           H  
ATOM   1884  HB2 LEU A 120      -5.052  49.105  -8.135  1.00  0.00           H  
ATOM   1885  HG  LEU A 120      -5.015  50.427 -10.177  1.00  0.00           H  
ATOM   1886 HD11 LEU A 120      -5.861  52.577  -9.340  1.00  0.00           H  
ATOM   1887 HD12 LEU A 120      -6.488  51.212  -8.387  1.00  0.00           H  
ATOM   1888 HD13 LEU A 120      -5.174  52.221  -7.737  1.00  0.00           H  
ATOM   1889 HD21 LEU A 120      -3.695  52.492 -10.370  1.00  0.00           H  
ATOM   1890 HD22 LEU A 120      -2.925  52.149  -8.802  1.00  0.00           H  
ATOM   1891 HD23 LEU A 120      -2.642  51.069 -10.187  1.00  0.00           H  
ATOM   1892  N   PRO A 121      -1.292  48.761  -6.904  1.00 73.79           N  
ATOM   1893  CA  PRO A 121      -0.673  48.128  -5.712  1.00 74.40           C  
ATOM   1894  C   PRO A 121      -1.559  48.294  -4.472  1.00 81.81           C  
ATOM   1895  O   PRO A 121      -1.485  47.507  -3.533  1.00 82.59           O  
ATOM   1896  CB  PRO A 121       0.643  48.887  -5.562  1.00 75.73           C  
ATOM   1897  CG  PRO A 121       0.346  50.257  -6.113  1.00 79.51           C  
ATOM   1898  CD  PRO A 121      -0.640  50.054  -7.230  1.00 74.94           C  
ATOM   1899  HA  PRO A 121      -0.481  47.072  -5.901  1.00  0.00           H  
ATOM   1900  HB3 PRO A 121       1.407  48.409  -6.175  1.00  0.00           H  
ATOM   1901  HB2 PRO A 121       0.893  48.970  -4.504  1.00  0.00           H  
ATOM   1902  HG3 PRO A 121       1.262  50.693  -6.513  1.00  0.00           H  
ATOM   1903  HG2 PRO A 121      -0.109  50.869  -5.335  1.00  0.00           H  
ATOM   1904  HD2 PRO A 121      -1.384  50.850  -7.203  1.00  0.00           H  
ATOM   1905  HD3 PRO A 121      -0.102  49.959  -8.173  1.00  0.00           H  
ATOM   1906  N   SER A 122      -2.394  49.339  -4.478  1.00 80.00           N  
ATOM   1907  CA  SER A 122      -3.357  49.630  -3.433  1.00 80.68           C  
ATOM   1908  C   SER A 122      -4.543  48.680  -3.646  1.00 83.01           C  
ATOM   1909  O   SER A 122      -5.069  48.586  -4.764  1.00 85.78           O  
ATOM   1910  CB  SER A 122      -3.822  51.085  -3.543  1.00 86.33           C  
ATOM   1911  OG  SER A 122      -4.791  51.414  -2.557  1.00100.35           O  
ATOM   1912  H   SER A 122      -2.380  49.992  -5.249  1.00  0.00           H  
ATOM   1913  HA  SER A 122      -2.910  49.454  -2.455  1.00  0.00           H  
ATOM   1914  HB3 SER A 122      -4.241  51.258  -4.534  1.00  0.00           H  
ATOM   1915  HB2 SER A 122      -2.963  51.749  -3.443  1.00  0.00           H  
ATOM   1916  HG  SER A 122      -5.559  50.847  -2.660  1.00  0.00           H  
ATOM   1917  N   ARG A 123      -4.923  47.942  -2.609  1.00 73.38           N  
ATOM   1918  CA  ARG A 123      -6.074  47.050  -2.670  1.00 70.29           C  
ATOM   1919  C   ARG A 123      -6.754  47.086  -1.311  1.00 71.03           C  
ATOM   1920  O   ARG A 123      -6.102  46.825  -0.308  1.00 70.69           O  
ATOM   1921  CB  ARG A 123      -5.661  45.628  -3.040  1.00 66.89           C  
ATOM   1922  CG  ARG A 123      -6.844  44.702  -3.113  1.00 70.48           C  
ATOM   1923  CD  ARG A 123      -6.455  43.251  -3.112  1.00 63.82           C  
ATOM   1924  NE  ARG A 123      -6.226  42.745  -4.464  1.00 63.21           N  
ATOM   1925  CZ  ARG A 123      -7.167  42.263  -5.273  1.00 72.20           C  
ATOM   1926  NH1 ARG A 123      -8.444  42.276  -4.905  1.00 61.76           N  
ATOM   1927  NH2 ARG A 123      -6.844  41.796  -6.467  1.00 55.88           N1+
ATOM   1928  H   ARG A 123      -4.409  47.988  -1.741  1.00  0.00           H  
ATOM   1929  HA  ARG A 123      -6.769  47.422  -3.422  1.00  0.00           H  
ATOM   1930  HB3 ARG A 123      -4.952  45.253  -2.302  1.00  0.00           H  
ATOM   1931  HB2 ARG A 123      -5.148  45.638  -4.002  1.00  0.00           H  
ATOM   1932  HG3 ARG A 123      -7.421  44.922  -4.011  1.00  0.00           H  
ATOM   1933  HG2 ARG A 123      -7.510  44.899  -2.273  1.00  0.00           H  
ATOM   1934  HD3 ARG A 123      -7.240  42.665  -2.634  1.00  0.00           H  
ATOM   1935  HD2 ARG A 123      -5.551  43.118  -2.517  1.00  0.00           H  
ATOM   1936  HE  ARG A 123      -5.265  42.781  -4.772  1.00  0.00           H  
ATOM   1937 HH12 ARG A 123      -9.152  41.908  -5.525  1.00  0.00           H  
ATOM   1938 HH11 ARG A 123      -8.707  42.653  -4.006  1.00  0.00           H  
ATOM   1939 HH22 ARG A 123      -7.561  41.431  -7.078  1.00  0.00           H  
ATOM   1940 HH21 ARG A 123      -5.880  41.804  -6.769  1.00  0.00           H  
ATOM   1941  N   THR A 124      -8.048  47.437  -1.278  1.00 65.53           N  
ATOM   1942  CA  THR A 124      -8.855  47.515  -0.052  1.00 63.55           C  
ATOM   1943  C   THR A 124      -9.937  46.449  -0.037  1.00 65.08           C  
ATOM   1944  O   THR A 124     -10.465  46.131   1.028  1.00 67.00           O  
ATOM   1945  CB  THR A 124      -9.403  48.935   0.206  1.00 62.59           C  
ATOM   1946  OG1 THR A 124     -10.338  49.297  -0.810  1.00 61.55           O  
ATOM   1947  CG2 THR A 124      -8.301  49.982   0.339  1.00 55.65           C  
ATOM   1948  H   THR A 124      -8.530  47.669  -2.134  1.00  0.00           H  
ATOM   1949  HA  THR A 124      -8.184  47.287   0.776  1.00  0.00           H  
ATOM   1950  HB  THR A 124      -9.944  48.909   1.152  1.00  0.00           H  
ATOM   1951  HG1 THR A 124      -9.904  49.280  -1.666  1.00  0.00           H  
ATOM   1952 HG21 THR A 124      -8.748  50.960   0.519  1.00  0.00           H  
ATOM   1953 HG22 THR A 124      -7.650  49.721   1.173  1.00  0.00           H  
ATOM   1954 HG23 THR A 124      -7.717  50.014  -0.581  1.00  0.00           H  
ATOM   1955  N   VAL A 125     -10.245  45.874  -1.203  1.00 57.84           N  
ATOM   1956  CA  VAL A 125     -11.244  44.819  -1.324  1.00 56.48           C  
ATOM   1957  C   VAL A 125     -10.507  43.535  -1.672  1.00 59.98           C  
ATOM   1958  O   VAL A 125      -9.956  43.424  -2.772  1.00 59.93           O  
ATOM   1959  CB  VAL A 125     -12.367  45.150  -2.360  1.00 58.95           C  
ATOM   1960  CG1 VAL A 125     -13.427  44.031  -2.420  1.00 58.64           C  
ATOM   1961  CG2 VAL A 125     -13.011  46.492  -2.061  1.00 58.01           C  
ATOM   1962  H   VAL A 125      -9.778  46.167  -2.049  1.00  0.00           H  
ATOM   1963  HA  VAL A 125     -11.713  44.685  -0.349  1.00  0.00           H  
ATOM   1964  HB  VAL A 125     -11.901  45.218  -3.343  1.00  0.00           H  
ATOM   1965 HG11 VAL A 125     -14.193  44.294  -3.150  1.00  0.00           H  
ATOM   1966 HG12 VAL A 125     -12.952  43.095  -2.714  1.00  0.00           H  
ATOM   1967 HG13 VAL A 125     -13.887  43.912  -1.439  1.00  0.00           H  
ATOM   1968 HG21 VAL A 125     -13.788  46.695  -2.798  1.00  0.00           H  
ATOM   1969 HG22 VAL A 125     -13.453  46.470  -1.065  1.00  0.00           H  
ATOM   1970 HG23 VAL A 125     -12.255  47.276  -2.105  1.00  0.00           H  
ATOM   1971  N   ASP A 126     -10.489  42.575  -0.744  1.00 56.30           N  
ATOM   1972  CA  ASP A 126      -9.816  41.295  -0.960  1.00 56.79           C  
ATOM   1973  C   ASP A 126     -10.602  40.507  -1.976  1.00 58.96           C  
ATOM   1974  O   ASP A 126     -11.819  40.658  -2.036  1.00 59.42           O  
ATOM   1975  CB  ASP A 126      -9.709  40.493   0.358  1.00 60.25           C  
ATOM   1976  CG  ASP A 126      -9.080  41.275   1.485  1.00 88.77           C  
ATOM   1977  OD1 ASP A 126      -7.921  41.743   1.314  1.00 92.54           O  
ATOM   1978  OD2 ASP A 126      -9.754  41.458   2.526  1.00100.78           O1-
ATOM   1979  H   ASP A 126     -10.951  42.721   0.142  1.00  0.00           H  
ATOM   1980  HA  ASP A 126      -8.814  41.479  -1.348  1.00  0.00           H  
ATOM   1981  HB3 ASP A 126      -9.133  39.584   0.183  1.00  0.00           H  
ATOM   1982  HB2 ASP A 126     -10.702  40.158   0.660  1.00  0.00           H  
ATOM   1983  N   THR A 127      -9.913  39.694  -2.783  1.00 54.39           N  
ATOM   1984  CA  THR A 127     -10.498  38.819  -3.803  1.00 54.49           C  
ATOM   1985  C   THR A 127     -11.556  37.861  -3.200  1.00 59.00           C  
ATOM   1986  O   THR A 127     -12.657  37.761  -3.750  1.00 59.55           O  
ATOM   1987  CB  THR A 127      -9.360  38.079  -4.564  1.00 57.99           C  
ATOM   1988  OG1 THR A 127      -8.566  39.056  -5.228  1.00 64.62           O  
ATOM   1989  CG2 THR A 127      -9.866  37.113  -5.611  1.00 49.37           C  
ATOM   1990  H   THR A 127      -8.906  39.650  -2.716  1.00  0.00           H  
ATOM   1991  HA  THR A 127     -11.010  39.457  -4.524  1.00  0.00           H  
ATOM   1992  HB  THR A 127      -8.741  37.540  -3.847  1.00  0.00           H  
ATOM   1993  HG1 THR A 127      -9.111  39.543  -5.850  1.00  0.00           H  
ATOM   1994 HG21 THR A 127      -9.020  36.633  -6.102  1.00  0.00           H  
ATOM   1995 HG22 THR A 127     -10.488  36.355  -5.136  1.00  0.00           H  
ATOM   1996 HG23 THR A 127     -10.455  37.654  -6.351  1.00  0.00           H  
ATOM   1997  N   LYS A 128     -11.226  37.179  -2.077  1.00 55.69           N  
ATOM   1998  CA  LYS A 128     -12.126  36.219  -1.407  1.00 56.15           C  
ATOM   1999  C   LYS A 128     -13.453  36.854  -0.980  1.00 59.19           C  
ATOM   2000  O   LYS A 128     -14.488  36.248  -1.228  1.00 59.79           O  
ATOM   2001  CB  LYS A 128     -11.457  35.477  -0.225  1.00 58.47           C  
ATOM   2002  CG  LYS A 128     -10.332  34.534  -0.636  0.00 73.59           C  
ATOM   2003  CD  LYS A 128      -9.659  33.912   0.578  0.00 84.17           C  
ATOM   2004  CE  LYS A 128      -8.510  33.015   0.192  0.00 95.66           C  
ATOM   2005  NZ  LYS A 128      -7.850  32.424   1.386  0.00105.20           N1+
ATOM   2006  H   LYS A 128     -10.320  37.315  -1.652  1.00  0.00           H  
ATOM   2007  HA  LYS A 128     -12.373  35.459  -2.148  1.00  0.00           H  
ATOM   2008  HB3 LYS A 128     -12.214  34.918   0.326  1.00  0.00           H  
ATOM   2009  HB2 LYS A 128     -11.074  36.206   0.489  1.00  0.00           H  
ATOM   2010  HG3 LYS A 128      -9.593  35.083  -1.219  1.00  0.00           H  
ATOM   2011  HG2 LYS A 128     -10.734  33.745  -1.272  1.00  0.00           H  
ATOM   2012  HD3 LYS A 128     -10.392  33.338   1.145  1.00  0.00           H  
ATOM   2013  HD2 LYS A 128      -9.297  34.702   1.236  1.00  0.00           H  
ATOM   2014  HE3 LYS A 128      -7.780  33.587  -0.380  1.00  0.00           H  
ATOM   2015  HE2 LYS A 128      -8.875  32.216  -0.454  1.00  0.00           H  
ATOM   2016  HZ1 LYS A 128      -8.521  31.876   1.905  1.00  0.00           H  
ATOM   2017  HZ2 LYS A 128      -7.088  31.831   1.091  1.00  0.00           H  
ATOM   2018  HZ3 LYS A 128      -7.493  33.163   1.974  1.00  0.00           H  
ATOM   2019  N   GLN A 129     -13.437  38.088  -0.442  1.00 55.06           N  
ATOM   2020  CA  GLN A 129     -14.676  38.754  -0.034  1.00 55.53           C  
ATOM   2021  C   GLN A 129     -15.555  39.095  -1.249  1.00 59.13           C  
ATOM   2022  O   GLN A 129     -16.757  38.819  -1.207  1.00 58.70           O  
ATOM   2023  CB  GLN A 129     -14.457  39.940   0.933  1.00 56.74           C  
ATOM   2024  CG  GLN A 129     -14.019  41.267   0.373  1.00 73.23           C  
ATOM   2025  CD  GLN A 129     -14.104  42.355   1.424  1.00 88.63           C  
ATOM   2026  OE1 GLN A 129     -12.957  42.836   1.885  1.00 83.94           O  
ATOM   2027  NE2 GLN A 129     -15.192  42.781   1.832  1.00 78.15           N  
ATOM   2028  H   GLN A 129     -12.560  38.571  -0.313  1.00  0.00           H  
ATOM   2029  HA  GLN A 129     -15.236  38.011   0.534  1.00  0.00           H  
ATOM   2030  HB3 GLN A 129     -13.761  39.637   1.715  1.00  0.00           H  
ATOM   2031  HB2 GLN A 129     -15.359  40.085   1.528  1.00  0.00           H  
ATOM   2032  HG3 GLN A 129     -14.653  41.530  -0.474  1.00  0.00           H  
ATOM   2033  HG2 GLN A 129     -12.993  41.189   0.014  1.00  0.00           H  
ATOM   2034 HE22 GLN A 129     -15.219  43.507   2.534  1.00  0.00           H  
ATOM   2035 HE21 GLN A 129     -16.053  42.403   1.463  1.00  0.00           H  
ATOM   2036  N   ALA A 130     -14.950  39.528  -2.371  1.00 54.37           N  
ATOM   2037  CA  ALA A 130     -15.720  39.789  -3.580  1.00 52.90           C  
ATOM   2038  C   ALA A 130     -16.224  38.482  -4.213  1.00 55.18           C  
ATOM   2039  O   ALA A 130     -17.346  38.431  -4.734  1.00 54.22           O  
ATOM   2040  CB  ALA A 130     -14.894  40.584  -4.555  1.00 53.72           C  
ATOM   2041  H   ALA A 130     -13.951  39.676  -2.381  1.00  0.00           H  
ATOM   2042  HA  ALA A 130     -16.588  40.388  -3.305  1.00  0.00           H  
ATOM   2043  HB1 ALA A 130     -15.478  40.774  -5.456  1.00  0.00           H  
ATOM   2044  HB2 ALA A 130     -14.608  41.533  -4.101  1.00  0.00           H  
ATOM   2045  HB3 ALA A 130     -13.997  40.022  -4.816  1.00  0.00           H  
ATOM   2046  N   GLN A 131     -15.426  37.412  -4.108  1.00 53.15           N  
ATOM   2047  CA  GLN A 131     -15.780  36.059  -4.597  1.00 53.37           C  
ATOM   2048  C   GLN A 131     -16.947  35.493  -3.771  1.00 54.52           C  
ATOM   2049  O   GLN A 131     -17.885  34.910  -4.326  1.00 53.95           O  
ATOM   2050  CB  GLN A 131     -14.571  35.118  -4.465  1.00 55.19           C  
ATOM   2051  CG  GLN A 131     -14.051  34.565  -5.772  1.00 67.06           C  
ATOM   2052  CD  GLN A 131     -12.806  33.773  -5.490  1.00 89.58           C  
ATOM   2053  OE1 GLN A 131     -12.965  32.485  -5.227  1.00 80.50           O  
ATOM   2054  NE2 GLN A 131     -11.701  34.311  -5.438  1.00 92.04           N  
ATOM   2055  H   GLN A 131     -14.519  37.499  -3.673  1.00  0.00           H  
ATOM   2056  HA  GLN A 131     -16.076  36.120  -5.644  1.00  0.00           H  
ATOM   2057  HB3 GLN A 131     -14.827  34.293  -3.801  1.00  0.00           H  
ATOM   2058  HB2 GLN A 131     -13.765  35.637  -3.947  1.00  0.00           H  
ATOM   2059  HG3 GLN A 131     -13.813  35.388  -6.445  1.00  0.00           H  
ATOM   2060  HG2 GLN A 131     -14.804  33.913  -6.215  1.00  0.00           H  
ATOM   2061 HE22 GLN A 131     -10.878  33.757  -5.247  1.00  0.00           H  
ATOM   2062 HE21 GLN A 131     -11.616  35.306  -5.587  1.00  0.00           H  
ATOM   2063  N   ASP A 132     -16.877  35.678  -2.442  1.00 49.17           N  
ATOM   2064  CA  ASP A 132     -17.925  35.267  -1.515  1.00 49.03           C  
ATOM   2065  C   ASP A 132     -19.229  35.990  -1.818  1.00 53.47           C  
ATOM   2066  O   ASP A 132     -20.267  35.326  -1.900  1.00 55.89           O  
ATOM   2067  CB  ASP A 132     -17.495  35.474  -0.063  1.00 50.16           C  
ATOM   2068  CG  ASP A 132     -16.489  34.453   0.400  1.00 56.12           C  
ATOM   2069  OD1 ASP A 132     -16.557  33.297  -0.078  1.00 56.48           O  
ATOM   2070  OD2 ASP A 132     -15.651  34.798   1.269  1.00 61.42           O1-
ATOM   2071  H   ASP A 132     -16.066  36.123  -2.036  1.00  0.00           H  
ATOM   2072  HA  ASP A 132     -18.096  34.200  -1.661  1.00  0.00           H  
ATOM   2073  HB3 ASP A 132     -18.372  35.437   0.583  1.00  0.00           H  
ATOM   2074  HB2 ASP A 132     -17.076  36.474   0.051  1.00  0.00           H  
ATOM   2075  N   LEU A 133     -19.168  37.317  -2.071  1.00 47.91           N  
ATOM   2076  CA  LEU A 133     -20.346  38.129  -2.447  1.00 46.80           C  
ATOM   2077  C   LEU A 133     -21.019  37.636  -3.727  1.00 52.38           C  
ATOM   2078  O   LEU A 133     -22.217  37.402  -3.700  1.00 54.92           O  
ATOM   2079  CB  LEU A 133     -20.015  39.632  -2.525  1.00 45.46           C  
ATOM   2080  CG  LEU A 133     -21.204  40.565  -2.724  1.00 47.45           C  
ATOM   2081  CD1 LEU A 133     -21.926  40.867  -1.373  1.00 45.81           C  
ATOM   2082  CD2 LEU A 133     -20.768  41.833  -3.412  1.00 47.89           C  
ATOM   2083  H   LEU A 133     -18.285  37.803  -2.007  1.00  0.00           H  
ATOM   2084  HA  LEU A 133     -21.075  38.011  -1.645  1.00  0.00           H  
ATOM   2085  HB3 LEU A 133     -19.289  39.800  -3.321  1.00  0.00           H  
ATOM   2086  HB2 LEU A 133     -19.472  39.928  -1.627  1.00  0.00           H  
ATOM   2087  HG  LEU A 133     -21.917  40.061  -3.377  1.00  0.00           H  
ATOM   2088 HD11 LEU A 133     -22.769  41.535  -1.552  1.00  0.00           H  
ATOM   2089 HD12 LEU A 133     -22.288  39.936  -0.938  1.00  0.00           H  
ATOM   2090 HD13 LEU A 133     -21.227  41.342  -0.685  1.00  0.00           H  
ATOM   2091 HD21 LEU A 133     -21.629  42.488  -3.547  1.00  0.00           H  
ATOM   2092 HD22 LEU A 133     -20.019  42.338  -2.803  1.00  0.00           H  
ATOM   2093 HD23 LEU A 133     -20.341  41.591  -4.385  1.00  0.00           H  
ATOM   2094  N   ALA A 134     -20.256  37.398  -4.807  1.00 48.71           N  
ATOM   2095  CA  ALA A 134     -20.774  36.887  -6.081  1.00 48.29           C  
ATOM   2096  C   ALA A 134     -21.402  35.471  -5.940  1.00 53.13           C  
ATOM   2097  O   ALA A 134     -22.352  35.121  -6.665  1.00 52.29           O  
ATOM   2098  CB  ALA A 134     -19.656  36.863  -7.114  1.00 48.95           C  
ATOM   2099  H   ALA A 134     -19.262  37.572  -4.771  1.00  0.00           H  
ATOM   2100  HA  ALA A 134     -21.548  37.569  -6.432  1.00  0.00           H  
ATOM   2101  HB1 ALA A 134     -20.043  36.483  -8.060  1.00  0.00           H  
ATOM   2102  HB2 ALA A 134     -19.272  37.873  -7.258  1.00  0.00           H  
ATOM   2103  HB3 ALA A 134     -18.852  36.216  -6.765  1.00  0.00           H  
ATOM   2104  N   ARG A 135     -20.840  34.651  -5.039  1.00 50.83           N  
ATOM   2105  CA  ARG A 135     -21.332  33.302  -4.739  1.00 51.79           C  
ATOM   2106  C   ARG A 135     -22.751  33.386  -4.109  1.00 56.87           C  
ATOM   2107  O   ARG A 135     -23.648  32.680  -4.586  1.00 57.44           O  
ATOM   2108  CB  ARG A 135     -20.350  32.581  -3.810  1.00 54.15           C  
ATOM   2109  CG  ARG A 135     -20.171  31.111  -4.126  1.00 68.12           C  
ATOM   2110  CD  ARG A 135     -18.713  30.732  -4.308  1.00 78.85           C  
ATOM   2111  NE  ARG A 135     -17.857  31.114  -3.182  1.00 83.09           N  
ATOM   2112  CZ  ARG A 135     -16.539  31.274  -3.276  1.00 98.48           C  
ATOM   2113  NH1 ARG A 135     -15.918  31.077  -4.435  1.00 83.27           N  
ATOM   2114  NH2 ARG A 135     -15.830  31.632  -2.214  1.00 87.80           N1+
ATOM   2115  H   ARG A 135     -20.028  34.952  -4.520  1.00  0.00           H  
ATOM   2116  HA  ARG A 135     -21.400  32.743  -5.672  1.00  0.00           H  
ATOM   2117  HB3 ARG A 135     -20.682  32.691  -2.778  1.00  0.00           H  
ATOM   2118  HB2 ARG A 135     -19.382  33.080  -3.850  1.00  0.00           H  
ATOM   2119  HG3 ARG A 135     -20.725  30.865  -5.032  1.00  0.00           H  
ATOM   2120  HG2 ARG A 135     -20.604  30.513  -3.324  1.00  0.00           H  
ATOM   2121  HD3 ARG A 135     -18.332  31.188  -5.222  1.00  0.00           H  
ATOM   2122  HD2 ARG A 135     -18.637  29.657  -4.472  1.00  0.00           H  
ATOM   2123  HE  ARG A 135     -18.321  31.257  -2.297  1.00  0.00           H  
ATOM   2124 HH12 ARG A 135     -14.918  31.200  -4.499  1.00  0.00           H  
ATOM   2125 HH11 ARG A 135     -16.447  30.804  -5.251  1.00  0.00           H  
ATOM   2126 HH22 ARG A 135     -14.830  31.752  -2.291  1.00  0.00           H  
ATOM   2127 HH21 ARG A 135     -16.290  31.785  -1.328  1.00  0.00           H  
ATOM   2128  N   SER A 136     -22.982  34.313  -3.119  1.00 52.39           N  
ATOM   2129  CA  SER A 136     -24.326  34.526  -2.530  1.00 51.75           C  
ATOM   2130  C   SER A 136     -25.351  35.072  -3.554  1.00 57.59           C  
ATOM   2131  O   SER A 136     -26.546  34.825  -3.407  1.00 59.26           O  
ATOM   2132  CB  SER A 136     -24.265  35.424  -1.297  1.00 52.89           C  
ATOM   2133  OG  SER A 136     -24.202  36.802  -1.601  1.00 59.96           O  
ATOM   2134  H   SER A 136     -22.221  34.878  -2.768  1.00  0.00           H  
ATOM   2135  HA  SER A 136     -24.690  33.553  -2.200  1.00  0.00           H  
ATOM   2136  HB3 SER A 136     -23.402  35.148  -0.691  1.00  0.00           H  
ATOM   2137  HB2 SER A 136     -25.133  35.232  -0.667  1.00  0.00           H  
ATOM   2138  HG  SER A 136     -23.546  36.949  -2.286  1.00  0.00           H  
ATOM   2139  N   TYR A 137     -24.880  35.809  -4.588  1.00 52.60           N  
ATOM   2140  CA  TYR A 137     -25.694  36.360  -5.682  1.00 50.51           C  
ATOM   2141  C   TYR A 137     -25.902  35.300  -6.786  1.00 51.98           C  
ATOM   2142  O   TYR A 137     -26.751  35.470  -7.663  1.00 51.09           O  
ATOM   2143  CB  TYR A 137     -24.943  37.539  -6.336  1.00 50.73           C  
ATOM   2144  CG  TYR A 137     -24.793  38.823  -5.548  1.00 51.94           C  
ATOM   2145  CD1 TYR A 137     -25.456  39.009  -4.329  1.00 51.94           C  
ATOM   2146  CD2 TYR A 137     -24.012  39.873  -6.035  1.00 52.30           C  
ATOM   2147  CE1 TYR A 137     -25.377  40.217  -3.642  1.00 47.79           C  
ATOM   2148  CE2 TYR A 137     -23.900  41.074  -5.336  1.00 52.99           C  
ATOM   2149  CZ  TYR A 137     -24.597  41.246  -4.149  1.00 57.62           C  
ATOM   2150  OH  TYR A 137     -24.483  42.431  -3.468  1.00 58.27           O  
ATOM   2151  H   TYR A 137     -23.894  36.020  -4.650  1.00  0.00           H  
ATOM   2152  HA  TYR A 137     -26.658  36.696  -5.299  1.00  0.00           H  
ATOM   2153  HB3 TYR A 137     -25.401  37.763  -7.299  1.00  0.00           H  
ATOM   2154  HB2 TYR A 137     -23.958  37.200  -6.657  1.00  0.00           H  
ATOM   2155  HD1 TYR A 137     -26.042  38.207  -3.905  1.00  0.00           H  
ATOM   2156  HD2 TYR A 137     -23.481  39.763  -6.969  1.00  0.00           H  
ATOM   2157  HE1 TYR A 137     -25.921  40.350  -2.719  1.00  0.00           H  
ATOM   2158  HE2 TYR A 137     -23.273  41.865  -5.719  1.00  0.00           H  
ATOM   2159  HH  TYR A 137     -23.911  43.027  -3.956  1.00  0.00           H  
ATOM   2160  N   GLY A 138     -25.044  34.288  -6.804  1.00 49.57           N  
ATOM   2161  CA  GLY A 138     -25.042  33.244  -7.840  1.00 49.81           C  
ATOM   2162  C   GLY A 138     -24.572  33.760  -9.188  1.00 52.94           C  
ATOM   2163  O   GLY A 138     -25.164  33.433 -10.216  1.00 54.23           O  
ATOM   2164  H   GLY A 138     -24.345  34.206  -6.080  1.00  0.00           H  
ATOM   2165  HA3 GLY A 138     -26.046  32.831  -7.940  1.00  0.00           H  
ATOM   2166  HA2 GLY A 138     -24.401  32.421  -7.524  1.00  0.00           H  
ATOM   2167  N   ILE A 139     -23.538  34.620  -9.196  1.00 47.23           N  
ATOM   2168  CA  ILE A 139     -23.055  35.235 -10.434  1.00 46.18           C  
ATOM   2169  C   ILE A 139     -21.546  35.106 -10.552  1.00 50.72           C  
ATOM   2170  O   ILE A 139     -20.865  35.012  -9.526  1.00 50.41           O  
ATOM   2171  CB  ILE A 139     -23.521  36.725 -10.564  1.00 48.17           C  
ATOM   2172  CG1 ILE A 139     -22.838  37.647  -9.516  1.00 46.79           C  
ATOM   2173  CG2 ILE A 139     -25.056  36.849 -10.539  1.00 48.33           C  
ATOM   2174  CD1 ILE A 139     -22.951  39.142  -9.730  1.00 45.48           C  
ATOM   2175  H   ILE A 139     -23.072  34.858  -8.332  1.00  0.00           H  
ATOM   2176  HA  ILE A 139     -23.495  34.683 -11.265  1.00  0.00           H  
ATOM   2177  HB  ILE A 139     -23.195  37.071 -11.545  1.00  0.00           H  
ATOM   2178 HG13 ILE A 139     -21.786  37.376  -9.432  1.00  0.00           H  
ATOM   2179 HG12 ILE A 139     -23.211  37.398  -8.523  1.00  0.00           H  
ATOM   2180 HG21 ILE A 139     -25.338  37.898 -10.632  1.00  0.00           H  
ATOM   2181 HG22 ILE A 139     -25.480  36.285 -11.369  1.00  0.00           H  
ATOM   2182 HG23 ILE A 139     -25.438  36.452  -9.598  1.00  0.00           H  
ATOM   2183 HD11 ILE A 139     -22.431  39.665  -8.927  1.00  0.00           H  
ATOM   2184 HD12 ILE A 139     -22.502  39.408 -10.687  1.00  0.00           H  
ATOM   2185 HD13 ILE A 139     -24.002  39.431  -9.730  1.00  0.00           H  
ATOM   2186  N   PRO A 140     -20.978  35.142 -11.777  1.00 49.19           N  
ATOM   2187  CA  PRO A 140     -19.500  35.077 -11.893  1.00 48.63           C  
ATOM   2188  C   PRO A 140     -18.778  36.332 -11.382  1.00 52.62           C  
ATOM   2189  O   PRO A 140     -19.327  37.422 -11.414  1.00 52.22           O  
ATOM   2190  CB  PRO A 140     -19.263  34.896 -13.393  1.00 49.95           C  
ATOM   2191  CG  PRO A 140     -20.618  34.480 -13.975  1.00 54.55           C  
ATOM   2192  CD  PRO A 140     -21.626  35.171 -13.109  1.00 50.51           C  
ATOM   2193  HA  PRO A 140     -19.131  34.202 -11.358  1.00  0.00           H  
ATOM   2194  HB3 PRO A 140     -18.540  34.096 -13.551  1.00  0.00           H  
ATOM   2195  HB2 PRO A 140     -18.959  35.848 -13.829  1.00  0.00           H  
ATOM   2196  HG3 PRO A 140     -20.737  33.401 -13.877  1.00  0.00           H  
ATOM   2197  HG2 PRO A 140     -20.702  34.853 -14.996  1.00  0.00           H  
ATOM   2198  HD2 PRO A 140     -21.730  36.206 -13.435  1.00  0.00           H  
ATOM   2199  HD3 PRO A 140     -22.539  34.577 -13.077  1.00  0.00           H  
ATOM   2200  N   PHE A 141     -17.552  36.160 -10.871  1.00 50.73           N  
ATOM   2201  CA  PHE A 141     -16.689  37.252 -10.428  1.00 49.81           C  
ATOM   2202  C   PHE A 141     -15.396  37.240 -11.242  1.00 56.58           C  
ATOM   2203  O   PHE A 141     -14.634  36.273 -11.174  1.00 55.72           O  
ATOM   2204  CB  PHE A 141     -16.368  37.210  -8.916  1.00 49.24           C  
ATOM   2205  CG  PHE A 141     -15.338  38.243  -8.496  1.00 48.29           C  
ATOM   2206  CD1 PHE A 141     -15.508  39.589  -8.805  1.00 48.98           C  
ATOM   2207  CD2 PHE A 141     -14.193  37.867  -7.808  1.00 50.06           C  
ATOM   2208  CE1 PHE A 141     -14.559  40.540  -8.420  1.00 49.45           C  
ATOM   2209  CE2 PHE A 141     -13.248  38.825  -7.411  1.00 52.12           C  
ATOM   2210  CZ  PHE A 141     -13.436  40.153  -7.729  1.00 49.12           C  
ATOM   2211  H   PHE A 141     -17.172  35.229 -10.773  1.00  0.00           H  
ATOM   2212  HA  PHE A 141     -17.205  38.190 -10.634  1.00  0.00           H  
ATOM   2213  HB3 PHE A 141     -16.012  36.215  -8.649  1.00  0.00           H  
ATOM   2214  HB2 PHE A 141     -17.285  37.361  -8.347  1.00  0.00           H  
ATOM   2215  HD1 PHE A 141     -16.383  39.912  -9.350  1.00  0.00           H  
ATOM   2216  HD2 PHE A 141     -14.022  36.827  -7.572  1.00  0.00           H  
ATOM   2217  HE1 PHE A 141     -14.708  41.581  -8.665  1.00  0.00           H  
ATOM   2218  HE2 PHE A 141     -12.373  38.522  -6.856  1.00  0.00           H  
ATOM   2219  HZ  PHE A 141     -12.702  40.889  -7.436  1.00  0.00           H  
ATOM   2220  N   ILE A 142     -15.140  38.335 -11.980  1.00 54.32           N  
ATOM   2221  CA  ILE A 142     -13.932  38.472 -12.787  1.00 53.60           C  
ATOM   2222  C   ILE A 142     -13.141  39.716 -12.380  1.00 59.09           C  
ATOM   2223  O   ILE A 142     -13.673  40.829 -12.382  1.00 58.15           O  
ATOM   2224  CB  ILE A 142     -14.221  38.396 -14.315  1.00 56.11           C  
ATOM   2225  CG1 ILE A 142     -14.787  37.015 -14.695  1.00 56.01           C  
ATOM   2226  CG2 ILE A 142     -12.960  38.713 -15.166  1.00 55.40           C  
ATOM   2227  CD1 ILE A 142     -15.916  37.083 -15.581  1.00 64.05           C  
ATOM   2228  H   ILE A 142     -15.796  39.103 -11.989  1.00  0.00           H  
ATOM   2229  HA  ILE A 142     -13.303  37.614 -12.549  1.00  0.00           H  
ATOM   2230  HB  ILE A 142     -14.979  39.144 -14.549  1.00  0.00           H  
ATOM   2231 HG13 ILE A 142     -15.070  36.478 -13.789  1.00  0.00           H  
ATOM   2232 HG12 ILE A 142     -14.001  36.416 -15.156  1.00  0.00           H  
ATOM   2233 HG21 ILE A 142     -13.210  38.648 -16.225  1.00  0.00           H  
ATOM   2234 HG22 ILE A 142     -12.610  39.720 -14.937  1.00  0.00           H  
ATOM   2235 HG23 ILE A 142     -12.174  37.994 -14.934  1.00  0.00           H  
ATOM   2236 HD11 ILE A 142     -16.263  36.075 -15.806  1.00  0.00           H  
ATOM   2237 HD12 ILE A 142     -16.719  37.645 -15.104  1.00  0.00           H  
ATOM   2238 HD13 ILE A 142     -15.624  37.581 -16.505  1.00  0.00           H  
ATOM   2239  N   GLU A 143     -11.862  39.511 -12.023  1.00 56.64           N  
ATOM   2240  CA  GLU A 143     -10.969  40.611 -11.744  1.00 56.80           C  
ATOM   2241  C   GLU A 143     -10.391  41.164 -13.064  1.00 60.38           C  
ATOM   2242  O   GLU A 143     -10.059  40.385 -13.959  1.00 60.56           O  
ATOM   2243  CB  GLU A 143      -9.898  40.209 -10.750  1.00 58.05           C  
ATOM   2244  CG  GLU A 143     -10.306  40.597  -9.344  1.00 66.01           C  
ATOM   2245  CD  GLU A 143      -9.229  40.599  -8.284  1.00 83.99           C  
ATOM   2246  OE1 GLU A 143      -9.597  40.716  -7.093  1.00 89.02           O  
ATOM   2247  OE2 GLU A 143      -8.027  40.527  -8.634  1.00 70.41           O1-
ATOM   2248  H   GLU A 143     -11.504  38.570 -11.944  1.00  0.00           H  
ATOM   2249  HA  GLU A 143     -11.560  41.405 -11.287  1.00  0.00           H  
ATOM   2250  HB3 GLU A 143      -8.961  40.704 -11.006  1.00  0.00           H  
ATOM   2251  HB2 GLU A 143      -9.744  39.131 -10.799  1.00  0.00           H  
ATOM   2252  HG3 GLU A 143     -11.126  39.957  -9.020  1.00  0.00           H  
ATOM   2253  HG2 GLU A 143     -10.787  41.575  -9.368  1.00  0.00           H  
ATOM   2254  N   THR A 144     -10.385  42.503 -13.228  1.00 55.20           N  
ATOM   2255  CA  THR A 144      -9.905  43.132 -14.455  1.00 53.84           C  
ATOM   2256  C   THR A 144      -8.941  44.307 -14.250  1.00 57.36           C  
ATOM   2257  O   THR A 144      -8.886  44.918 -13.184  1.00 56.50           O  
ATOM   2258  CB  THR A 144     -11.072  43.617 -15.364  1.00 52.25           C  
ATOM   2259  OG1 THR A 144     -11.718  44.740 -14.771  1.00 49.41           O  
ATOM   2260  CG2 THR A 144     -12.047  42.540 -15.751  1.00 47.30           C  
ATOM   2261  H   THR A 144     -10.720  43.104 -12.488  1.00  0.00           H  
ATOM   2262  HA  THR A 144      -9.363  42.369 -15.013  1.00  0.00           H  
ATOM   2263  HB  THR A 144     -10.618  43.972 -16.289  1.00  0.00           H  
ATOM   2264  HG1 THR A 144     -11.085  45.454 -14.663  1.00  0.00           H  
ATOM   2265 HG21 THR A 144     -12.826  42.965 -16.383  1.00  0.00           H  
ATOM   2266 HG22 THR A 144     -11.524  41.755 -16.297  1.00  0.00           H  
ATOM   2267 HG23 THR A 144     -12.498  42.118 -14.853  1.00  0.00           H  
ATOM   2268  N   SER A 145      -8.239  44.660 -15.331  1.00 54.92           N  
ATOM   2269  CA  SER A 145      -7.385  45.836 -15.440  1.00 55.61           C  
ATOM   2270  C   SER A 145      -7.642  46.399 -16.838  1.00 62.89           C  
ATOM   2271  O   SER A 145      -7.257  45.777 -17.832  1.00 64.39           O  
ATOM   2272  CB  SER A 145      -5.912  45.482 -15.283  1.00 58.74           C  
ATOM   2273  OG  SER A 145      -5.134  46.623 -15.610  1.00 68.10           O  
ATOM   2274  H   SER A 145      -8.275  44.091 -16.165  1.00  0.00           H  
ATOM   2275  HA  SER A 145      -7.671  46.571 -14.687  1.00  0.00           H  
ATOM   2276  HB3 SER A 145      -5.661  44.665 -15.960  1.00  0.00           H  
ATOM   2277  HB2 SER A 145      -5.716  45.193 -14.250  1.00  0.00           H  
ATOM   2278  HG  SER A 145      -5.361  47.345 -15.020  1.00  0.00           H  
ATOM   2279  N   ALA A 146      -8.336  47.540 -16.930  1.00 58.45           N  
ATOM   2280  CA  ALA A 146      -8.587  48.147 -18.229  1.00 57.56           C  
ATOM   2281  C   ALA A 146      -7.247  48.698 -18.753  1.00 62.72           C  
ATOM   2282  O   ALA A 146      -7.091  48.843 -19.966  1.00 62.28           O  
ATOM   2283  CB  ALA A 146      -9.605  49.263 -18.104  1.00 57.32           C  
ATOM   2284  H   ALA A 146      -8.689  47.985 -16.095  1.00  0.00           H  
ATOM   2285  HA  ALA A 146      -8.962  47.389 -18.917  1.00  0.00           H  
ATOM   2286  HB1 ALA A 146      -9.781  49.706 -19.084  1.00  0.00           H  
ATOM   2287  HB2 ALA A 146     -10.540  48.861 -17.714  1.00  0.00           H  
ATOM   2288  HB3 ALA A 146      -9.227  50.026 -17.424  1.00  0.00           H  
ATOM   2289  N   LYS A 147      -6.289  48.988 -17.825  1.00 58.28           N  
ATOM   2290  CA  LYS A 147      -4.955  49.480 -18.141  1.00 59.30           C  
ATOM   2291  C   LYS A 147      -4.143  48.436 -18.936  1.00 65.29           C  
ATOM   2292  O   LYS A 147      -3.655  48.769 -20.003  1.00 66.20           O  
ATOM   2293  CB  LYS A 147      -4.215  49.905 -16.858  1.00 61.85           C  
ATOM   2294  CG  LYS A 147      -2.941  50.706 -17.084  1.00 60.77           C  
ATOM   2295  CD  LYS A 147      -2.225  50.941 -15.767  1.00 70.15           C  
ATOM   2296  CE  LYS A 147      -1.579  52.302 -15.669  1.00 92.35           C  
ATOM   2297  NZ  LYS A 147      -2.576  53.397 -15.440  1.00103.47           N1+
ATOM   2298  H   LYS A 147      -6.484  48.865 -16.842  1.00  0.00           H  
ATOM   2299  HA  LYS A 147      -5.066  50.364 -18.769  1.00  0.00           H  
ATOM   2300  HB3 LYS A 147      -3.984  49.020 -16.265  1.00  0.00           H  
ATOM   2301  HB2 LYS A 147      -4.892  50.477 -16.224  1.00  0.00           H  
ATOM   2302  HG3 LYS A 147      -3.191  51.665 -17.538  1.00  0.00           H  
ATOM   2303  HG2 LYS A 147      -2.285  50.160 -17.762  1.00  0.00           H  
ATOM   2304  HD3 LYS A 147      -1.468  50.170 -15.624  1.00  0.00           H  
ATOM   2305  HD2 LYS A 147      -2.929  50.815 -14.945  1.00  0.00           H  
ATOM   2306  HE3 LYS A 147      -1.021  52.505 -16.583  1.00  0.00           H  
ATOM   2307  HE2 LYS A 147      -0.851  52.300 -14.858  1.00  0.00           H  
ATOM   2308  HZ1 LYS A 147      -3.232  53.112 -14.727  1.00  0.00           H  
ATOM   2309  HZ2 LYS A 147      -2.095  54.233 -15.140  1.00  0.00           H  
ATOM   2310  HZ3 LYS A 147      -3.074  53.585 -16.299  1.00  0.00           H  
ATOM   2311  N   THR A 148      -4.028  47.184 -18.432  1.00 62.31           N  
ATOM   2312  CA  THR A 148      -3.258  46.084 -19.036  1.00 61.17           C  
ATOM   2313  C   THR A 148      -4.092  45.132 -19.899  1.00 64.52           C  
ATOM   2314  O   THR A 148      -3.549  44.157 -20.424  1.00 64.34           O  
ATOM   2315  CB  THR A 148      -2.520  45.275 -17.946  1.00 64.57           C  
ATOM   2316  OG1 THR A 148      -3.390  44.287 -17.393  1.00 69.41           O  
ATOM   2317  CG2 THR A 148      -1.919  46.136 -16.859  1.00 55.59           C  
ATOM   2318  H   THR A 148      -4.495  46.942 -17.570  1.00  0.00           H  
ATOM   2319  HA  THR A 148      -2.501  46.531 -19.680  1.00  0.00           H  
ATOM   2320  HB  THR A 148      -1.699  44.748 -18.433  1.00  0.00           H  
ATOM   2321  HG1 THR A 148      -4.025  44.709 -16.810  1.00  0.00           H  
ATOM   2322 HG21 THR A 148      -1.417  45.502 -16.128  1.00  0.00           H  
ATOM   2323 HG22 THR A 148      -1.198  46.825 -17.298  1.00  0.00           H  
ATOM   2324 HG23 THR A 148      -2.709  46.703 -16.366  1.00  0.00           H  
ATOM   2325  N   ARG A 149      -5.415  45.356 -19.969  1.00 60.06           N  
ATOM   2326  CA  ARG A 149      -6.387  44.547 -20.717  1.00 59.26           C  
ATOM   2327  C   ARG A 149      -6.664  43.151 -20.067  1.00 61.03           C  
ATOM   2328  O   ARG A 149      -7.433  42.341 -20.613  1.00 61.85           O  
ATOM   2329  CB  ARG A 149      -6.020  44.438 -22.220  1.00 59.77           C  
ATOM   2330  CG  ARG A 149      -7.265  44.279 -23.057  1.00 71.09           C  
ATOM   2331  CD  ARG A 149      -7.094  44.480 -24.538  1.00 80.78           C  
ATOM   2332  NE  ARG A 149      -8.410  44.592 -25.175  1.00 76.57           N  
ATOM   2333  CZ  ARG A 149      -9.161  43.548 -25.503  1.00 81.27           C  
ATOM   2334  NH1 ARG A 149      -8.716  42.315 -25.303  1.00 64.06           N  
ATOM   2335  NH2 ARG A 149     -10.350  43.728 -26.064  1.00 67.04           N1+
ATOM   2336  H   ARG A 149      -5.821  46.140 -19.479  1.00  0.00           H  
ATOM   2337  HA  ARG A 149      -7.330  45.092 -20.675  1.00  0.00           H  
ATOM   2338  HB3 ARG A 149      -5.368  43.578 -22.373  1.00  0.00           H  
ATOM   2339  HB2 ARG A 149      -5.487  45.337 -22.530  1.00  0.00           H  
ATOM   2340  HG3 ARG A 149      -8.035  44.957 -22.689  1.00  0.00           H  
ATOM   2341  HG2 ARG A 149      -7.697  43.295 -22.875  1.00  0.00           H  
ATOM   2342  HD3 ARG A 149      -6.557  43.630 -24.960  1.00  0.00           H  
ATOM   2343  HD2 ARG A 149      -6.525  45.392 -24.717  1.00  0.00           H  
ATOM   2344  HE  ARG A 149      -8.738  45.529 -25.363  1.00  0.00           H  
ATOM   2345 HH12 ARG A 149      -9.291  41.524 -25.554  1.00  0.00           H  
ATOM   2346 HH11 ARG A 149      -7.802  42.167 -24.899  1.00  0.00           H  
ATOM   2347 HH22 ARG A 149     -10.918  42.930 -26.312  1.00  0.00           H  
ATOM   2348 HH21 ARG A 149     -10.687  44.663 -26.243  1.00  0.00           H  
ATOM   2349  N   GLN A 150      -6.099  42.911 -18.878  1.00 56.41           N  
ATOM   2350  CA  GLN A 150      -6.276  41.695 -18.084  1.00 56.56           C  
ATOM   2351  C   GLN A 150      -7.767  41.475 -17.740  1.00 62.31           C  
ATOM   2352  O   GLN A 150      -8.383  42.329 -17.106  1.00 60.91           O  
ATOM   2353  CB  GLN A 150      -5.480  41.836 -16.770  1.00 58.32           C  
ATOM   2354  CG  GLN A 150      -5.256  40.531 -16.029  1.00 85.01           C  
ATOM   2355  CD  GLN A 150      -4.052  39.816 -16.573  1.00122.96           C  
ATOM   2356  OE1 GLN A 150      -4.281  38.909 -17.520  1.00121.36           O  
ATOM   2357  NE2 GLN A 150      -2.909  40.094 -16.184  1.00120.11           N  
ATOM   2358  H   GLN A 150      -5.493  43.601 -18.458  1.00  0.00           H  
ATOM   2359  HA  GLN A 150      -5.903  40.838 -18.644  1.00  0.00           H  
ATOM   2360  HB3 GLN A 150      -5.989  42.541 -16.113  1.00  0.00           H  
ATOM   2361  HB2 GLN A 150      -4.517  42.302 -16.979  1.00  0.00           H  
ATOM   2362  HG3 GLN A 150      -6.135  39.896 -16.138  1.00  0.00           H  
ATOM   2363  HG2 GLN A 150      -5.108  40.736 -14.969  1.00  0.00           H  
ATOM   2364 HE22 GLN A 150      -2.113  39.601 -16.563  1.00  0.00           H  
ATOM   2365 HE21 GLN A 150      -2.773  40.813 -15.488  1.00  0.00           H  
ATOM   2366  N   GLY A 151      -8.314  40.344 -18.190  1.00 60.60           N  
ATOM   2367  CA  GLY A 151      -9.678  39.892 -17.927  1.00 59.87           C  
ATOM   2368  C   GLY A 151     -10.801  40.625 -18.631  1.00 63.43           C  
ATOM   2369  O   GLY A 151     -11.960  40.233 -18.479  1.00 64.15           O  
ATOM   2370  H   GLY A 151      -7.773  39.716 -18.767  1.00  0.00           H  
ATOM   2371  HA3 GLY A 151      -9.859  39.907 -16.852  1.00  0.00           H  
ATOM   2372  HA2 GLY A 151      -9.751  38.827 -18.148  1.00  0.00           H  
ATOM   2373  N   VAL A 152     -10.478  41.662 -19.428  1.00 56.79           N  
ATOM   2374  CA  VAL A 152     -11.473  42.495 -20.114  1.00 54.75           C  
ATOM   2375  C   VAL A 152     -12.405  41.676 -21.000  1.00 60.82           C  
ATOM   2376  O   VAL A 152     -13.626  41.755 -20.790  1.00 62.08           O  
ATOM   2377  CB  VAL A 152     -10.855  43.709 -20.852  1.00 55.94           C  
ATOM   2378  CG1 VAL A 152     -11.925  44.504 -21.606  1.00 55.63           C  
ATOM   2379  CG2 VAL A 152     -10.105  44.611 -19.868  1.00 54.68           C  
ATOM   2380  H   VAL A 152      -9.508  41.900 -19.578  1.00  0.00           H  
ATOM   2381  HA  VAL A 152     -12.102  42.914 -19.328  1.00  0.00           H  
ATOM   2382  HB  VAL A 152     -10.137  43.332 -21.581  1.00  0.00           H  
ATOM   2383 HG11 VAL A 152     -11.460  45.349 -22.113  1.00  0.00           H  
ATOM   2384 HG12 VAL A 152     -12.406  43.859 -22.341  1.00  0.00           H  
ATOM   2385 HG13 VAL A 152     -12.671  44.870 -20.901  1.00  0.00           H  
ATOM   2386 HG21 VAL A 152      -9.678  45.458 -20.404  1.00  0.00           H  
ATOM   2387 HG22 VAL A 152     -10.796  44.974 -19.108  1.00  0.00           H  
ATOM   2388 HG23 VAL A 152      -9.306  44.044 -19.391  1.00  0.00           H  
ATOM   2389  N   ASP A 153     -11.860  40.902 -21.971  1.00 57.27           N  
ATOM   2390  CA  ASP A 153     -12.658  40.051 -22.866  1.00 56.42           C  
ATOM   2391  C   ASP A 153     -13.414  39.032 -22.053  1.00 60.42           C  
ATOM   2392  O   ASP A 153     -14.595  38.854 -22.294  1.00 61.25           O  
ATOM   2393  CB  ASP A 153     -11.790  39.317 -23.904  1.00 58.15           C  
ATOM   2394  CG  ASP A 153     -11.158  40.187 -24.967  1.00 68.38           C  
ATOM   2395  OD1 ASP A 153     -11.815  41.138 -25.424  1.00 66.91           O  
ATOM   2396  OD2 ASP A 153     -10.028  39.872 -25.390  1.00 81.04           O1-
ATOM   2397  H   ASP A 153     -10.859  40.892 -22.106  1.00  0.00           H  
ATOM   2398  HA  ASP A 153     -13.377  40.678 -23.394  1.00  0.00           H  
ATOM   2399  HB3 ASP A 153     -12.383  38.538 -24.383  1.00  0.00           H  
ATOM   2400  HB2 ASP A 153     -11.011  38.755 -23.389  1.00  0.00           H  
ATOM   2401  N   ASP A 154     -12.746  38.393 -21.070  1.00 56.34           N  
ATOM   2402  CA  ASP A 154     -13.323  37.407 -20.171  1.00 55.88           C  
ATOM   2403  C   ASP A 154     -14.577  37.972 -19.488  1.00 61.81           C  
ATOM   2404  O   ASP A 154     -15.609  37.317 -19.512  1.00 63.38           O  
ATOM   2405  CB  ASP A 154     -12.284  36.973 -19.120  1.00 57.49           C  
ATOM   2406  CG  ASP A 154     -12.698  35.823 -18.205  1.00 65.50           C  
ATOM   2407  OD1 ASP A 154     -13.675  35.109 -18.542  1.00 65.47           O  
ATOM   2408  OD2 ASP A 154     -12.030  35.624 -17.167  1.00 70.86           O1-
ATOM   2409  H   ASP A 154     -11.767  38.588 -20.915  1.00  0.00           H  
ATOM   2410  HA  ASP A 154     -13.611  36.533 -20.755  1.00  0.00           H  
ATOM   2411  HB3 ASP A 154     -12.006  37.834 -18.512  1.00  0.00           H  
ATOM   2412  HB2 ASP A 154     -11.351  36.716 -19.622  1.00  0.00           H  
ATOM   2413  N   ALA A 155     -14.507  39.205 -18.953  1.00 56.27           N  
ATOM   2414  CA  ALA A 155     -15.620  39.871 -18.290  1.00 55.03           C  
ATOM   2415  C   ALA A 155     -16.852  40.012 -19.213  1.00 58.67           C  
ATOM   2416  O   ALA A 155     -17.934  39.565 -18.841  1.00 58.67           O  
ATOM   2417  CB  ALA A 155     -15.176  41.223 -17.751  1.00 55.44           C  
ATOM   2418  H   ALA A 155     -13.643  39.727 -18.998  1.00  0.00           H  
ATOM   2419  HA  ALA A 155     -15.913  39.256 -17.439  1.00  0.00           H  
ATOM   2420  HB1 ALA A 155     -16.016  41.712 -17.258  1.00  0.00           H  
ATOM   2421  HB2 ALA A 155     -14.367  41.081 -17.035  1.00  0.00           H  
ATOM   2422  HB3 ALA A 155     -14.826  41.846 -18.574  1.00  0.00           H  
ATOM   2423  N   PHE A 156     -16.691  40.587 -20.418  1.00 54.21           N  
ATOM   2424  CA  PHE A 156     -17.811  40.754 -21.342  1.00 52.83           C  
ATOM   2425  C   PHE A 156     -18.285  39.438 -21.930  1.00 59.60           C  
ATOM   2426  O   PHE A 156     -19.480  39.249 -22.109  1.00 59.47           O  
ATOM   2427  CB  PHE A 156     -17.480  41.763 -22.449  1.00 53.00           C  
ATOM   2428  CG  PHE A 156     -17.367  43.187 -21.971  1.00 52.97           C  
ATOM   2429  CD1 PHE A 156     -16.152  43.689 -21.503  1.00 53.95           C  
ATOM   2430  CD2 PHE A 156     -18.472  44.038 -21.998  1.00 53.67           C  
ATOM   2431  CE1 PHE A 156     -16.048  45.008 -21.061  1.00 54.23           C  
ATOM   2432  CE2 PHE A 156     -18.366  45.363 -21.557  1.00 54.95           C  
ATOM   2433  CZ  PHE A 156     -17.158  45.837 -21.097  1.00 53.43           C  
ATOM   2434  H   PHE A 156     -15.779  40.915 -20.703  1.00  0.00           H  
ATOM   2435  HA  PHE A 156     -18.641  41.167 -20.769  1.00  0.00           H  
ATOM   2436  HB3 PHE A 156     -18.237  41.703 -23.231  1.00  0.00           H  
ATOM   2437  HB2 PHE A 156     -16.550  41.471 -22.938  1.00  0.00           H  
ATOM   2438  HD1 PHE A 156     -15.278  43.054 -21.480  1.00  0.00           H  
ATOM   2439  HD2 PHE A 156     -19.423  43.677 -22.362  1.00  0.00           H  
ATOM   2440  HE1 PHE A 156     -15.104  45.381 -20.692  1.00  0.00           H  
ATOM   2441  HE2 PHE A 156     -19.230  46.010 -21.578  1.00  0.00           H  
ATOM   2442  HZ  PHE A 156     -17.078  46.861 -20.763  1.00  0.00           H  
ATOM   2443  N   TYR A 157     -17.356  38.534 -22.237  1.00 58.73           N  
ATOM   2444  CA  TYR A 157     -17.661  37.225 -22.829  1.00 59.17           C  
ATOM   2445  C   TYR A 157     -18.444  36.379 -21.862  1.00 60.27           C  
ATOM   2446  O   TYR A 157     -19.445  35.795 -22.274  1.00 59.23           O  
ATOM   2447  CB  TYR A 157     -16.377  36.512 -23.325  1.00 62.07           C  
ATOM   2448  CG  TYR A 157     -15.784  37.070 -24.610  1.00 66.40           C  
ATOM   2449  CD1 TYR A 157     -16.055  38.377 -25.024  1.00 69.10           C  
ATOM   2450  CD2 TYR A 157     -14.954  36.294 -25.411  1.00 67.94           C  
ATOM   2451  CE1 TYR A 157     -15.509  38.895 -26.197  1.00 71.08           C  
ATOM   2452  CE2 TYR A 157     -14.404  36.801 -26.592  1.00 69.20           C  
ATOM   2453  CZ  TYR A 157     -14.686  38.100 -26.981  1.00 79.04           C  
ATOM   2454  OH  TYR A 157     -14.141  38.598 -28.136  1.00 83.17           O  
ATOM   2455  H   TYR A 157     -16.381  38.733 -22.064  1.00  0.00           H  
ATOM   2456  HA  TYR A 157     -18.295  37.399 -23.698  1.00  0.00           H  
ATOM   2457  HB3 TYR A 157     -16.582  35.449 -23.454  1.00  0.00           H  
ATOM   2458  HB2 TYR A 157     -15.623  36.539 -22.538  1.00  0.00           H  
ATOM   2459  HD1 TYR A 157     -16.700  39.009 -24.431  1.00  0.00           H  
ATOM   2460  HD2 TYR A 157     -14.723  35.279 -25.125  1.00  0.00           H  
ATOM   2461  HE1 TYR A 157     -15.727  39.911 -26.492  1.00  0.00           H  
ATOM   2462  HE2 TYR A 157     -13.761  36.180 -27.198  1.00  0.00           H  
ATOM   2463  HH  TYR A 157     -13.602  37.922 -28.553  1.00  0.00           H  
ATOM   2464  N   THR A 158     -18.031  36.362 -20.559  1.00 55.96           N  
ATOM   2465  CA  THR A 158     -18.738  35.627 -19.495  1.00 55.55           C  
ATOM   2466  C   THR A 158     -20.174  36.121 -19.364  1.00 58.36           C  
ATOM   2467  O   THR A 158     -21.083  35.300 -19.239  1.00 58.49           O  
ATOM   2468  CB  THR A 158     -17.988  35.683 -18.184  1.00 62.77           C  
ATOM   2469  OG1 THR A 158     -16.663  35.224 -18.418  1.00 60.08           O  
ATOM   2470  CG2 THR A 158     -18.624  34.816 -17.109  1.00 61.65           C  
ATOM   2471  H   THR A 158     -17.202  36.871 -20.285  1.00  0.00           H  
ATOM   2472  HA  THR A 158     -18.782  34.581 -19.798  1.00  0.00           H  
ATOM   2473  HB  THR A 158     -17.953  36.715 -17.836  1.00  0.00           H  
ATOM   2474  HG1 THR A 158     -16.150  35.922 -18.832  1.00  0.00           H  
ATOM   2475 HG21 THR A 158     -18.045  34.894 -16.189  1.00  0.00           H  
ATOM   2476 HG22 THR A 158     -19.644  35.154 -16.925  1.00  0.00           H  
ATOM   2477 HG23 THR A 158     -18.640  33.778 -17.441  1.00  0.00           H  
ATOM   2478  N   LEU A 159     -20.379  37.441 -19.486  1.00 54.63           N  
ATOM   2479  CA  LEU A 159     -21.708  38.050 -19.432  1.00 55.01           C  
ATOM   2480  C   LEU A 159     -22.587  37.578 -20.583  1.00 61.17           C  
ATOM   2481  O   LEU A 159     -23.753  37.293 -20.350  1.00 62.06           O  
ATOM   2482  CB  LEU A 159     -21.643  39.600 -19.342  1.00 54.19           C  
ATOM   2483  CG  LEU A 159     -22.975  40.376 -19.199  1.00 56.69           C  
ATOM   2484  CD1 LEU A 159     -23.727  39.991 -17.918  1.00 55.70           C  
ATOM   2485  CD2 LEU A 159     -22.734  41.881 -19.238  1.00 56.28           C  
ATOM   2486  H   LEU A 159     -19.595  38.063 -19.622  1.00  0.00           H  
ATOM   2487  HA  LEU A 159     -22.178  37.700 -18.513  1.00  0.00           H  
ATOM   2488  HB3 LEU A 159     -21.096  39.985 -20.203  1.00  0.00           H  
ATOM   2489  HB2 LEU A 159     -20.976  39.883 -18.528  1.00  0.00           H  
ATOM   2490  HG  LEU A 159     -23.606  40.116 -20.049  1.00  0.00           H  
ATOM   2491 HD11 LEU A 159     -24.656  40.558 -17.857  1.00  0.00           H  
ATOM   2492 HD12 LEU A 159     -23.954  38.925 -17.936  1.00  0.00           H  
ATOM   2493 HD13 LEU A 159     -23.107  40.216 -17.050  1.00  0.00           H  
ATOM   2494 HD21 LEU A 159     -23.685  42.404 -19.136  1.00  0.00           H  
ATOM   2495 HD22 LEU A 159     -22.073  42.165 -18.419  1.00  0.00           H  
ATOM   2496 HD23 LEU A 159     -22.271  42.151 -20.187  1.00  0.00           H  
ATOM   2497  N   VAL A 160     -22.036  37.463 -21.798  1.00 59.18           N  
ATOM   2498  CA  VAL A 160     -22.799  36.988 -22.963  1.00 59.80           C  
ATOM   2499  C   VAL A 160     -23.231  35.545 -22.731  1.00 66.44           C  
ATOM   2500  O   VAL A 160     -24.398  35.201 -22.973  1.00 67.19           O  
ATOM   2501  CB  VAL A 160     -22.032  37.196 -24.291  1.00 62.86           C  
ATOM   2502  CG1 VAL A 160     -22.607  36.343 -25.434  1.00 62.60           C  
ATOM   2503  CG2 VAL A 160     -22.031  38.667 -24.669  1.00 61.92           C  
ATOM   2504  H   VAL A 160     -21.066  37.706 -21.938  1.00  0.00           H  
ATOM   2505  HA  VAL A 160     -23.706  37.589 -23.019  1.00  0.00           H  
ATOM   2506  HB  VAL A 160     -20.998  36.890 -24.132  1.00  0.00           H  
ATOM   2507 HG11 VAL A 160     -22.036  36.523 -26.345  1.00  0.00           H  
ATOM   2508 HG12 VAL A 160     -22.543  35.288 -25.168  1.00  0.00           H  
ATOM   2509 HG13 VAL A 160     -23.650  36.613 -25.600  1.00  0.00           H  
ATOM   2510 HG21 VAL A 160     -21.489  38.802 -25.605  1.00  0.00           H  
ATOM   2511 HG22 VAL A 160     -23.058  39.012 -24.792  1.00  0.00           H  
ATOM   2512 HG23 VAL A 160     -21.546  39.245 -23.882  1.00  0.00           H  
ATOM   2513  N   ARG A 161     -22.304  34.731 -22.192  1.00 63.32           N  
ATOM   2514  CA  ARG A 161     -22.561  33.333 -21.856  1.00 63.59           C  
ATOM   2515  C   ARG A 161     -23.690  33.266 -20.822  1.00 70.55           C  
ATOM   2516  O   ARG A 161     -24.574  32.415 -20.950  1.00 72.85           O  
ATOM   2517  CB  ARG A 161     -21.285  32.622 -21.369  1.00 61.27           C  
ATOM   2518  CG  ARG A 161     -20.244  32.373 -22.478  1.00 65.71           C  
ATOM   2519  CD  ARG A 161     -18.965  31.708 -21.975  1.00 68.12           C  
ATOM   2520  NE  ARG A 161     -17.838  31.880 -22.903  1.00 75.40           N  
ATOM   2521  CZ  ARG A 161     -16.710  32.527 -22.608  1.00 92.86           C  
ATOM   2522  NH1 ARG A 161     -16.531  33.051 -21.401  1.00 84.61           N  
ATOM   2523  NH2 ARG A 161     -15.746  32.640 -23.513  1.00 80.42           N1+
ATOM   2524  H   ARG A 161     -21.376  35.080 -22.000  1.00  0.00           H  
ATOM   2525  HA  ARG A 161     -22.903  32.828 -22.759  1.00  0.00           H  
ATOM   2526  HB3 ARG A 161     -21.554  31.672 -20.907  1.00  0.00           H  
ATOM   2527  HB2 ARG A 161     -20.829  33.206 -20.570  1.00  0.00           H  
ATOM   2528  HG3 ARG A 161     -19.995  33.319 -22.959  1.00  0.00           H  
ATOM   2529  HG2 ARG A 161     -20.689  31.757 -23.260  1.00  0.00           H  
ATOM   2530  HD3 ARG A 161     -19.147  30.645 -21.819  1.00  0.00           H  
ATOM   2531  HD2 ARG A 161     -18.700  32.122 -21.002  1.00  0.00           H  
ATOM   2532  HE  ARG A 161     -17.960  31.468 -23.817  1.00  0.00           H  
ATOM   2533 HH12 ARG A 161     -15.674  33.540 -21.185  1.00  0.00           H  
ATOM   2534 HH11 ARG A 161     -17.252  32.961 -20.699  1.00  0.00           H  
ATOM   2535 HH22 ARG A 161     -14.894  33.131 -23.284  1.00  0.00           H  
ATOM   2536 HH21 ARG A 161     -15.865  32.235 -24.431  1.00  0.00           H  
ATOM   2537  N   GLU A 162     -23.715  34.225 -19.869  1.00 64.55           N  
ATOM   2538  CA  GLU A 162     -24.754  34.332 -18.843  1.00 62.77           C  
ATOM   2539  C   GLU A 162     -26.109  34.609 -19.470  1.00 66.66           C  
ATOM   2540  O   GLU A 162     -27.100  34.026 -19.013  1.00 66.48           O  
ATOM   2541  CB  GLU A 162     -24.406  35.392 -17.777  1.00 63.41           C  
ATOM   2542  CG  GLU A 162     -23.272  35.000 -16.849  1.00 65.24           C  
ATOM   2543  CD  GLU A 162     -23.580  33.833 -15.932  1.00 86.35           C  
ATOM   2544  OE1 GLU A 162     -24.358  34.013 -14.966  1.00 84.49           O  
ATOM   2545  OE2 GLU A 162     -23.029  32.736 -16.176  1.00 74.11           O1-
ATOM   2546  H   GLU A 162     -22.987  34.924 -19.837  1.00  0.00           H  
ATOM   2547  HA  GLU A 162     -24.817  33.368 -18.338  1.00  0.00           H  
ATOM   2548  HB3 GLU A 162     -25.295  35.616 -17.187  1.00  0.00           H  
ATOM   2549  HB2 GLU A 162     -24.160  36.333 -18.270  1.00  0.00           H  
ATOM   2550  HG3 GLU A 162     -22.981  35.863 -16.250  1.00  0.00           H  
ATOM   2551  HG2 GLU A 162     -22.385  34.770 -17.440  1.00  0.00           H  
ATOM   2552  N   ILE A 163     -26.157  35.474 -20.524  1.00 63.48           N  
ATOM   2553  CA  ILE A 163     -27.403  35.773 -21.258  1.00 63.97           C  
ATOM   2554  C   ILE A 163     -27.829  34.500 -22.036  1.00 72.41           C  
ATOM   2555  O   ILE A 163     -29.009  34.145 -22.021  1.00 72.41           O  
ATOM   2556  CB  ILE A 163     -27.307  37.023 -22.182  1.00 65.74           C  
ATOM   2557  CG1 ILE A 163     -27.039  38.307 -21.366  1.00 65.85           C  
ATOM   2558  CG2 ILE A 163     -28.569  37.178 -23.055  1.00 62.70           C  
ATOM   2559  CD1 ILE A 163     -26.481  39.410 -22.154  1.00 69.43           C  
ATOM   2560  H   ILE A 163     -25.316  35.941 -20.833  1.00  0.00           H  
ATOM   2561  HA  ILE A 163     -28.176  35.975 -20.517  1.00  0.00           H  
ATOM   2562  HB  ILE A 163     -26.459  36.874 -22.851  1.00  0.00           H  
ATOM   2563 HG13 ILE A 163     -26.366  38.076 -20.540  1.00  0.00           H  
ATOM   2564 HG12 ILE A 163     -27.965  38.634 -20.892  1.00  0.00           H  
ATOM   2565 HG21 ILE A 163     -28.468  38.060 -23.687  1.00  0.00           H  
ATOM   2566 HG22 ILE A 163     -28.689  36.294 -23.682  1.00  0.00           H  
ATOM   2567 HG23 ILE A 163     -29.443  37.289 -22.414  1.00  0.00           H  
ATOM   2568 HD11 ILE A 163     -26.322  40.274 -21.509  1.00  0.00           H  
ATOM   2569 HD12 ILE A 163     -25.530  39.102 -22.589  1.00  0.00           H  
ATOM   2570 HD13 ILE A 163     -27.175  39.675 -22.951  1.00  0.00           H  
ATOM   2571  N   ARG A 164     -26.859  33.809 -22.677  1.00 70.80           N  
ATOM   2572  CA  ARG A 164     -27.118  32.568 -23.409  1.00 71.42           C  
ATOM   2573  C   ARG A 164     -27.796  31.512 -22.523  1.00 77.90           C  
ATOM   2574  O   ARG A 164     -28.814  30.969 -22.939  1.00 78.08           O  
ATOM   2575  CB  ARG A 164     -25.843  32.017 -24.057  1.00 70.09           C  
ATOM   2576  CG  ARG A 164     -25.465  32.756 -25.318  1.00 74.35           C  
ATOM   2577  CD  ARG A 164     -24.216  32.185 -25.944  1.00 79.56           C  
ATOM   2578  NE  ARG A 164     -23.806  32.957 -27.122  1.00 83.80           N  
ATOM   2579  CZ  ARG A 164     -22.577  32.950 -27.629  1.00 91.51           C  
ATOM   2580  NH1 ARG A 164     -21.620  32.226 -27.059  1.00 70.50           N  
ATOM   2581  NH2 ARG A 164     -22.291  33.682 -28.699  1.00 77.40           N1+
ATOM   2582  H   ARG A 164     -25.907  34.145 -22.664  1.00  0.00           H  
ATOM   2583  HA  ARG A 164     -27.812  32.807 -24.215  1.00  0.00           H  
ATOM   2584  HB3 ARG A 164     -25.980  30.960 -24.284  1.00  0.00           H  
ATOM   2585  HB2 ARG A 164     -25.021  32.073 -23.344  1.00  0.00           H  
ATOM   2586  HG3 ARG A 164     -25.306  33.809 -25.087  1.00  0.00           H  
ATOM   2587  HG2 ARG A 164     -26.287  32.699 -26.032  1.00  0.00           H  
ATOM   2588  HD3 ARG A 164     -24.396  31.150 -26.233  1.00  0.00           H  
ATOM   2589  HD2 ARG A 164     -23.410  32.186 -25.211  1.00  0.00           H  
ATOM   2590  HE  ARG A 164     -24.526  33.519 -27.552  1.00  0.00           H  
ATOM   2591 HH12 ARG A 164     -20.688  32.224 -27.449  1.00  0.00           H  
ATOM   2592 HH11 ARG A 164     -21.824  31.677 -26.236  1.00  0.00           H  
ATOM   2593 HH22 ARG A 164     -21.356  33.674 -29.081  1.00  0.00           H  
ATOM   2594 HH21 ARG A 164     -23.008  34.247 -29.131  1.00  0.00           H  
ATOM   2595  N   LYS A 165     -27.287  31.285 -21.286  1.00 75.32           N  
ATOM   2596  CA  LYS A 165     -27.851  30.339 -20.306  1.00 75.07           C  
ATOM   2597  C   LYS A 165     -29.293  30.727 -19.933  1.00 79.96           C  
ATOM   2598  O   LYS A 165     -30.123  29.847 -19.713  1.00 80.27           O  
ATOM   2599  CB  LYS A 165     -27.007  30.303 -19.014  1.00 77.40           C  
ATOM   2600  CG  LYS A 165     -25.572  29.786 -19.135  1.00 89.94           C  
ATOM   2601  CD  LYS A 165     -24.831  29.957 -17.784  1.00 95.73           C  
ATOM   2602  CE  LYS A 165     -23.331  29.747 -17.843  1.00101.45           C  
ATOM   2603  NZ  LYS A 165     -22.953  28.310 -17.905  1.00110.61           N1+
ATOM   2604  H   LYS A 165     -26.463  31.782 -20.980  1.00  0.00           H  
ATOM   2605  HA  LYS A 165     -27.859  29.342 -20.747  1.00  0.00           H  
ATOM   2606  HB3 LYS A 165     -27.535  29.722 -18.257  1.00  0.00           H  
ATOM   2607  HB2 LYS A 165     -26.993  31.297 -18.567  1.00  0.00           H  
ATOM   2608  HG3 LYS A 165     -25.048  30.346 -19.910  1.00  0.00           H  
ATOM   2609  HG2 LYS A 165     -25.588  28.731 -19.409  1.00  0.00           H  
ATOM   2610  HD3 LYS A 165     -25.261  29.278 -17.048  1.00  0.00           H  
ATOM   2611  HD2 LYS A 165     -25.041  30.948 -17.381  1.00  0.00           H  
ATOM   2612  HE3 LYS A 165     -22.866  30.206 -16.971  1.00  0.00           H  
ATOM   2613  HE2 LYS A 165     -22.927  30.266 -18.712  1.00  0.00           H  
ATOM   2614  HZ1 LYS A 165     -23.591  27.820 -18.516  1.00  0.00           H  
ATOM   2615  HZ2 LYS A 165     -22.012  28.224 -18.262  1.00  0.00           H  
ATOM   2616  HZ3 LYS A 165     -22.999  27.909 -16.979  1.00  0.00           H  
ATOM   2617  N   HIS A 166     -29.579  32.045 -19.860  1.00 76.82           N  
ATOM   2618  CA  HIS A 166     -30.893  32.608 -19.512  1.00 76.44           C  
ATOM   2619  C   HIS A 166     -31.954  32.395 -20.584  1.00 85.01           C  
ATOM   2620  O   HIS A 166     -33.088  32.057 -20.256  1.00 84.60           O  
ATOM   2621  CB  HIS A 166     -30.776  34.111 -19.194  1.00 75.44           C  
ATOM   2622  CG  HIS A 166     -31.960  34.661 -18.465  1.00 77.72           C  
ATOM   2623  ND1 HIS A 166     -33.012  35.250 -19.139  1.00 78.91           N  
ATOM   2624  CD2 HIS A 166     -32.226  34.680 -17.137  1.00 78.96           C  
ATOM   2625  CE1 HIS A 166     -33.881  35.613 -18.206  1.00 78.22           C  
ATOM   2626  NE2 HIS A 166     -33.450  35.295 -16.985  1.00 78.53           N  
ATOM   2627  H   HIS A 166     -28.861  32.729 -20.052  1.00  0.00           H  
ATOM   2628  HA  HIS A 166     -31.236  32.107 -18.607  1.00  0.00           H  
ATOM   2629  HB3 HIS A 166     -30.632  34.667 -20.121  1.00  0.00           H  
ATOM   2630  HB2 HIS A 166     -29.875  34.287 -18.606  1.00  0.00           H  
ATOM   2631  HD2 HIS A 166     -31.520  34.256 -16.439  1.00  0.00           H  
ATOM   2632  HE1 HIS A 166     -34.802  36.102 -18.487  1.00  0.00           H  
ATOM   2633  HE2 HIS A 166     -33.840  35.422 -16.062  1.00  0.00           H  
ATOM   2634  N   LYS A 167     -31.594  32.664 -21.848  1.00 86.41           N  
ATOM   2635  CA  LYS A 167     -32.427  32.566 -23.045  1.00 88.48           C  
ATOM   2636  C   LYS A 167     -32.898  31.127 -23.296  1.00 98.04           C  
ATOM   2637  O   LYS A 167     -34.077  30.917 -23.611  1.00 98.48           O  
ATOM   2638  CB  LYS A 167     -31.639  33.070 -24.271  1.00 91.03           C  
ATOM   2639  CG  LYS A 167     -31.543  34.589 -24.397  1.00104.31           C  
ATOM   2640  CD  LYS A 167     -30.798  34.999 -25.672  1.00111.80           C  
ATOM   2641  CE  LYS A 167     -31.308  36.305 -26.225  1.00123.21           C  
ATOM   2642  NZ  LYS A 167     -30.418  36.845 -27.284  1.00133.83           N1+
ATOM   2643  H   LYS A 167     -30.654  32.972 -22.051  1.00  0.00           H  
ATOM   2644  HA  LYS A 167     -33.304  33.200 -22.911  1.00  0.00           H  
ATOM   2645  HB3 LYS A 167     -32.083  32.660 -25.178  1.00  0.00           H  
ATOM   2646  HB2 LYS A 167     -30.635  32.645 -24.254  1.00  0.00           H  
ATOM   2647  HG3 LYS A 167     -31.024  34.993 -23.528  1.00  0.00           H  
ATOM   2648  HG2 LYS A 167     -32.546  35.016 -24.410  1.00  0.00           H  
ATOM   2649  HD3 LYS A 167     -30.910  34.218 -26.424  1.00  0.00           H  
ATOM   2650  HD2 LYS A 167     -29.733  35.087 -25.457  1.00  0.00           H  
ATOM   2651  HE3 LYS A 167     -31.393  37.032 -25.417  1.00  0.00           H  
ATOM   2652  HE2 LYS A 167     -32.309  36.160 -26.632  1.00  0.00           H  
ATOM   2653  HZ1 LYS A 167     -30.358  36.183 -28.044  1.00  0.00           H  
ATOM   2654  HZ2 LYS A 167     -30.793  37.718 -27.627  1.00  0.00           H  
ATOM   2655  HZ3 LYS A 167     -29.496  37.003 -26.902  1.00  0.00           H  
ATOM   2656  N   GLU A 168     -31.973  30.143 -23.153  1.00 97.26           N  
ATOM   2657  CA  GLU A 168     -32.232  28.718 -23.380  1.00 98.54           C  
ATOM   2658  C   GLU A 168     -33.145  28.087 -22.294  1.00105.42           C  
ATOM   2659  O   GLU A 168     -33.613  26.958 -22.484  1.00105.64           O  
ATOM   2660  CB  GLU A 168     -30.922  27.919 -23.594  1.00100.02           C  
ATOM   2661  CG  GLU A 168     -29.960  27.859 -22.409  1.00109.34           C  
ATOM   2662  CD  GLU A 168     -28.490  27.665 -22.749  1.00125.19           C  
ATOM   2663  OE1 GLU A 168     -28.059  28.097 -23.845  1.00103.22           O  
ATOM   2664  OE2 GLU A 168     -27.754  27.129 -21.889  1.00120.51           O1-
ATOM   2665  H   GLU A 168     -31.031  30.373 -22.872  1.00  0.00           H  
ATOM   2666  HA  GLU A 168     -32.785  28.654 -24.317  1.00  0.00           H  
ATOM   2667  HB3 GLU A 168     -30.397  28.316 -24.463  1.00  0.00           H  
ATOM   2668  HB2 GLU A 168     -31.167  26.905 -23.909  1.00  0.00           H  
ATOM   2669  HG3 GLU A 168     -30.278  27.070 -21.727  1.00  0.00           H  
ATOM   2670  HG2 GLU A 168     -30.074  28.761 -21.808  1.00  0.00           H  
ATOM   2671  N   LYS A 169     -33.433  28.827 -21.196  1.00102.58           N  
ATOM   2672  CA  LYS A 169     -34.348  28.375 -20.144  1.00105.94           C  
ATOM   2673  C   LYS A 169     -35.784  28.492 -20.675  1.00119.71           C  
ATOM   2674  O   LYS A 169     -36.151  29.576 -21.189  1.00135.55           O  
ATOM   2675  CB  LYS A 169     -34.191  29.213 -18.861  1.00108.31           C  
ATOM   2676  CG  LYS A 169     -32.938  28.918 -18.061  1.00119.00           C  
ATOM   2677  CD  LYS A 169     -32.721  29.991 -17.006  1.00128.20           C  
ATOM   2678  CE  LYS A 169     -31.294  30.007 -16.520  1.00137.59           C  
ATOM   2679  NZ  LYS A 169     -31.055  31.093 -15.539  1.00143.80           N1+
ATOM   2680  H   LYS A 169     -33.010  29.736 -21.074  1.00  0.00           H  
ATOM   2681  HA  LYS A 169     -34.138  27.330 -19.914  1.00  0.00           H  
ATOM   2682  HB3 LYS A 169     -35.066  29.070 -18.227  1.00  0.00           H  
ATOM   2683  HB2 LYS A 169     -34.215  30.272 -19.117  1.00  0.00           H  
ATOM   2684  HG3 LYS A 169     -32.078  28.888 -18.731  1.00  0.00           H  
ATOM   2685  HG2 LYS A 169     -33.037  27.947 -17.576  1.00  0.00           H  
ATOM   2686  HD3 LYS A 169     -33.389  29.812 -16.164  1.00  0.00           H  
ATOM   2687  HD2 LYS A 169     -32.973  30.966 -17.423  1.00  0.00           H  
ATOM   2688  HE3 LYS A 169     -30.623  30.132 -17.370  1.00  0.00           H  
ATOM   2689  HE2 LYS A 169     -31.056  29.047 -16.063  1.00  0.00           H  
ATOM   2690  HZ1 LYS A 169     -31.345  31.976 -15.936  1.00  0.00           H  
ATOM   2691  HZ2 LYS A 169     -31.586  30.912 -14.699  1.00  0.00           H  
ATOM   2692  HZ3 LYS A 169     -30.071  31.133 -15.313  1.00  0.00           H  
ATOM   2693  N   NMA A 169A    -36.596  27.377 -20.621  1.00  0.00           N  
ATOM   2694  CA  NMA A 169A    -37.941  27.429 -21.175  1.00  0.00           C  
ATOM   2695  H   NMA A 169A    -36.257  26.526 -20.197  1.00  0.00           H  
ATOM   2696 1HA  NMA A 169A    -38.119  28.446 -21.591  1.00  0.00           H  
ATOM   2697 2HA  NMA A 169A    -38.045  26.669 -21.982  1.00  0.00           H  
ATOM   2698 3HA  NMA A 169A    -38.686  27.214 -20.376  1.00  0.00           H  
TER    2699      NMA A 169A
HETATM 2700  PB  GDP A 201     -15.954  55.608 -14.973  1.00 49.27           P  
HETATM 2701  O1B GDP A 201     -16.479  55.532 -16.400  1.00 46.44           O1-
HETATM 2702  O2B GDP A 201     -16.265  56.858 -14.282  1.00 43.63           O1-
HETATM 2703  O3B GDP A 201     -16.399  54.374 -14.235  1.00 49.80           O  
HETATM 2704  O3A GDP A 201     -14.383  55.335 -15.041  1.00 55.26           O  
HETATM 2705  PA  GDP A 201     -13.155  55.737 -15.976  1.00 45.52           P  
HETATM 2706  O1A GDP A 201     -13.096  54.844 -17.167  1.00 48.79           O1-
HETATM 2707  O2A GDP A 201     -13.447  57.179 -16.372  1.00 45.87           O  
HETATM 2708  O5' GDP A 201     -11.914  55.649 -15.010  1.00 40.97           O  
HETATM 2709  C5' GDP A 201     -11.707  56.571 -13.909  1.00 46.70           C  
HETATM 2710  C4' GDP A 201     -10.225  56.708 -13.649  1.00 52.72           C  
HETATM 2711  O4' GDP A 201      -9.645  55.408 -13.372  1.00 51.54           O  
HETATM 2712  C3' GDP A 201      -9.420  57.278 -14.823  1.00 56.77           C  
HETATM 2713  O3' GDP A 201      -8.341  58.081 -14.369  1.00 58.29           O  
HETATM 2714  C2' GDP A 201      -8.937  56.016 -15.532  1.00 57.27           C  
HETATM 2715  O2' GDP A 201      -7.793  56.204 -16.353  1.00 64.91           O  
HETATM 2716  C1' GDP A 201      -8.644  55.120 -14.334  1.00 50.90           C  
HETATM 2717  N9  GDP A 201      -8.687  53.692 -14.648  1.00 48.81           N  
HETATM 2718  C8  GDP A 201      -9.670  53.014 -15.319  1.00 48.35           C  
HETATM 2719  N7  GDP A 201      -9.473  51.721 -15.382  1.00 48.81           N  
HETATM 2720  C5  GDP A 201      -8.272  51.532 -14.717  1.00 50.15           C  
HETATM 2721  C6  GDP A 201      -7.514  50.339 -14.445  1.00 50.59           C  
HETATM 2722  O6  GDP A 201      -7.827  49.183 -14.735  1.00 51.36           O  
HETATM 2723  N1  GDP A 201      -6.331  50.612 -13.778  1.00 49.15           N  
HETATM 2724  C2  GDP A 201      -5.904  51.865 -13.405  1.00 52.50           C  
HETATM 2725  N2  GDP A 201      -4.699  51.953 -12.839  1.00 52.85           N  
HETATM 2726  N3  GDP A 201      -6.610  52.977 -13.617  1.00 51.87           N  
HETATM 2727  C4  GDP A 201      -7.768  52.745 -14.272  1.00 50.82           C  
HETATM 2728 H5'1 GDP A 201     -12.198  56.186 -13.016  1.00  0.00           H  
HETATM 2729 H5'2 GDP A 201     -12.122  57.545 -14.168  1.00  0.00           H  
HETATM 2730  H4' GDP A 201     -10.079  57.349 -12.780  1.00  0.00           H  
HETATM 2731  H3' GDP A 201     -10.069  57.855 -15.481  1.00  0.00           H  
HETATM 2732 HO3' GDP A 201      -7.933  58.523 -15.117  1.00  0.00           H  
HETATM 2733  H2' GDP A 201      -9.749  55.590 -16.122  1.00  0.00           H  
HETATM 2734 HO2' GDP A 201      -7.841  57.064 -16.778  1.00  0.00           H  
HETATM 2735  H1' GDP A 201      -7.666  55.371 -13.925  1.00  0.00           H  
HETATM 2736  H8  GDP A 201     -10.508  53.552 -15.737  1.00  0.00           H  
HETATM 2737  HN1 GDP A 201      -5.706  49.859 -13.529  1.00  0.00           H  
HETATM 2738 H2 1 GDP A 201      -4.342  52.852 -12.548  1.00  0.00           H  
HETATM 2739 H2 2 GDP A 201      -4.144  51.121 -12.701  1.00  0.00           H  
CONECT    1    4    5    6
CONECT    4    1
CONECT    5    1
CONECT    6    1
CONECT 2700 2701 2702 2703 2704
CONECT 2700 2703
CONECT 2701 2700
CONECT 2702 2700
CONECT 2703 2700
CONECT 2703 2700
CONECT 2704 2700 2705
CONECT 2705 2704 2706 2707 2708
CONECT 2705 2707
CONECT 2706 2705
CONECT 2707 2705
CONECT 2707 2705
CONECT 2708 2705 2709
CONECT 2709 2708 2710 2728 2729
CONECT 2710 2709 2711 2712 2730
CONECT 2711 2710 2716
CONECT 2712 2710 2713 2714 2731
CONECT 2713 2712 2732
CONECT 2714 2712 2715 2716 2733
CONECT 2715 2714 2734
CONECT 2716 2711 2714 2717 2735
CONECT 2717 2716 2718 2727
CONECT 2718 2717 2719 2736
CONECT 2718 2719
CONECT 2719 2718 2720
CONECT 2719 2718
CONECT 2720 2719 2721 2727
CONECT 2720 2727
CONECT 2721 2720 2722 2723
CONECT 2721 2722
CONECT 2722 2721
CONECT 2722 2721
CONECT 2723 2721 2724 2737
CONECT 2724 2723 2725 2726
CONECT 2724 2726
CONECT 2725 2724 2738 2739
CONECT 2726 2724 2727
CONECT 2726 2724
CONECT 2727 2717 2720 2726
CONECT 2727 2720
CONECT 2728 2709
CONECT 2729 2709
CONECT 2730 2710
CONECT 2731 2712
CONECT 2732 2713
CONECT 2733 2714
CONECT 2734 2715
CONECT 2735 2716
CONECT 2736 2718
CONECT 2737 2723
CONECT 2738 2725
CONECT 2739 2725
ENDMDL
END   
