# Supplementary material for: Untargeted Diversity-Oriented Synthesis for the Discovery of New Antitumor Agents: An Integrated Approach of Inverse Virtual Screening, Bioinformatics, and Omics for Target Deconvolution
Source: J Med Chem. 2025 Jul 24;68(15):16483–517. doi: 10.1021/acs.jmedchem.5c01344 (PMC12362587; doi:10.1021/acs.jmedchem.5c01344)
Supplement: Supplementary file 3 [file jm5c01344_si_003.csv]

Compound	Smiles	HaCaT	HEPG2	A375	SHSY5Y	MCF7	A549
7	O=C1OC2=CC=CC=C2CN1[C@@H](CC(C)C)C(NCC3=CC=CC=C3)=O	38.43ñ4.54	35.55ñ3.22	13.72ñ1.40	11.51ñ2.05	20.19ñ3.57	>40
8	O=C1OC2=CC=CC=C2CN1[C@@H](CC3=CC=CC=C3)C(NCC(C)(C)C)=O	34.78ñ3.79	21.39ñ4.94	17.46ñ3.22	>40	13.78ñ2.28	14.97ñ2.84
13	CC(C)CN1CC2=CC=CC=C2OC[C@@H]1CC3=CC=CC=C3	12.73ñ3.10	8.19ñ2.02	15.31ñ4.12	20.57ñ4.70	17.16ñ2.96	>40
14	CC(C)C[C@@H]1N(CC2=CC=CC=C2)CC3=CC=CC=C3OC1	10.33ñ2.33	4.45ñ1.63	9.04ñ2.13	11.63ñ3.13	11.25ñ3.33	>40
22	O=C(C1=CC=CC=C1N2)N([C@@H](CC3=CC=CC=C3)C(OCC(C)C)=O)C2=O	26.98ñ4.09	4.28ñ2.04	7.12ñ2.54	30.36ñ3.92	11.23ñ3.14	36.29ñ5.72
23	O=C(C1=CC=CC=C1N2)N([C@@H](CC(C)C)C(OCC3=CC=CC=C3)=O)C2=O	10.17ñ1.84	1.70ñ1.05	3.88ñ1.64	3.50ñ1.41	12.20ñ2.64	4.12ñ1.89
28	O=C(C1=CC=CC=C1N2CC3=CC=C(C(F)(F)F)C=C3)N[C@@H](CC4=CC=CC=C4)C2=O	26.92ñ4.40	11.13ñ2.25	12.97ñ2.10	10.72ñ1.26	11.70ñ3.12	8.80ñ1.37
29	O=C(C(C=CC=C1)=C1N2CC3=CC=C(C(F)(F)F)C=C3)N[C@@H](CC(C)C)C2=O	>40	25.78ñ2.74	29.38ñ4.43	>40	>40	>40
30	O=C(C1=CC=CC=C1N2CC3=CC=C(C(F)(F)F)C=C3)N(CC4=CC=C(C(F)(F)F)C=C4)[C@@H](CC5=CC=CC=C5)C2=O	>40	5.06ñ1.73	7.44ñ2.12	37.28ñ4.45	13.8ñ3.11	>40
31	O=C(C(C=CC=C1)=C1N2CC3=CC=C(C(F)(F)F)C=C3)N(CC4=CC=C(C(F)(F)F)C=C4)[C@@H](CC(C)C)C2=O	>40	12.02ñ3.51	0.65ñ0.40	>40	17.31ñ2.38	>40
33	O=C1N(CC2=CC=C(C(F)(F)F)C=C2)[C@@H](CC(C)C)CNC3=C1C=CC=C3	9.62ñ1.12	2.69ñ0.85	2.51ñ1.02	13.53ñ2.22	13.89ñ2.78	10.38ñ1.01
34	O=C1N(CC2=CC=C(C(F)(F)F)C=C2)[C@@H](CC(C)C)CN(CC3=CC=C(C(F)(F)F)C=C3)C4=C1C=CC=C4	>40	11.46ñ2.16	5.14ñ2.15	>40	>40	17.55ñ3.65
37	CC(C)CN1[C@@H](CC2=CC=CC=C2)CNC3=CC=CC=C3C1	>40	>40	8.92ñ2.72	>40	>40	>40
38	CC(C)C[C@H]1CN(CC2=CC=C(C(F)(F)F)C=C2)C3=C(C=CC=C3)CN1CC4=CC=C(C(F)(F)F)C=C4	>40	15.43ñ1.71	23.11ñ3.10	>40	>40	37.92ñ1.64
41	O=C(N[C@@H](CC(C)C)C1=O)[C@H](CC2=CC=CC=C2)N1CC3=CC=CC=C3	>40	>40	>40	>40	>40	>40
48	O=C1[C@H](CC2=CC=CC=C2)N(CC(C)C)C3=CC=CC=C3N1	>40	>40	>40	>40	>40	35.50ñ5.48
49	O=C1[C@H](CC(C)C)N(CC2=CC=CC=C2)C3=CC=CC=C3N1	>40	>40	>40	>40	>40	>40
52	O=C([C@H](CC(C)C)N1)NC(C=CC=C2)=C2COC1=O	>40	>40	>40	>40	>40	>40
63	CC(C)C[C@@H](C(OCC1=CC=CC=C1)=O)N2C(NC3=CC=CC=C3C2)=O	21.41ñ0.78	2.17ñ0.96	2.29ñ1.12	23.21ñ4.17	27.93ñ2.44	36.4ñ3.15
64	O=C(OCC(C)C)[C@@H](CC1=CC=CC=C1)N2C(NC3=CC=CC=C3C2)=O	24.42ñ4.51	7.97ñ2.45	8.64ñ1.66	28.25ñ3.20	9.55ñ1.05	32.29ñ5.76
		0.481ñ0.0592	0.056ñ0.021	0.032ñ0.011	0.072ñ0.026	0.023ñ0.009	0.047ñ0.020
